# Supplementary material for: Cell-type-informed genotyping of mosaic focal epilepsies reveals cell-autonomous and non-cell-autonomous disease-associated transcriptional programs
Source: Proc Natl Acad Sci U S A. 2025 Jul 17;122(29):e2509622122. doi: 10.1073/pnas.2509622122 (PMC12305027; doi:10.1073/pnas.2509622122)
Supplement: Supplementary file 3 — Dataset S02 (XLSX) [file pnas.2509622122.sd02.xlsx]

## Sheet: propeller_results
Dataset S2. Results of propeller analysis.
BaselineProp.clusters	BaselineProp.Freq	PropMean.case	PropMean.control	PropRatio	Tstatistic	P.Value	FDR
Micro-PVM	0.0630737	0.109507	0.0402271	2.72223	3.78221	0.000354895	0.00631222
OPC	0.0650186	0.109802	0.0406355	2.70212	3.60299	0.000631222	0.00631222
Endo	0.0084608	0.0117926	0.00782377	1.50728	3.1621	0.00243497	0.0162331
Astro	0.0864153	0.120189	0.0617585	1.94611	2.56156	0.0128932	0.0644661
Lamp5	0.0274626	0.0160925	0.0318524	0.505219	-1.8801	0.0648445	0.259378
Sst	0.0455521	0.029454	0.0527143	0.558746	-1.51686	0.134439	0.433955
L6 IT Car3	0.00850752	0.00399919	0.00931207	0.429463	-1.45096	0.151884	0.433955
VLMC	0.0139981	0.0138275	0.0136049	1.01636	1.36111	0.178457	0.43643
L5 ET	0.00183182	0.000574147	0.00210154	0.273203	-1.3061	0.196393	0.43643
L2/3 IT	0.280382	0.190788	0.30412	0.627346	-1.24168	0.219082	0.438163
L5 IT	0.0527589	0.0254448	0.0575052	0.442477	-1.02807	0.307955	0.480872
L4 IT	0.0617459	0.044432	0.0642577	0.691466	-1.02727	0.308326	0.480872
Pvalb	0.0395673	0.0230608	0.0449881	0.512598	-1.0013	0.320612	0.480872
L6 IT	0.0274109	0.0105012	0.0311791	0.336801	-0.968474	0.33661	0.480872
Oligo	0.129179	0.236435	0.137048	1.7252	0.746587	0.459223	0.585953
Sncg	0.0120359	0.00782039	0.0131314	0.59555	-0.696798	0.488561	0.585953
Vip	0.0402952	0.0262212	0.0480432	0.545784	-0.681594	0.49806	0.585953
L6 CT	0.0161815	0.0087799	0.0181649	0.483345	-0.489663	0.626119	0.695688
L6b	0.0112516	0.00575762	0.0126369	0.455619	-0.388379	0.69908	0.726777
L5/6 NP	0.00887143	0.00552101	0.00889607	0.620612	-0.351019	0.726777	0.726777
