# Supplementary material for: Cell-type-informed genotyping of mosaic focal epilepsies reveals cell-autonomous and non-cell-autonomous disease-associated transcriptional programs
Source: Proc Natl Acad Sci U S A. 2025 Jul 17;122(29):e2509622122. doi: 10.1073/pnas.2509622122 (PMC12305027; doi:10.1073/pnas.2509622122)
Supplement: Supplementary file 4 — Dataset S03 (XLSX) [file pnas.2509622122.sd03.xlsx]

## Sheet: Astro
Dataset S3. Differentially expressed genes between FCD2 case (pct.1) and control (pct.2) groups for each cell type in the dataset calculated on snRNA-seq data using Seurat FindMarkers. P-values and adjusted p-values correspond to the Wilcoxon rank sum test and Benjamini-Hotchberg correction. Positive avg_log2FC values mean overexpression in FCD2. GSEA results are also reported in a separate sheet.
Gene	p_val	avg_log2FC	pct.1	pct.2	p_val_adj
SNTG1	0	3.78046	0.417	0.114	0
LUZP2	0	3.25555	0.592	0.12	0
KCND2	0	2.7307	0.609	0.185	0
GRID2	0	2.53946	0.759	0.254	0
CSMD1	4.42621e-141	2.42187	0.33	0.235	1.64491e-136
SLC8A1	0	2.355	0.576	0.218	0
NLGN1	0	2.24856	0.649	0.253	0
MDGA2	3.0555e-56	2.13655	0.166	0.112	1.13552e-51
TSHR	3.19071e-226	2.12213	0.262	0.113	1.18576e-221
PIK3R3	0	2.08447	0.387	0.155	0
SRGAP2	2.06042e-116	2.0559	0.2	0.102	7.65715e-112
OPCML	0.192484	1.98817	0.158	0.187	1
GRIK1	6.12833e-101	1.82208	0.207	0.12	2.27747e-96
CSMD3	1.50105e-55	1.81473	0.177	0.122	5.57837e-51
SGCZ	3.04923e-60	1.78012	0.236	0.178	1.13319e-55
TNC	0	1.75153	0.586	0.18	0
PLD5	2.05124e-268	1.74935	0.446	0.277	7.62303e-264
SCN1A	8.45375e-104	1.71538	0.203	0.111	3.14167e-99
IL1RAPL1	5.86091e-121	1.69061	0.283	0.19	2.17809e-116
SOX2	0	1.6811	0.423	0.17	0
CTNNA3	0	1.67776	0.301	0.116	0
LRRC7	2.27647e-222	1.64627	0.554	0.46	8.46006e-218
MVD	4.10656e-224	1.64279	0.318	0.157	1.52612e-219
KCNIP4	1.51402e-36	1.55171	0.174	0.268	5.62654e-32
ARL15	1.12604e-233	1.54038	0.331	0.163	4.18472e-229
ROBO2	4.76565e-14	1.5115	0.246	0.237	1.77106e-09
RBFOX1	6.17077e-45	1.51014	0.164	0.258	2.29324e-40
ACAT2	3.5092e-192	1.49933	0.301	0.154	1.30412e-187
LPAR1	2.21917e-231	1.48851	0.307	0.145	8.24709e-227
DGKB	0	1.47966	0.623	0.32	0
GABBR2	1.03933e-155	1.475	0.238	0.117	3.86246e-151
CADPS	0	1.4681	0.649	0.437	0
TAFA1	0	1.45776	0.684	0.504	0
LRRC8C	6.09024e-184	1.45092	0.283	0.142	2.26331e-179
SORBS2	1.46091e-148	1.43853	0.233	0.114	5.42917e-144
SH3D19	2.57949e-178	1.43387	0.326	0.183	9.58616e-174
IL3RA	2.73062e-216	1.43352	0.345	0.187	1.01478e-211
NTNG1	1.87946e-276	1.39018	0.392	0.203	6.98465e-272
CNTNAP2	8.69075e-92	1.38483	0.127	0.239	3.22974e-87
HMGCS1	2.15627e-174	1.36681	0.475	0.348	8.01336e-170
GULP1	4.06993e-137	1.36563	0.227	0.114	1.51251e-132
NAGLU	6.2718e-105	1.36363	0.198	0.104	2.33079e-100
HMGCR	7.71646e-134	1.36122	0.307	0.185	2.86767e-129
GUCY1A2	9.61177e-124	1.36075	0.24	0.132	3.57202e-119
TNR	0.0529644	1.36064	0.154	0.156	1
POLR2J3	0	1.34645	0.515	0.291	0
KAZN	0	1.34495	0.537	0.346	0
CNPY2	2.48993e-180	1.34163	0.341	0.195	9.25333e-176
PRH1	0	1.31432	0.502	0.298	0
LDLR	2.67968e-183	1.30385	0.314	0.169	9.95848e-179
ZBTB8A	1.91777e-98	1.29106	0.192	0.101	7.12702e-94
ARHGEF3	7.21852e-44	1.28966	0.222	0.163	2.68262e-39
GRIP1	7.74395e-192	1.28487	0.298	0.15	2.87789e-187
SYCP3	1.09507e-100	1.2793	0.295	0.192	4.06962e-96
PTPRD	7.84693e-06	1.25825	0.398	0.427	0.291615
PAM	1.72983e-200	1.25079	0.381	0.222	6.42857e-196
GPC6	0	1.20417	0.584	0.3	0
SYN3	4.12146e-33	1.19939	0.157	0.109	1.53166e-28
ACSS2	7.4122e-79	1.18102	0.247	0.159	2.75459e-74
KCNMB2	2.18424e-136	1.17075	0.402	0.273	8.1173e-132
CEMIP	3.2673e-55	1.1672	0.233	0.158	1.21423e-50
NRXN3	8.91021e-48	1.16321	0.209	0.323	3.3113e-43
TPST1	1.83457e-152	1.16058	0.51	0.381	6.81781e-148
RGS6	6.21314e-230	1.15726	0.431	0.259	2.30899e-225
PLAGL1	1.93152e-181	1.14635	0.359	0.207	7.17811e-177
KIF26B	4.57917e-66	1.13472	0.212	0.135	1.70176e-61
COL11A1	1.72812e-232	1.12913	0.506	0.338	6.42222e-228
UNC5D	0	1.12469	0.669	0.485	0
HS6ST3	0.799279	1.12458	0.165	0.181	1
CLN5	8.37817e-89	1.12228	0.225	0.132	3.11358e-84
HMGN2	1.2817e-79	1.11522	0.223	0.136	4.76319e-75
SLC35A3	6.65696e-58	1.11478	0.173	0.105	2.47393e-53
ZNF585B	5.56296e-130	1.11161	0.308	0.185	2.06736e-125
EYS	2.71071e-54	1.10072	0.18	0.114	1.00738e-49
EEF1AKMT2	1.31577e-113	1.10051	0.283	0.17	4.88981e-109
INTS12	1.42767e-103	1.09532	0.288	0.18	5.30566e-99
N4BP2	3.21397e-73	1.09527	0.19	0.111	1.19441e-68
LTBP1	0	1.09362	0.608	0.431	0
P2RY12	3.79038e-12	1.09166	0.156	0.129	1.40862e-07
ANGPT2	1.13227e-53	1.08655	0.165	0.102	4.20784e-49
WNT5B	4.45316e-94	1.08431	0.206	0.114	1.65493e-89
DAB1	2.99709e-154	1.07536	0.505	0.371	1.11381e-149
DIAPH2	3.53755e-81	1.07501	0.285	0.19	1.31466e-76
SH2D4A	7.45495e-59	1.0719	0.182	0.113	2.77048e-54
ZNF709	4.38688e-107	1.05836	0.247	0.142	1.6303e-102
PNPLA3	1.56087e-33	1.05053	0.202	0.151	5.80067e-29
RGR	4.53079e-98	1.03415	0.284	0.181	1.68378e-93
L3MBTL4	8.39777e-273	1.03367	0.342	0.151	3.12086e-268
SPDYE3	8.35337e-70	1.03286	0.213	0.134	3.10436e-65
CLIC4	9.96206e-40	1.02606	0.269	0.208	3.7022e-35
FDPS	1.14004e-54	1.02062	0.357	0.282	4.23672e-50
APBB2	2.66305e-205	1.0196	0.563	0.427	9.89669e-201
ATAD5	2.46223e-80	1.01282	0.21	0.124	9.1504e-76
ZNF512	2.21776e-63	1.00907	0.218	0.14	8.24187e-59
PDCD4	1.55008e-73	1.007	0.2	0.119	5.76058e-69
ZNF506	5.11402e-113	1.00517	0.316	0.198	1.90052e-108
IL7	7.28011e-55	0.998972	0.25	0.176	2.70551e-50
CRYZL1	9.30715e-122	0.993978	0.361	0.236	3.45882e-117
ACLY	1.96504e-50	0.985822	0.196	0.13	7.30269e-46
DDX19B	2.19345e-66	0.9846	0.178	0.105	8.15151e-62
RANBP17	6.15009e-107	0.98438	0.241	0.136	2.28556e-102
ANKUB1	3.48278e-87	0.983669	0.406	0.305	1.2943e-82
ACTR3B	2.39663e-89	0.97994	0.312	0.208	8.90661e-85
ZNF626	1.30298e-87	0.972096	0.294	0.192	4.84226e-83
C2CD5	1.95743e-55	0.971657	0.461	0.409	7.27439e-51
PTPRE	4.47917e-95	0.968765	0.323	0.213	1.66459e-90
WIPF1	4.62241e-26	0.967207	0.21	0.163	1.71783e-21
ZSCAN26	8.37841e-66	0.964685	0.22	0.139	3.11367e-61
PKP4	1.1186e-19	0.963831	0.193	0.155	4.15705e-15
NID1	6.92668e-76	0.962767	0.289	0.196	2.57416e-71
DDX19A	9.11254e-59	0.960347	0.179	0.109	3.38649e-54
PGP	2.56871e-72	0.957593	0.357	0.262	9.54609e-68
ZNF544	5.23379e-171	0.956927	0.437	0.285	1.94504e-166
GLCCI1	2.13765e-184	0.955421	0.588	0.468	7.94413e-180
CHST9	1.36974e-35	0.95159	0.222	0.166	5.09038e-31
ADARB2	3.39862e-17	0.950466	0.105	0.142	1.26303e-12
KRIT1	4.64598e-84	0.949942	0.325	0.222	1.72659e-79
MBP	0.000663544	0.947629	0.141	0.131	1
TIA1	5.20418e-109	0.945756	0.275	0.161	1.93403e-104
ZNF682	2.47131e-56	0.944885	0.174	0.106	9.18413e-52
ZNF551	6.78485e-61	0.939719	0.177	0.106	2.52145e-56
RHOU	9.11956e-43	0.937823	0.233	0.17	3.3891e-38
FBXO10	4.1142e-45	0.930423	0.172	0.113	1.52896e-40
GAB2	1.46934e-121	0.911082	0.422	0.294	5.4605e-117
GTF2IRD2	1.49344e-71	0.909874	0.245	0.157	5.55009e-67
SLAIN1	6.39109e-44	0.909813	0.271	0.201	2.37512e-39
ZNF587B	1.9524e-54	0.904782	0.199	0.129	7.2557e-50
C2orf88	1.91054e-35	0.901007	0.278	0.216	7.10014e-31
SMIM7	9.18021e-91	0.898451	0.302	0.196	3.41164e-86
RFTN1	1.9422e-16	0.897524	0.154	0.121	7.2178e-12
FRMD6	7.26444e-87	0.895691	0.325	0.222	2.69968e-82
EEPD1	6.56362e-82	0.894209	0.388	0.29	2.43924e-77
GPR137C	2.97666e-42	0.891987	0.213	0.151	1.10622e-37
SDK1	7.09307e-45	0.88966	0.28	0.213	2.636e-40
EFCAB11	3.03392e-76	0.887215	0.225	0.138	1.1275e-71
INSIG1	2.37559e-84	0.884652	0.321	0.225	8.82839e-80
HSD17B7	4.52183e-54	0.874718	0.22	0.146	1.68045e-49
FRY	0.00128882	0.865019	0.178	0.171	1
TANC1	2.48187e-64	0.864306	0.336	0.247	9.22336e-60
TACC2	8.51748e-44	0.859509	0.204	0.14	3.16535e-39
PCSK6	8.2053e-46	0.856815	0.168	0.108	3.04934e-41
ATP9A	8.9379e-34	0.854615	0.403	0.354	3.32159e-29
AFF3	2.73909e-87	0.853256	0.432	0.322	1.01793e-82
RBM27	2.6777e-60	0.852109	0.307	0.221	9.95115e-56
EEF2K	3.39962e-48	0.851328	0.375	0.313	1.2634e-43
GRM7	0.269547	0.850076	0.157	0.173	1
TANC2	4.86034e-112	0.849536	0.57	0.479	1.80625e-107
FGF12	8.27538e-41	0.848339	0.114	0.18	3.07538e-36
CCDC18	1.36786e-29	0.843965	0.223	0.171	5.08339e-25
MMAB	8.68248e-48	0.840998	0.202	0.135	3.22667e-43
DMWD	3.23284e-33	0.84051	0.189	0.134	1.20142e-28
UPF3A	8.86225e-140	0.838632	0.623	0.532	3.29348e-135
FSIP2	5.88224e-36	0.835656	0.252	0.189	2.18602e-31
CA12	3.47229e-45	0.835371	0.174	0.113	1.29041e-40
SLC9B2	4.53204e-44	0.831569	0.164	0.106	1.68424e-39
SQLE	3.18821e-71	0.828774	0.26	0.171	1.18483e-66
CDKL3	3.4697e-96	0.827852	0.363	0.25	1.28944e-91
SEMA5A	1.05041e-118	0.825473	0.339	0.214	3.90365e-114
AHCTF1	1.08234e-74	0.824536	0.502	0.42	4.0223e-70
CSE1L	2.54644e-29	0.823281	0.163	0.116	9.46333e-25
OSBPL11	8.01148e-74	0.818981	0.51	0.451	2.97731e-69
CCZ1	1.50561e-42	0.818939	0.169	0.111	5.59529e-38
GPCPD1	1.59112e-98	0.818551	0.387	0.272	5.91306e-94
SHOC1	1.29034e-32	0.817765	0.293	0.234	4.7953e-28
FXN	2.3141e-29	0.810705	0.154	0.108	8.59988e-25
CCDC14	3.07682e-81	0.807099	0.483	0.387	1.14344e-76
FDFT1	2.18602e-62	0.805796	0.482	0.411	8.12391e-58
CSRNP3	1.1035e-114	0.801022	0.494	0.375	4.10095e-110
LDB2	2.3166e-23	0.800258	0.217	0.176	8.60919e-19
ZNF26	1.61663e-37	0.790138	0.197	0.138	6.00789e-33
SHPK	1.53913e-61	0.789729	0.208	0.131	5.71987e-57
KIAA2026	2.7729e-141	0.788797	0.539	0.395	1.03049e-136
HDAC9	0.00170455	0.788621	0.171	0.162	1
RAB3IP	2.16496e-05	0.784358	0.136	0.12	0.804565
CACNB4	2.6286e-103	0.783172	0.443	0.319	9.76865e-99
PLCD4	2.35299e-44	0.782801	0.188	0.126	8.74443e-40
DACH1	9.47079e-72	0.781318	0.188	0.11	3.51963e-67
OSMR	0.00150596	0.78052	0.124	0.113	1
RDH11	2.83019e-37	0.777279	0.295	0.23	1.05178e-32
BID	1.6707e-23	0.773572	0.156	0.115	6.20881e-19
TESK2	2.8212e-124	0.772464	0.477	0.35	1.04844e-119
LRRTM4	1.37661e-134	0.768456	0.654	0.589	5.1159e-130
RALGPS2	1.1838e-26	0.76739	0.238	0.184	4.39937e-22
WWC2	1.4587e-39	0.766603	0.273	0.205	5.42096e-35
GPR161	2.70299e-18	0.766577	0.156	0.12	1.00451e-13
GCSH	2.31672e-29	0.766005	0.187	0.137	8.60964e-25
EFCAB13	1.74316e-21	0.765574	0.235	0.19	6.4781e-17
ZNF721	3.02345e-151	0.764486	0.596	0.48	1.12361e-146
SLC35A1	1.39204e-37	0.763776	0.204	0.144	5.17325e-33
RCBTB1	8.71889e-23	0.762272	0.15	0.109	3.2402e-18
FAM172A	2.70455e-238	0.757707	0.67	0.488	1.00509e-233
EVA1C	4.4693e-46	0.756007	0.382	0.311	1.66093e-41
PHTF2	4.93157e-62	0.75481	0.363	0.271	1.83272e-57
STAG3	3.55238e-42	0.753269	0.219	0.155	1.32017e-37
MYH9	3.66922e-22	0.750914	0.247	0.201	1.36359e-17
FAM110B	1.27978e-54	0.750309	0.358	0.275	4.75604e-50
RAD51D	1.38888e-29	0.749722	0.146	0.101	5.1615e-25
MYRIP	8.38913e-21	0.749175	0.239	0.194	3.11765e-16
ANAPC10	2.30298e-70	0.748409	0.303	0.211	8.55856e-66
TARDBP	1.21522e-30	0.747995	0.245	0.187	4.51611e-26
FAM53B	3.18579e-24	0.74742	0.17	0.127	1.18394e-19
SYBU	2.11728e-68	0.746505	0.309	0.217	7.86846e-64
DCLK1	4.05417e-158	0.74447	0.445	0.304	1.50665e-153
LIMA1	3.95659e-24	0.743217	0.217	0.171	1.47039e-19
PRRC2B	1.29232e-90	0.742365	0.498	0.382	4.80263e-86
FLVCR1	6.81387e-50	0.741839	0.191	0.124	2.53224e-45
RELL1	7.34522e-37	0.739705	0.305	0.243	2.72971e-32
CCND2	1.20927e-10	0.738666	0.149	0.123	4.49402e-06
FADS2	5.83253e-62	0.736807	0.571	0.528	2.16754e-57
NFKBIA	4.32324e-18	0.736751	0.166	0.129	1.60664e-13
ZNF783	2.13118e-34	0.73656	0.159	0.108	7.92011e-30
TMEM241	0.527791	0.736432	0.43	0.485	1
RAD54L2	1.01447e-51	0.736403	0.319	0.238	3.77007e-47
GLRX	2.75755e-17	0.735382	0.262	0.221	1.02479e-12
UGCG	4.35823e-21	0.734723	0.144	0.106	1.61965e-16
RHBDL2	2.22593e-41	0.734497	0.285	0.218	8.27221e-37
BCL2L14	7.3449e-36	0.73153	0.356	0.298	2.72958e-31
DNER	4.61314e-57	0.729554	0.516	0.447	1.71438e-52
EPB41L3	4.61205e-13	0.725757	0.104	0.134	1.71398e-08
FLCN	1.11957e-31	0.725665	0.177	0.125	4.16067e-27
CRLF3	5.77405e-43	0.724548	0.48	0.437	2.14581e-38
RHBDL3	1.3356e-44	0.722591	0.433	0.374	4.9635e-40
MSMO1	1.88596e-45	0.720989	0.429	0.367	7.00881e-41
MFSD14A	4.40738e-33	0.720983	0.248	0.188	1.63792e-28
MAK	1.2106e-21	0.720501	0.326	0.286	4.49894e-17
SOGA1	6.62739e-44	0.720291	0.239	0.171	2.46294e-39
MMS22L	9.39608e-35	0.719933	0.188	0.133	3.49187e-30
FN1	2.23854e-19	0.718754	0.236	0.193	8.31908e-15
PPM1E	7.19644e-33	0.718499	0.246	0.19	2.67441e-28
PRTG	1.09784e-35	0.715587	0.171	0.117	4.07989e-31
SLC4A8	3.71232e-41	0.715457	0.268	0.2	1.37961e-36
QRICH1	1.79106e-57	0.714227	0.319	0.234	6.65611e-53
COX15	1.86353e-39	0.714107	0.211	0.148	6.92542e-35
AGGF1	2.6181e-14	0.708194	0.18	0.147	9.72966e-10
GIPC1	6.42893e-61	0.708147	0.339	0.252	2.38918e-56
PPP1R9A	2.40042e-51	0.707617	0.792	0.875	8.92069e-47
SMARCC1	4.50956e-70	0.706309	0.553	0.485	1.67589e-65
TMEM91	2.76754e-62	0.704914	0.266	0.181	1.0285e-57
RFFL	3.224e-32	0.700101	0.267	0.208	1.19813e-27
MTSS1	7.47782e-06	0.697119	0.236	0.217	0.277898
INSYN2A	1.21646e-40	0.693624	0.265	0.197	4.52072e-36
ATAD2	8.78147e-31	0.693143	0.22	0.165	3.26346e-26
B3GALNT2	9.1168e-59	0.692932	0.457	0.377	3.38808e-54
SLC2A11	1.14095e-27	0.691353	0.177	0.128	4.24013e-23
REXO2	1.63895e-26	0.68807	0.213	0.162	6.09085e-22
KCNE4	4.28532e-45	0.685079	0.162	0.103	1.59255e-40
PDE8B	7.63041e-23	0.684286	0.343	0.293	2.83569e-18
SLC20A2	2.83801e-95	0.683059	0.62	0.553	1.05469e-90
TDG	6.36808e-30	0.682461	0.205	0.152	2.36657e-25
CYP51A1	1.47329e-24	0.682304	0.309	0.258	5.4752e-20
M6PR	5.73975e-19	0.681238	0.166	0.127	2.13306e-14
ZNF37A	4.27245e-77	0.680862	0.418	0.311	1.58777e-72
RNF180	2.41906e-60	0.680716	0.425	0.338	8.98996e-56
PARP14	2.12334e-14	0.680657	0.236	0.198	7.89095e-10
TPM4	1.0555e-06	0.678651	0.126	0.107	0.0392255
FCHSD2	2.2672e-76	0.677381	0.651	0.607	8.4256e-72
ADAMTS9	5.31549e-68	0.676857	0.347	0.25	1.9754e-63
SFMBT1	1.02906e-35	0.675778	0.345	0.281	3.8243e-31
TMEM14B	3.99597e-113	0.674443	0.532	0.406	1.48502e-108
HABP4	2.88266e-43	0.673937	0.346	0.274	1.07128e-38
SHISA5	9.90369e-16	0.673549	0.163	0.129	3.68051e-11
CAST	1.2986e-38	0.672944	0.356	0.284	4.82597e-34
PRKCQ	1.08195e-24	0.672203	0.24	0.19	4.02084e-20
TVP23A	2.10325e-34	0.670483	0.154	0.103	7.8163e-30
DIO2	8.72527e-14	0.669531	0.463	0.462	3.24257e-09
PLSCR1	0.00142993	0.669189	0.115	0.104	1
ARMC10	5.55399e-24	0.666454	0.178	0.133	2.06403e-19
OGFOD1	7.15474e-25	0.665922	0.213	0.164	2.65891e-20
PRSS23	1.12864e-31	0.665598	0.225	0.169	4.19438e-27
FBN1	4.94973e-32	0.665482	0.299	0.234	1.83947e-27
TMBIM4	1.47076e-43	0.66515	0.281	0.208	5.4658e-39
KLHL5	7.20507e-38	0.663595	0.44	0.371	2.67762e-33
DCBLD2	3.07288e-21	0.662631	0.218	0.173	1.14198e-16
OGFRL1	9.11157e-28	0.662225	0.655	0.683	3.38613e-23
CACNG7	8.57517e-32	0.66078	0.25	0.19	3.18679e-27
PLXNC1	2.67266e-18	0.660709	0.15	0.114	9.93242e-14
SEMA6A	1.0231e-104	0.658425	0.494	0.363	3.80213e-100
L3MBTL1	5.88491e-52	0.657232	0.32	0.236	2.18701e-47
AMMECR1	4.14215e-19	0.656961	0.241	0.196	1.53935e-14
FBF1	4.23023e-38	0.656076	0.214	0.152	1.57208e-33
AACS	2.19484e-22	0.655982	0.216	0.17	8.15667e-18
DDX59	8.80338e-33	0.655691	0.187	0.132	3.2716e-28
KCTD3	5.45294e-19	0.655509	0.313	0.268	2.02648e-14
SPATC1	1.77835e-39	0.655263	0.21	0.148	6.60887e-35
DCAF1	1.23141e-20	0.65392	0.167	0.127	4.57628e-16
ANKRD6	2.0778e-53	0.651552	0.357	0.271	7.72171e-49
AGBL5	1.35006e-24	0.65089	0.145	0.104	5.01723e-20
XYLT1	0.242855	0.65003	0.301	0.298	1
POLE2	5.24514e-15	0.649603	0.133	0.102	1.94925e-10
SLC4A7	4.49077e-14	0.649546	0.164	0.131	1.66891e-09
ZNF43	3.20421e-46	0.649478	0.31	0.233	1.19078e-41
FILIP1L	1.97291e-07	0.64798	0.212	0.189	0.00733194
PAWR	9.43142e-22	0.64766	0.15	0.11	3.505e-17
MPZL1	2.11816e-20	0.647395	0.306	0.256	7.87173e-16
PRPF4B	3.86615e-84	0.647178	0.502	0.386	1.43678e-79
KLHL28	6.96839e-27	0.646293	0.327	0.27	2.58966e-22
RGS17	1.07217e-19	0.645237	0.216	0.172	3.98451e-15
CACNA1D	1.54305e-06	0.644194	0.122	0.104	0.0573444
FKBP5	9.8604e-91	0.642413	0.167	0.275	3.66442e-86
SLC30A6	1.44368e-25	0.64208	0.229	0.177	5.36514e-21
PACSIN2	5.4919e-23	0.641177	0.32	0.269	2.04096e-18
ZNF441	1.00965e-30	0.641152	0.164	0.114	3.75216e-26
NMRAL1	7.13866e-27	0.641093	0.178	0.13	2.65294e-22
ZNF730	5.37418e-22	0.641047	0.164	0.122	1.9972e-17
DHRSX	6.53649e-61	0.640495	0.396	0.305	2.42916e-56
CRAMP1	1.06751e-30	0.640036	0.237	0.179	3.96719e-26
EDA	3.30461e-28	0.63999	0.199	0.149	1.22809e-23
MEGF11	1.02833e-09	0.639985	0.134	0.111	3.82157e-05
GRIK2	1.43478e-52	0.638676	0.183	0.277	5.33207e-48
ATP8B1	1.11839e-20	0.63839	0.238	0.195	4.15628e-16
LRRC8D	1.36081e-50	0.63837	0.333	0.25	5.05717e-46
GNE	5.96543e-31	0.636453	0.168	0.119	2.21693e-26
PDE3A	3.28892e-98	0.63627	0.556	0.454	1.22226e-93
NUP43	4.09767e-20	0.635702	0.172	0.131	1.52282e-15
PLCE1	1.28623e-81	0.633885	0.386	0.272	4.78001e-77
SDHAF2	4.78603e-38	0.632828	0.221	0.158	1.77863e-33
SMARCE1	1.79464e-14	0.632662	0.2	0.164	6.66943e-10
CTTNBP2NL	8.9382e-16	0.632137	0.176	0.14	3.3217e-11
CTNND1	8.2079e-79	0.629724	0.607	0.544	3.0503e-74
CCZ1B	4.39323e-23	0.627842	0.189	0.142	1.63266e-18
ZNRF2	1.50689e-26	0.627428	0.255	0.201	5.60005e-22
TFRC	0.118617	0.627281	0.285	0.278	1
C16orf74	8.89162e-25	0.626139	0.204	0.157	3.30439e-20
SC5D	8.64769e-24	0.625925	0.186	0.14	3.21374e-19
IFNGR2	4.12061e-25	0.625812	0.293	0.24	1.53134e-20
UMAD1	5.06144e-72	0.625223	0.417	0.313	1.88098e-67
SEZ6L	3.97149e-48	0.624964	0.255	0.186	1.47593e-43
SCAI	7.62038e-40	0.624682	0.403	0.336	2.83196e-35
ZNF821	3.11812e-28	0.622379	0.201	0.149	1.15879e-23
SH3PXD2A	9.18864e-11	0.620654	0.142	0.116	3.41477e-06
TBPL1	1.78934e-13	0.619499	0.142	0.112	6.64972e-09
BARD1	7.65287e-28	0.619185	0.196	0.144	2.84404e-23
ZNF7	8.14236e-23	0.618569	0.172	0.128	3.02595e-18
IDI1	4.6443e-13	0.618404	0.304	0.271	1.72596e-08
ZNF546	5.02321e-24	0.617682	0.175	0.13	1.86678e-19
SLF1	8.02116e-14	0.617163	0.154	0.123	2.9809e-09
POLG2	2.27724e-20	0.616142	0.139	0.101	8.46289e-16
GSTCD	1.50847e-26	0.615715	0.265	0.21	5.60592e-22
NPDC1	1.02376e-28	0.613843	0.246	0.19	3.80459e-24
MFSD4B	3.2606e-17	0.613664	0.462	0.427	1.21174e-12
SGK1	0.000721292	0.613461	0.176	0.162	1
PRKD3	1.52347e-13	0.613126	0.249	0.211	5.66169e-09
DNMBP	3.16682e-15	0.612687	0.176	0.141	1.17688e-10
C19orf18	1.56854e-40	0.612225	0.222	0.157	5.82915e-36
ST8SIA1	8.19412e-38	0.610751	0.418	0.352	3.04518e-33
GRIA3	9.23343e-22	0.610098	0.208	0.164	3.43142e-17
FIP1L1	1.69861e-36	0.607181	0.338	0.266	6.31256e-32
ANK3	1.43098e-29	0.607119	0.128	0.188	5.31794e-25
ZNF431	3.21096e-38	0.606662	0.289	0.22	1.19329e-33
PIP5K1A	1.77835e-46	0.606641	0.506	0.446	6.60887e-42
MTCP1	6.81195e-09	0.605459	0.124	0.101	0.000253152
BCO1	4.37567e-30	0.605379	0.205	0.154	1.62613e-25
SEPTIN10	2.66984e-25	0.605336	0.229	0.177	9.92194e-21
SLC35E2B	1.27783e-16	0.604068	0.173	0.135	4.74881e-12
ZNF655	1.91171e-44	0.603083	0.311	0.233	7.10447e-40
STK19	1.11339e-12	0.602594	0.129	0.101	4.13771e-08
KHDC1	3.81109e-21	0.601522	0.148	0.109	1.41632e-16
CRLS1	8.80892e-29	0.600848	0.273	0.214	3.27366e-24
CHMP4A	7.87563e-16	0.600467	0.151	0.117	2.92682e-11
STK38L	4.48811e-41	0.59978	0.387	0.314	1.66792e-36
PRKAA2	9.64495e-35	0.597479	0.276	0.212	3.58435e-30
ELL2	0.000239026	0.597297	0.218	0.202	1
MT-ND3	1.13822e-294	0.596268	0.118	0.297	4.22996e-290
PABPC4	0.816013	0.595872	0.126	0.126	1
PMVK	4.06162e-13	0.595448	0.146	0.116	1.50942e-08
GNB4	1.85372e-11	0.59397	0.228	0.194	6.88899e-07
LMO2	2.33991e-34	0.59395	0.193	0.136	8.6958e-30
SETBP1	4.41732e-74	0.593766	0.49	0.39	1.64161e-69
KATNA1	1.95542e-16	0.593763	0.164	0.127	7.26695e-12
TMEM39A	1.21886e-22	0.593684	0.185	0.14	4.52966e-18
WDR27	3.36893e-40	0.592119	0.289	0.218	1.25199e-35
SIPA1L2	2.54085e-18	0.591534	0.235	0.189	9.44256e-14
SPDYE1	1.87435e-32	0.589839	0.154	0.104	6.96563e-28
POU3F3	2.19398e-81	0.589661	0.302	0.191	8.15347e-77
COL4A2	5.39562e-26	0.587907	0.256	0.201	2.00517e-21
GNPTAB	1.41323e-18	0.587049	0.491	0.468	5.25199e-14
TXNL4B	6.10645e-14	0.585256	0.186	0.152	2.26934e-09
DENND6A	3.46195e-20	0.584809	0.314	0.264	1.28656e-15
ZFP91	3.58408e-10	0.58438	0.158	0.131	1.33195e-05
PPP2CA	6.72708e-15	0.584377	0.216	0.176	2.49998e-10
TGFB1	2.47657e-15	0.583652	0.15	0.117	9.20369e-11
PGD	7.57357e-18	0.58306	0.147	0.111	2.81457e-13
IDH1	6.15709e-36	0.582624	0.42	0.356	2.28816e-31
COLEC12	0.000558541	0.582251	0.216	0.238	1
DNAH9	1.86963e-23	0.581942	0.156	0.114	6.94811e-19
DPYD	0.554332	0.581326	0.106	0.111	1
TMEM165	4.52441e-29	0.580446	0.395	0.334	1.68141e-24
ERO1B	3.40399e-23	0.579463	0.294	0.242	1.26502e-18
RPS6KB1	1.6802e-18	0.578647	0.273	0.227	6.24411e-14
RAPH1	2.58553e-27	0.577068	0.44	0.389	9.60861e-23
MRPS28	1.03559e-38	0.575755	0.358	0.282	3.84856e-34
MMD2	5.99745e-90	0.57544	0.775	0.849	2.22883e-85
HES4	7.08917e-42	0.574626	0.295	0.222	2.63455e-37
PABPC1	1.76553e-10	0.574419	0.28	0.245	6.56125e-06
LZTR1	1.35409e-19	0.573301	0.182	0.141	5.03219e-15
NAV1	1.85198e-61	0.572785	0.697	0.671	6.88251e-57
TEX10	8.78136e-21	0.572487	0.192	0.149	3.26342e-16
ATP1B3	0.0180989	0.571746	0.226	0.236	1
ZC3H12B	2.39613e-08	0.571706	0.127	0.106	0.000890472
ZNF394	5.3917e-15	0.570518	0.144	0.11	2.00372e-10
MAP3K14	5.44539e-11	0.56966	0.2	0.169	2.02367e-06
TRIM13	2.11384e-23	0.569357	0.304	0.252	7.85566e-19
IL10RB	2.73525e-13	0.567206	0.136	0.107	1.0165e-08
ZNF490	2.1617e-25	0.567204	0.209	0.159	8.03353e-21
ITPA	1.42468e-17	0.566084	0.169	0.131	5.29453e-13
PAQR8	2.05958e-46	0.564377	0.197	0.127	7.65401e-42
EML4	7.18059e-35	0.562143	0.421	0.355	2.66852e-30
GUSB	3.60071e-19	0.560541	0.143	0.105	1.33813e-14
RALGDS	3.43298e-08	0.559771	0.408	0.379	0.0012758
FAM133B	1.04977e-26	0.559407	0.468	0.415	3.90124e-22
ARF4	1.94519e-13	0.558317	0.205	0.169	7.22892e-09
ZNF573	7.10371e-30	0.55804	0.226	0.169	2.63995e-25
RDX	6.34771e-13	0.557658	0.588	0.593	2.359e-08
ZNF565	1.13926e-27	0.556586	0.306	0.249	4.23384e-23
SYNC	8.45796e-15	0.555734	0.211	0.173	3.14323e-10
LBR	3.29378e-05	0.55521	0.167	0.148	1
PTPN9	1.96095e-30	0.554981	0.513	0.473	7.28747e-26
MORN4	9.34605e-19	0.554963	0.169	0.13	3.47327e-14
CEP128	1.98742e-20	0.554869	0.303	0.254	7.38584e-16
ZFP30	9.27948e-30	0.554482	0.269	0.209	3.44853e-25
AP3M1	2.37041e-12	0.554001	0.148	0.119	8.80916e-08
SPTLC2	0.127775	0.553959	0.256	0.249	1
ARMC1	2.32479e-19	0.552905	0.23	0.185	8.63961e-15
SLC25A42	3.42864e-29	0.552743	0.226	0.171	1.27418e-24
TMEM263	5.55108e-11	0.552575	0.133	0.107	2.06295e-06
DIMT1	7.981e-21	0.552247	0.156	0.116	2.96598e-16
CSAD	3.43925e-41	0.551936	0.401	0.327	1.27813e-36
ZNF585A	1.06902e-21	0.551514	0.211	0.165	3.97281e-17
CCDC146	1.31302e-25	0.550418	0.285	0.23	4.87959e-21
SHLD2	1.88018e-21	0.549006	0.324	0.274	6.9873e-17
GLE1	8.95352e-19	0.547835	0.17	0.131	3.3274e-14
C2orf42	3.64173e-20	0.547731	0.152	0.113	1.35338e-15
ANKRD10	1.18068e-20	0.547639	0.464	0.414	4.38777e-16
TXNDC15	1.49026e-13	0.547252	0.188	0.154	5.53824e-09
CASK	4.85688e-24	0.547185	0.545	0.51	1.80496e-19
PCGF6	6.13076e-19	0.547171	0.184	0.144	2.27838e-14
APAF1	8.64303e-09	0.546544	0.132	0.108	0.000321201
SLC30A5	2.393e-16	0.545939	0.219	0.178	8.8931e-12
DENND5A	8.68867e-33	0.545779	0.491	0.434	3.22897e-28
CENPP	1.37158e-20	0.545043	0.229	0.183	5.09721e-16
IGDCC3	1.32647e-26	0.544309	0.244	0.19	4.92957e-22
CD302	9.59373e-11	0.543884	0.19	0.16	3.56532e-06
ARHGAP39	5.87931e-06	0.543323	0.167	0.147	0.218493
TXNIP	1.74071e-61	0.543014	0.193	0.12	6.46899e-57
HIP1	0.0772579	0.54145	0.348	0.365	1
POP1	6.93694e-14	0.539696	0.154	0.122	2.57797e-09
ZNF322	7.63767e-10	0.539254	0.157	0.129	2.83839e-05
MTG1	2.27269e-18	0.538397	0.341	0.29	8.44598e-14
SAMHD1	0.190595	0.537681	0.108	0.103	1
SLC19A2	6.48939e-24	0.535685	0.178	0.133	2.41165e-19
WDR91	1.65415e-16	0.535287	0.17	0.133	6.14731e-12
CISD2	1.45203e-11	0.53395	0.135	0.108	5.39618e-07
KLF9	6.40791e-18	0.532937	0.272	0.228	2.38137e-13
MTRF1L	2.07203e-24	0.531947	0.198	0.149	7.70027e-20
HELQ	1.32982e-12	0.531644	0.186	0.152	4.94201e-08
HDHD2	1.47206e-12	0.531429	0.205	0.17	5.47062e-08
MTFR1	3.5419e-24	0.530155	0.194	0.146	1.31628e-19
AGO4	6.01322e-30	0.529631	0.444	0.386	2.23469e-25
MRPL45	1.46587e-22	0.529279	0.143	0.103	5.4476e-18
ELP6	3.15106e-18	0.528637	0.187	0.146	1.17103e-13
STX5	1.58187e-21	0.528202	0.2	0.155	5.87869e-17
ANKRD12	1.66017e-51	0.528052	0.716	0.709	6.16967e-47
COMMD2	1.43282e-08	0.527214	0.143	0.119	0.000532479
LRRC4C	1.0938e-241	0.526949	0.871	0.891	4.0649e-237
CD9	6.40246e-16	0.526749	0.211	0.17	2.37935e-11
ERLEC1	3.96957e-20	0.525236	0.342	0.294	1.47521e-15
TSPYL2	0.00224853	0.524253	0.2	0.188	1
SYCP2L	1.02806e-31	0.524188	0.252	0.19	3.82058e-27
RTCA	1.28822e-13	0.523985	0.183	0.148	4.78742e-09
ZNF383	2.09494e-20	0.522433	0.156	0.116	7.78542e-16
AKAP13	2.09606e-26	0.522329	0.604	0.579	7.7896e-22
GRIA1	8.83429e-140	0.521749	0.375	0.232	3.28309e-135
GATD1	9.19861e-34	0.521459	0.27	0.205	3.41848e-29
SMARCA1	5.34043e-14	0.521206	0.266	0.228	1.98466e-09
RCOR1	8.49778e-19	0.521094	0.385	0.34	3.15803e-14
PTPRJ	5.04543e-09	0.51969	0.499	0.486	0.000187503
FOXK2	5.37968e-32	0.519082	0.432	0.375	1.99925e-27
LRP4	3.42445e-31	0.518534	0.685	0.721	1.27263e-26
C4orf19	7.64423e-32	0.517569	0.506	0.462	2.84083e-27
MTAP	4.44725e-47	0.517405	0.422	0.335	1.65273e-42
USP13	1.16582e-09	0.516935	0.187	0.158	4.33254e-05
SNX7	3.31748e-17	0.516565	0.22	0.177	1.23287e-12
MED23	1.68562e-17	0.516253	0.263	0.216	6.26426e-13
NCOA3	2.42695e-05	0.516023	0.334	0.314	0.901928
SUSD6	0.00205688	0.513625	0.181	0.165	1
CD46	4.94356e-10	0.513535	0.41	0.377	1.83718e-05
FUS	5.75419e-16	0.512534	0.531	0.51	2.13843e-11
HDAC3	1.12585e-17	0.511519	0.232	0.187	4.18399e-13
SRSF10	1.05773e-13	0.511438	0.381	0.336	3.93086e-09
ELOVL5	0.132264	0.511099	0.426	0.431	1
TGFBR1	5.90917e-09	0.510459	0.17	0.144	0.000219603
SRP19	1.03457e-15	0.509751	0.243	0.202	3.84476e-11
MOB3A	1.28291e-16	0.509501	0.168	0.131	4.76768e-12
SECISBP2	1.89701e-21	0.509166	0.436	0.385	7.04988e-17
LPCAT3	1.00968e-06	0.50774	0.21	0.186	0.0375227
ZCCHC17	9.59311e-16	0.507203	0.295	0.252	3.56509e-11
DCP2	2.94449e-10	0.506836	0.198	0.166	1.09426e-05
SMARCC2	2.42149e-20	0.506651	0.214	0.167	8.99897e-16
PLAA	1.39129e-09	0.506489	0.163	0.135	5.17047e-05
RASAL2	0.0289121	0.506461	0.327	0.322	1
PPM1H	1.78081e-17	0.506314	0.222	0.179	6.61804e-13
ATF6B	8.45351e-25	0.506225	0.295	0.237	3.14158e-20
HECTD2	2.45247e-07	0.506093	0.409	0.383	0.0091141
MYO9B	1.49609e-11	0.505852	0.236	0.202	5.55993e-07
OMG	2.23355e-11	0.503491	0.274	0.238	8.30053e-07
FBXO16	1.23989e-15	0.503278	0.15	0.116	4.6078e-11
ITPKC	4.94433e-09	0.502751	0.128	0.105	0.000183746
NPIPB4	4.34184e-18	0.50262	0.182	0.14	1.61356e-13
ATG14	9.36916e-28	0.501487	0.342	0.282	3.48186e-23
SLC22A4	1.12899e-12	0.50089	0.14	0.111	4.19565e-08
FAM228B	3.33408e-24	0.500469	0.447	0.392	1.23904e-19
KHDRBS1	1.87697e-14	0.499357	0.316	0.274	6.9754e-10
LYRM2	3.97572e-14	0.498965	0.258	0.217	1.4775e-09
GFPT1	1.56319e-05	0.498239	0.151	0.132	0.580929
ZCCHC10	1.13693e-13	0.498051	0.156	0.123	4.22516e-09
NUP210L	1.33766e-07	0.496634	0.131	0.111	0.00497115
CARD8	6.97181e-15	0.496365	0.194	0.155	2.59093e-10
MSH5	4.36232e-22	0.49628	0.163	0.12	1.62117e-17
NEXMIF	2.41247e-27	0.495561	0.274	0.218	8.96547e-23
IGSF10	3.81777e-21	0.495343	0.192	0.148	1.4188e-16
SNX8	1.48709e-17	0.49489	0.159	0.122	5.52647e-13
ETNK1	4.67581e-26	0.494578	0.429	0.374	1.73767e-21
RNF138	1.66857e-15	0.494573	0.221	0.18	6.20092e-11
AR	9.7751e-26	0.494483	0.145	0.102	3.63272e-21
CYB5B	1.46607e-15	0.493012	0.44	0.411	5.44836e-11
GCLM	2.64504e-10	0.492688	0.144	0.117	9.82978e-06
STUM	2.49054e-26	0.49258	0.179	0.131	9.2556e-22
UBE2R2	5.64975e-24	0.492494	0.472	0.429	2.09962e-19
TRIP4	2.96002e-18	0.492437	0.259	0.213	1.10003e-13
C1QTNF7	0.000158413	0.491908	0.134	0.118	1
RNF34	2.17532e-13	0.491573	0.229	0.192	8.08414e-09
FRMD4A	0.00101855	0.491336	0.641	0.741	1
SOAT1	0.00023207	0.490905	0.132	0.117	1
SCLT1	4.87959e-56	0.490375	0.61	0.554	1.8134e-51
CELF4	0.461506	0.490066	0.141	0.145	1
ARPC1A	3.17967e-10	0.489913	0.201	0.169	1.18166e-05
DDHD2	2.16353e-13	0.488949	0.271	0.231	8.04032e-09
ZNF140	3.94405e-10	0.488479	0.145	0.118	1.46573e-05
UBE2D2	1.63709e-17	0.488415	0.431	0.391	6.0839e-13
CLDN12	3.60298e-09	0.48736	0.184	0.156	0.000133898
VPS26C	6.85478e-18	0.487041	0.302	0.252	2.54744e-13
CIPC	7.73566e-22	0.486912	0.193	0.147	2.8748e-17
PLIN2	5.65072e-22	0.486645	0.16	0.118	2.09998e-17
FAM184B	4.68451e-18	0.486368	0.146	0.11	1.74091e-13
ZNF708	2.27352e-21	0.485669	0.462	0.421	8.44907e-17
KIF2A	3.13057e-15	0.485532	0.45	0.411	1.16341e-10
RNF215	1.67922e-19	0.48533	0.197	0.154	6.24048e-15
ZNF566	3.11293e-18	0.485202	0.202	0.159	1.15686e-13
ZNF606	2.36132e-16	0.484134	0.164	0.127	8.77539e-12
SLC25A16	2.26245e-18	0.48404	0.303	0.255	8.40794e-14
SETDB1	1.52282e-16	0.483969	0.258	0.214	5.65925e-12
CCDC138	2.0732e-12	0.483573	0.162	0.131	7.70463e-08
NOTCH2NLC	3.11249e-07	0.482786	0.155	0.131	0.0115669
PID1	3.68785e-21	0.48278	0.394	0.342	1.37052e-16
TERF2IP	1.93879e-26	0.481887	0.483	0.435	7.20513e-22
NOL9	6.14402e-11	0.480253	0.194	0.162	2.2833e-06
MFSD11	2.47049e-14	0.479947	0.364	0.321	9.18108e-10
MCL1	0.00121959	0.47991	0.139	0.125	1
NONO	2.28017e-10	0.47987	0.156	0.127	8.47381e-06
ZNF253	8.35787e-19	0.479258	0.188	0.146	3.10604e-14
PIGX	1.54993e-10	0.479258	0.161	0.133	5.75999e-06
PSMA3	2.93252e-07	0.479252	0.287	0.256	0.0108981
COQ7	3.2229e-12	0.478845	0.141	0.112	1.19773e-07
KIF24	1.02939e-21	0.478691	0.149	0.109	3.82552e-17
DLST	5.52223e-14	0.478208	0.214	0.174	2.05222e-09
NIPSNAP1	3.05952e-16	0.477923	0.134	0.101	1.13701e-11
PSEN1	2.84013e-17	0.47743	0.395	0.351	1.05548e-12
SMPD4	5.45627e-12	0.476939	0.176	0.144	2.02772e-07
ATG12	8.72834e-17	0.476887	0.176	0.137	3.24371e-12
PGAP1	2.97648e-25	0.47663	0.392	0.336	1.10615e-20
TMEM41B	9.06716e-24	0.476459	0.368	0.313	3.36963e-19
COQ10B	4.82746e-13	0.47608	0.135	0.106	1.79403e-08
OSGEPL1	8.83931e-13	0.476055	0.13	0.101	3.28495e-08
ANKRD52	1.2428e-08	0.475793	0.192	0.163	0.000461861
ZNF227	1.37212e-17	0.475754	0.157	0.119	5.0992e-13
PHACTR2	2.57829e-15	0.475724	0.309	0.263	9.58168e-11
SLC38A9	1.718e-18	0.474845	0.221	0.177	6.3846e-14
EAPP	5.19506e-13	0.474715	0.183	0.15	1.93064e-08
NUP107	3.77606e-08	0.474635	0.182	0.156	0.0014033
ZFYVE26	1.16956e-09	0.474052	0.198	0.167	4.34643e-05
ZNF562	6.23588e-17	0.473191	0.247	0.202	2.31744e-12
DONSON	3.80523e-16	0.4727	0.135	0.102	1.41414e-11
ATP11B	7.79414e-14	0.472368	0.353	0.31	2.89654e-09
ZRANB3	4.43844e-28	0.472291	0.424	0.363	1.64946e-23
MRPS10	5.66963e-09	0.47203	0.125	0.101	0.000210701
GREB1	0.855031	0.471349	0.279	0.281	1
ADAM17	1.18743e-14	0.470963	0.331	0.286	4.41284e-10
APIP	6.95664e-09	0.469909	0.236	0.205	0.00025853
MPHOSPH9	1.13124e-19	0.468617	0.465	0.422	4.20402e-15
PSMC2	1.64566e-05	0.468547	0.177	0.156	0.611575
ZNF790	2.39176e-15	0.467536	0.219	0.179	8.88849e-11
HES1	8.08682e-35	0.46734	0.284	0.222	3.00531e-30
ZNF611	1.20776e-06	0.466976	0.176	0.154	0.0448839
HAVCR2	5.25165e-08	0.465371	0.141	0.119	0.00195167
COPS4	2.76769e-16	0.464943	0.246	0.203	1.02855e-11
ZNF540	1.17752e-18	0.464346	0.178	0.137	4.37603e-14
ZNF493	1.91886e-23	0.463927	0.27	0.215	7.13107e-19
YES1	6.23503e-13	0.463627	0.224	0.188	2.31712e-08
DRG1	3.22048e-14	0.463508	0.245	0.205	1.19683e-09
AMZ1	9.90699e-14	0.463264	0.268	0.228	3.68174e-09
ZFP82	2.47206e-09	0.462965	0.184	0.154	9.18693e-05
CDK19	1.62064e-19	0.462659	0.443	0.399	6.02277e-15
TYW1	2.87701e-21	0.462329	0.444	0.396	1.06918e-16
CSRP1	0.0119191	0.461792	0.455	0.501	1
HMGN5	0.00178308	0.461585	0.178	0.163	1
TATDN3	4.03059e-15	0.459592	0.199	0.161	1.49789e-10
ZNF559	5.09011e-16	0.458891	0.35	0.303	1.89164e-11
SELENOI	1.27655e-14	0.45877	0.284	0.241	4.74406e-10
SLC25A26	3.39855e-19	0.457358	0.364	0.312	1.263e-14
PPM1D	2.53519e-13	0.457225	0.172	0.138	9.42152e-09
PRMT2	2.24465e-05	0.456939	0.447	0.432	0.83418
GOLPH3	1.65001e-09	0.456557	0.282	0.247	6.13193e-05
KLF13	0.000566557	0.456269	0.121	0.106	1
ZNF398	1.81657e-15	0.455665	0.23	0.189	6.75092e-11
ANKFY1	8.15675e-15	0.455364	0.403	0.362	3.03129e-10
PIK3CB	4.26099e-07	0.455026	0.406	0.381	0.0158351
BTF3L4	7.47621e-18	0.454566	0.201	0.159	2.77838e-13
AEBP2	1.2251e-14	0.454513	0.358	0.313	4.55282e-10
RAP1A	0.0597395	0.453829	0.27	0.26	1
KYAT3	1.4073e-15	0.4526	0.274	0.229	5.22993e-11
G2E3	5.46107e-15	0.452595	0.229	0.188	2.0295e-10
RABGEF1	4.47945e-40	0.452222	0.666	0.659	1.6647e-35
NEDD9	0.00186049	0.451447	0.167	0.153	1
TTC39C	1.45604e-09	0.449978	0.188	0.16	5.4111e-05
CAPN7	1.14814e-09	0.449903	0.439	0.411	4.26683e-05
FAM81A	7.9702e-15	0.449415	0.139	0.107	2.96197e-10
BACH1	1.13458e-07	0.448117	0.272	0.243	0.00421643
CBL	1.67384e-10	0.447403	0.295	0.26	6.22049e-06
FLACC1	5.8499e-10	0.447316	0.183	0.155	2.174e-05
MAP3K1	8.34542e-05	0.446898	0.152	0.135	1
ZNF529	1.44744e-17	0.446542	0.299	0.25	5.37911e-13
UBE2Q2	1.06161e-07	0.446493	0.183	0.158	0.00394526
BECN1	4.48933e-11	0.445985	0.135	0.108	1.66837e-06
WSB1	1.69978e-43	0.445595	0.714	0.7	6.3169e-39
SENP2	2.9815e-08	0.443641	0.299	0.268	0.00110802
TADA2A	4.55461e-12	0.443282	0.171	0.139	1.69263e-07
ANKRD13C	6.84525e-17	0.443251	0.406	0.359	2.5439e-12
MAX	5.28834e-17	0.4432	0.411	0.364	1.96531e-12
GTF2A1	7.57349e-10	0.442735	0.197	0.168	2.81454e-05
ECD	2.39307e-06	0.441779	0.206	0.181	0.0889335
ORMDL1	1.60736e-10	0.441696	0.383	0.348	5.97341e-06
TMEM231	8.37725e-08	0.44151	0.129	0.107	0.00311324
CERS5	8.4847e-15	0.440872	0.312	0.268	3.15317e-10
NUP98	1.77469e-09	0.440548	0.334	0.296	6.59528e-05
CDK7	7.7775e-07	0.440212	0.144	0.123	0.0289035
REST	1.07852e-08	0.440047	0.237	0.206	0.000400812
VMP1	5.62902e-09	0.43995	0.367	0.337	0.000209191
ZNF146	3.37113e-11	0.439849	0.253	0.216	1.25281e-06
ZNF785	2.69881e-25	0.439779	0.152	0.109	1.00296e-20
EIF3M	4.03274e-12	0.438853	0.203	0.168	1.49869e-07
RABGAP1L	1.141e-38	0.438716	0.693	0.687	4.24031e-34
RLIM	4.40954e-08	0.438644	0.172	0.146	0.00163872
ZNF429	7.48134e-19	0.438496	0.254	0.205	2.78029e-14
MAGI3	4.24041e-23	0.437623	0.618	0.606	1.57586e-18
USP54	2.11808e-15	0.437509	0.501	0.466	7.87144e-11
RINT1	2.49639e-10	0.43706	0.141	0.114	9.27735e-06
C12orf4	1.43085e-09	0.436582	0.172	0.144	5.31745e-05
ELF1	0.00513618	0.435736	0.372	0.359	1
ZYG11B	9.0842e-13	0.435085	0.325	0.284	3.37596e-08
RC3H1	3.44736e-18	0.434812	0.47	0.428	1.28114e-13
SPG7	2.91571e-13	0.434798	0.401	0.359	1.08356e-08
ZNF143	5.19358e-07	0.434551	0.13	0.11	0.0193009
SLC7A6	2.33038e-14	0.434541	0.202	0.164	8.66039e-10
SEPSECS	1.66367e-12	0.433426	0.138	0.108	6.18271e-08
LSS	0.089363	0.433311	0.392	0.394	1
RIN3	0.138408	0.432944	0.136	0.142	1
ANGEL2	8.62323e-10	0.432832	0.273	0.238	3.20465e-05
DNAJC2	4.65273e-06	0.432429	0.221	0.197	0.172909
SMC5	4.46934e-12	0.432302	0.448	0.411	1.66094e-07
FBXL20	8.2296e-22	0.431556	0.527	0.494	3.05837e-17
AGAP1	2.28591e-13	0.431006	0.693	0.725	8.49512e-09
TRNAU1AP	2.73662e-16	0.431	0.202	0.161	1.01701e-11
CDKL1	3.14575e-19	0.430836	0.264	0.215	1.16905e-14
AKAP12	3.74176e-05	0.430325	0.42	0.4	1
TEFM	1.52871e-22	0.429949	0.262	0.208	5.68116e-18
ATRNL1	3.83708e-96	0.429649	0.104	0.198	1.42598e-91
POLR1C	1.3251e-09	0.429404	0.182	0.154	4.92447e-05
ACER3	1.12078e-09	0.429369	0.476	0.456	4.16515e-05
MAPKAPK5	1.57947e-10	0.429194	0.211	0.178	5.86977e-06
ZKSCAN5	1.04969e-11	0.429145	0.142	0.113	3.90097e-07
ARX	0.0092728	0.428213	0.142	0.131	1
FOXO1	1.67208e-32	0.427918	0.709	0.731	6.21394e-28
SPAST	2.99427e-08	0.427905	0.334	0.303	0.00111276
PDE6D	5.75471e-15	0.427168	0.287	0.244	2.13862e-10
RNF111	2.30699e-07	0.426617	0.444	0.419	0.00857347
RAB11A	0.958122	0.426308	0.409	0.433	1
RNF121	2.74229e-11	0.426307	0.236	0.2	1.01912e-06
CALD1	0.570209	0.426302	0.357	0.357	1
CLCN6	2.16178e-05	0.426153	0.232	0.208	0.803383
GPR155	3.02772e-18	0.426085	0.279	0.231	1.12519e-13
CRMP1	1.73618e-06	0.425999	0.354	0.328	0.0645216
LRIG2	8.7333e-12	0.425894	0.306	0.267	3.24556e-07
SRA1	6.48706e-11	0.425837	0.177	0.146	2.41079e-06
SNX4	1.44251e-08	0.425615	0.337	0.303	0.000536079
CNOT10	5.52266e-08	0.425167	0.282	0.249	0.00205239
ZNF141	6.98323e-16	0.424857	0.284	0.238	2.59518e-11
SUMF2	5.63418e-11	0.424627	0.263	0.226	2.09383e-06
ABHD3	1.47381e-11	0.423687	0.355	0.32	5.47711e-07
ZFP14	3.50958e-11	0.423136	0.304	0.266	1.30426e-06
MTHFD1L	2.78331e-22	0.423079	0.403	0.349	1.03436e-17
PPP3R1	3.27473e-22	0.423067	0.426	0.359	1.21699e-17
TBP	6.57285e-14	0.422941	0.15	0.117	2.44267e-09
CLTCL1	0.0294276	0.422502	0.155	0.145	1
LPGAT1	7.84557e-10	0.422389	0.291	0.256	2.91565e-05
SNRNP40	1.75148e-12	0.422336	0.193	0.157	6.50904e-08
IPP	2.64355e-10	0.422038	0.159	0.13	9.82423e-06
RIPK1	1.28413e-10	0.421915	0.228	0.194	4.7722e-06
MRPS16	4.31412e-11	0.421808	0.175	0.143	1.60326e-06
PSMD5	2.69219e-10	0.421418	0.255	0.219	1.0005e-05
XKR6	3.25317e-38	0.420741	0.605	0.558	1.20898e-33
UBE2J1	1.27212e-05	0.420604	0.206	0.183	0.472759
ST3GAL4	4.12965e-10	0.418693	0.204	0.173	1.5347e-05
ACTR10	3.95259e-07	0.418628	0.34	0.311	0.014689
ROCK1	0.000116344	0.418548	0.478	0.462	1
FASTKD1	1.48635e-18	0.418379	0.376	0.323	5.52372e-14
B3GALNT1	2.09172e-08	0.418355	0.128	0.105	0.000777345
SLC46A3	1.59602e-13	0.418277	0.187	0.151	5.93129e-09
BICC1	2.96956e-14	0.418168	0.515	0.478	1.10358e-09
PIGU	1.03488e-13	0.416602	0.279	0.239	3.84591e-09
UBE2W	2.06482e-09	0.415735	0.389	0.355	7.67348e-05
LUC7L	1.44068e-13	0.415376	0.483	0.452	5.354e-09
EXOSC8	1.55675e-18	0.415204	0.181	0.139	5.78534e-14
ADCY3	4.01244e-05	0.415176	0.18	0.159	1
ZNF789	2.88827e-17	0.415161	0.212	0.169	1.07337e-12
PSME4	0.00142184	0.41431	0.492	0.485	1
SOD2	6.81074e-05	0.413539	0.385	0.365	1
TET1	3.12823e-14	0.413335	0.497	0.472	1.16254e-09
ZNF675	1.32889e-06	0.413221	0.137	0.116	0.0493855
PFKFB4	1.32089e-11	0.413	0.152	0.122	4.90883e-07
MMS19	5.78062e-14	0.412321	0.309	0.266	2.14825e-09
P2RY14	0.0320443	0.41225	0.395	0.393	1
NEK3	9.34387e-08	0.412113	0.151	0.127	0.00347246
CALU	0.0254479	0.411691	0.247	0.235	1
TENM4	3.24603e-24	0.41154	0.637	0.614	1.20632e-19
LEPROTL1	7.62524e-05	0.411344	0.122	0.106	1
BAZ1A	0.243274	0.411247	0.198	0.192	1
ITGA9	6.13345e-08	0.411202	0.298	0.27	0.00227937
AZIN1	1.59929e-18	0.41091	0.39	0.338	5.94343e-14
ZHX1	2.24321e-07	0.410654	0.265	0.235	0.00833643
NUDT4	0.01589	0.410425	0.169	0.157	1
AIFM3	9.71163e-11	0.410175	0.256	0.222	3.60913e-06
UBTD2	0.00248786	0.410096	0.161	0.147	1
MRTFA	2.35258e-11	0.409556	0.47	0.439	8.74288e-07
ZNF484	5.25149e-15	0.409406	0.14	0.107	1.95161e-10
CDYL	2.41373e-07	0.40925	0.309	0.278	0.00897016
DHDDS	1.8708e-12	0.408858	0.192	0.158	6.95244e-08
WIPI1	3.5488e-14	0.408839	0.168	0.133	1.31884e-09
ZNF555	4.00432e-05	0.408755	0.122	0.104	1
HNMT	0.000120209	0.40824	0.117	0.101	1
FBXL18	3.20123e-16	0.408165	0.199	0.159	1.18967e-11
NUP85	6.86923e-08	0.408122	0.137	0.114	0.00255281
GLIPR1L1	3.23597e-05	0.407597	0.156	0.136	1
DHX57	1.34622e-06	0.407555	0.256	0.229	0.0500295
TFCP2	2.40397e-12	0.407361	0.483	0.456	8.93386e-08
FAM120C	3.62042e-08	0.407342	0.244	0.214	0.00134546
ZNF439	6.87908e-12	0.406793	0.245	0.207	2.55647e-07
SPPL2A	2.4791e-08	0.406252	0.337	0.305	0.000921308
RBL2	1.99574e-11	0.405978	0.444	0.41	7.41677e-07
ABRAXAS2	0.000318262	0.405876	0.127	0.111	1
SDAD1	0.210234	0.405814	0.159	0.152	1
PIGL	2.11859e-15	0.405608	0.325	0.28	7.87332e-11
TMEM87B	0.0301877	0.405189	0.152	0.142	1
SMIM14	2.34965e-07	0.405111	0.328	0.302	0.00873199
TRABD	5.47091e-07	0.404737	0.133	0.112	0.0203316
DPY19L3	6.3403e-06	0.404281	0.471	0.459	0.235624
ORC2	4.68431e-16	0.40403	0.344	0.297	1.74083e-11
VKORC1L1	0.000674014	0.403763	0.234	0.217	1
PJVK	1.20823e-09	0.403636	0.16	0.132	4.49015e-05
NHLRC3	1.81845e-07	0.403228	0.21	0.181	0.00675791
DEPDC5	4.63201e-15	0.402824	0.256	0.214	1.72139e-10
PPFIA1	3.89319e-08	0.402332	0.701	0.736	0.00144682
PHYHD1	3.65196e-19	0.402042	0.372	0.323	1.35718e-14
PAICS	2.02141e-09	0.401618	0.21	0.179	7.51217e-05
SMAP2	3.38532e-50	0.401519	0.103	0.16	1.25809e-45
TRMT61B	3.38271e-10	0.401372	0.218	0.184	1.25712e-05
PAG1	3.48181e-08	0.401267	0.317	0.283	0.00129394
SNX6	0.000257901	0.400705	0.291	0.27	1
OSBPL5	2.40075e-07	0.400215	0.133	0.112	0.00892192
ZNF652	1.44023e-05	0.399985	0.352	0.329	0.535232
ANKRD27	3.25604e-13	0.399908	0.257	0.218	1.21004e-08
TOP3A	1.44949e-15	0.399689	0.158	0.123	5.38675e-11
EIF2AK3	0.00114115	0.39891	0.136	0.122	1
ZMYM5	2.14556e-06	0.398657	0.338	0.311	0.0797356
STX12	0.000167455	0.398611	0.267	0.245	1
GRB2	0.00118153	0.398489	0.267	0.248	1
SREBF2	9.27467e-19	0.398027	0.658	0.682	3.44675e-14
CA5B	2.36837e-11	0.397548	0.307	0.267	8.80159e-07
SOS2	1.99065e-06	0.396927	0.484	0.464	0.0739785
PEX1	2.41002e-06	0.396808	0.29	0.261	0.0895638
RBM23	7.00998e-05	0.396546	0.225	0.203	1
IKZF4	4.92973e-14	0.396545	0.155	0.122	1.83203e-09
RIDA	0.0108001	0.396415	0.235	0.221	1
NOVA1	5.64911e-19	0.396411	0.699	0.735	2.09938e-14
YY1AP1	1.44377e-08	0.396328	0.305	0.27	0.000536548
FNTA	1.18951e-07	0.395786	0.256	0.226	0.00442057
NDUFAF6	3.54523e-13	0.395774	0.355	0.311	1.31751e-08
ARID5B	2.36342e-09	0.395595	0.356	0.32	8.78318e-05
PARP4	6.15592e-08	0.395589	0.219	0.19	0.00228772
TFDP2	3.44373e-13	0.395554	0.479	0.447	1.27979e-08
CRY1	1.19313e-08	0.395381	0.203	0.175	0.000443402
VWCE	0.0348415	0.395368	0.168	0.179	1
CCNYL1	9.82738e-10	0.395277	0.187	0.157	3.65215e-05
S100PBP	1.59468e-09	0.395227	0.36	0.324	5.92632e-05
MARK1	1.3957e-12	0.394972	0.469	0.433	5.18684e-08
RMND5B	9.91552e-21	0.39479	0.228	0.178	3.68491e-16
METAP2	1.58497e-05	0.394769	0.265	0.238	0.589021
PDCD7	0.983629	0.39462	0.2	0.198	1
ARL17A	4.58577e-06	0.394585	0.176	0.154	0.170421
SYCP2	0.000860297	0.394534	0.265	0.246	1
MDM4	2.38238e-05	0.394464	0.496	0.477	0.885365
RNF145	1.41975e-06	0.394353	0.234	0.208	0.0527623
RABEPK	1.43987e-12	0.393445	0.211	0.175	5.35101e-08
SRSF1	2.5134e-10	0.393384	0.225	0.191	9.34055e-06
ZDHHC20	9.49052e-10	0.392993	0.321	0.286	3.52696e-05
SIRT1	2.0793e-06	0.3927	0.197	0.172	0.0772731
TBCEL	2.07087e-11	0.392383	0.226	0.191	7.69596e-07
DCAF10	3.70917e-07	0.392297	0.452	0.431	0.0137844
ZMYM4	7.50333e-11	0.392275	0.585	0.579	2.78846e-06
PEX26	3.69908e-09	0.392092	0.135	0.11	0.000137469
TWSG1	2.85221e-07	0.391944	0.168	0.144	0.0105997
CCNL1	0.254239	0.391928	0.295	0.286	1
PRR3	0.0148803	0.391173	0.144	0.132	1
ACSL4	8.5875e-08	0.391172	0.251	0.223	0.00319137
NADK	5.9031e-05	0.390786	0.129	0.112	1
TUBD1	2.77633e-10	0.390498	0.159	0.131	1.03177e-05
ZNF420	1.34102e-07	0.390196	0.177	0.151	0.00498364
IMMT	5.03759e-05	0.390057	0.31	0.286	1
OSGEP	5.18679e-17	0.389917	0.255	0.207	1.92757e-12
SNUPN	1.56193e-07	0.389582	0.138	0.115	0.00580462
HEATR5B	3.57285e-05	0.389546	0.342	0.315	1
PDE5A	0.465096	0.389453	0.384	0.386	1
JAK2	0.00775059	0.389196	0.306	0.288	1
STAG1	3.35511e-18	0.388977	0.639	0.642	1.24686e-13
DIP2A	0.00851514	0.38877	0.372	0.353	1
ZNF224	6.12309e-05	0.38824	0.153	0.133	1
TRMT10B	7.12586e-14	0.388183	0.314	0.269	2.64818e-09
GATAD1	1.32231e-12	0.388018	0.429	0.39	4.9141e-08
ANGPT1	2.05599e-31	0.387728	0.195	0.139	7.64068e-27
MCU	3.20386e-05	0.387723	0.253	0.232	1
RAB1A	2.19868e-05	0.387682	0.484	0.476	0.817094
BACH2	6.0153e-09	0.387638	0.516	0.496	0.000223547
RAP2A	0.120003	0.387511	0.146	0.137	1
BRAP	1.76072e-07	0.387048	0.203	0.177	0.00654336
ZNF714	1.73096e-05	0.386976	0.257	0.232	0.643276
COX19	7.13272e-05	0.386893	0.143	0.124	1
FAM76A	4.71551e-09	0.38685	0.171	0.143	0.000175243
P2RX7	0.055285	0.386436	0.203	0.193	1
ENTR1	5.72127e-08	0.386355	0.147	0.123	0.0021262
RABEP2	8.27019e-16	0.386238	0.136	0.103	3.07345e-11
VTI1B	4.29331e-05	0.386217	0.178	0.158	1
ZSWIM7	7.29119e-16	0.385909	0.308	0.264	2.70962e-11
SEC24A	1.14764e-09	0.384872	0.198	0.167	4.26497e-05
SARNP	1.14941e-09	0.384815	0.344	0.308	4.27156e-05
ANAPC7	0.000105421	0.384548	0.193	0.173	1
RAB6A	1.40815e-11	0.384441	0.583	0.586	5.23311e-07
RPA3	0.0803662	0.384259	0.129	0.12	1
SRPK1	1.27145e-06	0.383647	0.201	0.177	0.0472507
ZNF25	5.09669e-10	0.383075	0.181	0.151	1.89408e-05
TVP23B	0.0742584	0.382834	0.119	0.111	1
GTF3C2	2.37301e-14	0.382595	0.173	0.137	8.81883e-10
ABHD12	0.00546905	0.382208	0.233	0.217	1
LAMA4	0.0806441	0.381736	0.176	0.168	1
USP32	4.41716e-07	0.381614	0.466	0.447	0.0164155
STAT3	0.0146625	0.381586	0.406	0.401	1
PIGB	1.04933e-09	0.381576	0.201	0.17	3.89962e-05
PCYT1A	1.10373e-11	0.381226	0.253	0.215	4.10181e-07
DLG1	6.79216e-09	0.381138	0.623	0.639	0.000252417
ZNF235	1.45989e-10	0.38092	0.314	0.277	5.42539e-06
GATAD2B	2.26065e-07	0.380358	0.49	0.473	0.00840124
ENY2	0.00699586	0.380022	0.155	0.142	1
WDR12	5.90466e-07	0.379972	0.25	0.221	0.0219435
METTL6	9.96995e-10	0.379846	0.241	0.206	3.70513e-05
CHFR	3.40607e-15	0.379675	0.362	0.316	1.2658e-10
PTDSS1	0.000907683	0.379571	0.132	0.118	1
PAIP1	0.0264158	0.379309	0.129	0.118	1
UBE2G1	3.65928e-06	0.37868	0.33	0.302	0.13599
PDZD2	0.0528599	0.378502	0.3	0.313	1
ZNF329	1.95918e-09	0.378366	0.133	0.107	7.28089e-05
WDR37	0.00016845	0.378289	0.45	0.432	1
RANBP10	3.77023e-08	0.378088	0.235	0.205	0.00140113
ZNF155	2.18061e-09	0.377651	0.221	0.189	8.1038e-05
PBX4	1.16632e-12	0.377362	0.149	0.119	4.33441e-08
SENP5	6.25509e-07	0.376228	0.433	0.407	0.0232458
IMPA1	1.42186e-06	0.37605	0.146	0.125	0.0528405
CWF19L1	1.43472e-09	0.376044	0.178	0.149	5.33185e-05
ANKS3	1.77256e-08	0.375462	0.224	0.193	0.000658735
POLR3F	1.05282e-05	0.37535	0.127	0.109	0.391258
C3orf38	3.69046e-10	0.375271	0.194	0.162	1.37149e-05
KDM4A	5.56823e-10	0.37516	0.254	0.217	2.06932e-05
DHTKD1	3.4616e-13	0.3748	0.279	0.239	1.28643e-08
ATP13A3	0.00924704	0.374683	0.369	0.351	1
TSPAN9	0.000762822	0.374507	0.139	0.125	1
FANCC	0.0294812	0.374489	0.136	0.127	1
ZNF44	2.30701e-11	0.374318	0.362	0.323	8.57353e-07
WWP1	6.41095e-06	0.37407	0.341	0.314	0.23825
ABHD18	2.63418e-08	0.373735	0.38	0.346	0.00097894
UBE2K	0.000155291	0.373396	0.547	0.552	1
SMARCB1	1.14208e-08	0.372735	0.236	0.204	0.000424433
CHP1	9.97219e-09	0.372086	0.196	0.169	0.000370597
CCDC180	2.39905e-05	0.371822	0.132	0.114	0.891558
GOLGA2	0.0410705	0.371199	0.202	0.191	1
VPS36	7.78313e-06	0.371125	0.417	0.392	0.289245
FAT3	7.68133e-29	0.370902	0.725	0.747	2.85461e-24
NVL	9.06213e-10	0.369955	0.284	0.248	3.36776e-05
DGKG	5.03463e-22	0.369864	0.743	0.792	1.87102e-17
CCAR1	0.0815521	0.369855	0.459	0.448	1
ME2	0.00115503	0.369125	0.379	0.359	1
MORC2	2.55768e-12	0.368935	0.2	0.164	9.50511e-08
ACAT1	8.09783e-07	0.368494	0.199	0.174	0.030094
GTF2B	0.0256998	0.367713	0.145	0.134	1
MBTD1	2.85414e-07	0.367594	0.369	0.34	0.0106068
CSNK1G1	5.8901e-10	0.367117	0.326	0.293	2.18894e-05
MCM9	3.1024e-14	0.366876	0.303	0.259	1.15295e-09
CIR1	2.5897e-06	0.366822	0.294	0.266	0.0962408
CDK14	1.06222e-14	0.366541	0.631	0.636	3.94754e-10
EIF3J	0.0873233	0.366529	0.209	0.198	1
GPR173	1.74296e-10	0.366045	0.429	0.395	6.47738e-06
FAM177A1	1.05722e-05	0.365872	0.218	0.193	0.392895
JAM3	0.0122889	0.365365	0.141	0.131	1
CEP57	0.000385076	0.365001	0.31	0.286	1
UBE2H	1.15663e-10	0.364709	0.589	0.589	4.29839e-06
TOPBP1	0.00200135	0.364651	0.139	0.125	1
DLG2	6.9219e-100	0.364582	0.903	0.945	2.57239e-95
C19orf25	1.35207e-11	0.364068	0.213	0.178	5.0247e-07
INTS2	1.23514e-07	0.363672	0.222	0.193	0.00459013
ENOX2	2.4471e-06	0.363032	0.196	0.174	0.0909414
TMEM248	0.000158512	0.362827	0.178	0.159	1
LIPA	0.000119288	0.362431	0.223	0.202	1
RUFY1	1.51727e-07	0.362098	0.347	0.315	0.00563862
PAN3	2.51059e-10	0.362031	0.591	0.583	9.3301e-06
DDX50	1.38852e-05	0.361693	0.321	0.295	0.516016
IFT80	1.44933e-09	0.361657	0.321	0.285	5.38616e-05
PAFAH1B2	0.00239819	0.361258	0.177	0.162	1
BNIP2	0.000966583	0.361158	0.137	0.123	1
ROBO1	5.33796e-15	0.360773	0.394	0.452	1.98375e-10
MRPL48	3.13234e-08	0.360526	0.151	0.126	0.00116407
EPB41L4A	1.66377e-07	0.360043	0.267	0.239	0.00618306
ZNF354C	2.68656e-06	0.359858	0.128	0.108	0.0998406
ABCC4	1.51429e-08	0.359541	0.218	0.187	0.000562756
WDR43	0.000893961	0.359293	0.226	0.206	1
RBM4	9.02101e-12	0.35815	0.316	0.274	3.35248e-07
HEATR1	0.0647026	0.35805	0.153	0.144	1
ARPP21	6.89265e-35	0.357645	0.118	0.175	2.56152e-30
RUFY2	0.00496754	0.357302	0.454	0.441	1
FAM13C	0.166018	0.357222	0.374	0.381	1
ACACA	8.91059e-16	0.357074	0.691	0.732	3.31144e-11
TLK2	7.18009e-07	0.356817	0.427	0.4	0.0266834
INO80	0.000964847	0.356795	0.37	0.349	1
PPP3CB	1.06605e-07	0.356728	0.493	0.469	0.00396175
UBN1	0.0134423	0.356287	0.264	0.247	1
MAT2A	1.72726e-08	0.356255	0.514	0.497	0.000641901
DPY19L4	2.45261e-05	0.356228	0.208	0.186	0.911462
MSANTD3	0.00865749	0.356039	0.121	0.11	1
RAB5B	3.03119e-05	0.355807	0.138	0.12	1
UBQLN1	7.09651e-05	0.355521	0.263	0.237	1
FOXP1	3.32294e-06	0.355236	0.525	0.515	0.123491
RHPN2	0.00102528	0.3548	0.318	0.303	1
FAM118B	9.39355e-08	0.354205	0.225	0.196	0.00349092
NIM1K	1.23366e-08	0.354169	0.362	0.331	0.000458466
NR2C1	0.0285478	0.354023	0.338	0.322	1
ATP6V0A2	1.7168e-06	0.353853	0.166	0.143	0.0638015
WBP1	4.31598e-11	0.353787	0.138	0.109	1.60395e-06
KPNA6	7.01126e-08	0.353671	0.289	0.256	0.00260559
REL	0.376474	0.353537	0.109	0.104	1
ZMYM1	0.000598501	0.353534	0.174	0.157	1
SHC3	6.03872e-07	0.35344	0.268	0.238	0.0224417
UBA2	0.0603613	0.35343	0.292	0.281	1
CECR2	2.57811e-08	0.35333	0.597	0.599	0.000958103
TMOD3	0.0197781	0.352952	0.311	0.294	1
NUP50	6.61353e-08	0.352542	0.122	0.101	0.00245778
AGBL3	3.6279e-07	0.352499	0.205	0.179	0.0134824
COG4	0.0219218	0.352485	0.263	0.247	1
GASK1A	6.07885e-10	0.352263	0.366	0.326	2.25908e-05
MSH6	0.00428042	0.351976	0.135	0.122	1
BRMS1L	0.000734041	0.351828	0.118	0.105	1
KALRN	2.54081e-32	0.351697	0.743	0.796	9.44239e-28
SLC25A51	2.16754e-07	0.351483	0.166	0.141	0.00805521
EXD3	1.91447e-12	0.35148	0.286	0.243	7.11473e-08
KDM3B	2.03075e-09	0.35114	0.44	0.412	7.54688e-05
NUMB	2.44406e-05	0.351063	0.644	0.684	0.908288
OTUD5	1.8016e-05	0.350766	0.173	0.152	0.669529
ZNF587	7.53421e-08	0.350351	0.173	0.147	0.00279994
ITIH4	1.30416e-13	0.350219	0.176	0.141	4.84666e-09
SMURF1	0.000637661	0.349931	0.41	0.396	1
PPP1R2	0.000178621	0.349483	0.163	0.145	1
CHD1	0.203189	0.349375	0.353	0.345	1
PER1	6.58549e-12	0.349288	0.286	0.247	2.44737e-07
RASA1	0.00215395	0.34911	0.565	0.566	1
MFSD14B	4.84463e-06	0.349059	0.199	0.175	0.180041
NPC1	0.0264281	0.348545	0.35	0.337	1
AKNAD1	7.11627e-07	0.348416	0.246	0.218	0.0264462
SLC7A6OS	1.62714e-06	0.348265	0.169	0.146	0.0604694
ZFYVE28	0.0388972	0.348171	0.373	0.364	1
ST6GAL2	7.54773e-18	0.347557	0.283	0.232	2.80496e-13
SLC31A1	6.30639e-06	0.347202	0.12	0.102	0.234364
NQO2	1.06932e-05	0.347132	0.183	0.161	0.397391
PCED1B	1.20454e-10	0.346901	0.187	0.156	4.47645e-06
MAN2B1	8.42788e-09	0.346473	0.128	0.105	0.000313205
FAM117B	4.73971e-06	0.346241	0.173	0.152	0.176142
EIF2A	0.00105489	0.34613	0.218	0.199	1
PAQR3	0.00457967	0.346085	0.286	0.267	1
LARP4	0.000319738	0.345708	0.375	0.352	1
BBS5	0.0286924	0.345609	0.205	0.21	1
SLC17A5	2.77057e-11	0.345428	0.202	0.17	1.02963e-06
ZDHHC14	0.741737	0.345317	0.34	0.341	1
TMEM132C	5.41201e-12	0.345234	0.355	0.396	2.01127e-07
DENND1B	1.93866e-06	0.344449	0.401	0.375	0.0720466
NUP205	0.000841607	0.344244	0.221	0.201	1
ETV6	0.249808	0.343933	0.458	0.456	1
MMP24	0.000312754	0.343456	0.12	0.106	1
ITCH	4.83017e-05	0.342643	0.518	0.509	1
SLC15A4	8.49438e-06	0.342546	0.155	0.134	0.315677
SH3RF3	8.90038e-05	0.342539	0.411	0.389	1
PHACTR4	5.67116e-07	0.341853	0.497	0.482	0.0210757
GSPT1	0.00332345	0.341304	0.326	0.307	1
DDX6	7.13927e-06	0.34106	0.379	0.35	0.265317
MNAT1	4.08088e-08	0.340791	0.534	0.516	0.00151658
SH3BP2	4.66415e-09	0.340767	0.323	0.286	0.000173334
PARP9	0.0701447	0.340708	0.139	0.13	1
THRAP3	0.0163413	0.340665	0.398	0.383	1
GBE1	1.57377e-08	0.34062	0.233	0.2	0.000584859
ARPC3	0.188299	0.34039	0.183	0.175	1
ESCO1	0.00142651	0.340384	0.262	0.242	1
ZFP90	2.28988e-09	0.340289	0.237	0.203	8.50987e-05
PHTF1	1.08658e-06	0.340278	0.273	0.244	0.0403806
ZNF274	1.18056e-11	0.340091	0.184	0.151	4.38731e-07
PRPF39	0.118429	0.340085	0.174	0.163	1
DDI2	0.000329651	0.339922	0.162	0.144	1
HNRNPR	7.23219e-06	0.339853	0.358	0.326	0.26877
ZC3HC1	2.08417e-09	0.339666	0.148	0.121	7.74542e-05
CEP76	0.00158325	0.339534	0.18	0.164	1
NKIRAS1	6.49458e-05	0.339377	0.13	0.113	1
RNF185	0.000715835	0.339168	0.147	0.131	1
LIX1	3.57171e-11	0.338886	0.19	0.157	1.32735e-06
DNAJC18	2.90779e-05	0.338643	0.163	0.143	1
CNOT9	1.08851e-07	0.338334	0.183	0.155	0.00404524
FGF14	1.16688e-109	0.33776	0.124	0.235	4.33646e-105
CYFIP1	0.824217	0.336369	0.254	0.249	1
RMC1	4.91715e-06	0.336322	0.162	0.14	0.182736
HNRNPLL	0.00015809	0.336144	0.243	0.22	1
STRADB	3.61127e-05	0.335631	0.295	0.272	1
VPS26A	1.36509e-05	0.335603	0.188	0.166	0.507307
ANOS1	0.0277019	0.335216	0.409	0.402	1
RAB10	0.000964284	0.335064	0.539	0.539	1
A2ML1	1.40954e-11	0.334787	0.27	0.232	5.23829e-07
THSD1	2.6852e-06	0.334761	0.345	0.321	0.09979
UNKL	1.31399e-21	0.334579	0.209	0.16	4.88319e-17
ZNF577	1.11996e-13	0.333908	0.271	0.227	4.16211e-09
RNF4	5.47025e-06	0.33389	0.244	0.217	0.203291
WASHC2A	0.0216712	0.333749	0.113	0.103	1
MTHFD1	2.088e-05	0.333407	0.214	0.19	0.775964
GSR	1.42509e-05	0.332932	0.171	0.149	0.529605
NUDT6	3.00963e-07	0.332813	0.128	0.107	0.0111847
KDM2B	6.65551e-10	0.332134	0.293	0.257	2.47339e-05
YIPF4	6.39306e-05	0.332035	0.322	0.296	1
RNF216	0.00352156	0.331971	0.452	0.435	1
FBXO34	0.0850651	0.331924	0.211	0.199	1
PMS2	1.54439e-09	0.331878	0.179	0.149	5.7394e-05
ZNF568	0.00685718	0.331559	0.227	0.211	1
FBXO22	1.34433e-06	0.331047	0.246	0.218	0.0499595
HDHD5	0.00168614	0.33091	0.116	0.103	1
HSD17B6	1.42292e-08	0.330695	0.2	0.173	0.0005288
TOX4	0.00188709	0.330466	0.239	0.219	1
RARS2	0.00153577	0.330389	0.293	0.272	1
GNL3	0.000264975	0.330316	0.134	0.118	1
KHSRP	0.00170202	0.330142	0.116	0.103	1
BAG4	0.00211614	0.330065	0.137	0.123	1
IP6K1	2.06468e-05	0.329445	0.307	0.283	0.767296
TNRC18	2.10827e-08	0.329438	0.533	0.522	0.000783497
UHRF2	0.000212397	0.329265	0.233	0.212	1
HMOX2	0.00132781	0.329145	0.126	0.112	1
YTHDF2	0.0487904	0.329131	0.161	0.149	1
KCNIP1	1.95969e-09	0.328679	0.513	0.486	7.28281e-05
ARNT	2.64061e-06	0.328677	0.278	0.249	0.0981329
CCNT1	0.000147727	0.328546	0.175	0.156	1
SLC49A4	0.000429168	0.328489	0.245	0.224	1
APPBP2	0.0049489	0.328468	0.445	0.433	1
ATR	0.152222	0.328114	0.359	0.351	1
SUDS3	0.096911	0.328002	0.277	0.263	1
TAF11	5.70523e-05	0.327598	0.227	0.204	1
CAMK2D	0.013699	0.327509	0.519	0.518	1
CROT	0.00047261	0.327377	0.179	0.161	1
EXOC6	0.000653056	0.327353	0.329	0.305	1
MAPK1IP1L	0.00192566	0.326954	0.239	0.22	1
ZNF75A	1.86085e-08	0.326761	0.29	0.257	0.000691549
ALKBH1	4.10575e-05	0.326754	0.158	0.139	1
THUMPD2	6.08814e-06	0.326694	0.244	0.218	0.226253
VCP	0.0279591	0.326655	0.229	0.215	1
ZNF266	0.0180472	0.326578	0.126	0.115	1
TGS1	0.000549331	0.326419	0.186	0.167	1
UQCC1	2.96178e-06	0.326308	0.413	0.388	0.110069
ZNF138	1.73766e-06	0.326183	0.258	0.229	0.0645768
TBC1D10A	0.0267459	0.326018	0.286	0.276	1
GABPB2	1.89169e-11	0.325597	0.327	0.289	7.03008e-07
FASN	0.382031	0.32546	0.219	0.215	1
SNRPA1	8.57676e-08	0.325257	0.149	0.124	0.00318738
KCMF1	0.0100414	0.324915	0.31	0.292	1
ZNF318	0.000488826	0.324911	0.335	0.312	1
NPLOC4	1.94837e-07	0.324292	0.305	0.27	0.00724072
KIAA0825	1.45819e-16	0.324102	0.398	0.35	5.41908e-12
STK39	1.7811e-05	0.323845	0.4	0.376	0.66191
GRK4	5.28593e-12	0.323789	0.373	0.333	1.96441e-07
IST1	9.84524e-07	0.323788	0.312	0.282	0.0365879
ZNF487	1.0878e-06	0.323748	0.147	0.125	0.0404257
GORASP2	0.00510554	0.322958	0.129	0.117	1
POLB	0.016263	0.32261	0.115	0.105	1
PDXDC1	0.00389603	0.322509	0.464	0.455	1
GGNBP2	0.594696	0.32233	0.319	0.315	1
NCKAP5L	1.93989e-08	0.322065	0.18	0.151	0.000720921
DHRS3	0.130811	0.321884	0.29	0.279	1
PPIL3	3.55718e-07	0.321607	0.17	0.145	0.0132196
NDUFA9	2.56974e-10	0.321018	0.21	0.176	9.54992e-06
KCNB1	0.0148604	0.321013	0.241	0.229	1
TRPM7	0.0217013	0.32092	0.484	0.475	1
FMO5	1.50649e-05	0.320772	0.209	0.186	0.559858
SEC61A2	6.54141e-09	0.320719	0.247	0.212	0.000243098
HSPBAP1	0.00189313	0.320373	0.14	0.126	1
GNAI3	0.000462013	0.320315	0.199	0.18	1
CHUK	0.147726	0.319926	0.138	0.131	1
FPGT	1.69449e-05	0.319632	0.244	0.218	0.629722
PPTC7	0.00337609	0.319305	0.127	0.114	1
PNKP	2.50029e-13	0.319056	0.201	0.164	9.29182e-09
HOOK2	0.000629116	0.319019	0.28	0.258	1
TTLL11	0.0123436	0.318543	0.187	0.173	1
MT1X	0.591169	0.318217	0.153	0.156	1
MAST2	8.34663e-07	0.318097	0.315	0.284	0.0310186
PDS5A	0.000152296	0.317908	0.524	0.515	1
ARSF	1.13822e-10	0.317875	0.13	0.103	4.22995e-06
ZNF627	1.08217e-07	0.317822	0.137	0.114	0.00402165
RTTN	0.0487449	0.317576	0.179	0.168	1
DENND2A	0.000149305	0.317402	0.431	0.416	1
SPG11	0.0427336	0.317245	0.475	0.47	1
PRMT9	2.57859e-11	0.317121	0.203	0.168	9.58283e-07
IKBKB	0.00739248	0.316987	0.226	0.208	1
TIAM2	6.65841e-05	0.31682	0.488	0.474	1
SNTB2	0.00193725	0.316795	0.249	0.23	1
TYK2	1.44016e-07	0.316507	0.132	0.109	0.00535206
SPATS2	0.000420064	0.316076	0.349	0.326	1
ZNF107	1.93056e-07	0.315907	0.174	0.148	0.00717456
PRODH	6.78242e-20	0.31561	0.174	0.131	2.52055e-15
RASSF4	0.0868861	0.315597	0.561	0.603	1
TRAPPC13	0.00120869	0.315458	0.283	0.262	1
PTPN12	0.0219772	0.315082	0.335	0.321	1
ZNF354A	7.40594e-06	0.31474	0.132	0.113	0.275227
VSIG10	5.31453e-08	0.314723	0.361	0.331	0.00197504
COPA	0.421953	0.314584	0.366	0.359	1
TAF2	1.49251e-05	0.314579	0.315	0.287	0.554661
PTPRN2	4.5707e-94	0.314413	0.117	0.209	1.69861e-89
CALCOCO2	0.00123575	0.314181	0.276	0.255	1
DIP2B	0.0052484	0.313995	0.567	0.575	1
GDPD1	0.0134808	0.313353	0.317	0.303	1
EFTUD2	3.22591e-07	0.313151	0.18	0.154	0.0119885
ETF1	8.96514e-05	0.313149	0.151	0.133	1
DLGAP1	2.30852e-29	0.312943	0.389	0.511	8.57917e-25
C9orf85	0.000795205	0.312496	0.32	0.299	1
MCMBP	0.0139206	0.312352	0.169	0.156	1
ADAM23	4.01185e-10	0.312324	0.313	0.275	1.49092e-05
METTL21A	3.6939e-06	0.312292	0.168	0.145	0.137276
ZNF791	3.05249e-08	0.312207	0.207	0.177	0.0011344
INIP	0.00300353	0.311977	0.166	0.151	1
FNDC3A	0.0181153	0.311974	0.519	0.511	1
MSH2	0.000112312	0.311852	0.195	0.175	1
ACBD3	0.23746	0.311437	0.224	0.228	1
CRTC3	0.000114844	0.311362	0.38	0.356	1
FBXO27	0.000166302	0.311351	0.146	0.129	1
CCNC	0.00297656	0.311349	0.297	0.277	1
TAF1	0.0336711	0.311337	0.366	0.351	1
AFF4	0.0245762	0.311327	0.545	0.546	1
CUL5	0.000604763	0.311275	0.518	0.514	1
C17orf75	1.71544e-09	0.311272	0.133	0.108	6.37507e-05
NR2C2	0.000285048	0.311207	0.346	0.324	1
MTFMT	0.00570022	0.31095	0.153	0.139	1
HDAC4	0.70253	0.310871	0.554	0.575	1
ZNF586	2.65582e-13	0.310847	0.388	0.344	9.86983e-09
FPGS	6.55864e-07	0.31084	0.135	0.113	0.0243739
ARHGAP12	0.500879	0.310419	0.396	0.391	1
BRCA1	1.2727e-05	0.310391	0.173	0.152	0.472974
TMEM65	0.712335	0.310227	0.221	0.219	1
SLF2	0.00917268	0.309772	0.428	0.417	1
WTAP	0.0708915	0.309756	0.303	0.29	1
PPP2R3A	0.0026975	0.309734	0.42	0.404	1
SPESP1	3.58533e-09	0.30952	0.176	0.147	0.000133241
RAB12	0.127553	0.30947	0.229	0.218	1
NPIPB5	0.0778721	0.30943	0.244	0.247	1
RNF41	0.00147249	0.309203	0.133	0.119	1
CREM	0.0679803	0.308721	0.321	0.31	1
SNX9	0.0168804	0.30866	0.411	0.396	1
BCL6	0.0183044	0.308625	0.492	0.486	1
SCYL2	0.0229199	0.308264	0.333	0.316	1
NFU1	0.00446976	0.308183	0.153	0.14	1
PLEKHH1	0.0565732	0.308041	0.158	0.147	1
RBBP7	0.884662	0.307792	0.166	0.164	1
NUP133	0.0729653	0.307584	0.251	0.237	1
ZNF718	2.99502e-07	0.307561	0.308	0.274	0.0111304
RECK	7.83105e-05	0.307552	0.322	0.295	1
MDC1	8.62166e-05	0.307481	0.137	0.119	1
RAB5C	0.0321393	0.307405	0.18	0.167	1
TRAPPC11	0.00854496	0.307229	0.289	0.27	1
CUX1	3.27961e-07	0.306252	0.642	0.662	0.012188
TEP1	1.80021e-06	0.306156	0.146	0.124	0.0669013
ZBTB16	1.27111e-19	0.306121	0.514	0.598	4.72381e-15
HIF1AN	6.62804e-05	0.306042	0.165	0.145	1
ZNF808	3.87722e-07	0.305939	0.124	0.103	0.0144089
ZNF569	1.57628e-05	0.305893	0.191	0.169	0.585795
NKAIN4	7.39131e-18	0.30581	0.322	0.269	2.74683e-13
SLC35E3	1.30606e-05	0.305724	0.288	0.262	0.485373
TTC1	0.000114044	0.305573	0.285	0.261	1
CPLANE1	0.0415953	0.305556	0.594	0.61	1
AZI2	3.80856e-07	0.30548	0.186	0.161	0.0141538
RBMS2	1.25642e-05	0.305469	0.358	0.333	0.466922
TCF12	1.79413e-11	0.305461	0.763	0.806	6.66752e-07
MPHOSPH8	0.345332	0.304888	0.483	0.486	1
ITGB8	0.18512	0.304815	0.505	0.527	1
CLIP2	0.224387	0.304712	0.242	0.249	1
UBXN2A	0.0672853	0.30453	0.352	0.344	1
PKD2	0.0262487	0.304496	0.468	0.458	1
CSPG5	3.13888e-05	0.304363	0.445	0.429	1
MANBA	3.16793e-05	0.304062	0.265	0.238	1
DDX60	0.0377842	0.303466	0.123	0.114	1
PABPN1	0.00090803	0.302905	0.505	0.474	1
USP8	0.0182659	0.302782	0.403	0.387	1
PSMC1	0.0596587	0.302552	0.145	0.135	1
ZER1	1.22045e-12	0.302317	0.364	0.321	4.53554e-08
ALG5	0.039242	0.302071	0.177	0.164	1
SCRN3	0.00179296	0.301895	0.235	0.215	1
PTPRM	1.20402e-12	0.30182	0.695	0.721	4.47451e-08
PRUNE2	0.0086181	0.301718	0.149	0.161	1
ILK	6.27252e-07	0.301669	0.327	0.299	0.0233106
DGCR8	5.28386e-05	0.301636	0.194	0.172	1
LZIC	0.115509	0.301509	0.129	0.122	1
SENP1	0.00166323	0.301313	0.188	0.17	1
FNBP1L	0.00014717	0.301306	0.361	0.334	1
KLHL7	0.0156761	0.301298	0.322	0.306	1
HDGFL3	0.487392	0.30126	0.273	0.266	1
TIPARP	0.946589	0.301118	0.236	0.234	1
ARCN1	0.378798	0.300958	0.115	0.117	1
METTL8	4.48846e-06	0.300753	0.26	0.233	0.166804
CDC25B	1.38142e-05	0.300751	0.166	0.145	0.513375
FKBP10	3.04014e-10	0.300085	0.326	0.284	1.12981e-05
TENT5A	0.000321584	0.300016	0.158	0.141	1
FNIP2	3.65074e-06	0.299736	0.227	0.246	0.135672
SMC6	0.101584	0.299645	0.258	0.244	1
FBXL14	0.000141273	0.299642	0.116	0.101	1
NELFA	5.20851e-06	0.299597	0.294	0.265	0.193564
IP6K2	0.00223595	0.299511	0.303	0.28	1
STAU1	0.146428	0.299465	0.378	0.37	1
LMNA	2.4947e-16	0.299316	0.201	0.16	9.27105e-12
ALG14	0.00373025	0.298987	0.209	0.192	1
ZNF737	9.3764e-06	0.298943	0.166	0.143	0.348455
ALG13	9.10221e-05	0.298843	0.286	0.259	1
SLC37A3	5.54493e-07	0.298783	0.165	0.141	0.0206066
MYO1E	0.193584	0.298419	0.226	0.217	1
ARHGAP1	3.66737e-05	0.298357	0.241	0.217	1
ABTB2	0.000606563	0.297915	0.251	0.232	1
UCHL3	0.000741991	0.297639	0.127	0.112	1
USP42	0.0247413	0.297221	0.229	0.215	1
TTC27	0.00508616	0.296872	0.19	0.175	1
SNW1	0.905789	0.296841	0.245	0.241	1
ZNF571	3.86841e-05	0.296811	0.151	0.131	1
COLGALT2	0.919879	0.296758	0.25	0.249	1
CBY1	1.77461e-09	0.296061	0.131	0.106	6.59499e-05
SLC25A33	0.00824477	0.295596	0.522	0.541	1
METTL2B	5.59967e-08	0.295581	0.185	0.157	0.002081
ZFP2	0.000167168	0.295554	0.141	0.124	1
YME1L1	0.259401	0.295409	0.427	0.422	1
NUP214	0.5484	0.295307	0.388	0.39	1
ZMYM6	0.0259126	0.295258	0.308	0.292	1
ZNF684	2.49838e-09	0.295231	0.138	0.112	9.28474e-05
ZNF251	0.000252318	0.295165	0.301	0.276	1
WDPCP	6.49731e-11	0.295094	0.631	0.627	2.4146e-06
IPO7	0.00811133	0.295067	0.21	0.194	1
NAA25	0.000385875	0.294705	0.372	0.347	1
ACTR1B	0.010513	0.294538	0.148	0.135	1
TXNDC16	3.63742e-05	0.294474	0.245	0.221	1
HPS3	0.00363532	0.294448	0.177	0.161	1
ZNF846	0.00313903	0.294437	0.278	0.257	1
TIMM23	0.373856	0.294355	0.174	0.166	1
CFLAR	2.02171e-05	0.294333	0.371	0.342	0.75133
PPARD	0.0228271	0.294249	0.172	0.161	1
MICU3	0.0116073	0.293887	0.434	0.417	1
AIF1L	0.000511433	0.293835	0.13	0.116	1
ADHFE1	1.32509e-06	0.293422	0.544	0.537	0.0492444
FBXO42	7.54259e-05	0.293286	0.455	0.44	1
MTO1	0.0036268	0.293081	0.135	0.122	1
ARFGEF1	0.450271	0.293079	0.533	0.54	1
JADE1	0.1001	0.293047	0.172	0.162	1
ELF2	0.0554609	0.293007	0.484	0.484	1
ENKUR	0.00013096	0.292758	0.218	0.197	1
TMEM230	2.7581e-08	0.292566	0.209	0.18	0.00102499
EFHD1	4.96888e-05	0.292435	0.36	0.339	1
ZNF862	7.74115e-05	0.292147	0.383	0.357	1
LRIG3	0.254201	0.292069	0.117	0.111	1
MOGS	1.94565e-07	0.292001	0.139	0.116	0.00723062
PARP11	0.000369751	0.291803	0.255	0.233	1
LATS1	0.000626712	0.291665	0.358	0.335	1
MYH10	1.02341e-06	0.29162	0.393	0.361	0.038033
RNF150	0.332699	0.291347	0.363	0.372	1
PTRH2	6.44409e-08	0.291248	0.198	0.169	0.00239482
LARP4B	0.0595874	0.291246	0.459	0.452	1
EIF3A	0.212509	0.290926	0.279	0.28	1
ARHGAP21	1.372e-05	0.290857	0.764	0.815	0.509876
GLDC	1.25499e-07	0.290486	0.295	0.262	0.00466392
ING4	7.12825e-07	0.290266	0.139	0.118	0.0264907
TRIM24	0.0883513	0.29022	0.289	0.275	1
EFCAB7	0.00153004	0.289718	0.224	0.204	1
ATXN2L	0.0127855	0.289716	0.266	0.249	1
SLC25A18	0.0285617	0.289604	0.704	0.807	1
IGBP1	0.0486962	0.289504	0.164	0.155	1
FBXL12	1.69207e-08	0.289383	0.132	0.108	0.000628824
GBF1	0.00686651	0.289233	0.496	0.493	1
PDE7A	8.41032e-05	0.289101	0.331	0.306	1
RAB5A	0.180462	0.288768	0.323	0.311	1
CACNA1A	8.20927e-06	0.288465	0.333	0.372	0.305081
CNST	0.820904	0.288282	0.234	0.229	1
SOCS7	0.00582688	0.288055	0.231	0.215	1
SUMO1	0.0657858	0.28784	0.162	0.152	1
SNAP29	0.0504381	0.287531	0.128	0.119	1
TTC4	4.10492e-05	0.287521	0.156	0.138	1
CBR4	0.000260269	0.287425	0.557	0.557	1
PAK2	0.139779	0.287423	0.357	0.347	1
DHX40	2.67624e-05	0.286388	0.154	0.134	0.994571
TECPR2	0.00253291	0.286312	0.505	0.504	1
ASXL2	0.100713	0.286115	0.465	0.463	1
CTCF	0.76603	0.285994	0.222	0.221	1
SMAD4	0.000255882	0.285979	0.409	0.387	1
YEATS2	0.254364	0.285872	0.386	0.377	1
TK2	0.00720682	0.285124	0.243	0.225	1
BMPR2	0.109311	0.285061	0.634	0.674	1
TENT2	0.000583762	0.284446	0.612	0.625	1
ZNF814	2.89525e-14	0.284219	0.277	0.233	1.07596e-09
STIMATE	2.27605e-06	0.284179	0.241	0.212	0.0845848
LRRFIP1	0.0284859	0.284146	0.374	0.384	1
EIF4E	0.468459	0.284087	0.229	0.221	1
GTF2H1	0.168936	0.283804	0.283	0.27	1
TACC1	8.95367e-24	0.283802	0.462	0.519	3.32745e-19
CNOT11	0.0109808	0.283725	0.129	0.117	1
USP4	0.747864	0.283679	0.302	0.3	1
MACO1	0.0218321	0.283188	0.228	0.213	1
FAM222B	0.0421299	0.283175	0.419	0.415	1
ZFC3H1	0.222909	0.282925	0.401	0.404	1
RAB8B	0.284691	0.282896	0.202	0.194	1
HNRNPC	0.237425	0.28282	0.534	0.535	1
EPB41L5	0.000431398	0.282617	0.477	0.462	1
ASB8	0.000298001	0.282408	0.148	0.131	1
RANBP9	0.803755	0.282321	0.425	0.422	1
TUBA1C	0.00388699	0.28218	0.128	0.116	1
ABHD17B	0.00162326	0.281982	0.206	0.188	1
HOGA1	4.72982e-06	0.281886	0.149	0.129	0.175774
RBM39	0.010476	0.281416	0.68	0.718	1
SLC13A3	0.47971	0.281296	0.432	0.427	1
FAF2	0.0869071	0.281087	0.297	0.283	1
DESI2	0.000394712	0.281053	0.183	0.164	1
RAB4A	0.0593157	0.280926	0.377	0.388	1
FAM151A	1.1868e-08	0.280086	0.128	0.104	0.000441051
HEATR3	1.50613e-05	0.279725	0.129	0.11	0.559723
GMCL1	0.00444424	0.279596	0.179	0.164	1
METTL16	0.000573413	0.279593	0.307	0.285	1
LIN52	9.80177e-08	0.279272	0.412	0.386	0.00364263
TULP3	0.0131056	0.279146	0.497	0.506	1
PSMD12	0.115225	0.278966	0.183	0.173	1
KLHL20	0.0127529	0.278893	0.292	0.274	1
DNAJC16	0.000570813	0.278766	0.229	0.207	1
CS	4.20822e-07	0.278725	0.251	0.22	0.015639
GOPC	0.407435	0.278686	0.337	0.328	1
NUP58	0.0133383	0.277992	0.392	0.375	1
HGSNAT	0.403413	0.277445	0.404	0.398	1
RPF2	0.927571	0.277368	0.124	0.122	1
GINM1	0.0134883	0.277355	0.234	0.217	1
ABCC1	5.63555e-05	0.277224	0.163	0.143	1
TAOK1	0.00596233	0.277172	0.623	0.648	1
ALG8	0.148489	0.277083	0.151	0.143	1
SSH2	0.400043	0.277021	0.524	0.536	1
ANKRD36B	0.61602	0.276766	0.273	0.27	1
OGG1	1.07434e-05	0.276662	0.192	0.167	0.399258
KIF7	0.00046965	0.276594	0.185	0.165	1
PKN1	0.0255329	0.276479	0.157	0.145	1
PLEKHM1	0.0387404	0.276273	0.16	0.148	1
CEP83	0.519525	0.275844	0.287	0.278	1
HEXD	0.146083	0.275707	0.125	0.118	1
TRIM27	0.863691	0.274887	0.125	0.124	1
R3HDM2	2.93011e-06	0.274584	0.651	0.671	0.108892
ATM	0.990632	0.27456	0.468	0.473	1
UPF3B	4.00301e-05	0.274535	0.294	0.311	1
KLHDC2	0.0275046	0.274303	0.251	0.236	1
HIF1A	0.661566	0.2743	0.501	0.526	1
ARMH4	5.72222e-06	0.274171	0.584	0.588	0.212655
ZNF354B	0.49524	0.274111	0.113	0.114	1
RNF144A	0.715869	0.274049	0.231	0.232	1
OVOL2	0.0214491	0.274023	0.13	0.119	1
LIN54	1.43006e-07	0.273879	0.213	0.185	0.00531452
PHF11	0.00131613	0.273156	0.174	0.157	1
ANKHD1	0.878779	0.273041	0.632	0.664	1
LIMS1	0.0419364	0.27251	0.504	0.508	1
ACSL6	3.70423e-56	0.272409	0.654	0.552	1.3766e-51
TMEM62	2.10393e-05	0.272358	0.201	0.177	0.781883
URB1	0.220383	0.272151	0.144	0.147	1
CTBP2	0.216447	0.272102	0.537	0.545	1
ZNFX1	0.0664676	0.271878	0.162	0.151	1
PSMA6	3.61274e-05	0.271587	0.239	0.214	1
FSD1L	0.126164	0.271517	0.233	0.237	1
PLEKHA2	0.699201	0.271235	0.184	0.179	1
RAD18	5.29853e-06	0.271218	0.132	0.112	0.196909
UBP1	0.0106287	0.271187	0.258	0.24	1
AMBRA1	4.01729e-05	0.271042	0.46	0.436	1
PXYLP1	0.652892	0.270778	0.128	0.124	1
FADS1	0.00381614	0.270684	0.295	0.31	1
PBX3	7.3469e-10	0.27049	0.229	0.197	2.73033e-05
IFFO2	0.000111161	0.270409	0.139	0.122	1
STRN	0.0119765	0.269963	0.362	0.344	1
ZNF84	0.243947	0.269926	0.265	0.255	1
MAP3K3	7.40202e-06	0.269846	0.244	0.218	0.275081
GOSR1	0.0808867	0.269828	0.335	0.32	1
RIC1	0.000312631	0.269639	0.463	0.441	1
WWP2	0.0757219	0.269622	0.286	0.274	1
ZKSCAN8	0.00542561	0.269557	0.128	0.115	1
OBI1	0.0113924	0.2693	0.148	0.135	1
PPP1CB	0.643223	0.269296	0.304	0.296	1
SRSF7	0.364151	0.269293	0.245	0.236	1
MRTFB	0.500924	0.269218	0.435	0.43	1
ZNF701	0.000575503	0.269023	0.117	0.102	1
PLEKHH2	0.48273	0.268562	0.178	0.173	1
ADCK1	4.076e-08	0.268099	0.136	0.112	0.00151476
RBL1	4.57734e-07	0.268013	0.153	0.13	0.0170108
BCL7A	0.000559284	0.267826	0.125	0.11	1
FNTB	7.70821e-06	0.267422	0.266	0.237	0.28646
RNF10	0.00107556	0.267116	0.306	0.283	1
HDGFL2	0.00312755	0.266753	0.131	0.117	1
AP1M1	0.00128308	0.266142	0.126	0.113	1
IAH1	0.514026	0.266108	0.153	0.147	1
ZNF345	3.80708e-09	0.266062	0.308	0.272	0.000141482
AIFM1	3.29416e-07	0.265416	0.176	0.15	0.0122421
CTNS	7.08366e-09	0.265414	0.154	0.127	0.00026325
APEX1	0.00042691	0.265367	0.143	0.126	1
SELENOF	0.0738469	0.26514	0.259	0.246	1
SF3A3	0.0733468	0.265074	0.142	0.133	1
SDHC	0.000291528	0.265031	0.203	0.182	1
SMCHD1	0.596583	0.265023	0.511	0.52	1
ATP11A	0.978697	0.264997	0.229	0.226	1
MIA2	0.235051	0.264895	0.336	0.325	1
ZNF844	3.77163e-12	0.26479	0.143	0.113	1.40165e-07
KPNA4	0.00451535	0.264404	0.309	0.322	1
GUF1	0.948697	0.263746	0.117	0.115	1
PAPOLG	0.627774	0.263463	0.118	0.114	1
RPS27L	0.0669242	0.263393	0.119	0.111	1
TNRC6C	0.0152077	0.263369	0.596	0.61	1
GOLGA1	0.0105829	0.263242	0.388	0.373	1
PTPRG	2.25551e-24	0.262784	0.817	0.89	8.38214e-20
RABL2B	0.00446654	0.262407	0.163	0.148	1
IFNAR2	0.488385	0.262203	0.181	0.177	1
PRKCI	0.0483192	0.26195	0.263	0.249	1
WBP4	0.519863	0.261947	0.234	0.228	1
CKAP5	0.181465	0.261835	0.325	0.314	1
XPR1	0.00053159	0.261619	0.55	0.544	1
TSG101	0.652361	0.26134	0.241	0.239	1
PI4K2B	3.33224e-06	0.26109	0.368	0.34	0.123836
LRRC23	0.000241003	0.261014	0.185	0.166	1
SMIM19	0.792384	0.260821	0.114	0.112	1
TOGARAM1	0.536581	0.260756	0.446	0.443	1
CREB1	0.0115968	0.260586	0.365	0.349	1
PPP6C	0.0622519	0.260582	0.265	0.25	1
NUP93	0.080044	0.260427	0.154	0.143	1
COX11	2.74033e-09	0.260228	0.177	0.147	0.000101839
NBPF12	0.512656	0.260215	0.275	0.265	1
IFNGR1	7.70426e-07	0.259944	0.129	0.147	0.0286314
KPNA3	0.31836	0.259848	0.433	0.428	1
TMEM184C	0.000330563	0.259846	0.199	0.179	1
ABCB10	0.00426652	0.259343	0.212	0.195	1
TIMM17A	0.00929742	0.258954	0.119	0.107	1
NEIL1	0.0201978	0.258842	0.204	0.189	1
GRIK5	0.000321184	0.258787	0.239	0.217	1
ACBD5	0.000137659	0.258227	0.183	0.163	1
RSPRY1	0.00422722	0.258217	0.252	0.233	1
FBXO38	0.0110709	0.258187	0.248	0.23	1
TBC1D16	0.698977	0.25796	0.219	0.214	1
ZNF333	0.00599223	0.257892	0.165	0.151	1
SIMC1	0.00208329	0.257629	0.287	0.265	1
MINPP1	0.000166693	0.257558	0.117	0.102	1
TBC1D23	0.478927	0.257282	0.224	0.215	1
ACTR3	0.381829	0.257134	0.248	0.24	1
RPN1	3.16947e-05	0.256798	0.178	0.158	1
GAPVD1	0.0675519	0.256432	0.364	0.348	1
C8orf76	0.000266175	0.256304	0.166	0.147	1
CYP20A1	0.0741015	0.256261	0.292	0.279	1
PAXBP1	8.12948e-05	0.256259	0.468	0.491	1
FBXO36	7.15705e-06	0.255964	0.169	0.147	0.265978
ABCD4	0.000619202	0.255923	0.213	0.191	1
GALNT10	0.239986	0.255803	0.249	0.239	1
MLXIP	0.0355726	0.255302	0.152	0.159	1
PAFAH1B1	0.0288661	0.25525	0.637	0.669	1
CDR2	0.0523122	0.255028	0.337	0.329	1
TRIM16	0.00736316	0.254892	0.159	0.145	1
SLAIN2	0.0068712	0.254648	0.349	0.327	1
SEPTIN9	0.000428056	0.254636	0.243	0.259	1
HSPA4L	0.00167091	0.25443	0.199	0.181	1
ABCB7	0.0348161	0.254101	0.314	0.298	1
GNPDA1	0.00522415	0.254007	0.143	0.129	1
NFATC3	0.109835	0.253985	0.381	0.372	1
HEATR4	2.35347e-13	0.253729	0.224	0.184	8.74622e-09
ZNF131	0.111689	0.253417	0.505	0.505	1
USP9X	0.23825	0.253318	0.428	0.432	1
PPP1R10	0.203749	0.253199	0.299	0.285	1
BMERB1	0.0211963	0.253028	0.389	0.374	1
TBK1	0.0873841	0.252869	0.261	0.247	1
IFT81	0.265431	0.252612	0.254	0.245	1
STAT2	0.095215	0.252606	0.296	0.298	1
USP45	0.550345	0.252566	0.352	0.356	1
POGLUT1	0.000213104	0.252407	0.142	0.124	1
MED15	0.0238863	0.252331	0.347	0.329	1
UBLCP1	0.372976	0.252235	0.132	0.127	1
HAGH	0.000866627	0.251927	0.285	0.264	1
TRIM37	0.0170772	0.251809	0.352	0.333	1
NUP160	0.207121	0.251711	0.318	0.309	1
PPIL2	0.000685182	0.251672	0.24	0.217	1
AP4S1	0.000512351	0.251405	0.266	0.244	1
MGME1	0.361977	0.251	0.204	0.196	1
CDIP1	0.824394	0.250971	0.278	0.273	1
ZNF302	0.0531172	0.25091	0.354	0.339	1
TANGO6	0.0445461	0.250788	0.263	0.25	1
TTI2	0.0184732	0.250763	0.127	0.116	1
PRKAA1	0.0217389	0.250694	0.193	0.178	1
RAP1GAP2	0.0127137	0.250685	0.163	0.151	1
WBP2NL	1.04819e-06	0.250448	0.392	0.365	0.0389539
SF3B3	0.0418727	0.250065	0.189	0.177	1
TNPO1	0.149747	0.249983	0.379	0.365	1
EAF2	0.866913	0.249915	0.342	0.344	1
CCDC66	0.0447352	0.249827	0.38	0.364	1
B3GALT5	0.203867	0.249377	0.114	0.108	1
UCHL5	0.385573	0.248908	0.134	0.128	1
ZNF160	0.0105499	0.24884	0.255	0.237	1
TCTN3	0.414292	0.248561	0.14	0.135	1
CDC14B	0.0041552	0.248516	0.578	0.584	1
KDM4B	0.632923	0.248485	0.342	0.335	1
ETFDH	0.00136516	0.248476	0.437	0.42	1
SGCE	0.0133938	0.248404	0.462	0.447	1
TRMT2B	0.0046333	0.248374	0.112	0.101	1
USP49	4.42683e-05	0.24823	0.237	0.212	1
TUBGCP4	0.000171161	0.248176	0.146	0.128	1
MGRN1	0.104067	0.247992	0.324	0.31	1
SREK1	8.12449e-08	0.24798	0.425	0.453	0.0030193
ATF7IP	0.0775542	0.247901	0.539	0.541	1
PBRM1	0.429388	0.24777	0.56	0.581	1
TCP11L1	0.386846	0.247687	0.201	0.194	1
CDC27	0.489139	0.247672	0.396	0.387	1
TNPO3	0.690661	0.247591	0.298	0.292	1
PTPN18	0.602031	0.24743	0.117	0.113	1
CEPT1	0.318295	0.247328	0.227	0.217	1
AQR	0.988423	0.247213	0.405	0.401	1
ALG6	0.314733	0.247017	0.149	0.142	1
RAD52	0.000233119	0.246624	0.275	0.25	1
MRPS6	0.161349	0.246384	0.16	0.151	1
MAGT1	0.137525	0.24616	0.133	0.125	1
DNM1L	0.107784	0.245864	0.544	0.552	1
TRPV1	1.00532e-09	0.245826	0.204	0.172	3.73609e-05
STAT5B	0.146134	0.245745	0.33	0.319	1
NSD1	0.518354	0.24546	0.589	0.617	1
LFNG	0.0669464	0.245425	0.204	0.193	1
FBXO17	0.00113726	0.245147	0.169	0.153	1
GPALPP1	0.253441	0.244722	0.262	0.251	1
ESRRA	1.82636e-06	0.24454	0.2	0.174	0.0678728
AKAP8L	0.018224	0.24429	0.451	0.441	1
NEMF	0.0226153	0.244237	0.483	0.499	1
NXN	0.000762586	0.243804	0.211	0.193	1
ZZEF1	0.964951	0.243435	0.437	0.437	1
CCDC47	0.840888	0.243346	0.18	0.179	1
YPEL2	0.00105919	0.243282	0.159	0.143	1
FBXO31	0.651426	0.242935	0.162	0.158	1
SOS1	0.562354	0.24279	0.591	0.61	1
ATP8A1	0.298644	0.242652	0.648	0.721	1
TTL	0.00629322	0.242647	0.212	0.196	1
CROCC	0.0044096	0.242504	0.174	0.159	1
PPP4R1	0.0353803	0.242485	0.325	0.31	1
GART	0.000961736	0.242422	0.193	0.175	1
CEP68	0.0350274	0.242289	0.228	0.214	1
ELMOD3	0.00334053	0.242173	0.32	0.299	1
GNPAT	0.339866	0.24217	0.195	0.186	1
PPWD1	0.00425558	0.242101	0.284	0.262	1
INSR	0.869598	0.24205	0.441	0.446	1
EIF4G3	1.79925e-05	0.242048	0.752	0.831	0.668656
PUS7	0.0519561	0.241872	0.148	0.137	1
CDK11B	0.0184003	0.241273	0.14	0.148	1
PSMD11	0.207882	0.241244	0.348	0.334	1
DNAJC11	0.00897607	0.24105	0.24	0.222	1
STAG2	0.0259372	0.241046	0.419	0.404	1
NBPF3	0.00553638	0.240492	0.115	0.123	1
PAAF1	0.00511594	0.240146	0.389	0.371	1
PPP4R3A	0.514397	0.239973	0.325	0.323	1
CDADC1	0.60491	0.239907	0.135	0.13	1
MAPK6	0.0888244	0.239858	0.341	0.348	1
PHC3	0.433068	0.239542	0.533	0.543	1
TIAL1	0.395752	0.239498	0.277	0.266	1
MXD1	0.725852	0.239363	0.191	0.189	1
RBM41	0.148894	0.239259	0.274	0.261	1
NSL1	0.123081	0.238939	0.254	0.241	1
DYNC1I2	0.738526	0.238798	0.232	0.227	1
KLHDC10	0.0342651	0.238601	0.415	0.406	1
CTSL	0.000855875	0.238448	0.152	0.136	1
SFI1	0.0186883	0.238413	0.147	0.134	1
CAB39	0.198907	0.237966	0.337	0.34	1
DNAJC17	0.0696632	0.237796	0.203	0.191	1
PISD	1.21711e-05	0.237782	0.208	0.184	0.452316
ADAM12	0.00305467	0.237508	0.133	0.143	1
HSD17B14	6.21019e-05	0.237482	0.269	0.245	1
BCL2L13	0.516621	0.237176	0.315	0.309	1
MTR	0.117799	0.237016	0.446	0.433	1
WWTR1	3.01506e-08	0.237016	0.323	0.352	0.00112049
C1orf159	0.00164462	0.236558	0.213	0.195	1
SRPK2	0.035922	0.236406	0.679	0.734	1
AP4E1	0.21191	0.236197	0.211	0.202	1
DHX30	0.0210958	0.236144	0.308	0.289	1
MAP2K4	0.46052	0.236055	0.453	0.444	1
RBM6	0.459161	0.235709	0.737	0.797	1
USO1	0.521956	0.235683	0.423	0.425	1
ALDH1L1	5.26857e-06	0.235543	0.587	0.649	0.195796
APBA2	0.0107849	0.235479	0.486	0.472	1
CDK12	0.596281	0.235087	0.434	0.43	1
EPS15L1	0.358531	0.234973	0.52	0.543	1
SRSF11	0.000242246	0.234958	0.592	0.63	1
CTDSPL2	0.451313	0.234953	0.365	0.357	1
CNOT1	0.00647514	0.23495	0.35	0.328	1
PHF20	0.00157131	0.234803	0.31	0.328	1
UBE4B	0.018083	0.234668	0.474	0.463	1
KIN	0.0335378	0.234433	0.208	0.194	1
PTP4A2	0.0203286	0.234264	0.121	0.128	1
PLXDC2	1.6767e-17	0.234123	0.444	0.515	6.23111e-13
SEC11A	0.0571476	0.234022	0.281	0.267	1
CPPED1	0.00398306	0.233872	0.112	0.101	1
ANAPC1	0.738914	0.233762	0.212	0.205	1
CGGBP1	0.0043138	0.233698	0.333	0.346	1
PGAP2	1.02557e-05	0.233505	0.121	0.103	0.381131
PTPN21	0.0289197	0.233263	0.199	0.185	1
NT5C3A	0.266278	0.233211	0.259	0.25	1
RAD50	0.12049	0.233108	0.502	0.514	1
COG7	0.580847	0.232921	0.283	0.274	1
RPAP3	0.0870944	0.232858	0.157	0.148	1
VPS54	0.281795	0.232839	0.449	0.44	1
MED17	0.447137	0.232776	0.157	0.151	1
SEC23IP	0.00220494	0.23272	0.258	0.236	1
DCAF6	0.023947	0.232412	0.492	0.512	1
MSRA	0.0238288	0.232352	0.637	0.66	1
IKZF2	0.000711318	0.232065	0.391	0.368	1
ZBTB8OS	0.00954182	0.231879	0.389	0.375	1
RC3H2	0.0179056	0.231869	0.326	0.308	1
TAMM41	0.0765295	0.231859	0.273	0.257	1
PHF6	0.480369	0.231764	0.136	0.132	1
KMT2E	0.299831	0.231543	0.6	0.622	1
EDEM3	0.469281	0.230087	0.324	0.323	1
STT3B	0.876296	0.229571	0.312	0.309	1
UBR1	0.855405	0.229536	0.535	0.549	1
AKAP10	0.49276	0.228971	0.457	0.463	1
TTLL4	0.0347502	0.228106	0.309	0.292	1
STAU2	0.31041	0.227391	0.624	0.662	1
FAM168B	0.0261024	0.227365	0.246	0.231	1
ACAP2	0.545624	0.226844	0.645	0.688	1
TBC1D14	0.0754837	0.226836	0.236	0.24	1
NF2	0.275145	0.226772	0.21	0.202	1
ZNF432	7.82982e-05	0.226539	0.139	0.121	1
TMEM132B	0.0312735	0.226383	0.732	0.8	1
ARIH1	0.70697	0.226363	0.553	0.565	1
KLHL22	0.00933973	0.226167	0.348	0.331	1
AVL9	0.795132	0.226156	0.54	0.55	1
WDR47	0.416449	0.226115	0.268	0.26	1
STX16	0.00546943	0.226081	0.471	0.451	1
FAM135A	0.172827	0.226042	0.541	0.539	1
BICRAL	0.0291933	0.22578	0.529	0.533	1
MCF2L2	0.0909746	0.225708	0.335	0.345	1
ULK2	0.454226	0.225703	0.341	0.334	1
KDM2A	0.825844	0.225634	0.567	0.59	1
AVIL	0.000246826	0.225633	0.153	0.135	1
TSTD2	0.357619	0.225369	0.253	0.243	1
SMURF2	0.27429	0.225179	0.589	0.623	1
SRBD1	0.22884	0.224927	0.236	0.226	1
GNAL	0.693703	0.224733	0.171	0.172	1
TRAF3IP2	0.00259686	0.224665	0.276	0.255	1
IL6ST	2.88226e-11	0.224392	0.448	0.497	1.07113e-06
NCOR1	0.390775	0.224215	0.676	0.72	1
SHLD1	2.22428e-05	0.224189	0.155	0.135	0.826611
VPS33A	0.0792587	0.223966	0.127	0.118	1
ZFX	0.291753	0.223908	0.31	0.311	1
RPE	0.000137458	0.223901	0.181	0.159	1
TASOR	0.181928	0.223639	0.344	0.331	1
WDR44	0.91853	0.223588	0.201	0.198	1
PRRC2C	4.23534e-14	0.223497	0.567	0.616	1.57398e-09
GTPBP10	0.000744684	0.223446	0.221	0.199	1
EXOG	0.00259704	0.223355	0.274	0.251	1
MAML1	0.000142623	0.223327	0.179	0.159	1
LCMT1	0.0582943	0.22329	0.245	0.23	1
TRAPPC2	0.00348186	0.223187	0.117	0.105	1
PNPT1	0.617227	0.222876	0.27	0.262	1
CLUAP1	0.936787	0.222738	0.262	0.256	1
TAF12	0.00057725	0.222709	0.127	0.112	1
ZNF100	0.0142207	0.222654	0.193	0.178	1
PHF8	0.0244372	0.222633	0.238	0.222	1
CUTC	0.104321	0.222495	0.146	0.137	1
GSS	9.40013e-08	0.222349	0.131	0.108	0.00349337
SCLY	1.73992e-06	0.222301	0.222	0.195	0.0646607
SEC22B	0.423713	0.222158	0.149	0.144	1
SUZ12	0.265487	0.222059	0.364	0.366	1
AGFG2	0.468583	0.221927	0.241	0.233	1
DOP1B	0.00296276	0.221682	0.167	0.152	1
DYNC1LI1	0.205456	0.221572	0.22	0.209	1
C11orf54	0.0347936	0.22109	0.26	0.244	1
LINS1	0.017851	0.220776	0.213	0.219	1
GARNL3	0.00123003	0.220706	0.6	0.616	1
DHX8	0.00716314	0.220655	0.24	0.222	1
ZNF430	0.533753	0.220616	0.193	0.187	1
SARM1	0.00105487	0.220611	0.21	0.19	1
WASF2	0.000194171	0.220535	0.457	0.484	1
TM9SF2	0.859375	0.22053	0.306	0.3	1
NUP88	0.0660493	0.220316	0.258	0.244	1
DNM2	0.00698842	0.220307	0.342	0.324	1
DNAJB14	0.600571	0.220225	0.388	0.386	1
MED1	0.0825587	0.219962	0.167	0.156	1
USP6NL	0.241204	0.219845	0.242	0.243	1
INTS4	0.0438216	0.219835	0.21	0.196	1
SQSTM1	1.92924e-06	0.219735	0.318	0.345	0.0716964
LSM14A	0.789743	0.219654	0.526	0.535	1
NSUN2	0.58658	0.219507	0.224	0.216	1
WDR75	0.0196405	0.21946	0.16	0.146	1
PUDP	0.0937773	0.219338	0.269	0.256	1
NSRP1	0.799211	0.219104	0.444	0.448	1
RPRD1A	0.56699	0.218934	0.398	0.399	1
STIM1	0.358271	0.218719	0.455	0.463	1
FAM149A	8.40182e-09	0.218708	0.103	0.123	0.000312237
CLASRP	0.0505593	0.218667	0.321	0.305	1
C1S	0.308976	0.218551	0.215	0.206	1
RRAS2	0.0446397	0.218476	0.16	0.149	1
RMND1	0.376282	0.218261	0.172	0.165	1
MAU2	0.0894423	0.218222	0.313	0.298	1
ZNF276	0.0203206	0.21801	0.148	0.135	1
MAPKBP1	0.0143304	0.217778	0.288	0.27	1
DUSP16	0.20456	0.217674	0.332	0.319	1
POMT1	7.95703e-09	0.217343	0.2	0.168	0.000295707
INO80D	0.100054	0.217126	0.359	0.345	1
SLC9A7	0.192873	0.216894	0.179	0.183	1
NUP155	0.000839359	0.216827	0.157	0.14	1
STX7	4.63254e-06	0.216753	0.282	0.302	0.172159
FAM149B1	0.18217	0.216684	0.232	0.221	1
DET1	0.810098	0.216498	0.107	0.105	1
TMED4	0.577102	0.21649	0.132	0.128	1
SAP130	0.954324	0.216479	0.286	0.28	1
FBXL13	0.679583	0.216453	0.263	0.257	1
REEP3	0.681984	0.216389	0.291	0.289	1
GCDH	0.00259093	0.216312	0.269	0.248	1
USPL1	0.786258	0.216292	0.184	0.18	1
HPS5	0.0444597	0.216274	0.19	0.177	1
SRP54	0.741602	0.216153	0.353	0.35	1
PRKRIP1	0.886066	0.215801	0.516	0.531	1
SCD	4.82782e-09	0.215747	0.243	0.272	0.000179416
GLMN	0.137647	0.21541	0.288	0.274	1
HAP1	0.0398454	0.215229	0.175	0.164	1
FOXRED1	0.0444348	0.215218	0.235	0.22	1
NOP58	0.0659409	0.215166	0.229	0.234	1
WDR59	0.842625	0.215078	0.523	0.535	1
WDR45	0.000920548	0.214864	0.15	0.134	1
CCSER2	0.234869	0.21473	0.634	0.678	1
ZNF197	0.185209	0.21456	0.345	0.349	1
CLHC1	0.1045	0.214461	0.269	0.256	1
SLC35B3	0.124399	0.214435	0.195	0.184	1
UEVLD	0.0103715	0.214403	0.224	0.206	1
MUC20	0.081604	0.214398	0.126	0.117	1
ZFPM2	0.0352196	0.214282	0.498	0.486	1
RNF170	0.306667	0.213865	0.339	0.327	1
DCAF7	0.572385	0.213396	0.284	0.279	1
DCUN1D1	0.00145486	0.213366	0.463	0.489	1
ZNF382	0.000207766	0.213201	0.147	0.129	1
RAD9A	0.00858005	0.213195	0.364	0.347	1
PKN2	0.57667	0.213165	0.608	0.633	1
TIPRL	0.425051	0.213028	0.15	0.144	1
BRAT1	2.46554e-06	0.21302	0.164	0.141	0.0916268
AAMDC	0.0232626	0.212814	0.265	0.248	1
LARP1B	0.793159	0.212801	0.381	0.376	1
PPARA	0.882496	0.212774	0.453	0.458	1
DENND4C	0.49533	0.21269	0.519	0.535	1
APOO	0.0927245	0.212581	0.221	0.21	1
ANO6	0.603461	0.212566	0.344	0.343	1
LRCH1	0.000932093	0.212408	0.167	0.179	1
DUSP18	0.238642	0.21224	0.106	0.101	1
TTC38	0.0209826	0.211557	0.172	0.158	1
MRPL19	0.0331361	0.211239	0.234	0.218	1
NUDT2	0.00135524	0.210631	0.162	0.145	1
SIN3A	0.0014998	0.210352	0.224	0.205	1
ZNF704	0.449188	0.210132	0.372	0.365	1
LSM8	0.0198187	0.210002	0.15	0.137	1
RNASEH2B	0.00516119	0.209936	0.181	0.164	1
MROH1	0.0162011	0.209913	0.341	0.322	1
IFT52	0.0607407	0.209761	0.182	0.171	1
ELAVL1	0.623731	0.209378	0.214	0.208	1
HVCN1	0.000170758	0.209356	0.155	0.136	1
USP33	3.79083e-07	0.209325	0.476	0.508	0.0140879
ZFAND4	0.378749	0.20914	0.181	0.173	1
FN3K	0.0144854	0.209131	0.235	0.218	1
ZNF410	0.0731921	0.209125	0.227	0.214	1
RSF1	0.0700225	0.209074	0.606	0.638	1
VIRMA	0.502754	0.208791	0.264	0.262	1
GOLPH3L	0.0319644	0.208768	0.127	0.117	1
PPP6R2	0.0102086	0.208765	0.639	0.68	1
EIF4ENIF1	0.966749	0.208765	0.211	0.207	1
SEC31B	0.0029701	0.208388	0.231	0.21	1
IBTK	0.363772	0.20825	0.371	0.36	1
RPS6KL1	0.3984	0.208114	0.156	0.149	1
NOM1	0.688176	0.208034	0.103	0.103	1
PARL	0.0455243	0.207491	0.21	0.196	1
DNAAF4	0.6298	0.207326	0.209	0.203	1
TTC9C	1.00021e-06	0.207252	0.152	0.128	0.0371709
TLK1	0.117139	0.207058	0.657	0.699	1
GIT2	0.0102142	0.207023	0.268	0.25	1
GGA1	0.326593	0.206971	0.256	0.245	1
TXNDC12	0.885908	0.206956	0.118	0.117	1
SAE1	0.049573	0.206938	0.184	0.171	1
IDE	0.184532	0.206908	0.236	0.224	1
KCTD20	0.678111	0.206877	0.245	0.239	1
PLPP1	0.0468863	0.20685	0.586	0.631	1
ZNF135	0.00435221	0.206844	0.199	0.183	1
PSMC6	0.499731	0.206837	0.226	0.219	1
ZNF10	0.565483	0.206829	0.274	0.271	1
FNBP4	1.5658e-05	0.206681	0.548	0.581	0.581897
LIMD1	0.975044	0.206614	0.166	0.163	1
PRCC	0.755294	0.2064	0.197	0.191	1
CBLB	0.449235	0.206386	0.304	0.304	1
MLX	0.00845644	0.206238	0.13	0.117	1
CELF6	0.966663	0.205765	0.109	0.108	1
CINP	0.0011721	0.205748	0.127	0.113	1
PDSS1	0.000710852	0.205608	0.163	0.145	1
ZFAND1	0.494669	0.205303	0.104	0.101	1
TCF3	8.60414e-05	0.205264	0.139	0.121	1
GTF2I	0.381267	0.205156	0.68	0.698	1
TBC1D20	0.0116226	0.205155	0.177	0.161	1
CREBRF	0.974171	0.204997	0.273	0.269	1
SPECC1L	0.00027632	0.204937	0.514	0.542	1
ZNF678	0.080399	0.204841	0.256	0.24	1
ASCC2	0.00533819	0.204604	0.213	0.194	1
STAM	0.770258	0.204438	0.157	0.156	1
KLHL18	0.576989	0.204304	0.172	0.166	1
IQCB1	0.458284	0.204186	0.325	0.324	1
CNOT6	0.513723	0.204115	0.203	0.198	1
ACOT9	0.221697	0.203838	0.209	0.2	1
PHF7	3.23299e-05	0.203709	0.16	0.139	1
DNAJB11	0.0901058	0.203513	0.12	0.112	1
TOR1AIP1	0.182509	0.203439	0.21	0.199	1
TATDN1	0.182465	0.203307	0.273	0.26	1
MEAK7	0.0509674	0.203246	0.117	0.108	1
GTPBP2	0.0413318	0.203059	0.113	0.104	1
RNF13	0.333718	0.203044	0.495	0.504	1
VCAN	3.43168e-21	0.203039	0.281	0.227	1.27531e-16
TTLL5	0.65115	0.202581	0.417	0.417	1
ATF1	0.146775	0.20255	0.185	0.177	1
RAD51C	0.680804	0.202425	0.142	0.138	1
RAB11FIP3	0.694328	0.202363	0.384	0.378	1
GDI2	0.394955	0.202303	0.266	0.266	1
ANKRD28	0.74776	0.202293	0.421	0.417	1
DPYSL5	0.129537	0.202076	0.188	0.18	1
ACTR6	0.347113	0.2017	0.119	0.114	1
CCDC82	0.641158	0.201601	0.269	0.267	1
DGKD	0.633628	0.201409	0.266	0.264	1
GTF2E2	0.929581	0.201269	0.208	0.203	1
FRMPD2	0.00320349	0.20102	0.24	0.222	1
DHX29	0.000762918	0.200809	0.327	0.338	1
SLC44A2	0.971716	0.20037	0.302	0.299	1
ATG13	0.0213333	0.20035	0.218	0.202	1
RAB2B	0.00400246	0.199844	0.182	0.166	1
SAR1B	0.547269	0.199748	0.201	0.199	1
ZNF226	0.00204819	0.199611	0.224	0.203	1
ARHGEF18	0.00146715	0.199552	0.187	0.17	1
NUDT9	0.608324	0.199551	0.18	0.175	1
TYW1B	0.723887	0.199398	0.231	0.226	1
GNPTG	0.00244731	0.199006	0.275	0.253	1
LRFN2	3.55557e-05	0.198588	0.286	0.257	1
UBXN4	7.57016e-10	0.198466	0.463	0.5	2.8133e-05
MFSD8	0.0844235	0.198355	0.17	0.16	1
SNCAIP	0.177282	0.198241	0.395	0.38	1
DDX52	0.688479	0.198194	0.199	0.198	1
VPS37B	0.984927	0.198174	0.188	0.185	1
ZNF337	0.152633	0.197819	0.252	0.238	1
SLC30A10	0.557324	0.19781	0.394	0.389	1
MFSD1	0.0972415	0.197769	0.148	0.152	1
SNAP23	0.307729	0.197721	0.309	0.296	1
RNF19A	0.30255	0.197672	0.554	0.58	1
WDR45B	0.332657	0.197507	0.205	0.196	1
ARMH3	0.264535	0.197373	0.457	0.465	1
RAD23B	0.839575	0.19722	0.33	0.322	1
CYTH3	0.983612	0.197178	0.191	0.188	1
NAA35	0.339059	0.197074	0.398	0.398	1
CABIN1	0.376281	0.196886	0.325	0.314	1
SPAG1	0.000822587	0.196847	0.227	0.207	1
C11orf58	0.814788	0.196734	0.428	0.427	1
SS18	0.371431	0.19668	0.324	0.313	1
ERCC5	0.823874	0.196622	0.196	0.192	1
PHC2	0.119684	0.196486	0.23	0.234	1
MPPE1	0.0221219	0.196374	0.195	0.18	1
CCT6B	0.00150077	0.19628	0.14	0.124	1
TRERF1	0.0556096	0.196154	0.329	0.314	1
IRAK1BP1	0.913051	0.196082	0.361	0.354	1
DCLRE1C	0.022497	0.195974	0.253	0.235	1
LHFPL2	1.36683e-06	0.195924	0.19	0.21	0.0507954
COPS8	0.0399868	0.195757	0.13	0.12	1
AMY2B	0.000317952	0.195679	0.247	0.224	1
XPO6	0.280667	0.195486	0.261	0.261	1
EVI5L	0.00133812	0.195363	0.159	0.142	1
ARMC8	0.104492	0.195361	0.439	0.447	1
PRDM10	0.000101078	0.195237	0.167	0.147	1
ZNF641	0.402651	0.195209	0.195	0.187	1
RNF168	0.147005	0.195173	0.197	0.202	1
WDR26	0.195361	0.195172	0.362	0.364	1
POM121	0.458243	0.194916	0.316	0.306	1
FBXO28	0.00345092	0.194824	0.245	0.226	1
GRSF1	0.263199	0.194799	0.166	0.158	1
TBC1D12	0.679183	0.194431	0.263	0.261	1
ATP6V1A	0.467427	0.194218	0.356	0.357	1
PIAS2	0.316172	0.194103	0.456	0.46	1
GON4L	1.97773e-05	0.194036	0.467	0.493	0.734984
FBXO11	0.0173734	0.193352	0.609	0.649	1
KIF27	0.015763	0.193167	0.281	0.287	1
XRN1	0.146026	0.192979	0.52	0.536	1
ZNF589	0.000240041	0.192922	0.151	0.133	1
LRCH3	0.153674	0.192863	0.506	0.519	1
MDM2	0.872928	0.192785	0.289	0.282	1
DCAF8	0.0493644	0.192358	0.395	0.399	1
TXLNA	0.203735	0.192341	0.119	0.112	1
STRN3	0.915398	0.192273	0.551	0.567	1
LMBR1L	2.99996e-05	0.192092	0.134	0.115	1
ANKRD36C	1.64987e-19	0.192042	0.584	0.639	6.13142e-15
TERF2	0.046754	0.19191	0.197	0.202	1
ARSD	0.0831286	0.191786	0.124	0.115	1
CACNB1	5.81343e-05	0.191759	0.216	0.193	1
NEGR1	7.8955e-18	0.191468	0.452	0.528	2.93421e-13
PILRA	0.442703	0.191394	0.112	0.113	1
NLGN4X	0.676494	0.191326	0.592	0.602	1
TRIOBP	0.024117	0.191294	0.178	0.165	1
PPP1R3E	2.32787e-05	0.191105	0.216	0.189	0.865107
ATXN3	0.515179	0.191102	0.331	0.329	1
ODF2	0.859038	0.191061	0.129	0.127	1
MINDY3	0.347619	0.191026	0.291	0.279	1
ARPC2	1.38046e-06	0.190628	0.231	0.248	0.051302
CAPRIN1	0.0123574	0.190395	0.299	0.306	1
EIF5B	0.0219296	0.190345	0.273	0.282	1
ASPA	0.0264201	0.1903	0.176	0.164	1
PDPR	0.651024	0.190244	0.231	0.228	1
ZNF268	0.0622312	0.190183	0.109	0.101	1
TANGO2	0.0612886	0.190152	0.154	0.143	1
BMPR1A	0.0014727	0.190001	0.663	0.732	1
PCGF3	0.15077	0.189975	0.234	0.221	1
ANKRD13D	0.00606524	0.18896	0.221	0.202	1
TMEM179B	0.83268	0.188916	0.135	0.133	1
IFNAR1	0.854438	0.188497	0.206	0.202	1
SAP30BP	0.0363451	0.188426	0.257	0.261	1
DLAT	0.671284	0.188353	0.124	0.121	1
ARHGEF9	0.0188274	0.188213	0.47	0.491	1
L2HGDH	0.169623	0.188157	0.191	0.182	1
DPY30	0.134631	0.188149	0.122	0.115	1
BRD1	0.86574	0.187815	0.254	0.246	1
YAF2	0.000410273	0.187664	0.451	0.476	1
CAMSAP2	5.62835e-05	0.187117	0.621	0.678	1
CCM2	0.649293	0.186996	0.283	0.281	1
PITPNM2	0.848461	0.186957	0.377	0.377	1
MAPK8	0.440872	0.186901	0.625	0.656	1
PPIG	0.000776934	0.186799	0.338	0.352	1
USP25	0.215893	0.186673	0.35	0.353	1
CNOT6L	0.0740095	0.186553	0.241	0.245	1
GGT7	0.144272	0.186383	0.289	0.273	1
UBR2	0.104688	0.186354	0.594	0.621	1
SBF2	0.000469326	0.186236	0.752	0.808	1
THEM4	0.0804455	0.185899	0.18	0.169	1
KSR1	0.394513	0.18581	0.302	0.301	1
RAP1B	0.359896	0.185632	0.331	0.329	1
PUM2	0.000254107	0.185464	0.531	0.554	1
SYNCRIP	0.0116987	0.185241	0.208	0.215	1
EEF1AKMT1	0.27404	0.18524	0.189	0.191	1
PLEKHA1	0.00187822	0.184921	0.154	0.165	1
HINFP	0.0103898	0.184917	0.131	0.118	1
ZC3H18	0.500872	0.184663	0.174	0.167	1
PRXL2A	0.0497294	0.184178	0.446	0.461	1
NDUFV3	0.00758681	0.184084	0.275	0.255	1
COIL	0.540884	0.183761	0.101	0.101	1
MGA	0.0551121	0.183735	0.451	0.461	1
DDX42	0.893594	0.183692	0.229	0.223	1
DMAC2L	0.907454	0.183476	0.197	0.193	1
EIF2AK1	0.529063	0.183438	0.183	0.177	1
PSPH	6.56744e-08	0.183376	0.147	0.122	0.00244066
ABHD6	0.68287	0.183317	0.15	0.146	1
ZDHHC3	0.0618886	0.1833	0.139	0.128	1
GNG7	0.475618	0.183266	0.512	0.534	1
PXN	0.0339464	0.183253	0.116	0.107	1
SLC33A1	0.423923	0.183183	0.187	0.179	1
ASXL1	0.0148153	0.183125	0.448	0.466	1
GPHN	1.92157e-34	0.182964	0.853	0.929	7.14112e-30
ZNF35	0.288833	0.182554	0.107	0.101	1
NSUN6	0.00357298	0.182546	0.401	0.411	1
DGLUCY	0.682532	0.1825	0.563	0.585	1
ATXN2	0.0430436	0.182374	0.736	0.818	1
KDM5C	0.130124	0.182334	0.161	0.151	1
GPATCH2	0.985895	0.182203	0.379	0.373	1
FOXJ3	0.373178	0.181971	0.497	0.507	1
DDX21	0.328241	0.181833	0.121	0.123	1
SIRT3	2.06222e-05	0.181732	0.201	0.177	0.766383
CEP112	0.0204761	0.181668	0.514	0.532	1
ZNF519	0.000971497	0.181628	0.139	0.123	1
OSBPL6	0.00296814	0.18159	0.721	0.78	1
TOMM70	0.24675	0.18158	0.168	0.16	1
[truncated: 4,651 more rows]

## Sheet: Endo
	p_val	avg_log2FC	pct.1	pct.2	p_val_adj
PDK4	2.15418e-56	2.75579	0.358	0.121	8.00557e-52
FKBP5	1.50963e-78	2.74607	0.522	0.249	5.61023e-74
AFF3	3.2902e-89	2.50221	0.621	0.324	1.22274e-84
DPP10	2.74665e-19	2.44112	0.296	0.189	1.02074e-14
ROBO2	0.00669239	1.93436	0.23	0.216	1
ATAD2	6.21274e-25	1.92034	0.317	0.173	2.30884e-20
EDN1	4.00814e-43	1.8824	0.428	0.224	1.48955e-38
DSCAM	7.82281e-16	1.88224	0.231	0.13	2.90719e-11
XYLT1	7.43349e-08	1.83335	0.166	0.105	0.00276251
KDR	1.42739e-42	1.83221	0.418	0.213	5.30462e-38
SGCZ	5.39983e-05	1.77625	0.188	0.15	1
NPAS3	5.56301e-14	1.76512	0.324	0.24	2.06738e-09
TENM4	6.52735e-11	1.75945	0.185	0.107	2.42576e-06
SLC35F1	3.31449e-12	1.73011	0.223	0.134	1.23176e-07
SGK1	4.81717e-26	1.71849	0.298	0.144	1.7902e-21
CDH20	3.00382e-11	1.70551	0.2	0.119	1.11631e-06
ERBB4	1.71614e-17	1.70429	0.267	0.154	6.37768e-13
NRG3	2.00263e-39	1.66182	0.414	0.218	7.44236e-35
PALLD	6.37869e-05	1.65865	0.194	0.148	1
CHPT1	1.15192e-15	1.64968	0.28	0.17	4.28089e-11
TIPARP	6.86269e-39	1.64931	0.41	0.205	2.55038e-34
RGCC	1.67753e-47	1.64245	0.524	0.318	6.23421e-43
DGKG	2.42646e-10	1.60726	0.202	0.123	9.01747e-06
TNIK	1.66506e-07	1.59184	0.246	0.186	0.00618785
CSMD1	0.0177952	1.59095	0.278	0.291	1
EMP1	8.01105e-12	1.57984	0.234	0.14	2.97715e-07
KCNH7	0.00542577	1.57865	0.13	0.106	1
CREB5	5.83786e-16	1.56476	0.234	0.126	2.16952e-11
CACNA1B	0.00363216	1.56339	0.135	0.109	1
TMEM132D	0.000811483	1.55541	0.149	0.117	1
IFNGR1	1.85544e-38	1.55396	0.567	0.402	6.89539e-34
DTNA	1.10228e-07	1.54121	0.319	0.268	0.00409641
TRIM5	3.1163e-14	1.52334	0.21	0.11	1.15811e-09
TMEM132B	0.000104992	1.51644	0.2	0.162	1
ADAMTS9	2.83582e-12	1.51224	0.32	0.217	1.05388e-07
SNTG1	0.000876149	1.51133	0.194	0.166	1
SPATA1	1.00716e-13	1.50804	0.238	0.137	3.7429e-09
SPC25	1.46633e-09	1.49052	0.273	0.196	5.44931e-05
PRSS12	1.05477e-22	1.49014	0.241	0.105	3.91984e-18
SHISA9	5.64838e-05	1.48252	0.145	0.104	1
PTPRD	0.0347707	1.47533	0.332	0.353	1
VCL	9.86403e-22	1.47336	0.536	0.426	3.66577e-17
KCND2	0.00587075	1.47186	0.186	0.164	1
LRRC4C	4.3067e-05	1.46018	0.265	0.236	1
PLEKHG1	1.97146e-78	1.45707	0.795	0.645	7.32655e-74
CNTNAP5	0.000583158	1.44855	0.152	0.118	1
FOXO3	2.79915e-38	1.43349	0.652	0.518	1.04025e-33
ESRRG	1.30772e-05	1.42517	0.168	0.117	0.485988
TTYH2	2.68353e-22	1.42005	0.296	0.149	9.97282e-18
TIMP1	0.000784628	1.41499	0.146	0.106	1
KIRREL3	0.0019694	1.39266	0.167	0.137	1
FMN2	1.29536e-05	1.38307	0.177	0.129	0.481393
RBFOX1	0.131924	1.38273	0.278	0.365	1
ABCG1	1.03601e-19	1.37547	0.318	0.182	3.85014e-15
MMP16	4.97225e-10	1.35857	0.232	0.152	1.84784e-05
DLGAP2	0.945865	1.35774	0.158	0.178	1
CDC42EP4	2.4014e-23	1.35596	0.336	0.182	8.92432e-19
CD99	1.03722e-23	1.34901	0.366	0.209	3.85462e-19
CTNNA2	0.00110141	1.34561	0.329	0.332	1
DHRS3	2.91985e-11	1.34357	0.25	0.159	1.0851e-06
IFT140	3.515e-14	1.33631	0.244	0.139	1.30628e-09
NTM	0.000258563	1.32642	0.332	0.33	1
PPP2R2B	0.000407622	1.312	0.303	0.29	1
SPAAR	9.79981e-20	1.30026	0.277	0.145	3.6419e-15
GALNTL6	0.760456	1.29273	0.13	0.135	1
ADAMTS8	1.95994e-07	1.28961	0.184	0.117	0.00728372
LSAMP	8.43434e-06	1.28502	0.393	0.388	0.313445
OPCML	0.476192	1.285	0.232	0.257	1
SLC9A9	1.15876e-07	1.28493	0.281	0.214	0.00430628
TPD52L1	1.37712e-05	1.27785	0.247	0.193	0.511781
KCNQ3	0.000138762	1.27396	0.23	0.196	1
ARHGAP24	1.01001e-08	1.24866	0.194	0.122	0.000375351
ZBTB8A	1.29517e-11	1.24255	0.259	0.16	4.81322e-07
NAV3	4.49736e-06	1.24207	0.305	0.271	0.167136
MT2A	1.46972e-22	1.2276	0.56	0.461	5.46192e-18
MDGA2	0.00199833	1.22719	0.214	0.189	1
FBXL2	4.43713e-13	1.22688	0.266	0.163	1.64897e-08
CAVIN2	4.44252e-15	1.22634	0.45	0.335	1.65097e-10
CCN2	6.68873e-28	1.22506	0.327	0.158	2.48573e-23
CHKA	3.18973e-24	1.22007	0.508	0.372	1.1854e-19
TIE1	4.03496e-24	1.21614	0.534	0.403	1.49951e-19
CLEC1A	6.33274e-14	1.20808	0.29	0.18	2.35344e-09
GLIS3	7.55728e-21	1.19287	0.499	0.354	2.80851e-16
SPARC	3.16442e-21	1.19058	0.506	0.41	1.17599e-16
ERC2	0.100012	1.18252	0.151	0.143	1
CEBPD	2.81363e-11	1.1799	0.343	0.248	1.04563e-06
HYAL2	9.94607e-21	1.17979	0.316	0.174	3.69626e-16
MT1E	2.41299e-08	1.17913	0.288	0.219	0.000896739
MT1X	2.388e-15	1.17752	0.217	0.11	8.87452e-11
SCN3A	0.209567	1.17498	0.188	0.179	1
ADARB2	7.89147e-07	1.17	0.268	0.202	0.0293271
XKR4	0.086551	1.16834	0.135	0.123	1
TMEM204	2.55703e-19	1.1682	0.378	0.244	9.5027e-15
MED12L	1.54548e-07	1.16814	0.222	0.157	0.00574347
DOCK3	0.0108785	1.16595	0.222	0.205	1
FGD4	1.98213e-20	1.16402	0.613	0.524	7.36619e-16
SERPINB1	1.35962e-08	1.1638	0.222	0.143	0.000505276
IL6ST	6.5355e-14	1.16108	0.66	0.62	2.42879e-09
FRMD4A	9.14791e-07	1.15773	0.443	0.432	0.0339964
NR6A1	1.15029e-16	1.15657	0.264	0.144	4.27481e-12
MYL12A	1.42469e-17	1.15157	0.355	0.229	5.29456e-13
AATK	8.44101e-07	1.14964	0.176	0.117	0.0313693
TAFA1	0.877103	1.14844	0.176	0.193	1
FRMD5	3.37896e-08	1.14289	0.194	0.127	0.00125572
SGCD	0.000437491	1.14281	0.222	0.185	1
SRGN	2.58124e-29	1.1374	0.582	0.447	9.59267e-25
GFAP	0.00092438	1.13387	0.157	0.215	1
CADM1	0.0159884	1.13301	0.211	0.192	1
GRM7	0.00412922	1.12983	0.161	0.135	1
NLGN4X	0.215978	1.12369	0.135	0.128	1
USP13	4.59691e-08	1.12315	0.259	0.181	0.00170835
UNC5D	0.000608888	1.12103	0.146	0.111	1
CPM	1.88081e-09	1.1176	0.209	0.131	6.98967e-05
DAB2	2.89688e-10	1.11754	0.246	0.157	1.07657e-05
ANO4	0.00508264	1.11655	0.13	0.102	1
SLC22A23	2.63567e-24	1.11627	0.518	0.369	9.79494e-20
FAM107B	1.10662e-10	1.11384	0.292	0.201	4.11252e-06
CD302	9.57101e-15	1.10771	0.286	0.17	3.55688e-10
WNT2B	4.98002e-11	1.10697	0.215	0.125	1.85072e-06
VWA1	3.98072e-10	1.10387	0.213	0.13	1.47936e-05
SLC16A1	7.46135e-19	1.10304	0.455	0.328	2.77286e-14
TM4SF1	0.00378187	1.10161	0.319	0.286	1
ENTPD1	8.70039e-22	1.10021	0.572	0.451	3.23333e-17
TMEM243	2.83157e-16	1.09621	0.311	0.183	1.0523e-11
NRXN1	0.438444	1.09022	0.328	0.423	1
LRRC7	0.00976341	1.08613	0.206	0.283	1
KCNIP4	0.013818	1.08414	0.23	0.318	1
APOLD1	2.62493e-37	1.08396	0.55	0.368	9.75502e-33
CTNND2	0.207792	1.07752	0.278	0.308	1
MCL1	3.91882e-14	1.07737	0.41	0.299	1.45635e-09
IMPDH1	1.21722e-11	1.07722	0.202	0.111	4.52357e-07
LSS	5.42804e-12	1.07718	0.254	0.157	2.01722e-07
ADGRB3	0.23776	1.07368	0.298	0.39	1
PSMG4	4.65541e-07	1.06881	0.22	0.15	0.0173009
GALNT13	0.459454	1.06742	0.132	0.13	1
MGAT4C	0.064512	1.06373	0.156	0.141	1
DLGAP1	0.358397	1.05785	0.288	0.314	1
NRXN3	0.00721501	1.05738	0.225	0.308	1
PTPRT	0.365249	1.05728	0.112	0.106	1
FAM53B	4.14143e-10	1.05604	0.274	0.182	1.53908e-05
FCGRT	1.10175e-12	1.05497	0.212	0.116	4.09445e-08
TIAM1	1.21398e-08	1.04882	0.247	0.17	0.000451153
SLC1A3	0.0112383	1.04863	0.44	0.474	1
RNF115	5.2772e-26	1.0479	0.632	0.521	1.96116e-21
LRRTM4	0.00140851	1.04575	0.234	0.337	1
OSBPL6	0.0359772	1.04429	0.153	0.132	1
PTPRN2	9.67403e-07	1.04399	0.281	0.218	0.0359516
RBP1	1.19672e-12	1.04344	0.211	0.117	4.44735e-08
MCF2L2	0.0575118	1.04144	0.123	0.105	1
AGBL4	0.0405687	1.03938	0.154	0.137	1
ABCD3	3.32242e-08	1.03758	0.451	0.382	0.00123471
KCNMB4	1.11868e-05	1.03422	0.188	0.135	0.415734
IL1RAPL1	0.553106	1.02781	0.269	0.296	1
TRIM22	7.78562e-09	1.02774	0.31	0.222	0.000289337
MCTP1	0.0158565	1.02607	0.257	0.316	1
PCDH9	0.246468	1.02481	0.384	0.521	1
RASSF4	0.0226117	1.0212	0.173	0.146	1
GPR137C	1.16868e-06	1.019	0.191	0.13	0.0434317
MAOA	6.22888e-11	1.018	0.381	0.283	2.31484e-06
TENM2	3.7302e-07	1.01766	0.18	0.122	0.0138626
ASTN1	0.0639334	1.01741	0.15	0.134	1
NBPF12	3.39538e-10	1.0153	0.19	0.107	1.26182e-05
IGFBP7	1.80014e-35	1.01337	0.717	0.633	6.68984e-31
TMEFF2	0.145859	1.00919	0.172	0.162	1
CCDC144A	6.46662e-10	1.00912	0.338	0.245	2.40319e-05
RYR2	0.947164	1.00911	0.159	0.173	1
PTPRJ	5.32231e-13	1.0057	0.419	0.314	1.97793e-08
ASTN2	3.1257e-06	1.00558	0.228	0.173	0.11616
INPP1	2.08129e-06	1.00495	0.22	0.156	0.077347
ZNF565	4.84605e-07	1.00268	0.214	0.147	0.0180094
CTDSPL	2.79104e-13	1.00241	0.339	0.23	1.03724e-08
KAZN	1.94983e-05	0.992541	0.309	0.274	0.724616
ITGA9	9.67778e-06	0.990309	0.226	0.168	0.359655
DIPK1A	7.15493e-06	0.988547	0.232	0.174	0.265899
SFMBT1	9.03341e-11	0.988349	0.355	0.259	3.35709e-06
MT1M	3.47512e-08	0.986337	0.189	0.116	0.00129146
ZNF516	1.28919e-10	0.986056	0.26	0.166	4.79102e-06
DSCAML1	0.00346289	0.98565	0.182	0.15	1
ANXA1	1.79369e-05	0.98442	0.27	0.211	0.666587
NCKAP5	7.88056e-09	0.984346	0.235	0.159	0.000292865
MERTK	1.81887e-07	0.980441	0.401	0.337	0.00675948
OSMR	4.42208e-06	0.977057	0.472	0.423	0.164338
TUBB6	8.86066e-12	0.974406	0.282	0.18	3.29289e-07
KCNH1	0.30668	0.970909	0.118	0.111	1
SHANK2	0.277802	0.970353	0.115	0.107	1
GRID2	0.00985244	0.968536	0.269	0.256	1
OTULINL	6.61421e-10	0.967048	0.186	0.105	2.45804e-05
CCDC141	8.89397e-14	0.961098	0.319	0.203	3.30527e-09
PPM1E	0.00978429	0.958923	0.135	0.109	1
CDH12	0.692304	0.956751	0.102	0.102	1
SULT1C4	6.57864e-11	0.956523	0.223	0.129	2.44482e-06
LYN	3.34231e-11	0.956263	0.248	0.152	1.2421e-06
MMP28	3.94392e-07	0.955619	0.254	0.183	0.0146568
CFAP161	2.60657e-06	0.955475	0.168	0.111	0.0968678
C2orf83	1.38571e-08	0.944496	0.194	0.118	0.00051497
CSMD3	0.933183	0.941765	0.163	0.178	1
IGSF11	0.068126	0.940666	0.124	0.107	1
ITPRIP	1.43302e-10	0.940277	0.223	0.132	5.32552e-06
SULT1B1	1.92642e-07	0.939314	0.216	0.144	0.00715917
CRY1	1.85558e-13	0.938401	0.275	0.166	6.89587e-09
DNHD1	2.47274e-05	0.938063	0.234	0.176	0.918944
TNR	0.690058	0.937455	0.143	0.158	1
KHDRBS3	0.0619672	0.93531	0.213	0.199	1
STARD13	1.10947e-27	0.931951	0.653	0.527	4.12312e-23
CNPY2	9.78831e-09	0.926803	0.247	0.163	0.000363763
ECM2	0.000108872	0.924646	0.157	0.109	1
EPB41L5	3.04584e-07	0.922944	0.351	0.276	0.0113192
CAV1	1.4562e-07	0.920331	0.324	0.244	0.00541167
LIMD1	1.58486e-08	0.918676	0.194	0.119	0.000588982
ISM1	2.73507e-13	0.917881	0.234	0.13	1.01643e-08
RALYL	0.0601952	0.917475	0.12	0.154	1
CYBA	8.56619e-08	0.91182	0.197	0.125	0.00318345
SDK1	4.30742e-15	0.911579	0.371	0.253	1.60076e-10
LAMB1	3.27785e-07	0.91127	0.186	0.119	0.0121815
DAB1	0.0346878	0.909388	0.33	0.322	1
NPC1	4.42343e-07	0.903811	0.319	0.246	0.0164388
CNKSR3	1.22744e-24	0.902203	0.474	0.308	4.56155e-20
ZDHHC9	5.49768e-08	0.899121	0.186	0.115	0.0020431
UNC5B	3.27113e-06	0.898263	0.291	0.231	0.121565
IRAK3	1.06076e-13	0.897357	0.531	0.451	3.94211e-09
MTHFD1L	7.84836e-13	0.892148	0.348	0.232	2.91669e-08
ZNF394	0.000302132	0.890924	0.145	0.102	1
CNTNAP2	8.73911e-06	0.890839	0.23	0.351	0.324772
KCTD3	2.76328e-06	0.889856	0.378	0.311	0.102692
SLC15A4	0.000287458	0.884356	0.152	0.107	1
ROBO1	0.817705	0.883559	0.2	0.211	1
MKNK1	0.055229	0.88283	0.193	0.17	1
RGS7	0.580253	0.881411	0.188	0.217	1
ZNF430	0.000102156	0.879453	0.166	0.116	1
SLAIN1	0.319588	0.878784	0.148	0.168	1
GAB2	1.35174e-07	0.872265	0.316	0.239	0.00502346
SHISA6	0.000390038	0.870805	0.161	0.117	1
GRID1	0.00315728	0.868716	0.2	0.166	1
TAF1C	1.00595e-05	0.868458	0.181	0.123	0.373841
SYN3	7.52741e-15	0.866746	0.272	0.16	2.79741e-10
GPSM2	0.041579	0.86632	0.153	0.131	1
IPCEF1	0.0448388	0.8631	0.199	0.174	1
GRIK2	0.178276	0.86255	0.174	0.213	1
CMC2	7.08296e-08	0.860148	0.267	0.187	0.00263224
GNG5	1.0982e-10	0.859385	0.294	0.198	4.08123e-06
IGF2BP2	3.4903e-08	0.859188	0.319	0.234	0.0012971
TACC1	3.07951e-34	0.857042	0.86	0.878	1.14444e-29
NCAM2	0.00909827	0.855761	0.254	0.349	1
RIN3	0.00236038	0.854919	0.222	0.18	1
SPATA6L	0.0629906	0.854809	0.176	0.155	1
CLIC1	2.80209e-09	0.853609	0.251	0.166	0.000104134
ZNF124	4.50175e-08	0.851735	0.189	0.117	0.00167299
UNC79	0.361137	0.850843	0.137	0.132	1
TNFRSF10D	0.000262747	0.847101	0.244	0.195	1
PXDC1	0.000106048	0.846544	0.216	0.162	1
PISD	7.68458e-05	0.843658	0.184	0.133	1
ENY2	5.52574e-05	0.841874	0.244	0.184	1
PCNX2	0.108929	0.839762	0.163	0.148	1
RALGPS2	2.37718e-05	0.839284	0.304	0.239	0.883431
RGS6	1.26349e-13	0.839254	0.374	0.264	4.69551e-09
DAGLB	0.0001409	0.838855	0.147	0.101	1
LARGE1	2.62543e-15	0.835865	0.547	0.47	9.7569e-11
ARHGAP26	1.17381e-18	0.835108	0.728	0.678	4.36221e-14
MFSD2A	4.3216e-17	0.832386	0.541	0.436	1.60604e-12
ORMDL1	0.000136927	0.831392	0.283	0.227	1
ALKBH1	1.86758e-05	0.831188	0.158	0.105	0.694049
MICALL2	1.54414e-06	0.828026	0.175	0.115	0.0573849
ZNF345	3.52289e-08	0.827817	0.186	0.113	0.00130921
LTBP1	7.35933e-11	0.827029	0.265	0.17	2.73495e-06
PROCR	2.23676e-08	0.826897	0.254	0.172	0.000831246
IFI27	1.57485e-11	0.826528	0.564	0.511	5.85261e-07
IFITM3	4.68654e-10	0.826141	0.461	0.39	1.74166e-05
COL4A2	1.33244e-07	0.821136	0.452	0.394	0.00495176
AGRN	3.34381e-06	0.818646	0.211	0.15	0.124266
SRGAP1	0.00285287	0.817342	0.259	0.22	1
LMNTD1	2.37731e-11	0.817038	0.253	0.154	8.8348e-07
PIEZO1	1.28947e-06	0.815822	0.227	0.158	0.0479205
TMEM178B	0.676953	0.812251	0.2	0.208	1
IL32	7.95004e-09	0.8122	0.185	0.109	0.000295447
ELF1	9.91696e-14	0.811959	0.579	0.508	3.68544e-09
LAMC1	9.09211e-06	0.811037	0.371	0.314	0.33789
PDE1C	5.27511e-06	0.810625	0.268	0.204	0.196039
ZNF26	3.84168e-07	0.809812	0.202	0.132	0.0142768
ZNF790	3.48268e-08	0.807746	0.193	0.118	0.00129427
GPR137B	0.00481868	0.806352	0.156	0.123	1
AP1B1	2.16451e-07	0.80605	0.226	0.151	0.00804396
MEIS2	0.363838	0.80483	0.13	0.146	1
GRIK1	0.01257	0.801777	0.138	0.111	1
SRGAP2B	4.2572e-13	0.801197	0.529	0.448	1.5821e-08
CA10	0.275509	0.79976	0.117	0.135	1
MAML2	3.68639e-26	0.799385	0.659	0.521	1.36997e-21
ACSL3	3.61716e-10	0.798962	0.627	0.643	1.34424e-05
TMC6	7.41983e-07	0.798954	0.2	0.133	0.0275743
ARFGAP2	0.000176674	0.797171	0.152	0.105	1
NSMCE1	3.81902e-06	0.793926	0.203	0.139	0.141926
ABLIM2	0.56178	0.791441	0.112	0.107	1
MT-ATP6	0.365282	0.791229	0.493	0.6	1
DYNLT1	8.92368e-07	0.790756	0.169	0.106	0.0331631
RELB	0.0049648	0.790544	0.144	0.11	1
ZNF846	4.48043e-06	0.787328	0.222	0.157	0.166506
DDAH2	6.76378e-09	0.786426	0.218	0.138	0.000251362
EGFL8	8.34892e-09	0.785449	0.26	0.176	0.000310271
PABPN1	8.20329e-05	0.784752	0.296	0.235	1
MAT2A	0.00120942	0.784725	0.214	0.17	1
ARSB	0.000641015	0.783194	0.216	0.17	1
ZNF75A	1.24762e-07	0.782997	0.202	0.13	0.00463653
RFTN2	5.59368e-11	0.782496	0.399	0.295	2.07878e-06
WTIP	5.17838e-07	0.780528	0.22	0.148	0.0192444
ACSS1	0.00112285	0.777872	0.151	0.111	1
ID1	2.68166e-09	0.777106	0.498	0.443	9.96584e-05
ZBTB16	8.39575e-05	0.776895	0.584	0.666	1
SH3GL3	0.715889	0.773653	0.142	0.144	1
SFXN5	0.34814	0.77208	0.212	0.205	1
LUZP2	0.801123	0.771908	0.16	0.172	1
IRAK1BP1	1.34775e-05	0.771702	0.197	0.138	0.500864
NAA60	0.00350942	0.771078	0.139	0.104	1
PRH1	8.74355e-12	0.770414	0.39	0.285	3.24936e-07
BICC1	0.16141	0.769974	0.12	0.106	1
SLC25A37	0.0191243	0.769807	0.278	0.246	1
RANBP17	1.87229e-12	0.766538	0.439	0.329	6.958e-08
EGFR	3.44124e-07	0.766182	0.546	0.505	0.0127887
MAPKAPK2	3.50561e-06	0.765158	0.217	0.151	0.130279
MAN2C1	4.67243e-05	0.763044	0.208	0.151	1
ASCC2	2.63444e-06	0.76303	0.193	0.128	0.0979037
TMEM179B	2.03997e-05	0.76235	0.177	0.122	0.758113
MACROD2	0.00356625	0.76227	0.313	0.289	1
LAMA2	4.37811e-26	0.762197	0.6	0.44	1.62704e-21
TRAF3IP2	0.000249722	0.761381	0.156	0.11	1
ZSWIM8	0.000514589	0.757325	0.179	0.134	1
CDH6	1.01071e-05	0.756986	0.288	0.222	0.375608
SIGIRR	2.95594e-09	0.754939	0.183	0.106	0.000109851
SCML1	3.77629e-06	0.753715	0.318	0.252	0.140338
CRLF3	0.000501035	0.751988	0.3	0.251	1
RAMP2	6.63078e-10	0.750523	0.378	0.295	2.4642e-05
USP53	1.2689e-10	0.749953	0.646	0.622	4.7156e-06
NCAM1	0.148151	0.749732	0.242	0.298	1
INKA2	0.0516326	0.747374	0.189	0.166	1
LIFR	9.39046e-06	0.746732	0.582	0.584	0.348978
SORT1	1.99723e-09	0.744933	0.636	0.619	7.42232e-05
WDR6	3.96041e-06	0.742922	0.162	0.104	0.147181
RFTN1	4.44622e-06	0.742398	0.303	0.237	0.165235
HDDC2	0.516422	0.739398	0.126	0.12	1
PRKX	1.06956e-06	0.738719	0.374	0.299	0.0397482
PSEN1	4.41647e-07	0.738393	0.414	0.338	0.0164129
MOB3B	7.49394e-12	0.738348	0.48	0.383	2.78497e-07
STARD8	4.24273e-08	0.738275	0.276	0.187	0.00157672
PPP1R9A	0.00019201	0.738236	0.411	0.37	1
BCL2L14	0.0795484	0.736485	0.178	0.158	1
PLXDC2	0.0132317	0.735575	0.392	0.384	1
WDFY1	7.41249e-10	0.735433	0.438	0.348	2.7547e-05
ZRANB3	0.000425441	0.734823	0.287	0.24	1
CADM2	1.17188e-06	0.732635	0.295	0.459	0.0435504
GPR155	0.0261912	0.731099	0.174	0.146	1
PNKP	0.00420478	0.731072	0.141	0.107	1
IFI6	3.18703e-07	0.730855	0.391	0.329	0.011844
PIGC	0.00232648	0.73074	0.261	0.219	1
AP2B1	2.10566e-09	0.729614	0.577	0.535	7.82528e-05
MYADM	6.15757e-05	0.727975	0.157	0.107	1
PIGL	6.71652e-07	0.727698	0.289	0.21	0.0249606
HOMER2	0.42388	0.726929	0.138	0.131	1
RECK	1.80795e-06	0.722578	0.32	0.25	0.0671887
LRCH1	7.8818e-10	0.721064	0.647	0.622	2.92911e-05
SERINC5	1.92106e-13	0.720934	0.671	0.635	7.13924e-09
CCDC146	3.61955e-07	0.720414	0.277	0.197	0.0134513
ZSWIM6	2.68069e-19	0.720107	0.71	0.626	9.96226e-15
RNF130	2.55655e-11	0.719157	0.532	0.441	9.50092e-07
MTSS1	5.21624e-09	0.718393	0.577	0.537	0.000193851
SPPL2B	0.00663521	0.718361	0.161	0.126	1
MAP3K14	0.00104736	0.717456	0.215	0.17	1
NINL	0.135166	0.715176	0.119	0.102	1
TRIM9	0.720441	0.712497	0.165	0.179	1
TRMT10B	0.00643868	0.712219	0.188	0.15	1
PDE4B	0.346135	0.711498	0.384	0.415	1
FOXN2	1.59823e-09	0.710513	0.35	0.249	5.93948e-05
ZNF789	2.24362e-06	0.710315	0.167	0.107	0.0833797
TGFB1	2.93709e-06	0.709916	0.198	0.133	0.109151
KCNIP1	0.00165114	0.709628	0.135	0.101	1
FZD4	2.07232e-08	0.708612	0.254	0.171	0.000770135
ZNF189	0.00264543	0.707787	0.17	0.13	1
PPP1R10	3.65378e-06	0.707592	0.339	0.269	0.135785
PPARD	1.34834e-14	0.707059	0.601	0.528	5.01085e-10
GNG7	0.548574	0.705704	0.206	0.204	1
PPIL2	0.00796957	0.703523	0.173	0.139	1
ANKS1B	0.0121946	0.701982	0.262	0.354	1
CTBS	6.72927e-08	0.701903	0.247	0.167	0.0025008
SLC38A5	5.83243e-09	0.700946	0.441	0.366	0.00021675
VPS37B	4.43072e-07	0.700165	0.335	0.254	0.0164659
SGK3	6.18228e-11	0.699852	0.496	0.401	2.29752e-06
GABRB1	0.746149	0.699811	0.14	0.15	1
GNPTG	0.000242018	0.69942	0.179	0.131	1
TTYH3	0.000243222	0.698979	0.188	0.139	1
ZNF398	0.03154	0.698146	0.161	0.133	1
HIVEP1	3.38794e-06	0.696353	0.469	0.411	0.125906
TNFRSF21	0.000698943	0.694976	0.188	0.143	1
NECAP2	1.8486e-06	0.694774	0.176	0.113	0.0686994
PAXX	0.000613142	0.693308	0.196	0.15	1
PPP2R3A	0.000685327	0.692248	0.288	0.239	1
ATP7B	4.99087e-05	0.689954	0.296	0.231	1
RNH1	9.52825e-05	0.689925	0.197	0.143	1
ERGIC3	0.000450683	0.689433	0.164	0.119	1
DOCK10	0.386392	0.689046	0.194	0.19	1
BCL6	0.00901782	0.68893	0.162	0.128	1
NLGN1	0.120689	0.688484	0.269	0.338	1
ZNF814	0.000595861	0.686866	0.198	0.15	1
ADGRL4	1.18599e-16	0.686435	0.595	0.475	4.40749e-12
CTTNBP2	0.00467073	0.68552	0.34	0.301	1
PHLDB1	2.56548e-08	0.684709	0.317	0.226	0.00095341
OSBP2	0.934393	0.684704	0.146	0.154	1
FADS2	0.737892	0.684202	0.131	0.128	1
NPEPL1	1.90083e-06	0.683633	0.161	0.101	0.0706407
OSBPL11	0.0716498	0.682163	0.179	0.155	1
OSBPL3	0.99113	0.681613	0.111	0.113	1
COMMD2	1.50963e-06	0.680642	0.254	0.181	0.0561024
SELENOS	0.000531913	0.677198	0.226	0.175	1
SLC48A1	1.6003e-06	0.676618	0.222	0.153	0.0594718
DCAKD	0.0623379	0.675607	0.155	0.131	1
VAMP5	5.02658e-07	0.675527	0.23	0.158	0.0186803
ZNF652	9.58148e-08	0.675123	0.41	0.334	0.00356077
HIVEP3	1.13262e-13	0.674951	0.424	0.305	4.20917e-09
TES	3.63227e-07	0.674685	0.2	0.13	0.0134986
CLN8	7.86902e-05	0.672848	0.179	0.127	1
KDM6B	0.00582572	0.672346	0.135	0.102	1
ITM2A	8.13843e-07	0.671783	0.569	0.561	0.0302448
ESR2	0.0432999	0.670406	0.189	0.165	1
ROR1	2.26408e-06	0.669942	0.3	0.225	0.0841399
SPRED2	2.16622e-08	0.669519	0.426	0.336	0.000805034
ADGRL2	1.2605e-07	0.668138	0.636	0.635	0.00468438
HIGD1B	0.000589533	0.668107	0.216	0.17	1
DENND2C	1.17465e-09	0.668019	0.362	0.263	4.36534e-05
RNPEP	0.0630583	0.667171	0.129	0.107	1
PAK4	0.0157581	0.665913	0.189	0.156	1
TFEB	2.1371e-06	0.665494	0.222	0.154	0.0794209
ARID3A	8.76068e-05	0.665293	0.171	0.12	1
NELFA	0.000224026	0.664174	0.182	0.134	1
WNK2	0.494639	0.663989	0.103	0.113	1
SERTAD2	0.000544261	0.66235	0.242	0.191	1
KLHL5	6.26954e-19	0.661908	0.682	0.607	2.32995e-14
STK17A	0.000190145	0.661335	0.215	0.164	1
KIF27	0.0141594	0.661006	0.178	0.145	1
RGL1	0.00777904	0.660059	0.273	0.237	1
SEC22C	0.00141384	0.659967	0.205	0.16	1
PAPSS2	0.00424638	0.659742	0.382	0.348	1
CNBP	9.22975e-06	0.659135	0.324	0.256	0.343005
ZNF862	7.1039e-05	0.658699	0.2	0.143	1
CTNNA3	0.394698	0.658181	0.243	0.242	1
SMTN	0.000152069	0.657958	0.203	0.148	1
HIPK2	2.49018e-09	0.657213	0.541	0.458	9.25426e-05
SLC7A11	1.29426e-13	0.656112	0.499	0.384	4.80985e-09
ZDHHC14	4.91152e-06	0.656028	0.412	0.347	0.182527
DISC1	6.19348e-13	0.655849	0.488	0.377	2.30168e-08
RRAS2	0.000647028	0.655793	0.248	0.198	1
PON2	1.24776e-09	0.654893	0.575	0.525	4.63703e-05
SLC40A1	0.00388718	0.652903	0.202	0.166	1
MAP4K2	0.00195991	0.652759	0.316	0.275	1
GRK4	0.0476369	0.652469	0.125	0.104	1
LRRC8C	4.34654e-06	0.651828	0.568	0.545	0.161531
TRIP4	0.018193	0.651265	0.225	0.192	1
BTD	0.000354851	0.65108	0.271	0.221	1
ANKDD1A	0.0040737	0.650825	0.146	0.113	1
TMLHE	0.265096	0.650598	0.294	0.284	1
ITGAV	0.000116471	0.650158	0.547	0.514	1
FMNL2	5.1941e-06	0.650105	0.497	0.464	0.193028
BICD1	4.40537e-15	0.64953	0.654	0.583	1.63717e-10
RASGRP3	1.17057e-06	0.648398	0.309	0.235	0.0435018
ACACB	0.0147529	0.648065	0.374	0.349	1
SAP130	0.00731829	0.647823	0.184	0.148	1
TMEM165	2.31747e-11	0.647468	0.51	0.419	8.6124e-07
NREP	0.0429981	0.64699	0.339	0.333	1
DHRS7B	1.4174e-05	0.646498	0.211	0.15	0.526749
PML	0.00026822	0.645064	0.201	0.15	1
TENT5A	0.000453177	0.643212	0.181	0.135	1
KANK3	6.30346e-08	0.643074	0.444	0.369	0.00234256
CBLL1	0.000271475	0.642959	0.216	0.163	1
CCZ1B	0.00520121	0.642313	0.136	0.102	1
PILRB	6.99856e-06	0.641773	0.218	0.154	0.260087
SMAD1	1.83415e-05	0.64109	0.391	0.336	0.681624
NAV1	1.26286e-09	0.6406	0.404	0.306	4.69317e-05
CHKB	0.00210356	0.640012	0.166	0.124	1
TRAP1	0.000400269	0.639099	0.2	0.151	1
CLDN5	6.68071e-12	0.638985	0.7	0.715	2.48275e-07
ETV1	0.964133	0.638057	0.102	0.103	1
B3GALNT2	8.88254e-05	0.637307	0.233	0.175	1
ATP10A	8.6467e-26	0.636575	0.861	0.832	3.21337e-21
PAG1	9.20889e-06	0.636442	0.261	0.2	0.34223
COL4A5	5.61811e-05	0.636099	0.168	0.115	1
ID3	1.09465e-06	0.635943	0.402	0.338	0.0406806
RAB31	0.767032	0.635383	0.195	0.194	1
EMC8	0.000443539	0.635051	0.155	0.111	1
PDXK	1.02616e-09	0.634759	0.588	0.547	3.81351e-05
TMCC3	3.02089e-08	0.632462	0.441	0.354	0.00112265
DDAH1	0.999764	0.632455	0.174	0.179	1
PSME4	0.000318829	0.631766	0.431	0.382	1
BMPER	0.250594	0.630817	0.124	0.111	1
TLR4	6.16079e-05	0.630481	0.172	0.12	1
SRGAP2	3.67981e-16	0.630105	0.716	0.665	1.36753e-11
REXO2	0.19097	0.629751	0.147	0.131	1
TBC1D10A	0.0185044	0.627613	0.138	0.109	1
LRP1B	0.00379118	0.625453	0.308	0.309	1
FAM104A	0.00437782	0.624563	0.181	0.141	1
MYO10	1.13805e-11	0.624464	0.653	0.607	4.22934e-07
TMED4	0.00237937	0.623931	0.168	0.127	1
ME3	0.0012687	0.623131	0.334	0.286	1
SPG21	3.78352e-05	0.623082	0.17	0.116	1
TPM2	0.0174377	0.622184	0.185	0.153	1
DCLK1	0.14999	0.621144	0.281	0.342	1
SUSD6	0.00158618	0.620372	0.459	0.416	1
S1PR1	3.41798e-10	0.619921	0.278	0.184	1.27022e-05
ATG12	0.0120993	0.619498	0.271	0.234	1
SYNDIG1	0.819234	0.618216	0.135	0.137	1
MYCT1	1.40133e-06	0.617857	0.313	0.236	0.0520777
ETFDH	0.00179165	0.617415	0.216	0.171	1
SEMA4D	0.682331	0.615712	0.129	0.137	1
BCL2	5.92588e-07	0.615582	0.295	0.223	0.0220223
DECR1	2.11181e-05	0.615503	0.357	0.289	0.784812
SLC4A7	0.0298368	0.613618	0.284	0.253	1
SOCS6	0.0190092	0.612573	0.201	0.17	1
INSR	4.34098e-10	0.61231	0.562	0.497	1.61324e-05
ITGB8	0.0691	0.61047	0.108	0.132	1
RCL1	0.000537568	0.610467	0.317	0.261	1
PACSIN2	7.4354e-05	0.610093	0.45	0.4	1
TRIM13	0.00419448	0.609146	0.337	0.294	1
BTG1	0.000218497	0.608551	0.36	0.307	1
MPPED2	7.94638e-06	0.607583	0.308	0.247	0.295311
NEIL1	0.0114957	0.607348	0.176	0.141	1
CDYL2	2.08727e-06	0.607268	0.499	0.44	0.0775692
SRA1	0.0282399	0.605243	0.157	0.129	1
ANKS1A	1.17931e-08	0.603863	0.697	0.701	0.000438266
SPTLC2	0.00043289	0.603699	0.412	0.357	1
RFFL	0.00626967	0.602983	0.236	0.193	1
LMNA	6.94711e-07	0.602018	0.266	0.19	0.0258175
HES4	0.000637657	0.601851	0.323	0.282	1
DGKH	5.22441e-07	0.601478	0.539	0.49	0.0194155
SNRPF	3.44441e-05	0.599863	0.157	0.104	1
RNF150	0.245912	0.599696	0.17	0.156	1
MTFMT	0.0109415	0.598838	0.162	0.13	1
IL7	0.974548	0.598614	0.104	0.105	1
RASSF8	5.76998e-12	0.598389	0.611	0.545	2.1443e-07
SERPINH1	7.80533e-08	0.598225	0.225	0.15	0.0029007
DHX35	0.227833	0.597692	0.122	0.108	1
NHSL1	1.41986e-06	0.596855	0.397	0.32	0.0527662
TRIT1	0.0364882	0.596398	0.145	0.118	1
AUTS2	3.6884e-37	0.596378	0.854	0.815	1.37072e-32
NCOA5	4.11701e-05	0.596035	0.225	0.164	1
UPP2	0.0355878	0.595941	0.127	0.104	1
C1orf54	3.71531e-05	0.595927	0.317	0.258	1
TCTN3	0.0154458	0.595807	0.157	0.124	1
DUSP6	0.00317926	0.593829	0.205	0.164	1
RALGDS	0.000591657	0.592437	0.215	0.165	1
GRAMD2B	0.0484897	0.592042	0.293	0.271	1
ZC3H12C	0.00283052	0.591214	0.183	0.142	1
CELF2	0.566602	0.59079	0.564	0.626	1
ZNF577	0.0584904	0.589858	0.157	0.132	1
JAK1	6.88778e-11	0.589804	0.696	0.701	2.55971e-06
FAM241A	0.000381493	0.58887	0.198	0.147	1
KANSL1L	2.19651e-09	0.588287	0.512	0.437	8.16289e-05
JADE3	0.00421551	0.587172	0.226	0.183	1
AKAP12	5.91055e-10	0.587007	0.538	0.484	2.19654e-05
DOCK9	5.81497e-17	0.586924	0.855	0.88	2.16102e-12
OSGEP	0.00103139	0.586174	0.147	0.106	1
USHBP1	4.52252e-06	0.585935	0.257	0.187	0.16807
LIN52	1.67953e-05	0.585553	0.242	0.177	0.624165
DIAPH2	0.00204136	0.584858	0.4	0.359	1
GK5	0.224451	0.584785	0.191	0.173	1
FAM228B	0.00056563	0.584406	0.333	0.278	1
INTS12	0.0188114	0.583375	0.187	0.154	1
MAGI2	2.92831e-06	0.582403	0.555	0.532	0.108825
TSTD2	0.0175224	0.582374	0.178	0.145	1
ZNF276	0.001105	0.581996	0.144	0.105	1
SPAG1	0.000157223	0.581972	0.169	0.122	1
PCDH1	1.72355e-06	0.581883	0.217	0.147	0.0640524
FBXL13	3.99066e-06	0.581596	0.244	0.178	0.148305
FILIP1L	0.297558	0.579935	0.291	0.283	1
RAD23A	3.87734e-06	0.57811	0.203	0.139	0.144093
SHROOM1	0.00194211	0.577946	0.258	0.208	1
FBXW8	0.000986267	0.577606	0.242	0.193	1
SLC3A2	2.41731e-06	0.575734	0.373	0.311	0.0898344
TEAD1	2.37032e-06	0.575453	0.657	0.647	0.0880883
SLC35G2	0.00233702	0.575398	0.256	0.209	1
ATP6V0A2	0.044164	0.574816	0.19	0.162	1
TBP	0.00770446	0.573587	0.134	0.101	1
CLASRP	6.07511e-05	0.573441	0.22	0.162	1
S100A11	0.000131188	0.573209	0.201	0.151	1
DCAF10	2.29042e-05	0.572366	0.411	0.348	0.85119
ECD	0.000324456	0.571945	0.204	0.153	1
GGT5	4.11396e-08	0.57185	0.31	0.221	0.00152887
SRGAP3	0.900448	0.571709	0.176	0.182	1
PLEKHH1	0.420627	0.571465	0.143	0.134	1
NPDC1	3.37817e-05	0.571252	0.39	0.332	1
SF3A3	0.0290335	0.571156	0.173	0.145	1
PHACTR3	0.812808	0.570859	0.158	0.168	1
DLG2	0.181211	0.570267	0.596	0.67	1
PHKA2	0.113345	0.570085	0.122	0.104	1
PSMB8	0.000378977	0.569835	0.157	0.111	1
SLC8A1	0.161004	0.569585	0.306	0.303	1
PCBD2	1.36017e-05	0.568918	0.18	0.122	0.505479
ZMYND8	0.00016485	0.568551	0.516	0.476	1
CIT	0.387183	0.568184	0.12	0.133	1
FBXO17	0.00388116	0.567669	0.146	0.111	1
AFF1	1.38644e-06	0.567106	0.668	0.666	0.0515243
CCDC171	0.0185754	0.567013	0.227	0.198	1
LIPA	0.000375738	0.565789	0.264	0.208	1
BCL2L13	0.00152259	0.565384	0.289	0.237	1
ATXN2L	0.0446591	0.564633	0.214	0.182	1
ROBO4	0.000181566	0.564519	0.362	0.314	1
PLXNA2	0.00502882	0.564384	0.534	0.524	1
LACTB	0.254288	0.563997	0.136	0.123	1
EEPD1	0.000639768	0.56288	0.376	0.318	1
PTPRZ1	0.000142426	0.562704	0.165	0.232	1
TNFRSF14	0.00821889	0.561954	0.165	0.131	1
CASKIN2	1.96448e-05	0.561519	0.175	0.117	0.730061
ARMH4	0.0220325	0.561214	0.33	0.292	1
TAF13	0.00256805	0.560937	0.149	0.112	1
ACSL5	3.09582e-05	0.560719	0.298	0.232	1
SCAND1	0.00248778	0.560582	0.174	0.133	1
FURIN	0.000287305	0.560206	0.16	0.115	1
GLCCI1	2.40628e-08	0.560093	0.47	0.384	0.000894245
PRX	0.00147992	0.560017	0.17	0.127	1
AKT2	0.0248971	0.559629	0.211	0.178	1
ZNF708	0.0113193	0.559096	0.3	0.26	1
GTF2IRD1	0.00126185	0.558458	0.187	0.144	1
GABPB1	0.00927271	0.55829	0.226	0.186	1
SBNO2	0.000644146	0.55826	0.172	0.126	1
POLR2J3	1.45917e-07	0.558165	0.358	0.267	0.0054227
ZNRF3	0.000160003	0.55815	0.424	0.368	1
NAA20	0.00345783	0.557734	0.207	0.166	1
SLC7A8	2.95374e-05	0.55767	0.255	0.192	1
PID1	8.84028e-07	0.557503	0.287	0.216	0.0328531
DDX21	0.0163739	0.557454	0.257	0.219	1
FLVCR2	0.0164081	0.557434	0.273	0.24	1
TTLL11	0.097249	0.557086	0.189	0.166	1
TMEM259	1.08878e-05	0.556691	0.277	0.21	0.404625
FAT3	0.409415	0.556674	0.145	0.161	1
PTPRS	0.43069	0.556189	0.146	0.162	1
TMEM232	0.0816113	0.555763	0.168	0.147	1
MBNL1	4.71291e-05	0.555524	0.788	0.816	1
GPC5	4.86179e-12	0.553902	0.457	0.354	1.80679e-07
MCMBP	0.00611081	0.552596	0.239	0.2	1
DGLUCY	0.000689028	0.552304	0.413	0.368	1
SRGAP2C	4.56261e-05	0.552118	0.493	0.451	1
COL1A2	0.00387933	0.551968	0.191	0.151	1
TEX10	0.0813808	0.551348	0.151	0.129	1
HBEGF	0.0114025	0.551315	0.136	0.106	1
SVIL	0.403652	0.551053	0.486	0.497	1
CDKL3	0.000564436	0.551006	0.147	0.104	1
POLR1A	0.116965	0.550669	0.132	0.113	1
PDCD4	0.13166	0.549559	0.483	0.479	1
IL3RA	1.54294e-05	0.549418	0.25	0.182	0.573402
LPAR1	0.683105	0.549063	0.108	0.105	1
EGR1	0.513879	0.548881	0.194	0.193	1
H6PD	0.00169326	0.547768	0.152	0.111	1
ZSCAN5A	0.000724208	0.547708	0.187	0.142	1
ENOX1	0.0374635	0.547582	0.215	0.19	1
MALSU1	0.00682958	0.547581	0.136	0.104	1
MAGT1	0.00385663	0.546895	0.232	0.189	1
MOB3A	0.00116676	0.546792	0.165	0.123	1
MT-CO3	0.139244	0.544916	0.526	0.627	1
OMG	0.921341	0.54478	0.126	0.127	1
SRSF2	3.8841e-06	0.544663	0.273	0.203	0.144345
CERS2	1.30602e-05	0.544646	0.166	0.11	0.485355
CDC37L1	0.487261	0.543158	0.188	0.181	1
PKN1	2.07697e-06	0.542617	0.314	0.237	0.0771864
CYYR1	2.74822e-07	0.542526	0.477	0.408	0.0102132
SPG7	0.00109306	0.542343	0.406	0.363	1
VASH1	0.00530064	0.541913	0.268	0.229	1
BRINP2	0.840989	0.541526	0.101	0.105	1
ILK	0.000366783	0.541268	0.312	0.258	1
HIP1R	0.000952368	0.541051	0.271	0.22	1
MRPL57	0.00122503	0.540309	0.154	0.112	1
STK10	2.53657e-05	0.539309	0.343	0.276	0.942664
ANKUB1	0.624651	0.539118	0.268	0.271	1
COL18A1	0.00122377	0.53858	0.378	0.331	1
PMF1	0.000240774	0.538454	0.183	0.132	1
FAM120C	0.00580948	0.538166	0.146	0.111	1
ZNF569	0.132101	0.538105	0.141	0.123	1
PAAF1	0.187679	0.537086	0.157	0.141	1
SAMD4A	0.00931296	0.536739	0.393	0.361	1
ALG14	0.0201948	0.536672	0.135	0.107	1
CDH10	0.603445	0.535264	0.114	0.123	1
LINGO2	0.084815	0.534307	0.147	0.184	1
ZNF274	0.000173092	0.534037	0.207	0.154	1
ARL4A	0.000225735	0.533837	0.335	0.28	1
APCDD1	0.158901	0.532774	0.405	0.417	1
NFIB	1.11109e-06	0.532363	0.755	0.747	0.0412916
PRKAG1	0.00500637	0.531002	0.164	0.127	1
RINT1	0.0684506	0.530405	0.135	0.113	1
SHB	0.90776	0.530369	0.281	0.283	1
NEK9	0.0196534	0.529993	0.282	0.248	1
CADPS2	0.0511569	0.529389	0.707	0.752	1
TEFM	2.3278e-05	0.528249	0.199	0.139	0.865081
DMPK	0.00746801	0.528124	0.134	0.102	1
PDE7A	0.000631507	0.527406	0.286	0.231	1
GNE	0.148692	0.527246	0.157	0.139	1
MTHFD2L	0.000248087	0.526705	0.23	0.174	1
PGP	0.00741808	0.526118	0.22	0.179	1
RELL1	5.01951e-05	0.525895	0.44	0.389	1
MPZL1	0.00049541	0.525628	0.357	0.303	1
TM2D1	0.0498863	0.525273	0.309	0.276	1
SMAD9	0.174793	0.525023	0.404	0.391	1
ZNF217	0.0252074	0.524085	0.151	0.123	1
USP6NL	1.32401e-06	0.52361	0.643	0.613	0.0492041
ZNF135	0.0309556	0.523579	0.133	0.107	1
IPMK	0.00492083	0.52301	0.19	0.152	1
WARS2	0.00175941	0.522285	0.141	0.103	1
CHST11	0.258195	0.522208	0.359	0.349	1
RCAN1	0.534894	0.521947	0.208	0.213	1
GALNT17	0.0067103	0.52194	0.224	0.287	1
SEC23IP	0.0149408	0.520907	0.22	0.186	1
COL10A1	0.735293	0.520897	0.114	0.119	1
CS	0.0096195	0.52021	0.173	0.137	1
PHYKPL	0.000957352	0.520072	0.318	0.267	1
STK40	0.00263439	0.519864	0.175	0.135	1
ACOT9	0.00852258	0.51971	0.219	0.18	1
ERG	0.00013956	0.51954	0.672	0.681	1
LHFPL6	2.38596e-16	0.518835	0.836	0.801	8.86692e-12
IAH1	0.0366412	0.516979	0.171	0.143	1
PSMD9	0.00402392	0.516622	0.144	0.107	1
CSRP1	0.2441	0.516157	0.127	0.143	1
ZNF235	5.10981e-05	0.515998	0.229	0.169	1
ZFYVE27	0.0705224	0.515785	0.132	0.111	1
SH2B3	0.00448379	0.515678	0.206	0.165	1
CD82	0.0025595	0.515422	0.158	0.119	1
CYP7B1	0.00471156	0.515318	0.231	0.188	1
MFSD14B	0.00301976	0.51407	0.237	0.191	1
ZNF721	3.44944e-06	0.513962	0.546	0.495	0.128191
ATP6V1G1	0.00248407	0.513461	0.267	0.223	1
MYO19	0.0951578	0.51301	0.174	0.15	1
PDZD2	2.68103e-05	0.512468	0.679	0.708	0.99635
ARSG	3.04137e-06	0.512421	0.24	0.167	0.113026
CIZ1	0.0137364	0.512188	0.145	0.115	1
GCSH	0.691865	0.512137	0.107	0.113	1
ISG15	0.0273103	0.511859	0.251	0.221	1
GPAT4	0.403957	0.511651	0.156	0.146	1
PTPN1	0.0196624	0.511352	0.339	0.306	1
ICAM2	2.19061e-06	0.51069	0.325	0.252	0.0814096
TMEM205	0.0010765	0.510504	0.147	0.106	1
SOX18	0.0151718	0.50976	0.27	0.243	1
OSTC	0.000553014	0.508252	0.153	0.107	1
RBCK1	0.000242556	0.507946	0.204	0.15	1
VPS29	0.000461956	0.507902	0.264	0.209	1
PGS1	0.0124639	0.507502	0.203	0.166	1
PHLPP1	3.93586e-07	0.507299	0.546	0.479	0.0146268
SECISBP2	0.00484492	0.506532	0.435	0.407	1
POMP	0.00612056	0.506483	0.433	0.414	1
CERS6	0.000124848	0.505274	0.353	0.295	1
ZNF22	0.000109536	0.504965	0.159	0.109	1
KLF12	1.88088e-08	0.504781	0.629	0.584	0.000698991
ARL6IP6	0.00130351	0.504751	0.194	0.149	1
FNIP2	0.0280378	0.50466	0.513	0.498	1
BRINP1	0.31363	0.503155	0.128	0.144	1
PABPC1	0.034755	0.502672	0.455	0.443	1
L3MBTL1	0.0140634	0.502412	0.149	0.119	1
FOXRED1	0.592456	0.501769	0.11	0.104	1
ICA1L	0.0492548	0.501415	0.206	0.181	1
RAB13	0.00188524	0.500691	0.157	0.115	1
ZNF496	0.0256628	0.500586	0.152	0.123	1
TENT4A	0.173614	0.49927	0.255	0.235	1
DCAF1	0.0604593	0.498283	0.207	0.181	1
ZNF146	0.0191734	0.497965	0.216	0.18	1
PI4K2B	0.0100501	0.496521	0.176	0.139	1
GRM5	0.00370966	0.495427	0.14	0.19	1
SEC14L1	1.22247e-08	0.495049	0.685	0.672	0.000454307
HSPG2	0.0272865	0.49475	0.294	0.261	1
NAA10	0.000164445	0.494513	0.146	0.101	1
PHACTR4	5.81038e-05	0.494115	0.542	0.506	1
EML4	0.000177304	0.493989	0.465	0.422	1
PIP4K2A	0.39398	0.493486	0.409	0.412	1
LUC7L2	1.86762e-07	0.493371	0.625	0.557	0.00694064
IFI35	1.5444e-05	0.493149	0.161	0.106	0.573946
ABCB10	0.213072	0.492998	0.162	0.143	1
CSGALNACT1	0.00928419	0.492648	0.413	0.387	1
GTF3C2	0.00378386	0.492259	0.182	0.142	1
IL17RA	0.00206043	0.491084	0.214	0.168	1
DDX31	0.955704	0.490424	0.108	0.109	1
ADCY2	0.992583	0.490367	0.161	0.166	1
PDPR	0.00204896	0.490123	0.211	0.164	1
SLC35A3	0.00750338	0.489585	0.28	0.234	1
MAP7	0.496092	0.489573	0.16	0.175	1
MED17	0.000615228	0.489217	0.191	0.143	1
TUSC3	0.00228604	0.489153	0.341	0.295	1
PKD1	0.000460134	0.487949	0.224	0.171	1
ZNF586	2.80456e-06	0.487268	0.309	0.232	0.104226
RASSF1	0.0114341	0.486609	0.209	0.172	1
MRPL52	0.0322131	0.486508	0.136	0.11	1
FLNA	0.00126045	0.486047	0.27	0.222	1
CDH4	0.271348	0.485642	0.124	0.113	1
WDFY2	0.22301	0.485268	0.287	0.267	1
PHTF2	0.0559722	0.485147	0.25	0.221	1
CRYL1	0.108968	0.485064	0.202	0.178	1
WASHC2A	0.106167	0.484942	0.195	0.171	1
NOSTRIN	0.00102062	0.484833	0.551	0.541	1
NUP54	0.00822343	0.48415	0.26	0.221	1
RASIP1	0.000461565	0.483969	0.315	0.258	1
CBLB	0.054767	0.483836	0.466	0.45	1
ASB3	0.147876	0.483834	0.466	0.467	1
NCK2	0.0228227	0.483793	0.314	0.279	1
COPS8	0.0455685	0.483703	0.139	0.114	1
TWSG1	0.00640693	0.48242	0.216	0.174	1
DOCK4	7.90983e-08	0.482307	0.707	0.69	0.00293953
TNFRSF1A	0.000180905	0.482007	0.231	0.174	1
RASGRP2	3.07342e-07	0.481944	0.172	0.104	0.0114218
ZNF609	7.94526e-06	0.481648	0.597	0.559	0.29527
PRKD3	0.00218191	0.481586	0.454	0.423	1
NDE1	0.38075	0.481529	0.2	0.188	1
TMEM91	0.0168899	0.481252	0.158	0.127	1
DENND2A	2.65719e-05	0.480004	0.342	0.279	0.987491
MMS22L	0.0128129	0.479949	0.179	0.144	1
DHRS7	0.0456907	0.479948	0.164	0.136	1
HIF3A	0.502078	0.479859	0.452	0.468	1
ZBTB43	0.00323032	0.479103	0.216	0.172	1
TAFA2	0.57074	0.478789	0.183	0.2	1
COQ10B	0.0134523	0.478482	0.146	0.115	1
PABPC4	0.210452	0.477727	0.144	0.127	1
SLC35E3	0.0329404	0.477078	0.172	0.143	1
SCLY	0.00391974	0.476763	0.142	0.107	1
RUNDC3B	0.0129269	0.476661	0.676	0.708	1
NUDT5	0.0439187	0.476464	0.186	0.158	1
SEMA3B	1.3151e-06	0.476397	0.178	0.115	0.0488732
VPS28	0.00209013	0.476276	0.213	0.168	1
ANKRA2	0.000981489	0.475933	0.169	0.127	1
KCTD7	0.57273	0.4757	0.126	0.119	1
CD320	1.89918e-07	0.475293	0.357	0.273	0.00705792
ADAM15	0.020835	0.475233	0.269	0.235	1
DNTTIP2	0.0483708	0.47474	0.137	0.112	1
ELMOD3	0.0584775	0.474723	0.174	0.147	1
CAPZA1	0.00394493	0.474659	0.385	0.333	1
TRIOBP	0.0117051	0.47377	0.271	0.232	1
SHFL	0.000485286	0.47306	0.244	0.19	1
PRDM11	0.424894	0.472568	0.166	0.156	1
IP6K1	0.00383394	0.472548	0.334	0.289	1
MAP2K6	0.0136398	0.472154	0.176	0.143	1
FGF14	0.000144521	0.471806	0.176	0.255	1
CNTN5	0.00874567	0.471791	0.152	0.127	1
RGL2	0.00201377	0.471666	0.148	0.108	1
IRF9	0.000509357	0.471102	0.261	0.205	1
CEP83	0.118319	0.471035	0.235	0.213	1
DDX19A	0.0170969	0.470939	0.154	0.122	1
ZNF302	0.000897973	0.470757	0.274	0.221	1
PELO	0.0127486	0.470695	0.139	0.107	1
DHX8	0.0571912	0.470427	0.18	0.151	1
SLCO3A1	0.000630977	0.469326	0.543	0.514	1
CHD7	0.00241895	0.469143	0.353	0.299	1
BORCS7	0.0142064	0.469106	0.163	0.131	1
SORCS1	0.866415	0.468972	0.119	0.119	1
GAN	0.446791	0.468668	0.157	0.149	1
JDP2	0.0587874	0.468597	0.148	0.123	1
EDN3	0.000283437	0.468568	0.266	0.208	1
TRIM25	0.0148335	0.468464	0.25	0.214	1
GGA1	0.0025712	0.467995	0.176	0.135	1
POLR2F	0.204944	0.467838	0.201	0.183	1
VASP	2.18333e-05	0.46698	0.156	0.101	0.811391
CDRT4	1.75592e-05	0.466637	0.205	0.144	0.652552
MAK	0.513754	0.466303	0.172	0.163	1
DAPK1	0.833847	0.466218	0.118	0.117	1
RPS6KA5	0.0147918	0.465703	0.379	0.339	1
KLHL28	0.0154627	0.465163	0.256	0.221	1
KLF6	0.0139587	0.464975	0.522	0.506	1
DPY19L3	0.00257413	0.464372	0.241	0.193	1
NUDT2	0.0276101	0.464104	0.134	0.106	1
MUSTN1	0.00324458	0.463412	0.177	0.137	1
PVR	0.0530699	0.462429	0.16	0.135	1
UPF3B	0.0300331	0.462412	0.265	0.23	1
MAML1	7.56393e-05	0.462369	0.198	0.141	1
GRAMD1C	0.575987	0.462191	0.127	0.12	1
ESF1	0.253068	0.462033	0.281	0.263	1
PMS1	0.502437	0.46189	0.262	0.252	1
MAGOH	0.012683	0.461428	0.154	0.122	1
CBFB	0.0026377	0.46137	0.344	0.294	1
NCBP1	0.114549	0.460908	0.195	0.171	1
PTRH2	0.0168802	0.46083	0.155	0.125	1
EIF3M	0.000176788	0.460455	0.202	0.149	1
LDLRAD4	0.000268118	0.460138	0.705	0.697	1
HDX	0.855456	0.459061	0.171	0.174	1
PCYT1A	0.0538275	0.458705	0.227	0.197	1
SNRNP70	0.000285586	0.458276	0.444	0.4	1
RPS26	0.0544334	0.458076	0.312	0.291	1
RHOBTB3	0.919771	0.458026	0.181	0.182	1
TMEM39A	0.156151	0.457831	0.164	0.146	1
CCDC59	0.285729	0.457092	0.134	0.121	1
DPF2	0.000198769	0.456868	0.162	0.113	1
PREX2	4.284e-08	0.456445	0.724	0.694	0.00159206
ADIRF	0.0363385	0.456286	0.3	0.27	1
CHST12	1.49114e-06	0.456149	0.316	0.237	0.0554154
MT-ND3	0.435671	0.454996	0.439	0.486	1
ABCD4	0.0185987	0.454771	0.141	0.111	1
FGFR2	0.738105	0.454153	0.11	0.108	1
DNER	0.0977064	0.453685	0.114	0.135	1
ADHFE1	0.259762	0.45368	0.118	0.104	1
HM13	0.00848896	0.453354	0.243	0.202	1
CA4	0.00644856	0.452564	0.32	0.289	1
GRN	0.00187264	0.452063	0.189	0.146	1
AMZ1	0.0222149	0.45136	0.171	0.141	1
FAM184A	0.417792	0.450845	0.168	0.159	1
OTUD7A	0.889708	0.450772	0.2	0.207	1
CUTC	0.0109281	0.45035	0.136	0.104	1
SRSF6	0.074055	0.449875	0.224	0.196	1
FAM43A	0.000109329	0.449018	0.206	0.151	1
DEPTOR	0.349908	0.448968	0.276	0.266	1
ZYX	0.0799605	0.448857	0.153	0.131	1
ZNF493	0.00443218	0.44876	0.219	0.177	1
CTSL	0.00853833	0.44861	0.144	0.11	1
INSYN2A	0.287586	0.448566	0.174	0.162	1
PLXNA4	0.230067	0.448049	0.124	0.143	1
DGKI	0.768088	0.447837	0.248	0.252	1
FRMD4B	0.000429467	0.447236	0.419	0.375	1
ATP8A2	0.0909671	0.447098	0.108	0.131	1
IL10RB	0.00688053	0.447048	0.275	0.238	1
FARSB	0.0473244	0.446703	0.201	0.173	1
ZNF587B	0.000143447	0.446522	0.164	0.114	1
NRP1	0.0194522	0.446405	0.519	0.507	1
ZNF793	0.00971529	0.446372	0.155	0.12	1
RAPH1	0.00628496	0.445753	0.515	0.507	1
TGFBR3	0.302794	0.444938	0.379	0.401	1
PREX1	0.00479384	0.444776	0.426	0.398	1
SERF2	0.0802265	0.443254	0.381	0.376	1
WDR83OS	0.0369526	0.443097	0.182	0.154	1
MTG2	0.00269155	0.442675	0.157	0.119	1
EIF2AK3	0.0212337	0.44255	0.181	0.148	1
PUS7	0.043005	0.442472	0.181	0.154	1
MBP	7.03988e-06	0.441751	0.195	0.277	0.261623
NPIPB5	2.77348e-08	0.441706	0.549	0.464	0.00103071
ATP11B	0.00597121	0.441547	0.428	0.389	1
MRPS35	0.21494	0.441484	0.142	0.125	1
CCAR2	0.01509	0.439893	0.135	0.105	1
MRPS18C	0.00417632	0.438817	0.162	0.123	1
SOS2	0.00016259	0.438732	0.53	0.493	1
MYL9	1.12302e-05	0.438063	0.207	0.144	0.417346
TMEM14C	0.0152611	0.437601	0.154	0.121	1
TFPI	0.000328714	0.437184	0.292	0.236	1
WLS	0.0373703	0.43701	0.387	0.362	1
CACNA1A	0.00118932	0.436577	0.17	0.135	1
TSC22D3	1.21624e-06	0.436244	0.367	0.287	0.0451992
CBR4	0.0140354	0.435151	0.344	0.301	1
APTX	0.0157726	0.43514	0.255	0.217	1
SSH1	0.461582	0.435075	0.367	0.385	1
SOGA1	0.074428	0.43507	0.236	0.209	1
ZNF462	0.250632	0.434756	0.162	0.149	1
ERGIC1	0.0274478	0.434474	0.34	0.303	1
ZFP36L2	0.0251076	0.434394	0.228	0.193	1
COMT	0.00631225	0.434382	0.252	0.207	1
ZNF431	0.101661	0.43406	0.243	0.217	1
CA2	0.000717321	0.433916	0.247	0.196	1
CLN5	0.00471722	0.433881	0.188	0.147	1
MMP24	0.242333	0.433549	0.116	0.104	1
BBIP1	0.00414672	0.433262	0.197	0.154	1
MTA1	0.0314965	0.432921	0.168	0.138	1
DHX30	0.135652	0.432918	0.22	0.194	1
NID1	0.000562939	0.432528	0.256	0.203	1
ZNF713	7.69366e-05	0.432292	0.155	0.104	1
KLHL22	0.00068124	0.431984	0.235	0.185	1
MAU2	0.143473	0.431441	0.232	0.207	1
RNF111	0.15446	0.431327	0.456	0.457	1
LRRTM3	0.101422	0.431238	0.148	0.175	1
UBE2D2	0.0239778	0.431218	0.454	0.429	1
EIF3D	0.0871361	0.431168	0.187	0.16	1
KCTD8	0.305328	0.430866	0.264	0.284	1
INTS4	0.118227	0.430643	0.188	0.164	1
MITF	0.0469549	0.429809	0.146	0.122	1
LRRC8A	0.0737831	0.429631	0.189	0.163	1
DHDDS	0.00598436	0.429259	0.157	0.122	1
TIAM2	0.0291046	0.42831	0.403	0.377	1
DUS2	0.135467	0.427834	0.146	0.126	1
ACSS3	0.00527616	0.427692	0.19	0.15	1
ZNF701	0.125518	0.427557	0.135	0.115	1
G2E3	0.0392366	0.427507	0.222	0.19	1
RBM4	0.000687575	0.427439	0.313	0.258	1
MT-ND4	4.33093e-05	0.426799	0.438	0.594	1
ATG14	0.161789	0.426564	0.236	0.214	1
LATS2	0.000117014	0.426384	0.367	0.3	1
SF1	0.0581177	0.426219	0.476	0.467	1
RND3	0.452463	0.426162	0.229	0.217	1
UGP2	0.373098	0.426044	0.286	0.268	1
RRAS	0.000124171	0.425919	0.181	0.127	1
MSANTD2	0.00711959	0.425878	0.26	0.219	1
ZBED4	0.00235532	0.424894	0.156	0.117	1
PAQR3	0.459625	0.424692	0.168	0.158	1
ZFP64	0.0497599	0.424667	0.151	0.127	1
FASTKD1	0.0403876	0.424364	0.224	0.193	1
PRCC	0.0213461	0.424327	0.19	0.155	1
FCHSD2	2.12323e-11	0.424049	0.797	0.791	7.89057e-07
C9orf72	0.338916	0.423885	0.225	0.209	1
SGPP2	0.118195	0.423715	0.465	0.443	1
GTF2H2	0.00916083	0.423707	0.141	0.109	1
TRNAU1AP	0.141412	0.423079	0.16	0.139	1
AHDC1	0.345282	0.422613	0.218	0.202	1
NIPSNAP2	0.0210313	0.422257	0.308	0.272	1
GNAI3	0.000368302	0.421833	0.302	0.241	1
PHC2	0.000906222	0.421384	0.337	0.282	1
HMOX2	0.238772	0.421093	0.139	0.123	1
SMURF1	0.0110515	0.421054	0.438	0.404	1
MYL6	0.161765	0.420811	0.465	0.494	1
MT-CO2	3.33585e-05	0.420671	0.496	0.652	1
HDAC7	0.01192	0.419377	0.378	0.346	1
KPNA4	0.093918	0.418987	0.415	0.4	1
NDEL1	0.0909503	0.418937	0.314	0.29	1
LYPLA1	0.0168428	0.418381	0.285	0.246	1
TOM1	0.0558583	0.417872	0.124	0.101	1
RPA3	0.593472	0.417861	0.116	0.123	1
APIP	0.79765	0.417846	0.176	0.174	1
CSAD	0.0369661	0.417712	0.307	0.275	1
KRCC1	0.0083004	0.417488	0.227	0.186	1
P2RX4	0.00654884	0.416408	0.141	0.107	1
CCDC57	0.219018	0.416097	0.165	0.149	1
ACSS2	0.389324	0.415807	0.162	0.151	1
GOLGA1	0.0160937	0.415331	0.242	0.205	1
KHDC4	0.00583942	0.415161	0.242	0.198	1
DENND6A	0.0289058	0.414228	0.359	0.328	1
MYL12B	0.0242783	0.414005	0.394	0.382	1
AKAP6	0.0617484	0.412893	0.211	0.259	1
PLXND1	0.147051	0.41282	0.349	0.339	1
GRB10	0.000206925	0.412566	0.62	0.621	1
SMIM19	0.110603	0.412383	0.161	0.138	1
KDM4B	0.00523956	0.412114	0.399	0.353	1
TRIM26	0.0154354	0.411594	0.182	0.146	1
LEMD2	0.00187662	0.411198	0.18	0.136	1
CRK	0.00142988	0.411174	0.359	0.308	1
SFMBT2	0.0565192	0.411055	0.514	0.496	1
KIF13A	0.000870312	0.410763	0.6	0.578	1
NFATC3	0.000675439	0.410306	0.431	0.377	1
MDM4	0.00216779	0.410035	0.427	0.377	1
FOXF2	0.00218155	0.40967	0.17	0.131	1
RIPK1	0.0208928	0.409436	0.27	0.234	1
PALMD	0.000114671	0.409401	0.57	0.531	1
SHOC1	0.226692	0.409139	0.134	0.152	1
COG3	0.529908	0.40786	0.221	0.211	1
BACH1	0.00356909	0.40785	0.431	0.391	1
PPP1R13L	0.000193311	0.407722	0.151	0.104	1
IFNGR2	0.379485	0.407695	0.411	0.406	1
KYAT3	0.116982	0.407086	0.211	0.187	1
PXDNL	0.05407	0.40695	0.131	0.108	1
NEK3	0.0036708	0.406683	0.362	0.311	1
MFSD4B	0.0476666	0.40656	0.373	0.35	1
FDPS	0.0315102	0.40621	0.326	0.298	1
SLC44A2	0.0148501	0.405737	0.276	0.237	1
RFX2	0.0752595	0.405633	0.141	0.119	1
ARID3B	0.00655551	0.405513	0.135	0.102	1
ZHX3	0.140676	0.405468	0.413	0.394	1
DCP1B	0.416759	0.405435	0.144	0.133	1
RWDD1	0.0338302	0.4054	0.195	0.164	1
LEPROT	0.00309806	0.405333	0.294	0.245	1
NOL9	0.0129739	0.404962	0.181	0.145	1
WDR37	0.111019	0.404953	0.372	0.348	1
SPECC1	0.13561	0.404856	0.399	0.382	1
ZNF529	0.0695716	0.404704	0.227	0.197	1
COPS5	0.071958	0.40462	0.162	0.137	1
CALD1	0.0719082	0.404552	0.663	0.72	1
RAF1	0.0204413	0.404488	0.396	0.355	1
MT-CYB	0.00619748	0.404071	0.483	0.601	1
NPIPB4	1.30026e-06	0.403829	0.409	0.322	0.0483216
WIPF1	0.00278868	0.403688	0.294	0.245	1
BICRAL	0.00267661	0.403642	0.426	0.381	1
TOPORS	0.0924395	0.403202	0.156	0.133	1
VSIR	0.00467716	0.402482	0.332	0.287	1
GIMAP5	0.00271771	0.402348	0.279	0.228	1
ACTR1B	0.0609698	0.402232	0.197	0.17	1
PPCDC	0.00112149	0.402204	0.243	0.192	1
VPS39	0.902692	0.40201	0.25	0.25	1
SETD7	0.0024848	0.40163	0.286	0.234	1
BCL7C	0.000103206	0.400042	0.207	0.15	1
ELOC	0.100302	0.399876	0.21	0.186	1
ARHGAP1	0.053464	0.399825	0.189	0.159	1
SLC9A8	0.238274	0.399525	0.215	0.196	1
MGRN1	0.133036	0.399454	0.237	0.213	1
CACNA1E	0.035482	0.399268	0.168	0.205	1
OSBPL5	0.00693381	0.39924	0.216	0.174	1
STX12	0.672673	0.399029	0.512	0.529	1
GLOD4	0.230858	0.3989	0.123	0.108	1
IP6K2	0.00251498	0.398324	0.258	0.21	1
HS6ST3	2.46399e-14	0.397652	0.153	0.286	9.15694e-10
QRICH1	0.00777282	0.3976	0.298	0.255	1
CARMIL1	0.544043	0.397	0.271	0.29	1
PSMB1	0.0014818	0.396838	0.268	0.218	1
PRKCSH	0.000287982	0.396321	0.155	0.108	1
DRG1	0.0235831	0.396209	0.218	0.182	1
NUP88	0.0774627	0.395957	0.211	0.183	1
TSPAN4	0.000303791	0.394893	0.213	0.159	1
AGO3	0.00121309	0.394012	0.518	0.478	1
BFAR	0.0144352	0.39388	0.18	0.145	1
FRMD8	0.000556472	0.393829	0.162	0.116	1
NR1H2	0.0201716	0.392779	0.14	0.111	1
ABCA3	0.00335978	0.392751	0.253	0.206	1
TRAK1	0.0148546	0.391681	0.447	0.415	1
SIMC1	0.003649	0.391612	0.207	0.165	1
HES1	0.00336771	0.391435	0.225	0.181	1
HGSNAT	0.0316883	0.391281	0.441	0.416	1
BBS9	2.49117e-11	0.391034	0.781	0.781	9.25793e-07
ZNF827	0.0957194	0.390777	0.114	0.135	1
MGA	0.133197	0.390537	0.337	0.31	1
SYBU	0.111737	0.390227	0.184	0.213	1
CC2D2B	0.0131597	0.390052	0.253	0.213	1
TPM4	0.598522	0.389933	0.476	0.504	1
WDR1	0.0408847	0.389847	0.249	0.215	1
WDR19	0.360282	0.389674	0.162	0.15	1
RABGAP1	0.000415927	0.389574	0.568	0.545	1
CLEC14A	0.0251161	0.389253	0.274	0.239	1
COX10	0.00754324	0.388459	0.162	0.127	1
MAPKBP1	0.00601934	0.388253	0.304	0.257	1
TMEM230	0.00210939	0.388216	0.216	0.171	1
ANO5	0.0366551	0.38796	0.173	0.147	1
EEF1D	0.0483042	0.387384	0.331	0.306	1
ARAP2	0.845803	0.387258	0.417	0.435	1
ESAM	0.00178218	0.387144	0.38	0.341	1
CCT7	0.0948675	0.386915	0.169	0.144	1
ECH1	0.00158178	0.38672	0.149	0.108	1
SEC24C	0.0160132	0.386473	0.14	0.109	1
UBXN4	0.214268	0.386422	0.466	0.457	1
LPIN2	0.435918	0.385803	0.282	0.268	1
PEAK1	0.00453956	0.385792	0.579	0.568	1
VSIG10	0.00650265	0.385612	0.229	0.187	1
RASAL2	1.28293e-07	0.38554	0.783	0.795	0.00476776
DLST	0.0201774	0.385368	0.211	0.176	1
AGO4	0.022361	0.385236	0.404	0.377	1
PITPNC1	0.309808	0.384681	0.554	0.561	1
NCOA7	0.790471	0.384383	0.46	0.492	1
HSD17B4	0.136672	0.383792	0.421	0.401	1
TOX	0.48989	0.383608	0.445	0.441	1
ETFA	0.0392144	0.382911	0.337	0.303	1
CCN1	2.76923e-05	0.382865	0.174	0.119	1
ARMC1	0.273903	0.382804	0.185	0.169	1
SORBS2	0.000683831	0.38258	0.729	0.748	1
SNRPG	0.000522443	0.38248	0.191	0.14	1
POLR3C	0.0441983	0.382405	0.147	0.121	1
SDHD	0.00228695	0.382396	0.183	0.139	1
RAPGEF3	9.04557e-05	0.382301	0.218	0.159	1
ZNF595	0.116402	0.382202	0.133	0.113	1
CTDSP1	0.0167646	0.38207	0.243	0.203	1
PLPP3	0.68905	0.381987	0.151	0.159	1
GNA13	0.00768219	0.381941	0.297	0.255	1
NME3	0.103395	0.38188	0.248	0.223	1
SPOP	0.159094	0.381279	0.41	0.392	1
RHOJ	0.0165169	0.381213	0.393	0.362	1
RANBP3L	0.0123822	0.381155	0.135	0.107	1
CHFR	0.0809494	0.381057	0.279	0.249	1
SETD5	0.00171305	0.380845	0.637	0.645	1
SSR2	0.00907612	0.380276	0.21	0.17	1
UBR7	0.982412	0.379827	0.117	0.116	1
GTPBP2	0.272605	0.37965	0.117	0.104	1
TEAD4	0.0127637	0.379298	0.141	0.111	1
FNBP1L	0.133414	0.379286	0.402	0.381	1
TGIF2	0.00647885	0.379096	0.136	0.102	1
PLSCR1	0.0182252	0.379085	0.429	0.391	1
B3GNT2	0.0266653	0.379079	0.25	0.214	1
ME2	0.460964	0.378621	0.242	0.227	1
ADCY3	0.0870389	0.378015	0.193	0.168	1
WBP4	0.0990248	0.377968	0.273	0.251	1
GIMAP1	0.000242749	0.377642	0.186	0.135	1
ARHGAP31	0.00154931	0.377539	0.645	0.65	1
PLD1	0.82009	0.377305	0.114	0.113	1
DHX38	0.0991063	0.37689	0.154	0.131	1
TAP1	0.135312	0.376206	0.146	0.127	1
SCFD2	0.00386178	0.375714	0.423	0.378	1
MED27	0.0854095	0.375562	0.346	0.32	1
SPOCK1	0.003271	0.375435	0.186	0.24	1
RAD51D	0.306122	0.3754	0.118	0.105	1
ZNF131	0.026414	0.375019	0.423	0.39	1
MARK4	0.335726	0.37497	0.25	0.236	1
POGLUT1	0.491058	0.374607	0.125	0.116	1
RECQL	0.0267921	0.374439	0.15	0.12	1
ABHD17B	0.00981032	0.37427	0.183	0.145	1
AGPAT4	0.302204	0.37373	0.319	0.306	1
CCND3	0.677043	0.373412	0.504	0.556	1
TAF11	0.033831	0.372608	0.23	0.197	1
FRS2	0.0713605	0.3726	0.386	0.36	1
NEBL	4.99085e-15	0.372171	0.822	0.735	1.85475e-10
MCM9	0.00307291	0.372037	0.291	0.24	1
BMP2K	0.359935	0.371644	0.47	0.475	1
PIP5K1A	0.0405426	0.37145	0.377	0.342	1
SAMD4B	0.197515	0.371431	0.295	0.274	1
TBC1D4	4.82059e-05	0.371147	0.737	0.721	1
SLC30A6	0.0861851	0.371118	0.201	0.176	1
SRSF4	0.197852	0.3711	0.509	0.527	1
EPM2A	0.0901144	0.370991	0.153	0.131	1
NIPA2	0.170932	0.369012	0.149	0.131	1
SLC30A5	0.034943	0.368885	0.206	0.174	1
RAB11FIP3	0.00142198	0.368616	0.319	0.264	1
OPA3	0.00733463	0.36846	0.189	0.149	1
YAF2	0.163492	0.368268	0.435	0.418	1
PTPN21	0.016163	0.368218	0.232	0.195	1
KLHL24	0.235677	0.368038	0.368	0.348	1
ANKRD10	0.120457	0.367893	0.453	0.444	1
RUSC2	0.135154	0.367876	0.386	0.368	1
CNOT11	0.05486	0.367616	0.133	0.109	1
GCN1	0.160429	0.367338	0.163	0.143	1
IFT43	0.198397	0.367209	0.216	0.196	1
KLF7	0.00625061	0.367114	0.566	0.539	1
ACADVL	0.230619	0.366414	0.218	0.197	1
ANKMY1	0.0606182	0.36623	0.172	0.145	1
COX16	0.0629583	0.366222	0.191	0.162	1
AMN1	0.0433232	0.366016	0.193	0.165	1
ATF6B	0.00955723	0.365958	0.187	0.152	1
KRTCAP2	0.0180268	0.365941	0.243	0.209	1
RALA	0.0159903	0.365888	0.288	0.249	1
ATF7	0.00342383	0.365887	0.443	0.397	1
PXN	0.00647818	0.365329	0.339	0.295	1
KIF26B	0.0738533	0.365322	0.256	0.231	1
WDR73	0.0175399	0.365024	0.173	0.14	1
CYFIP1	0.00564787	0.365006	0.454	0.411	1
NTRK3	0.0343513	0.364325	0.272	0.329	1
TM4SF18	0.00469755	0.364054	0.303	0.258	1
ZNF585B	0.285452	0.364008	0.192	0.176	1
GIPC1	0.0654125	0.363228	0.22	0.192	1
DCLK2	0.0572097	0.363139	0.475	0.451	1
SHF	0.0116977	0.363007	0.144	0.112	1
TBC1D16	0.638978	0.362589	0.221	0.213	1
SLC25A26	0.336395	0.362247	0.258	0.242	1
N4BP2	0.00152901	0.36198	0.211	0.162	1
IFT172	0.483758	0.361667	0.135	0.126	1
CADPS	0.131619	0.361311	0.141	0.165	1
SEZ6L	0.022294	0.360817	0.108	0.139	1
CDK5RAP1	0.00716683	0.360521	0.189	0.151	1
HLA-B	0.000213174	0.360263	0.587	0.588	1
ITGA10	0.166734	0.36026	0.199	0.176	1
ANGPT2	1.66876e-08	0.360051	0.282	0.199	0.000620162
MAFG	0.0280364	0.35988	0.146	0.118	1
ARPC1B	0.000196265	0.359688	0.299	0.238	1
MTMR7	0.940749	0.359256	0.105	0.106	1
MTMR4	0.610316	0.35922	0.135	0.129	1
ATP11A	0.125938	0.3592	0.463	0.449	1
RNF103	0.148376	0.359044	0.169	0.147	1
TPCN1	0.363246	0.358833	0.215	0.201	1
ZNF322	0.282113	0.358789	0.167	0.15	1
TXNDC5	0.00605375	0.358747	0.17	0.132	1
SEC11A	0.000186924	0.358345	0.264	0.203	1
KIFC3	0.0138333	0.358166	0.168	0.135	1
TGS1	0.0672614	0.358075	0.211	0.182	1
COL5A3	0.734528	0.357472	0.19	0.184	1
YES1	0.0621937	0.357288	0.497	0.484	1
LCP2	0.0510798	0.357276	0.156	0.129	1
FUS	0.141273	0.357169	0.527	0.53	1
HLA-A	0.0344151	0.356413	0.505	0.521	1
KLHDC10	0.000358846	0.356225	0.364	0.303	1
ZNF263	0.00566444	0.355974	0.135	0.101	1
ASL	0.0131731	0.35545	0.147	0.115	1
NET1	0.0523521	0.355344	0.531	0.532	1
CTDSP2	0.135583	0.353188	0.259	0.234	1
MID1	0.293753	0.3531	0.222	0.206	1
NKD1	0.10639	0.353095	0.415	0.398	1
SLC31A1	0.0204811	0.352957	0.317	0.279	1
SLC17A5	0.0161878	0.352369	0.192	0.157	1
DCAF12	0.0234066	0.352293	0.13	0.103	1
SRC	0.000800622	0.351826	0.16	0.116	1
PALD1	0.00488696	0.351455	0.435	0.397	1
ENOX2	0.0113562	0.350929	0.242	0.201	1
ABHD18	0.0160208	0.350594	0.319	0.278	1
CCND1	0.0201022	0.350195	0.238	0.201	1
C1orf43	0.0250072	0.349896	0.226	0.189	1
LPAR6	0.0967483	0.34941	0.342	0.318	1
SIRT2	0.909073	0.349187	0.167	0.17	1
SHLD2	0.00254023	0.349109	0.344	0.294	1
SPARCL1	0.0877812	0.348878	0.743	0.899	1
NUP58	0.395805	0.348792	0.296	0.283	1
DPP6	1.89042e-08	0.348339	0.194	0.303	0.000702537
TCN2	0.000523203	0.348283	0.272	0.217	1
ADPGK	0.0414841	0.347921	0.156	0.129	1
KMT2B	0.00879551	0.347361	0.155	0.119	1
PIBF1	0.00513905	0.347005	0.51	0.484	1
ZNF564	0.0430262	0.346774	0.126	0.101	1
IDH2	0.314447	0.346759	0.125	0.111	1
USP4	0.157283	0.346736	0.306	0.28	1
ELP4	0.0103987	0.346542	0.453	0.422	1
TECPR2	0.0627791	0.34645	0.303	0.274	1
DIP2B	0.134119	0.346235	0.554	0.549	1
ZNF567	0.0356798	0.345945	0.128	0.103	1
STXBP5L	4.67891e-07	0.345293	0.154	0.24	0.0173882
SLC27A1	0.0425504	0.345266	0.152	0.127	1
OPHN1	0.447773	0.345263	0.394	0.418	1
PARP8	0.0334101	0.345186	0.239	0.205	1
TNS2	0.00701339	0.344938	0.384	0.336	1
VAT1	0.00021671	0.344914	0.167	0.117	1
WDPCP	0.00160088	0.344914	0.499	0.455	1
FYN	0.0707662	0.344703	0.623	0.639	1
GPR146	0.000834755	0.344649	0.152	0.109	1
CYP20A1	0.139531	0.344474	0.354	0.33	1
CUEDC2	0.179105	0.344452	0.124	0.107	1
TSC2	0.755341	0.344304	0.194	0.188	1
S100A10	0.00434876	0.344148	0.249	0.204	1
ANKRD36C	0.436507	0.344126	0.409	0.396	1
ARL17B	0.538666	0.344012	0.278	0.277	1
TGFBR2	0.0116884	0.343869	0.61	0.617	1
FNIP1	0.0319577	0.34325	0.5	0.471	1
CREM	0.146606	0.343132	0.352	0.333	1
VMP1	0.389678	0.342382	0.439	0.439	1
LRRC1	0.66461	0.342283	0.253	0.264	1
ADCY4	0.231535	0.341762	0.313	0.293	1
CRCP	0.299702	0.341416	0.201	0.185	1
DELE1	0.0226416	0.341303	0.259	0.222	1
FIGN	0.795838	0.34098	0.147	0.144	1
ST6GALNAC3	3.05175e-06	0.340906	0.869	0.842	0.113412
INTS10	0.550476	0.340865	0.246	0.232	1
TYW5	0.183102	0.340633	0.149	0.131	1
NOTCH4	4.74976e-05	0.340342	0.395	0.322	1
TET2	0.121903	0.340273	0.372	0.346	1
NUP98	0.044776	0.340231	0.378	0.342	1
HLA-C	0.0235953	0.3402	0.492	0.495	1
ABCC1	0.725491	0.339886	0.217	0.213	1
TMEM63B	0.00729299	0.33933	0.161	0.126	1
ERO1B	0.320939	0.339304	0.217	0.201	1
ZNRF2	0.181701	0.339294	0.243	0.221	1
AFG3L2	0.107685	0.339252	0.235	0.209	1
KALRN	0.619104	0.338951	0.457	0.516	1
MTERF1	0.0315438	0.338874	0.255	0.219	1
PLEKHM2	0.00981358	0.338547	0.272	0.229	1
NDUFV3	0.02803	0.338328	0.218	0.181	1
KLF3	0.0120149	0.338177	0.376	0.334	1
KATNAL2	0.586069	0.337389	0.13	0.123	1
ENG	0.740992	0.337152	0.53	0.589	1
LGALS8	0.184757	0.336942	0.154	0.135	1
SPSB3	0.00936901	0.336556	0.164	0.128	1
SLC38A11	0.00371238	0.33546	0.269	0.229	1
SAP30BP	0.585458	0.335056	0.232	0.222	1
CD74	0.919331	0.334459	0.18	0.181	1
ZNF197	0.0472972	0.334106	0.189	0.16	1
RIPOR2	0.944728	0.333864	0.206	0.206	1
CELF4	0.000178336	0.333847	0.12	0.171	1
RAB9A	0.0827392	0.333819	0.128	0.106	1
METRN	0.0930965	0.333766	0.147	0.173	1
TMEM44	0.180662	0.333702	0.314	0.291	1
B3GALNT1	0.328042	0.333609	0.128	0.115	1
DHTKD1	0.0613272	0.333278	0.144	0.12	1
KCNQ5	7.68496e-07	0.332826	0.146	0.229	0.0285596
ANKRD44	0.00148432	0.332533	0.551	0.499	1
SYNRG	0.316583	0.332467	0.395	0.385	1
NT5C3A	0.14677	0.332237	0.293	0.268	1
METTL16	0.0446545	0.331899	0.246	0.21	1
TOX4	0.200176	0.331846	0.234	0.212	1
SLC44A1	0.199987	0.33172	0.365	0.4	1
NSMAF	0.229146	0.331511	0.256	0.237	1
SUN2	0.013854	0.331383	0.237	0.197	1
DGCR8	2.48537e-05	0.33127	0.162	0.106	0.923638
BAZ1A	0.0603003	0.331211	0.246	0.214	1
TP53BP2	0.643963	0.331068	0.188	0.181	1
LAMB2	0.000867246	0.330939	0.222	0.17	1
PMAIP1	0.00460135	0.330735	0.151	0.114	1
EIF3G	0.0013499	0.329613	0.144	0.104	1
PRKD2	0.0562802	0.32949	0.229	0.2	1
NELFCD	0.296668	0.329027	0.151	0.135	1
IQCK	0.482638	0.328176	0.222	0.23	1
CHMP4A	0.255786	0.32802	0.169	0.154	1
FLRT2	0.0410927	0.327787	0.297	0.272	1
RABGEF1	0.00806467	0.327259	0.491	0.453	1
RBM6	0.00370161	0.327157	0.697	0.705	1
GOSR1	0.0351269	0.326494	0.318	0.279	1
SELENOO	0.0877681	0.326253	0.204	0.177	1
DGUOK	0.615796	0.325875	0.191	0.181	1
ANKAR	0.0336691	0.325607	0.354	0.315	1
DAAM1	0.0654441	0.325013	0.422	0.402	1
RNASEH2C	0.190163	0.324311	0.137	0.119	1
FRMPD4	0.00901455	0.324172	0.117	0.155	1
NPLOC4	0.171592	0.324004	0.304	0.278	1
FBXO21	0.657339	0.323927	0.375	0.388	1
PTPN18	0.191701	0.323498	0.147	0.129	1
PPFIA1	0.410966	0.3233	0.447	0.437	1
RAPGEF6	0.0368062	0.323226	0.472	0.438	1
SSR4	0.253571	0.323046	0.179	0.163	1
NKAIN2	0.102265	0.322802	0.26	0.313	1
DEGS1	0.0707069	0.322642	0.151	0.126	1
NOD1	0.527217	0.322053	0.324	0.315	1
FNTB	0.0771083	0.321496	0.146	0.123	1
MRPS10	0.0483068	0.321455	0.131	0.107	1
TDRP	0.00324793	0.321399	0.408	0.357	1
ZNF251	0.0642789	0.321173	0.26	0.228	1
RRP1B	0.0376567	0.320985	0.252	0.219	1
LMF1	0.0427004	0.3208	0.298	0.262	1
OTUD7B	0.124208	0.320692	0.332	0.305	1
CASS4	0.00186671	0.320579	0.19	0.145	1
ZNF84	0.932578	0.320515	0.19	0.189	1
RIN2	0.015694	0.320317	0.695	0.735	1
GARNL3	0.826339	0.320316	0.276	0.279	1
CASK	0.698805	0.320272	0.426	0.426	1
BST2	0.0109851	0.320221	0.359	0.324	1
CCNH	0.0137861	0.320164	0.571	0.564	1
RNF149	0.688867	0.320087	0.283	0.276	1
KHSRP	0.0522113	0.319073	0.174	0.146	1
ANKS3	0.129117	0.319024	0.138	0.118	1
ANKFY1	0.891095	0.318842	0.303	0.303	1
HMGXB3	0.0368016	0.318521	0.286	0.25	1
RCC1L	0.0877581	0.318441	0.137	0.115	1
CECR2	0.467862	0.318283	0.241	0.225	1
SEMA6D	0.356484	0.31795	0.178	0.194	1
SH2B1	0.016661	0.317737	0.184	0.15	1
MBD4	0.912394	0.317611	0.166	0.166	1
PKNOX1	0.137987	0.317524	0.192	0.17	1
CNTRL	0.811473	0.31733	0.258	0.26	1
PPM1D	0.264818	0.317094	0.213	0.194	1
PI4KB	0.0636924	0.316886	0.195	0.167	1
FAM149B1	0.0425765	0.316856	0.19	0.159	1
STARD3	0.000641801	0.316841	0.228	0.174	1
PSME2	0.0476375	0.316764	0.143	0.117	1
PSMB3	0.133411	0.316481	0.158	0.137	1
PRRG1	0.608229	0.316352	0.35	0.347	1
BCAR3	0.05442	0.315382	0.423	0.396	1
CCDC14	0.792065	0.315244	0.272	0.264	1
DMD	0.979694	0.315209	0.437	0.484	1
SHC2	0.0563217	0.314933	0.323	0.291	1
ZIC1	0.00222248	0.314896	0.239	0.191	1
ABCB9	0.0277782	0.314809	0.166	0.136	1
CNTNAP3B	0.174342	0.314659	0.385	0.366	1
PKN3	0.000616828	0.314634	0.21	0.157	1
KCTD10	0.0482241	0.314403	0.182	0.154	1
KCTD13	0.0543593	0.313934	0.136	0.112	1
UTP6	0.753867	0.313695	0.16	0.154	1
ITCH	0.0784833	0.313118	0.535	0.519	1
KIAA1958	0.460619	0.313042	0.133	0.125	1
KIF13B	0.961675	0.312976	0.407	0.417	1
ZCCHC10	0.0280681	0.312928	0.197	0.163	1
PCSK7	0.204389	0.312913	0.243	0.221	1
COMMD1	0.00725241	0.312895	0.516	0.491	1
TUG1	0.00840347	0.312471	0.329	0.287	1
RBM45	0.392608	0.311969	0.124	0.113	1
PTOV1	0.0289569	0.311773	0.168	0.138	1
SENP1	0.0758307	0.311675	0.182	0.154	1
ZNF791	0.436791	0.311655	0.219	0.205	1
PSMC4	0.169957	0.311635	0.135	0.117	1
HIPK3	0.118286	0.311543	0.572	0.626	1
RBM8A	0.00904946	0.311063	0.216	0.175	1
TAGLN2	0.0779413	0.310794	0.328	0.302	1
PES1	0.00907095	0.310515	0.17	0.134	1
TRIP10	0.275892	0.310415	0.121	0.107	1
ZNF566	0.0459922	0.310393	0.151	0.125	1
LDLRAD3	0.0664318	0.310215	0.628	0.659	1
AREL1	0.200259	0.309875	0.182	0.163	1
AASS	0.274221	0.309552	0.248	0.268	1
PDE6D	0.212523	0.309482	0.175	0.156	1
DOCK5	0.389328	0.309282	0.14	0.152	1
WDR26	0.0449726	0.308982	0.368	0.336	1
FUT9	2.05831e-05	0.30877	0.179	0.254	0.764928
HNRNPA1	0.0357534	0.308322	0.312	0.282	1
SAP30L	0.360014	0.308212	0.119	0.107	1
SAMM50	0.00789366	0.308096	0.226	0.186	1
RNF10	0.0211996	0.308035	0.3	0.259	1
ARPC3	0.111083	0.307982	0.34	0.314	1
VPS35L	0.737251	0.307845	0.345	0.339	1
ASB7	0.382491	0.307636	0.116	0.104	1
EPHA4	0.0149798	0.307587	0.534	0.631	1
FNTA	0.273868	0.307437	0.313	0.295	1
BAMBI	0.0606657	0.30731	0.2	0.171	1
EFCAB13	0.583891	0.307063	0.204	0.215	1
PHF20	0.107975	0.306925	0.405	0.377	1
TRRAP	0.544589	0.306886	0.388	0.377	1
SRARP	0.00603227	0.306786	0.271	0.224	1
SREBF1	0.79589	0.306572	0.111	0.107	1
RPS6KA2	0.0310901	0.306272	0.711	0.74	1
ZNF253	0.031729	0.305871	0.135	0.109	1
WASF2	0.0338801	0.305553	0.548	0.566	1
LPXN	0.390089	0.305154	0.131	0.119	1
TANC1	0.317863	0.304827	0.649	0.693	1
ZNF417	0.139983	0.304812	0.119	0.101	1
TTC17	0.0528294	0.304553	0.603	0.615	1
SH2D3C	0.00835462	0.30427	0.34	0.295	1
SEPHS1	0.144007	0.304221	0.154	0.133	1
LRP10	0.00355247	0.304041	0.162	0.122	1
SMAP2	0.0049032	0.303815	0.226	0.275	1
SLIRP	0.404527	0.303774	0.26	0.247	1
CCDC12	0.781928	0.303675	0.207	0.209	1
MATN3	8.3138e-07	0.303318	0.172	0.106	0.0308966
SMIM3	0.00761113	0.302846	0.206	0.165	1
NUP85	0.0533566	0.302793	0.156	0.128	1
SLC16A4	0.00457768	0.302776	0.24	0.192	1
HSPBAP1	0.0548943	0.302349	0.134	0.109	1
BLMH	0.510996	0.302324	0.194	0.182	1
YME1L1	0.670347	0.302275	0.376	0.374	1
MAP4	0.422989	0.301684	0.681	0.774	1
RALY	0.0235072	0.301428	0.357	0.318	1
RSAD2	0.00917609	0.301396	0.242	0.2	1
PAXBP1	0.678889	0.301207	0.382	0.37	1
GAS2L1	0.0735457	0.301168	0.159	0.135	1
CHSY1	0.0680226	0.300932	0.488	0.471	1
CHRM3	0.000399544	0.300663	0.142	0.2	1
SMARCC1	0.096721	0.300571	0.485	0.464	1
LNX1	0.381759	0.300539	0.13	0.143	1
CSNK1G1	0.197952	0.300366	0.356	0.334	1
SNX4	0.900363	0.300311	0.298	0.291	1
PPP4C	0.00414935	0.300266	0.153	0.115	1
EPN1	0.129258	0.300221	0.194	0.169	1
PCNX4	0.012776	0.300026	0.386	0.338	1
FUT11	0.00623249	0.299911	0.174	0.135	1
PELI2	0.0410684	0.299463	0.416	0.376	1
VAV2	0.470774	0.299414	0.125	0.115	1
GBE1	0.147646	0.299318	0.426	0.4	1
XRRA1	0.54538	0.299028	0.252	0.241	1
TMBIM4	0.0304585	0.298939	0.395	0.363	1
APPL2	0.0755791	0.298871	0.373	0.343	1
THUMPD2	0.802774	0.29878	0.234	0.227	1
RPL10	0.0501649	0.29824	0.5	0.613	1
TMEM192	0.172462	0.29805	0.135	0.118	1
APOE	8.76418e-08	0.298011	0.206	0.307	0.00325703
C2orf76	0.210201	0.297986	0.119	0.103	1
CEP95	0.906043	0.297901	0.238	0.233	1
STXBP4	0.861715	0.297867	0.194	0.189	1
GPALPP1	0.352262	0.297749	0.239	0.222	1
FAM193A	0.495521	0.297699	0.389	0.378	1
SUMF1	0.0320802	0.297585	0.487	0.463	1
SGCE	0.395885	0.297011	0.227	0.24	1
RPL11	0.727589	0.296694	0.46	0.5	1
IRAK4	0.00196912	0.29639	0.175	0.131	1
CPSF3	0.908042	0.296388	0.112	0.11	1
SAT1	0.536232	0.296203	0.574	0.575	1
KLHL29	0.818957	0.295792	0.24	0.233	1
LAPTM4A	0.0219767	0.295592	0.385	0.359	1
COX7A1	0.0205127	0.295485	0.199	0.166	1
IL13RA1	0.0590989	0.295464	0.364	0.334	1
BCL2L1	0.0185474	0.295441	0.457	0.416	1
TBC1D14	0.708589	0.295441	0.198	0.19	1
APEX1	0.0906882	0.295345	0.132	0.11	1
ZFAND4	0.129271	0.295179	0.137	0.117	1
FILIP1	0.383818	0.29463	0.132	0.12	1
MSL2	0.00161545	0.294426	0.258	0.205	1
SORBS3	0.0126194	0.294215	0.239	0.197	1
URI1	0.451503	0.294182	0.427	0.422	1
TOM1L2	0.438503	0.294134	0.337	0.321	1
ANP32B	0.621597	0.294025	0.242	0.23	1
CAV2	0.0126832	0.293969	0.259	0.22	1
GHR	0.156326	0.29396	0.198	0.176	1
MTERF4	0.770168	0.293567	0.256	0.25	1
AMBRA1	0.0332778	0.293388	0.408	0.371	1
CASP4	0.403905	0.293384	0.202	0.213	1
C19orf25	0.119272	0.293305	0.155	0.133	1
BRAF	0.081574	0.293293	0.622	0.643	1
CEP68	0.190137	0.293237	0.313	0.291	1
ZNF718	0.36757	0.292849	0.281	0.263	1
CAT	0.0181665	0.292771	0.159	0.127	1
PIAS1	0.122022	0.292614	0.634	0.676	1
FBLN2	0.0782668	0.292437	0.166	0.142	1
HERPUD1	0.0218158	0.29197	0.562	0.556	1
MSRA	0.123431	0.291893	0.505	0.49	1
RPL12	0.566898	0.291809	0.251	0.268	1
LHFPL2	0.026997	0.291407	0.375	0.338	1
MTCH2	0.855663	0.291363	0.214	0.215	1
HNRNPF	0.0238571	0.291076	0.279	0.242	1
CCZ1	0.0135923	0.291019	0.156	0.123	1
CD151	0.232841	0.291016	0.217	0.197	1
MRPS25	0.739604	0.290389	0.171	0.164	1
KCNC4	0.0256595	0.290278	0.157	0.128	1
CRPPA	0.0903471	0.290212	0.165	0.14	1
PSMA2	0.00397782	0.29009	0.18	0.139	1
ELAVL1	0.277426	0.289906	0.248	0.228	1
KATNBL1	0.514809	0.289498	0.411	0.403	1
REV3L	0.11987	0.289377	0.565	0.557	1
CATSPER2	0.225915	0.28918	0.188	0.17	1
SRSF11	0.756207	0.289163	0.586	0.624	1
LTBR	0.00453118	0.289145	0.137	0.101	1
PPM1H	0.0200244	0.288997	0.534	0.532	1
AXL	0.0494015	0.288924	0.157	0.129	1
ABHD5	0.0188288	0.28869	0.164	0.131	1
NCK1	0.038681	0.288304	0.314	0.272	1
EFHD1	0.0790803	0.288292	0.188	0.162	1
TPST1	0.370091	0.288124	0.336	0.32	1
IGBP1	0.0726719	0.287978	0.186	0.159	1
URGCP	0.00370044	0.287794	0.286	0.236	1
TBX3	0.00180139	0.287499	0.29	0.234	1
ADRM1	0.0503765	0.287177	0.135	0.111	1
EIF4E	0.0691737	0.286337	0.272	0.239	1
GTF2B	0.987005	0.286272	0.182	0.181	1
DENND11	0.60982	0.286086	0.228	0.217	1
ZNF277	0.172947	0.285969	0.297	0.271	1
PFN1	0.305247	0.285865	0.26	0.25	1
MYO1D	0.187724	0.285571	0.329	0.308	1
ZNF266	0.411527	0.285513	0.153	0.14	1
PARL	0.343974	0.285509	0.207	0.19	1
FAM133B	0.474418	0.285478	0.393	0.411	1
CSRP2	0.00688032	0.285373	0.278	0.24	1
TMCC1	0.204179	0.285363	0.52	0.514	1
OXNAD1	0.613776	0.285324	0.184	0.178	1
PPP3CC	0.234815	0.284966	0.538	0.535	1
REEP3	0.063428	0.284859	0.446	0.42	1
RPH3AL	0.0423243	0.284323	0.197	0.167	1
DDOST	0.0548801	0.28415	0.14	0.115	1
DACH1	0.0363214	0.283946	0.605	0.609	1
FGR	0.0801212	0.283461	0.212	0.185	1
PRKRIP1	0.0639447	0.283324	0.364	0.334	1
NECTIN2	0.345051	0.283021	0.362	0.361	1
MBOAT2	0.264908	0.2825	0.472	0.459	1
NVL	0.750888	0.282348	0.251	0.247	1
DNAJC24	0.787403	0.282337	0.209	0.203	1
UBE2R2	0.295124	0.281802	0.454	0.444	1
WASF3	0.0482316	0.281714	0.181	0.211	1
UNK	0.618233	0.281654	0.238	0.228	1
SZRD1	0.000925111	0.281434	0.204	0.156	1
EPHA3	0.0983845	0.281383	0.382	0.36	1
GATAD1	0.342521	0.280774	0.317	0.301	1
AP3S1	0.00254364	0.280371	0.542	0.527	1
RERG	0.17068	0.280267	0.247	0.226	1
EIF4A1	0.0393457	0.279978	0.351	0.322	1
BTN3A1	0.0606912	0.279831	0.134	0.109	1
TAF15	0.882123	0.279805	0.544	0.573	1
FSTL1	0.205606	0.279383	0.306	0.291	1
GNG11	0.19121	0.279013	0.343	0.328	1
ERLEC1	0.206293	0.278733	0.209	0.187	1
PMP22	0.0181885	0.278703	0.202	0.166	1
REST	0.192826	0.278603	0.222	0.199	1
NTPCR	0.659156	0.278323	0.111	0.106	1
NDC1	0.612396	0.278189	0.119	0.112	1
TNK2	0.305455	0.27804	0.144	0.131	1
CCDC148	0.00140568	0.277847	0.159	0.118	1
GIGYF1	0.0200071	0.277309	0.182	0.147	1
CSK	0.940708	0.276971	0.114	0.111	1
ZNF700	0.0593583	0.276874	0.144	0.118	1
CAPN7	0.975455	0.276596	0.398	0.4	1
NR2C1	0.553782	0.276376	0.307	0.295	1
MOSMO	0.396436	0.275852	0.361	0.348	1
ACTN4	0.230759	0.275852	0.625	0.68	1
AK3	0.0435418	0.275656	0.324	0.287	1
MGAT1	0.0202056	0.275486	0.301	0.26	1
NOC3L	0.615801	0.27533	0.195	0.201	1
SIDT1	0.773058	0.275282	0.144	0.139	1
MAN2A1	0.398836	0.275122	0.366	0.386	1
SEMA5A	0.00311283	0.275104	0.299	0.252	1
NOL7	0.958766	0.274684	0.217	0.214	1
ITGA1	0.00271658	0.274133	0.569	0.536	1
BACE1	0.992467	0.274034	0.165	0.164	1
CYTH1	0.833886	0.272665	0.564	0.589	1
TMEM117	0.0241583	0.272562	0.361	0.327	1
PLCB1	0.179677	0.272507	0.626	0.689	1
SCAP	0.0201507	0.272166	0.221	0.182	1
PRKAG2	0.00459935	0.271944	0.414	0.372	1
SH3BP2	0.918101	0.271591	0.101	0.101	1
FAF2	0.107257	0.27147	0.261	0.232	1
RYK	0.54064	0.271436	0.375	0.361	1
TRAF3	0.626529	0.27112	0.212	0.219	1
DEGS2	0.0364143	0.271057	0.2	0.168	1
EXOSC10	0.802756	0.270892	0.195	0.189	1
GNB4	0.834392	0.270659	0.409	0.421	1
UHRF2	0.866489	0.270579	0.33	0.331	1
S100A13	0.0609247	0.270488	0.195	0.165	1
ORC5	0.767554	0.270377	0.212	0.205	1
NUP160	0.63925	0.270325	0.29	0.28	1
ZNF43	0.287131	0.27007	0.254	0.235	1
EIF4E2	0.0708309	0.269731	0.169	0.143	1
CERS5	0.0273332	0.269711	0.253	0.217	1
SPINT2	0.40937	0.269688	0.141	0.151	1
BTF3L4	0.084587	0.269454	0.213	0.188	1
ZNF766	0.0785361	0.268824	0.123	0.102	1
AASDH	0.565678	0.268644	0.154	0.145	1
MCCC2	0.296945	0.268617	0.187	0.17	1
ABHD12	0.586925	0.268513	0.214	0.222	1
DCAF7	0.178929	0.26849	0.331	0.308	1
ST3GAL1	0.575972	0.268418	0.437	0.436	1
RPS23	0.080983	0.268355	0.444	0.537	1
TRIM56	0.106507	0.26821	0.338	0.314	1
SLC7A5	0.529825	0.267532	0.59	0.615	1
MAP3K2	0.340006	0.266944	0.461	0.456	1
UBE2O	0.479853	0.26687	0.216	0.204	1
SH3BGRL2	0.929031	0.266455	0.28	0.283	1
CORO2B	0.797069	0.266065	0.128	0.131	1
CCSER1	1.13906e-05	0.265982	0.268	0.377	0.423308
PAWR	0.345805	0.265081	0.319	0.298	1
ABL1	0.0940551	0.265058	0.425	0.404	1
RPS6KC1	0.469955	0.264926	0.508	0.518	1
RAP1A	0.320363	0.264858	0.555	0.567	1
ELMO1	0.434806	0.264521	0.701	0.71	1
SH3BGRL3	0.476725	0.264102	0.192	0.182	1
ERAP1	0.786552	0.264003	0.156	0.158	1
C9orf85	0.0387257	0.263834	0.215	0.182	1
RPS2	0.461034	0.263592	0.362	0.403	1
SAR1A	0.642531	0.263474	0.228	0.217	1
CTNNBIP1	0.0106884	0.263378	0.24	0.197	1
MCC	0.00139711	0.262922	0.541	0.485	1
POGZ	0.486401	0.262853	0.539	0.555	1
PIGB	0.339509	0.262442	0.115	0.104	1
RNASEH1	0.0779479	0.262428	0.129	0.106	1
ZNF611	0.00289378	0.262331	0.23	0.18	1
TSC22D2	0.0276897	0.262264	0.426	0.391	1
GGNBP2	0.867538	0.262032	0.368	0.37	1
S100PBP	0.107012	0.261677	0.286	0.253	1
RNF169	0.315873	0.261608	0.33	0.311	1
JMJD1C	3.89424e-05	0.261596	0.859	0.897	1
CEBPG	0.0355017	0.261184	0.173	0.142	1
SMAD4	0.714838	0.260923	0.354	0.35	1
BGN	0.0037043	0.260861	0.217	0.173	1
PTDSS1	0.45994	0.260274	0.121	0.111	1
FNBP4	0.986147	0.260191	0.494	0.514	1
ZNF562	0.00606953	0.260177	0.226	0.182	1
EYA3	0.176173	0.260008	0.324	0.296	1
EFCAB11	0.567005	0.259924	0.154	0.146	1
MYO6	0.0207966	0.259825	0.645	0.649	1
EIF3J	0.504917	0.259525	0.286	0.275	1
COPE	0.373879	0.259505	0.182	0.167	1
RABEPK	0.243427	0.259161	0.119	0.104	1
SARNP	0.161876	0.259082	0.341	0.315	1
GRHPR	0.138292	0.259013	0.128	0.109	1
ACOX3	0.730106	0.258933	0.156	0.15	1
NFATC2IP	0.499142	0.258762	0.253	0.239	1
SLC38A2	0.1569	0.258589	0.422	0.429	1
CDK14	0.74111	0.258342	0.301	0.311	1
IPPK	0.275362	0.258092	0.146	0.131	1
RNF185	0.16969	0.257876	0.16	0.14	1
PACS2	0.692183	0.257862	0.276	0.268	1
TTC7B	0.0255245	0.257746	0.403	0.364	1
GMEB2	0.386631	0.257369	0.114	0.103	1
ARAP3	0.061355	0.257325	0.306	0.276	1
PICALM	0.0246544	0.257184	0.8	0.835	1
SFXN1	0.162955	0.257127	0.156	0.175	1
EP300	0.804631	0.257062	0.446	0.463	1
CKLF	0.0062811	0.256875	0.151	0.115	1
NGDN	0.166849	0.256871	0.14	0.122	1
GYS1	0.66506	0.256666	0.126	0.12	1
PPM1B	0.796856	0.256656	0.357	0.353	1
PBRM1	0.29226	0.256556	0.491	0.481	1
HDAC3	0.214551	0.256507	0.135	0.119	1
MIA2	0.776482	0.256411	0.353	0.35	1
ZCWPW2	0.0281148	0.256387	0.146	0.117	1
SRP19	0.646559	0.256112	0.217	0.209	1
GTDC1	0.171536	0.255877	0.431	0.406	1
PNPT1	0.269277	0.255763	0.277	0.255	1
RPS4X	0.180595	0.25574	0.368	0.433	1
NARS2	0.486106	0.255721	0.175	0.163	1
FPGT	0.295831	0.255578	0.149	0.134	1
REPS1	0.359115	0.255144	0.332	0.35	1
TGFBRAP1	0.00654408	0.254706	0.152	0.116	1
KBTBD2	0.254016	0.25433	0.3	0.282	1
MED15	0.256757	0.254241	0.316	0.299	1
PEX2	0.168398	0.254121	0.135	0.116	1
CCNT1	0.654319	0.253914	0.202	0.193	1
CNOT7	0.503579	0.253665	0.17	0.159	1
SRSF5	0.92346	0.253513	0.484	0.509	1
SLC30A7	0.823886	0.253474	0.3	0.296	1
SLC24A2	0.000257745	0.253437	0.151	0.21	1
ADNP2	0.43798	0.253102	0.195	0.182	1
BAIAP2	0.301595	0.253	0.288	0.269	1
TANK	0.0370444	0.252973	0.463	0.441	1
NF2	0.409942	0.252816	0.173	0.16	1
RNF170	0.808765	0.252764	0.232	0.225	1
ZNF333	0.146394	0.252636	0.134	0.115	1
AARSD1	0.2664	0.252603	0.114	0.101	1
SCAF4	0.417263	0.252297	0.263	0.25	1
CRYZL1	0.162904	0.25213	0.255	0.228	1
SUPT3H	0.0638382	0.251979	0.453	0.416	1
CLEC16A	0.279997	0.251832	0.39	0.372	1
SNRPD1	0.151274	0.251342	0.154	0.133	1
MRPL1	0.239957	0.25128	0.374	0.355	1
GSN	0.112442	0.251276	0.438	0.424	1
PSMD3	0.0298132	0.251252	0.133	0.106	1
ST3GAL3	0.158184	0.250904	0.387	0.365	1
DMGDH	0.450834	0.250139	0.179	0.169	1
ZNF621	0.0355038	0.250015	0.221	0.187	1
TAB2	0.736675	0.249954	0.422	0.424	1
CHTOP	0.143318	0.249824	0.184	0.161	1
RNF19A	0.160353	0.249796	0.6	0.612	1
FAM114A1	0.114489	0.249734	0.196	0.172	1
AFF4	0.372542	0.249421	0.573	0.595	1
PAM16	0.0486551	0.249413	0.147	0.121	1
RORA	1.24087e-07	0.249132	0.807	0.787	0.00461144
CRTC3	0.0410962	0.249109	0.384	0.347	1
TUT4	0.234141	0.249008	0.58	0.58	1
GSPT1	0.684612	0.248844	0.322	0.334	1
GFOD2	0.0228729	0.248564	0.184	0.149	1
SRSF10	0.239451	0.248501	0.449	0.443	1
ALG8	0.368631	0.248439	0.138	0.126	1
DNAJB12	0.136501	0.248124	0.167	0.146	1
SASH1	0.0995983	0.247925	0.729	0.764	1
RIMS2	0.906314	0.247914	0.38	0.4	1
LIMK2	0.180672	0.247913	0.244	0.22	1
UBAP2	0.0146034	0.247779	0.38	0.334	1
NUP43	0.32579	0.247391	0.138	0.124	1
CPSF7	0.170027	0.246789	0.221	0.197	1
SERPING1	0.167173	0.246554	0.134	0.116	1
TCF3	0.00433772	0.24639	0.178	0.137	1
EED	0.437389	0.246272	0.144	0.154	1
DCP1A	0.907841	0.246109	0.303	0.301	1
METTL4	0.7904	0.245786	0.149	0.144	1
ELL	0.00135162	0.245779	0.156	0.114	1
MRPL51	0.312429	0.245669	0.136	0.122	1
RFX7	0.40913	0.245668	0.384	0.37	1
SLC35A5	0.359643	0.245664	0.125	0.135	1
RNF38	0.926708	0.245649	0.493	0.508	1
ITFG2	0.630312	0.245338	0.115	0.119	1
TBC1D20	0.0396029	0.24516	0.195	0.163	1
ANTXR2	0.0310212	0.244763	0.133	0.106	1
TRIR	0.0214125	0.244695	0.266	0.227	1
CNN3	0.720235	0.244563	0.373	0.369	1
FRY	0.262318	0.244124	0.561	0.597	1
ABLIM3	0.614868	0.243718	0.455	0.459	1
SLC25A51	0.0290722	0.243709	0.157	0.127	1
DDX39B	0.682071	0.243546	0.342	0.332	1
SLC8B1	0.133707	0.243488	0.137	0.117	1
USP42	0.248161	0.243239	0.222	0.202	1
AKAP8	0.341255	0.243073	0.152	0.138	1
GMEB1	0.793162	0.242986	0.128	0.13	1
RSPRY1	0.0160562	0.241948	0.254	0.211	1
USP20	0.238973	0.241896	0.133	0.116	1
ERP44	0.708072	0.241852	0.346	0.337	1
MTSS2	0.452488	0.241827	0.132	0.142	1
SHQ1	0.608514	0.241726	0.15	0.14	1
NOL4L	0.514254	0.241718	0.15	0.142	1
VKORC1L1	0.382785	0.241664	0.286	0.266	1
ATP2B4	0.0445382	0.241269	0.324	0.364	1
PPARA	0.000529864	0.241087	0.193	0.143	1
PUDP	0.429891	0.240852	0.216	0.204	1
MVP	0.201839	0.240722	0.19	0.169	1
LENG8	0.0191092	0.240372	0.276	0.237	1
HECW2	0.607219	0.240357	0.191	0.201	1
OFD1	0.802627	0.240295	0.275	0.276	1
LTO1	0.256626	0.240035	0.124	0.109	1
PRMT7	0.41609	0.239983	0.16	0.146	1
PRPF40B	0.337662	0.239947	0.197	0.182	1
TRMT61B	0.131926	0.239842	0.162	0.141	1
SLC16A7	0.00720118	0.239613	0.108	0.139	1
TDG	0.117962	0.239555	0.194	0.168	1
BTG2	3.41702e-06	0.239435	0.389	0.321	0.126987
ITGB1	0.0522572	0.239429	0.552	0.561	1
ZNF605	0.179931	0.239407	0.126	0.108	1
RMC1	0.112832	0.239279	0.121	0.102	1
TBPL1	0.122959	0.239144	0.216	0.189	1
TMEM241	0.096642	0.239002	0.168	0.193	1
LIMS1	0.94101	0.238912	0.446	0.465	1
OMD	0.988779	0.238606	0.133	0.132	1
PARVB	0.91882	0.238578	0.423	0.432	1
SIVA1	0.0273895	0.238549	0.165	0.133	1
COX20	0.746815	0.238546	0.181	0.176	1
SDHAF2	0.0249856	0.237958	0.179	0.146	1
FOXN3	0.283768	0.237942	0.745	0.796	1
ZFYVE16	0.946243	0.237654	0.479	0.484	1
KLHL20	0.608427	0.237644	0.326	0.314	1
DNMBP	0.629767	0.237622	0.201	0.192	1
BACH2	0.00200164	0.237452	0.279	0.233	1
ACO1	0.965578	0.237094	0.218	0.218	1
ZNF544	0.0621159	0.237064	0.295	0.261	1
GALNT10	0.903863	0.236727	0.268	0.26	1
ZNF592	0.113741	0.23666	0.232	0.208	1
FAM222B	0.528862	0.23657	0.356	0.349	1
PSMA3	0.749741	0.23653	0.281	0.274	1
NUP188	0.199093	0.236499	0.143	0.125	1
PNPLA2	0.245775	0.236382	0.134	0.118	1
CWF19L1	0.23401	0.236339	0.177	0.157	1
SETDB1	0.0101472	0.236124	0.206	0.166	1
KDM2B	0.0617685	0.23607	0.239	0.209	1
MCM3AP	0.976847	0.236018	0.232	0.229	1
RPS27L	0.160799	0.236003	0.197	0.174	1
RAB27A	0.530736	0.235993	0.222	0.232	1
RHOC	0.152026	0.23598	0.244	0.224	1
PKD2	0.771327	0.23591	0.427	0.428	1
ZBTB40	0.202101	0.235894	0.153	0.135	1
TVP23C	0.802252	0.235486	0.292	0.295	1
ST6GAL1	0.0206325	0.235461	0.74	0.764	1
IFI16	0.911673	0.235309	0.393	0.393	1
TCF7L2	0.897736	0.234889	0.569	0.593	1
ACAD10	0.131435	0.234823	0.141	0.121	1
KDM3B	0.93691	0.234761	0.366	0.363	1
ZNF248	0.657828	0.234722	0.273	0.279	1
MYO1E	0.241122	0.234591	0.558	0.569	1
ASRGL1	0.999639	0.234384	0.155	0.156	1
ZNF410	0.0340857	0.23365	0.2	0.166	1
RC3H1	0.195825	0.233645	0.442	0.427	1
EIF5A	0.305142	0.233512	0.133	0.119	1
ZNF44	0.253937	0.233438	0.296	0.276	1
KCMF1	0.747274	0.233407	0.401	0.406	1
NOM1	0.274433	0.233119	0.132	0.117	1
CD58	0.680279	0.232731	0.297	0.285	1
RSRP1	0.910336	0.2327	0.494	0.502	1
SP1	0.52752	0.232607	0.176	0.166	1
MTG1	0.934222	0.232284	0.216	0.211	1
GPATCH2	0.0299875	0.232094	0.314	0.278	1
ZMYM5	0.13066	0.231578	0.227	0.201	1
MIDN	0.359858	0.231517	0.23	0.219	1
SLC36A4	0.863417	0.23134	0.213	0.215	1
PRMT2	0.757193	0.231079	0.526	0.542	1
SLC7A6	0.0708212	0.23095	0.21	0.181	1
CCDC138	0.0869753	0.230949	0.153	0.129	1
SNX24	0.517072	0.230834	0.279	0.266	1
C1orf159	0.668463	0.230691	0.129	0.123	1
PAN3	0.254877	0.230448	0.584	0.611	1
EVL	0.595558	0.230306	0.427	0.42	1
ZNF641	0.0543786	0.230254	0.16	0.132	1
FGF12	7.27106e-11	0.230116	0.194	0.322	2.70214e-06
CHURC1	0.550274	0.229874	0.286	0.275	1
SENP5	0.203889	0.229639	0.42	0.398	1
RNASE1	0.224514	0.229424	0.287	0.273	1
SNX29	0.18306	0.229321	0.475	0.46	1
PPP5C	0.0237999	0.229272	0.195	0.161	1
RNF34	0.0468522	0.228737	0.224	0.191	1
MLH1	0.845338	0.228662	0.141	0.138	1
MFHAS1	0.246243	0.228651	0.427	0.418	1
ENSA	0.752523	0.228096	0.43	0.434	1
NRF1	0.669738	0.227495	0.398	0.392	1
NOL10	0.285246	0.227253	0.297	0.273	1
AGBL3	0.156108	0.226955	0.166	0.144	1
PSMD7	0.565622	0.226921	0.193	0.183	1
PTPN2	0.993284	0.226663	0.252	0.251	1
TOM1L1	0.506326	0.226438	0.105	0.112	1
MGST2	0.0142162	0.226088	0.355	0.309	1
BBS5	0.0531637	0.225664	0.204	0.172	1
FOXJ3	0.71669	0.225441	0.499	0.501	1
SLC25A33	0.181715	0.225236	0.158	0.139	1
TIMP3	2.51037e-08	0.225171	0.597	0.549	0.000932929
NT5C2	0.573963	0.224902	0.472	0.47	1
ARL13B	0.546988	0.22482	0.232	0.22	1
CYSLTR2	0.00644579	0.224785	0.159	0.122	1
TMEM184C	0.202052	0.224781	0.191	0.17	1
SNRNP40	0.0361512	0.224377	0.217	0.182	1
CDR2	0.693297	0.22418	0.311	0.304	1
EHMT1	0.990329	0.224157	0.527	0.548	1
SCAMP3	0.295196	0.224119	0.123	0.108	1
ETV6	0.923775	0.223971	0.57	0.595	1
TET3	0.0462396	0.223593	0.243	0.21	1
STRADA	0.440882	0.223527	0.255	0.24	1
CCNY	0.503457	0.223405	0.743	0.796	1
CCDC102B	0.280386	0.223138	0.216	0.202	1
CORO1B	0.00332482	0.222852	0.138	0.101	1
POU2F1	0.451381	0.222773	0.486	0.473	1
TOGARAM1	0.858718	0.222668	0.303	0.303	1
ADAMTS10	0.0225815	0.222348	0.23	0.194	1
CASP3	0.823821	0.222048	0.169	0.165	1
TBCA	0.73997	0.222016	0.426	0.445	1
TSEN2	0.920107	0.221847	0.156	0.152	1
ARF4	0.617225	0.221842	0.242	0.248	1
ZNF10	0.06321	0.221682	0.207	0.179	1
PER2	0.124108	0.221597	0.154	0.131	1
ERCC6L2	0.948926	0.221442	0.394	0.4	1
GIMAP6	0.00873809	0.221325	0.176	0.139	1
U2AF2	0.131468	0.220996	0.124	0.105	1
PRDM4	0.162649	0.22082	0.152	0.131	1
RAB10	0.391671	0.220778	0.49	0.484	1
FERMT2	0.562045	0.220758	0.396	0.385	1
TTL	0.583486	0.220755	0.243	0.252	1
ATF6	0.65928	0.220731	0.465	0.455	1
RIC1	0.750678	0.220656	0.39	0.386	1
SURF4	0.516195	0.220635	0.196	0.185	1
MAMLD1	0.22665	0.220432	0.213	0.194	1
FBXO42	0.846503	0.220385	0.354	0.353	1
SNW1	0.643728	0.220361	0.269	0.255	1
PCF11	0.489002	0.220282	0.318	0.303	1
LONP2	0.996476	0.220173	0.506	0.522	1
ARFGEF2	0.771401	0.220103	0.586	0.61	1
UBXN7	0.27643	0.219948	0.286	0.265	1
PPP1R12B	0.465461	0.219878	0.416	0.445	1
REV1	0.864455	0.219859	0.396	0.397	1
AGO2	0.935883	0.219351	0.386	0.381	1
GRAMD1A	0.952876	0.219294	0.177	0.174	1
RBM27	0.625404	0.219292	0.338	0.326	1
ZNF155	0.393546	0.219247	0.132	0.12	1
POLG	0.0720283	0.219041	0.145	0.12	1
PFDN1	0.393061	0.218801	0.346	0.326	1
ZNF24	0.404337	0.218781	0.228	0.213	1
PDHA1	0.81073	0.21878	0.134	0.135	1
CXCL12	0.0559386	0.218777	0.337	0.307	1
PCGF2	0.00266413	0.218718	0.157	0.117	1
RCBTB2	0.989073	0.218621	0.238	0.233	1
MICAL3	0.260428	0.218276	0.378	0.362	1
MTF2	0.647673	0.218242	0.349	0.342	1
UBE2N	0.138388	0.218107	0.277	0.249	1
TNS3	0.423502	0.218041	0.243	0.255	1
LARP4B	0.614348	0.218027	0.48	0.483	1
GOLM1	0.901206	0.217648	0.27	0.274	1
ZNF445	0.51394	0.217193	0.193	0.18	1
DNM1L	0.0753066	0.216673	0.446	0.417	1
PRSS23	0.871242	0.216505	0.357	0.371	1
DGKD	0.713681	0.216429	0.145	0.139	1
EDIL3	0.21519	0.216415	0.282	0.311	1
CD109	0.013198	0.216105	0.261	0.218	1
AKAP8L	0.0845022	0.216055	0.32	0.291	1
HSDL2	0.470352	0.216039	0.151	0.141	1
DIDO1	0.322341	0.215809	0.366	0.344	1
TAB1	0.235885	0.215449	0.126	0.11	1
AVL9	0.998084	0.215253	0.491	0.514	1
RPA2	0.453535	0.215237	0.117	0.107	1
SP3	0.221247	0.21512	0.385	0.362	1
JAKMIP2	0.0730012	0.215115	0.145	0.172	1
PRKAR2A	0.876686	0.21504	0.362	0.359	1
FLYWCH1	0.186252	0.214745	0.166	0.145	1
GDAP2	0.604781	0.214708	0.193	0.183	1
ZNF254	0.124003	0.214622	0.311	0.282	1
NAALADL2	0.0306179	0.214558	0.449	0.415	1
LEF1	0.0328851	0.214494	0.717	0.719	1
SYNC	0.0703492	0.214377	0.146	0.172	1
RETREG3	0.157345	0.214272	0.227	0.2	1
SCYL2	0.346924	0.213922	0.326	0.307	1
CYB5D2	0.952912	0.213895	0.156	0.152	1
RTCB	0.48781	0.213862	0.205	0.192	1
ARMC2	0.0579761	0.213731	0.195	0.166	1
CDK11B	0.973686	0.213649	0.177	0.174	1
IREB2	0.580363	0.213477	0.317	0.3	1
PRKCA	0.0175472	0.213406	0.396	0.461	1
KPNA6	0.783751	0.213043	0.315	0.309	1
CSE1L	0.356863	0.212842	0.216	0.227	1
DCTN2	0.851117	0.212387	0.228	0.226	1
TRMT44	0.671943	0.212272	0.143	0.135	1
BRD1	0.307394	0.212071	0.259	0.239	1
XPO4	0.518545	0.212063	0.322	0.328	1
NRBP2	0.729164	0.211888	0.148	0.143	1
MICU2	0.506777	0.211797	0.387	0.377	1
SLC9B2	0.386785	0.21174	0.15	0.138	1
SCYL3	0.305289	0.211713	0.13	0.117	1
ADGRL1	0.123422	0.211708	0.232	0.208	1
COL6A2	0.000422003	0.211582	0.162	0.115	1
PITPNM2	0.186647	0.211349	0.355	0.337	1
HDAC8	0.59312	0.210769	0.494	0.494	1
CIRBP	0.952467	0.210694	0.398	0.404	1
TAOK2	0.268679	0.210588	0.208	0.19	1
UBXN2A	0.834403	0.210284	0.255	0.256	1
ATPAF1	0.154326	0.209803	0.172	0.189	1
MED13L	0.00206354	0.20964	0.793	0.799	1
IQCB1	0.146545	0.2096	0.27	0.243	1
MAPK6	0.351608	0.209565	0.345	0.364	1
PCDH11X	0.226414	0.209436	0.148	0.166	1
MTMR3	0.782117	0.209043	0.405	0.397	1
SLC16A2	0.010139	0.208797	0.326	0.28	1
KDELR2	0.0152336	0.20875	0.165	0.132	1
INTS2	0.935827	0.208644	0.129	0.127	1
BCLAF3	0.230327	0.208413	0.185	0.167	1
VAC14	0.108463	0.208309	0.127	0.106	1
PTS	0.971559	0.208306	0.259	0.257	1
PIGG	0.970065	0.208088	0.236	0.232	1
LMBR1	0.0880348	0.207849	0.675	0.713	1
MORC2	0.642324	0.207226	0.151	0.143	1
UVRAG	0.300877	0.206895	0.59	0.637	1
[truncated: 5,234 more rows]

## Sheet: L2_3_IT
	p_val	avg_log2FC	pct.1	pct.2	p_val_adj
KLHL1	0	3.02154	0.4	0.131	0
SOX6	0	2.93165	0.321	0.112	0
IL1RAPL2	0	2.92757	0.392	0.119	0
ADARB2	0	2.91651	0.408	0.155	0
TESK2	0	2.85718	0.277	0.102	0
LHFPL3	0	2.77917	0.411	0.17	0
NKAIN3	0	2.70751	0.474	0.169	0
PIK3C2G	0	2.70117	0.205	0.122	0
LUZP2	0	2.68253	0.687	0.364	0
PCDH15	0	2.67441	0.457	0.168	0
NCKAP5	0	2.65011	0.301	0.11	0
NPIPB5	0	2.6098	0.3	0.168	0
MYO16	0	2.60151	0.645	0.369	0
ERBB4	0	2.57709	0.451	0.292	0
PLPPR1	0	2.54818	0.444	0.236	0
PCSK5	0	2.52514	0.249	0.101	0
SEMA5A	0	2.5243	0.275	0.102	0
FNBP1L	0	2.49147	0.435	0.215	0
EYS	0	2.39481	0.449	0.348	0
DISC1	0	2.38913	0.25	0.132	0
PARD3B	0	2.32878	0.173	0.102	0
CNTNAP4	0	2.28874	0.3	0.132	0
GRIK3	0	2.28575	0.25	0.144	0
TOX3	0	2.27036	0.313	0.131	0
ZHX2	0	2.24321	0.281	0.148	0
TENM1	0	2.2005	0.468	0.299	0
NKAIN1	0	2.18278	0.212	0.124	0
SOGA1	0	2.14967	0.368	0.179	0
CCDC180	0	2.14676	0.218	0.131	0
FBXL7	0	2.13949	0.223	0.135	0
SRGAP1	0	2.11649	0.349	0.222	0
SLC1A3	0	2.11575	0.338	0.107	0
SLC35F4	0	2.09134	0.263	0.142	0
ZNF286A	0	2.07626	0.267	0.156	0
C8orf34	0	2.07278	0.488	0.328	0
FSTL5	0	2.04474	0.478	0.238	0
LUC7L3	0	2.03757	0.807	0.865	0
SPATA13	0	2.03634	0.306	0.177	0
CCDC196	2.42898e-262	2.03585	0.179	0.115	9.02682e-258
TIA1	0	2.01715	0.331	0.212	0
RBM25	5.01215e-199	2.00959	0.697	0.822	1.86266e-194
KANK1	5.18846e-183	1.98645	0.162	0.111	1.92819e-178
KCNIP1	0	1.9801	0.188	0.103	0
SDK2	0	1.95852	0.302	0.229	0
NTNG2	9.63532e-72	1.95726	0.165	0.136	3.58077e-67
GRIN3A	0	1.95676	0.247	0.136	0
C5AR1	2.35084e-163	1.94948	0.152	0.103	8.73643e-159
C11orf80	0	1.94495	0.58	0.292	0
SYT17	0	1.9334	0.454	0.307	0
PTGER3	0	1.9027	0.208	0.102	0
PBX4	1.8304e-270	1.89826	0.244	0.178	6.80232e-266
GLRA2	0	1.87459	0.226	0.146	0
RASGEF1C	0	1.86591	0.289	0.213	0
LTBP4	1.43311e-245	1.85167	0.297	0.244	5.32585e-241
ZNF700	4.73188e-238	1.84909	0.166	0.104	1.75851e-233
RAI14	3.70758e-136	1.84716	0.169	0.125	1.37785e-131
POLR2J3	0	1.8435	0.454	0.276	0
LRRC3B	0	1.82481	0.267	0.162	0
N4BP2	4.64619e-238	1.82092	0.305	0.256	1.72666e-233
CREB5	0	1.81417	0.332	0.233	0
MMD2	4.4423e-31	1.80666	0.207	0.199	1.65089e-26
PARD3	0	1.80627	0.258	0.118	0
PLD5	0	1.78985	0.271	0.125	0
ZNF709	0	1.7875	0.244	0.148	0
PHF21B	9.58622e-288	1.77665	0.229	0.155	3.56253e-283
DHRSX	0	1.7718	0.336	0.21	0
CPVL	6.49468e-226	1.76968	0.171	0.111	2.41362e-221
TSHZ2	0	1.7682	0.294	0.162	0
CDKL3	0	1.75617	0.308	0.188	0
ARRDC1	2.33447e-166	1.75342	0.18	0.128	8.67558e-162
KLHL5	5.25829e-217	1.75157	0.269	0.215	1.95414e-212
ATP13A4	0.977849	1.73509	0.138	0.148	1
CELF6	0	1.72343	0.256	0.15	0
ZNF544	0	1.70843	0.412	0.255	0
CPNE7	9.24806e-134	1.70087	0.154	0.11	3.43686e-129
KIF21B	8.20099e-253	1.69804	0.378	0.347	3.04774e-248
DNER	0	1.69643	0.394	0.286	0
PTPRZ1	0	1.69193	0.436	0.364	0
NOTCH2	1.84219e-53	1.69079	0.126	0.101	6.84613e-49
GRIK1	0	1.68913	0.495	0.385	0
PRR5	3.45924e-30	1.68816	0.125	0.108	1.28556e-25
AGRN	1.7486e-218	1.68666	0.185	0.124	6.49833e-214
BCAR3	1.21888e-218	1.68485	0.203	0.142	4.52973e-214
ZNF626	0	1.67754	0.363	0.222	0
DDX19B	1.38615e-195	1.67717	0.193	0.135	5.15135e-191
CLEC2D	1.52197e-34	1.66479	0.126	0.107	5.6561e-30
MEGF11	1.78371e-46	1.6641	0.213	0.197	6.62881e-42
ADAMTS17	2.062e-213	1.64872	0.258	0.201	7.66301e-209
DOCK10	1.41783e-278	1.64684	0.225	0.156	5.26908e-274
ZNF587B	0	1.63786	0.248	0.167	0
SPHKAP	0	1.63575	0.383	0.212	0
CFLAR	9.78797e-215	1.63186	0.261	0.202	3.6375e-210
CHD3	2.08947e-162	1.63094	0.418	0.416	7.76509e-158
L3MBTL1	3.91657e-225	1.62648	0.376	0.357	1.45552e-220
MCC	1.01571e-14	1.62533	0.146	0.14	3.7747e-10
ARHGAP23	2.15224e-230	1.62464	0.241	0.181	7.99837e-226
ADAMTS9	2.35974e-14	1.61853	0.112	0.101	8.76949e-10
PXDN	8.89461e-11	1.61753	0.127	0.122	3.30551e-06
TMEM91	1.43264e-258	1.61676	0.246	0.176	5.32412e-254
CHD5	0	1.61644	0.686	0.806	0
RYR3	0	1.6039	0.673	0.618	0
SFMBT2	0	1.59981	0.509	0.427	0
CXXC4	9.8107e-56	1.59857	0.182	0.161	3.64595e-51
CCBE1	0	1.5943	0.405	0.27	0
ZNF605	1.80387e-218	1.59026	0.235	0.171	6.70372e-214
EFCAB11	3.41199e-268	1.58967	0.176	0.108	1.268e-263
MTSS1	3.01388e-121	1.58289	0.367	0.365	1.12005e-116
CRYZL1	0	1.5772	0.334	0.237	0
SEMA4A	2.67954e-49	1.56291	0.177	0.154	9.95799e-45
CRAMP1	3.38154e-194	1.56247	0.237	0.18	1.25668e-189
ZNF37A	0	1.5623	0.42	0.265	0
TRPC4	0	1.56107	0.359	0.285	0
LIPI	1.49745e-103	1.5527	0.176	0.138	5.56498e-99
MYO10	1.60542e-07	1.54903	0.118	0.113	0.00596624
RAD51D	6.56565e-303	1.54863	0.234	0.156	2.43999e-298
TGFB2	3.17451e-44	1.54803	0.147	0.126	1.17974e-39
FRMD3	1.75654e-202	1.54777	0.343	0.31	6.52781e-198
PALMD	9.68499e-293	1.54698	0.296	0.225	3.59923e-288
RFC3	0	1.54147	0.436	0.402	0
RAB3IP	7.66603e-192	1.5386	0.237	0.181	2.84893e-187
DNAH2	2.14876e-36	1.53575	0.142	0.123	7.98543e-32
SLC6A1	0	1.53019	0.193	0.112	0
PIK3R3	2.14829e-277	1.52494	0.299	0.23	7.98368e-273
RBMS3	3.2788e-279	1.51998	0.499	0.497	1.2185e-274
GALNT14	1.11836e-133	1.51618	0.329	0.306	4.15615e-129
SEZ6	1.91878e-42	1.51602	0.286	0.284	7.13075e-38
DGKD	4.93285e-73	1.5159	0.24	0.216	1.8332e-68
SLC35A3	0	1.51198	0.271	0.184	0
SCN9A	0	1.50866	0.333	0.264	0
PSMD9	1.78624e-168	1.50804	0.16	0.107	6.63819e-164
GPC5	0	1.50561	0.512	0.411	0
SULF2	0.00563162	1.5044	0.128	0.129	1
A2M	9.45448e-35	1.50399	0.139	0.121	3.51357e-30
SLC9A9	1.79407e-204	1.50338	0.346	0.303	6.6673e-200
CHST11	0	1.49867	0.498	0.5	0
HIP1	1.09298e-169	1.49803	0.328	0.293	4.06183e-165
LRMDA	1.10819e-239	1.49775	0.223	0.156	4.11835e-235
NTN1	7.66129e-05	1.48773	0.112	0.109	1
MAMLD1	1.26347e-07	1.4864	0.358	0.455	0.00469544
SAMD5	0	1.48259	0.295	0.216	0
FOXP2	2.26007e-219	1.47722	0.305	0.256	8.3991e-215
QKI	8.21679e-206	1.47628	0.509	0.563	3.05361e-201
FCHSD2	0	1.47389	0.559	0.542	0
ZNF783	6.04294e-06	1.47169	0.207	0.213	0.224574
ABCC4	4.97329e-22	1.46982	0.229	0.227	1.84822e-17
ZNF585B	4.87666e-175	1.46818	0.242	0.187	1.81231e-170
ZNF506	0	1.46672	0.351	0.237	0
DNAH14	0	1.46411	0.431	0.334	0
WDR27	0	1.45973	0.35	0.256	0
TTLL9	4.97805e-14	1.44882	0.12	0.11	1.84999e-09
NCAN	1.22859e-218	1.44698	0.449	0.465	4.56582e-214
SLC8B1	2.32114e-06	1.44103	0.169	0.197	0.0862606
P2RY12	1.3819e-35	1.43611	0.203	0.189	5.13557e-31
PID1	0	1.43568	0.604	0.506	0
WDR6	0.000555915	1.43432	0.21	0.22	1
TMBIM4	4.58657e-203	1.43254	0.231	0.17	1.70451e-198
SOX4	1.11181e-06	1.4314	0.162	0.161	0.0413182
EMID1	1.48243e-116	1.43122	0.206	0.164	5.50916e-112
FBXO10	4.42775e-259	1.43083	0.353	0.308	1.64549e-254
VARS2	0.00802555	1.42583	0.161	0.181	1
ZNF585A	1.34971e-213	1.41874	0.206	0.142	5.01594e-209
NINL	0.0103688	1.41392	0.145	0.149	1
FXN	1.60437e-143	1.41293	0.159	0.11	5.96232e-139
CCDC146	1.1287e-187	1.41206	0.431	0.443	4.19458e-183
ZNF417	6.88918e-131	1.40833	0.155	0.109	2.56023e-126
GTF2H2	1.47362e-95	1.40272	0.187	0.147	5.47642e-91
BCL7C	1.41918e-08	1.38936	0.112	0.105	0.000527411
LRRC8D	0	1.38485	0.397	0.311	0
TRPV1	0.0505051	1.38328	0.17	0.177	1
IGFBP5	1.2238e-57	1.38053	0.269	0.256	4.54801e-53
LRRC8C	1.33014e-306	1.37577	0.285	0.202	4.9432e-302
CEACAM1	1.84353e-18	1.3689	0.153	0.143	6.85113e-14
L3MBTL4	0	1.3686	0.534	0.393	0
TSBP1	9.54378e-21	1.3598	0.17	0.16	3.54675e-16
ZNF551	1.79949e-142	1.35776	0.152	0.104	6.68746e-138
NXN	0.120558	1.35719	0.129	0.133	1
DDX19A	3.82961e-142	1.35425	0.252	0.205	1.4232e-137
SLC2A11	2.92387e-176	1.35365	0.273	0.221	1.0866e-171
SVIL	0.000348208	1.3524	0.286	0.344	1
CDH7	1.70912e-116	1.35174	0.217	0.174	6.3516e-112
EZH2	2.68762e-08	1.35173	0.102	0.117	0.000998799
FAT4	1.05361e-169	1.35133	0.241	0.189	3.91555e-165
ANAPC10	0	1.35043	0.372	0.257	0
ZSCAN26	1.25061e-192	1.34756	0.252	0.19	4.64766e-188
GNB4	8.6854e-78	1.34594	0.206	0.175	3.22776e-73
CCDC144A	0	1.34458	0.624	0.718	0
FAM172A	0	1.34341	0.66	0.331	0
SLC27A1	3.33094e-05	1.3428	0.3	0.363	1
ADAMTSL3	5.8803e-86	1.34275	0.355	0.362	2.1853e-81
RBMS2	0.0470031	1.34163	0.157	0.163	1
RDH13	6.24145e-23	1.34049	0.173	0.16	2.31951e-18
BDP1	0	1.33855	0.718	0.826	0
SLC35F1	0	1.33803	0.629	0.562	0
TMEM14B	0	1.33309	0.557	0.336	0
MOV10	0.452532	1.32925	0.112	0.119	1
SPARC	2.76844e-85	1.32775	0.181	0.146	1.02883e-80
ESR1	1.54921e-09	1.32625	0.152	0.147	5.75735e-05
C17orf80	8.48063e-126	1.32564	0.15	0.105	3.15166e-121
CELF4	0	1.32252	0.789	0.852	0
MUC20	6.7162e-49	1.3222	0.137	0.112	2.49594e-44
ZBTB20	0.602563	1.31687	0.377	0.474	1
PRRC2C	5.05164e-293	1.3155	0.686	0.817	1.87734e-288
PRH1	0	1.31549	0.528	0.516	0
PELI2	1.6122e-09	1.30702	0.143	0.169	5.99143e-05
KIAA2026	0	1.30336	0.467	0.293	0
IQANK1	8.56208e-19	1.30145	0.162	0.152	3.18193e-14
KMT2B	3.99195e-99	1.30076	0.205	0.286	1.48353e-94
SUCLG2	0.125603	1.29424	0.123	0.125	1
TBC1D26	1.66485e-05	1.29096	0.108	0.104	0.618709
FILIP1	1.66716e-27	1.28997	0.151	0.134	6.19566e-23
PRPF4B	0	1.28928	0.424	0.287	0
DPYSL5	4.51091e-23	1.28909	0.362	0.404	1.67639e-18
BACE2	3.63911e-27	1.28627	0.288	0.305	1.3524e-22
CACNA1I	1.06326e-11	1.28509	0.319	0.359	3.9514e-07
SRGAP2C	1.43913e-107	1.28016	0.26	0.214	5.34823e-103
CDHR3	1.61361e-165	1.27874	0.407	0.411	5.99667e-161
VPS33B	1.46284e-62	1.27841	0.138	0.108	5.43637e-58
LIMA1	9.46271e-06	1.27758	0.189	0.217	0.351663
DISP3	0.000279728	1.27732	0.155	0.156	1
MPV17L	2.1243e-154	1.27713	0.178	0.126	7.89453e-150
TENM3	0	1.27565	0.698	0.64	0
OCA2	1.20179e-26	1.27451	0.255	0.257	4.4662e-22
ZNF670	1.64641e-58	1.27181	0.14	0.111	6.11856e-54
SH3PXD2B	0.00170683	1.27173	0.139	0.154	1
ADGRV1	4.44717e-23	1.27098	0.466	0.557	1.6527e-18
ZNF655	4.36496e-275	1.26481	0.301	0.223	1.62215e-270
SGCZ	0	1.26445	0.718	0.631	0
EEF1AKMT2	0	1.26221	0.375	0.281	0
PFKFB4	0.232228	1.25833	0.112	0.114	1
DPYSL3	2.49103e-214	1.25624	0.319	0.27	9.2574e-210
SWAP70	2.58512e-31	1.25331	0.146	0.128	9.60708e-27
ADGRA3	0.00492854	1.25078	0.203	0.214	1
MDGA1	4.90191e-62	1.24922	0.21	0.182	1.8217e-57
USP3	9.18103e-18	1.24895	0.228	0.225	3.41195e-13
HIP1R	3.84334e-09	1.24645	0.143	0.165	0.00014283
EDA	0.013741	1.24534	0.136	0.138	1
XKR4	0	1.24092	0.822	0.851	0
ARHGAP6	4.39452e-149	1.23959	0.207	0.155	1.63313e-144
PKN1	0.000779534	1.23863	0.147	0.147	1
RASAL1	1.51389e-54	1.23782	0.335	0.338	5.62606e-50
TULP3	0.00734079	1.23648	0.141	0.155	1
USP6NL	2.14837e-24	1.23173	0.194	0.244	7.98399e-20
PTN	0	1.23149	0.189	0.114	0
SLC29A4	3.6103e-108	1.23139	0.243	0.203	1.3417e-103
CENPJ	3.85623e-27	1.23104	0.253	0.321	1.43309e-22
FADS2	0.71155	1.22896	0.224	0.245	1
CNPY2	3.99117e-260	1.22774	0.366	0.311	1.48324e-255
CNTNAP3B	5.40428e-44	1.22624	0.25	0.238	2.00839e-39
ADAM12	0.0202162	1.22446	0.133	0.146	1
WLS	5.5573e-43	1.22432	0.179	0.157	2.06526e-38
LCORL	8.34816e-244	1.22344	0.525	0.584	3.10243e-239
MLYCD	0.00202033	1.2216	0.133	0.147	1
CRB1	0.0276166	1.21926	0.261	0.289	1
PIK3C2B	0.0147276	1.21613	0.248	0.272	1
CKMT1A	7.33971e-15	1.21378	0.119	0.107	2.72766e-10
AMZ1	8.8621e-09	1.21233	0.281	0.302	0.000329342
HIVEP3	0	1.21044	0.769	0.827	0
YPEL1	3.09468e-87	1.20872	0.417	0.459	1.15008e-82
LRIG1	2.49994e-24	1.20786	0.212	0.264	9.29053e-20
CCDC88A	0	1.20362	0.834	0.884	0
NFE2L3	2.00194e-26	1.20327	0.147	0.131	7.43981e-22
FLCN	6.39718e-197	1.19843	0.263	0.201	2.37738e-192
PRRC2B	0	1.19768	0.548	0.325	0
TF	5.19594e-13	1.19496	0.15	0.145	1.93097e-08
SH3RF3	0	1.19192	0.678	0.756	0
SDHAF2	9.30527e-95	1.19124	0.183	0.142	3.45812e-90
ZNF512	6.33165e-92	1.1897	0.216	0.175	2.35303e-87
DMWD	5.84457e-156	1.18969	0.196	0.142	2.17202e-151
RBFA	3.81354e-96	1.18961	0.177	0.136	1.41723e-91
AP1G2	9.41943e-103	1.18927	0.251	0.35	3.50054e-98
CDH4	1.83679e-74	1.18315	0.474	0.545	6.82606e-70
OLFM2	1.56486e-62	1.18233	0.389	0.413	5.81549e-58
RFFL	1.89178e-35	1.17865	0.244	0.235	7.03041e-31
CACHD1	6.0921e-12	1.17817	0.261	0.272	2.26401e-07
SDHD	4.00077e-39	1.17793	0.17	0.146	1.48681e-34
KSR1	0.00136078	1.1778	0.322	0.372	1
ROBO2	0	1.1772	0.884	0.807	0
PCBD2	0.653339	1.17476	0.201	0.221	1
EXD3	1.05005e-37	1.17196	0.353	0.472	3.90228e-33
FAM104A	4.17902e-74	1.17055	0.16	0.125	1.55305e-69
RASGRP2	0.0318583	1.17015	0.105	0.114	1
CUEDC1	0.352933	1.16867	0.107	0.112	1
RYR1	2.71085e-224	1.16522	0.114	0.198	1.00743e-219
CCAR1	4.77156e-48	1.16459	0.482	0.668	1.77325e-43
LIFR	3.55081e-05	1.16348	0.311	0.38	1
FOXN3	1.25374e-279	1.16269	0.591	0.675	4.65927e-275
RAD51B	1.55006e-31	1.16031	0.247	0.239	5.7605e-27
SREK1	2.5678e-215	1.15942	0.466	0.688	9.54271e-211
ASMTL	3.42701e-107	1.15858	0.146	0.105	1.27358e-102
CCDC85C	2.95819e-06	1.15484	0.158	0.157	0.109935
ADGRG1	0.400467	1.14978	0.118	0.127	1
ZBTB8A	4.31841e-22	1.14857	0.215	0.208	1.60485e-17
RASGEF1B	0	1.14094	0.46	0.419	0
ZNF721	0	1.13824	0.605	0.662	0
COL11A1	1.3559e-30	1.13742	0.314	0.322	5.03892e-26
ZNF433	1.52917e-05	1.13723	0.11	0.104	0.568286
BACH1	2.85403e-05	1.13452	0.228	0.27	1
KIF1C	3.02304e-42	1.13305	0.137	0.178	1.12345e-37
ST6GALNAC3	0	1.13191	0.559	0.595	0
ASIC2	0	1.13052	0.772	0.711	0
SLC4A5	2.84523e-08	1.13046	0.139	0.16	0.00105737
ENOSF1	0.123512	1.12901	0.11	0.11	1
SLCO5A1	2.63598e-25	1.12817	0.103	0.129	9.79611e-21
KCNMB3	1.79878e-07	1.12805	0.104	0.118	0.00668481
FAM241A	0.0112617	1.12386	0.157	0.16	1
TMEM63C	4.01364e-20	1.12382	0.351	0.392	1.49159e-15
JPT2	0.344714	1.12021	0.119	0.126	1
SMPD4	0.000792605	1.11922	0.235	0.269	1
COX15	1.00196e-125	1.11903	0.195	0.147	3.72358e-121
TOP1MT	6.73241e-07	1.1157	0.123	0.139	0.0250196
ZNF462	3.83711e-05	1.11398	0.326	0.4	1
CACNA1G	9.15778e-17	1.11339	0.307	0.385	3.40331e-12
MORN3	0.468081	1.10863	0.122	0.126	1
ACTR3B	0	1.10791	0.432	0.37	0
ZNF500	0.698848	1.10779	0.147	0.153	1
RNASET2	5.26698e-06	1.10735	0.168	0.167	0.195737
CNTLN	2.52061e-13	1.10296	0.199	0.237	9.36736e-09
TMEM170A	3.91628e-46	1.10003	0.133	0.107	1.45541e-41
FXYD6	0	1.09995	0.454	0.268	0
SASH1	0.595427	1.09928	0.313	0.361	1
FANCA	3.24954e-08	1.09704	0.235	0.279	0.00120763
CC2D2B	2.0682e-10	1.09251	0.123	0.143	7.68606e-06
NASP	5.18302e-28	1.09119	0.411	0.55	1.92617e-23
FGD4	2.55227e-10	1.08945	0.328	0.355	9.485e-06
MAML2	4.43583e-28	1.08937	0.328	0.339	1.64849e-23
SMAD9	9.11205e-07	1.08917	0.112	0.106	0.0338631
LUC7L	2.07756e-84	1.0875	0.567	0.72	7.72083e-80
EPN2	1.18721e-72	1.08676	0.548	0.671	4.41203e-68
LTBP1	2.80918e-45	1.08673	0.124	0.165	1.04397e-40
TIAM1	0	1.08133	0.643	0.692	0
FERMT2	0.000240637	1.07843	0.215	0.246	1
PSD2	0.193076	1.07636	0.112	0.119	1
HYDIN	4.88678e-05	1.07313	0.428	0.529	1
SRSF1	1.27774e-87	1.07136	0.227	0.187	4.74845e-83
TPRG1	2.77314e-16	1.06933	0.174	0.166	1.03058e-11
RBM27	4.55042e-227	1.06912	0.32	0.249	1.69107e-222
TTC4	3.03422e-26	1.06876	0.125	0.107	1.12761e-21
SERINC5	1.65894e-26	1.06561	0.443	0.53	6.1651e-22
TBCE	7.72753e-32	1.06552	0.213	0.196	2.87178e-27
SLC35E1	1.63674e-101	1.06068	0.164	0.123	6.08263e-97
WDR86	2.02999e-05	1.06006	0.139	0.136	0.754404
DCAKD	0.0899878	1.05832	0.328	0.396	1
SYCP2L	2.14348e-08	1.0581	0.298	0.366	0.000796582
NRBP2	0.00685142	1.05539	0.302	0.343	1
SFRP4	0.347576	1.05518	0.133	0.143	1
GRIP1	0	1.05467	0.628	0.631	0
BRSK1	7.16138e-112	1.05399	0.389	0.55	2.66138e-107
RCBTB2	2.05868e-17	1.05318	0.163	0.196	7.65069e-13
NEURL1B	1.36763e-32	1.05187	0.247	0.243	5.08251e-28
PLXND1	1.30143e-15	1.05162	0.29	0.365	4.8365e-11
PTPRM	0.0143982	1.05048	0.305	0.361	1
SRGAP2B	6.54427e-14	1.0494	0.254	0.304	2.43205e-09
ABCB6	1.14223e-234	1.0477	0.133	0.225	4.24488e-230
RGS22	3.42603e-40	1.04724	0.17	0.147	1.27322e-35
PABPC4	1.29357e-187	1.047	0.126	0.206	4.80729e-183
ZNF528	1.3357e-57	1.04569	0.273	0.36	4.96385e-53
PDIA2	0	1.04557	0.167	0.306	0
CCDC148	0.854036	1.04273	0.366	0.441	1
TIMP2	0.0195911	1.0425	0.178	0.188	1
GPSM1	8.3484e-32	1.04171	0.163	0.205	3.10252e-27
CALN1	0	1.04034	0.727	0.766	0
AGBL1	0	1.03845	0.378	0.286	0
FREM1	5.13814e-23	1.03573	0.126	0.157	1.90949e-18
COMMD7	3.0804e-96	1.03464	0.207	0.165	1.14477e-91
TJP2	1.55828e-10	1.03455	0.106	0.123	5.79102e-06
COL12A1	0.0762625	1.03364	0.176	0.193	1
CHST8	9.32751e-27	1.0296	0.12	0.149	3.46638e-22
SPDYE3	8.14733e-15	1.02941	0.213	0.21	3.02779e-10
FIP1L1	4.2225e-239	1.02837	0.369	0.303	1.56921e-234
DPH6	0.566363	1.02719	0.379	0.455	1
CBFB	9.64044e-29	1.02633	0.155	0.193	3.58268e-24
ADCYAP1R1	1.19484e-06	1.02554	0.132	0.152	0.0444039
BAZ1A	2.82086e-185	1.02475	0.132	0.213	1.04832e-180
HIPK2	0.146902	1.02352	0.316	0.374	1
RXFP1	7.9552e-59	1.022	0.197	0.17	2.95639e-54
ZNF385D	2.13085e-23	1.01845	0.331	0.358	7.91888e-19
MRPS28	1.14688e-104	1.0184	0.276	0.236	4.26216e-100
TMC7	2.27199e-05	1.01839	0.142	0.16	0.84434
DENND2A	3.4343e-44	1.01538	0.278	0.266	1.27629e-39
ARHGAP12	7.49071e-34	1.01501	0.179	0.226	2.78377e-29
ARHGAP24	0.0654379	1.01311	0.122	0.125	1
PNN	0.078733	1.01282	0.463	0.587	1
ZNF471	6.47128e-16	1.01124	0.249	0.306	2.40492e-11
ALK	0.00603508	1.01005	0.162	0.179	1
ZNF69	2.34115e-68	1.00967	0.171	0.231	8.7004e-64
SMIM7	2.46667e-101	1.00873	0.265	0.221	9.16689e-97
LYRM9	2.05326e-212	1.00575	0.218	0.153	7.63052e-208
DSEL	2.27295e-10	1.00498	0.144	0.137	8.44697e-06
PLCG2	4.64543e-57	1.00203	0.181	0.153	1.72638e-52
RASSF4	4.92349e-164	1.0018	0.171	0.26	1.82972e-159
GNG4	7.98359e-17	0.999323	0.124	0.111	2.96694e-12
TIGAR	5.91706e-85	0.996065	0.223	0.184	2.19896e-80
ACKR4	1.96611e-08	0.995782	0.119	0.112	0.000730666
CARD18	3.01315e-20	0.995286	0.12	0.106	1.11978e-15
ARHGAP28	0.529885	0.994478	0.161	0.171	1
RAB9B	1.07206e-93	0.992835	0.206	0.164	3.98409e-89
PTTG1IP	1.76545e-28	0.992739	0.169	0.211	6.56094e-24
DIO2	9.87407e-49	0.992607	0.142	0.117	3.6695e-44
ELF1	1.21819e-53	0.989572	0.103	0.14	4.52718e-49
GRIK5	0.0170329	0.989509	0.444	0.569	1
ZMAT1	2.44771e-123	0.987088	0.326	0.466	9.09644e-119
KIAA1522	1.07861e-116	0.987025	0.158	0.114	4.00845e-112
ZNF418	3.75688e-08	0.983628	0.129	0.147	0.00139617
KDM6B	8.31912e-130	0.983577	0.111	0.173	3.09163e-125
PDZRN4	5.06701e-243	0.983001	0.388	0.334	1.88305e-238
VPS37B	1.13183e-08	0.982654	0.277	0.332	0.00042062
SEC14L2	0.260785	0.981961	0.275	0.312	1
KIF2A	0	0.978459	0.473	0.427	0
ANKRD36B	9.17603e-35	0.978125	0.455	0.631	3.41009e-30
PRR16	0	0.977911	0.608	0.669	0
BTG3	2.12755e-09	0.976006	0.158	0.152	7.90662e-05
GPR173	3.24196e-14	0.975797	0.312	0.392	1.20481e-09
ZIM2	3.4051e-17	0.975277	0.168	0.201	1.26544e-12
CLN5	8.09221e-12	0.975043	0.175	0.167	3.00731e-07
SLC4A7	1.26358e-05	0.974444	0.439	0.573	0.469583
ISLR2	1.3678e-20	0.972434	0.102	0.126	5.08315e-16
NEK7	1.52945e-28	0.971154	0.15	0.187	5.68389e-24
DDX46	1.78134e-32	0.970811	0.485	0.669	6.61998e-28
FANCI	6.2278e-41	0.970504	0.135	0.175	2.31444e-36
DGCR8	1.81854e-83	0.965959	0.236	0.322	6.75823e-79
SMARCA1	1.73158e-06	0.960882	0.417	0.538	0.0643506
PREX1	6.6221e-15	0.960685	0.27	0.33	2.46097e-10
ZNF274	6.93552e-06	0.9605	0.118	0.132	0.257745
PNPLA7	1.06599e-23	0.959251	0.276	0.346	3.96156e-19
ZC3H13	5.90412e-19	0.958515	0.548	0.733	2.19415e-14
CEP135	5.55409e-41	0.957759	0.126	0.163	2.06406e-36
PRPF38B	2.09226e-264	0.954363	0.294	0.458	7.77547e-260
ZFP37	5.72307e-05	0.950095	0.183	0.206	1
PCNT	1.15624e-211	0.948644	0.383	0.58	4.29692e-207
ASIC1	5.52964e-14	0.947985	0.148	0.175	2.05498e-09
ANKRD44	5.63838e-64	0.946939	0.322	0.437	2.09539e-59
SMARCC1	1.05847e-05	0.945901	0.477	0.638	0.393361
SPON1	5.1829e-51	0.944653	0.138	0.111	1.92612e-46
COL25A1	0.105446	0.943107	0.168	0.176	1
GRM8	1.44565e-295	0.94191	0.379	0.297	5.37248e-291
ANKRD36C	3.74928e-265	0.940907	0.724	0.828	1.39335e-260
SLC44A2	1.11502e-85	0.939084	0.222	0.305	4.14374e-81
FAM53B	1.25623e-39	0.93784	0.251	0.227	4.66851e-35
AHR	3.17867e-08	0.936806	0.263	0.274	0.00118129
ECE1	4.91627e-06	0.936548	0.352	0.447	0.182703
TMEM132C	0	0.936151	0.139	0.259	0
LBR	3.12775e-94	0.936093	0.143	0.203	1.16237e-89
SORCS2	5.63631e-29	0.935671	0.388	0.511	2.09462e-24
PPCDC	9.19808e-51	0.935506	0.202	0.264	3.41828e-46
CDH3	5.64154e-28	0.934659	0.159	0.198	2.09657e-23
MYCBP	2.74657e-19	0.932665	0.124	0.109	1.02071e-14
FAXDC2	0.0339651	0.932455	0.147	0.16	1
DDB2	1.90715e-23	0.928504	0.123	0.151	7.08756e-19
SUSD1	0.938668	0.927417	0.355	0.426	1
UPF3B	0	0.927069	0.277	0.483	0
SYNJ2BP	6.40628e-78	0.92677	0.198	0.161	2.38077e-73
EHMT1	2.15213e-65	0.926553	0.536	0.674	7.99794e-61
DENND5A	0.364846	0.925302	0.439	0.564	1
ZNF880	2.77597e-11	0.924862	0.115	0.133	1.03163e-06
FSIP2	0.000162702	0.923542	0.137	0.152	1
RALGPS2	1.13798e-11	0.923537	0.474	0.593	4.22907e-07
KRIT1	4.95951e-130	0.923533	0.331	0.28	1.8431e-125
BCLAF3	5.50542e-93	0.9233	0.324	0.454	2.04598e-88
KLHL22	0.999041	0.922246	0.436	0.565	1
CATSPERG	9.43765e-11	0.918046	0.114	0.133	3.50731e-06
ITGB8	3.07416e-43	0.916365	0.409	0.447	1.14245e-38
DHRS4L2	1.71493e-64	0.91573	0.141	0.109	6.3732e-60
FARP1	0	0.914891	0.623	0.651	0
ARHGAP29	1.76849e-15	0.911646	0.207	0.247	6.57224e-11
NSUN6	3.63502e-46	0.911417	0.453	0.643	1.35088e-41
ELAVL3	2.15603e-205	0.911014	0.605	0.741	8.01246e-201
ACSL6	0	0.910815	0.45	0.298	0
USP36	1.48501e-228	0.910085	0.277	0.423	5.51874e-224
FGF13	8.50259e-35	0.909884	0.515	0.642	3.15982e-30
TNXB	2.47144e-07	0.90941	0.138	0.157	0.00918462
IK	1.16677e-221	0.908086	0.185	0.294	4.33605e-217
SFMBT1	2.5323e-65	0.904439	0.266	0.356	9.4108e-61
PCDH11X	0	0.903425	0.574	0.509	0
CSAD	0.149832	0.903052	0.473	0.626	1
EIF5B	1.17363e-186	0.89966	0.396	0.584	4.36156e-182
WDR1	0.0110149	0.898285	0.118	0.128	1
BCL6	2.30212e-19	0.897815	0.141	0.171	8.55538e-15
ZNF678	5.10652e-40	0.895971	0.197	0.25	1.89774e-35
LZTR1	6.56036e-08	0.892739	0.182	0.21	0.00243803
DAB1	0	0.891776	0.858	0.881	0
S100PBP	5.03835e-18	0.89176	0.289	0.361	1.8724e-13
ALDH1A2	0.0014737	0.890304	0.19	0.212	1
SPDL1	5.11271e-62	0.889463	0.122	0.165	1.90004e-57
TECTA	1.38352e-60	0.889041	0.145	0.194	5.14157e-56
GRIA1	0	0.887813	0.81	0.836	0
GRAMD4	7.17319e-25	0.886994	0.335	0.438	2.66577e-20
WHRN	4.70661e-30	0.886876	0.116	0.147	1.74912e-25
GTF2IRD1	3.0442e-36	0.88685	0.358	0.481	1.13132e-31
PCYT1B	1.37489e-18	0.88579	0.115	0.139	5.10951e-14
NAIP	7.3901e-54	0.882549	0.212	0.186	2.74638e-49
SKI	9.92213e-18	0.882302	0.389	0.515	3.68736e-13
EFCAB13	2.48016e-27	0.881353	0.184	0.228	9.21702e-23
TBL1X	4.9516e-76	0.880779	0.111	0.158	1.84016e-71
CFAP206	1.33835e-15	0.878843	0.112	0.134	4.97371e-11
FKBP11	0.0128409	0.878343	0.182	0.202	1
C12orf40	1.02861e-44	0.876601	0.27	0.247	3.82264e-40
STK19	1.37322e-33	0.875921	0.121	0.153	5.10329e-29
SMARCD3	3.74652e-41	0.871344	0.242	0.311	1.39232e-36
UPF3A	4.47962e-09	0.871111	0.553	0.747	0.000166476
CASK	1.60129e-195	0.868357	0.618	0.758	5.95088e-191
CLIP2	0.0993772	0.868259	0.503	0.663	1
NBPF1	2.69861e-27	0.867905	0.167	0.206	1.00289e-22
CDK11A	3.95409e-266	0.866554	0.177	0.291	1.46946e-261
PHRF1	1.1963e-64	0.86513	0.161	0.216	4.4458e-60
FBXO17	1.14992e-36	0.864722	0.186	0.234	4.27344e-32
SLC4A3	6.9255e-33	0.862484	0.247	0.312	2.57372e-28
PRMT2	6.5057e-80	0.860981	0.369	0.509	2.41771e-75
ZNF808	1.51364e-12	0.860244	0.145	0.168	5.62514e-08
CHRNA7	1.2626e-16	0.858824	0.203	0.247	4.6922e-12
PRICKLE2	0	0.85715	0.718	0.823	0
RNF112	1.35331e-61	0.855283	0.268	0.355	5.02929e-57
GPRC5B	0.000411384	0.85383	0.111	0.109	1
BAZ2A	0	0.85335	0.307	0.491	0
GRIK4	8.92023e-191	0.853264	0.556	0.594	3.31503e-186
POMT1	3.5581e-43	0.851105	0.31	0.415	1.3223e-38
SEC31B	3.83292e-63	0.850905	0.304	0.412	1.42443e-58
WASHC1	2.65301e-66	0.85086	0.181	0.241	9.85937e-62
DOT1L	8.42884e-106	0.849732	0.167	0.237	3.13241e-101
SLC35A1	4.84664e-47	0.849343	0.441	0.511	1.80116e-42
AGGF1	2.77095e-57	0.848757	0.257	0.227	1.02977e-52
THSD7A	0	0.848538	0.606	0.617	0
AFDN	0.000296616	0.847292	0.555	0.714	1
LIX1L	2.33498e-15	0.847239	0.132	0.156	8.67748e-11
SLC16A2	1.56532e-31	0.847085	0.263	0.335	5.8172e-27
NOM1	3.46733e-228	0.845578	0.166	0.266	1.28857e-223
SNCAIP	3.10268e-52	0.845018	0.178	0.231	1.15305e-47
MACF1	0	0.84403	0.838	0.901	0
GABRA5	6.86591e-10	0.844023	0.281	0.339	2.55158e-05
C16orf46	1.29104e-12	0.842022	0.113	0.102	4.79788e-08
SAMD4A	2.56813e-17	0.840992	0.314	0.389	9.54395e-13
CIPC	1.61984e-29	0.840627	0.152	0.131	6.01979e-25
TMTC2	4.16413e-29	0.838752	0.424	0.467	1.54752e-24
SARS2	4.59914e-30	0.837141	0.117	0.147	1.70918e-25
SLC1A2	0.617508	0.83592	0.505	0.681	1
GOLGA8A	2.949e-144	0.835421	0.631	0.794	1.09594e-139
UST	3.74405e-84	0.83272	0.252	0.349	1.3914e-79
SPATA6	3.02864e-186	0.832611	0.243	0.363	1.12553e-181
CYTH1	2.3352e-44	0.832448	0.382	0.52	8.67829e-40
KAT2B	0	0.832184	0.151	0.299	0
RUNX1	5.21616e-121	0.832124	0.125	0.186	1.93848e-116
KCNT2	3.97529e-274	0.831336	0.63	0.678	1.47734e-269
VAT1L	5.1853e-14	0.829657	0.107	0.127	1.92701e-09
ARID3B	4.17395e-93	0.828199	0.135	0.194	1.55116e-88
IL12RB2	2.90214e-13	0.827462	0.173	0.202	1.07852e-08
NPY1R	0.0274948	0.825915	0.449	0.582	1
RFX4	3.97838e-99	0.825831	0.273	0.385	1.47848e-94
KIF26B	0.00113319	0.823668	0.424	0.526	1
ARHGEF10L	1.19687e-112	0.822526	0.224	0.316	4.44792e-108
GP6	3.93613e-19	0.822416	0.152	0.184	1.46278e-14
FAM20C	1.63957e-187	0.82231	0.136	0.22	6.09312e-183
ARHGEF26	1.13992e-107	0.821806	0.154	0.222	4.2363e-103
EIF2B4	1.60542e-212	0.820484	0.117	0.197	5.96623e-208
TCOF1	6.8592e-262	0.820417	0.143	0.243	2.54908e-257
FAM161A	6.10496e-159	0.819837	0.187	0.279	2.26879e-154
SNAPC4	0	0.819698	0.209	0.353	0
PITPNC1	3.86037e-58	0.818325	0.424	0.568	1.43463e-53
LGI4	1.01142e-08	0.818151	0.36	0.45	0.000375875
ANKRD6	2.59685e-08	0.817308	0.375	0.415	0.000965067
PLAAT1	5.28919e-95	0.815391	0.234	0.324	1.96562e-90
CEP164	1.33298e-197	0.815208	0.309	0.461	4.95374e-193
MAP3K14	2.88809e-44	0.815088	0.179	0.23	1.0733e-39
LIG1	3.02741e-14	0.814648	0.12	0.141	1.12508e-09
STK10	1.5437e-128	0.814297	0.146	0.217	5.73684e-124
ZNF713	2.4593e-71	0.813445	0.27	0.365	9.13948e-67
HELLS	8.79286e-52	0.813243	0.111	0.149	3.26769e-47
TUT4	8.43472e-116	0.812277	0.604	0.775	3.13459e-111
MAST1	1.42546e-10	0.810024	0.526	0.7	5.29743e-06
ADCY8	2.9885e-11	0.809671	0.299	0.314	1.11062e-06
NUMBL	2.66675e-55	0.808944	0.276	0.364	9.91045e-51
BMP2K	3.66507e-124	0.807841	0.349	0.5	1.36205e-119
P2RX4	2.66363e-60	0.806926	0.158	0.209	9.89884e-56
THSD4	2.15662e-70	0.806566	0.408	0.407	8.01465e-66
CERS4	2.2324e-16	0.806469	0.426	0.578	8.29626e-12
PVR	7.51492e-16	0.806094	0.139	0.164	2.79277e-11
IPP	6.58971e-40	0.806004	0.116	0.149	2.44893e-35
TSPAN9	4.0344e-70	0.804366	0.207	0.277	1.4993e-65
SHOC1	1.43802e-98	0.803735	0.208	0.294	5.34411e-94
NPIPB4	7.65504e-76	0.802179	0.188	0.253	2.84484e-71
CDK9	4.2692e-219	0.801999	0.219	0.336	1.58656e-214
AOAH	5.58789e-108	0.801557	0.16	0.229	2.07663e-103
NDUFA9	3.48723e-32	0.797819	0.246	0.227	1.29596e-27
VAMP7	0.00323632	0.796161	0.113	0.109	1
TMEM43	2.02363e-60	0.796097	0.195	0.256	7.5204e-56
TMEM151B	7.93773e-155	0.792404	0.296	0.245	2.9499e-150
BIN1	4.63445e-79	0.791973	0.389	0.539	1.7223e-74
NRXN2	0.732387	0.791256	0.514	0.665	1
ZNF514	1.11853e-56	0.79101	0.141	0.186	4.15678e-52
HAUS3	2.76661e-05	0.790712	0.164	0.182	1
PPP2R3A	1.3693e-64	0.790605	0.39	0.565	5.08874e-60
ZC3H12B	1.12125e-90	0.789748	0.353	0.497	4.16691e-86
SLC5A8	6.71047e-16	0.789037	0.118	0.105	2.49381e-11
GLT8D2	2.10605e-25	0.788861	0.227	0.28	7.82671e-21
LIMS1	1.3465e-130	0.787305	0.271	0.387	5.00401e-126
RNF130	1.4368e-241	0.784835	0.642	0.794	5.3396e-237
ADCK1	3.48787e-73	0.784743	0.195	0.263	1.2962e-68
CLMP	2.66522e-78	0.784538	0.111	0.159	9.90477e-74
SMC1A	2.76975e-134	0.7845	0.202	0.291	1.02932e-129
ALCAM	5.49729e-217	0.784244	0.589	0.573	2.04296e-212
ARHGAP18	1.10197e-50	0.782787	0.119	0.159	4.09526e-46
QSOX2	4.3281e-88	0.781854	0.145	0.202	1.60845e-83
ZNF534	1.82912e-33	0.781564	0.115	0.145	6.79756e-29
AFF2	2.49487e-11	0.780717	0.363	0.45	9.27169e-07
ZNF8	1.25948e-67	0.779295	0.138	0.188	4.68059e-63
TTLL1	1.07967e-43	0.778325	0.206	0.263	4.01239e-39
ANKFN1	5.94509e-27	0.777541	0.177	0.216	2.20937e-22
GYS1	5.66458e-285	0.777196	0.2	0.328	2.10513e-280
B3GNT5	1.15694e-56	0.773851	0.167	0.221	4.29954e-52
ZNF780B	1.18178e-83	0.773481	0.433	0.621	4.39186e-79
ZFR2	5.17587e-18	0.773308	0.43	0.581	1.92351e-13
IL10RB	1.59615e-148	0.772362	0.129	0.2	5.93179e-144
PGAP2	2.9965e-92	0.772351	0.256	0.353	1.11359e-87
MALRD1	4.73405e-54	0.770904	0.125	0.167	1.75931e-49
XYLT1	0	0.770652	0.709	0.808	0
SAFB2	0	0.770218	0.34	0.576	0
FBRSL1	1.42183e-170	0.769351	0.217	0.324	5.28393e-166
TRIM25	1.21525e-14	0.769315	0.171	0.203	4.51622e-10
ZNF432	8.21529e-168	0.769175	0.185	0.278	3.05305e-163
TXNDC15	2.50874e-71	0.768869	0.265	0.355	9.32323e-67
SHANK2	0	0.768791	0.728	0.856	0
ZNF701	1.5386e-38	0.767135	0.128	0.163	5.7179e-34
UPF2	1.45601e-215	0.767089	0.405	0.61	5.41097e-211
MATN2	8.96937e-32	0.767019	0.193	0.241	3.33329e-27
DPY19L3	1.59968e-177	0.766788	0.237	0.357	5.94489e-173
MORC4	4.70224e-63	0.766128	0.122	0.166	1.74749e-58
RGS20	0.60412	0.765143	0.161	0.171	1
LOXL2	1.50939e-38	0.764907	0.113	0.145	5.60934e-34
SRRT	1.36231e-230	0.763803	0.18	0.285	5.06276e-226
RAP1GAP2	3.37159e-254	0.763615	0.653	0.792	1.25298e-249
STUM	9.03505e-43	0.763417	0.384	0.401	3.35769e-38
NECAP1	2.06536e-36	0.763319	0.2	0.177	7.67548e-32
TP53I11	5.30614e-32	0.761679	0.123	0.157	1.97192e-27
LHFPL2	2.25982e-260	0.761591	0.164	0.275	8.39818e-256
UPP2	2.39577e-235	0.760994	0.611	0.722	8.90341e-231
PLCXD3	8.26421e-05	0.759427	0.122	0.118	1
PRSS51	1.4482e-107	0.759353	0.255	0.367	5.38194e-103
RUBCNL	2.6606e-72	0.757526	0.118	0.164	9.8876e-68
ARGLU1	1.12608e-121	0.754854	0.756	0.874	4.18484e-117
CEP128	2.87959e-65	0.754473	0.299	0.398	1.07014e-60
SERTAD2	1.22694e-31	0.753952	0.332	0.435	4.55969e-27
BPTF	3.26265e-156	0.75261	0.678	0.83	1.2125e-151
KLF7	9.56202e-25	0.752035	0.391	0.512	3.55354e-20
PGLS	4.75356e-54	0.751939	0.103	0.139	1.76656e-49
PDE4DIP	8.15498e-146	0.751045	0.624	0.788	3.03063e-141
KCNH4	3.09626e-36	0.750087	0.317	0.423	1.15066e-31
TNRC18	1.63792e-33	0.74961	0.474	0.659	6.087e-29
CNTFR	1.94773e-18	0.749222	0.126	0.151	7.23834e-14
CHD4	8.91097e-307	0.747408	0.351	0.547	3.31158e-302
TET2	7.76832e-92	0.746712	0.386	0.544	2.88694e-87
KIRREL3	0	0.745766	0.838	0.856	0
BCL2L14	1.90187e-218	0.74553	0.269	0.427	7.06791e-214
C16orf95	2.10819e-74	0.745391	0.225	0.305	7.83468e-70
ATAT1	4.97498e-139	0.744802	0.125	0.192	1.84885e-134
ZFP91	2.81025e-20	0.743826	0.227	0.21	1.04437e-15
DHTKD1	6.33635e-164	0.741897	0.192	0.287	2.35478e-159
GPRASP1	2.54346e-292	0.741881	0.327	0.239	9.45228e-288
SEMA6A	1.02012e-59	0.740742	0.242	0.313	3.79106e-55
NUBPL	1.01146e-10	0.738993	0.415	0.541	3.7589e-06
PTPRS	0	0.738689	0.701	0.845	0
CDH6	3.27854e-18	0.738642	0.272	0.333	1.21841e-13
GRAMD1C	7.63322e-119	0.738071	0.246	0.349	2.83673e-114
ERCC5	0	0.737833	0.336	0.534	0
KNTC1	1.54526e-72	0.736902	0.118	0.165	5.74264e-68
POLG2	1.08043e-123	0.73681	0.16	0.232	4.01519e-119
EHMT2	1.96998e-249	0.736804	0.229	0.357	7.32105e-245
TFAP2E	2.92081e-59	0.736201	0.187	0.247	1.08546e-54
ANKDD1A	3.15001e-37	0.73607	0.374	0.525	1.17064e-32
PSEN1	2.44601e-12	0.735118	0.44	0.602	9.09011e-08
FAM228B	7.97493e-19	0.734964	0.442	0.606	2.96373e-14
ANKRD12	3.79419e-195	0.733848	0.658	0.792	1.41004e-190
ZNF420	6.45866e-61	0.733379	0.344	0.476	2.40023e-56
GABPB2	1.21478e-133	0.733337	0.261	0.374	4.51448e-129
NPL	1.87188e-139	0.733056	0.11	0.172	6.95647e-135
PARP1	0	0.731787	0.267	0.435	0
CTNND1	0.261413	0.729552	0.472	0.593	1
ZNF350	1.55014e-19	0.729244	0.126	0.15	5.7608e-15
ATP8B4	2.17551e-60	0.729048	0.244	0.322	8.08485e-56
PELI1	2.24505e-101	0.7289	0.26	0.361	8.34329e-97
MMS22L	1.9821e-112	0.728643	0.129	0.19	7.36607e-108
GAD1	5.6337e-36	0.728218	0.123	0.103	2.09365e-31
COG4	1.91765e-186	0.728204	0.157	0.244	7.12657e-182
NUMA1	0	0.72777	0.309	0.5	0
CAD	1.52868e-78	0.727252	0.111	0.157	5.68102e-74
NAV1	1.91826e-86	0.724102	0.618	0.778	7.12885e-82
SVEP1	5.74857e-62	0.72391	0.249	0.329	2.13634e-57
BOD1L1	1.91243e-56	0.722852	0.503	0.704	7.10715e-52
LRRC57	2.26999e-34	0.722533	0.175	0.152	8.43597e-30
SLC44A5	0	0.722529	0.708	0.709	0
PLB1	1.60184e-07	0.722381	0.109	0.123	0.00595291
CORO1A	3.7716e-23	0.722323	0.192	0.233	1.40164e-18
C1S	9.43682e-106	0.722026	0.162	0.229	3.50701e-101
FBF1	4.57266e-64	0.720587	0.202	0.266	1.69934e-59
NADK	2.15285e-35	0.720184	0.133	0.168	8.00063e-31
CLN6	0.0501894	0.719266	0.139	0.149	1
FLACC1	2.19411e-255	0.719192	0.259	0.402	8.15398e-251
MYO18A	9.94326e-82	0.719182	0.266	0.36	3.69521e-77
DDX27	7.02507e-265	0.718797	0.179	0.292	2.61073e-260
CUL9	1.01184e-233	0.717656	0.251	0.387	3.76031e-229
NPDC1	0.000147392	0.717296	0.404	0.47	1
WASHC2A	4.96024e-24	0.716564	0.167	0.2	1.84337e-19
ACAD10	9.04742e-141	0.716018	0.204	0.296	3.36229e-136
FAM153B	0	0.715865	0.396	0.292	0
RPN1	4.19466e-34	0.71566	0.251	0.319	1.55886e-29
KCNK13	0.0296314	0.713743	0.118	0.117	1
SCG2	1.08647e-286	0.713398	0.243	0.398	4.03763e-282
MEIKIN	2.07687e-91	0.713375	0.227	0.312	7.71828e-87
PABPN1	0	0.712487	0.473	0.709	0
SLC8A2	0.00456398	0.712445	0.5	0.657	1
GPD2	4.99917e-11	0.712392	0.294	0.352	1.85784e-06
PITPNM2	0.000265776	0.711782	0.517	0.712	1
JAG2	1.11953e-119	0.710779	0.176	0.253	4.1605e-115
SIAH3	1.19289e-68	0.710682	0.136	0.187	4.43314e-64
TACC2	1.05103e-192	0.710229	0.324	0.483	3.90593e-188
ARHGEF10	8.46065e-142	0.708117	0.215	0.311	3.14423e-137
DGKA	2.15075e-151	0.707095	0.289	0.422	7.99282e-147
SHANK1	3.85415e-97	0.706677	0.342	0.488	1.43232e-92
ZNF66	2.74122e-204	0.70595	0.195	0.299	1.01872e-199
OTULINL	1.75925e-71	0.704942	0.137	0.188	6.53789e-67
NAALADL2	1.78594e-05	0.704586	0.521	0.628	0.663709
GALNT10	6.51393e-161	0.703451	0.135	0.212	2.42077e-156
FAM117A	2.10759e-19	0.703329	0.124	0.149	7.83242e-15
CNN3	2.86988e-155	0.702311	0.127	0.202	1.06654e-150
PDE8A	0.0146003	0.702107	0.452	0.585	1
ZNF322	9.88112e-113	0.701978	0.174	0.245	3.67212e-108
SLC9A5	2.85046e-56	0.701836	0.173	0.228	1.05932e-51
CDK11B	3.93377e-177	0.701727	0.162	0.248	1.46191e-172
SLC1A6	5.81566e-44	0.7015	0.192	0.247	2.16127e-39
SMARCC2	0.380903	0.700373	0.214	0.228	1
ZNF512B	5.66968e-83	0.700034	0.147	0.204	2.10702e-78
DHX40	1.37769e-177	0.699661	0.185	0.28	5.11991e-173
TYK2	6.99864e-135	0.69964	0.174	0.254	2.6009e-130
MUC6	5.62543e-07	0.698823	0.112	0.106	0.0209058
DPP10	0	0.698679	0.876	0.911	0
ZNF440	3.89701e-117	0.698342	0.172	0.246	1.44825e-112
SLIT1	3.97167e-20	0.697842	0.527	0.603	1.47599e-15
CIC	1.27292e-41	0.696481	0.151	0.193	4.73057e-37
IQCK	9.83053e-84	0.696138	0.362	0.505	3.65332e-79
IRAK2	1.04169e-18	0.695814	0.104	0.125	3.87125e-14
ZNF577	5.52872e-97	0.694829	0.311	0.433	2.05464e-92
CCZ1	3.72576e-47	0.694531	0.247	0.318	1.3846e-42
UCHL3	4.7136e-63	0.694214	0.224	0.296	1.75171e-58
NEXN	4.68879e-84	0.69406	0.154	0.214	1.7425e-79
RDX	1.37062e-83	0.693306	0.388	0.547	5.09364e-79
PEMT	1.59211e-58	0.692314	0.11	0.15	5.91676e-54
SLC16A3	0.0247727	0.692135	0.11	0.118	1
KDM7A	7.9694e-129	0.691969	0.291	0.414	2.96167e-124
SLIT3	0	0.691863	0.697	0.717	0
ELK3	6.32467e-42	0.691806	0.115	0.15	2.35044e-37
SIMC1	1.39787e-37	0.691626	0.429	0.602	5.1949e-33
KCNG1	2.46715e-23	0.690916	0.153	0.186	9.16867e-19
DUOX1	1.01315e-65	0.689552	0.181	0.244	3.76516e-61
TBC1D16	1.13653e-198	0.689412	0.11	0.185	4.22369e-194
ANKRD11	9.95664e-76	0.689338	0.693	0.854	3.70019e-71
ZNF177	9.94901e-59	0.689072	0.119	0.16	3.69735e-54
BSCL2	0	0.688699	0.403	0.299	0
CDH20	1.27682e-12	0.688458	0.484	0.55	4.74506e-08
ECM2	2.13011e-20	0.687632	0.113	0.136	7.91612e-16
BACH2	2.05894e-08	0.687343	0.477	0.612	0.000765165
CLDN12	0.219336	0.687242	0.278	0.307	1
MAP3K1	0	0.687091	0.119	0.221	0
HFM1	1.18254e-123	0.687025	0.161	0.232	4.39468e-119
RALGAPA2	1.07792e-07	0.686739	0.501	0.675	0.00400586
WDR43	0	0.686521	0.311	0.533	0
ZNF345	8.84553e-130	0.686313	0.251	0.358	3.28726e-125
EPHB2	1.90137e-123	0.685642	0.366	0.54	7.06606e-119
LPCAT3	3.46995e-194	0.684988	0.29	0.435	1.28954e-189
SLC9A8	3.37615e-99	0.684986	0.246	0.342	1.25468e-94
PACS2	4.3538e-137	0.683949	0.329	0.477	1.618e-132
PDE4B	4.50296e-246	0.68309	0.69	0.743	1.67343e-241
ADCY6	1.20574e-187	0.682728	0.224	0.337	4.48088e-183
C1orf159	1.87393e-118	0.682152	0.346	0.496	6.96408e-114
SIPA1L3	3.59114e-45	0.681708	0.436	0.6	1.33457e-40
POR	5.91199e-164	0.680802	0.216	0.317	2.19707e-159
CAV2	3.16079e-39	0.680533	0.162	0.206	1.17464e-34
ZNF518A	0.133255	0.67913	0.512	0.69	1
DNMT1	6.06508e-290	0.677704	0.239	0.382	2.25397e-285
PLBD2	1.40407e-161	0.67714	0.225	0.331	5.21793e-157
HDAC10	3.00985e-134	0.675879	0.117	0.181	1.11855e-129
SNRNP70	1.09012e-33	0.675559	0.551	0.759	4.05121e-29
UMAD1	6.40342e-235	0.675345	0.388	0.291	2.3797e-230
CEP250	7.77347e-164	0.674346	0.223	0.328	2.88886e-159
SYNE2	1.33401e-263	0.67241	0.138	0.235	4.9576e-259
CCDC191	1.80659e-189	0.670905	0.339	0.506	6.71382e-185
CNIH3	1.19471e-68	0.670514	0.354	0.479	4.43989e-64
SCLT1	0.00874875	0.670402	0.56	0.731	1
ZNF334	1.77602e-237	0.670054	0.164	0.267	6.60022e-233
SLC5A3	0.79314	0.670005	0.121	0.124	1
SLC25A42	3.35875e-102	0.668734	0.275	0.383	1.24821e-97
PPM1E	0	0.668649	0.711	0.829	0
ANXA4	1.0996e-98	0.668629	0.177	0.25	4.08644e-94
COL4A1	1.74593e-125	0.668532	0.164	0.239	6.4884e-121
CTPS2	5.13465e-79	0.665898	0.145	0.2	1.90819e-74
POU3F3	3.68153e-76	0.665891	0.197	0.159	1.36817e-71
PPP1R42	8.5452e-11	0.665671	0.131	0.151	3.17565e-06
MACROD2	0	0.665358	0.841	0.884	0
ANO4	0.00117606	0.665254	0.519	0.651	1
SLC22A23	0.256305	0.663709	0.506	0.678	1
CAMSAP3	2.60326e-124	0.662301	0.173	0.25	9.67449e-120
LRRC23	4.48266e-98	0.662113	0.14	0.199	1.66589e-93
NAGK	8.55107e-130	0.661877	0.167	0.243	3.17783e-125
SRRM2	3.43204e-186	0.661712	0.534	0.779	1.27545e-181
KLHL4	5.53748e-42	0.66147	0.393	0.526	2.05789e-37
DUS2	1.34053e-100	0.661359	0.144	0.205	4.98182e-96
P4HA2	1.21349e-142	0.661209	0.15	0.224	4.50971e-138
CEP89	3.93787e-145	0.660929	0.294	0.427	1.46343e-140
PELP1	1.82428e-272	0.660918	0.198	0.32	6.77959e-268
TSPAN14	2.99875e-76	0.660735	0.311	0.422	1.11443e-71
ZNF737	2.11841e-68	0.660108	0.308	0.417	7.87264e-64
MARK4	1.25345e-76	0.659736	0.369	0.522	4.6582e-72
CSMD2	0	0.65885	0.725	0.821	0
FAM110B	4.01556e-95	0.658803	0.371	0.523	1.4923e-90
BCAR1	3.89977e-128	0.658578	0.234	0.333	1.44927e-123
ZNF589	3.74295e-73	0.658311	0.329	0.452	1.39099e-68
PPIE	1.40192e-151	0.658015	0.176	0.262	5.20997e-147
AXIN2	3.15869e-135	0.656869	0.147	0.22	1.17386e-130
RANBP17	6.84941e-11	0.655544	0.437	0.484	2.54545e-06
PLA2G15	2.71778e-133	0.655519	0.113	0.175	1.01001e-128
RGPD8	1.60095e-28	0.655313	0.126	0.154	5.9496e-24
SUGCT	3.89858e-46	0.654444	0.194	0.247	1.44883e-41
SMARCE1	1.88779e-34	0.654032	0.216	0.269	7.01558e-30
GLS2	0.115537	0.652459	0.17	0.172	1
RIPOR2	0.58787	0.65233	0.4	0.473	1
HS3ST4	2.29421e-126	0.65232	0.306	0.435	8.52598e-122
CCNL2	0	0.652187	0.378	0.597	0
LEFTY1	1.50435e-72	0.651657	0.119	0.166	5.59062e-68
C12orf4	1.33539e-38	0.650693	0.234	0.207	4.96271e-34
SIN3B	1.07598e-106	0.650138	0.394	0.562	3.99867e-102
PLP1	1.38999e-87	0.649935	0.227	0.195	5.16561e-83
ZNF493	9.16786e-58	0.649655	0.385	0.529	3.40705e-53
ACVR2A	3.54531e-44	0.648748	0.437	0.598	1.31754e-39
POLR3G	0	0.648563	0.271	0.438	0
DLG5	9.29947e-139	0.64828	0.294	0.418	3.45596e-134
VASH1	2.79577e-174	0.64654	0.24	0.353	1.03899e-169
SHISA9	0	0.64645	0.793	0.828	0
ADGRG2	7.96804e-21	0.646347	0.114	0.138	2.96116e-16
RALGDS	2.19648e-272	0.645536	0.356	0.547	8.16279e-268
ZFP64	6.28067e-156	0.645427	0.262	0.383	2.33408e-151
VWC2L	1.38359e-47	0.64524	0.121	0.162	5.14182e-43
ESR2	7.6181e-70	0.642155	0.156	0.21	2.83111e-65
TTC7B	8.08684e-58	0.641649	0.604	0.775	3.00531e-53
GSE1	3.33124e-45	0.641572	0.456	0.638	1.23799e-40
AK8	8.06691e-30	0.641368	0.119	0.148	2.99791e-25
CNTRL	0	0.640827	0.284	0.449	0
MOB3A	2.31356e-90	0.640635	0.167	0.231	8.59787e-86
APPL2	3.96815e-298	0.640466	0.36	0.56	1.47468e-293
ZGPAT	3.11385e-108	0.639001	0.143	0.206	1.1572e-103
RAB3D	2.87677e-93	0.638853	0.144	0.203	1.06909e-88
IL7	2.76099e-260	0.638748	0.263	0.422	1.02607e-255
ADAT1	0.000576777	0.638522	0.11	0.12	1
USP53	2.69723e-202	0.638322	0.329	0.491	1.00237e-197
OPHN1	4.79547e-27	0.637973	0.525	0.725	1.78214e-22
ZNF710	1.6976e-147	0.63784	0.164	0.245	6.3088e-143
IFT74	3.28336e-143	0.637512	0.221	0.318	1.2202e-138
PUDP	8.97359e-69	0.635886	0.322	0.434	3.33485e-64
GREM2	6.77487e-53	0.635789	0.113	0.151	2.51774e-48
LMNA	1.20694e-161	0.635457	0.107	0.174	4.48534e-157
INTS13	3.99435e-174	0.634601	0.113	0.184	1.48442e-169
PRRC2A	0	0.631699	0.238	0.412	0
RASSF3	3.03676e-54	0.63136	0.122	0.162	1.12855e-49
CEP290	6.79543e-69	0.631156	0.53	0.738	2.52538e-64
ATP8B2	2.94983e-143	0.630713	0.358	0.528	1.09625e-138
TBC1D10B	0	0.630437	0.127	0.242	0
AGPAT4	2.18504e-23	0.629744	0.57	0.737	8.12028e-19
KMT2C	4.87972e-222	0.629619	0.713	0.845	1.81345e-217
SLC13A3	2.46008e-36	0.629602	0.474	0.669	9.14241e-32
SH3PXD2A	3.90073e-15	0.629359	0.501	0.705	1.44963e-10
KIF20B	2.83775e-105	0.628851	0.11	0.163	1.05459e-100
CPOX	7.65757e-19	0.628804	0.174	0.206	2.84578e-14
TMEM179	1.2718e-164	0.628208	0.287	0.431	4.72639e-160
RAPGEF1	1.09978e-75	0.628194	0.419	0.591	4.08713e-71
SLC35E3	1.06115e-100	0.627642	0.378	0.539	3.94355e-96
ATP1A2	3.97287e-108	0.626163	0.135	0.205	1.47644e-103
CDHR2	3.2239e-07	0.626115	0.115	0.13	0.011981
TENM4	0	0.625682	0.775	0.838	0
PHF2	4.71832e-255	0.625576	0.183	0.295	1.75347e-250
HMGN2	6.58978e-27	0.625388	0.193	0.236	2.44896e-22
ANKHD1	2.30858e-78	0.625246	0.531	0.752	8.57938e-74
VRK2	0.793307	0.624795	0.118	0.12	1
EGLN2	0.132522	0.62369	0.106	0.105	1
C2CD6	1.18073e-34	0.623657	0.13	0.165	4.38793e-30
ADAMTS19	3.91741e-13	0.623343	0.389	0.484	1.45583e-08
XRCC1	1.03186e-63	0.623014	0.147	0.196	3.8347e-59
GUSB	1.95864e-162	0.622754	0.228	0.333	7.27889e-158
TTF2	4.188e-208	0.622364	0.117	0.196	1.55639e-203
CAPN15	5.03525e-160	0.620844	0.135	0.21	1.87125e-155
ERICH3	3.91317e-12	0.62081	0.487	0.647	1.45425e-07
TET1	0	0.620746	0.195	0.337	0
DDX55	0	0.620483	0.217	0.379	0
ZNF611	4.86253e-207	0.620251	0.229	0.345	1.80706e-202
SHC2	4.02954e-185	0.619613	0.281	0.413	1.4975e-180
PSKH1	1.51211e-61	0.619097	0.116	0.158	5.61945e-57
ACAP3	2.0401e-65	0.618901	0.465	0.638	7.58161e-61
ATAD2B	9.07604e-170	0.61886	0.398	0.586	3.37293e-165
ZNF793	1.32425e-135	0.618332	0.258	0.369	4.92132e-131
EPHA5	1.92354e-146	0.618142	0.665	0.796	7.14846e-142
INTU	3.84438e-100	0.61799	0.445	0.654	1.42869e-95
PROSER3	5.8506e-69	0.617655	0.126	0.172	2.17426e-64
HEATR5A	5.15529e-212	0.616504	0.248	0.375	1.91586e-207
SFPQ	5.39266e-79	0.615907	0.609	0.809	2.00408e-74
PDE4A	5.52258e-265	0.615891	0.291	0.452	2.05236e-260
ST6GAL1	1.2793e-261	0.615845	0.298	0.461	4.75428e-257
PRSS12	1.01809e-18	0.615645	0.153	0.181	3.78353e-14
FBXL19	2.75071e-62	0.615232	0.154	0.206	1.02225e-57
SLC8A3	1.93077e-70	0.613974	0.386	0.528	7.17533e-66
DNM2	2.07629e-215	0.613698	0.352	0.537	7.7161e-211
ZNF347	3.36277e-90	0.613342	0.132	0.186	1.24971e-85
NADSYN1	0	0.612498	0.142	0.255	0
LRP8	4.01228e-263	0.611068	0.245	0.386	1.49108e-258
TARDBP	4.73725e-66	0.610566	0.235	0.305	1.7605e-61
PITPNM3	1.65312e-116	0.610479	0.309	0.44	6.14347e-112
DKK2	8.32044e-19	0.609938	0.132	0.158	3.09212e-14
TMTC4	4.81804e-162	0.609814	0.123	0.196	1.79053e-157
D2HGDH	1.15186e-92	0.609809	0.159	0.222	4.28065e-88
PTPN13	5.82215e-14	0.609701	0.489	0.647	2.16369e-09
FGGY	6.58205e-227	0.609515	0.228	0.349	2.44609e-222
CRMP1	5.44547e-09	0.608178	0.5	0.673	0.00020237
NCBP3	0	0.607954	0.258	0.413	0
UBAP2	3.61633e-70	0.607875	0.434	0.614	1.34394e-65
ANKRD24	1.25896e-179	0.605689	0.402	0.602	4.67868e-175
ARMH1	1.31131e-152	0.605155	0.209	0.307	4.87322e-148
PNISR	4.10557e-09	0.604665	0.74	0.872	0.000152575
POU2F2	8.4598e-185	0.604264	0.372	0.557	3.14391e-180
PIP5K1A	0.000122077	0.604182	0.51	0.702	1
TRIM73	0.00731211	0.603661	0.155	0.163	1
NOP56	0	0.603507	0.249	0.424	0
GPC1	1.77353e-281	0.602821	0.397	0.602	6.59098e-277
QTRT1	0	0.602468	0.31	0.549	0
GPATCH1	2.05462e-174	0.602151	0.146	0.227	7.63557e-170
FKRP	2.69119e-140	0.601935	0.141	0.213	1.00013e-135
ZNF124	4.62173e-146	0.601377	0.176	0.26	1.71757e-141
LMF1	2.15655e-234	0.599499	0.343	0.525	8.0144e-230
C11orf65	1.92772e-63	0.599298	0.112	0.154	7.16398e-59
AKR1E2	6.04217e-58	0.59731	0.131	0.174	2.24545e-53
NMNAT3	1.61019e-144	0.596749	0.206	0.299	5.98394e-140
HSD11B1L	7.60016e-18	0.595872	0.156	0.141	2.82445e-13
DDI2	2.05468e-162	0.595573	0.245	0.359	7.63579e-158
ZFHX3	9.11812e-83	0.594913	0.292	0.387	3.38857e-78
SF3B1	1.48557e-116	0.594835	0.483	0.692	5.52084e-112
ANKUB1	0	0.594791	0.347	0.59	0
ZMYM1	7.12461e-149	0.593139	0.114	0.179	2.64772e-144
ZNF316	1.44387e-175	0.59267	0.169	0.258	5.36586e-171
ZNF14	6.5028e-219	0.592595	0.169	0.267	2.41663e-214
COL4A2	2.91912e-127	0.592361	0.255	0.361	1.08483e-122
PARP6	6.3269e-290	0.591365	0.221	0.355	2.35127e-285
SPINK8	0.734711	0.591173	0.104	0.105	1
KIF6	8.47992e-38	0.58955	0.14	0.178	3.15139e-33
MORC2	3.00672e-107	0.589324	0.181	0.255	1.11739e-102
EFNB3	5.36684e-141	0.588314	0.126	0.193	1.99448e-136
ANKRD36	6.8875e-08	0.588254	0.722	0.845	0.0025596
KLHDC4	3.89678e-157	0.588034	0.197	0.289	1.44816e-152
NLGN3	5.86448e-237	0.587515	0.179	0.286	2.17942e-232
CELF5	3.26437e-89	0.586914	0.64	0.799	1.21314e-84
TBC1D22A	2.13971e-13	0.586902	0.522	0.719	7.95179e-09
MRPS6	0.375716	0.586883	0.157	0.164	1
GLUD1	2.26871e-188	0.586807	0.373	0.552	8.43121e-184
CBLB	7.15731e-208	0.586805	0.314	0.467	2.65987e-203
TPR	1.49382e-288	0.586436	0.404	0.618	5.55147e-284
ANKRD52	2.11667e-234	0.586145	0.236	0.363	7.86619e-230
STIMATE	3.84164e-297	0.585107	0.191	0.315	1.42767e-292
UBTF	2.3219e-190	0.584877	0.202	0.305	8.62888e-186
XRCC4	3.41105e-131	0.58444	0.176	0.257	1.26765e-126
KCNN3	3.01469e-65	0.583867	0.368	0.486	1.12035e-60
ANKRD50	3.72465e-46	0.583714	0.215	0.274	1.38419e-41
TMEM231	2.14463e-51	0.583666	0.172	0.221	7.9701e-47
PRPSAP2	2.2861e-264	0.582697	0.218	0.348	8.49583e-260
TK2	3.8324e-84	0.582557	0.24	0.325	1.42424e-79
PMF1	9.99251e-82	0.582335	0.126	0.176	3.71351e-77
ME2	1.69918e-147	0.582051	0.393	0.578	6.31466e-143
ZNF43	1.0043e-209	0.581885	0.178	0.279	3.73228e-205
TRIM46	7.13788e-103	0.581854	0.234	0.326	2.65265e-98
CTCF	3.34597e-250	0.580064	0.306	0.471	1.24346e-245
FAM50A	3.54516e-306	0.579406	0.137	0.244	1.31749e-301
DEPTOR	1.2443e-277	0.579004	0.193	0.316	4.62418e-273
NYAP2	4.37183e-27	0.57834	0.429	0.561	1.6247e-22
FCHO1	2.608e-197	0.578119	0.253	0.382	9.6921e-193
SRGAP2	0	0.578002	0.414	0.658	0
ADHFE1	8.10504e-191	0.577849	0.112	0.185	3.01208e-186
SRD5A3	1.80371e-113	0.577454	0.205	0.288	6.70313e-109
MFSD14A	5.80666e-45	0.576983	0.267	0.34	2.15793e-40
NEK6	1.43587e-110	0.576734	0.128	0.187	5.33613e-106
SCD5	8.32018e-42	0.576293	0.523	0.701	3.09203e-37
TUBB2A	0	0.575551	0.35	0.603	0
C6orf141	3.29681e-05	0.575433	0.146	0.141	1
KCNQ3	0	0.575374	0.828	0.883	0
ANKRD13A	3.40699e-228	0.575132	0.158	0.256	1.26614e-223
DNAAF4	2.28213e-182	0.574997	0.34	0.503	8.48108e-178
DOCK7	7.78171e-26	0.573848	0.511	0.707	2.89192e-21
NOVA2	2.02406e-127	0.573779	0.358	0.515	7.52203e-123
TLK2	4.62538e-160	0.573473	0.406	0.605	1.71893e-155
RBM10	1.00825e-240	0.572193	0.231	0.36	3.74696e-236
LRRN2	1.25652e-75	0.57177	0.422	0.595	4.66962e-71
GON4L	4.62736e-296	0.571725	0.411	0.638	1.71967e-291
ZMIZ1	4.69124e-308	0.571495	0.286	0.453	1.74341e-303
PCTP	5.74209e-144	0.571414	0.13	0.198	2.13393e-139
SPINT2	4.94729e-51	0.571144	0.175	0.223	1.83856e-46
SLC39A6	3.45099e-267	0.570395	0.135	0.235	1.28249e-262
ABCC1	1.23188e-295	0.570024	0.285	0.454	4.57805e-291
TRO	9.66105e-179	0.569815	0.175	0.269	3.59034e-174
ASRGL1	3.03994e-81	0.569232	0.245	0.329	1.12973e-76
BEAN1	3.52061e-168	0.568919	0.206	0.306	1.30837e-163
ADGRB1	3.43728e-287	0.567681	0.387	0.589	1.2774e-282
UBE2Q2	1.89448e-296	0.56762	0.257	0.407	7.04046e-292
SDK1	1.11847e-240	0.567586	0.545	0.486	4.15658e-236
PRKCZ	3.09144e-194	0.566902	0.44	0.667	1.14887e-189
ZNF117	1.56115e-272	0.566356	0.141	0.243	5.80171e-268
SLC22A25	5.51356e-209	0.563836	0.108	0.186	2.049e-204
DERL1	6.61041e-207	0.563732	0.164	0.26	2.45662e-202
CSPP1	1.06119e-27	0.563686	0.564	0.765	3.94372e-23
ANKRD30BL	9.11184e-99	0.563582	0.696	0.808	3.38623e-94
ADGRL1	8.15694e-56	0.563232	0.498	0.7	3.03136e-51
PDE4C	1.188e-131	0.56298	0.201	0.285	4.41497e-127
LAS1L	0	0.562585	0.234	0.388	0
ZNF337	7.95613e-145	0.562107	0.359	0.532	2.95674e-140
ZNF107	1.81789e-119	0.561677	0.122	0.182	6.75583e-115
DIXDC1	2.19298e-302	0.561371	0.295	0.463	8.14979e-298
HHIPL1	2.7317e-81	0.560839	0.167	0.228	1.01518e-76
TTC7A	5.52389e-170	0.560818	0.333	0.499	2.05284e-165
GAK	3.48218e-271	0.560542	0.339	0.526	1.29408e-266
RUNX2	1.94625e-157	0.560533	0.198	0.295	7.23286e-153
ESRRA	1.20169e-116	0.560363	0.197	0.28	4.46585e-112
MAZ	3.91211e-09	0.560307	0.116	0.106	0.000145386
ECE2	2.16382e-18	0.560116	0.272	0.331	8.04142e-14
CCDC18	2.39742e-224	0.559407	0.178	0.282	8.90951e-220
NUP85	6.08873e-278	0.559344	0.219	0.349	2.26275e-273
VAC14	5.09204e-192	0.559211	0.179	0.276	1.89235e-187
CDH13	1.87016e-150	0.558796	0.732	0.768	6.95008e-146
DUSP18	3.82805e-108	0.55874	0.136	0.197	1.42262e-103
KCNK10	5.09478e-252	0.558696	0.317	0.484	1.89337e-247
LRRC7	0	0.557748	0.902	0.937	0
SRSF11	8.15945e-60	0.556872	0.711	0.864	3.0323e-55
SLC25A33	1.95415e-259	0.555565	0.159	0.264	7.26222e-255
AMY2B	1.06844e-143	0.554976	0.269	0.39	3.97064e-139
TLE3	1.61322e-104	0.554806	0.15	0.213	5.99522e-100
RIMBP2	1.4034e-155	0.554705	0.67	0.821	5.21546e-151
MAN1B1	0	0.554567	0.186	0.333	0
WWOX	4.86689e-89	0.553729	0.686	0.756	1.80868e-84
DSCAML1	8.74705e-11	0.553682	0.583	0.699	3.25067e-06
ZC3H18	0	0.552835	0.202	0.335	0
EXOSC10	0	0.55231	0.306	0.489	0
SGK3	0.015501	0.552237	0.534	0.701	1
IL17RA	3.96405e-175	0.552162	0.138	0.217	1.47316e-170
ZNF197	9.46115e-225	0.551732	0.279	0.425	3.51605e-220
THOC2	0	0.551685	0.437	0.68	0
AP2A2	7.08467e-15	0.550924	0.509	0.699	2.63288e-10
ZC3H12C	1.34766e-220	0.550232	0.249	0.378	5.0083e-216
CS	3.3424e-147	0.550228	0.239	0.344	1.24214e-142
FADS1	6.55087e-175	0.549889	0.153	0.237	2.4345e-170
ZNF75A	3.23395e-259	0.549546	0.276	0.427	1.20183e-254
ZDHHC9	5.32242e-171	0.549404	0.147	0.228	1.97797e-166
MACROD1	1.61059e-55	0.549284	0.159	0.208	5.98542e-51
COMT	5.52907e-187	0.549238	0.253	0.375	2.05477e-182
SUGP1	1.80083e-271	0.549155	0.226	0.358	6.69244e-267
USP40	0	0.549041	0.246	0.396	0
NRDE2	8.22309e-239	0.548596	0.255	0.389	3.05595e-234
HERC2	0.649558	0.548304	0.602	0.803	1
ARHGAP22	0	0.546981	0.302	0.483	0
TMEM229B	1.1588e-119	0.546968	0.15	0.22	4.30646e-115
SPACA6	1.69878e-298	0.546778	0.144	0.251	6.31317e-294
ZNF606	1.54096e-176	0.54676	0.141	0.221	5.72668e-172
SMG1	5.46419e-36	0.546619	0.535	0.749	2.03066e-31
CELSR3	9.74774e-197	0.546314	0.121	0.2	3.62255e-192
UNKL	2.45742e-185	0.54616	0.162	0.25	9.13251e-181
BRF1	6.36143e-252	0.545953	0.272	0.419	2.3641e-247
PYGL	3.2027e-53	0.545921	0.172	0.222	1.19022e-48
ZFC3H1	4.30441e-258	0.545695	0.441	0.669	1.59965e-253
ZMIZ2	1.76443e-213	0.545612	0.281	0.42	6.55716e-209
MON1B	4.06229e-07	0.545522	0.107	0.121	0.0150967
SPESP1	3.42406e-185	0.545497	0.169	0.261	1.27248e-180
SNX29	5.04616e-94	0.544826	0.46	0.653	1.87531e-89
DPYD	0	0.544818	0.765	0.817	0
VWCE	5.557e-207	0.54479	0.116	0.193	2.06515e-202
EFHC2	5.74893e-58	0.544775	0.101	0.138	2.13647e-53
ELOVL5	0	0.544575	0.19	0.323	0
PODXL	3.09174e-64	0.544517	0.204	0.27	1.14898e-59
PLOD2	9.78362e-54	0.544389	0.108	0.145	3.63589e-49
PLPPR3	2.7846e-06	0.543989	0.111	0.125	0.103484
ZNF441	7.68323e-122	0.543757	0.224	0.317	2.85532e-117
ZKSCAN5	4.21795e-183	0.543651	0.139	0.22	1.56752e-178
TGFBR3	1.23565e-179	0.543382	0.105	0.175	4.59205e-175
GOLIM4	5.84191e-170	0.54316	0.153	0.237	2.17103e-165
RPS6KA4	3.28707e-178	0.542743	0.112	0.184	1.22157e-173
ARHGEF1	4.34773e-253	0.5425	0.141	0.237	1.61575e-248
ZC4H2	0	0.542134	0.307	0.487	0
CCDC171	6.89126e-06	0.542096	0.547	0.724	0.2561
PIGT	3.79156e-290	0.542055	0.123	0.221	1.40906e-285
SMARCD1	1.45514e-134	0.54202	0.2	0.287	5.40775e-130
SHISAL1	7.49001e-52	0.541356	0.123	0.163	2.78351e-47
TSHZ3	1.10056e-161	0.541345	0.326	0.465	4.09e-157
KATNA1	2.72883e-130	0.541003	0.144	0.213	1.01411e-125
GAB2	1.84235e-152	0.54059	0.375	0.534	6.84673e-148
GLYATL2	1.25859e-153	0.540571	0.111	0.177	4.6773e-149
SMARCA4	1.15597e-136	0.540444	0.433	0.635	4.29592e-132
RBM39	8.83323e-42	0.540373	0.628	0.837	3.28269e-37
ULK4	0.191504	0.54025	0.54	0.723	1
STAG3	1.18203e-78	0.540234	0.207	0.28	4.39278e-74
CD302	1.63405e-131	0.540002	0.15	0.221	6.07262e-127
MAP7D2	0	0.539999	0.413	0.641	0
WNT5B	3.26881e-121	0.539864	0.137	0.202	1.21479e-116
MON1A	1.95776e-124	0.539542	0.107	0.165	7.27562e-120
KDM4B	3.29118e-164	0.538836	0.424	0.646	1.2231e-159
PRPF6	0	0.537765	0.232	0.376	0
LMBR1L	0	0.537429	0.183	0.315	0
AGAP2	1.38802e-134	0.537281	0.332	0.468	5.15828e-130
TTYH3	1.09847e-212	0.536499	0.269	0.406	4.08225e-208
NCOR2	2.40318e-54	0.53645	0.514	0.734	8.93094e-50
ZNF133	9.27082e-198	0.536399	0.359	0.542	3.44532e-193
TMEM38B	1.15878e-158	0.536139	0.143	0.219	4.30638e-154
ADAMTS10	8.27258e-230	0.53539	0.254	0.388	3.07434e-225
GCN1	0	0.53536	0.175	0.299	0
BAZ1B	0	0.535271	0.349	0.586	0
DNAJC5G	0	0.535213	0.188	0.317	0
IL34	6.1216e-146	0.534797	0.234	0.338	2.27497e-141
FNBP1	2.06431e-134	0.534716	0.476	0.688	7.67161e-130
WDR59	3.84171e-170	0.53431	0.406	0.606	1.4277e-165
ZEB2	2.53904e-15	0.534118	0.67	0.815	9.43583e-11
MPZL1	0	0.534095	0.265	0.451	0
CCDC7	4.98559e-72	0.534058	0.48	0.668	1.85279e-67
CSPG5	0	0.533678	0.177	0.334	0
OFD1	0	0.533611	0.263	0.452	0
MTAP	2.83443e-40	0.533344	0.152	0.189	1.05336e-35
FAM133B	0	0.53296	0.392	0.622	0
ACOX3	1.75476e-275	0.532863	0.248	0.39	6.52122e-271
DNAH5	4.17767e-123	0.532658	0.154	0.224	1.55255e-118
TNKS1BP1	2.42646e-204	0.532448	0.13	0.213	9.01747e-200
GLE1	2.40303e-279	0.531954	0.198	0.319	8.93037e-275
EPHA3	1.03851e-20	0.53142	0.515	0.599	3.85943e-16
NLGN4X	1.92622e-62	0.530115	0.668	0.825	7.15841e-58
CDH11	2.11792e-17	0.529824	0.487	0.628	7.87081e-13
EFCAB5	1.3614e-183	0.52921	0.212	0.319	5.05935e-179
PMS2	3.11212e-102	0.528141	0.244	0.335	1.15656e-97
BNIP2	7.68191e-223	0.528127	0.14	0.229	2.85483e-218
PI4K2B	7.27659e-161	0.527774	0.144	0.221	2.7042e-156
AFMID	7.82078e-123	0.527566	0.148	0.215	2.90644e-118
GSG1L	9.43172e-60	0.527293	0.377	0.506	3.50511e-55
OSBPL11	0	0.526878	0.195	0.345	0
TMEM104	1.44821e-111	0.525835	0.101	0.153	5.38197e-107
SRCAP	7.18849e-258	0.525565	0.156	0.259	2.67146e-253
VSIG10	7.66327e-188	0.524551	0.245	0.363	2.8479e-183
TRIM24	4.30088e-239	0.523991	0.338	0.514	1.59833e-234
TLN1	1.88178e-253	0.523562	0.144	0.24	6.99326e-249
PLPPR4	2.65139e-19	0.523412	0.63	0.806	9.85336e-15
DGLUCY	3.73965e-206	0.523212	0.329	0.499	1.38977e-201
CCDC158	4.71841e-222	0.523147	0.198	0.309	1.7535e-217
FPGS	8.96217e-165	0.52313	0.138	0.214	3.33061e-160
MAP3K20	5.16337e-59	0.522934	0.111	0.15	1.91887e-54
TMEM47	2.60475e-194	0.522722	0.113	0.19	9.68005e-190
SENP7	1.77569e-238	0.522586	0.427	0.643	6.59898e-234
PHLPP1	4.77591e-25	0.522485	0.542	0.738	1.77487e-20
DPF3	0	0.522315	0.155	0.282	0
ERMARD	2.04502e-144	0.52219	0.155	0.231	7.59992e-140
ILF3	0	0.521328	0.305	0.479	0
GFPT2	1.28697e-270	0.520307	0.198	0.317	4.78278e-266
ADGRF5	5.56163e-19	0.520181	0.141	0.165	2.06687e-14
METTL16	4.24127e-267	0.519779	0.305	0.471	1.57618e-262
EVI5L	2.23606e-172	0.519649	0.245	0.361	8.30986e-168
ZZEF1	1.52427e-210	0.519428	0.42	0.636	5.66465e-206
KIAA1328	0.113814	0.519404	0.562	0.726	1
USP4	9.41203e-220	0.51935	0.385	0.586	3.49779e-215
SARNP	1.77542e-210	0.519273	0.341	0.512	6.59798e-206
SHF	1.29459e-129	0.519233	0.139	0.206	4.81109e-125
ACVR2B	3.51076e-217	0.518963	0.177	0.279	1.3047e-212
ALDH1L2	3.75869e-239	0.518929	0.234	0.36	1.39684e-234
PCYT1A	1.02241e-282	0.518913	0.253	0.402	3.79957e-278
SBF2	1.2151e-250	0.517996	0.727	0.849	4.51568e-246
CA5B	6.12078e-169	0.517963	0.3	0.439	2.27467e-164
YY1AP1	9.74152e-212	0.517498	0.328	0.492	3.62024e-207
GP1BB	1.97059e-305	0.51738	0.233	0.373	7.3233e-301
ZNF354C	1.67554e-87	0.517367	0.151	0.208	6.22681e-83
GALNS	1.38461e-193	0.517254	0.124	0.201	5.14564e-189
KRBA2	5.62472e-142	0.516929	0.104	0.165	2.09031e-137
RDH11	7.66759e-132	0.516498	0.249	0.351	2.84951e-127
CALD1	1.54489e-260	0.515072	0.372	0.563	5.74128e-256
ABCG1	1.06319e-298	0.514973	0.176	0.293	3.95112e-294
AKAP8	0	0.514532	0.191	0.332	0
ZNF154	1.25093e-121	0.514136	0.12	0.18	4.64883e-117
AQP4	1.73151e-115	0.513892	0.104	0.166	6.43482e-111
INTS12	0	0.513678	0.203	0.337	0
DIP2A	0	0.513481	0.362	0.572	0
FAM184A	2.38522e-96	0.512816	0.46	0.651	8.86419e-92
NDST1	2.76253e-182	0.512492	0.223	0.333	1.02664e-177
ACIN1	0	0.511338	0.373	0.601	0
MSI2	0	0.511241	0.395	0.615	0
TECPR1	7.02186e-244	0.51063	0.297	0.457	2.60953e-239
ZNF569	2.00771e-221	0.510627	0.203	0.314	7.46124e-217
RIMKLB	4.75358e-288	0.510614	0.323	0.499	1.76657e-283
ATF7	0	0.510084	0.31	0.495	0
MINDY4	6.59073e-33	0.509488	0.199	0.24	2.44931e-28
PPP6R2	1.38143e-06	0.509483	0.601	0.794	0.0513381
GTF2I	6.03767e-85	0.509031	0.676	0.838	2.24378e-80
FANCC	8.59263e-260	0.508446	0.258	0.404	3.19328e-255
DLGAP4	2.8748e-11	0.508347	0.561	0.761	1.06836e-06
CTSS	1.41551e-190	0.507883	0.13	0.21	5.26047e-186
CEP162	0	0.507828	0.278	0.444	0
SEMA4D	1.65851e-241	0.507343	0.397	0.603	6.16352e-237
ANP32A	4.92786e-273	0.507212	0.212	0.34	1.83134e-268
LRP1B	0	0.506744	0.866	0.911	0
CYTH3	3.98376e-59	0.506635	0.485	0.688	1.48049e-54
DTX1	3.0192e-220	0.505778	0.186	0.29	1.12202e-215
SNX8	1.24217e-265	0.505545	0.25	0.39	4.61627e-261
PKNOX1	1.112e-283	0.505464	0.325	0.504	4.13252e-279
CCDC50	0	0.505163	0.146	0.292	0
ZBTB37	1.42377e-196	0.504495	0.142	0.228	5.29114e-192
CC2D2A	9.99666e-262	0.503361	0.31	0.482	3.71506e-257
STX16	1.18624e-44	0.503283	0.428	0.6	4.40844e-40
ALMS1	1.16838e-157	0.503076	0.458	0.677	4.34206e-153
IDH1	0	0.503047	0.169	0.287	0
FHOD3	1.55998e-28	0.502672	0.621	0.786	5.79736e-24
CCDC61	8.36419e-149	0.502638	0.106	0.168	3.10838e-144
MSANTD1	1.27027e-57	0.502086	0.122	0.163	4.72072e-53
ZSCAN30	1.71663e-207	0.500672	0.238	0.36	6.3795e-203
SART3	0	0.499682	0.241	0.444	0
BRD4	1.67981e-214	0.499379	0.453	0.676	6.24268e-210
TBC1D31	6.3693e-272	0.4987	0.256	0.401	2.36702e-267
ZNF586	7.1275e-207	0.498692	0.394	0.595	2.64879e-202
TMEM163	3.53813e-151	0.498503	0.373	0.534	1.31488e-146
POLE	1.43348e-287	0.497915	0.109	0.201	5.32726e-283
OBSCN	1.70045e-64	0.497889	0.129	0.173	6.31937e-60
SCAPER	0.0299758	0.497879	0.646	0.804	1
ACO1	3.38579e-247	0.497198	0.238	0.369	1.25826e-242
MEIS3	2.67064e-24	0.497094	0.429	0.546	9.92492e-20
ZNF326	0	0.496364	0.366	0.581	0
WBP2NL	7.11026e-228	0.495963	0.241	0.371	2.64239e-223
MGAT4C	0	0.495651	0.793	0.84	0
HPS4	2.85948e-270	0.495185	0.225	0.355	1.06267e-265
TAF4	6.22593e-304	0.49502	0.221	0.36	2.31374e-299
MIB2	0	0.494016	0.203	0.412	0
ZNF573	3.41287e-209	0.493778	0.249	0.379	1.26833e-204
FAAH2	6.32566e-296	0.493581	0.281	0.446	2.35081e-291
WBP1L	0	0.493316	0.272	0.437	0
GIPC1	0	0.49264	0.334	0.529	0
C17orf67	8.89626e-85	0.492527	0.12	0.17	3.30612e-80
SPEG	1.54116e-214	0.49211	0.27	0.406	5.72741e-210
B4GALT2	1.87908e-133	0.491125	0.148	0.22	6.98321e-129
ZNF883	1.18721e-107	0.490943	0.301	0.412	4.41202e-103
NFIA	1.35923e-199	0.490609	0.378	0.542	5.0513e-195
CNGB1	0.158865	0.4906	0.227	0.243	1
ZNF675	1.73387e-163	0.489809	0.349	0.511	6.44358e-159
GRK4	2.91842e-135	0.48958	0.424	0.619	1.08457e-130
ZNF26	0	0.489542	0.287	0.463	0
PCDH11Y	2.34777e-41	0.489432	0.117	0.151	8.72501e-37
TAFA5	1.77908e-29	0.488909	0.543	0.769	6.61161e-25
MINDY2	1.42437e-166	0.488606	0.408	0.606	5.2934e-162
ZNF83	8.198e-219	0.488111	0.281	0.423	3.04662e-214
AKAP8L	3.97303e-102	0.488029	0.491	0.717	1.4765e-97
PAAF1	3.2739e-245	0.487867	0.281	0.433	1.21668e-240
GPRIN1	7.84191e-57	0.487785	0.162	0.211	2.91429e-52
VPS37C	1.20789e-226	0.487739	0.143	0.234	4.48889e-222
POLN	8.7942e-203	0.487473	0.121	0.199	3.26819e-198
ZNF438	2.31897e-134	0.487197	0.38	0.547	8.618e-130
NTM	0	0.48704	0.885	0.928	0
SSBP3	1.85952e-17	0.486979	0.565	0.772	6.91053e-13
OPA3	1.31327e-156	0.486974	0.165	0.248	4.88049e-152
UNK	4.64039e-254	0.486391	0.24	0.374	1.72451e-249
AAR2	8.62028e-179	0.486308	0.101	0.169	3.20355e-174
INO80	2.18428e-169	0.486247	0.454	0.68	8.11745e-165
CFAP70	4.4386e-260	0.486004	0.236	0.373	1.64952e-255
RBM28	0	0.484741	0.261	0.459	0
TCF25	8.51624e-59	0.484359	0.537	0.766	3.16489e-54
ZFHX4	2.10979e-201	0.483929	0.141	0.226	7.84061e-197
ZNF609	1.63822e-45	0.483714	0.655	0.817	6.08811e-41
NBPF3	3.20137e-216	0.483519	0.156	0.249	1.18972e-211
ARHGAP17	1.32279e-278	0.483037	0.317	0.494	4.9159e-274
VOPP1	3.52786e-114	0.482875	0.423	0.607	1.31106e-109
BCO1	2.22191e-51	0.482323	0.184	0.239	8.25728e-47
USP8	1.29697e-288	0.481218	0.425	0.653	4.81993e-284
UTP6	0	0.480964	0.246	0.436	0
TOP3A	1.87386e-278	0.480645	0.274	0.429	6.96384e-274
SAMHD1	0	0.480489	0.144	0.253	0
SLC38A7	0	0.480295	0.181	0.312	0
XPC	0	0.480127	0.226	0.382	0
E4F1	1.61523e-187	0.480088	0.145	0.227	6.00267e-183
EMC10	2.59738e-254	0.479816	0.137	0.234	9.65264e-250
HNMT	2.64734e-237	0.479587	0.107	0.19	9.83832e-233
ACSS3	2.47983e-125	0.47924	0.156	0.226	9.2158e-121
GNPTAB	2.02593e-27	0.479231	0.557	0.77	7.52897e-23
CHD8	0	0.479121	0.41	0.65	0
PRPF3	0	0.4791	0.249	0.434	0
FBXO46	2.73971e-84	0.478956	0.123	0.173	1.01816e-79
AATK	1.42699e-259	0.478555	0.411	0.637	5.30311e-255
AP3D1	0	0.478554	0.287	0.464	0
PPFIA3	3.15276e-216	0.478146	0.298	0.448	1.17166e-211
PODXL2	5.96505e-246	0.478084	0.214	0.335	2.21679e-241
DCLK3	5.33259e-13	0.477936	0.123	0.144	1.98175e-08
ZFAND6	0	0.477726	0.221	0.365	0
PABPC1L	6.53905e-128	0.47763	0.108	0.166	2.43011e-123
TRMT44	0	0.477596	0.205	0.336	0
PTPN9	1.55882e-277	0.477421	0.376	0.58	5.79305e-273
ABCF1	5.51647e-261	0.477404	0.189	0.302	2.05009e-256
TCF7L2	0	0.477397	0.256	0.443	0
SGF29	5.12673e-85	0.477378	0.19	0.261	1.90525e-80
PDGFC	2.81843e-178	0.476968	0.259	0.383	1.04741e-173
AP4B1	4.81242e-274	0.476395	0.161	0.269	1.78844e-269
BRD9	0	0.475963	0.211	0.347	0
EPHA6	0	0.475387	0.793	0.849	0
TSNARE1	0	0.475122	0.291	0.488	0
MYO6	1.56043e-63	0.474881	0.615	0.808	5.79901e-59
ZNF559	5.51628e-195	0.474406	0.267	0.396	2.05001e-190
GHR	3.90341e-89	0.474391	0.258	0.338	1.45062e-84
IFT140	1.6325e-254	0.474129	0.194	0.308	6.06685e-250
PLPP7	8.11659e-256	0.474085	0.237	0.374	3.01637e-251
EIF4G1	1.78201e-258	0.473909	0.178	0.289	6.62249e-254
YTHDC1	0	0.473239	0.355	0.582	0
TTLL3	1.49338e-279	0.473174	0.256	0.4	5.54983e-275
APBB2	0.1052	0.472759	0.621	0.794	1
RAVER2	6.50145e-127	0.472652	0.314	0.44	2.41613e-122
MICALL2	7.8058e-289	0.472142	0.181	0.298	2.90087e-284
ARHGAP10	0.000675131	0.471547	0.532	0.708	1
ZDHHC15	2.59959e-199	0.470977	0.198	0.302	9.66084e-195
GTF3C2	0	0.470853	0.228	0.376	0
KLHL25	2.09384e-170	0.470746	0.203	0.303	7.78133e-166
CCDC14	1.96219e-214	0.470091	0.453	0.67	7.2921e-210
SFSWAP	0	0.470004	0.414	0.661	0
IVNS1ABP	2.37565e-277	0.469859	0.174	0.289	8.82861e-273
PILRA	0	0.469604	0.198	0.34	0
NEK5	3.60977e-54	0.4692	0.2	0.26	1.3415e-49
SCARB1	0	0.468703	0.309	0.497	0
ZNF461	5.72942e-262	0.468285	0.229	0.36	2.12923e-257
CCDC136	0	0.468129	0.339	0.531	0
SHLD2	1.33743e-279	0.467967	0.346	0.534	4.97028e-275
SEMA3A	0.00128494	0.467393	0.207	0.228	1
DONSON	8.97385e-122	0.466771	0.14	0.205	3.33495e-117
SLC26A8	2.2008e-147	0.466053	0.222	0.321	8.17882e-143
LDLRAD4	2.14558e-237	0.465991	0.784	0.875	7.97361e-233
TMEM132B	0	0.465837	0.835	0.907	0
PDE6D	1.1711e-268	0.46548	0.172	0.282	4.35217e-264
RANBP10	1.11856e-288	0.464974	0.334	0.524	4.15692e-284
ABR	0.574778	0.464253	0.606	0.82	1
FAM193A	1.02079e-181	0.462777	0.45	0.672	3.79357e-177
EEF1D	0	0.462598	0.186	0.313	0
SAP30BP	0	0.461253	0.209	0.386	0
RNASEH1	0.000951132	0.460691	0.133	0.129	1
TSPOAP1	1.76145e-280	0.459693	0.367	0.564	6.54606e-276
KANSL2	0	0.459472	0.132	0.244	0
EIF2AK3	3.42076e-279	0.459331	0.259	0.409	1.27126e-274
MTERF1	3.42143e-44	0.459311	0.47	0.652	1.27151e-39
PRKG1	2.87754e-198	0.458875	0.713	0.742	1.06938e-193
SNX6	0	0.458708	0.308	0.492	0
SEC63	8.17214e-131	0.458382	0.469	0.683	3.03701e-126
GNA12	0	0.45695	0.326	0.516	0
AHNAK2	2.00656e-144	0.456916	0.109	0.174	7.45699e-140
CARF	6.439e-288	0.456882	0.267	0.42	2.39292e-283
INSR	1.68745e-142	0.456698	0.491	0.72	6.27107e-138
RTN4RL1	7.78954e-153	0.456656	0.444	0.669	2.89483e-148
ZNF699	1.65333e-108	0.456164	0.103	0.155	6.14428e-104
ZNF621	1.40323e-207	0.455809	0.116	0.195	5.21481e-203
HPS3	1.96933e-250	0.455708	0.18	0.289	7.31862e-246
GMEB1	3.13796e-205	0.455386	0.148	0.236	1.16616e-200
LARGE1	3.34164e-250	0.455375	0.788	0.875	1.24185e-245
GOLGA2	0	0.454742	0.242	0.395	0
NPEPL1	1.91902e-281	0.454711	0.254	0.396	7.13167e-277
ANKMY1	1.25524e-254	0.454337	0.239	0.373	4.66484e-250
ARID1A	9.00524e-199	0.454137	0.427	0.635	3.34662e-194
BTBD2	1.02593e-198	0.453758	0.249	0.371	3.81265e-194
LARP4	3.28542e-298	0.452477	0.347	0.543	1.22096e-293
PPEF1	9.95462e-61	0.451541	0.133	0.177	3.69944e-56
PTPRN2	0	0.451391	0.838	0.899	0
SLC29A3	7.39976e-145	0.450625	0.13	0.198	2.74997e-140
DDX42	0	0.449515	0.337	0.555	0
SELENON	6.91334e-60	0.448819	0.145	0.191	2.5692e-55
COQ8B	4.33872e-169	0.448758	0.133	0.208	1.6124e-164
SOGA3	5.52664e-69	0.448569	0.358	0.305	2.05386e-64
DAGLB	0	0.448285	0.226	0.373	0
NREP	4.31886e-153	0.448123	0.481	0.7	1.60502e-148
PPP1R13B	1.03034e-21	0.447852	0.552	0.762	3.82906e-17
SNX32	9.47073e-135	0.447786	0.438	0.651	3.51961e-130
MTG1	2.27381e-304	0.447376	0.247	0.392	8.45015e-300
WASF2	0	0.447129	0.167	0.341	0
PHACTR4	4.98969e-146	0.446884	0.463	0.676	1.85432e-141
SLC15A2	0	0.445708	0.113	0.234	0
ORAI2	1.31239e-232	0.444863	0.166	0.269	4.87724e-228
CLUAP1	1.30143e-237	0.444752	0.313	0.477	4.83651e-233
PRKRIP1	2.66443e-183	0.444397	0.452	0.682	9.90183e-179
UBXN4	2.2618e-230	0.444271	0.515	0.76	8.40552e-226
DNAJB2	0	0.44391	0.218	0.376	0
RAB5C	0.0149191	0.443616	0.148	0.146	1
C4orf50	5.39817e-213	0.443488	0.346	0.527	2.00612e-208
CLK2	2.95612e-260	0.443069	0.136	0.23	1.09858e-255
RILPL2	2.12995e-135	0.442969	0.183	0.265	7.91552e-131
PPP5C	1.95965e-251	0.442645	0.267	0.41	7.28265e-247
MAP4	1.15299e-95	0.442396	0.504	0.711	4.28487e-91
RBPMS	4.46831e-111	0.442376	0.13	0.189	1.66056e-106
ANAPC4	0	0.441871	0.304	0.485	0
TNIK	2.21699e-76	0.440807	0.639	0.822	8.23902e-72
MAML1	3.70768e-283	0.440695	0.258	0.407	1.37788e-278
SQLE	1.44022e-248	0.439836	0.194	0.309	5.35227e-244
MET	2.76249e-44	0.439382	0.221	0.275	1.02662e-39
RRAS2	2.20119e-226	0.438906	0.302	0.456	8.18029e-222
RNF20	0	0.438605	0.197	0.342	0
C3orf62	6.94018e-173	0.437467	0.126	0.2	2.57918e-168
SNUPN	1.63018e-140	0.436564	0.151	0.223	6.05824e-136
TUBGCP6	0	0.436316	0.178	0.319	0
DNAJC13	8.13389e-193	0.43574	0.4	0.6	3.0228e-188
SYNGAP1	6.32782e-127	0.435607	0.43	0.635	2.35161e-122
MICAL3	8.61381e-61	0.435263	0.695	0.844	3.20115e-56
CACNA1B	3.58029e-188	0.435136	0.798	0.882	1.33054e-183
TAF1	1.88796e-304	0.434676	0.413	0.641	7.01621e-300
LARP7	0	0.433921	0.175	0.347	0
CRK	3.32379e-301	0.433259	0.278	0.437	1.23522e-296
KIF27	0	0.432443	0.224	0.377	0
CADM1	3.10641e-182	0.431999	0.763	0.861	1.15443e-177
IFT46	4.5171e-243	0.431525	0.134	0.225	1.67869e-238
EIF3J	0	0.431209	0.301	0.488	0
USP54	0	0.431174	0.213	0.45	0
DNMT3A	1.4861e-62	0.431104	0.504	0.722	5.52281e-58
LRRK1	5.33548e-133	0.431058	0.36	0.493	1.98282e-128
IQGAP1	7.63508e-281	0.430894	0.338	0.525	2.83743e-276
AIDA	4.08309e-90	0.430469	0.14	0.195	1.5174e-85
SLC16A1	3.94304e-147	0.429547	0.151	0.226	1.46535e-142
ZNF91	8.6465e-155	0.428996	0.591	0.811	3.2133e-150
KDM5A	0	0.428795	0.462	0.709	0
IKZF2	9.22013e-242	0.428742	0.129	0.218	3.42648e-237
RBL1	1.21448e-283	0.42833	0.149	0.254	4.51338e-279
TNIP1	1.65322e-229	0.428059	0.108	0.188	6.14386e-225
RAD54L2	0	0.427859	0.361	0.577	0
MGA	2.65152e-231	0.4274	0.46	0.69	9.85383e-227
TRAFD1	3.17364e-193	0.427374	0.137	0.218	1.17942e-188
JAKMIP3	0	0.426453	0.339	0.559	0
B4GALNT4	0	0.426153	0.28	0.455	0
AMT	3.55103e-295	0.425897	0.11	0.204	1.31967e-290
PHC1	0	0.425786	0.264	0.428	0
SLTM	0	0.425743	0.429	0.696	0
REV3L	0.626821	0.425217	0.625	0.817	1
C2orf42	4.44994e-230	0.424649	0.148	0.241	1.65373e-225
CTNNBIP1	8.14934e-202	0.424522	0.193	0.296	3.02854e-197
ATM	4.40281e-242	0.423764	0.45	0.682	1.63622e-237
LEPR	1.91404e-226	0.423763	0.177	0.279	7.11313e-222
SLC7A5	3.51026e-294	0.423559	0.129	0.23	1.30452e-289
ECSIT	1.76365e-307	0.423551	0.237	0.381	6.55426e-303
ABCC10	0	0.423517	0.189	0.321	0
POLA1	0	0.423511	0.287	0.464	0
WWP2	0	0.423151	0.246	0.423	0
CAMSAP1	5.94059e-240	0.422827	0.401	0.609	2.2077e-235
MBOAT2	2.89601e-21	0.4227	0.524	0.688	1.07624e-16
CFAP43	6.39852e-226	0.422675	0.239	0.366	2.37788e-221
TRIM16	1.42612e-242	0.422558	0.166	0.268	5.29987e-238
NKAIN2	0	0.422544	0.857	0.872	0
ZNF846	0	0.422255	0.319	0.509	0
MAEA	0	0.422077	0.212	0.369	0
DYNC1I2	2.65414e-97	0.421394	0.545	0.767	9.86359e-93
KLHL23	3.66863e-59	0.4213	0.481	0.696	1.36337e-54
CHFR	2.12735e-220	0.421209	0.401	0.615	7.90588e-216
LRRC39	2.37211e-233	0.419903	0.151	0.247	8.81549e-229
BRD1	0	0.419527	0.339	0.542	0
ELP6	4.14645e-207	0.419279	0.203	0.309	1.54094e-202
EEF2K	0	0.419086	0.246	0.397	0
CTBP2	0	0.418839	0.265	0.433	0
AARS2	2.90713e-98	0.418729	0.118	0.171	1.08038e-93
EFTUD2	0	0.418207	0.237	0.386	0
QRICH2	3.92653e-306	0.418125	0.128	0.23	1.45922e-301
DDX31	7.01924e-279	0.417818	0.118	0.211	2.60856e-274
EML4	0	0.417769	0.376	0.593	0
ZNF708	2.74966e-287	0.41748	0.353	0.553	1.02185e-282
LRP6	3.30654e-214	0.417413	0.416	0.633	1.22881e-209
SMC5	2.30163e-225	0.417252	0.457	0.69	8.55357e-221
JPH3	8.16307e-145	0.417246	0.402	0.591	3.03364e-140
PDPR	0	0.417196	0.258	0.419	0
DMGDH	3.25055e-252	0.417009	0.277	0.424	1.208e-247
ZNF682	4.06546e-226	0.416445	0.238	0.364	1.51085e-221
PLEKHM1	6.81894e-308	0.41601	0.195	0.322	2.53412e-303
HS1BP3	5.1351e-198	0.41539	0.204	0.31	1.90836e-193
SZT2	0	0.415373	0.242	0.417	0
PPP2R5D	6.61235e-250	0.414209	0.173	0.28	2.45735e-245
BCKDHB	4.27017e-231	0.413284	0.412	0.613	1.58692e-226
CLIP1	1.98895e-52	0.413153	0.59	0.806	7.39154e-48
MAVS	0	0.412812	0.218	0.361	0
CIP2A	0	0.4125	0.182	0.303	0
MMS19	0	0.412163	0.329	0.545	0
RUNX1T1	0.0422729	0.411789	0.661	0.805	1
MED15	1.45278e-275	0.411748	0.389	0.601	5.39897e-271
ANAPC7	0	0.411466	0.266	0.422	0
ARMH4	2.18248e-260	0.411393	0.412	0.638	8.11077e-256
STXBP4	6.35915e-237	0.411162	0.268	0.406	2.36325e-232
NBPF12	0	0.411056	0.322	0.521	0
ANKFY1	3.85365e-193	0.410943	0.451	0.681	1.43213e-188
TIPIN	6.69722e-202	0.410817	0.142	0.228	2.48889e-197
PSMD11	0	0.410794	0.354	0.552	0
CDR2	1.16966e-247	0.410736	0.414	0.638	4.3468e-243
METTL6	0	0.410397	0.367	0.586	0
SPOCK3	1.21895e-32	0.409918	0.317	0.398	4.53e-28
LRRC4B	2.0487e-208	0.409779	0.39	0.586	7.61359e-204
ATP2B4	0.803698	0.409532	0.514	0.634	1
ZNF445	7.36165e-307	0.409473	0.294	0.463	2.73581e-302
BCAN	0	0.409357	0.111	0.279	0
RBM15	3.93631e-274	0.409123	0.114	0.204	1.46285e-269
INTS7	0	0.408914	0.203	0.342	0
SUFU	0	0.408682	0.304	0.492	0
FLII	1.11934e-200	0.408247	0.101	0.173	4.1598e-196
CABLES1	0	0.408108	0.289	0.453	0
PPP2CA	2.2343e-47	0.408067	0.302	0.272	8.30334e-43
MGAT5	1.51577e-24	0.408024	0.559	0.753	5.63307e-20
FAM151B	2.36925e-238	0.407978	0.205	0.321	8.80484e-234
PDCD11	0	0.407184	0.193	0.331	0
DPY19L1	0	0.406777	0.285	0.449	0
MGLL	5.27467e-249	0.406682	0.331	0.499	1.96023e-244
SSBP2	3.77647e-97	0.406527	0.708	0.855	1.40345e-92
ACSL1	0	0.406315	0.161	0.284	0
ARRB1	0	0.406158	0.28	0.46	0
SHISA6	0	0.405858	0.246	0.412	0
ATRX	0.938003	0.405857	0.738	0.907	1
PGD	2.92988e-144	0.405697	0.134	0.205	1.08883e-139
IWS1	0	0.405579	0.312	0.531	0
SLC11A2	0	0.405324	0.285	0.485	0
TCF20	1.62908e-123	0.405254	0.458	0.677	6.05414e-119
BICD1	0.0224531	0.404391	0.654	0.814	1
SMAD4	0	0.404239	0.273	0.448	0
SMARCB1	0	0.404134	0.235	0.378	0
FDX2	3.77727e-05	0.40412	0.158	0.151	1
ARSB	0	0.403262	0.288	0.462	0
PLAGL1	5.88884e-208	0.403233	0.277	0.407	2.18847e-203
KIF16B	2.63797e-278	0.402857	0.398	0.604	9.80349e-274
MYRIP	0.000784904	0.402844	0.669	0.784	1
UBTD2	0	0.402526	0.179	0.31	0
PAK2	0	0.402349	0.317	0.513	0
L1CAM	2.86074e-249	0.402064	0.261	0.398	1.06314e-244
NWD2	0.000601342	0.401418	0.585	0.737	1
RAP2B	4.1554e-107	0.400727	0.211	0.294	1.54427e-102
PACSIN2	0	0.400214	0.265	0.442	0
ANO8	6.76863e-296	0.399847	0.114	0.21	2.51542e-291
GTF3C1	0	0.399699	0.327	0.543	0
ARL10	0	0.399614	0.244	0.39	0
BCOR	0	0.399332	0.12	0.222	0
CDC42BPB	1.16585e-180	0.398715	0.453	0.668	4.33266e-176
USP42	0	0.3987	0.288	0.483	0
ANO6	0	0.398659	0.276	0.435	0
SAMD3	0.00970563	0.398634	0.189	0.206	1
MYT1L	0	0.398327	0.864	0.94	0
PHF12	0	0.398074	0.22	0.366	0
XPO1	1.00541e-85	0.397735	0.531	0.744	3.7364e-81
ANKLE2	0	0.39735	0.266	0.448	0
PDE6B	4.8043e-179	0.397334	0.175	0.266	1.78542e-174
PCLO	1.95456e-61	0.396921	0.818	0.924	7.26373e-57
SNX18	7.77264e-200	0.396314	0.108	0.183	2.88855e-195
ROBO1	1.02369e-146	0.395856	0.728	0.757	3.80434e-142
DOK5	5.67081e-196	0.395397	0.39	0.58	2.10744e-191
GANC	0	0.395044	0.175	0.308	0
ATR	1.6504e-83	0.3946	0.523	0.744	6.13338e-79
ZNF19	2.27861e-115	0.394579	0.144	0.207	8.46801e-111
STAT5B	0	0.394483	0.244	0.435	0
ZNF454	3.51383e-130	0.39443	0.139	0.205	1.30585e-125
C8orf76	2.0292e-166	0.394131	0.151	0.23	7.54111e-162
TNR	0.00328677	0.394092	0.736	0.863	1
LURAP1	2.31909e-239	0.394077	0.193	0.305	8.61843e-235
MAN2B1	4.69691e-192	0.393386	0.113	0.187	1.74551e-187
ZRANB3	2.69275e-23	0.393368	0.536	0.749	1.00071e-18
STMN4	7.52574e-197	0.393055	0.362	0.527	2.79679e-192
BRINP3	2.33436e-27	0.392977	0.701	0.788	8.67517e-23
ZC3H4	2.77839e-257	0.392953	0.151	0.25	1.03253e-252
SMYD4	0	0.392795	0.152	0.262	0
TDRD7	0	0.392664	0.217	0.357	0
RTF1	1.58499e-187	0.392555	0.495	0.725	5.89031e-183
ZNF627	3.39084e-191	0.391772	0.101	0.17	1.26014e-186
TMEM117	0.597189	0.391597	0.584	0.744	1
RIPK1	3.91534e-306	0.391498	0.289	0.459	1.45506e-301
CCNL1	0	0.390536	0.244	0.462	0
SUDS3	0	0.390175	0.295	0.519	0
MTFR1	1.17104e-263	0.390136	0.219	0.345	4.35195e-259
ADAMTS2	3.06417e-78	0.390044	0.144	0.196	1.13874e-73
RCC1L	2.7918e-263	0.389844	0.175	0.285	1.03752e-258
ARHGEF6	0	0.389316	0.114	0.227	0
DERA	2.25521e-222	0.389287	0.11	0.19	8.38105e-218
CCDC149	0	0.389242	0.289	0.463	0
RPN2	0	0.388813	0.22	0.365	0
ZNF354B	0	0.388764	0.138	0.249	0
SLC43A2	0	0.388745	0.241	0.406	0
KDM1B	3.59921e-270	0.388638	0.282	0.438	1.33757e-265
PTPRD	0	0.38845	0.916	0.938	0
TCERG1	1.76405e-273	0.388196	0.529	0.774	6.55574e-269
WWC2	1.19619e-150	0.387661	0.461	0.672	4.44541e-146
BCL9	3.68416e-155	0.387538	0.165	0.245	1.36914e-150
TRIM54	0	0.387089	0.204	0.352	0
STRIP2	5.12162e-226	0.386981	0.293	0.46	1.90335e-221
UBE2R2	3.69111e-66	0.386705	0.526	0.747	1.37173e-61
TAFA1	0	0.386437	0.831	0.9	0
RPS6KL1	6.71711e-296	0.386347	0.312	0.496	2.49628e-291
NUP188	7.43606e-267	0.386283	0.162	0.267	2.76346e-262
TCF7	2.14072e-39	0.386151	0.106	0.136	7.95557e-35
LPAR6	7.43617e-165	0.38586	0.129	0.202	2.7635e-160
SNAP29	1.23657e-200	0.385761	0.193	0.295	4.59545e-196
ZNF362	0	0.385461	0.213	0.352	0
FARP2	0	0.385425	0.285	0.489	0
IQCE	0	0.385228	0.247	0.407	0
ZBTB17	9.24215e-241	0.385201	0.119	0.205	3.43466e-236
ZNF625	1.9973e-261	0.385083	0.128	0.221	7.42256e-257
PTPRB	2.85423e-74	0.384706	0.443	0.609	1.06072e-69
ZNF827	3.83129e-133	0.383923	0.459	0.666	1.42382e-128
RABGEF1	0.176761	0.383759	0.63	0.818	1
NRDC	1.48815e-215	0.38373	0.552	0.805	5.53041e-211
ZNF383	4.54771e-252	0.383633	0.153	0.253	1.69007e-247
KIDINS220	8.05077e-43	0.383187	0.618	0.822	2.99191e-38
PPFIA1	0	0.382811	0.435	0.697	0
SFXN2	7.66902e-205	0.38266	0.112	0.187	2.85004e-200
CYP7B1	6.0034e-232	0.382186	0.259	0.388	2.23104e-227
CFAP44	0	0.38211	0.282	0.473	0
RBM33	4.28054e-232	0.381925	0.499	0.739	1.59078e-227
GRIPAP1	0	0.381671	0.335	0.572	0
TTBK1	1.34318e-208	0.381188	0.223	0.339	4.99166e-204
FGF1	8.6124e-126	0.380781	0.158	0.233	3.20062e-121
AKAP13	0	0.380261	0.359	0.576	0
KRCC1	0	0.380199	0.173	0.303	0
NBPF15	2.76726e-222	0.380084	0.205	0.312	1.0284e-217
NUS1	2.89783e-300	0.379885	0.313	0.488	1.07692e-295
PLCG1	0	0.379813	0.2	0.342	0
ASPH	0	0.3798	0.473	0.71	0
PLEKHO1	0	0.379532	0.175	0.313	0
FBXL18	9.0905e-250	0.379351	0.243	0.378	3.3783e-245
CNR1	7.24436e-12	0.379038	0.419	0.505	2.69222e-07
ZNF41	1.46399e-289	0.37844	0.152	0.259	5.44062e-285
GRIK2	4.86506e-188	0.378191	0.822	0.9	1.808e-183
RANBP3	5.64588e-305	0.377072	0.16	0.273	2.09818e-300
CAST	5.99408e-05	0.37703	0.229	0.242	1
SRRM3	5.06976e-68	0.376766	0.614	0.823	1.88408e-63
PCF11	0	0.376609	0.247	0.462	0
TBC1D32	2.95629e-17	0.376465	0.567	0.779	1.09865e-12
STX2	0	0.376396	0.312	0.509	0
ZFP30	0	0.37623	0.291	0.47	0
GOLM1	0	0.37604	0.406	0.64	0
CEP170	4.52023e-71	0.375742	0.57	0.783	1.67985e-66
MBD3	2.70352e-213	0.375251	0.152	0.244	1.00471e-208
RPS6KA5	1.92993e-74	0.375103	0.463	0.64	7.17222e-70
XYLB	0	0.375034	0.302	0.502	0
GCSH	0.45045	0.374911	0.162	0.165	1
NEMP1	1.43363e-161	0.374887	0.106	0.172	5.32779e-157
MYO9B	0	0.374845	0.358	0.588	0
MAD1L1	0	0.374826	0.257	0.436	0
ZNF891	0	0.374348	0.213	0.355	0
NIPSNAP1	0	0.374253	0.229	0.367	0
SNX7	0	0.374142	0.232	0.393	0
CEP104	0	0.374132	0.276	0.471	0
DHX34	3.26385e-307	0.373999	0.184	0.306	1.21295e-302
GPSM2	2.09718e-264	0.373718	0.235	0.369	7.79373e-260
FUT8	5.92882e-34	0.373504	0.611	0.799	2.20333e-29
SEMA4B	0	0.373464	0.274	0.452	0
ZFP90	0	0.373322	0.364	0.577	0
SLC7A6	0	0.373024	0.357	0.578	0
POLG	0	0.372704	0.163	0.289	0
CBFA2T2	1.39875e-12	0.37254	0.575	0.785	5.19818e-08
USP13	0	0.372072	0.271	0.444	0
SLC26A4	1.49045e-72	0.371976	0.268	0.348	5.53896e-68
EOGT	1.90215e-288	0.371955	0.133	0.233	7.06897e-284
FUBP1	0	0.371387	0.363	0.602	0
LRRC37B	0	0.371161	0.355	0.574	0
ANKRD26	1.06625e-107	0.371102	0.588	0.806	3.9625e-103
SLC25A44	2.26024e-223	0.370984	0.161	0.259	8.39971e-219
MCM9	2.73677e-300	0.370951	0.213	0.343	1.01706e-295
NCOA6	0	0.370713	0.41	0.643	0
VPS54	1.15776e-235	0.369554	0.449	0.68	4.30259e-231
NEK11	0	0.369484	0.385	0.616	0
UBN1	0	0.369179	0.253	0.44	0
LSAMP	0	0.368807	0.875	0.92	0
MANBA	0	0.368256	0.273	0.452	0
NFATC3	0	0.367876	0.29	0.481	0
IFT81	0	0.367799	0.303	0.491	0
PLEKHH1	1.17915e-291	0.367678	0.172	0.291	4.38209e-287
CTNNA2	0	0.36684	0.883	0.921	0
ARID3A	1.07873e-250	0.36673	0.119	0.206	4.0089e-246
TMEM168	0	0.36622	0.321	0.514	0
PDCD7	0	0.366034	0.355	0.612	0
SGK1	0	0.365106	0.327	0.5	0
SMAD7	2.97876e-112	0.364764	0.131	0.191	1.107e-107
DYRK4	3.64565e-60	0.364501	0.104	0.14	1.35483e-55
NKTR	1.58438e-86	0.364451	0.6	0.814	5.88803e-82
PBRM1	1.03661e-271	0.363832	0.483	0.731	3.85236e-267
GPCPD1	1.23658e-290	0.363435	0.345	0.53	4.59552e-286
TBCD	4.23386e-258	0.362971	0.435	0.666	1.57343e-253
RTL9	2.03613e-103	0.362824	0.13	0.187	7.56686e-99
MCM3AP	0	0.362741	0.27	0.45	0
AUTS2	0	0.362505	0.857	0.894	0
H6PD	3.78007e-292	0.362127	0.125	0.222	1.40479e-287
CSE1L	0	0.36191	0.256	0.416	0
TP53BP1	2.13541e-249	0.361727	0.491	0.737	7.93581e-245
DCAF1	0	0.361602	0.224	0.383	0
SLC30A10	8.66649e-175	0.361399	0.137	0.213	3.22073e-170
AHDC1	0	0.361074	0.297	0.502	0
NEO1	1.90223e-62	0.36107	0.549	0.761	7.06927e-58
PLXDC2	4.51663e-19	0.360971	0.578	0.702	1.67851e-14
EFCAB2	2.59994e-193	0.360539	0.409	0.597	9.66217e-189
ZNF266	0	0.3605	0.137	0.262	0
ADAM19	0	0.360261	0.304	0.489	0
NCAM1	2.98318e-198	0.359953	0.843	0.929	1.10864e-193
KCNH7	2.78999e-192	0.359846	0.77	0.787	1.03684e-187
TRPC4AP	0	0.359697	0.403	0.635	0
MAST2	0	0.35953	0.327	0.539	0
SLC14A2	1.07617e-81	0.359409	0.11	0.156	3.99935e-77
SLC35D1	0	0.359393	0.222	0.366	0
RARA	2.45855e-197	0.359332	0.128	0.209	9.1367e-193
MMAB	1.15773e-189	0.358922	0.133	0.212	4.30247e-185
SOX5	8.41737e-71	0.358655	0.722	0.725	3.12815e-66
ENOX2	1.7266e-302	0.358645	0.146	0.253	6.41658e-298
BACE1	0	0.358479	0.266	0.441	0
SPTB	1.37097e-258	0.358435	0.279	0.432	5.09494e-254
EXT1	9.99976e-15	0.358415	0.688	0.835	3.71621e-10
CHD1	0	0.358319	0.354	0.604	0
IER3IP1	1.08169e-23	0.358229	0.114	0.138	4.01988e-19
MTHFS	1.84666e-180	0.358209	0.147	0.228	6.86273e-176
GPR107	0	0.357987	0.323	0.53	0
ZNF430	0	0.357987	0.174	0.292	0
PARP16	3.44951e-290	0.357639	0.194	0.315	1.28194e-285
GOLGA8B	3.21965e-223	0.357615	0.541	0.779	1.19652e-218
RNF40	2.7585e-307	0.357496	0.14	0.246	1.02514e-302
SEL1L3	1.34651e-278	0.357229	0.281	0.432	5.00402e-274
NAV2	1.58133e-127	0.356749	0.773	0.867	5.8767e-123
CHID1	3.85069e-255	0.356573	0.168	0.273	1.43103e-250
HDAC6	0	0.356278	0.168	0.317	0
DPP9	0	0.356131	0.14	0.25	0
FAM234A	0	0.356095	0.253	0.427	0
SARM1	0	0.355836	0.298	0.47	0
TTC23L	1.46878e-207	0.355697	0.188	0.29	5.45844e-203
PPP4R4	6.86846e-14	0.355616	0.523	0.703	2.55253e-09
GIGYF2	6.19249e-109	0.355268	0.54	0.768	2.30131e-104
C19orf12	0	0.354988	0.279	0.454	0
ZNF324	6.04035e-153	0.354887	0.114	0.179	2.24478e-148
ZNF112	0	0.354782	0.137	0.242	0
APIP	0	0.354652	0.228	0.38	0
ULK1	0	0.353738	0.277	0.458	0
CEP295	0	0.353635	0.37	0.604	0
DOCK9	0.279849	0.353586	0.631	0.811	1
RARB	5.87802e-238	0.353429	0.393	0.576	2.18445e-233
SLC23A2	1.04916e-59	0.35297	0.555	0.781	3.89898e-55
DMPK	2.22261e-281	0.352687	0.204	0.329	8.25987e-277
INPP5A	0	0.352115	0.312	0.516	0
CPNE6	1.43974e-82	0.351544	0.193	0.258	5.3505e-78
FAM184B	3.40649e-289	0.351509	0.291	0.455	1.26595e-284
ZNF439	0	0.351067	0.281	0.453	0
SRCIN1	3.85422e-276	0.350981	0.431	0.658	1.43234e-271
MDC1	3.99385e-276	0.350961	0.133	0.23	1.48423e-271
ST3GAL1	0	0.350509	0.3	0.483	0
ZNF135	0	0.350435	0.254	0.403	0
USP24	1.81166e-299	0.349739	0.463	0.705	6.73268e-295
EFCAB6	4.15924e-231	0.349734	0.375	0.572	1.5457e-226
ARHGAP35	1.62138e-97	0.349687	0.531	0.753	6.02555e-93
AK9	0	0.349669	0.249	0.411	0
TMEM130	0	0.349644	0.436	0.682	0
ZFYVE16	3.30765e-239	0.349598	0.492	0.74	1.22922e-234
RASGRP1	2.74174e-170	0.349494	0.368	0.539	1.01891e-165
BID	0	0.34889	0.196	0.362	0
REXO2	1.35655e-231	0.348841	0.151	0.246	5.04136e-227
PNPLA6	0	0.348735	0.208	0.365	0
NEXMIF	6.24799e-221	0.348584	0.469	0.696	2.32194e-216
RNF4	0	0.348488	0.233	0.388	0
ATXN7L1	5.73134e-66	0.348367	0.519	0.739	2.12994e-61
PCSK6	5.80346e-130	0.34817	0.268	0.372	2.15674e-125
LRSAM1	0	0.347796	0.291	0.481	0
CHMP4A	4.94482e-140	0.347747	0.2	0.288	1.83764e-135
MROH1	1.75406e-244	0.347685	0.44	0.676	6.5186e-240
CMIP	5.25258e-10	0.347576	0.626	0.834	1.95201e-05
PLXNB2	0	0.347306	0.152	0.268	0
SLC3A2	0	0.347168	0.18	0.325	0
WRN	1.82405e-241	0.346869	0.43	0.65	6.77871e-237
WWTR1	1.04561e-286	0.346597	0.111	0.202	3.88579e-282
BRCA1	4.46924e-222	0.34626	0.102	0.179	1.6609e-217
TMEM143	1.33187e-301	0.346198	0.122	0.22	4.94963e-297
ST8SIA4	1.64321e-159	0.346175	0.155	0.235	6.10666e-155
SENP5	2.23927e-181	0.345612	0.483	0.728	8.3218e-177
ZNF318	0	0.345552	0.367	0.611	0
ASCC2	0	0.345408	0.194	0.332	0
AHCYL2	2.54546e-49	0.345198	0.598	0.8	9.45968e-45
LRRC49	7.00494e-143	0.344854	0.499	0.72	2.60325e-138
SLC37A3	0	0.344658	0.306	0.507	0
STK17A	1.07272e-190	0.344471	0.175	0.268	3.98654e-186
QRICH1	0	0.344419	0.387	0.615	0
MAP3K4	3.18224e-238	0.34403	0.441	0.673	1.18262e-233
CFDP1	5.55304e-247	0.344025	0.403	0.613	2.06368e-242
BRD2	0	0.34391	0.18	0.329	0
MAN2B2	1.69779e-215	0.343909	0.174	0.273	6.3095e-211
BRWD3	0	0.343746	0.353	0.575	0
MMP24OS	4.85012e-145	0.342286	0.235	0.334	1.80245e-140
RBAK	4.10261e-300	0.341817	0.119	0.216	1.52465e-295
PLEKHG1	0	0.341662	0.136	0.277	0
SPAST	0	0.341637	0.354	0.56	0
ST3GAL4	2.74518e-251	0.341512	0.168	0.27	1.02019e-246
ZNF236	0	0.341044	0.349	0.579	0
SUCO	0	0.34072	0.278	0.462	0
MTA1	0	0.340457	0.17	0.293	0
DOCK2	8.99545e-275	0.340332	0.215	0.343	3.34298e-270
WNT10B	1.32569e-170	0.340189	0.157	0.238	4.92667e-166
GNAI3	0	0.339568	0.342	0.557	0
CHST9	0	0.339547	0.216	0.381	0
NRG1	0	0.339547	0.767	0.67	0
STPG2	1.20861e-191	0.339466	0.182	0.277	4.49157e-187
SH2D3C	3.62507e-194	0.33926	0.185	0.281	1.34719e-189
CLHC1	0	0.339068	0.242	0.398	0
SIDT2	2.64114e-217	0.338887	0.11	0.188	9.81527e-213
MGAT5B	2.24386e-276	0.338754	0.433	0.677	8.33886e-272
MB21D2	1.67165e-262	0.33867	0.312	0.475	6.21236e-258
ICE1	0	0.338623	0.455	0.709	0
ZCCHC8	0	0.338122	0.225	0.405	0
ABCB1	0	0.337865	0.213	0.382	0
SNTG2	5.24259e-36	0.337749	0.114	0.144	1.9483e-31
RGMA	0	0.337584	0.114	0.24	0
TCF12	2.19799e-218	0.337498	0.548	0.773	8.16841e-214
TENT4A	0	0.337163	0.36	0.582	0
EIPR1	2.34783e-275	0.337033	0.382	0.593	8.72526e-271
SYMPK	0	0.336363	0.295	0.517	0
FAM120C	0	0.335836	0.207	0.363	0
PAPSS2	2.50552e-276	0.335664	0.177	0.29	9.31125e-272
SLF2	0	0.335326	0.381	0.619	0
FSD2	1.50282e-58	0.335023	0.119	0.159	5.58494e-54
PDGFD	2.98196e-10	0.33499	0.252	0.283	1.10819e-05
APAF1	0	0.334964	0.169	0.286	0
RBFOX3	3.1326e-16	0.334709	0.725	0.88	1.16417e-11
RFLNA	2.65392e-280	0.334486	0.383	0.585	9.86276e-276
KIFC2	0	0.334254	0.401	0.615	0
DHX38	5.76885e-203	0.333999	0.118	0.196	2.14388e-198
NOL8	0	0.333871	0.128	0.269	0
CANX	0	0.333442	0.362	0.57	0
NCKAP5L	5.67552e-281	0.333309	0.159	0.265	2.10919e-276
NUP205	0	0.333105	0.209	0.374	0
TARS2	2.63444e-245	0.333026	0.157	0.256	9.79038e-241
PAPPA2	3.18239e-86	0.332959	0.144	0.199	1.18267e-81
SAFB	0	0.332504	0.329	0.56	0
FKTN	0	0.332289	0.386	0.606	0
DAG1	0	0.332121	0.195	0.347	0
COQ7	1.65754e-178	0.331594	0.123	0.197	6.15991e-174
ZRANB2	2.56805e-296	0.331413	0.633	0.849	9.54363e-292
RBM6	2.82454e-10	0.331361	0.715	0.857	1.04968e-05
SPG7	0	0.331221	0.456	0.704	0
GOLGA4	1.32736e-183	0.331054	0.614	0.832	4.93287e-179
ROCK1	6.65904e-249	0.330448	0.504	0.755	2.4747e-244
FNBP4	1.75065e-300	0.330287	0.5	0.748	6.50593e-296
TECPR2	1.50358e-184	0.330164	0.469	0.708	5.58777e-180
KAZN	5.8388e-301	0.330077	0.844	0.861	2.16987e-296
ZNF714	0	0.329644	0.259	0.444	0
ADSL	0	0.32941	0.165	0.281	0
MYO19	0	0.329224	0.27	0.453	0
ZNF140	0	0.328577	0.185	0.307	0
TTN	0	0.328448	0.249	0.467	0
CCDC40	0	0.328426	0.133	0.242	0
EIF4E3	2.25302e-139	0.328105	0.272	0.383	8.37291e-135
LARP1	6.94171e-189	0.32799	0.486	0.721	2.57975e-184
SLC25A29	0	0.327788	0.277	0.456	0
ZFP2	2.56456e-258	0.327562	0.147	0.245	9.53067e-254
PDE3B	7.7758e-294	0.327507	0.416	0.619	2.88972e-289
BTN2A1	0	0.32746	0.121	0.233	0
KIN	0	0.327453	0.245	0.429	0
PIGU	0	0.327061	0.317	0.517	0
STK39	8.8682e-21	0.326648	0.582	0.763	3.29569e-16
ASTN2	6.86172e-31	0.326628	0.639	0.785	2.55002e-26
SPPL2A	0	0.325959	0.348	0.558	0
EGLN3	1.72503e-196	0.325885	0.107	0.181	6.41073e-192
CHAMP1	1.5857e-184	0.325342	0.126	0.203	5.89292e-180
PTBP2	1.59949e-50	0.325275	0.578	0.799	5.94418e-46
MTSS2	0	0.325204	0.182	0.343	0
TFR2	2.09008e-134	0.325173	0.109	0.169	7.76737e-130
TERF2IP	9.08217e-99	0.324751	0.542	0.774	3.37521e-94
HAAO	2.0632e-59	0.324636	0.108	0.146	7.66747e-55
CAPN2	0	0.324545	0.131	0.256	0
MINK1	2.53584e-279	0.324456	0.355	0.548	9.42393e-275
CDK5RAP2	0	0.324287	0.375	0.623	0
RAB27A	0	0.324192	0.184	0.316	0
PALLD	0	0.324056	0.245	0.447	0
RTEL1	0	0.323615	0.145	0.277	0
PTPRJ	2.24997e-226	0.323253	0.526	0.757	8.36157e-222
RGPD5	3.37417e-141	0.322984	0.113	0.173	1.25394e-136
DHX57	0	0.321998	0.335	0.544	0
EDRF1	0	0.321881	0.318	0.541	0
SCN3A	1.41972e-08	0.321839	0.664	0.832	0.000527609
DCAF8	0	0.321699	0.372	0.593	0
TRIT1	0	0.321465	0.315	0.522	0
HMGXB3	0	0.320966	0.284	0.475	0
LANCL2	1.44934e-184	0.32076	0.444	0.662	5.38619e-180
TTC28	3.09584e-10	0.320508	0.652	0.827	1.15051e-05
FAM149B1	0	0.319986	0.247	0.395	0
ELOA	0	0.319985	0.104	0.207	0
ZNF268	2.38662e-216	0.319949	0.115	0.194	8.86941e-212
HDAC4	4.64998e-270	0.319781	0.524	0.766	1.72807e-265
STYXL1	0	0.319777	0.198	0.352	0
WWC1	2.35939e-217	0.319426	0.43	0.653	8.76822e-213
HIRA	7.55822e-297	0.319327	0.146	0.252	2.80886e-292
FRMD4A	0	0.31902	0.898	0.904	0
ITSN1	4.62244e-60	0.318885	0.605	0.819	1.71784e-55
DNAH1	0	0.318436	0.153	0.293	0
PPP1R12C	0	0.318266	0.183	0.314	0
TRNAU1AP	0	0.318116	0.289	0.478	0
IVD	0	0.318114	0.282	0.445	0
CPEB1	1.03656e-147	0.317924	0.329	0.472	3.85217e-143
SREBF2	2.91366e-205	0.317782	0.494	0.727	1.0828e-200
ARHGAP1	0	0.317055	0.195	0.323	0
KLHL20	0	0.316863	0.224	0.412	0
PRR12	0	0.316711	0.208	0.337	0
ZNF592	0	0.316702	0.241	0.411	0
C10orf88	3.0885e-260	0.316559	0.16	0.262	1.14778e-255
ATG4C	0	0.316092	0.299	0.493	0
RNF220	0	0.31586	0.14	0.279	0
ANKZF1	0	0.315846	0.149	0.326	0
ANGPTL1	1.15725e-185	0.315702	0.164	0.253	4.30069e-181
DNAJC10	0	0.31551	0.417	0.653	0
PDSS2	0	0.315329	0.36	0.562	0
CDRT4	0	0.315124	0.271	0.458	0
IKBKB	0	0.315028	0.226	0.393	0
LTV1	0	0.314928	0.132	0.256	0
GDAP1L1	0	0.314817	0.275	0.443	0
MED14	0	0.31449	0.279	0.476	0
MSH6	2.08384e-268	0.314253	0.211	0.334	7.74419e-264
PCGF6	0	0.313976	0.279	0.476	0
BAZ2B	0	0.313874	0.57	0.792	0
IST1	0	0.313446	0.28	0.508	0
BMPR2	0.000564164	0.313048	0.713	0.885	1
NADK2	0	0.312817	0.256	0.418	0
ERCC3	0	0.312681	0.246	0.423	0
RFT1	4.53058e-164	0.312424	0.114	0.182	1.6837e-159
RALGPS1	5.38212e-144	0.312398	0.531	0.758	2.00016e-139
ZBTB48	1.37014e-194	0.312087	0.157	0.244	5.09186e-190
CAPZB	0	0.312082	0.449	0.698	0
EIF3A	0	0.311935	0.364	0.576	0
DST	0.0319719	0.311765	0.845	0.942	1
PPIL2	0	0.311629	0.31	0.529	0
ERICH1	0	0.311568	0.306	0.498	0
ARSG	0	0.311564	0.252	0.415	0
PLEC	0	0.311513	0.34	0.594	0
TMEFF2	0.0129212	0.311319	0.613	0.736	1
MEIS1	2.2555e-161	0.311095	0.156	0.235	8.38212e-157
ZFYVE1	0	0.310899	0.171	0.303	0
APC	2.62487e-35	0.310594	0.641	0.849	9.75481e-31
MNAT1	4.32467e-18	0.310509	0.689	0.839	1.60718e-13
FAF2	0	0.310498	0.294	0.507	0
INTS2	0	0.310368	0.203	0.348	0
RUFY2	4.91314e-210	0.309976	0.534	0.772	1.82587e-205
HNRNPUL1	0	0.309795	0.182	0.311	0
ZNF23	0	0.309635	0.13	0.233	0
KMT2A	9.23648e-137	0.309566	0.616	0.841	3.43255e-132
COA8	0.987745	0.309472	0.105	0.106	1
RBM19	0	0.309424	0.179	0.334	0
NEMF	0	0.309181	0.504	0.771	0
USP48	4.07921e-303	0.309018	0.482	0.73	1.51596e-298
B3GAT2	1.89473e-234	0.308797	0.117	0.201	7.04139e-230
CWC25	0	0.308477	0.145	0.285	0
APBA1	1.39023e-30	0.308293	0.589	0.8	5.1665e-26
STK38	0	0.308203	0.324	0.535	0
MAP6	1.34453e-203	0.308113	0.472	0.711	4.99667e-199
CCDC39	5.28181e-66	0.307995	0.132	0.177	1.96288e-61
SSH1	0	0.307979	0.295	0.501	0
NT5DC3	3.16092e-209	0.30797	0.311	0.457	1.17469e-204
CD276	0	0.30791	0.268	0.445	0
CYP20A1	0	0.307824	0.126	0.245	0
GK5	0	0.307815	0.333	0.546	0
LARP1B	8.18366e-33	0.307812	0.606	0.807	3.04129e-28
POLR2F	0	0.307806	0.278	0.454	0
EPHB1	2.18027e-189	0.307654	0.492	0.711	8.10254e-185
NVL	0	0.307635	0.306	0.522	0
TRANK1	0	0.307552	0.41	0.668	0
AFAP1L2	8.09549e-252	0.307322	0.107	0.191	3.00853e-247
EP400	0	0.307191	0.44	0.694	0
GINM1	0	0.307166	0.226	0.396	0
PRPF40B	0	0.307057	0.345	0.573	0
ZNF75D	0	0.307041	0.182	0.335	0
GPN2	1.06817e-262	0.306892	0.134	0.228	3.96965e-258
NOP58	0	0.306772	0.349	0.618	0
IFNGR1	0	0.306591	0.173	0.35	0
WDFY2	0	0.306424	0.395	0.615	0
GCNT1	9.06443e-189	0.306359	0.185	0.282	3.36861e-184
EPM2A	0	0.306334	0.242	0.412	0
DDX39B	0	0.306233	0.328	0.548	0
PTPRA	0.0955789	0.306047	0.696	0.88	1
POLR3A	0	0.305679	0.342	0.568	0
KATNAL2	0	0.305418	0.239	0.391	0
ADCY5	0	0.304598	0.295	0.5	0
CTDP1	2.90945e-298	0.304032	0.113	0.208	1.08124e-293
SMURF2	0	0.303939	0.361	0.585	0
MATK	0	0.30361	0.235	0.383	0
CBY1	0	0.303412	0.189	0.32	0
ARHGEF18	0	0.30336	0.27	0.443	0
LRRC4C	0	0.303247	0.858	0.905	0
CDK12	0	0.303166	0.396	0.658	0
ZC3H7A	0	0.302945	0.311	0.539	0
VKORC1L1	8.57882e-286	0.302844	0.406	0.629	3.18815e-281
CSNK1G1	1.70358e-293	0.302826	0.417	0.654	6.33103e-289
CAPRIN2	0	0.302723	0.401	0.653	0
SPECC1L	3.95804e-234	0.302535	0.505	0.755	1.47093e-229
RABL6	0	0.3025	0.328	0.515	0
CTC1	0	0.302183	0.13	0.237	0
MVB12B	1.30831e-290	0.301786	0.436	0.673	4.86207e-286
ENAH	1.31549e-190	0.301715	0.482	0.703	4.88874e-186
RMND5B	0	0.301679	0.28	0.46	0
CCDC3	2.80708e-112	0.30167	0.52	0.723	1.0432e-107
ZSWIM5	3.46154e-194	0.301528	0.472	0.703	1.28641e-189
PINX1	0	0.301423	0.144	0.255	0
SSRP1	0	0.301234	0.123	0.256	0
SULT1A1	0	0.30083	0.385	0.624	0
CCDC125	0	0.300797	0.185	0.324	0
SMC6	0	0.300581	0.374	0.609	0
TMEM41B	0	0.300436	0.378	0.605	0
HMGXB4	0	0.300339	0.213	0.399	0
NEK10	0.00412974	0.300269	0.604	0.803	1
LIPE	2.13043e-58	0.300077	0.137	0.181	7.91732e-54
TRIM26	0	0.299952	0.176	0.307	0
RNF214	0	0.299688	0.232	0.418	0
NSD2	9.36088e-212	0.299017	0.492	0.731	3.47878e-207
RNF121	0	0.298601	0.24	0.408	0
CRISPLD1	5.59307e-183	0.298527	0.124	0.197	2.07855e-178
EML2	0	0.298502	0.297	0.49	0
ATF7IP	0	0.298274	0.415	0.648	0
UBE2O	4.6906e-252	0.29819	0.449	0.692	1.74317e-247
TPCN2	0	0.29785	0.192	0.362	0
TMEM39B	0	0.297841	0.24	0.408	0
FUT10	0	0.297732	0.11	0.209	0
SYCP3	1.99635e-282	0.297719	0.112	0.202	7.41902e-278
RFX2	0	0.29762	0.262	0.411	0
VPS16	2.78184e-172	0.297587	0.107	0.175	1.03382e-167
CD247	5.66903e-171	0.297332	0.114	0.183	2.10678e-166
UCKL1	2.44458e-149	0.297188	0.121	0.187	9.0848e-145
[truncated: 6,524 more rows]

## Sheet: L4_IT
	p_val	avg_log2FC	pct.1	pct.2	p_val_adj
MYO16	0	4.69409	0.691	0.111	0
LUZP2	0	4.19559	0.701	0.116	0
TESK2	0	4.01274	0.633	0.126	0
PLPPR1	0	2.98485	0.453	0.13	0
SDK1	0	2.98123	0.663	0.236	0
LIPI	0	2.89998	0.331	0.103	0
ANKRD18A	0	2.85946	0.409	0.135	0
ZNF286A	0	2.73402	0.376	0.114	0
TSBP1	0	2.71157	0.367	0.145	0
SOGA1	0	2.70458	0.481	0.132	0
EPHA6	0	2.62353	0.787	0.289	0
ZNF709	0	2.52992	0.351	0.107	0
THSD7A	0	2.48151	0.766	0.374	0
CNTNAP4	0	2.4807	0.724	0.21	0
SPHKAP	0	2.47664	0.398	0.125	0
ARHGAP10	0	2.44394	0.722	0.357	0
NFE2L3	0	2.4327	0.322	0.106	0
TENM1	0	2.42933	0.684	0.359	0
FGF13	0	2.39863	0.698	0.451	0
POLR2J3	0	2.38348	0.662	0.236	0
TRPC4	0	2.37241	0.514	0.191	0
CCDC168	2.29794e-68	2.36833	0.187	0.115	8.53983e-64
ZNF626	0	2.32379	0.48	0.17	0
ABI3BP	1.60164e-235	2.29418	0.263	0.113	5.95218e-231
SPDYE3	0	2.28992	0.4	0.165	0
THSD4	0	2.27197	0.52	0.194	0
NPIPB5	3.54719e-304	2.25183	0.364	0.173	1.31824e-299
C11orf80	0	2.24344	0.693	0.241	0
DHRSX	0	2.23928	0.39	0.145	0
NKAIN3	0	2.2289	0.831	0.406	0
LTBP4	0	2.22031	0.442	0.207	0
ARHGAP28	0	2.20844	0.3	0.107	0
ZNF585A	0	2.20764	0.332	0.121	0
ARAP3	0	2.20294	0.334	0.147	0
SLC22A25	1.30514e-181	2.1975	0.426	0.311	4.85031e-177
CCDC180	1.61022e-280	2.19213	0.294	0.121	5.98407e-276
ZNF544	0	2.17684	0.593	0.224	0
ZNF506	0	2.17592	0.484	0.177	0
ZHX2	1.08553e-275	2.16979	0.264	0.101	4.03416e-271
RASGRF2	0	2.16824	0.765	0.437	0
TMEM91	0	2.16091	0.295	0.112	0
CFLAR	6.2618e-297	2.15402	0.292	0.118	2.32707e-292
C12orf40	0	2.15164	0.47	0.18	0
CCDC196	3.62173e-235	2.13647	0.279	0.126	1.34594e-230
FAM241A	0	2.13567	0.323	0.134	0
ZNF587B	0	2.12771	0.367	0.14	0
ROBO2	0	2.11884	0.864	0.594	0
ARRDC1	5.18801e-237	2.11838	0.253	0.103	1.92802e-232
KCNN3	0	2.09411	0.42	0.19	0
CRYZL1	0	2.09404	0.52	0.22	0
ROBO1	1.12328e-208	2.09014	0.316	0.171	4.17445e-204
ZNF605	0	2.06667	0.332	0.14	0
TIA1	0	2.06356	0.444	0.189	0
FBXO10	0	2.05065	0.513	0.242	0
ZNF670	1.12926e-215	2.02556	0.242	0.101	4.19666e-211
ZNF37A	0	2.01675	0.602	0.231	0
BACE2	0	2.01671	0.491	0.263	0
TENM3	0	2.01262	0.428	0.208	0
CDKL3	0	2.00236	0.435	0.176	0
DDX19B	6.79563e-259	1.99632	0.285	0.122	2.52546e-254
ADAMTSL3	0	1.99582	0.552	0.313	0
PTPN13	0	1.98698	0.723	0.41	0
CNTNAP3B	0	1.97195	0.521	0.234	0
COL5A3	9.38341e-263	1.96715	0.283	0.117	3.48716e-258
PDE4C	1.18565e-194	1.96564	0.252	0.116	4.40624e-190
SLC2A11	0	1.95774	0.4	0.175	0
C8orf34	0	1.95518	0.751	0.381	0
CELF6	1.16917e-298	1.9526	0.289	0.113	4.345e-294
ADAMTS17	0	1.94879	0.428	0.192	0
NAIP	0	1.93347	0.339	0.141	0
TMEM151B	0	1.92242	0.432	0.188	0
CEACAM1	1.50808e-182	1.92002	0.298	0.163	5.60448e-178
CUX2	0	1.91802	0.763	0.437	0
L3MBTL1	0	1.90985	0.586	0.365	0
RELL1	4.11404e-156	1.907	0.236	0.116	1.5289e-151
YPEL1	0	1.89902	0.628	0.426	0
LRRC3B	0	1.89612	0.358	0.143	0
ESR1	0	1.89282	0.47	0.279	0
RFX4	1.83057e-191	1.88744	0.387	0.248	6.80296e-187
BCL2L14	1.1126e-232	1.88617	0.469	0.337	4.13475e-228
EYS	1.06859e-278	1.88197	0.406	0.226	3.9712e-274
DUOX1	4.29724e-237	1.87211	0.419	0.266	1.59698e-232
ZBTB8A	1.96553e-231	1.86831	0.338	0.18	7.30448e-227
BCO1	1.25594e-266	1.86769	0.32	0.149	4.66744e-262
CLN5	2.67012e-246	1.86766	0.296	0.134	9.92296e-242
CNPY2	0	1.86118	0.561	0.291	0
FAM104A	4.48415e-207	1.86089	0.242	0.103	1.66644e-202
ZSCAN26	0	1.86038	0.398	0.166	0
PRSS51	1.20449e-298	1.85831	0.495	0.336	4.47623e-294
GULP1	0	1.85087	0.421	0.17	0
KLHL4	0	1.8501	0.61	0.389	0
PRRC2B	0	1.84525	0.679	0.256	0
RAD51D	4.32031e-286	1.82957	0.313	0.134	1.60556e-281
ZNF585B	0	1.82018	0.355	0.159	0
GPR153	9.20577e-118	1.81662	0.206	0.107	3.42114e-113
PRPF4B	0	1.80893	0.615	0.244	0
SLC35E1	6.77363e-201	1.80417	0.243	0.105	2.51728e-196
SLC4A5	1.29972e-265	1.79237	0.421	0.25	4.83013e-261
AMZ1	1.81497e-175	1.79095	0.302	0.167	6.74497e-171
SCN9A	0	1.77863	0.566	0.324	0
EEF1AKMT2	0	1.77654	0.555	0.25	0
KIAA2026	0	1.76838	0.639	0.249	0
COX15	1.95889e-233	1.76677	0.278	0.123	7.27981e-229
NDRG1	2.67799e-246	1.76564	0.341	0.176	9.95222e-242
SRGAP1	3.76e-285	1.76301	0.437	0.251	1.39733e-280
RBFA	2.96093e-194	1.75171	0.24	0.105	1.10037e-189
SLC35A3	0	1.74716	0.369	0.162	0
CIPC	4.68448e-228	1.73624	0.274	0.121	1.7409e-223
GTF2H2	3.83565e-196	1.73462	0.263	0.122	1.42544e-191
HIP1	8.81698e-195	1.73305	0.356	0.207	3.27665e-190
INSYN2B	5.16071e-196	1.72447	0.238	0.103	1.91788e-191
TRIM73	4.26901e-233	1.72392	0.278	0.121	1.58649e-228
KCNMB2	0	1.72146	0.608	0.353	0
COMMD7	9.48522e-282	1.72016	0.317	0.136	3.52499e-277
MUC20	1.39669e-90	1.71853	0.186	0.101	5.19051e-86
TBCE	2.84116e-203	1.71809	0.3	0.15	1.05586e-198
DMWD	6.92156e-201	1.71801	0.265	0.123	2.57226e-196
DDX19A	1.31182e-273	1.7149	0.365	0.183	4.87513e-269
ZNF883	0	1.71465	0.497	0.267	0
ATP10A	5.33687e-70	1.71148	0.183	0.11	1.98334e-65
SYT17	0	1.7046	0.62	0.282	0
TMEM63C	0	1.70288	0.617	0.413	0
LRIG3	1.27021e-143	1.69847	0.235	0.118	4.72046e-139
L3MBTL4	0	1.69323	0.674	0.334	0
ABCC3	5.37125e-168	1.68937	0.312	0.177	1.99612e-163
EFCAB11	1.48802e-222	1.68927	0.273	0.119	5.52994e-218
KIF21B	0	1.68861	0.634	0.434	0
HES1	2.76852e-173	1.6861	0.314	0.178	1.02887e-168
FAM172A	0	1.68578	0.809	0.281	0
GRIK4	0	1.68096	0.606	0.388	0
WDR27	0	1.6795	0.483	0.232	0
KCNG1	2.49151e-162	1.67398	0.248	0.123	9.25921e-158
PPP2R3A	0	1.66947	0.6	0.484	0
DISP3	2.59316e-234	1.66706	0.391	0.225	9.63695e-230
CRAMP1	3.28364e-141	1.66468	0.273	0.152	1.2203e-136
KCNH4	0	1.6574	0.563	0.381	0
TMEM14B	0	1.65707	0.726	0.303	0
KCNH7	0	1.64622	0.921	0.608	0
ADARB2	1.49084e-13	1.64387	0.139	0.115	5.54042e-09
CCDC146	9.00317e-273	1.63553	0.551	0.41	3.34585e-268
TMBIM4	4.52451e-217	1.63466	0.303	0.148	1.68144e-212
MROH7	8.09011e-160	1.63275	0.279	0.148	3.00653e-155
SOX4	4.48085e-120	1.6325	0.217	0.115	1.66522e-115
ANKRD6	3.95722e-278	1.63095	0.41	0.224	1.47062e-273
SVIL	7.89495e-78	1.62968	0.333	0.248	2.934e-73
ADGRA3	1.81217e-180	1.62488	0.355	0.213	6.73456e-176
RASAL1	2.4059e-249	1.62273	0.456	0.286	8.94106e-245
VPS37B	0	1.6171	0.5	0.322	0
ZNF512	6.20852e-273	1.61179	0.341	0.158	2.30727e-268
SYNJ2BP	2.07249e-212	1.60958	0.279	0.127	7.70198e-208
DNAH2	1.09135e-75	1.60724	0.183	0.106	4.05579e-71
TP53I11	1.11659e-70	1.59213	0.175	0.102	4.14957e-66
TTC4	1.16326e-108	1.58964	0.198	0.103	4.32303e-104
TOP1MT	2.90682e-94	1.58505	0.225	0.132	1.08026e-89
FAM153B	0	1.5743	0.565	0.233	0
GRAMD1C	1.01285e-132	1.57356	0.282	0.165	3.76404e-128
C16orf95	2.99107e-179	1.57111	0.382	0.245	1.11157e-174
PCSK6	1.46118e-157	1.56332	0.294	0.163	5.43017e-153
RTL9	9.88468e-113	1.5606	0.261	0.157	3.67344e-108
FLCN	2.00184e-159	1.55896	0.261	0.131	7.43944e-155
CDH20	2.03586e-220	1.55778	0.351	0.18	7.56585e-216
TNFRSF19	1.32312e-176	1.5551	0.378	0.236	4.91711e-172
PAPPA2	2.23691e-129	1.5434	0.219	0.11	8.31305e-125
SHOC1	1.75706e-78	1.5403	0.32	0.242	6.52976e-74
TIGAR	1.33385e-179	1.53923	0.293	0.151	4.95699e-175
EMG1	2.15267e-152	1.53045	0.318	0.191	7.99995e-148
RAP2B	1.07257e-188	1.52997	0.356	0.212	3.98599e-184
LRRC8C	5.91079e-226	1.5297	0.333	0.165	2.19663e-221
GALNT13	0	1.52667	0.669	0.518	0
GLRA2	7.18966e-71	1.52492	0.193	0.118	2.67189e-66
DAB1	0	1.52465	0.838	0.693	0
SRSF1	3.65426e-228	1.51982	0.321	0.155	1.35803e-223
ABCC4	8.96459e-99	1.51683	0.273	0.172	3.33151e-94
HYDIN	2.61921e-183	1.51637	0.478	0.341	9.73376e-179
FKBP11	1.52553e-77	1.51486	0.21	0.128	5.66933e-73
SH3PXD2B	1.93853e-88	1.5128	0.202	0.116	7.20416e-84
RDH13	3.66858e-129	1.50278	0.278	0.161	1.36336e-124
MCHR2	0	1.50086	0.685	0.594	0
GCSH	4.96159e-143	1.49377	0.234	0.119	1.84388e-138
MYO10	3.73654e-69	1.48931	0.195	0.12	1.38861e-64
EFCAB13	3.17137e-157	1.4868	0.381	0.254	1.17858e-152
ARHGAP23	1.30513e-114	1.48304	0.279	0.172	4.85026e-110
ASIC2	0	1.48262	0.835	0.585	0
ZNF783	1.67938e-91	1.48021	0.314	0.217	6.24108e-87
SLC22A6	3.55904e-133	1.47641	0.416	0.317	1.32265e-128
LRRC8D	0	1.476	0.513	0.287	0
FXYD6	0	1.47504	0.648	0.283	0
RAB9B	9.17296e-209	1.47311	0.299	0.143	3.40895e-204
DPYSL5	3.48991e-214	1.4716	0.521	0.396	1.29696e-209
ZNF500	1.12937e-89	1.4692	0.211	0.122	4.19708e-85
SDHAF2	1.03246e-169	1.46913	0.255	0.124	3.83692e-165
ACTR3B	0	1.46849	0.538	0.294	0
SORCS2	7.81374e-222	1.46	0.581	0.458	2.90382e-217
PREX1	1.16576e-219	1.45869	0.467	0.309	4.3323e-215
ECM2	3.81686e-71	1.45305	0.191	0.115	1.41846e-66
C2CD6	4.9129e-56	1.45261	0.194	0.128	1.82578e-51
CAV3	3.04625e-66	1.44878	0.262	0.188	1.13208e-61
TRIM25	1.52742e-105	1.44814	0.308	0.206	5.67633e-101
FIP1L1	0	1.44736	0.538	0.286	0
PBX4	5.80782e-159	1.44623	0.337	0.202	2.15836e-154
ZFP37	5.0537e-139	1.44456	0.275	0.153	1.87811e-134
ZNF721	0	1.44171	0.764	0.602	0
SRGAP2C	2.88234e-161	1.43951	0.312	0.17	1.07116e-156
NEK5	7.72558e-132	1.43887	0.3	0.182	2.87106e-127
LRRC2	4.2441e-111	1.437	0.231	0.13	1.57723e-106
BSCL2	0	1.42686	0.53	0.231	0
RBM27	0	1.42678	0.44	0.214	0
NETO2	0	1.42654	0.508	0.315	0
RBMS2	4.51824e-67	1.42465	0.199	0.124	1.67911e-62
ZNF655	4.6191e-257	1.41766	0.395	0.201	1.7166e-252
CHD5	0	1.41759	0.857	0.836	0
MPP3	9.30201e-75	1.40817	0.193	0.114	3.45691e-70
RFX2	1.54238e-130	1.40675	0.347	0.228	5.73194e-126
SMIM7	1.37536e-242	1.4042	0.371	0.19	5.11124e-238
NEXN	3.41027e-74	1.40068	0.244	0.162	1.26736e-69
STYK1	1.21801e-152	1.39858	0.306	0.178	4.52649e-148
NRBP2	1.08513e-171	1.3983	0.42	0.287	4.03268e-167
PLXND1	3.55872e-186	1.39784	0.528	0.42	1.32253e-181
STUM	0	1.39727	0.562	0.309	0
SIAH3	1.11881e-112	1.39288	0.334	0.225	4.15782e-108
LPCAT3	8.76443e-302	1.39056	0.616	0.512	3.25712e-297
CCDC144A	1.82594e-201	1.38739	0.661	0.66	6.78576e-197
CPB2	1.2356e-54	1.38336	0.172	0.109	4.59185e-50
C1R	1.98491e-48	1.38205	0.212	0.146	7.37651e-44
RIPOR2	9.66046e-297	1.38145	0.508	0.313	3.59012e-292
SEC14L2	5.17946e-130	1.3757	0.394	0.282	1.92484e-125
NOTCH2	7.61463e-162	1.3754	0.391	0.253	2.82983e-157
PRH1	0	1.37102	0.726	0.542	0
SGF29	4.01667e-115	1.37078	0.338	0.23	1.49272e-110
RFC3	3.86644e-235	1.36923	0.473	0.301	1.43688e-230
PRKCG	1.12336e-240	1.36684	0.502	0.343	4.17473e-236
CCDC88A	0	1.36597	0.942	0.951	0
PRSS23	3.36556e-123	1.36164	0.511	0.455	1.25074e-118
SGK3	0	1.36118	0.664	0.479	0
GRIK1	4.02638e-37	1.35241	0.201	0.151	1.49632e-32
MRPS28	1.54345e-183	1.35102	0.349	0.195	5.73591e-179
PPP4R4	4.81206e-219	1.34913	0.463	0.304	1.78831e-214
SLC22A8	2.95766e-72	1.34489	0.379	0.31	1.09915e-67
LYRM9	1.34307e-153	1.33983	0.268	0.139	4.99125e-149
TRPV1	2.42913e-63	1.33616	0.229	0.154	9.02736e-59
LY86	2.94527e-102	1.33568	0.276	0.173	1.09455e-97
LRRTM1	9.62058e-87	1.33444	0.249	0.158	3.5753e-82
AOAH	4.39777e-41	1.33334	0.222	0.163	1.63434e-36
CCDC39	1.74608e-131	1.33291	0.294	0.172	6.48895e-127
AHR	1.18555e-158	1.33058	0.454	0.323	4.40588e-154
LUC7L3	0	1.32844	0.933	0.941	0
FAM53B	6.69063e-106	1.3255	0.269	0.159	2.48644e-101
ACSL6	0	1.32302	0.534	0.244	0
ANAPC10	0	1.32286	0.48	0.24	0
KSR1	1.86896e-185	1.31797	0.514	0.395	6.94561e-181
GLS2	6.18674e-124	1.31708	0.266	0.15	2.29918e-119
GALNT14	3.87083e-221	1.3168	0.608	0.485	1.43852e-216
QKI	1.19134e-05	1.3141	0.293	0.31	0.442736
PIK3C2B	4.23492e-102	1.31116	0.386	0.292	1.57382e-97
NDUFA9	8.98373e-129	1.31068	0.33	0.204	3.33862e-124
HIP1R	1.78014e-32	1.31061	0.212	0.162	6.61555e-28
ZHX1	4.52827e-197	1.30417	0.336	0.177	1.68284e-192
GHR	1.02337e-305	1.30216	0.573	0.384	3.80316e-301
IL7	1.60581e-81	1.29994	0.394	0.318	5.96767e-77
FLACC1	9.34883e-90	1.29961	0.382	0.293	3.4743e-85
CLN6	4.91345e-89	1.29816	0.234	0.141	1.82599e-84
CACNA1I	4.45427e-150	1.29735	0.477	0.365	1.65534e-145
GPRC5B	1.0834e-96	1.29132	0.192	0.104	4.02625e-92
TIAM1	0	1.28919	0.707	0.579	0
C12orf4	2.5499e-218	1.28742	0.35	0.178	9.47618e-214
KCNH8	2.69373e-188	1.28408	0.36	0.201	1.00107e-183
KRIT1	0	1.28389	0.5	0.263	0
SLC16A2	2.19807e-134	1.28217	0.389	0.271	8.16867e-130
NYAP2	0	1.28205	0.762	0.698	0
A2M	1.09034e-33	1.28181	0.148	0.102	4.05204e-29
P2RY14	4.2476e-84	1.2817	0.487	0.463	1.57853e-79
CCDC68	1.52598e-123	1.2815	0.299	0.178	5.671e-119
ARHGEF26	1.22537e-142	1.28004	0.367	0.235	4.55385e-138
XKR4	0	1.27973	0.922	0.905	0
GPRASP1	2.64594e-239	1.27898	0.378	0.191	9.83309e-235
HAAO	7.90099e-79	1.27798	0.223	0.139	2.93624e-74
CALN1	0	1.27594	0.829	0.689	0
ERBB4	2.7074e-42	1.27588	0.188	0.311	1.00615e-37
FAM228A	9.89446e-34	1.27444	0.149	0.102	3.67708e-29
CHD3	2.96348e-50	1.27368	0.481	0.446	1.10132e-45
SPTB	3.82296e-125	1.26677	0.405	0.296	1.42073e-120
HAUS3	5.31397e-54	1.26495	0.208	0.139	1.97483e-49
RYR3	0	1.26217	0.725	0.549	0
RBM25	5.23469e-81	1.26063	0.84	0.884	1.94537e-76
GJC1	4.01198e-42	1.25516	0.158	0.103	1.49097e-37
CACHD1	4.02677e-220	1.2524	0.483	0.311	1.49647e-215
KIF2A	0	1.25192	0.613	0.391	0
FGD4	5.46864e-104	1.25048	0.413	0.313	2.03231e-99
B3GAT1	8.68221e-178	1.24767	0.566	0.467	3.22657e-173
WWC1	7.91904e-215	1.24709	0.573	0.46	2.94295e-210
GPR26	1.16632e-141	1.24476	0.362	0.232	4.3344e-137
SEMA5B	3.87715e-148	1.23534	0.492	0.394	1.44087e-143
B3GNT5	4.11156e-52	1.23087	0.269	0.202	1.52798e-47
NKAIN1	7.43572e-69	1.22914	0.286	0.203	2.76334e-64
POLN	3.59452e-13	1.22363	0.133	0.105	1.33583e-08
HSD11B1L	1.44484e-42	1.22157	0.162	0.106	5.36945e-38
CPNE6	2.04446e-83	1.22156	0.202	0.117	7.59782e-79
ABCB1	2.86047e-24	1.21523	0.351	0.324	1.06304e-19
NPEPL1	1.90134e-74	1.21515	0.379	0.301	7.06596e-70
SMPD4	3.69349e-48	1.2149	0.32	0.255	1.37261e-43
TMEM108	0	1.21289	0.783	0.652	0
CUL9	1.9706e-96	1.21206	0.461	0.39	7.32336e-92
SDHD	5.18461e-74	1.20957	0.212	0.129	1.92676e-69
ADAT1	4.00316e-30	1.20936	0.153	0.108	1.48769e-25
RASGEF1C	9.14358e-74	1.20854	0.346	0.259	3.39803e-69
ZFP41	7.27106e-15	1.20708	0.157	0.126	2.70214e-10
ZNF337	7.29484e-228	1.20536	0.607	0.533	2.71098e-223
TFAP2E	6.43179e-67	1.20506	0.318	0.238	2.39025e-62
VARS2	9.26305e-13	1.20482	0.196	0.168	3.44243e-08
AFF2	3.54035e-136	1.20199	0.432	0.311	1.3157e-131
NPDC1	0	1.20184	0.621	0.47	0
LZTR1	3.45147e-43	1.19811	0.239	0.178	1.28267e-38
TGFB2	6.67403e-37	1.19698	0.22	0.165	2.48027e-32
RFFL	2.58822e-82	1.19623	0.33	0.241	9.61859e-78
UPP2	0	1.19525	0.715	0.621	0
ZNF737	5.70438e-138	1.18957	0.42	0.301	2.11992e-133
ST3GAL1	4.87111e-31	1.1854	0.205	0.157	1.81025e-26
SEMA4A	6.93639e-20	1.18342	0.163	0.128	2.57777e-15
SEZ6	4.21876e-41	1.1819	0.305	0.249	1.56782e-36
STX16	1.69988e-304	1.18041	0.643	0.546	6.31725e-300
CYP46A1	2.20746e-234	1.17307	0.601	0.505	8.20359e-230
SLC16A4	1.10351e-89	1.17282	0.306	0.211	4.10097e-85
PHLDB1	6.9685e-11	1.17281	0.161	0.138	2.5897e-06
SERINC5	9.44929e-194	1.17244	0.617	0.554	3.51164e-189
SPDYA	1.70215e-80	1.17173	0.319	0.231	6.32568e-76
PIP5K1B	1.6516e-202	1.1715	0.553	0.433	6.13785e-198
RNASET2	9.14135e-21	1.17091	0.142	0.106	3.3972e-16
PKN1	1.37915e-30	1.16776	0.166	0.12	5.12532e-26
MEGF11	9.89908e-25	1.16733	0.188	0.145	3.67879e-20
RBPMS	1.19717e-59	1.165	0.217	0.143	4.44903e-55
SH3RF3	0	1.16421	0.805	0.757	0
PKD2L1	7.79323e-50	1.16052	0.293	0.224	2.8962e-45
TCF7	5.66033e-61	1.15992	0.203	0.129	2.10355e-56
GRIA4	0	1.15733	0.898	0.91	0
EDA	1.78947e-71	1.15203	0.305	0.217	6.6502e-67
SLIT3	1.28168e-255	1.15125	0.371	0.18	4.7631e-251
MAMLD1	5.41803e-151	1.14828	0.617	0.548	2.0135e-146
PTPRS	0	1.14659	0.801	0.766	0
NCAM2	0	1.14629	0.954	0.928	0
CC2D2B	5.5582e-42	1.14554	0.252	0.192	2.06559e-37
TTC7A	1.27677e-152	1.14251	0.549	0.474	4.74485e-148
AGGF1	5.63691e-141	1.14224	0.332	0.198	2.09485e-136
NCAN	1.0528e-204	1.14032	0.622	0.548	3.91253e-200
NECAP1	4.11956e-132	1.13982	0.277	0.155	1.53095e-127
SLC1A6	1.11595e-59	1.13956	0.257	0.184	4.14719e-55
SCN7A	8.33037e-26	1.13878	0.149	0.108	3.09582e-21
HMGN2	1.02978e-75	1.13698	0.31	0.223	3.82698e-71
SLC9A5	3.71611e-55	1.13285	0.298	0.227	1.38102e-50
LGI4	5.41993e-111	1.12826	0.505	0.424	2.01421e-106
SLC4A3	8.33295e-41	1.12791	0.288	0.231	3.09677e-36
SLC14A2	1.90882e-34	1.12589	0.15	0.101	7.09376e-30
PITPNM2	2.21457e-287	1.12366	0.711	0.677	8.22999e-283
FSIP2	1.1634e-12	1.12347	0.144	0.118	4.32354e-08
IQCK	8.42136e-181	1.12237	0.575	0.479	3.12963e-176
WASHC1	8.04768e-28	1.12119	0.273	0.226	2.99076e-23
PHACTR2	2.39997e-174	1.12089	0.511	0.363	8.91901e-170
GOLGA8A	0	1.11756	0.805	0.813	0
RNASEH1	1.1644e-65	1.11316	0.175	0.102	4.32725e-61
DPY19L1	0	1.11072	0.759	0.733	0
PTPRB	3.61008e-183	1.10965	0.61	0.526	1.34161e-178
PIPOX	2.80265e-45	1.10839	0.16	0.102	1.04155e-40
FCHO1	2.41638e-75	1.1075	0.436	0.375	8.98001e-71
DPYD	0	1.10653	0.877	0.816	0
RAB3IP	2.38483e-35	1.10463	0.229	0.176	8.86276e-31
ELK3	1.52918e-24	1.1037	0.158	0.117	5.6829e-20
HIPK2	5.39455e-74	1.10145	0.41	0.334	2.00478e-69
PTGIS	2.10878e-27	1.10094	0.144	0.101	7.83685e-23
CCDC113	2.5079e-55	1.09543	0.173	0.106	9.32009e-51
GLT8D2	4.24821e-81	1.09522	0.368	0.28	1.57876e-76
SHANK2	0	1.09396	0.879	0.897	0
NPY1R	1.94237e-265	1.09289	0.698	0.612	7.21843e-261
HPS4	2.30857e-81	1.09278	0.489	0.441	8.57933e-77
C1S	9.54203e-85	1.09135	0.413	0.334	3.54611e-80
PTPRZ1	1.92134e-159	1.09108	0.413	0.259	7.14027e-155
SWAP70	6.94455e-19	1.09002	0.138	0.104	2.5808e-14
JPT2	8.91837e-26	1.08317	0.167	0.124	3.31434e-21
RAB5C	1.16129e-78	1.08174	0.205	0.12	4.31569e-74
SARS2	1.11847e-30	1.07736	0.149	0.103	4.15657e-26
CSMD2	0	1.07648	0.888	0.881	0
RAD51B	5.24574e-96	1.07645	0.366	0.257	1.94947e-91
SLC22A24	6.45507e-06	1.07539	0.437	0.488	0.23989
C11orf65	8.5481e-22	1.07539	0.176	0.138	3.17673e-17
WDR6	6.28877e-24	1.07111	0.288	0.245	2.3371e-19
BDP1	0	1.0702	0.866	0.892	0
IGSF10	4.90362e-56	1.06854	0.305	0.235	1.82233e-51
STAG3	3.18177e-68	1.06819	0.397	0.327	1.18244e-63
DYRK2	3.12772e-39	1.06362	0.209	0.151	1.16235e-34
CATSPERG	8.5601e-26	1.06274	0.161	0.119	3.18119e-21
ZNF418	1.63706e-25	1.06134	0.173	0.129	6.08379e-21
XYLT1	0	1.06066	0.816	0.802	0
DCAF15	3.10778e-48	1.06018	0.249	0.18	1.15495e-43
TBC1D16	3.48301e-21	1.06015	0.226	0.185	1.29439e-16
TACR1	1.52039e-39	1.05931	0.188	0.131	5.65021e-35
POU3F3	1.73661e-117	1.05607	0.204	0.102	6.45375e-113
ZNF98	2.71139e-58	1.05555	0.172	0.103	1.00764e-53
NAV1	1.54757e-292	1.05336	0.751	0.719	5.75122e-288
NECTIN3	2.25793e-303	1.05261	0.786	0.795	8.39113e-299
PSD2	1.93557e-29	1.05111	0.193	0.145	7.19316e-25
NBPF1	6.0622e-31	1.04971	0.232	0.182	2.2529e-26
CC2D1B	6.14687e-33	1.04963	0.214	0.162	2.28436e-28
TSPOAP1	6.68469e-123	1.04867	0.603	0.554	2.48423e-118
SPDYE5	2.12411e-62	1.04862	0.281	0.203	7.89382e-58
GPSM2	8.07551e-54	1.04722	0.392	0.34	3.0011e-49
FAM20A	1.7899e-07	1.04601	0.148	0.129	0.0066518
TMEM163	3.89233e-143	1.04542	0.579	0.495	1.44651e-138
SLC6A6	2.23647e-63	1.04389	0.381	0.31	8.31139e-59
NFIA	0.285501	1.04298	0.17	0.174	1
ADGRG2	3.92658e-24	1.04173	0.141	0.101	1.45924e-19
TMEM43	1.02919e-37	1.04163	0.268	0.209	3.82477e-33
STRC	3.72256e-32	1.04156	0.169	0.119	1.38341e-27
KIF26B	1.30041e-33	1.0411	0.303	0.253	4.83273e-29
CHMP4A	1.1285e-61	1.04107	0.333	0.26	4.19385e-57
ZNF239	1.75061e-27	1.04077	0.18	0.135	6.50578e-23
RGS12	6.5304e-86	1.04064	0.353	0.255	2.42689e-81
ZNF350	3.02901e-62	1.03908	0.217	0.141	1.12567e-57
SMARCE1	4.43628e-62	1.03907	0.343	0.266	1.64866e-57
LOXL2	7.12201e-37	1.03414	0.235	0.179	2.64675e-32
PLPPR4	0	1.03097	0.786	0.786	0
COL6A6	1.44675e-11	1.03015	0.146	0.121	5.37656e-07
SPATA1	1.01529e-49	1.02723	0.254	0.186	3.77311e-45
ZNF713	1.90064e-61	1.0251	0.41	0.344	7.06336e-57
DENND2A	7.44162e-14	1.02049	0.196	0.168	2.76553e-09
TSPAN14	5.07025e-46	1.01998	0.406	0.362	1.88426e-41
PTK7	5.36362e-128	1.01948	0.569	0.491	1.99328e-123
PRKG2	3.80196e-37	1.01876	0.232	0.175	1.41292e-32
PPARG	3.67699e-34	1.01619	0.246	0.189	1.36648e-29
SLC35A1	3.95799e-214	1.01601	0.595	0.474	1.47091e-209
CLDN12	4.49847e-84	1.01388	0.395	0.298	1.67177e-79
HIVEP3	0	1.01367	0.873	0.886	0
CPOX	3.0023e-60	1.01352	0.234	0.158	1.11574e-55
SRGAP2B	2.06023e-18	1.01075	0.315	0.279	7.65642e-14
CACNA1G	2.22896e-86	1.01019	0.544	0.491	8.28348e-82
ZNF274	8.23038e-29	1.00735	0.202	0.152	3.05866e-24
SMARCC2	1.12891e-41	1.00718	0.3	0.234	4.19538e-37
ASIC1	5.47279e-20	1.00651	0.239	0.203	2.03385e-15
RAVER2	2.47428e-146	1.00593	0.52	0.408	9.19516e-142
MORN3	7.32009e-17	1.00305	0.172	0.138	2.72036e-12
TMEM179	2.63255e-36	1.00188	0.468	0.465	9.78334e-32
ADAMTS19	7.45719e-139	1.00046	0.709	0.722	2.77132e-134
SMARCA1	1.69937e-108	0.999161	0.594	0.551	6.31535e-104
ZMIZ2	9.11309e-51	0.998867	0.446	0.4	3.3867e-46
ZNF462	3.07021e-40	0.998568	0.407	0.361	1.14098e-35
SLC22A23	7.51446e-208	0.998482	0.689	0.657	2.7926e-203
CCDC192	3.77419e-08	0.997322	0.232	0.219	0.0014026
PLAGL1	5.49184e-133	0.996122	0.514	0.398	2.04093e-128
ANKUB1	6.36316e-35	0.995762	0.57	0.62	2.36474e-30
GRIK5	6.7647e-88	0.995383	0.567	0.541	2.51397e-83
MRPS6	6.66918e-49	0.99429	0.184	0.12	2.47847e-44
C3orf49	7.90981e-31	0.994087	0.237	0.188	2.93952e-26
IMPG2	1.06797e-07	0.993921	0.141	0.122	0.00396889
ARMC3	6.13139e-31	0.990946	0.169	0.12	2.27861e-26
TRIM46	1.6981e-53	0.990635	0.351	0.288	6.31065e-49
TAFA1	0	0.990613	0.831	0.487	0
CORO1A	4.189e-14	0.990568	0.191	0.161	1.55676e-09
FGF1	2.24863e-33	0.988356	0.291	0.243	8.3566e-29
LMO7	0	0.986874	0.806	0.821	0
AGBL5	3.48414e-46	0.985886	0.313	0.253	1.29481e-41
MON1B	1.38724e-24	0.985102	0.165	0.122	5.15539e-20
CLEC2D	4.47148e-24	0.984193	0.157	0.115	1.66174e-19
IL34	5.56707e-71	0.983413	0.373	0.292	2.06889e-66
KCNAB1	7.81202e-55	0.983101	0.188	0.119	2.90318e-50
TP53TG5	5.82169e-40	0.980684	0.268	0.211	2.16351e-35
MORC2	3.66774e-28	0.978924	0.297	0.256	1.36304e-23
STK19	6.21961e-17	0.977843	0.185	0.15	2.31139e-12
KCNH1	0	0.977471	0.92	0.921	0
KCNT2	0	0.976541	0.745	0.514	0
RAB27B	1.85757e-205	0.97579	0.699	0.638	6.90327e-201
WNT5B	1.49376e-24	0.975265	0.205	0.162	5.55125e-20
DOT1L	8.88035e-07	0.975238	0.235	0.222	0.033002
RASGEF1B	8.01351e-150	0.975156	0.576	0.471	2.97806e-145
SFMBT1	2.70486e-63	0.975055	0.455	0.406	1.00521e-58
PPP3R1	0	0.97233	0.673	0.313	0
LRTM1	2.08112e-44	0.971463	0.362	0.308	7.73405e-40
FBXL13	1.55555e-97	0.967491	0.574	0.545	5.78089e-93
SOGA3	1.49616e-273	0.965132	0.48	0.244	5.56018e-269
SERTAD2	4.02132e-84	0.964341	0.496	0.432	1.49444e-79
GNAL	2.32915e-40	0.963266	0.163	0.109	8.65583e-36
ASAP3	1.92954e-25	0.954081	0.185	0.141	7.17074e-21
MINDY4	2.65303e-57	0.953452	0.287	0.203	9.85946e-53
SYCP2L	1.68658e-61	0.951395	0.445	0.388	6.26785e-57
DCAKD	1.05251e-69	0.95039	0.467	0.411	3.91144e-65
ZNF124	4.30477e-45	0.950348	0.328	0.267	1.59978e-40
ARHGAP12	4.33736e-38	0.950214	0.268	0.205	1.61189e-33
IL10RB	3.21125e-21	0.947373	0.229	0.19	1.1934e-16
WWC2	1.20261e-103	0.946928	0.493	0.389	4.46925e-99
ITGA9	6.76186e-137	0.946524	0.579	0.5	2.51291e-132
CDH3	4.12724e-16	0.945542	0.242	0.211	1.53381e-11
GLDC	2.73102e-08	0.945266	0.146	0.127	0.00101493
TATDN2	6.19988e-30	0.944852	0.148	0.102	2.30406e-25
SASH1	1.36693e-51	0.942072	0.512	0.488	5.07991e-47
EPHB2	3.80483e-56	0.936278	0.528	0.511	1.41399e-51
ZNF69	2.46942e-07	0.936193	0.186	0.167	0.00917712
CORIN	6.51359e-15	0.935767	0.149	0.119	2.42064e-10
SAMD5	6.57192e-141	0.935239	0.582	0.466	2.44232e-136
CREB5	2.88407e-124	0.934635	0.511	0.394	1.07181e-119
ZNF420	1.67546e-85	0.934443	0.527	0.488	6.22652e-81
SGCZ	0	0.933484	0.787	0.559	0
MORC4	1.23896e-08	0.933168	0.15	0.129	0.000460436
VLDLR	7.16287e-12	0.931436	0.131	0.106	2.66194e-07
MYOT	2.55003e-44	0.930569	0.169	0.11	9.47669e-40
FBF1	1.06238e-42	0.930468	0.318	0.257	3.94813e-38
DEPDC4	4.28084e-20	0.930119	0.138	0.101	1.59089e-15
PLCG2	5.79861e-32	0.929805	0.193	0.141	2.15494e-27
NUMBL	2.75783e-42	0.929725	0.408	0.363	1.02489e-37
GP1BB	5.80535e-22	0.929093	0.342	0.306	2.15744e-17
RGPD8	7.07266e-15	0.928909	0.154	0.122	2.62841e-10
TAFA5	1.2605e-115	0.92872	0.721	0.759	4.68439e-111
EHMT1	1.40135e-203	0.927741	0.713	0.712	5.20782e-199
DNAH5	8.44037e-20	0.926146	0.199	0.16	3.1367e-15
ZRANB3	3.57486e-276	0.92423	0.76	0.782	1.32852e-271
P4HA3	8.20377e-48	0.923934	0.343	0.286	3.04877e-43
PRB1	3.00966e-23	0.923403	0.179	0.137	1.11848e-18
RASGRP1	2.34151e-102	0.9225	0.534	0.455	8.70175e-98
GREB1L	5.19522e-25	0.920857	0.18	0.135	1.9307e-20
ZNF471	1.36223e-23	0.920367	0.331	0.297	5.06245e-19
FANCI	4.24217e-07	0.918243	0.163	0.146	0.0157652
BRSK1	0.0274732	0.916276	0.48	0.531	1
ZNF608	3.96461e-33	0.916204	0.234	0.179	1.47337e-28
CAV2	4.47695e-16	0.915944	0.193	0.159	1.66377e-11
CELF5	0	0.91409	0.852	0.865	0
FANCA	6.26761e-29	0.913133	0.309	0.265	2.32923e-24
ZDHHC8	1.99239e-43	0.912567	0.405	0.356	7.40433e-39
SPEG	1.85325e-37	0.91204	0.407	0.367	6.88722e-33
TMEM205	3.3485e-69	0.911504	0.306	0.221	1.2444e-64
ELAVL3	1.38767e-184	0.911313	0.761	0.776	5.15698e-180
TRIOBP	5.16065e-07	0.910341	0.124	0.106	0.0191785
VASH1	2.30574e-26	0.910239	0.368	0.332	8.56883e-22
CCDC148	2.2884e-33	0.909375	0.391	0.345	8.50439e-29
WASHC2A	7.56327e-18	0.908073	0.215	0.177	2.81074e-13
BTG3	1.493e-30	0.907985	0.193	0.143	5.54844e-26
COLEC10	2.12951e-05	0.907801	0.117	0.102	0.791391
NPIPB2	5.28766e-09	0.907078	0.135	0.114	0.000196505
CD302	2.64809e-28	0.906741	0.24	0.192	9.84108e-24
ACSM6	7.69057e-19	0.906319	0.188	0.154	2.85805e-14
TSHR	0.211704	0.906272	0.111	0.109	1
LURAP1	8.67306e-36	0.904618	0.323	0.272	3.22317e-31
IKBIP	5.61388e-26	0.90296	0.174	0.129	2.08629e-21
DGKG	1.11154e-05	0.901743	0.162	0.196	0.413081
MYO18A	1.53515e-30	0.901597	0.392	0.356	5.70509e-26
MOB3A	7.23015e-23	0.899242	0.224	0.182	2.68694e-18
CSAD	2.28836e-144	0.898417	0.67	0.663	8.50422e-140
PRICKLE2	0	0.898023	0.864	0.908	0
CASK	0	0.897996	0.794	0.824	0
FAM228B	2.43788e-107	0.897993	0.629	0.627	9.0599e-103
SLC27A1	2.78784e-26	0.897792	0.435	0.419	1.03604e-21
LCORL	1.2634e-192	0.897601	0.678	0.581	4.69518e-188
CFTR	5.02661e-32	0.897192	0.238	0.189	1.86804e-27
FILIP1	5.68162e-17	0.896985	0.156	0.121	2.11146e-12
TIMP3	3.45846e-26	0.89675	0.488	0.507	1.28527e-21
EIF4E3	1.40613e-85	0.895731	0.446	0.359	5.22558e-81
SLC44A2	9.84379e-16	0.893292	0.29	0.266	3.65825e-11
GRM4	2.93611e-08	0.892061	0.317	0.315	0.00109115
SLC16A1	2.01636e-41	0.891962	0.244	0.181	7.49339e-37
SGCD	0	0.89104	0.827	0.779	0
SHANK1	4.7229e-41	0.89057	0.479	0.459	1.75517e-36
GP6	4.81147e-32	0.89001	0.254	0.201	1.78808e-27
PODXL	3.66071e-16	0.889969	0.139	0.107	1.36043e-11
FOXN3	5.98673e-162	0.888925	0.741	0.741	2.22485e-157
ZNF571	3.04243e-24	0.885695	0.25	0.208	1.13066e-19
B3GNT2	2.81574e-23	0.885351	0.234	0.192	1.04641e-18
PTPRR	0	0.884211	0.816	0.856	0
PLD1	4.28487e-18	0.884175	0.217	0.18	1.59238e-13
ANKRD36B	1.61721e-45	0.88406	0.625	0.648	6.01003e-41
BACH1	2.89978e-18	0.883256	0.233	0.197	1.07765e-13
SLC22A9	3.72772e-32	0.882813	0.398	0.363	1.38533e-27
TMEM231	4.90017e-26	0.882486	0.258	0.212	1.82105e-21
EXD3	8.65922e-39	0.879097	0.574	0.58	3.21803e-34
ATXN7L2	0.0200319	0.878756	0.116	0.109	1
UNC5C	0	0.877628	0.857	0.873	0
FDX2	2.10114e-59	0.877262	0.2	0.126	7.80845e-55
OGG1	5.61698e-50	0.875938	0.425	0.379	2.08744e-45
RNF112	0.0172466	0.872398	0.257	0.262	1
NADK	5.86033e-09	0.871487	0.172	0.15	0.000217788
CDK19	1.9046e-222	0.870735	0.744	0.749	7.07808e-218
COL4A2	8.78059e-10	0.869381	0.149	0.126	3.26313e-05
CYTH3	6.56042e-92	0.868217	0.646	0.653	2.43805e-87
FCHSD2	4.92973e-192	0.864261	0.75	0.767	1.83203e-187
C1orf159	2.74878e-45	0.864192	0.498	0.478	1.02153e-40
ZNF546	3.26902e-21	0.863329	0.332	0.301	1.21487e-16
PML	1.07168e-05	0.857725	0.137	0.122	0.398269
UCHL3	6.94794e-34	0.856095	0.316	0.264	2.58206e-29
PTPA	3.3015e-56	0.855607	0.27	0.192	1.22694e-51
ZNF780A	2.13967e-11	0.85517	0.244	0.22	7.95165e-07
STK10	5.52373e-06	0.855128	0.147	0.131	0.205278
NTNG2	4.22013e-07	0.853531	0.264	0.252	0.0156833
GSDME	1.70709e-13	0.853354	0.191	0.162	6.34407e-09
RARRES1	1.17869e-25	0.853315	0.337	0.307	4.38036e-21
KDM7A	7.03482e-26	0.853021	0.391	0.36	2.61435e-21
FSD2	7.34328e-29	0.852253	0.183	0.136	2.72898e-24
PRRC2C	7.8382e-53	0.85225	0.794	0.846	2.91291e-48
SYNE2	1.06252e-05	0.851577	0.221	0.209	0.394865
DGKH	5.1506e-122	0.850237	0.704	0.736	1.91412e-117
PDE4DIP	3.28588e-216	0.850028	0.771	0.765	1.22113e-211
TMEM104	1.51618e-10	0.848832	0.146	0.121	5.63457e-06
SNX32	6.20975e-157	0.845983	0.703	0.712	2.30773e-152
FREM3	1.32891e-28	0.845849	0.196	0.148	4.93864e-24
TULP3	2.1002e-08	0.845526	0.178	0.157	0.000780496
CCN3	9.03537e-07	0.843801	0.268	0.259	0.0335781
SDK2	0.624725	0.839981	0.168	0.176	1
ACAP3	9.55256e-77	0.839057	0.647	0.64	3.55002e-72
DGKA	0.00925802	0.837956	0.27	0.272	1
LDLRAD4	0	0.837342	0.906	0.914	0
SLC6A11	5.0408e-39	0.83662	0.371	0.316	1.87331e-34
CPNE7	5.88433e-36	0.834952	0.239	0.178	2.18679e-31
CABLES1	2.10731e-51	0.833054	0.497	0.457	7.83141e-47
IER3IP1	1.30453e-29	0.832529	0.173	0.124	4.84802e-25
BFSP1	5.29452e-12	0.831171	0.129	0.103	1.9676e-07
POLQ	5.7687e-08	0.83025	0.245	0.229	0.00214382
C11orf24	5.95056e-12	0.829206	0.129	0.102	2.21141e-07
LUC7L	1.05534e-95	0.828576	0.698	0.755	3.92194e-91
PRKD2	6.85309e-05	0.827821	0.126	0.112	1
KLHL22	1.74036e-68	0.82777	0.578	0.566	6.46771e-64
PDZD2	2.14678e-93	0.827149	0.58	0.522	7.97807e-89
DONSON	1.95455e-25	0.825762	0.234	0.189	7.26369e-21
TARDBP	3.78355e-31	0.82567	0.335	0.284	1.40608e-26
ZNF880	1.35772e-10	0.824194	0.196	0.17	5.04569e-06
AXIN2	0.000102196	0.823766	0.239	0.232	1
ZNF780B	2.76006e-64	0.823578	0.649	0.681	1.02572e-59
KIRREL3	0	0.823188	0.905	0.865	0
GTF2IRD1	6.20314e-05	0.82293	0.283	0.281	1
LIG1	3.11251e-08	0.822664	0.174	0.152	0.0011567
SRRT	3.12457e-05	0.821306	0.287	0.28	1
NWD2	1.77556e-259	0.821278	0.822	0.861	6.59852e-255
BLOC1S5	6.79163e-07	0.820894	0.123	0.104	0.0252397
UST	4.92459e-86	0.820135	0.648	0.658	1.83013e-81
C3orf70	1.05813e-28	0.819856	0.326	0.281	3.93234e-24
ZNF611	1.79798e-29	0.81802	0.408	0.377	6.68184e-25
PCBD2	9.65308e-13	0.817339	0.228	0.2	3.58737e-08
CDK9	0.131312	0.817227	0.261	0.288	1
KIAA1328	1.21156e-152	0.816992	0.726	0.722	4.50251e-148
INTS12	1.09064e-17	0.816888	0.372	0.353	4.05315e-13
EPN2	1.43526e-112	0.816683	0.678	0.682	5.33385e-108
RILPL2	1.49752e-25	0.81537	0.348	0.313	5.56525e-21
PPP2CA	3.82206e-173	0.812758	0.399	0.233	1.42039e-168
BEGAIN	1.80556e-06	0.812503	0.321	0.318	0.0671002
AP1G2	0.585077	0.810682	0.334	0.363	1
ZNF808	1.02508e-07	0.810469	0.191	0.17	0.00380951
PSEN1	2.55267e-75	0.808971	0.615	0.627	9.48648e-71
MICALL2	1.03495e-06	0.807728	0.216	0.198	0.038462
CCZ1	1.84774e-30	0.806654	0.322	0.274	6.86675e-26
PROSER3	6.11698e-12	0.806527	0.173	0.145	2.27325e-07
KLHL34	1.23823e-17	0.806493	0.151	0.118	4.60165e-13
PGAP2	1.35297e-16	0.806334	0.355	0.332	5.02806e-12
DDI2	9.45257e-42	0.805304	0.448	0.411	3.51286e-37
CYTH1	3.94888e-22	0.805286	0.477	0.476	1.46752e-17
ZNF493	2.97551e-62	0.804022	0.515	0.478	1.10579e-57
SLC6A1	6.02643e-18	0.80384	0.157	0.124	2.2396e-13
ZFHX3	2.72281e-07	0.80221	0.263	0.246	0.0101188
PFKFB4	3.26344e-05	0.801993	0.124	0.109	1
R3HDM1	0	0.801023	0.97	0.983	0
RIN1	0.0577008	0.799236	0.103	0.112	1
LRIG1	0.0292284	0.798713	0.2	0.198	1
GABRG1	3.28913e-100	0.798627	0.631	0.592	1.22234e-95
SEMA6A	1.0194e-16	0.798495	0.231	0.194	3.78841e-12
FBXL19	0.00044287	0.795688	0.209	0.2	1
CCND2	3.0024e-134	0.795623	0.437	0.291	1.11578e-129
PLPPR5	2.75873e-86	0.795304	0.624	0.627	1.02523e-81
SNAPC4	0.038524	0.794902	0.265	0.296	1
PTCHD1	3.49364e-25	0.793725	0.367	0.329	1.29834e-20
ZNF514	4.55216e-06	0.793458	0.193	0.177	0.169172
LIPE	6.00023e-25	0.790734	0.241	0.195	2.22987e-20
LPAR6	2.05145e-09	0.790038	0.196	0.174	7.6238e-05
CTSS	0.841057	0.789448	0.124	0.128	1
ZNF345	1.03081e-23	0.788835	0.413	0.388	3.8308e-19
PHRF1	0.000321641	0.788021	0.225	0.217	1
ADCY10	0.000514095	0.787962	0.141	0.13	1
PCNT	0.0293585	0.787375	0.439	0.509	1
CDK11B	0.0494775	0.786936	0.247	0.248	1
ADCY6	6.69332e-07	0.78679	0.326	0.322	0.0248744
SLC9A8	2.94949e-25	0.78564	0.362	0.331	1.09612e-20
ALK	7.49058e-20	0.785001	0.215	0.175	2.78373e-15
SEC31B	6.54205e-24	0.784461	0.459	0.452	2.43122e-19
MFSD14A	5.79291e-32	0.784038	0.372	0.327	2.15282e-27
MATN2	1.13378e-20	0.783815	0.266	0.226	4.21347e-16
ZNF8	0.000327276	0.783641	0.196	0.185	1
NICN1	1.11314e-12	0.782891	0.138	0.11	4.13676e-08
PDE2A	4.92303e-59	0.782532	0.671	0.716	1.82955e-54
ZNF177	9.67538e-05	0.781558	0.169	0.155	1
KMT2B	0.0135757	0.780504	0.27	0.305	1
C4orf50	4.92809e-21	0.779976	0.464	0.465	1.83142e-16
SLC39A11	8.84783e-70	0.778047	0.567	0.515	3.28812e-65
ACTA2	9.56233e-05	0.777435	0.188	0.176	1
ZNF829	3.58445e-15	0.776654	0.162	0.129	1.33209e-10
ESR2	8.22359e-17	0.776036	0.222	0.185	3.05613e-12
CRHR1	4.90004e-24	0.77375	0.372	0.342	1.821e-19
ZNF154	2.09172e-10	0.772646	0.188	0.164	7.77345e-06
TET1	2.66584e-16	0.772544	0.399	0.391	9.90707e-12
SLC35E3	8.32308e-53	0.772051	0.593	0.604	3.09311e-48
LIX1L	1.1087e-09	0.770096	0.168	0.144	4.12028e-05
ZNF440	6.46926e-07	0.768527	0.217	0.199	0.0240417
RPS6KL1	1.23142e-32	0.768208	0.49	0.485	4.57632e-28
C12orf42	1.80074e-17	0.766915	0.217	0.178	6.69208e-13
ATP8B2	3.4037e-19	0.766744	0.467	0.469	1.26492e-14
STX19	1.1063e-08	0.765734	0.132	0.111	0.000411136
CELF2	0	0.763778	0.982	0.991	0
CNTNAP5	0	0.762661	0.943	0.941	0
MPP4	0.0180348	0.761453	0.121	0.114	1
FBXO17	3.55422e-09	0.761129	0.3	0.286	0.000132085
ZC3H12B	3.07635e-17	0.759708	0.482	0.494	1.14327e-12
SYNC	1.48813e-25	0.759084	0.417	0.401	5.53035e-21
ZNF85	1.99047e-07	0.757906	0.166	0.146	0.00739718
ADAM19	1.47094e-40	0.757302	0.489	0.478	5.46645e-36
PMS2	2.84122e-10	0.75645	0.318	0.303	1.05588e-05
ZGPAT	0.0165815	0.754632	0.184	0.178	1
TET2	1.17261e-72	0.752473	0.642	0.654	4.35776e-68
TUT4	7.72106e-260	0.751047	0.815	0.867	2.86938e-255
ASTN2	0	0.750816	0.866	0.892	0
SIN3B	2.21319e-43	0.750313	0.579	0.582	8.22487e-39
CCDC65	1.15867e-42	0.749804	0.52	0.524	4.30595e-38
B3GNTL1	4.15957e-13	0.749224	0.25	0.222	1.54582e-08
CEP128	1.43878e-23	0.749058	0.382	0.345	5.34695e-19
PCDH19	1.33935e-26	0.748887	0.424	0.392	4.97741e-22
TRAPPC6A	2.16025e-19	0.747619	0.147	0.11	8.02812e-15
SYCP3	4.41305e-06	0.744426	0.183	0.167	0.164002
PDE8A	2.30194e-46	0.743889	0.546	0.526	8.55469e-42
CYFIP1	3.44229e-40	0.743067	0.625	0.67	1.27926e-35
SIPA1L3	8.73362e-47	0.74084	0.618	0.65	3.24568e-42
MRPS36	1.25788e-57	0.74047	0.201	0.127	4.67467e-53
NPIPB4	3.85779e-15	0.739274	0.291	0.261	1.43367e-10
TF	0.0359368	0.738698	0.126	0.144	1
ZMAT1	0.665611	0.737782	0.404	0.447	1
SLIT1	0	0.736341	0.869	0.853	0
CARHSP1	3.82318e-11	0.736275	0.191	0.166	1.42081e-06
EPHA5	4.64471e-195	0.73589	0.799	0.785	1.72611e-190
CC2D2A	0.000998789	0.73572	0.407	0.436	1
MLYCD	0.16248	0.73531	0.155	0.154	1
CDR2	2.04414e-36	0.733722	0.578	0.61	7.59664e-32
SLC8A2	2.08488e-51	0.733273	0.65	0.686	7.74803e-47
ZNF710	2.13773e-11	0.732075	0.278	0.256	7.94445e-07
ZNF354C	4.96445e-11	0.731834	0.209	0.181	1.84494e-06
SLC26A8	1.84913e-27	0.730259	0.337	0.294	6.87191e-23
DUS2	1.81376e-05	0.729589	0.213	0.198	0.674048
DOCK7	2.51995e-91	0.728176	0.681	0.71	9.3649e-87
SELENON	7.00823e-14	0.727433	0.185	0.153	2.60447e-09
ANKRD24	9.66447e-11	0.725854	0.489	0.524	3.59161e-06
SYNGAP1	2.08622e-62	0.725029	0.585	0.571	7.75304e-58
FAT2	8.68582e-07	0.724116	0.147	0.129	0.0322791
UBE2Q2	9.36373e-12	0.723916	0.425	0.427	3.47984e-07
SLIT2	1.64155e-131	0.722017	0.711	0.612	6.1005e-127
FAXDC2	3.27556e-05	0.7209	0.174	0.16	1
SH2D3C	3.234e-19	0.719608	0.284	0.247	1.20185e-14
CLIP2	5.84479e-57	0.718657	0.672	0.724	2.1721e-52
FNBP1L	2.34324e-138	0.718407	0.747	0.708	8.70817e-134
ACAD10	9.48e-07	0.717252	0.302	0.293	0.0352305
CCAR1	0.000860224	0.717072	0.655	0.742	1
DGCR8	0.00385207	0.716977	0.34	0.352	1
IL17RA	0.0205688	0.716756	0.198	0.194	1
ZNF316	0.103005	0.716423	0.224	0.226	1
ACO1	1.61284e-13	0.716181	0.335	0.314	5.99378e-09
SPINT2	3.76274e-22	0.715109	0.226	0.183	1.39835e-17
NT5DC3	1.33051e-24	0.714285	0.387	0.351	4.94459e-20
TTN	0.8309	0.712986	0.456	0.527	1
GNPTAB	7.05416e-114	0.710969	0.713	0.757	2.62154e-109
MOV10L1	9.04002e-05	0.709158	0.184	0.171	1
PCDH11Y	9.9542e-24	0.708634	0.294	0.414	3.69928e-19
PLGLB1	0.952919	0.708574	0.11	0.112	1
APBB2	3.60054e-304	0.707149	0.832	0.882	1.33807e-299
STAC3	0.00493508	0.705808	0.111	0.102	1
TMEM120B	6.82703e-22	0.705613	0.491	0.501	2.53713e-17
FERMT2	7.38604e-25	0.705326	0.326	0.278	2.74487e-20
DNER	2.50352e-22	0.704792	0.397	0.369	9.30382e-18
POLG2	9.2636e-08	0.704722	0.228	0.209	0.00344263
ZFP91	5.25527e-55	0.704069	0.26	0.177	1.95302e-50
RALGDS	7.98839e-05	0.703851	0.504	0.549	1
PRKG1	0	0.703835	0.682	0.324	0
CCDC18	0.007169	0.703706	0.24	0.238	1
ALCAM	2.37672e-203	0.703681	0.823	0.709	8.83259e-199
NTM	0	0.703074	0.927	0.88	0
ZNF827	1.41817e-62	0.702549	0.613	0.597	5.27034e-58
IQANK1	4.62302e-13	0.702398	0.269	0.241	1.71805e-08
EIF2B4	0.00418243	0.702308	0.172	0.194	1
DPYSL3	5.03096e-13	0.701139	0.277	0.251	1.86966e-08
NLGN4X	3.64832e-205	0.700686	0.828	0.883	1.35582e-200
MYLIP	0.000159103	0.700513	0.296	0.296	1
ETV4	5.43995e-14	0.699613	0.166	0.134	2.02165e-09
ZNF696	0.00531563	0.699064	0.136	0.128	1
KIF1C	0.30983	0.699033	0.175	0.188	1
UMAD1	1.11661e-263	0.698696	0.526	0.267	4.14966e-259
GFRA2	1.99084e-19	0.698224	0.487	0.495	7.39856e-15
NUBP1	1.259e-16	0.697792	0.281	0.25	4.67881e-12
PTPRN2	0	0.69721	0.932	0.96	0
CAD	1.93829e-05	0.696283	0.191	0.176	0.720328
TTC6	0.000134324	0.696189	0.196	0.181	1
ACMSD	3.41333e-06	0.695811	0.255	0.243	0.12685
FMO5	0.0172251	0.694183	0.204	0.202	1
CSNK1G1	5.0554e-50	0.694076	0.593	0.612	1.87874e-45
ZNF701	0.000893705	0.693984	0.168	0.157	1
DACT3	3.69285e-12	0.693929	0.214	0.186	1.37238e-07
TLL1	1.22269e-45	0.693595	0.221	0.149	4.54389e-41
TMEM47	0.000227288	0.693291	0.149	0.137	1
LYPD6B	8.04786e-101	0.689714	0.49	0.358	2.99082e-96
PHLPP1	1.66079e-61	0.689165	0.669	0.713	6.172e-57
CTNNA1	0.0357307	0.687414	0.544	0.645	1
RCBTB2	0.118052	0.68726	0.169	0.167	1
AARS2	0.000499709	0.686841	0.167	0.156	1
MACF1	0	0.686637	0.946	0.971	0
QTRT1	0.221491	0.686328	0.483	0.548	1
KMT5C	0.0809752	0.68628	0.12	0.116	1
GDF11	1.29151e-06	0.686212	0.12	0.102	0.0479963
POLR3GL	0.493677	0.685605	0.129	0.13	1
GPR173	8.69201e-07	0.684953	0.357	0.356	0.0323021
ZNF322	0.00255682	0.684814	0.251	0.248	1
SFMBT2	1.41718e-70	0.6829	0.656	0.615	5.26667e-66
RGPD1	0.000956778	0.682617	0.15	0.14	1
SHISA9	0	0.682048	0.897	0.906	0
GPRIN1	3.10724e-07	0.681928	0.2	0.182	0.0115474
MAST1	4.39084e-88	0.680837	0.721	0.774	1.63177e-83
KDM1B	2.75604e-21	0.680221	0.366	0.337	1.02423e-16
MMP24OS	7.2925e-32	0.680045	0.378	0.333	2.71011e-27
ZNF439	9.62137e-12	0.680013	0.356	0.344	3.57559e-07
SLITRK2	2.43336e-07	0.679144	0.221	0.205	0.0090431
PDE5A	9.67144e-05	0.678683	0.583	0.786	1
MAMSTR	0.0486002	0.677758	0.127	0.121	1
SLC3A1	1.65505e-18	0.677326	0.353	0.328	6.15066e-14
DOCK9	1.08891e-152	0.677304	0.778	0.802	4.04671e-148
WDR73	1.53132e-20	0.677026	0.409	0.389	5.69085e-16
SNUPN	2.20568e-08	0.676571	0.208	0.187	0.000819696
FBRSL1	0.169627	0.676402	0.286	0.316	1
AMY2B	1.58147e-10	0.676179	0.367	0.359	5.87723e-06
FILIP1L	0.104911	0.676156	0.551	0.717	1
IVD	4.75705e-16	0.675596	0.429	0.428	1.76786e-11
SPDL1	0.0315976	0.675525	0.156	0.151	1
MKRN2OS	3.78122e-13	0.674673	0.264	0.238	1.40521e-08
ITPKC	0.00116888	0.674361	0.195	0.185	1
ANKRD30BL	1.27243e-98	0.674146	0.671	0.565	4.72874e-94
EPHB1	1.40094e-63	0.67399	0.623	0.609	5.20632e-59
PLXNA4	2.29023e-153	0.673482	0.879	0.934	8.51118e-149
TNKS1BP1	0.547877	0.673287	0.159	0.167	1
C1GALT1	1.4766e-31	0.67278	0.552	0.57	5.4875e-27
ZNF75A	9.10763e-09	0.672673	0.435	0.445	0.000338467
ST6GALNAC3	3.16735e-50	0.672576	0.551	0.498	1.17708e-45
ARHGEF2	2.62003e-31	0.671799	0.533	0.548	9.73681e-27
JUN	8.57499e-06	0.671488	0.155	0.138	0.318672
MB21D2	3.50819e-39	0.671195	0.559	0.551	1.30375e-34
DCBLD2	5.3589e-33	0.669569	0.638	0.698	1.99153e-28
STRADB	1.50397e-05	0.668668	0.48	0.534	0.55892
CHD4	0.59973	0.668601	0.431	0.494	1
ERMARD	3.02126e-07	0.667784	0.269	0.255	0.0112279
NUS1	5.57849e-22	0.667093	0.504	0.514	2.07313e-17
ZNF512B	0.4531	0.66684	0.184	0.189	1
SLC12A9	0.000155525	0.666651	0.143	0.128	1
PPM1E	2.57672e-220	0.666647	0.827	0.876	9.57587e-216
PBX3	0.00138996	0.666496	0.136	0.124	1
SUGCT	3.1102e-06	0.665786	0.162	0.143	0.115584
RNF213	1.04959e-14	0.665057	0.463	0.481	3.9006e-10
INTS7	3.05529e-11	0.663524	0.376	0.37	1.13544e-06
MFSD4B	1.04137e-35	0.662503	0.638	0.717	3.87004e-31
RNF215	1.20237e-09	0.662374	0.274	0.252	4.46836e-05
CDK11A	5.87627e-06	0.662222	0.248	0.293	0.21838
KITLG	6.32799e-09	0.662144	0.249	0.229	0.000235167
TENM4	2.80697e-262	0.66154	0.895	0.924	1.04315e-257
DHX37	0.379748	0.660694	0.109	0.108	1
DYRK4	4.5117e-14	0.660179	0.163	0.131	1.67668e-09
PNN	7.46534e-08	0.659602	0.543	0.586	0.00277435
NFIB	8.59961e-59	0.659208	0.411	0.313	3.19587e-54
GRM1	8.34709e-265	0.658397	0.839	0.723	3.10203e-260
ZNF197	6.12363e-10	0.658178	0.45	0.462	2.27572e-05
MPPED1	2.89043e-45	0.658045	0.669	0.732	1.07417e-40
ZKSCAN7	2.63137e-07	0.657759	0.149	0.129	0.00977894
KDM4B	3.73552e-31	0.657585	0.608	0.651	1.38823e-26
KLF7	1.42219e-25	0.657428	0.535	0.528	5.28528e-21
SRPK1	1.86322e-62	0.657308	0.669	0.728	6.92428e-58
STK17A	1.00272e-07	0.656774	0.246	0.228	0.0037264
SKI	9.1987e-08	0.65648	0.491	0.524	0.00341851
CCHCR1	0.125085	0.656365	0.126	0.121	1
CACNA1B	0	0.653332	0.932	0.965	0
SLC29A3	0.145412	0.652946	0.111	0.108	1
PNPLA7	1.55131e-15	0.652514	0.475	0.476	5.76514e-11
DHX33	1.49889e-06	0.650925	0.226	0.209	0.0557034
ASRGL1	2.19818e-09	0.650137	0.323	0.311	8.16911e-05
NELL1	8.15307e-299	0.649981	0.892	0.863	3.02992e-294
ZFP28	0.194319	0.648835	0.141	0.151	1
CCDC136	1.16187e-19	0.648446	0.556	0.574	4.31788e-15
CRMP1	3.40066e-36	0.647691	0.628	0.663	1.26379e-31
B4GALT2	0.0403185	0.646996	0.252	0.253	1
SLC25A42	1.22985e-15	0.646985	0.436	0.431	4.57049e-11
ACOX3	5.74521e-07	0.646715	0.382	0.388	0.0213509
AKAP8L	1.86762e-48	0.646261	0.678	0.729	6.94065e-44
MAP3K14	0.979541	0.645929	0.181	0.189	1
CFAP100	3.29476e-08	0.645332	0.16	0.139	0.00122443
CNIH3	1.10985e-103	0.645289	0.731	0.773	4.12453e-99
PGAP3	2.54339e-09	0.644209	0.278	0.258	9.452e-05
AGPAT4	4.56518e-80	0.643596	0.727	0.76	1.69656e-75
TYK2	0.774262	0.643502	0.245	0.255	1
LINGO2	0	0.643264	0.953	0.929	0
GRAMD4	0.000478104	0.641242	0.425	0.452	1
RTN4RL1	1.28429e-23	0.640926	0.597	0.652	4.77281e-19
TTLL3	1.28235e-08	0.640671	0.381	0.382	0.000476559
CAND2	3.12948e-15	0.640057	0.42	0.416	1.16301e-10
LRRN2	5.56137e-25	0.63904	0.563	0.582	2.06677e-20
BCORL1	0.914211	0.637606	0.119	0.122	1
DLEU7	4.43721e-09	0.637093	0.433	0.442	0.0001649
TK2	9.58719e-10	0.637008	0.318	0.301	3.56289e-05
PIGG	0.0302827	0.636935	0.368	0.388	1
CACNA1E	7.18568e-147	0.635645	0.813	0.866	2.67041e-142
C19orf44	0.364408	0.635629	0.123	0.13	1
TNXB	0.00521641	0.634701	0.171	0.161	1
NRDE2	1.34382e-07	0.634436	0.403	0.406	0.00499406
ZNF793	2.67376e-11	0.634404	0.362	0.349	9.93649e-07
SRD5A3	5.51183e-10	0.633863	0.311	0.293	2.04836e-05
THSD7B	5.59575e-05	0.63377	0.132	0.117	1
ZNF107	0.00170173	0.633731	0.161	0.151	1
EML4	4.71084e-20	0.63298	0.597	0.648	1.75069e-15
DCX	0.184448	0.632824	0.352	0.381	1
XYLT2	1.53351e-11	0.632322	0.191	0.163	5.69897e-07
SERHL2	4.98404e-18	0.631275	0.185	0.147	1.85222e-13
CCDC61	0.00417542	0.630688	0.165	0.157	1
ADCK1	0.128143	0.630502	0.221	0.223	1
RNF130	1.03142e-119	0.630414	0.783	0.835	3.83306e-115
LIFR	0.0276411	0.629659	0.383	0.407	1
CLUAP1	4.72113e-08	0.628974	0.449	0.466	0.00175451
SLC26A5	1.67467e-09	0.628824	0.157	0.133	6.22356e-05
TMEM150C	1.39644e-23	0.628772	0.516	0.518	5.18959e-19
GYPE	1.53285e-09	0.628744	0.133	0.109	5.69654e-05
GCNT1	3.43199e-26	0.628224	0.372	0.327	1.27543e-21
TMLHE	0.0641762	0.627848	0.352	0.375	1
ARHGAP15	5.36126e-111	0.627	0.386	0.245	1.9924e-106
HS3ST4	1.26917e-93	0.626856	0.744	0.739	4.71661e-89
CCDC142	0.00169638	0.626822	0.133	0.122	1
HNRNPUL2	3.85641e-44	0.626738	0.221	0.152	1.43316e-39
SLC7A6OS	2.71462e-13	0.626733	0.343	0.325	1.00883e-08
RNF169	7.93112e-27	0.626248	0.566	0.587	2.94744e-22
MBOAT2	8.51407e-78	0.625282	0.645	0.606	3.16408e-73
BAZ1A	7.45652e-06	0.624451	0.156	0.185	0.277107
MTG1	4.81883e-06	0.62443	0.367	0.372	0.179082
PAK4	0.705348	0.623954	0.128	0.13	1
PLCH2	1.64681e-10	0.622977	0.234	0.204	6.12005e-06
BRPF1	0.0950913	0.622847	0.123	0.133	1
HDAC10	0.274032	0.621806	0.17	0.182	1
XRCC1	0.0160175	0.621734	0.221	0.218	1
DUSP16	2.21878e-16	0.621529	0.344	0.322	8.24564e-12
CCDC191	0.00603454	0.621171	0.421	0.452	1
BRINP3	3.85563e-111	0.619884	0.845	0.868	1.43287e-106
ULK4	3.28713e-87	0.61938	0.726	0.776	1.2216e-82
MSH6	0.000638114	0.618116	0.338	0.345	1
HGSNAT	7.29017e-81	0.617469	0.708	0.78	2.70925e-76
LY6G5B	0.496344	0.617275	0.114	0.113	1
FAM20C	3.6017e-08	0.617038	0.219	0.267	0.0013385
CHST11	0.0292232	0.617036	0.487	0.538	1
CD276	0.00626244	0.616442	0.371	0.389	1
POU2F2	0.00594532	0.615809	0.46	0.505	1
CDC42EP3	2.52464e-05	0.615532	0.195	0.182	0.938234
TRAF5	0.00011466	0.615516	0.292	0.284	1
PLPP7	0.000249965	0.614686	0.348	0.358	1
TTLL1	4.35124e-05	0.614344	0.257	0.248	1
PLXNA1	0.423157	0.613932	0.332	0.353	1
ZNF609	2.92214e-84	0.612907	0.766	0.826	1.08596e-79
KCNQ4	0.0249648	0.612747	0.146	0.139	1
RAB3D	0.03125	0.612548	0.183	0.18	1
AGAP2	0.0102131	0.612311	0.378	0.432	1
ADGRB1	0.449431	0.611471	0.507	0.563	1
DUSP18	0.0042904	0.611413	0.194	0.188	1
VOPP1	2.7082e-11	0.611247	0.533	0.571	1.00645e-06
CAMSAP3	0.0165399	0.610752	0.227	0.253	1
DLGAP3	5.62167e-18	0.610636	0.564	0.596	2.08918e-13
BRCA1	8.40028e-05	0.60944	0.199	0.185	1
AP2A2	4.88412e-37	0.609357	0.675	0.729	1.81509e-32
SCUBE2	0.00230897	0.609062	0.155	0.145	1
NOVA2	0.00136826	0.60891	0.467	0.511	1
DKK2	7.43385e-20	0.608336	0.222	0.178	2.76264e-15
MARK4	8.26873e-15	0.608222	0.522	0.55	3.07291e-10
ZSCAN21	0.0841214	0.607594	0.136	0.131	1
PDE1C	6.66892e-14	0.607358	0.359	0.332	2.47837e-09
RFLNA	2.71713e-19	0.607218	0.559	0.589	1.00977e-14
ZFR2	1.41474e-44	0.607006	0.651	0.698	5.25761e-40
GPSM1	2.65316e-05	0.606967	0.187	0.22	0.985995
ANKRD52	0.406199	0.605271	0.346	0.369	1
WRN	5.06208e-57	0.605207	0.658	0.692	1.88122e-52
FAM184B	3.55582e-15	0.604688	0.428	0.419	1.32145e-10
JPH3	7.40524e-12	0.604493	0.573	0.629	2.75201e-07
CCDC40	0.67349	0.603903	0.221	0.227	1
MTSS1	0.0683761	0.603525	0.435	0.476	1
TRIM5	0.861608	0.603409	0.124	0.129	1
AFMID	0.0503128	0.603159	0.143	0.137	1
TXNDC15	7.53265e-09	0.602763	0.387	0.389	0.000279936
CMTM1	0.000304178	0.6027	0.228	0.221	1
PUDP	5.36927e-05	0.602598	0.377	0.382	1
GNE	8.35255e-05	0.602483	0.317	0.319	1
IPP	0.291382	0.602131	0.167	0.167	1
RIMKLB	0.592472	0.601929	0.351	0.377	1
ECE2	4.59883e-06	0.601892	0.182	0.166	0.170906
JAG2	0.00234002	0.601201	0.214	0.243	1
DIAPH2	1.80403e-73	0.600233	0.707	0.735	6.70431e-69
DNHD1	0.000534879	0.600201	0.478	0.529	1
CIC	0.0134716	0.600141	0.161	0.182	1
HIRA	0.613405	0.59951	0.27	0.284	1
ATAD5	1.26916e-12	0.599343	0.453	0.463	4.71658e-08
KLHDC8A	0.201052	0.597526	0.111	0.108	1
GTF2I	3.65117e-149	0.596098	0.802	0.828	1.35688e-144
ZFP69B	0.00123633	0.596073	0.232	0.226	1
CARMIL1	7.40092e-244	0.595563	0.868	0.926	2.7504e-239
ANGPTL1	0.0414642	0.59491	0.24	0.243	1
ECE1	4.28605e-16	0.594778	0.544	0.584	1.59283e-11
ZNF528	0.118615	0.594527	0.349	0.369	1
TMC7	1.89143e-09	0.59438	0.221	0.197	7.02911e-05
SH2B3	3.98454e-07	0.593508	0.29	0.275	0.0148077
LMF1	0.124938	0.592735	0.431	0.473	1
PPFIA3	3.34719e-05	0.592231	0.449	0.474	1
CFAP206	0.314228	0.591366	0.124	0.123	1
PXMP4	1.40127e-06	0.590643	0.216	0.198	0.0520755
QSOX2	0.0745037	0.58913	0.199	0.217	1
TMEM220	0.0361824	0.588853	0.123	0.117	1
ADGRL1	8.6302e-12	0.588547	0.662	0.737	3.20724e-07
RALGAPA2	2.92358e-31	0.586245	0.682	0.735	1.08649e-26
LPGAT1	4.74515e-93	0.586121	0.754	0.823	1.76344e-88
PSKH1	0.000754187	0.585981	0.168	0.157	1
NTN1	0.975964	0.585201	0.102	0.105	1
GSG1L	0.0468807	0.58509	0.501	0.587	1
PALM	4.6639e-07	0.583964	0.486	0.52	0.0173325
REXO1	0.00987561	0.583617	0.208	0.232	1
TRIM8	0.00154845	0.58353	0.238	0.232	1
EIF5B	0.000606345	0.583071	0.521	0.614	1
USP36	0.00870476	0.582918	0.381	0.436	1
USP3	2.19885e-10	0.582519	0.306	0.279	8.17159e-06
FPGS	0.0360577	0.581722	0.2	0.219	1
ZNF441	0.00441009	0.581177	0.308	0.309	1
RAPGEFL1	1.52904e-18	0.58116	0.582	0.628	5.68239e-14
FNDC3B	1.40869e-18	0.58113	0.54	0.562	5.23511e-14
PPCDC	0.952668	0.580326	0.273	0.291	1
OSBPL5	2.94899e-07	0.57963	0.409	0.415	0.0109593
GLYR1	1.28116e-24	0.579407	0.624	0.685	4.76119e-20
PDGFC	3.61008e-20	0.579385	0.446	0.423	1.34161e-15
FAAP100	3.88798e-07	0.57929	0.101	0.125	0.0144489
NRXN2	0.705813	0.579145	0.523	0.599	1
PIP5K1A	1.10501e-34	0.578196	0.649	0.717	4.10657e-30
ANGPT2	0.717423	0.577858	0.324	0.355	1
VWDE	0.00160593	0.576984	0.192	0.181	1
ZNF135	3.86228e-09	0.576487	0.393	0.39	0.000143534
CTNND1	2.57002e-47	0.574546	0.688	0.724	9.55096e-43
KLHDC4	0.00387338	0.574527	0.287	0.289	1
ZNF534	0.051139	0.574394	0.175	0.17	1
CERS4	4.85505e-14	0.574033	0.566	0.604	1.80428e-09
CA5B	0.000433406	0.573737	0.375	0.386	1
PKD2L2	4.54777e-05	0.573408	0.168	0.153	1
SULT1A1	8.65619e-10	0.573396	0.562	0.625	3.2169e-05
DENND5A	2.07757e-07	0.572783	0.542	0.604	0.00772087
DDB2	0.88701	0.572493	0.183	0.189	1
MTHFS	0.000155987	0.572177	0.224	0.212	1
GMEB1	0.0214582	0.572077	0.215	0.239	1
TXNRD3	0.988908	0.572052	0.137	0.141	1
SNX8	0.125753	0.571659	0.338	0.361	1
FAHD2B	5.87418e-16	0.571612	0.191	0.155	2.18302e-11
WNT10B	0.22461	0.571562	0.15	0.149	1
ZIM2	0.706436	0.571235	0.188	0.197	1
OLFM2	2.2556e-08	0.571233	0.568	0.621	0.000838247
TSPAN9	2.22862e-06	0.57069	0.511	0.559	0.082822
MTERF1	6.14307e-25	0.570671	0.597	0.63	2.28295e-20
SMARCC1	2.54314e-48	0.570634	0.719	0.79	9.45109e-44
PACS2	0.557748	0.569649	0.434	0.486	1
ARVCF	3.30142e-05	0.569348	0.112	0.134	1
C17orf67	0.00377585	0.568698	0.164	0.155	1
ARMH4	1.08527e-19	0.568344	0.607	0.66	4.03319e-15
SEMA4G	1.9363e-05	0.568325	0.125	0.109	0.719587
ELL	0.00215324	0.567936	0.243	0.238	1
BCLAF3	0.605642	0.567227	0.447	0.496	1
CEP89	0.034347	0.566775	0.398	0.426	1
TUB	1.97682e-11	0.565631	0.526	0.56	7.34645e-07
SCN3B	2.30949e-109	0.565433	0.735	0.663	8.58275e-105
FBXL18	0.0457877	0.562559	0.345	0.364	1
SLC4A7	0.0343081	0.561878	0.533	0.595	1
TMEM132B	2.60118e-289	0.561468	0.906	0.958	9.66677e-285
ST3GAL4	1.69646e-05	0.560903	0.311	0.303	0.630454
CRTC1	1.73162e-08	0.560529	0.585	0.658	0.000643523
VSTM2L	1.54804e-08	0.55999	0.37	0.365	0.000575296
PPP2R5A	8.61022e-06	0.559958	0.383	0.394	0.319981
EXOSC10	0.650628	0.559705	0.403	0.452	1
CTBP2	2.18558e-17	0.558839	0.404	0.371	8.12226e-13
DDX20	0.135805	0.55834	0.191	0.208	1
SCPEP1	1.23475e-07	0.556658	0.399	0.401	0.00458871
GALNS	0.0424874	0.556561	0.149	0.163	1
ZNF432	0.0444905	0.556276	0.26	0.286	1
ADGRV1	1.12036e-09	0.556048	0.377	0.444	4.16359e-05
RNF40	0.000866202	0.555553	0.219	0.249	1
SLC1A1	1.43626e-14	0.554705	0.524	0.548	5.33756e-10
CELF4	2.11761e-58	0.554143	0.889	0.944	7.86969e-54
LAS1L	0.108353	0.55413	0.342	0.384	1
MYO9B	0.0495398	0.553777	0.444	0.517	1
ZNF649	0.704444	0.552853	0.111	0.112	1
RFT1	2.15098e-05	0.552155	0.158	0.142	0.799368
CEP290	3.20191e-11	0.55158	0.73	0.812	1.18993e-06
ZBTB48	7.58291e-07	0.551542	0.228	0.208	0.0281804
PPP2R2C	5.27987e-201	0.550227	0.87	0.941	1.96216e-196
XKR7	0.553008	0.549671	0.151	0.159	1
PTCD1	0.157442	0.547749	0.164	0.161	1
ANKRD12	1.42031e-97	0.547684	0.794	0.825	5.2783e-93
KIF20B	0.0261357	0.547672	0.15	0.166	1
RGPD5	0.0263878	0.547562	0.156	0.149	1
FUT8	1.72301e-203	0.547307	0.852	0.925	6.40322e-199
DOK5	5.66317e-10	0.546978	0.56	0.614	2.1046e-05
CMTM4	4.54508e-14	0.546752	0.589	0.651	1.68909e-09
ZBTB24	0.104782	0.546012	0.17	0.168	1
EHBP1L1	8.80732e-06	0.545581	0.248	0.232	0.327307
GPC1	4.37014e-10	0.54472	0.474	0.572	1.62407e-05
ANKMY1	0.190091	0.544544	0.352	0.371	1
PITPNC1	1.44299e-05	0.544037	0.371	0.433	0.536258
FAM135B	3.24015e-17	0.543788	0.37	0.331	1.20414e-12
SVOP	6.90021e-42	0.5435	0.683	0.755	2.56432e-37
DNAH14	1.85831e-17	0.543085	0.549	0.543	6.90606e-13
FHOD3	1.14154e-37	0.542938	0.666	0.691	4.24231e-33
LEFTY1	0.409008	0.542111	0.142	0.151	1
CHRM5	0.00406555	0.541883	0.125	0.115	1
ADD2	2.97853e-91	0.541309	0.785	0.855	1.10691e-86
GUSB	0.923394	0.540893	0.273	0.287	1
ZNF749	1.00075e-07	0.540747	0.253	0.236	0.0037191
ITGB8	2.96782e-08	0.540591	0.263	0.239	0.00110293
ARHGEF18	0.840103	0.540429	0.344	0.375	1
CXXC4	4.37056e-23	0.54023	0.575	0.573	1.62423e-18
FADS2	0.619499	0.540002	0.246	0.262	1
ZNF708	1.00117e-14	0.539901	0.551	0.595	3.72064e-10
KCNH3	3.4123e-06	0.53965	0.61	0.678	0.126811
SLC25A41	0.00901416	0.538981	0.103	0.116	1
ZNF341	0.896752	0.538779	0.26	0.275	1
SMG1	3.53062e-20	0.538323	0.703	0.786	1.31208e-15
BRF1	0.664134	0.538212	0.404	0.444	1
SH3PXD2A	5.36728e-20	0.537793	0.657	0.727	1.99464e-15
LRP8	0.160827	0.536011	0.375	0.423	1
BPTF	1.93904e-86	0.535891	0.835	0.902	7.20607e-82
SCIMP	1.32933e-09	0.535586	0.25	0.228	4.9402e-05
NECAP2	8.17035e-06	0.535305	0.217	0.202	0.303635
DCBLD1	0.000217098	0.535213	0.216	0.201	1
CDH9	3.651e-41	0.535186	0.559	0.504	1.35682e-36
HECTD3	0.000100418	0.53363	0.111	0.131	1
CNTROB	7.83274e-06	0.533452	0.101	0.122	0.291088
NREP	1.05825e-36	0.53297	0.759	0.849	3.93277e-32
UPF2	0.00227669	0.532591	0.57	0.643	1
BEAN1	0.000312933	0.532289	0.338	0.337	1
TMEM53	0.0213742	0.531989	0.117	0.11	1
SLC13A3	2.38068e-15	0.53183	0.631	0.689	8.84731e-11
CRYBG1	6.32562e-06	0.53164	0.19	0.173	0.235079
GOLGA2	9.35977e-16	0.531329	0.323	0.403	3.47837e-11
S100PBP	0.00827721	0.530937	0.36	0.373	1
SYT2	0.00099757	0.530794	0.188	0.178	1
COX19	0.151204	0.530252	0.299	0.331	1
CAPN15	0.182013	0.529769	0.162	0.174	1
PHC1	0.265641	0.529221	0.364	0.391	1
KNTC1	3.68832e-05	0.529176	0.134	0.157	1
WNT2B	0.224125	0.528994	0.216	0.233	1
RIMBP2	3.16268e-58	0.528974	0.763	0.829	1.17535e-53
TOP3A	3.72469e-05	0.528895	0.428	0.449	1
DGKE	5.54772e-35	0.528814	0.633	0.684	2.0617e-30
ATP8B4	0.40744	0.528405	0.251	0.27	1
NSUN5	0.00297149	0.527647	0.141	0.13	1
PGLS	0.0384182	0.527322	0.145	0.139	1
FOXO1	0.459198	0.527089	0.173	0.172	1
EML1	1.95333e-09	0.526935	0.432	0.438	7.25915e-05
USHBP1	1.29592e-08	0.526342	0.198	0.175	0.000481602
CLBA1	0.102837	0.526242	0.132	0.128	1
ZNF846	0.223269	0.524993	0.464	0.515	1
BCAR1	0.450158	0.523854	0.289	0.317	1
AGO4	2.64486e-35	0.523768	0.689	0.789	9.82911e-31
WDR59	2.47123e-06	0.52358	0.571	0.643	0.0918385
ROBO3	0.00380106	0.523182	0.183	0.172	1
HECTD2	3.64328e-39	0.522939	0.696	0.761	1.35395e-34
SEMA6C	0.000465241	0.522923	0.143	0.165	1
UBIAD1	0.00957518	0.522432	0.143	0.134	1
MAP2K6	1.32841e-08	0.52235	0.482	0.498	0.000493675
HOOK2	4.91586e-21	0.521871	0.618	0.703	1.82688e-16
MTCP1	0.0392407	0.521633	0.268	0.298	1
UBTD2	0.93799	0.520248	0.257	0.273	1
ETV6	8.02248e-06	0.51982	0.539	0.575	0.298139
CHST9	8.95667e-11	0.51829	0.166	0.209	3.32857e-06
COL11A1	1.01837e-11	0.518019	0.551	0.554	3.78456e-07
DSCAML1	0.0136858	0.517599	0.417	0.434	1
STPG2	7.10057e-05	0.517489	0.322	0.315	1
SMAD3	0.00304562	0.516673	0.374	0.389	1
LRRC4C	0	0.516374	0.944	0.959	0
CKLF	0.137069	0.516201	0.33	0.348	1
ADHFE1	0.0159216	0.515973	0.17	0.186	1
ZNF682	0.00357991	0.515337	0.297	0.297	1
PTPRA	9.60033e-213	0.515126	0.859	0.941	3.56777e-208
RUNX1T1	2.03551e-47	0.515113	0.803	0.869	7.56458e-43
SPPL2B	0.871888	0.514971	0.411	0.456	1
NCOR2	3.04783e-11	0.514301	0.668	0.753	1.13266e-06
LAMA2	7.63246e-30	0.514082	0.393	0.344	2.83645e-25
ECSIT	0.500792	0.51393	0.343	0.377	1
PDE6C	1.38164e-07	0.513771	0.121	0.101	0.00513458
RAPH1	4.91629e-48	0.513701	0.715	0.841	1.82704e-43
MAN2B2	0.648454	0.51341	0.249	0.259	1
MINK1	0.0958872	0.513349	0.439	0.483	1
CRISPLD1	0.287096	0.513166	0.107	0.113	1
SRR	0.635462	0.513082	0.116	0.117	1
ZNF699	0.868495	0.512599	0.148	0.15	1
ENKUR	0.0369295	0.51227	0.204	0.201	1
ZNF589	8.18868e-05	0.511572	0.459	0.488	1
SNRNP70	1.96756e-13	0.511216	0.756	0.831	7.31206e-09
IGSF21	1.18582e-15	0.511098	0.687	0.765	4.40687e-11
ZC3H13	0.419355	0.51106	0.688	0.786	1
EPHA10	0.138639	0.511014	0.26	0.27	1
CCDC170	1.16274e-09	0.510915	0.228	0.202	4.32108e-05
LIMA1	0.136809	0.510274	0.215	0.233	1
ATRIP	0.0428145	0.509277	0.113	0.106	1
BIN1	0.0951784	0.508764	0.523	0.595	1
INO80	2.13537e-12	0.507781	0.635	0.722	7.93566e-08
FAM161A	0.0185243	0.507508	0.378	0.428	1
SHF	0.0120797	0.507115	0.298	0.302	1
DDX55	5.10701e-09	0.505845	0.273	0.328	0.000189792
SHISA7	0.5461	0.505788	0.343	0.365	1
SMARCA4	0.000758613	0.505452	0.597	0.68	1
TMEM38B	0.187088	0.50518	0.134	0.144	1
SHISAL1	0.549474	0.505	0.198	0.204	1
FUT2	0.000215818	0.504953	0.142	0.128	1
MEIS3	6.80038e-24	0.504755	0.59	0.599	2.52722e-19
AVIL	0.0194054	0.50468	0.208	0.201	1
TAF4	0.699128	0.504115	0.333	0.363	1
ZNF521	0.0306436	0.503866	0.264	0.265	1
PRKRIP1	4.0331e-12	0.503701	0.627	0.71	1.49882e-07
NUP210L	0.8528	0.503376	0.169	0.176	1
WDR4	0.95899	0.503214	0.126	0.13	1
CENPJ	1.97235e-07	0.503151	0.342	0.401	0.00732985
ANKRD11	1.582e-25	0.503082	0.82	0.898	5.87919e-21
C20orf96	0.00011143	0.501919	0.109	0.128	1
DEPTOR	0.0157016	0.501906	0.227	0.253	1
GPD2	0.000372522	0.501049	0.375	0.379	1
PRB2	0.000599963	0.500347	0.48	0.521	1
ZNF26	0.343848	0.499385	0.405	0.445	1
PCTP	3.23485e-06	0.49919	0.163	0.194	0.120217
CKMT2	0.0823	0.499106	0.132	0.127	1
TNRC18	8.01302e-06	0.498436	0.605	0.686	0.297788
NEK10	3.457e-66	0.498427	0.75	0.816	1.28473e-61
PPP6R2	1.17275e-56	0.496265	0.755	0.848	4.35828e-52
PDIA5	0.00591392	0.496105	0.3	0.303	1
SRRM3	1.62577e-50	0.495618	0.812	0.886	6.04186e-46
AATK	0.0190475	0.495145	0.549	0.652	1
ZDHHC9	0.11996	0.494899	0.224	0.244	1
FADS3	5.24889e-09	0.494692	0.45	0.443	0.000195065
TRMT44	0.178922	0.494609	0.283	0.308	1
EEF1E1	2.37864e-11	0.494198	0.163	0.134	8.83972e-07
GPR137C	2.56688e-24	0.493646	0.682	0.758	9.53931e-20
DDX46	0.630836	0.493594	0.634	0.735	1
SRCAP	3.50177e-07	0.493086	0.226	0.266	0.0130136
SLC39A8	0.00364101	0.493083	0.216	0.208	1
DMPK	0.408527	0.49182	0.27	0.291	1
SH3GL3	7.9726e-199	0.491524	0.842	0.906	2.96286e-194
GTF3C2	0.117107	0.49138	0.334	0.37	1
RPAP1	0.860834	0.490777	0.198	0.205	1
ATP11B	6.99179e-19	0.490758	0.651	0.731	2.59836e-14
GNG4	8.52258e-40	0.490715	0.187	0.122	3.16725e-35
NOL4L	0.238405	0.490682	0.497	0.565	1
GOPC	1.28311e-10	0.490158	0.505	0.531	4.76841e-06
TMEM168	0.00197789	0.489837	0.457	0.496	1
ZNF527	0.148169	0.489825	0.128	0.138	1
RCOR1	0.257736	0.48978	0.35	0.387	1
SPTLC2	0.967659	0.488938	0.427	0.474	1
CLK3	0.00157844	0.488543	0.148	0.167	1
TTBK1	0.000320639	0.488412	0.284	0.326	1
NAGK	0.322244	0.488135	0.25	0.27	1
MTFR1	0.000224241	0.488115	0.324	0.324	1
HEATR4	0.00964992	0.487696	0.321	0.329	1
C2orf88	8.46047e-11	0.487515	0.299	0.371	3.14416e-06
FAM162B	0.821708	0.487317	0.193	0.203	1
RBM15	0.0340394	0.486705	0.18	0.198	1
PLCG1	0.501028	0.48668	0.336	0.364	1
ABR	1.17974e-28	0.486449	0.747	0.847	4.38426e-24
ERC2	0	0.486431	0.949	0.973	0
FMNL1	0.606881	0.484988	0.25	0.259	1
RABL6	0.134985	0.484872	0.45	0.515	1
ALDH1L2	0.413128	0.483402	0.435	0.484	1
PITPNM3	0.993874	0.483255	0.397	0.44	1
TTLL4	0.201665	0.483123	0.103	0.11	1
LRRC37A2	0.282661	0.483012	0.31	0.327	1
ERCC6	0.536051	0.48299	0.425	0.474	1
LRRC7	0	0.482983	0.978	0.986	0
INKA2	0.000246386	0.482642	0.512	0.56	1
DNM2	0.0785119	0.482479	0.486	0.54	1
IQSEC2	1.04971e-15	0.48241	0.629	0.698	3.90104e-11
SLCO5A1	0.464156	0.482318	0.128	0.134	1
NLRC3	0.278569	0.482169	0.127	0.125	1
PYURF	0.0261414	0.481626	0.113	0.105	1
CAMSAP1	0.397193	0.481622	0.53	0.606	1
TLN1	2.34842e-06	0.481104	0.19	0.225	0.0872744
CRTAC1	0.0615403	0.481002	0.158	0.173	1
PABPN1	6.97637e-32	0.48096	0.629	0.745	2.59263e-27
INPP5K	0.21426	0.48044	0.124	0.131	1
CS	0.869072	0.480427	0.304	0.328	1
ZFP64	0.00856637	0.480051	0.471	0.51	1
RPS6KA5	5.02808e-24	0.479277	0.713	0.783	1.86859e-19
CNNM4	0.943225	0.478595	0.265	0.279	1
TECPR1	0.362015	0.477652	0.417	0.473	1
FAM110B	0.857606	0.477569	0.36	0.389	1
PSMG4	0.349894	0.477182	0.344	0.368	1
SRCIN1	5.8579e-11	0.476343	0.675	0.75	2.17697e-06
GRK4	0.033124	0.475443	0.532	0.603	1
PSME2	3.36105e-17	0.475218	0.106	0.147	1.24907e-12
PNKP	0.276782	0.475078	0.227	0.23	1
DLGAP4	1.59106e-48	0.474989	0.77	0.854	5.91286e-44
VTI1B	0.000929926	0.47459	0.312	0.314	1
PARP16	0.754208	0.474211	0.312	0.335	1
UHRF2	5.07865e-08	0.473449	0.602	0.678	0.00188738
SLC35F4	0.0500237	0.473342	0.149	0.143	1
PDZD4	0.0675154	0.473111	0.3	0.333	1
TRIM24	2.65672e-06	0.471961	0.522	0.566	0.0987316
BRD1	0.139029	0.471801	0.483	0.542	1
IFT140	0.110556	0.47153	0.273	0.3	1
B4GALNT4	1.29386e-19	0.471281	0.345	0.428	4.80836e-15
ZKSCAN5	0.00503812	0.471043	0.191	0.213	1
SMPD3	0.624321	0.47034	0.472	0.526	1
CABCOCO1	0.00833118	0.470163	0.233	0.226	1
ZNF559	0.000468516	0.469887	0.405	0.413	1
NAV2	1.79998e-171	0.468949	0.883	0.935	6.68926e-167
TMEM87B	0.353492	0.468888	0.324	0.343	1
PHF12	0.194006	0.468821	0.343	0.381	1
PAK6	0.502426	0.4685	0.172	0.181	1
CCNJ	0.321138	0.468185	0.12	0.118	1
FAM151B	0.466977	0.467939	0.319	0.335	1
LBR	0.00447388	0.467852	0.179	0.201	1
FZD4	0.517637	0.467841	0.177	0.179	1
PRDM15	0.00146063	0.467775	0.199	0.225	1
TECTA	0.0245428	0.467315	0.162	0.178	1
PURG	0.0072768	0.467051	0.559	0.635	1
TRPC5	1.68957e-07	0.466861	0.564	0.597	0.00627897
GRIN2B	0	0.466345	0.923	0.978	0
SPACA6	0.00959337	0.466141	0.2	0.222	1
LRTM2	2.05001e-06	0.466041	0.14	0.168	0.0761845
DLG5	8.7163e-12	0.464906	0.605	0.643	3.23924e-07
NUBPL	7.41908e-09	0.464774	0.587	0.641	0.000275715
SAMHD1	3.97858e-07	0.463764	0.198	0.237	0.0147856
AHDC1	0.0221358	0.46339	0.482	0.563	1
SFXN2	0.689132	0.462627	0.167	0.17	1
SLC8B1	1.07038e-05	0.462414	0.279	0.329	0.397784
ASCC2	0.93783	0.462072	0.302	0.322	1
CBLB	4.23037e-06	0.461806	0.549	0.603	0.157213
GOLGA8B	0.00135374	0.461534	0.697	0.786	1
ERGIC1	0.00405805	0.460663	0.544	0.614	1
LSM12	0.078776	0.460621	0.25	0.254	1
ARHGAP22	0.000271158	0.460018	0.338	0.389	1
NBPF12	1.15522e-06	0.459546	0.329	0.382	0.0429316
MAN1B1	7.59757e-14	0.459201	0.273	0.336	2.82348e-09
UBTF	0.000619918	0.45815	0.266	0.303	1
ANKHD1	3.06681e-06	0.457717	0.714	0.818	0.113972
CELSR3	2.04758e-10	0.457538	0.154	0.194	7.60944e-06
ABCB6	5.2968e-42	0.457026	0.138	0.215	1.96845e-37
DHX38	2.76702e-05	0.456736	0.17	0.199	1
ZNF19	0.198875	0.456602	0.163	0.161	1
ZNF532	9.13433e-27	0.456535	0.724	0.802	3.39459e-22
NSUN6	5.1518e-05	0.456312	0.576	0.692	1
KIF7	0.332464	0.455717	0.105	0.112	1
SNX29	4.24594e-05	0.455593	0.601	0.673	1
ZNF365	1.85053e-114	0.455068	0.428	0.259	6.87714e-110
SPAAR	0.946527	0.454642	0.125	0.126	1
ANKRD36C	7.96499e-22	0.454157	0.87	0.93	2.96003e-17
NOP14	5.78505e-14	0.453902	0.119	0.158	2.1499e-09
CTNNA3	0.134872	0.453677	0.665	0.842	1
SMC1A	1.60494e-08	0.453421	0.26	0.311	0.000596442
DUS4L	0.380802	0.452242	0.135	0.134	1
CHDH	0.0107426	0.45203	0.178	0.17	1
POLB	0.501879	0.451808	0.306	0.321	1
BCL7C	0.0612747	0.451212	0.13	0.142	1
PDIA2	1.00695e-58	0.450149	0.196	0.305	3.74212e-54
SIMC1	0.0882411	0.449379	0.562	0.636	1
GPC6	8.36893e-31	0.449361	0.626	0.574	3.11015e-26
DAGLB	0.00706009	0.44845	0.319	0.362	1
AP1M1	0.504467	0.44806	0.401	0.446	1
VSIG10	0.742049	0.44759	0.359	0.389	1
RRP8	0.147315	0.447542	0.159	0.156	1
RNFT1	0.252184	0.447381	0.331	0.351	1
RIMS4	0.284935	0.446956	0.264	0.287	1
TGFB1	0.917055	0.446037	0.181	0.187	1
CHST12	0.164922	0.445467	0.312	0.34	1
BAHD1	0.0561157	0.444837	0.187	0.204	1
EFCAB5	0.182799	0.444669	0.226	0.243	1
AGO1	0.00601544	0.444552	0.521	0.578	1
CYSTM1	0.57351	0.444401	0.375	0.418	1
PPIL2	0.0144563	0.44379	0.471	0.516	1
NASP	0.000161881	0.443776	0.517	0.607	1
HTT	5.25852e-53	0.443514	0.762	0.856	1.95423e-48
RARB	1.16742e-72	0.443391	0.839	0.906	4.33849e-68
LRRTM4	3.37794e-296	0.443343	0.958	0.98	1.25534e-291
DGLUCY	0.97882	0.442798	0.483	0.551	1
SUMF1	7.08355e-20	0.442779	0.734	0.85	2.63246e-15
HERC2	2.19512e-19	0.442559	0.761	0.849	8.15773e-15
BRINP2	2.5388e-17	0.44237	0.691	0.745	9.43493e-13
CD46	0.00072731	0.441446	0.599	0.682	1
SLITRK5	1.89906e-06	0.44028	0.609	0.697	0.0705749
PPIE	0.0154145	0.440239	0.257	0.289	1
KLHL25	0.00463064	0.439966	0.166	0.187	1
MTAP	0.895735	0.439425	0.181	0.181	1
COL26A1	0.000453089	0.439375	0.649	0.769	1
SLC35E4	0.359897	0.43918	0.225	0.241	1
FAM149B1	0.631207	0.439049	0.356	0.392	1
PLEKHA6	2.16148e-25	0.438644	0.734	0.809	8.03271e-21
ZSCAN30	0.279878	0.438629	0.339	0.356	1
MCM9	0.658944	0.4384	0.312	0.333	1
UBE2O	0.0165812	0.438279	0.616	0.704	1
ZNF577	0.498386	0.438228	0.412	0.458	1
CYP7B1	0.000263527	0.438107	0.349	0.342	1
TXNRD2	0.103316	0.437967	0.21	0.227	1
KLHL5	0.466057	0.437805	0.304	0.309	1
ZNF565	0.00285245	0.43775	0.51	0.566	1
HS1BP3	0.83533	0.43708	0.352	0.382	1
SLC25A29	0.0175039	0.436658	0.243	0.269	1
HTR3B	0.593207	0.436243	0.164	0.166	1
PVALEF	0.822608	0.436085	0.123	0.127	1
QRICH1	0.30765	0.435694	0.554	0.643	1
PARPBP	0.698541	0.435031	0.103	0.106	1
RASL10A	0.00868544	0.434924	0.509	0.547	1
ANKRD27	0.139126	0.434361	0.458	0.533	1
RAI14	7.0757e-06	0.434038	0.149	0.176	0.262954
SLC20A2	3.178e-29	0.433979	0.724	0.821	1.18104e-24
SUGP1	0.0105721	0.433143	0.336	0.383	1
POR	0.00369344	0.432997	0.276	0.309	1
ZNF550	0.697203	0.432558	0.147	0.149	1
ZNF141	0.416319	0.432386	0.411	0.462	1
RDX	0.302031	0.432305	0.458	0.518	1
MGAT5B	0.00397816	0.432298	0.654	0.755	1
NBPF15	0.15463	0.432158	0.235	0.252	1
TSHZ3	1.26633e-36	0.432141	0.789	0.856	4.70605e-32
ABCF1	1.17753e-07	0.43213	0.273	0.324	0.00437604
PLCL1	6.1174e-72	0.431682	0.815	0.854	2.27341e-67
RAB31	1.0227e-33	0.431376	0.116	0.181	3.80064e-29
CYB561D1	0.354122	0.431307	0.279	0.288	1
ZNF678	0.16792	0.430808	0.247	0.266	1
SNX7	0.512111	0.430659	0.303	0.315	1
FAM133B	4.27831e-08	0.430543	0.471	0.561	0.00158995
ITPKA	2.78246e-05	0.430372	0.356	0.353	1
COL23A1	0.000564545	0.430236	0.24	0.271	1
DTNB	9.52867e-44	0.430064	0.774	0.874	3.54114e-39
NUP93	0.0186402	0.429576	0.479	0.516	1
DBF4B	0.502419	0.429525	0.267	0.285	1
CPNE9	0.360551	0.42885	0.533	0.624	1
GALNT16	0.00151022	0.428573	0.301	0.342	1
PRPF18	0.160779	0.428466	0.32	0.329	1
SUFU	0.262371	0.428369	0.415	0.472	1
CA7	0.000219665	0.428185	0.197	0.223	1
CLK2	2.64143e-05	0.428038	0.185	0.216	0.981635
PTRH2	0.0136781	0.427709	0.383	0.404	1
ARMC10	0.0261387	0.427686	0.43	0.463	1
RANBP10	0.520134	0.427661	0.442	0.492	1
PILRA	8.8753e-13	0.42657	0.309	0.377	3.29833e-08
DPH6	0.584946	0.426443	0.499	0.538	1
SUSD1	0.0409056	0.425893	0.453	0.481	1
HMGXB3	0.0655501	0.425801	0.391	0.442	1
PELI1	0.137998	0.425477	0.381	0.424	1
DHTKD1	0.00485184	0.424247	0.259	0.292	1
TTC23L	0.811914	0.423916	0.234	0.243	1
JPH4	9.68683e-51	0.423539	0.771	0.856	3.59992e-46
LRRC49	9.22489e-20	0.42353	0.718	0.799	3.42824e-15
NRG2	5.57575e-11	0.422732	0.656	0.726	2.07212e-06
ZNF362	0.0118643	0.422262	0.345	0.393	1
PZP	0.909598	0.422206	0.121	0.124	1
MEIKIN	1.68538e-06	0.42216	0.267	0.313	0.0626337
RASSF4	3.85563e-06	0.422116	0.484	0.576	0.143287
ZZEF1	0.752916	0.421793	0.598	0.691	1
BOD1L1	0.0212424	0.421502	0.67	0.783	1
PEMT	0.00873305	0.421419	0.142	0.158	1
EME2	7.67389e-06	0.421287	0.135	0.159	0.285185
LANCL2	0.000579723	0.420398	0.518	0.569	1
CTCF	0.0507743	0.420313	0.433	0.501	1
RBM10	3.20349e-06	0.420267	0.308	0.364	0.119051
D2HGDH	0.0501678	0.420205	0.19	0.207	1
CIART	0.157167	0.420203	0.117	0.124	1
AFDN	0.190265	0.419731	0.688	0.785	1
DNAH1	1.04753e-09	0.419578	0.25	0.302	3.89293e-05
NBPF3	0.499787	0.418548	0.237	0.251	1
WBP1L	5.754e-05	0.4179	0.386	0.452	1
COLGALT1	0.000628344	0.417783	0.222	0.251	1
FKTN	0.0111801	0.417771	0.578	0.657	1
RABL2B	0.229753	0.417324	0.355	0.375	1
SLC37A3	0.0141672	0.417259	0.403	0.465	1
PARP6	4.4853e-14	0.41684	0.292	0.359	1.66687e-09
TNS1	1.99628e-06	0.416812	0.143	0.17	0.0741879
GPC5	3.8791e-16	0.416751	0.266	0.326	1.44159e-11
CCDC158	0.170075	0.41649	0.188	0.203	1
ZNF445	0.433763	0.416463	0.423	0.477	1
CACNB4	1.86414e-218	0.415889	0.909	0.963	6.92771e-214
C8orf76	0.250889	0.415867	0.188	0.188	1
ZNF133	0.88316	0.415211	0.517	0.591	1
CELF1	5.12779e-54	0.415147	0.815	0.906	1.90564e-49
LNX1	1.31411e-49	0.414913	0.778	0.894	4.88361e-45
ARPP21	3.17992e-216	0.414902	0.954	0.986	1.18175e-211
ABCG1	3.44237e-06	0.414767	0.272	0.32	0.127929
LMAN2L	0.0590191	0.414655	0.269	0.296	1
NIPSNAP1	0.966263	0.413999	0.302	0.319	1
NDST1	4.58304e-13	0.413753	0.239	0.3	1.7032e-08
ANO3	2.14934e-69	0.413497	0.8	0.849	7.9876e-65
ACVR1	0.684469	0.412317	0.299	0.318	1
ZNF461	0.750934	0.411715	0.328	0.349	1
RABEP2	0.011615	0.411683	0.11	0.123	1
RETSAT	0.895272	0.411609	0.121	0.123	1
ZNF280C	4.22911e-05	0.411483	0.18	0.209	1
THRA	0.39651	0.411375	0.461	0.518	1
TBC1D22A	8.5872e-06	0.41106	0.678	0.766	0.319126
MMP17	0.208588	0.411042	0.637	0.714	1
TRRAP	0.0766045	0.410747	0.641	0.741	1
PMM2	0.0238782	0.410285	0.367	0.414	1
GAK	2.09424e-16	0.409758	0.412	0.513	7.78282e-12
NEDD9	3.73875e-06	0.408995	0.248	0.294	0.138943
KNOP1	3.09469e-05	0.408907	0.284	0.329	1
LRP6	0.0487492	0.408772	0.564	0.635	1
ZNF66	0.000639988	0.408722	0.307	0.35	1
ZBED4	0.0706896	0.408646	0.302	0.335	1
ALG12	0.839955	0.408473	0.12	0.121	1
EFCAB6	0.0191812	0.407806	0.558	0.622	1
NEK6	0.353212	0.407798	0.152	0.16	1
PPP1R12C	3.45626e-16	0.407342	0.242	0.307	1.28445e-11
ARHGAP33	0.025667	0.407082	0.275	0.299	1
TMEM38A	0.00443152	0.406849	0.589	0.671	1
PTPN9	0.00353532	0.406802	0.465	0.542	1
RHBDL2	0.0103662	0.406418	0.313	0.358	1
ANKFY1	2.63159e-05	0.406102	0.624	0.718	0.977976
ME2	0.365218	0.405946	0.488	0.552	1
TCF25	6.40303e-09	0.405812	0.717	0.819	0.000237956
SRP19	0.242893	0.405142	0.439	0.484	1
PABPC4	6.86254e-40	0.404888	0.142	0.217	2.55032e-35
ZBTB47	0.297243	0.404711	0.194	0.207	1
RFC2	0.25693	0.404517	0.12	0.126	1
POMGNT1	0.735184	0.404407	0.387	0.421	1
BTBD2	0.0210647	0.40428	0.34	0.384	1
EVI5L	1.57653e-06	0.40402	0.304	0.359	0.0585886
COMT	0.00160852	0.403983	0.304	0.349	1
TLK2	0.575067	0.403859	0.551	0.632	1
MNAT1	8.99404e-126	0.403853	0.844	0.918	3.34246e-121
TLN2	0.00208388	0.403738	0.671	0.753	1
MOBP	1.09927e-08	0.403639	0.157	0.196	0.000408522
SDF4	0.0109785	0.403442	0.385	0.444	1
PACS1	3.35717e-17	0.403119	0.73	0.821	1.24762e-12
SLC25A23	0.796611	0.402924	0.353	0.381	1
ZWILCH	0.114728	0.402783	0.128	0.138	1
SLC35E2B	0.802634	0.401832	0.317	0.339	1
CCDC122	0.0557362	0.401792	0.23	0.225	1
C2orf42	0.0460889	0.401733	0.208	0.228	1
OPA3	7.22343e-06	0.401019	0.211	0.247	0.268444
TYW1	0.423294	0.400873	0.576	0.677	1
GLIS3	1.91495e-09	0.400841	0.159	0.133	7.11652e-05
AKR1E2	0.687691	0.400764	0.185	0.193	1
REXO4	0.00907072	0.400739	0.199	0.221	1
BMP2K	3.57802e-08	0.400736	0.404	0.479	0.0013297
TTPAL	0.407119	0.400247	0.234	0.249	1
TMEM132D	2.19224e-80	0.400176	0.866	0.91	8.14703e-76
ATG14	0.260959	0.400142	0.491	0.549	1
ANO10	2.7858e-10	0.399693	0.663	0.737	1.03529e-05
ZNF335	0.658007	0.399195	0.331	0.355	1
YY1AP1	0.150088	0.397797	0.446	0.506	1
PGM2	0.555194	0.397207	0.136	0.141	1
ZNF790	0.00870108	0.396986	0.379	0.397	1
IK	2.33037e-38	0.396897	0.216	0.309	8.66034e-34
ZDHHC1	0.0296293	0.396841	0.176	0.193	1
CHCHD6	2.52434e-06	0.396738	0.62	0.687	0.093812
UBAP2	0.750431	0.396674	0.551	0.637	1
TUBGCP6	2.63141e-18	0.396509	0.238	0.305	9.77909e-14
ARL17A	0.687453	0.395834	0.289	0.308	1
CCNL2	7.72037e-18	0.395801	0.516	0.638	2.86912e-13
DAPK1	2.02445e-17	0.395767	0.694	0.742	7.52348e-13
C2	0.00454932	0.395547	0.164	0.184	1
SLC9B1	0.352872	0.395127	0.136	0.144	1
PEX26	0.0143775	0.394888	0.319	0.359	1
GRIA1	7.4509e-158	0.394611	0.9	0.912	2.76898e-153
MMAB	0.0702763	0.394291	0.199	0.216	1
RYR1	1.67981e-33	0.39424	0.162	0.235	6.24268e-29
CHAC2	0.0967012	0.393984	0.12	0.114	1
RPA3	9.55368e-05	0.393609	0.223	0.259	1
ZFC3H1	0.329705	0.393207	0.623	0.724	1
MACROD1	0.271256	0.392606	0.211	0.227	1
CDC7	0.445991	0.392578	0.32	0.349	1
NUMA1	2.43029e-35	0.392354	0.426	0.555	9.03169e-31
TDG	0.74454	0.392177	0.458	0.511	1
HACD4	0.642105	0.392028	0.158	0.159	1
ERCC5	3.50926e-28	0.391773	0.388	0.5	1.30414e-23
TAF1	0.00621187	0.391604	0.553	0.661	1
CEP250	1.46672e-10	0.391426	0.322	0.39	5.45077e-06
ATAD2	1.5439e-05	0.391032	0.357	0.421	0.573759
ZNF276	2.25599e-08	0.39092	0.28	0.332	0.000838392
E2F5	0.956244	0.390551	0.17	0.175	1
IGSF3	0.971092	0.39045	0.331	0.354	1
PCDH11X	7.64379e-56	0.390386	0.838	0.872	2.84066e-51
SCARB1	0.0144641	0.390262	0.397	0.454	1
LRRK1	1.28048e-07	0.390174	0.672	0.751	0.00475863
SP2	0.582744	0.389925	0.154	0.161	1
ZNF766	0.000184008	0.389352	0.248	0.285	1
GPATCH1	9.22404e-06	0.389222	0.209	0.243	0.342793
HMGN1	0.00964126	0.38889	0.536	0.592	1
ARHGAP39	5.04922e-10	0.388529	0.437	0.525	1.87644e-05
TOMM5	4.63482e-08	0.388435	0.168	0.145	0.00172244
LYG1	0.658292	0.38843	0.149	0.15	1
SEC63	0.71575	0.38835	0.591	0.682	1
ZNF586	0.437972	0.387992	0.532	0.619	1
NCKAP5L	0.0433711	0.387842	0.22	0.24	1
PELP1	2.61542e-26	0.387558	0.249	0.33	9.71968e-22
DET1	0.00918221	0.387523	0.133	0.148	1
EXOG	0.2523	0.38735	0.486	0.54	1
RAB11FIP1	0.00456898	0.387194	0.156	0.176	1
FKRP	5.47e-12	0.387154	0.188	0.234	2.03282e-07
SPRYD4	0.00378578	0.386759	0.173	0.162	1
NOM1	3.01653e-16	0.386391	0.205	0.264	1.12103e-11
ZNF446	0.246737	0.3855	0.127	0.122	1
PIGU	0.274332	0.38542	0.473	0.538	1
MAVS	7.03397e-05	0.385321	0.295	0.341	1
MPP2	0.704776	0.385216	0.436	0.49	1
MET	2.35473e-06	0.384768	0.469	0.45	0.0875089
ZNF518A	1.60948e-10	0.38411	0.702	0.8	5.98131e-06
MACROD2	2.9016e-224	0.383685	0.946	0.967	1.07832e-219
IFFO2	2.36231e-10	0.383359	0.201	0.246	8.77904e-06
UNKL	6.48236e-06	0.383249	0.243	0.283	0.240904
RAB11A	3.01689e-08	0.383068	0.644	0.867	0.00112117
IQCE	5.69002e-08	0.383035	0.361	0.435	0.00211458
NME6	0.584118	0.382935	0.124	0.129	1
MYO1D	2.16983e-41	0.382849	0.743	0.801	8.06376e-37
FLII	1.9225e-13	0.382704	0.12	0.158	7.14459e-09
MTA1	6.15977e-16	0.381895	0.211	0.27	2.28916e-11
IQGAP1	0.797665	0.381443	0.406	0.442	1
ZFP30	0.0436256	0.381032	0.428	0.486	1
TSNARE1	6.15351e-16	0.380705	0.424	0.525	2.28683e-11
ABAT	0.0170127	0.379906	0.61	0.712	1
PHF2	3.27581e-09	0.379902	0.25	0.3	0.000121739
NUP85	0.000181254	0.379838	0.304	0.348	1
PIK3R3	1.69128e-05	0.379471	0.188	0.217	0.628529
BAZ2A	1.67444e-40	0.379083	0.371	0.494	6.22272e-36
MEX3C	0.0478919	0.378829	0.207	0.227	1
GPRIN3	1.83299e-14	0.378107	0.192	0.153	6.81192e-10
PCGF3	1.67681e-06	0.378057	0.296	0.346	0.0623153
BMPR2	6.7335e-99	0.37742	0.867	0.952	2.50237e-94
LRCH2	0.00680021	0.377158	0.286	0.322	1
DFFA	0.00238395	0.376901	0.244	0.274	1
ICA1L	5.66297e-73	0.376749	0.839	0.941	2.10453e-68
PDCD11	3.85501e-10	0.376404	0.234	0.284	1.43264e-05
ULK1	1.86369e-11	0.376341	0.403	0.487	6.92604e-07
ZBTB10	0.390462	0.376266	0.269	0.289	1
TIPIN	0.0209218	0.375728	0.207	0.229	1
ATF7	0.00325801	0.375687	0.43	0.498	1
TMEM131	1.62154e-17	0.375618	0.728	0.821	6.02615e-13
PBRM1	0.000977464	0.375483	0.688	0.791	1
PLA2G15	0.00127628	0.374974	0.148	0.167	1
ZNF667	2.54348e-05	0.37449	0.449	0.522	0.945234
ERICH3	0.0046196	0.374329	0.46	0.52	1
B3GALNT2	0.00111371	0.374001	0.482	0.572	1
LARGE1	5.35449e-131	0.373572	0.907	0.961	1.98989e-126
PSTK	0.0358621	0.373385	0.334	0.374	1
FKBP1A	1.61034e-27	0.373385	0.28	0.22	5.98451e-23
CSNK1G2	2.98128e-21	0.37329	0.253	0.329	1.10793e-16
ZNF429	2.14068e-06	0.372909	0.367	0.435	0.0795543
INCENP	0.643076	0.37289	0.121	0.126	1
ZNF346	0.243909	0.371962	0.515	0.605	1
PRPF40B	0.008101	0.370955	0.519	0.609	1
AJAP1	0.603247	0.370685	0.629	0.726	1
PTPRD	0	0.370638	0.988	0.989	0
LRRC37B	0.142502	0.368994	0.524	0.605	1
ZNF14	7.93633e-06	0.368422	0.235	0.271	0.294938
SREK1	1.96349e-84	0.368186	0.544	0.721	7.29693e-80
GNA12	0.00229115	0.367885	0.43	0.503	1
SMARCD1	0.175488	0.367679	0.256	0.28	1
PARP1	4.16309e-16	0.367601	0.355	0.438	1.54713e-11
GATC	2.06315e-05	0.367567	0.223	0.256	0.766728
SCAPER	1.79041e-26	0.367219	0.819	0.898	6.65369e-22
CDH4	4.92515e-23	0.367204	0.265	0.347	1.83033e-18
ZBTB17	0.00230417	0.367	0.168	0.189	1
CCDC112	0.0184835	0.366929	0.34	0.379	1
PAFAH1B3	0.687332	0.366465	0.129	0.134	1
C2orf92	0.0013675	0.366394	0.148	0.168	1
HS6ST1	0.000567358	0.366014	0.41	0.482	1
PRKCI	1.16775e-07	0.365789	0.625	0.719	0.00433972
KLHL23	0.0778629	0.364906	0.601	0.696	1
HELLS	1.24989e-05	0.364752	0.167	0.196	0.464496
BLVRB	0.825161	0.364712	0.128	0.129	1
ZNF83	0.0215144	0.364693	0.428	0.487	1
MAN2B1	7.76338e-06	0.364504	0.159	0.187	0.28851
MAGT1	0.259137	0.36438	0.13	0.138	1
THOC3	0.00237204	0.363895	0.148	0.165	1
PUS1	8.10864e-08	0.363531	0.192	0.23	0.00301341
TTYH3	2.39225e-15	0.363428	0.362	0.447	8.89032e-11
PLBD2	0.00381005	0.363254	0.382	0.44	1
ZNF3	1.17102e-08	0.362923	0.138	0.169	0.000435188
TARS2	5.73077e-06	0.362842	0.23	0.265	0.212973
SLC35D1	0.0316026	0.362781	0.286	0.313	1
PDPR	2.07408e-05	0.362708	0.357	0.413	0.77079
EDDM13	0.410412	0.362662	0.131	0.13	1
NEMP1	0.0099628	0.362532	0.185	0.204	1
ABHD17A	1.08612e-30	0.36193	0.197	0.274	4.03633e-26
GSE1	3.16208e-09	0.361835	0.472	0.575	0.000117512
TCP11L2	0.000117967	0.361624	0.156	0.18	1
TPR	4.25699e-22	0.361605	0.527	0.653	1.58202e-17
KCTD7	0.45126	0.361293	0.352	0.381	1
RPN1	0.000411782	0.361254	0.3	0.346	1
DNMT3A	0.673798	0.361218	0.642	0.754	1
C3orf62	4.90369e-09	0.361157	0.127	0.157	0.000182236
NUP188	0.0524299	0.360853	0.233	0.256	1
MTRF1L	0.00387639	0.360058	0.229	0.257	1
SLC22A4	0.51519	0.360052	0.205	0.218	1
CBX4	1.80196e-05	0.358845	0.136	0.16	0.669661
MYRIP	3.35169e-76	0.358635	0.891	0.953	1.24559e-71
ARID1A	0.299262	0.358585	0.588	0.669	1
APAF1	1.7521e-05	0.358527	0.245	0.286	0.651133
SRC	0.0028656	0.357756	0.279	0.315	1
ZC3H4	6.5444e-08	0.357611	0.226	0.269	0.00243209
CCDC120	0.373078	0.357596	0.107	0.112	1
TPCN2	5.79788e-15	0.357309	0.276	0.342	2.15466e-10
SPDYE1	7.36991e-05	0.356976	0.232	0.217	1
UNK	0.0688553	0.356931	0.353	0.392	1
GOLGA1	0.741436	0.356844	0.472	0.526	1
ZBTB46	0.0959165	0.356798	0.374	0.416	1
CTDSPL	6.69118e-13	0.356474	0.713	0.785	2.48664e-08
CDC42SE2	8.46679e-11	0.356049	0.681	0.768	3.14651e-06
DTX1	9.99376e-07	0.355908	0.265	0.311	0.0371398
SBNO2	0.000155214	0.355777	0.12	0.139	1
MAP3K7CL	0.0128801	0.355099	0.121	0.134	1
PRKAG1	0.0164081	0.35479	0.351	0.395	1
SRSF12	0.0200634	0.354107	0.367	0.413	1
BNIP2	0.0694421	0.353779	0.202	0.217	1
ZNF569	0.00194189	0.353718	0.291	0.327	1
CFAP299	0.371406	0.353699	0.317	0.337	1
SF3B1	1.51779e-07	0.353095	0.625	0.746	0.00564055
ASB14	0.406235	0.352702	0.105	0.111	1
TBC1D31	1.21793e-08	0.352584	0.3	0.357	0.00045262
VPS37C	6.02494e-09	0.35186	0.176	0.214	0.000223905
TMEM39B	0.000555234	0.351838	0.328	0.376	1
VAV3	8.22693e-13	0.351676	0.396	0.354	3.05737e-08
SLC66A3	0.00681474	0.351564	0.164	0.182	1
UCKL1	0.467346	0.350588	0.155	0.162	1
METTL2B	3.09206e-06	0.350433	0.356	0.418	0.11491
ERO1B	0.00161434	0.349648	0.609	0.699	1
UBN1	2.90021e-17	0.349541	0.354	0.441	1.0778e-12
AGFG2	7.39688e-12	0.349262	0.17	0.211	2.7489e-07
E4F1	0.0335824	0.348549	0.193	0.21	1
TLE3	1.05914e-06	0.348408	0.28	0.327	0.039361
KLHL28	7.3954e-11	0.348044	0.514	0.651	2.74835e-06
GPN2	2.88204e-07	0.347266	0.185	0.219	0.0107105
C2CD2L	7.68679e-19	0.347116	0.255	0.328	2.85664e-14
GYPB	0.00488912	0.346704	0.119	0.107	1
METTL16	4.8158e-05	0.346397	0.415	0.487	1
PRPF38B	4.5006e-45	0.346083	0.33	0.454	1.67256e-40
LRRC39	2.9668e-06	0.346067	0.192	0.225	0.110255
FBXO34	2.67032e-22	0.346041	0.753	0.873	9.9237e-18
ADAMTS10	0.000557959	0.345823	0.39	0.444	1
CENPO	0.462187	0.345815	0.143	0.143	1
ROCK1	0.456889	0.345581	0.651	0.764	1
N4BP2	8.97489e-11	0.345291	0.341	0.419	3.33534e-06
LRGUK	0.24965	0.345041	0.29	0.308	1
PVR	0.000452667	0.344854	0.137	0.158	1
F5	0.601511	0.344427	0.141	0.147	1
KMT5B	0.943498	0.344277	0.631	0.735	1
TBC1D32	1.32777e-06	0.343886	0.723	0.823	0.0493441
CHFR	0.62184	0.343728	0.539	0.629	1
RBM6	2.53603e-66	0.343727	0.866	0.941	9.42463e-62
EHBP1	1.81489e-84	0.343604	0.868	0.949	6.74466e-80
EHMT2	3.50059e-28	0.343502	0.297	0.391	1.30092e-23
KRBA2	6.48298e-06	0.342869	0.133	0.157	0.240927
CARM1	1.87774e-13	0.342252	0.317	0.386	6.97826e-09
NPC1	0.156956	0.342242	0.413	0.461	1
NLN	0.344625	0.342079	0.599	0.7	1
COPS5	0.383069	0.342069	0.264	0.27	1
ADAMTS8	0.0465001	0.341823	0.326	0.361	1
PARP2	1.70616e-07	0.341543	0.371	0.445	0.0063406
DDX49	0.0270025	0.340988	0.184	0.201	1
BTBD9	4.61476e-63	0.340694	0.854	0.932	1.71498e-58
LIG3	3.11559e-06	0.340632	0.203	0.237	0.115785
TRAF3IP2	0.156301	0.340555	0.204	0.22	1
TCOF1	2.35634e-14	0.340517	0.194	0.246	8.75688e-10
ENO4	0.0232439	0.340488	0.227	0.251	1
FGD1	0.000205946	0.340174	0.291	0.334	1
ELP6	0.688631	0.340166	0.297	0.31	1
ZNF776	4.70344e-07	0.339944	0.119	0.145	0.0174794
MKNK1	0.00180943	0.33963	0.523	0.62	1
VWCE	0.000291656	0.33933	0.13	0.149	1
TIGD1	0.186046	0.33927	0.103	0.11	1
RNF121	0.00512444	0.339116	0.371	0.422	1
KLHL8	0.844797	0.339105	0.574	0.668	1
ZNF606	0.000261274	0.338815	0.207	0.236	1
LHFPL4	0.0297742	0.338728	0.65	0.759	1
SLC38A10	2.1867e-06	0.338302	0.243	0.285	0.0812645
SLC19A1	0.000281624	0.338249	0.101	0.118	1
ABHD11	0.119364	0.337983	0.144	0.153	1
INTU	6.59205e-06	0.337915	0.538	0.645	0.24498
POLR2F	7.72591e-07	0.337601	0.381	0.453	0.0287118
STK11IP	1.66429e-13	0.337592	0.122	0.16	6.185e-09
PPP2R5D	5.96264e-11	0.33759	0.245	0.299	2.2159e-06
GUCY1A2	2.72583e-85	0.337261	0.88	0.945	1.013e-80
PMF1	0.340834	0.336944	0.164	0.174	1
VPS16	2.45428e-09	0.336849	0.149	0.184	9.12085e-05
GVQW3	0.00037501	0.336676	0.373	0.438	1
PCYT1A	1.17073e-09	0.33665	0.321	0.388	4.35077e-05
GXYLT2	0.764673	0.33658	0.119	0.123	1
GGH	0.0486316	0.336284	0.231	0.254	1
RBBP4	0.118284	0.33623	0.567	0.666	1
COG1	1.54404e-10	0.335631	0.381	0.457	5.7381e-06
TAF6L	0.306451	0.335604	0.124	0.131	1
RECK	0.602803	0.335167	0.51	0.58	1
PRKCZ	7.7114e-09	0.334905	0.595	0.721	0.000286579
ZC3H18	3.91036e-10	0.334895	0.275	0.333	1.45321e-05
GSDMB	2.61353e-07	0.334826	0.322	0.377	0.00971266
RINT1	0.00567747	0.334804	0.421	0.487	1
SETDB1	1.6754e-06	0.334704	0.39	0.461	0.0622629
HMGCL	0.0596907	0.334611	0.152	0.166	1
ALDH8A1	4.526e-05	0.33452	0.18	0.209	1
CARF	0.300268	0.334217	0.384	0.427	1
GNAI3	0.0257967	0.334035	0.493	0.574	1
ZNF583	0.00760605	0.333082	0.373	0.424	1
IKBKB	0.000175371	0.332962	0.297	0.341	1
INO80B	0.349531	0.332284	0.116	0.121	1
RAD54L2	0.000170792	0.332191	0.502	0.596	1
CPT1C	4.01668e-06	0.331664	0.475	0.565	0.149272
TBC1D2B	2.12369e-05	0.331532	0.381	0.441	0.789228
PNISR	2.56029e-07	0.331406	0.891	0.956	0.00951482
PDP2	0.00871974	0.33034	0.186	0.208	1
DOC2A	1.52697e-05	0.329848	0.439	0.507	0.567467
MYT1L	4.84134e-107	0.329786	0.948	0.985	1.79919e-102
CACNA1C	1.03689e-123	0.329703	0.938	0.966	3.85339e-119
NCBP1	4.17681e-05	0.32871	0.383	0.449	1
VAT1L	8.53664e-08	0.328398	0.196	0.234	0.00317247
ZNF490	0.13505	0.327435	0.332	0.367	1
PANK2	0.31878	0.327329	0.511	0.59	1
GFOD2	0.000846947	0.32715	0.323	0.371	1
CEP164	1.10781e-11	0.327138	0.491	0.59	4.11697e-07
XYLB	0.000194836	0.326968	0.462	0.542	1
MED13	0.010981	0.326935	0.707	0.813	1
RARA	0.000144649	0.326533	0.147	0.171	1
RDH11	0.396725	0.326472	0.324	0.337	1
PRMT2	2.78163e-05	0.32626	0.441	0.508	1
DNAAF4	2.03597e-06	0.326134	0.419	0.494	0.0756627
NFXL1	0.0120003	0.324841	0.462	0.532	1
ARL15	4.23279e-49	0.324625	0.841	0.927	1.57303e-44
SCN3A	5.49214e-73	0.324527	0.877	0.945	2.04104e-68
LARP1B	5.40938e-20	0.324517	0.789	0.881	2.01029e-15
ZNF155	6.74868e-12	0.324208	0.334	0.406	2.50801e-07
TYSND1	7.91434e-08	0.323854	0.182	0.218	0.00294121
ZNF624	0.106358	0.323302	0.137	0.148	1
PPP5C	1.46433e-07	0.323234	0.389	0.459	0.00544188
NFS1	0.200043	0.323211	0.137	0.146	1
MTF2	0.616509	0.323084	0.62	0.725	1
CC2D1A	0.0190334	0.323075	0.501	0.575	1
SHANK3	0.000100568	0.322911	0.439	0.517	1
AP4B1	3.60026e-13	0.322738	0.229	0.282	1.33797e-08
ATF6B	2.50378e-05	0.322292	0.401	0.468	0.93048
ACTN1	0.0205864	0.322286	0.675	0.779	1
SOS1	3.00052e-40	0.321428	0.815	0.911	1.11508e-35
POMZP3	0.10252	0.320927	0.231	0.229	1
COG4	1.20087e-12	0.320798	0.222	0.275	4.46281e-08
AK8	0.0126226	0.320764	0.166	0.184	1
FRMD4A	2.03747e-258	0.320595	0.973	0.975	7.57187e-254
KHK	0.571256	0.320043	0.135	0.134	1
MAP4	0.058139	0.3198	0.618	0.719	1
ACTN2	5.80693e-07	0.31964	0.307	0.359	0.0215803
ABCC10	4.01529e-09	0.319462	0.278	0.33	0.00014922
FOXP1	2.88446e-118	0.319457	0.915	0.968	1.07195e-113
USP42	3.43908e-07	0.319444	0.413	0.491	0.0127807
MVB12B	0.000771102	0.31929	0.596	0.715	1
SNAP29	0.00135949	0.318794	0.232	0.263	1
ATXN3	0.0104213	0.318089	0.527	0.615	1
ZNF140	2.5934e-05	0.317959	0.279	0.32	0.963787
ARID3B	1.81795e-09	0.317664	0.162	0.2	6.75606e-05
GPR68	0.207192	0.317487	0.127	0.136	1
CACNG3	0.800008	0.317337	0.697	0.801	1
L1CAM	4.64887e-11	0.317307	0.346	0.418	1.72766e-06
CCDC9	0.96288	0.317223	0.111	0.111	1
UMPS	0.00297445	0.317069	0.257	0.287	1
AGAP4	9.57051e-12	0.316984	0.241	0.294	3.55669e-07
SHLD2	3.10426e-05	0.31691	0.463	0.545	1
PINX1	3.36295e-10	0.316763	0.224	0.27	1.24977e-05
SFSWAP	3.48381e-09	0.316739	0.645	0.773	0.000129469
FAM227B	2.91623e-09	0.316541	0.257	0.311	0.000108376
MTOR	0.0127237	0.316402	0.548	0.651	1
PDC	0.673244	0.315816	0.214	0.224	1
ERCC6L2	0.0650876	0.31568	0.67	0.78	1
AIMP2	0.158956	0.315408	0.19	0.189	1
POLR1C	0.0371758	0.315358	0.357	0.399	1
MAPK4	0.932532	0.315276	0.504	0.55	1
WDR1	4.36384e-08	0.31518	0.115	0.144	0.00162174
SARNP	0.0110151	0.315028	0.459	0.534	1
ZNF587	3.26943e-07	0.3149	0.308	0.36	0.0121502
POLR3A	3.96134e-05	0.314686	0.502	0.601	1
PCED1A	0.618633	0.314594	0.138	0.137	1
CTPS2	1.56639e-10	0.314468	0.153	0.193	5.82119e-06
SDC3	2.74348e-09	0.31405	0.235	0.283	0.000101956
QPCTL	0.625454	0.313836	0.147	0.153	1
GPCPD1	0.0268328	0.313809	0.45	0.503	1
SMURF2	0.00131672	0.313718	0.505	0.58	1
TRIM17	0.0580327	0.313627	0.148	0.142	1
POFUT1	4.77232e-06	0.313455	0.207	0.238	0.177354
PALB2	1.70675e-12	0.313427	0.16	0.202	6.3428e-08
HEATR1	1.85456e-10	0.313285	0.389	0.466	6.89211e-06
USP8	4.83552e-08	0.313242	0.555	0.667	0.00179702
GCNA	8.81429e-10	0.312972	0.244	0.292	3.27566e-05
LRRCC1	1.11382e-17	0.312687	0.101	0.143	4.13929e-13
CHAF1A	1.62589e-06	0.312551	0.101	0.124	0.0604231
BOC	0.225775	0.312461	0.15	0.145	1
KANSL1L	4.43149e-06	0.312386	0.596	0.742	0.164687
DHX8	2.32039e-05	0.312336	0.415	0.486	0.862325
BRSK2	3.34818e-06	0.312023	0.581	0.697	0.124428
ZC3H7A	1.30696e-05	0.311722	0.483	0.57	0.485704
KCTD13	0.0013005	0.311464	0.3	0.341	1
POLR3G	5.31686e-19	0.311438	0.269	0.34	1.97591e-14
NCLN	8.83999e-07	0.310781	0.277	0.323	0.032852
AHCYL2	0.00221242	0.309613	0.716	0.827	1
RAD9A	0.068707	0.309491	0.621	0.735	1
ANTXR2	0.317254	0.309382	0.249	0.246	1
WDR44	0.000493609	0.308731	0.404	0.469	1
YEATS2	3.42328e-08	0.308725	0.731	0.844	0.00127219
GALNT18	1.30481e-07	0.308323	0.776	0.875	0.00484905
PLAAT1	1.11945e-09	0.308174	0.215	0.261	4.16021e-05
NRG1	1.00764e-83	0.307991	0.91	0.899	3.7447e-79
SPATA6L	0.846358	0.307736	0.393	0.424	1
KIAA2012	5.06416e-05	0.307315	0.316	0.298	1
NDC1	0.000716566	0.307144	0.248	0.281	1
ZC3H7B	2.33873e-07	0.307059	0.376	0.444	0.00869141
DDX42	2.14435e-24	0.306829	0.475	0.602	7.96904e-20
PHYKPL	3.34687e-08	0.306588	0.373	0.444	0.0012438
MAPKBP1	0.0100047	0.306248	0.57	0.666	1
MADD	2.09788e-10	0.305862	0.531	0.64	7.79636e-06
KCND2	4.34424e-53	0.305649	0.892	0.936	1.61445e-48
GTF2H4	3.26689e-08	0.305618	0.115	0.142	0.00121407
ZNF891	3.40535e-05	0.305578	0.323	0.373	1
ZNF318	3.38219e-07	0.305544	0.538	0.645	0.0125692
RABGEF1	1.07337e-17	0.30498	0.782	0.88	3.98895e-13
FAM193A	0.00297547	0.304973	0.617	0.732	1
PHACTR4	0.846254	0.304801	0.628	0.731	1
GCDH	0.134053	0.304631	0.142	0.151	1
CDC42BPB	8.77496e-08	0.304619	0.571	0.687	0.00326104
GAS8	2.56718e-09	0.303632	0.435	0.522	9.54041e-05
TCP11L1	0.0990104	0.303601	0.494	0.57	1
ZNF43	2.29471e-05	0.303186	0.289	0.331	0.852782
KREMEN1	1.23669e-08	0.302956	0.134	0.165	0.000459593
ATF7IP2	0.317625	0.302615	0.575	0.671	1
ASTN1	5.28268e-41	0.302407	0.857	0.933	1.9632e-36
PLEKHM1	9.32357e-08	0.302382	0.262	0.31	0.00346492
NAA25	0.507738	0.302137	0.62	0.72	1
SLC5A4	3.08563e-07	0.301915	0.227	0.269	0.0114671
BRD9	6.08e-14	0.301619	0.29	0.357	2.25951e-09
BCR	0.000147229	0.301161	0.484	0.563	1
DPY19L3	0.000355358	0.301076	0.513	0.604	1
HS3ST2	0.000101012	0.300842	0.682	0.694	1
ANKDD1A	1.73794e-05	0.300756	0.411	0.489	0.645871
TNRC6C	4.82281e-36	0.300756	0.833	0.922	1.7923e-31
KCNQ3	1.5092e-89	0.29976	0.946	0.974	5.60863e-85
CNTN3	1.09338e-07	0.29959	0.605	0.597	0.00406334
PRKCA	4.32857e-06	0.29935	0.656	0.672	0.160862
PLXNB2	8.99228e-23	0.299287	0.201	0.268	3.3418e-18
MCU	1.12009e-08	0.299241	0.494	0.594	0.000416258
MAP3K12	0.000104829	0.299072	0.342	0.393	1
IKZF4	1.8855e-05	0.298662	0.243	0.28	0.700708
CSNK1D	1.19816e-15	0.29866	0.383	0.472	4.45272e-11
EXOC7	3.07787e-08	0.297794	0.446	0.529	0.00114383
MAP3K5	1.96064e-11	0.297538	0.567	0.547	7.28633e-07
LMNA	6.92936e-14	0.297402	0.136	0.178	2.57516e-09
TRIM54	2.24964e-10	0.296815	0.379	0.455	8.36035e-06
SLF2	0.00114979	0.296659	0.557	0.662	1
GPR107	5.17503e-11	0.296597	0.463	0.567	1.9232e-06
CPQ	9.79173e-17	0.296446	0.341	0.429	3.6389e-12
METTL6	9.37872e-08	0.295938	0.541	0.655	0.00348542
BRWD3	2.25229e-07	0.295862	0.497	0.594	0.00837017
SLC15A4	0.000363681	0.295718	0.318	0.362	1
RUFY1	4.34012e-07	0.295659	0.478	0.577	0.0161292
TBCD	8.44181e-05	0.295518	0.572	0.686	1
C19orf12	4.82836e-08	0.295359	0.414	0.491	0.00179437
SENP5	0.909359	0.295163	0.654	0.776	1
CEP162	1.89771e-11	0.295067	0.449	0.541	7.05244e-07
KRT222	2.67265e-08	0.294943	0.191	0.164	0.000993235
FAM120C	4.05998e-13	0.294841	0.291	0.354	1.50881e-08
UBR7	0.101349	0.294374	0.205	0.224	1
ZNF573	1.28484e-05	0.294068	0.348	0.407	0.477485
CABYR	0.0179972	0.293716	0.235	0.26	1
ALMS1	7.28743e-07	0.293585	0.587	0.705	0.0270823
SAP30BP	4.20444e-17	0.293558	0.299	0.371	1.56249e-12
PUM3	0.0220911	0.29352	0.685	0.782	1
ZNF711	6.29082e-06	0.293482	0.327	0.377	0.233786
MAK	1.97516e-16	0.293193	0.504	0.659	7.34028e-12
PUS7	0.0304138	0.293184	0.541	0.64	1
GNB1L	1.95223e-07	0.293143	0.131	0.159	0.00725508
TRIM16	1.03221e-05	0.293133	0.233	0.269	0.383599
AKAP8	3.9313e-16	0.292736	0.243	0.305	1.46099e-11
OTUD4	7.02537e-10	0.292654	0.496	0.598	2.61084e-05
ZNF718	0.231919	0.291822	0.512	0.599	1
FAM50A	2.67455e-30	0.291588	0.146	0.212	9.93943e-26
KCNJ6	4.11365e-28	0.291358	0.778	0.865	1.52876e-23
PTTG1IP	7.3917e-16	0.291317	0.145	0.192	2.74698e-11
HAUS1	0.00373711	0.291142	0.128	0.145	1
ACADVL	4.86352e-24	0.290745	0.347	0.439	1.80743e-19
LRRC4B	7.20467e-08	0.290375	0.491	0.59	0.00267747
GLE1	5.90078e-11	0.290294	0.27	0.325	2.19291e-06
SEMA4B	8.42013e-12	0.289074	0.355	0.43	3.12917e-07
SEC14L1	2.10624e-06	0.288967	0.35	0.404	0.0782741
PPP1CB	0.0317438	0.288856	0.536	0.58	1
RORA	1.18555e-104	0.288837	0.963	0.961	4.40585e-100
CAMK2B	0.315938	0.288801	0.816	0.915	1
ACER3	6.83133e-06	0.288751	0.513	0.618	0.253873
SLC25A44	2.52707e-16	0.288519	0.199	0.255	9.39136e-12
INSR	4.15318e-07	0.288056	0.627	0.757	0.0154344
TRO	6.69585e-19	0.287869	0.175	0.232	2.48838e-14
PHLPP2	0.102601	0.28783	0.605	0.717	1
DHX40	7.60117e-10	0.287746	0.251	0.302	2.82482e-05
JAM2	0.24332	0.287579	0.338	0.368	1
TRIM11	2.19731e-11	0.287239	0.172	0.215	8.16586e-07
NECTIN1	6.58644e-21	0.286986	0.298	0.387	2.44772e-16
CMIP	0.00045927	0.286654	0.783	0.886	1
BBC3	0.636275	0.286629	0.111	0.114	1
USP6NL	1.03825e-14	0.286541	0.276	0.342	3.85846e-10
CDON	5.29337e-05	0.28613	0.498	0.592	1
PPP1R42	4.50124e-05	0.286043	0.124	0.145	1
PAAF1	0.000928625	0.285944	0.37	0.426	1
ENTPD7	0.685161	0.285919	0.16	0.166	1
AIDA	1.68787e-07	0.28588	0.19	0.227	0.00627264
EFTUD2	6.84755e-09	0.285799	0.338	0.401	0.000254475
PCDH1	2.12535e-07	0.285776	0.27	0.32	0.00789843
ECD	3.18765e-09	0.285606	0.363	0.436	0.000118463
NLGN3	3.7337e-07	0.285337	0.227	0.268	0.0138755
WBP2NL	8.71975e-05	0.285202	0.407	0.472	1
ZNF738	0.0211297	0.285133	0.13	0.142	1
CFAP61	0.0336408	0.285092	0.359	0.402	1
AMMECR1	0.194323	0.284962	0.676	0.777	1
MAPK8	5.64235e-25	0.28483	0.836	0.932	2.09687e-20
HPS3	1.68654e-07	0.284618	0.229	0.272	0.0062677
ZBTB18	0.000988823	0.284267	0.567	0.655	1
ZNF675	8.95975e-11	0.284036	0.408	0.492	3.32971e-06
[truncated: 7,294 more rows]

## Sheet: L5_6_NP
	p_val	avg_log2FC	pct.1	pct.2	p_val_adj
GALNTL6	5.33643e-180	4.5295	0.56	0.141	1.98318e-175
KIRREL3	1.73199e-112	3.45077	0.405	0.101	6.4366e-108
MYO16	6.19757e-198	3.02326	0.661	0.203	2.3032e-193
STK32B	1.42366e-96	3.00399	0.391	0.108	5.29074e-92
LRRTM4	1.56683e-43	2.94512	0.505	0.363	5.8228e-39
GSG1L	1.5902e-114	2.94043	0.418	0.103	5.90966e-110
ZNF286A	6.22394e-151	2.89389	0.479	0.101	2.313e-146
KCNMB2	9.04623e-59	2.84619	0.361	0.145	3.36185e-54
ZNF626	9.02968e-176	2.83662	0.572	0.134	3.3557e-171
TMEM151B	8.98527e-159	2.83188	0.53	0.129	3.33919e-154
POLR2J3	4.65546e-275	2.82732	0.769	0.188	1.73011e-270
SOX6	9.62765e-48	2.81098	0.306	0.119	3.57793e-43
PTPRK	5.08158e-76	2.79451	0.399	0.143	1.88847e-71
RAD51D	2.2883e-145	2.7804	0.486	0.106	8.50401e-141
C11orf80	0	2.71174	0.857	0.2	0
NTRK3	1.61704e-56	2.71054	0.328	0.123	6.0094e-52
PRRC2B	1.41678e-264	2.63377	0.759	0.177	5.26518e-260
ZNF605	1.56017e-118	2.62905	0.454	0.114	5.79808e-114
ZNF37A	3.18659e-254	2.59847	0.759	0.187	1.18423e-249
CNTNAP4	2.38257e-151	2.58461	0.506	0.107	8.85434e-147
TIA1	5.46724e-151	2.56881	0.606	0.192	2.03179e-146
ZNF544	2.48987e-197	2.55929	0.656	0.174	9.2531e-193
VAV2	8.25207e-72	2.52152	0.391	0.142	3.06672e-67
SLC35A3	2.73577e-142	2.51368	0.52	0.129	1.01669e-137
COL24A1	3.97605e-76	2.51101	0.538	0.283	1.47762e-71
DMWD	9.53127e-96	2.50772	0.403	0.11	3.5421e-91
ZNF506	1.51802e-162	2.47831	0.579	0.153	5.64142e-158
CCDC180	1.69934e-96	2.46394	0.408	0.109	6.31527e-92
PRPF4B	3.51969e-239	2.4616	0.746	0.181	1.30802e-234
WDR27	1.63643e-165	2.4582	0.629	0.198	6.08146e-161
CRAMP1	4.58968e-103	2.45447	0.439	0.125	1.70566e-98
ZNF587B	6.98857e-129	2.43946	0.492	0.125	2.59716e-124
NPIPB5	7.40881e-121	2.43599	0.548	0.187	2.75334e-116
FAM53B	1.77021e-113	2.42246	0.451	0.119	6.57862e-109
BSCL2	7.79794e-159	2.4192	0.603	0.166	2.89795e-154
C20orf203	4.36416e-84	2.40713	0.373	0.105	1.62185e-79
KIAA2026	2.65806e-224	2.39034	0.729	0.177	9.87815e-220
CHRM3	9.52067e-70	2.38745	0.439	0.187	3.53817e-65
QKI	9.95328e-52	2.37901	0.465	0.257	3.69894e-47
SDHD	7.20136e-103	2.37032	0.434	0.118	2.67624e-98
ERBB4	2.59955e-34	2.34259	0.439	0.295	9.66072e-30
ZNF585B	4.53748e-109	2.3389	0.462	0.13	1.68626e-104
FXYD6	2.33759e-212	2.33849	0.746	0.211	8.68718e-208
KCNIP4	2.06043e-77	2.33406	0.737	0.681	7.65718e-73
GPRASP1	8.83887e-153	2.33317	0.591	0.159	3.28479e-148
TMEM14B	2.46759e-264	2.32944	0.83	0.237	9.17031e-260
FAM153B	3.69363e-240	2.32301	0.753	0.19	1.37266e-235
FAM172A	1.08427e-287	2.30755	0.861	0.203	4.02948e-283
RBM27	9.81055e-125	2.28985	0.521	0.147	3.64589e-120
SLC2A11	1.88426e-102	2.2889	0.471	0.15	7.00247e-98
CDKL3	2.42377e-124	2.27887	0.499	0.134	9.00745e-120
COMMD7	5.12983e-83	2.27883	0.367	0.101	1.9064e-78
IL3RA	2.2494e-103	2.26263	0.424	0.112	8.35944e-99
IGSF21	3.88954e-123	2.25736	0.659	0.308	1.44547e-118
CRYBB2	1.05815e-40	2.25471	0.277	0.106	3.93239e-36
DNAH14	3.40777e-62	2.24474	0.346	0.121	1.26643e-57
TBCE	6.20623e-94	2.24132	0.447	0.142	2.30642e-89
CRYZL1	1.0558e-130	2.23955	0.565	0.177	3.92365e-126
GLS2	3.25668e-78	2.23611	0.366	0.106	1.21028e-73
FBXO10	7.04518e-96	2.22999	0.487	0.172	2.6182e-91
ACSL6	1.31968e-207	2.22748	0.731	0.2	4.90432e-203
PRKD1	4.43588e-71	2.21492	0.354	0.111	1.6485e-66
SYN3	5.63413e-59	2.21077	0.479	0.251	2.09381e-54
RASA4	3.69897e-66	2.21003	0.358	0.118	1.37465e-61
GTF2H2	5.59365e-85	2.20954	0.398	0.118	2.07877e-80
RAB9B	1.0117e-91	2.16886	0.392	0.103	3.75977e-87
PLCE1	5.52125e-35	2.16693	0.274	0.116	2.05186e-30
MUC20	5.68174e-58	2.15821	0.347	0.124	2.11151e-53
SRSF1	1.40163e-79	2.1449	0.41	0.129	5.20888e-75
SYNJ2BP	1.56383e-83	2.14052	0.389	0.112	5.81167e-79
DDX19A	4.09173e-103	2.1275	0.502	0.172	1.52061e-98
ZNF655	6.61049e-101	2.12119	0.497	0.161	2.45666e-96
C12orf4	9.97668e-100	2.10782	0.456	0.132	3.70763e-95
FDX2	7.89015e-80	2.10445	0.37	0.106	2.93222e-75
ANAPC10	4.66952e-168	2.09959	0.667	0.198	1.73533e-163
EYS	1.33517e-43	2.09295	0.45	0.25	4.9619e-39
RASGEF1B	1.69395e-34	2.08702	0.274	0.118	6.29521e-30
SMIM7	2.23527e-99	2.08672	0.48	0.151	8.30695e-95
ZSCAN26	1.61849e-116	2.08174	0.515	0.153	6.0148e-112
COX15	7.91332e-80	2.07872	0.37	0.103	2.94083e-75
ZFP91	2.25559e-88	2.06654	0.422	0.123	8.38245e-84
EPHA6	1.7342e-117	2.0541	0.597	0.233	6.44481e-113
CNPY2	1.27585e-137	2.03539	0.654	0.269	4.74144e-133
SMIM17	3.90091e-112	2.03211	0.506	0.151	1.44969e-107
PPP2CA	4.08502e-92	2.03177	0.466	0.153	1.51812e-87
MYRFL	1.98816e-70	2.03062	0.415	0.153	7.38861e-66
NECAP1	2.14983e-60	2.02175	0.345	0.117	7.98942e-56
RYR3	4.70664e-106	2.01192	0.525	0.189	1.74913e-101
CCDC144A	3.25768e-188	2.00439	0.882	0.729	1.21065e-183
KLHL1	7.73055e-68	2.00197	0.406	0.152	2.8729e-63
NAIP	1.39116e-72	1.99244	0.413	0.143	5.16998e-68
CPNE5	1.43308e-59	1.98483	0.458	0.217	5.32577e-55
EEF1AKMT2	3.09809e-143	1.98302	0.632	0.209	1.15134e-138
ASIC2	3.56752e-300	1.97836	0.995	0.929	1.3258e-295
HSD11B1L	2.58831e-52	1.97555	0.307	0.102	9.61895e-48
SPDYE3	2.52928e-67	1.95508	0.413	0.157	9.39955e-63
SLC9A9	1.77078e-47	1.95169	0.376	0.166	6.58076e-43
PIK3R3	1.00443e-65	1.94978	0.47	0.213	3.73276e-61
HNRNPUL2	2.20572e-45	1.94526	0.294	0.105	8.19711e-41
PPP3R1	3.40932e-178	1.94443	0.717	0.211	1.26701e-173
MTAP	3.90903e-53	1.93639	0.318	0.109	1.45271e-48
MRPS28	4.93562e-83	1.93438	0.466	0.168	1.83423e-78
KRIT1	8.28573e-132	1.93109	0.609	0.196	3.07922e-127
ZNF512	7.05635e-78	1.91365	0.406	0.129	2.62235e-73
PDZD2	2.9074e-111	1.9034	0.767	0.549	1.08048e-106
SOGA3	3.21565e-135	1.87075	0.587	0.168	1.19503e-130
PLCG2	2.25569e-36	1.85897	0.271	0.108	8.38283e-32
RFFL	1.18912e-74	1.85549	0.525	0.245	4.41914e-70
AGGF1	1.49307e-67	1.85162	0.406	0.146	5.54871e-63
IRGQ	5.41364e-35	1.84926	0.269	0.107	2.01187e-30
FIP1L1	3.01649e-130	1.849	0.635	0.233	1.12102e-125
DENND2A	1.29011e-30	1.84836	0.284	0.132	4.79445e-26
CHD5	1.0219e-158	1.83943	0.921	0.8	3.79768e-154
ADCY5	2.70428e-54	1.83556	0.441	0.205	1.00499e-49
BICC1	1.10029e-27	1.83442	0.25	0.114	4.08901e-23
SLC6A1	1.26187e-43	1.83187	0.394	0.2	4.6895e-39
CLN5	1.06613e-53	1.8243	0.36	0.136	3.96206e-49
MRPS6	5.18935e-55	1.81468	0.34	0.119	1.92852e-50
FKBP11	2.00475e-33	1.81402	0.271	0.112	7.45026e-29
GABRA2	4.90178e-60	1.81046	0.435	0.192	1.82165e-55
NCAN	3.49766e-77	1.80554	0.642	0.409	1.29984e-72
FLRT2	2.88015e-67	1.79516	0.377	0.134	1.07035e-62
TRIM62	5.00482e-57	1.79434	0.451	0.214	1.85994e-52
ACTR3B	8.97589e-106	1.77883	0.607	0.257	3.33571e-101
KIF21B	6.53316e-55	1.77503	0.528	0.296	2.42792e-50
SRGAP2C	9.73874e-54	1.77386	0.342	0.122	3.61921e-49
CACNA1H	2.88554e-30	1.76952	0.375	0.212	1.07235e-25
PMEPA1	6.80922e-22	1.76884	0.224	0.106	2.53051e-17
CLTCL1	4.20957e-35	1.76223	0.302	0.135	1.5644e-30
RASAL1	3.74669e-63	1.75594	0.576	0.348	1.39238e-58
SEMA6D	3.5595e-34	1.75308	0.311	0.145	1.32282e-29
ZNF500	1.08479e-38	1.74932	0.284	0.11	4.0314e-34
KIF2A	7.64535e-127	1.74327	0.71	0.354	2.84124e-122
TSBP1	6.43014e-22	1.73933	0.422	0.295	2.38963e-17
MINDY4	4.67337e-85	1.73812	0.505	0.192	1.73677e-80
POU2F2	1.18554e-58	1.7324	0.586	0.351	4.40583e-54
RNF112	2.21151e-36	1.73058	0.446	0.259	8.21864e-32
ELOVL2	4.62385e-26	1.71966	0.238	0.105	1.71836e-21
SHISAL1	6.72907e-33	1.70485	0.32	0.157	2.50072e-28
CACNA1G	4.29583e-21	1.7045	0.254	0.13	1.59646e-16
DPYSL3	2.54167e-51	1.69707	0.44	0.212	9.44563e-47
CEMIP	8.35497e-41	1.69605	0.399	0.205	3.10496e-36
CAST	1.41369e-86	1.68856	0.478	0.157	5.25368e-82
NDUFA9	7.39413e-71	1.68396	0.462	0.181	2.74788e-66
HYDIN	3.24835e-69	1.67307	0.634	0.382	1.20718e-64
ESRRB	2.47442e-21	1.66905	0.26	0.136	9.19569e-17
HAUS3	5.75239e-41	1.66124	0.303	0.12	2.13776e-36
YPEL1	4.3531e-44	1.65779	0.472	0.273	1.61774e-39
CHD3	2.86463e-60	1.64955	0.709	0.513	1.06458e-55
ZHX1	9.70295e-43	1.63801	0.297	0.109	3.60591e-38
HIP1R	4.48701e-59	1.63665	0.59	0.368	1.66751e-54
PBX4	1.29409e-45	1.63472	0.462	0.249	4.80923e-41
ARHGAP8	5.79361e-34	1.61808	0.312	0.147	2.15308e-29
C17orf100	4.99313e-31	1.61264	0.297	0.134	1.8556e-26
ZNF721	1.32465e-178	1.60669	0.863	0.66	4.92278e-174
UMAD1	1.68938e-153	1.60254	0.691	0.203	6.27826e-149
PHLDB1	5.02067e-21	1.59605	0.298	0.168	1.86583e-16
TMBIM4	5.15598e-43	1.59448	0.378	0.168	1.91612e-38
ZNF69	5.43152e-41	1.58523	0.394	0.194	2.01852e-36
ZNF682	3.39431e-22	1.57636	0.253	0.123	1.26143e-17
FANCI	5.94906e-23	1.57302	0.239	0.113	2.21085e-18
TMEM63C	8.39123e-78	1.57248	0.649	0.418	3.11843e-73
FANCA	2.92429e-46	1.57043	0.536	0.34	1.08676e-41
LRRC8C	2.59998e-52	1.56956	0.355	0.131	9.6623e-48
KIF6	9.52546e-20	1.5637	0.235	0.119	3.53995e-15
NPDC1	5.83474e-80	1.56318	0.688	0.439	2.16836e-75
BCR	1.72253e-39	1.56245	0.453	0.265	6.40145e-35
KIF1C	9.57196e-21	1.55572	0.36	0.227	3.55723e-16
NRBP2	2.21655e-62	1.54847	0.619	0.381	8.23738e-58
RNASET2	1.01736e-29	1.54319	0.341	0.176	3.78081e-25
CCDC39	1.13706e-35	1.54285	0.316	0.142	4.22566e-31
RDH13	8.3759e-35	1.54089	0.346	0.166	3.11274e-30
PBX3	2.17566e-28	1.53889	0.299	0.143	8.08542e-24
GNAL	1.91889e-34	1.5328	0.323	0.151	7.13119e-30
PRH1	8.9932e-128	1.53174	0.806	0.558	3.34214e-123
CTBP2	1.04812e-39	1.52997	0.371	0.176	3.89512e-35
GALNT15	5.80888e-23	1.52987	0.223	0.101	2.15875e-18
VPS37B	2.10844e-46	1.52943	0.451	0.233	7.83558e-42
AHR	1.16117e-44	1.52791	0.421	0.203	4.31527e-40
TAFA1	7.64613e-35	1.52628	0.39	0.21	2.84153e-30
TMPRSS9	4.22554e-21	1.52105	0.259	0.134	1.57034e-16
UPP2	1.06419e-70	1.51829	0.692	0.497	3.95484e-66
PDE4C	3.33802e-27	1.51508	0.349	0.192	1.24051e-22
SFRP4	4.23723e-17	1.5139	0.291	0.173	1.57468e-12
KCNH1	9.22595e-185	1.51263	0.911	0.78	3.42864e-180
GLT8D2	4.75038e-32	1.50874	0.347	0.175	1.76538e-27
ZNF783	2.69742e-31	1.50649	0.418	0.241	1.00244e-26
PSD2	3.39218e-23	1.49436	0.305	0.164	1.26063e-18
STRIP2	1.95205e-31	1.48799	0.317	0.151	7.25442e-27
TRPV1	6.65817e-29	1.48521	0.369	0.201	2.47438e-24
TMPRSS11D	5.18201e-23	1.48191	0.298	0.159	1.92579e-18
MVP	4.63382e-16	1.48052	0.2	0.102	1.72207e-11
CACNA1E	1.83087e-108	1.48046	0.839	0.713	6.80405e-104
MYO10	5.1833e-07	1.47986	0.223	0.159	0.0192627
CORO1A	1.61417e-06	1.47914	0.186	0.126	0.0599875
CUEDC1	4.32534e-16	1.47632	0.218	0.116	1.60743e-11
LRIG1	9.38515e-11	1.47313	0.212	0.131	3.4878e-06
SNAPC4	1.32251e-15	1.47231	0.42	0.306	4.91485e-11
SLC22A25	1.85405e-05	1.47133	0.187	0.136	0.68902
ABCB1	5.00667e-12	1.46749	0.438	0.349	1.86063e-07
SMPD4	1.67584e-36	1.45871	0.471	0.278	6.22794e-32
OR3A2	2.79154e-21	1.45672	0.425	0.297	1.03742e-16
ZEB2	5.15043e-25	1.45438	0.482	0.345	1.91406e-20
STAG3	9.93981e-27	1.45259	0.455	0.292	3.69393e-22
KLF7	2.01458e-37	1.45055	0.488	0.309	7.4868e-33
TNXB	2.14465e-27	1.44974	0.337	0.181	7.97015e-23
EFCAB13	6.30369e-43	1.4469	0.514	0.312	2.34264e-38
PDE1A	9.88221e-155	1.44408	0.792	0.34	3.67252e-150
SMARCC2	2.74561e-35	1.44249	0.41	0.213	1.02035e-30
FILIP1	1.55835e-19	1.43948	0.26	0.139	5.79131e-15
MEGF11	5.05008e-19	1.43905	0.345	0.221	1.87676e-14
RBM25	1.12375e-46	1.43652	0.929	0.906	4.1762e-42
IL1RAPL2	1.12786e-27	1.43613	0.295	0.144	4.19146e-23
FKBP1A	2.11621e-28	1.43109	0.287	0.132	7.86447e-24
SEC24D	3.38296e-53	1.42524	0.503	0.268	1.25721e-48
CCND2	4.46163e-84	1.42446	0.624	0.297	1.65807e-79
A2M	1.94915e-11	1.42042	0.21	0.128	7.24363e-07
ARPC3	4.4826e-34	1.41771	0.447	0.259	1.66587e-29
IL12RB2	3.49203e-37	1.41374	0.396	0.205	1.29774e-32
WIPF1	1.46765e-10	1.41272	0.205	0.125	5.45422e-06
INO80C	7.33128e-41	1.4071	0.3	0.113	2.72453e-36
NSUN5	2.18125e-24	1.40341	0.313	0.166	8.10619e-20
IL10RB	7.11353e-31	1.40268	0.363	0.188	2.6436e-26
PNPLA7	9.15675e-43	1.40112	0.568	0.379	3.40292e-38
ZNF521	2.23601e-06	1.40075	0.162	0.11	0.0830969
FLNA	3.15723e-09	1.39423	0.2	0.126	0.000117332
FBLIM1	1.30592e-34	1.39374	0.389	0.205	4.8532e-30
GDPD5	1.01743e-16	1.39346	0.227	0.121	3.78106e-12
CNTN5	2.30918e-54	1.39132	0.481	0.248	8.58162e-50
ZNF439	7.56611e-53	1.38945	0.532	0.294	2.81179e-48
SEMA5A	8.40667e-59	1.38872	0.465	0.207	3.12417e-54
ZNF365	7.52636e-44	1.38791	0.323	0.123	2.79702e-39
TRPC7	4.46295e-20	1.38593	0.285	0.161	1.65856e-15
SCARF2	9.39682e-17	1.38491	0.257	0.143	3.49214e-12
LRFN2	5.41175e-69	1.38138	0.685	0.476	2.01117e-64
AMZ1	2.99296e-33	1.379	0.47	0.289	1.11227e-28
SLC9C2	9.50161e-34	1.37505	0.34	0.164	3.53108e-29
PCDH15	1.34791e-86	1.37307	0.743	0.45	5.00925e-82
LTBP1	9.0972e-05	1.37035	0.159	0.116	1
ADCY1	3.58387e-102	1.36902	0.835	0.741	1.33187e-97
NXNL2	2.36065e-15	1.36891	0.226	0.125	8.77289e-11
SPINT2	7.71951e-27	1.36583	0.359	0.2	2.8688e-22
TSPAN14	1.24261e-22	1.36452	0.38	0.234	4.61789e-18
RTL1	1.67364e-20	1.36316	0.299	0.169	6.21976e-16
WTIP	1.63838e-11	1.36297	0.195	0.116	6.08872e-07
ADAMTS8	2.96938e-28	1.35636	0.404	0.235	1.10351e-23
PTK7	2.52153e-36	1.3541	0.536	0.36	9.37075e-32
TRPM3	4.87158e-114	1.35171	0.797	0.452	1.81042e-109
WASHC2A	9.57556e-31	1.35098	0.387	0.212	3.55857e-26
CEACAM1	1.50818e-12	1.347	0.239	0.144	5.60487e-08
KLHL14	1.82087e-22	1.34404	0.237	0.112	6.76691e-18
CRACR2A	9.08068e-18	1.34269	0.222	0.113	3.37465e-13
POLN	1.78968e-13	1.33276	0.222	0.126	6.65099e-09
RFX4	4.043e-19	1.33196	0.423	0.301	1.5025e-14
CAMK1D	4.48203e-74	1.32867	0.815	0.665	1.66566e-69
LRRC8D	1.30848e-79	1.32642	0.622	0.306	4.8627e-75
L3MBTL1	2.73559e-60	1.32457	0.671	0.482	1.01663e-55
ZNF440	1.15363e-22	1.32146	0.356	0.212	4.28722e-18
CCDC171	2.54935e-106	1.32017	0.866	0.815	9.47416e-102
PTPA	1.66675e-32	1.31439	0.355	0.175	6.19414e-28
RORB	1.32119e-23	1.31122	0.263	0.13	4.90995e-19
CALN1	9.46507e-117	1.31075	0.87	0.599	3.5175e-112
GNB4	4.09894e-22	1.30981	0.34	0.2	1.52329e-17
TMEM132D	5.40988e-102	1.30178	0.86	0.675	2.01047e-97
GPSM1	2.89277e-09	1.29843	0.283	0.195	0.000107504
CAV3	1.16331e-07	1.29582	0.22	0.153	0.00432323
SLC1A6	4.85064e-21	1.29397	0.309	0.175	1.80265e-16
PDZK1	9.63716e-17	1.29385	0.22	0.115	3.58146e-12
MCC	6.79862e-69	1.29371	0.711	0.452	2.52657e-64
ELAVL3	3.09836e-106	1.29328	0.892	0.822	1.15144e-101
PLCD4	1.32452e-13	1.29091	0.196	0.106	4.92233e-09
PEG3	3.53037e-100	1.28959	0.603	0.209	1.31199e-95
KRT222	2.98228e-39	1.28871	0.316	0.127	1.1083e-34
KCNMB3	2.04982e-07	1.28653	0.186	0.123	0.00761773
MYO9B	6.30169e-30	1.2837	0.562	0.416	2.3419e-25
ZHX2	9.00364e-14	1.28323	0.198	0.107	3.34602e-09
DPYD	4.90039e-97	1.28101	0.858	0.705	1.82113e-92
COL11A2	0.000932444	1.27878	0.143	0.106	1
RAB3D	5.72983e-23	1.27599	0.326	0.183	2.12938e-18
HS3ST2	1.73195e-26	1.26807	0.644	0.522	6.43646e-22
GREB1L	3.99292e-19	1.26506	0.286	0.162	1.48389e-14
LTBP4	1.04886e-25	1.26395	0.49	0.329	3.89787e-21
SLC27A1	7.65309e-28	1.26033	0.609	0.47	2.84412e-23
RNF152	8.56299e-15	1.25725	0.26	0.156	3.18227e-10
SDK2	6.72876e-66	1.25341	0.797	0.698	2.50061e-61
DUOX1	1.90997e-15	1.25104	0.382	0.26	7.09801e-11
NECAB1	8.1521e-12	1.25076	0.229	0.146	3.02956e-07
FSIP2	4.03755e-14	1.25004	0.275	0.17	1.50047e-09
BEAN1	9.19535e-26	1.2475	0.344	0.185	3.41727e-21
JPT2	2.50969e-19	1.24713	0.263	0.142	9.32677e-15
KCNH5	8.80697e-38	1.24605	0.486	0.284	3.27294e-33
FBXL19	7.78188e-19	1.23725	0.39	0.252	2.89198e-14
SEMA4A	6.07118e-22	1.23564	0.407	0.259	2.25623e-17
LUC7L3	2.92781e-100	1.23546	0.978	0.962	1.08806e-95
PCBD2	1.23813e-23	1.23265	0.384	0.239	4.60125e-19
NADK	8.92985e-14	1.23235	0.284	0.174	3.3186e-09
WWC1	6.42232e-33	1.23094	0.557	0.394	2.38673e-28
NEK5	3.90094e-20	1.22844	0.317	0.184	1.44971e-15
KMT2B	5.34439e-16	1.22698	0.441	0.315	1.98613e-11
SCNN1D	0.0107964	1.22268	0.148	0.12	1
FAAP100	0.00239218	1.22158	0.16	0.122	1
AGAP2	3.05142e-18	1.21982	0.527	0.413	1.134e-13
MON1B	7.92655e-15	1.21773	0.221	0.119	2.94574e-10
UNC13C	6.0378e-33	1.21658	0.52	0.345	2.24383e-28
THOC3	3.57122e-16	1.21607	0.266	0.152	1.32717e-11
ECE1	1.37447e-23	1.21593	0.447	0.296	5.10795e-19
MAP3K5	4.4324e-27	1.21526	0.398	0.229	1.64721e-22
TARDBP	7.06695e-22	1.2149	0.442	0.293	2.62629e-17
STK19	2.53977e-15	1.21142	0.262	0.15	9.43854e-11
TF	0.00268705	1.21033	0.181	0.148	1
ACAP3	1.45239e-38	1.20568	0.736	0.649	5.39751e-34
CLCC1	4.2879e-16	1.2037	0.23	0.121	1.59351e-11
NRG1	4.97169e-131	1.20276	0.812	0.514	1.84763e-126
LZTR1	7.24124e-15	1.20051	0.327	0.212	2.69106e-10
PTPRS	6.80817e-125	1.19935	0.918	0.893	2.53012e-120
MMD2	1.14143e-46	1.19267	0.789	0.704	4.24188e-42
FLACC1	1.79569e-18	1.1892	0.384	0.257	6.67333e-14
MICALL2	7.87693e-17	1.1887	0.367	0.243	2.9273e-12
BRINP2	4.78481e-19	1.18713	0.321	0.192	1.77818e-14
TRIOBP	7.55114e-19	1.18606	0.368	0.241	2.80623e-14
ADGRA3	9.38101e-07	1.18593	0.169	0.112	0.0348626
RNF220	0.215728	1.18298	0.248	0.285	1
HMGN2	7.65313e-19	1.18274	0.371	0.235	2.84413e-14
NXN	2.33769e-10	1.1798	0.295	0.203	8.68755e-06
SDC3	1.7423e-08	1.17951	0.314	0.236	0.000647491
ARHGAP23	2.54916e-26	1.1792	0.533	0.38	9.47344e-22
ZNF804A	1.91772e-40	1.1758	0.382	0.181	7.12681e-36
WNT10B	2.89282e-10	1.17456	0.302	0.211	1.07506e-05
COBL	2.02467e-16	1.17447	0.393	0.275	7.5243e-12
CDK11B	1.04529e-08	1.17057	0.312	0.228	0.00038846
RADIL	1.13908e-17	1.16893	0.278	0.158	4.23316e-13
NEXN	2.46801e-12	1.16683	0.349	0.247	9.17188e-08
GAB2	7.91127e-39	1.16462	0.631	0.473	2.94007e-34
PLEKHH1	2.44628e-12	1.15686	0.392	0.301	9.09112e-08
LIG1	1.23331e-12	1.15631	0.273	0.176	4.58335e-08
UBTF	7.42893e-09	1.1536	0.321	0.237	0.000276081
CTNNA1	1.41887e-16	1.15264	0.386	0.266	5.27295e-12
WASHC1	1.31951e-12	1.15247	0.326	0.216	4.9037e-08
ZBBX	2.2103e-17	1.14995	0.303	0.182	8.21413e-13
CREB5	1.02279e-20	1.14992	0.424	0.289	3.80101e-16
CLDN12	9.23645e-41	1.14309	0.548	0.332	3.43254e-36
TMEM43	2.45751e-15	1.14038	0.351	0.231	9.13284e-11
EGLN3	2.55571e-14	1.13945	0.271	0.164	9.49777e-10
SYT6	5.33058e-12	1.13685	0.303	0.207	1.981e-07
TFAP4	7.25923e-06	1.13645	0.2	0.138	0.269775
MYO18A	1.95022e-30	1.13621	0.566	0.404	7.2476e-26
THSD7B	4.09246e-29	1.13606	0.293	0.135	1.52088e-24
SLC35A1	2.02285e-71	1.13482	0.731	0.548	7.51751e-67
SHOC1	2.17356e-11	1.13227	0.34	0.245	8.07761e-07
PLCB2	2.4325e-10	1.13203	0.185	0.107	9.03991e-06
DCHS1	6.34259e-17	1.13099	0.3	0.177	2.3571e-12
GRIK4	1.153e-53	1.12981	0.782	0.635	4.28489e-49
ZNF322	4.58107e-19	1.12924	0.326	0.191	1.70246e-14
ACTA2	7.03969e-10	1.12449	0.221	0.139	2.61616e-05
STRC	5.78467e-14	1.12277	0.248	0.144	2.14976e-09
SARS2	1.53141e-17	1.12243	0.232	0.121	5.69117e-13
PLXNA1	3.98557e-15	1.12069	0.504	0.392	1.48116e-10
DNAH7	1.49759e-11	1.11926	0.27	0.174	5.56549e-07
SCUBE3	2.45418e-15	1.1191	0.301	0.185	9.12046e-11
NHSL2	9.0655e-17	1.11454	0.404	0.282	3.36901e-12
EHMT1	3.55933e-69	1.11433	0.788	0.716	1.32275e-64
PMS2	5.53297e-20	1.11319	0.464	0.324	2.05622e-15
GRM1	8.69741e-25	1.1113	0.47	0.31	3.23222e-20
RAPGEF3	3.40886e-09	1.11077	0.29	0.205	0.000126683
CPOX	1.59325e-16	1.11023	0.352	0.229	5.921e-12
SNTG2	1.94801e-13	1.10953	0.224	0.127	7.2394e-09
PVR	3.31124e-14	1.10897	0.267	0.16	1.23056e-09
MYLK	2.02474e-09	1.10879	0.194	0.12	7.52455e-05
SKI	3.62277e-32	1.10746	0.639	0.521	1.34633e-27
CABCOCO1	1.28312e-14	1.10533	0.235	0.134	4.76844e-10
NWD2	7.4379e-39	1.105	0.428	0.218	2.76415e-34
STK32C	2.49919e-11	1.10478	0.356	0.254	9.28772e-07
PLB1	5.00117e-21	1.10321	0.313	0.177	1.85858e-16
KCNV2	4.09812e-19	1.10296	0.215	0.104	1.52298e-14
SLC35G1	4.48202e-11	1.10018	0.188	0.109	1.66565e-06
SLIT1	3.38341e-57	1.09965	0.777	0.608	1.25738e-52
VSTM4	1.7707e-14	1.09624	0.286	0.178	6.58044e-10
TEX53	1.31749e-07	1.09513	0.17	0.107	0.0048962
FRMPD3	3.5282e-11	1.09494	0.255	0.164	1.31118e-06
CUX1	4.08987e-26	1.09494	0.567	0.432	1.51992e-21
KIF26B	6.04158e-12	1.09484	0.394	0.298	2.24523e-07
PABPC1L	6.52699e-17	1.09311	0.346	0.22	2.42562e-12
KCNIP3	1.16621e-26	1.09232	0.583	0.457	4.33398e-22
IL7	1.00159e-07	1.09223	0.462	0.414	0.00372219
EDDM13	1.92622e-10	1.09219	0.194	0.115	7.15841e-06
SMAD3	0.0031869	1.09208	0.134	0.104	1
BCL2L14	3.02997e-07	1.09207	0.48	0.451	0.0112603
SGK3	1.71443e-64	1.09125	0.746	0.555	6.37134e-60
BCAR3	1.69045e-16	1.09072	0.365	0.239	6.28222e-12
WNT5B	1.44524e-28	1.08381	0.504	0.33	5.37093e-24
TCF7	1.68041e-20	1.08071	0.264	0.135	6.24492e-16
TRIM8	6.74594e-19	1.08004	0.338	0.205	2.50699e-14
NFE2L3	6.95435e-13	1.07665	0.306	0.202	2.58444e-08
B3GNT5	4.6733e-08	1.07506	0.299	0.224	0.00173674
CD163L1	1.40307e-17	1.07503	0.379	0.25	5.21424e-13
SYNJ2	1.06054e-35	1.07044	0.599	0.425	3.94128e-31
PGLYRP1	1.22226e-20	1.06813	0.221	0.102	4.54227e-16
CNTNAP3	9.57777e-06	1.06763	0.254	0.198	0.355938
PDE7B	8.4793e-06	1.06619	0.177	0.123	0.315116
RGPD5	1.38692e-16	1.06603	0.224	0.115	5.15422e-12
RABL6	6.76476e-23	1.06388	0.606	0.505	2.51399e-18
SERINC5	1.8048e-18	1.06347	0.452	0.318	6.70718e-14
DYRK4	7.99566e-17	1.06112	0.213	0.107	2.97143e-12
ZNF350	7.70705e-17	1.0609	0.243	0.129	2.86417e-12
PIPOX	8.29115e-11	1.05855	0.236	0.147	3.08124e-06
DOT1L	1.00168e-08	1.05684	0.275	0.193	0.000372255
B3GALT5	3.53491e-12	1.0552	0.212	0.123	1.31368e-07
N4BP2	2.1365e-12	1.0509	0.416	0.32	7.93988e-08
SMARCE1	2.14259e-16	1.04908	0.362	0.233	7.9625e-12
KIFC3	4.18874e-09	1.0477	0.286	0.198	0.000155666
TOMM5	4.36093e-16	1.04764	0.229	0.121	1.62065e-11
F5	1.18766e-09	1.04688	0.25	0.164	4.4137e-05
SLC22A6	2.15922e-06	1.04635	0.2	0.141	0.0802431
BMP8A	7.40179e-08	1.04571	0.266	0.19	0.00275073
GMIP	7.13602e-13	1.04479	0.229	0.132	2.65196e-08
DOK6	8.16016e-30	1.04271	0.569	0.411	3.03256e-25
PPP1R14C	2.17685e-13	1.04033	0.29	0.187	8.08983e-09
EIF4E3	5.74843e-40	1.03825	0.552	0.345	2.13629e-35
CIT	8.48518e-06	1.03505	0.24	0.181	0.315335
C16orf95	1.17352e-17	1.03502	0.349	0.22	4.36116e-13
RASA3	2.22714e-10	1.03481	0.33	0.242	8.27673e-06
LRRC37A2	3.22113e-15	1.03356	0.428	0.31	1.19707e-10
SLC25A29	3.89321e-17	1.03274	0.479	0.356	1.44683e-12
VAT1L	1.14308e-23	1.03076	0.526	0.393	4.24804e-19
PDE4DIP	7.65073e-88	1.03063	0.854	0.789	2.84324e-83
PLGLB1	1.62008e-06	1.02955	0.188	0.126	0.0602072
IK	0.023182	1.0258	0.289	0.263	1
PRSS51	3.77377e-11	1.02572	0.468	0.384	1.40244e-06
HDAC10	1.64631e-13	1.02561	0.376	0.261	6.11818e-09
CRTAC1	3.63282e-28	1.02527	0.681	0.625	1.35006e-23
GTF2I	3.56552e-117	1.02064	0.918	0.862	1.32505e-112
CCDC192	0.000451797	1.01972	0.364	0.328	1
C19orf44	0.135817	1.01897	0.171	0.152	1
SFMBT1	2.94963e-24	1.01883	0.548	0.412	1.09617e-19
CRTC1	3.83408e-27	1.0175	0.662	0.569	1.42486e-22
SLC16A9	2.41816e-06	1.01615	0.173	0.115	0.0898662
RTN4RL1	2.62288e-08	1.01467	0.406	0.339	0.00097474
CREG2	0.000413297	1.01454	0.271	0.231	1
POLQ	1.95659e-07	1.01354	0.275	0.202	0.00727128
SYNPO2	7.13436e-30	1.01353	0.515	0.341	2.65134e-25
GTF2IRD1	1.01973e-20	1.01325	0.61	0.504	3.78963e-16
JAG2	5.25968e-07	1.01239	0.344	0.268	0.0195465
VASH1	1.20671e-22	1.01116	0.564	0.441	4.4845e-18
CHST11	1.90951e-29	1.0105	0.709	0.625	7.09631e-25
GOLGA8A	1.04812e-85	1.0082	0.899	0.902	3.89513e-81
CDHR3	3.04906e-26	1.00758	0.594	0.487	1.13312e-21
FRMD3	7.59077e-28	1.00739	0.494	0.328	2.82096e-23
CACNA1I	5.8031e-08	1.00738	0.404	0.334	0.0021566
NCKAP5	1.2012e-37	1.00446	0.699	0.528	4.464e-33
SH3PXD2B	3.74169e-09	1.00375	0.284	0.2	0.000139052
C1QTNF7	9.69984e-08	1.00147	0.208	0.138	0.00360475
NRXN2	1.9825e-30	1.00128	0.799	0.747	7.36756e-26
HSD11B1	6.30874e-06	0.999371	0.16	0.108	0.234452
CREB3L1	2.67179e-10	0.998407	0.305	0.218	9.92917e-06
SHISA6	0.000215375	0.998171	0.426	0.41	1
GRIK3	1.55956e-77	0.994787	0.875	0.84	5.79581e-73
EPB41L4A	5.98073e-11	0.994752	0.268	0.174	2.22262e-06
FOXN2	3.93574e-08	0.994577	0.3	0.223	0.00146264
SVIL	1.7468e-08	0.99162	0.394	0.316	0.000649162
LAMA2	0.0385527	0.990992	0.208	0.183	1
PECAM1	0.000635242	0.986835	0.145	0.104	1
MYH9	7.66929e-06	0.986202	0.196	0.142	0.285014
CTNND1	1.09442e-53	0.9827	0.768	0.675	4.06721e-49
GLRA2	3.94965e-20	0.982099	0.599	0.509	1.46781e-15
BDP1	3.74703e-82	0.981813	0.931	0.919	1.39251e-77
EMID1	1.16553e-17	0.98084	0.515	0.393	4.33147e-13
CTSS	2.39957e-09	0.980412	0.236	0.155	8.91754e-05
CELF4	6.88255e-108	0.978952	0.964	0.963	2.55776e-103
HES4	2.04222e-27	0.977617	0.349	0.181	7.58951e-23
ZNF124	3.84439e-11	0.977325	0.376	0.274	1.42869e-06
DNAH9	8.45462e-16	0.977228	0.452	0.329	3.14199e-11
MATN2	5.27206e-12	0.977228	0.371	0.271	1.95926e-07
TP53TG5	8.37871e-06	0.976218	0.324	0.263	0.311378
NADSYN1	1.28803e-10	0.973474	0.436	0.34	4.7867e-06
PROSER3	0.000115166	0.972975	0.183	0.131	1
GTF2IRD2B	1.90826e-12	0.972635	0.192	0.102	7.09168e-08
RALGDS	4.68006e-24	0.970232	0.703	0.626	1.73925e-19
ZMIZ2	4.88516e-16	0.96986	0.484	0.369	1.81547e-11
CCZ1	2.88285e-24	0.9689	0.511	0.358	1.07135e-19
TRIM46	7.22329e-12	0.968644	0.454	0.354	2.68439e-07
VWA3A	2.23707e-13	0.968411	0.345	0.237	8.31364e-09
B4GALNT3	4.05653e-08	0.968368	0.364	0.293	0.00150753
IQCE	1.68472e-16	0.968279	0.525	0.435	6.26094e-12
SYCP2L	3.2466e-24	0.967922	0.58	0.466	1.20653e-19
PRRC2C	1.13876e-46	0.967788	0.899	0.887	4.23196e-42
ZNF8	8.07037e-07	0.966376	0.237	0.168	0.0299919
MICAL1	6.62843e-10	0.965967	0.42	0.328	2.46332e-05
RASL10A	9.87475e-18	0.965071	0.456	0.331	3.66975e-13
TENM3	7.95063e-27	0.962491	0.676	0.537	2.95469e-22
GPRIN1	6.57226e-08	0.961527	0.261	0.184	0.00244245
PRR5	8.16041e-07	0.961249	0.321	0.251	0.0303265
ADCY7	2.68695e-09	0.960392	0.211	0.132	9.98551e-05
DGCR8	5.17121e-19	0.960011	0.517	0.39	1.92178e-14
ZNF19	8.05298e-05	0.95902	0.215	0.159	1
ZDHHC14	6.30769e-29	0.958183	0.699	0.593	2.34413e-24
SOX11	1.26088e-13	0.958182	0.251	0.147	4.6858e-09
NAV1	1.51357e-51	0.957855	0.827	0.758	5.62487e-47
PFN2	1.05097e-14	0.957218	0.319	0.202	3.90571e-10
BCAR1	5.07345e-09	0.957059	0.325	0.237	0.000188545
KDM4B	1.23779e-23	0.954574	0.662	0.606	4.60001e-19
RETSAT	2.05929e-10	0.951984	0.257	0.164	7.65295e-06
ANKRD36B	2.11663e-36	0.949541	0.776	0.726	7.86603e-32
GAK	1.77225e-12	0.948934	0.581	0.521	6.58621e-08
ZMIZ1	3.18815e-11	0.948496	0.497	0.429	1.18481e-06
SHANK1	4.95132e-21	0.947828	0.662	0.59	1.84006e-16
EPCAM	2.81217e-08	0.947509	0.225	0.15	0.00104509
ARHGEF26	7.25966e-05	0.947496	0.159	0.111	1
HECTD3	0.256116	0.947108	0.173	0.159	1
SLC39A11	9.43047e-14	0.945472	0.527	0.438	3.50464e-09
IQCK	8.09841e-18	0.945121	0.535	0.432	3.00961e-13
XRCC1	4.98442e-09	0.945016	0.321	0.233	0.000185236
SRGAP1	3.91463e-30	0.944599	0.64	0.507	1.45479e-25
MLYCD	8.88081e-12	0.941214	0.313	0.207	3.30037e-07
RBFOX3	2.81507e-68	0.941006	0.924	0.945	1.04616e-63
C3orf49	8.26605e-05	0.94094	0.251	0.197	1
VSTM5	6.49226e-12	0.940904	0.257	0.162	2.41272e-07
TENM1	6.24325e-45	0.940501	0.799	0.735	2.32018e-40
SBNO2	3.55822e-06	0.938707	0.163	0.107	0.132234
SLC16A3	2.36706e-12	0.938159	0.207	0.116	8.79669e-08
MOV10	1.04558e-07	0.937957	0.176	0.111	0.0038857
PDZD4	4.52946e-05	0.933673	0.298	0.24	1
HVCN1	9.81181e-10	0.932245	0.185	0.109	3.64636e-05
LUC7L	2.4946e-32	0.930432	0.825	0.83	9.27067e-28
F11R	3.04192e-08	0.929987	0.229	0.156	0.00113047
COL26A1	2.46038e-13	0.927505	0.55	0.472	9.14352e-09
SAMHD1	0.000207777	0.927442	0.269	0.211	1
PLXNA3	0.0738697	0.927302	0.249	0.228	1
RNF212	2.01167e-08	0.923093	0.262	0.186	0.000747596
VAC14	1.45195e-05	0.920975	0.399	0.344	0.539589
FBRSL1	3.90889e-07	0.920322	0.433	0.366	0.0145266
DIO2	2.9133e-13	0.919537	0.218	0.123	1.08267e-08
NBPF20	0.548849	0.919381	0.148	0.156	1
SLC9C1	0.374153	0.918245	0.286	0.322	1
UCHL3	6.29053e-19	0.917944	0.472	0.351	2.33775e-14
P2RX4	0.179237	0.917922	0.152	0.135	1
CATSPERG	3.78663e-10	0.917781	0.211	0.127	1.40722e-05
ANKRD24	1.97563e-11	0.91752	0.53	0.447	7.34205e-07
ZIM2	1.17809e-11	0.917466	0.399	0.304	4.37815e-07
DDB2	3.76219e-12	0.917203	0.313	0.206	1.39814e-07
NSMF	1.3694e-13	0.917038	0.652	0.608	5.0891e-09
TMEM205	1.89902e-16	0.916851	0.373	0.242	7.05732e-12
CERS4	9.43774e-30	0.916753	0.75	0.719	3.50735e-25
STAC3	1.26899e-06	0.916208	0.159	0.101	0.0471595
SLC6A6	2.63648e-10	0.915869	0.471	0.389	9.79796e-06
RAB3IP	1.73724e-30	0.915852	0.687	0.573	6.4561e-26
XYLT1	1.51354e-86	0.915631	0.911	0.914	5.62478e-82
TULP3	1.75116e-06	0.915133	0.283	0.211	0.0650784
TTC23L	2.97086e-11	0.914214	0.399	0.303	1.10406e-06
ALK	4.13118e-06	0.913623	0.246	0.185	0.153527
GRIK5	4.91125e-26	0.912765	0.71	0.666	1.82517e-21
INKA2	1.49132e-05	0.912683	0.245	0.185	0.55422
DCAF4	0.020083	0.91219	0.149	0.12	1
TRIM5	1.67174e-06	0.912155	0.383	0.328	0.062127
GPR39	2.18339e-11	0.911741	0.312	0.213	8.11413e-07
EZH2	2.99083e-09	0.911012	0.2	0.122	0.000111148
ITGA7	0.00206537	0.910105	0.154	0.116	1
OMD	1.20561e-05	0.909035	0.2	0.142	0.448041
PTK2B	1.64087e-08	0.908145	0.237	0.16	0.000609798
CELF5	5.52697e-83	0.908009	0.917	0.92	2.05399e-78
EXD3	4.92339e-11	0.906764	0.575	0.516	1.82968e-06
COL23A1	3.50958e-12	0.906394	0.451	0.356	1.30427e-07
PLPP4	4.62808e-16	0.906117	0.483	0.374	1.71994e-11
TMPRSS11A	4.0549e-06	0.905279	0.207	0.148	0.150692
PYGO1	0.0147914	0.905214	0.14	0.113	1
AP1G2	0.000817061	0.903617	0.468	0.423	1
ADGRB2	0.00186471	0.902963	0.411	0.384	1
DMPK	1.87755e-08	0.900353	0.412	0.328	0.000697754
NCOR2	1.45728e-16	0.899986	0.691	0.677	5.41568e-12
PPP2R3A	7.94043e-24	0.899775	0.723	0.712	2.9509e-19
PLEKHM1	2.97574e-19	0.898517	0.469	0.332	1.10588e-14
GRID2	4.40523e-26	0.898008	0.642	0.483	1.63711e-21
KLHL22	2.39143e-34	0.897706	0.737	0.687	8.88727e-30
RFX2	5.15973e-08	0.897244	0.304	0.226	0.00191751
AHRR	7.66475e-08	0.896866	0.211	0.142	0.00284845
BCL9L	0.00172325	0.896707	0.166	0.127	1
FIGN	1.61917e-05	0.896414	0.199	0.144	0.601733
PDIA2	0.120431	0.896036	0.377	0.371	1
NUMBL	2.85735e-06	0.895773	0.364	0.299	0.106188
ESRRA	7.3103e-07	0.895331	0.312	0.237	0.0271672
PKN1	1.96841e-10	0.893112	0.379	0.285	7.31521e-06
CLMN	1.35448e-26	0.891989	0.663	0.539	5.03366e-22
DHX40	4.04588e-10	0.890506	0.407	0.315	1.50357e-05
RFC3	7.18495e-25	0.890267	0.697	0.631	2.67014e-20
TRAPPC6A	1.11694e-07	0.890022	0.176	0.109	0.00415089
ADGRL1	3.18618e-30	0.888591	0.823	0.801	1.18408e-25
CLBA1	7.74347e-05	0.888239	0.168	0.117	1
CACHD1	2.48985e-16	0.887773	0.439	0.309	9.25303e-12
CALM2	6.38019e-59	0.885825	0.702	0.446	2.37107e-54
TEX48	7.03938e-05	0.884549	0.211	0.16	1
TYRO3	2.05009e-15	0.884433	0.514	0.408	7.61873e-11
ANKMY1	9.20886e-12	0.883396	0.451	0.348	3.42229e-07
LRRIQ1	6.59232e-05	0.883338	0.171	0.12	1
KLHDC4	9.9097e-10	0.882871	0.437	0.352	3.68274e-05
TIAM1	1.19352e-23	0.882283	0.66	0.567	4.43548e-19
LCORL	8.03562e-14	0.880041	0.446	0.331	2.98628e-09
TMEM231	6.87234e-10	0.880018	0.243	0.154	2.55397e-05
ADCK2	2.17752e-09	0.878736	0.185	0.109	8.09233e-05
TXNRD3	2.98965e-06	0.878702	0.227	0.163	0.111104
CHRNE	2.06892e-07	0.87811	0.179	0.114	0.00768872
TLK2	1.78197e-29	0.877319	0.701	0.644	6.62232e-25
SRCAP	0.000120318	0.8773	0.292	0.235	1
ADCK1	8.27736e-08	0.87665	0.32	0.238	0.00307612
ABR	3.49243e-39	0.873625	0.811	0.797	1.29789e-34
SNX32	3.49107e-42	0.872707	0.806	0.779	1.29739e-37
LAS1L	7.37182e-07	0.872057	0.485	0.417	0.0273959
GNB1L	1.04262e-06	0.871448	0.193	0.131	0.0387467
AATK	5.62258e-28	0.869985	0.767	0.739	2.08952e-23
PEMT	8.18477e-08	0.869936	0.267	0.189	0.0030417
IVD	1.10838e-12	0.867202	0.547	0.461	4.11906e-08
ISYNA1	3.33598e-05	0.86717	0.15	0.102	1
NPEPL1	6.38343e-09	0.86602	0.393	0.304	0.000237227
ZFHX3	1.02165e-13	0.865067	0.606	0.561	3.79677e-09
ANKRD18A	2.78563e-08	0.864683	0.621	0.588	0.00103522
CPQ	0.00165101	0.863495	0.386	0.351	1
C1orf159	7.3698e-17	0.862706	0.551	0.444	2.73884e-12
ZNF316	8.58892e-05	0.861896	0.303	0.244	1
ICAM5	4.02107e-07	0.860136	0.34	0.263	0.0149435
PDE2A	1.24848e-30	0.859724	0.823	0.83	4.63971e-26
TYK2	3.87367e-05	0.857476	0.341	0.282	1
BRSK1	3.83031e-06	0.855929	0.559	0.521	0.142346
SGF29	1.32487e-11	0.855155	0.366	0.259	4.92362e-07
DDX55	2.64013e-06	0.854901	0.398	0.33	0.0981151
AGFG2	0.277387	0.854762	0.12	0.106	1
TSPOAP1	1.49473e-32	0.854082	0.825	0.778	5.55487e-28
D2HGDH	2.02822e-07	0.85397	0.296	0.216	0.00753748
FGD6	1.35631e-07	0.853027	0.168	0.104	0.00504046
PCNT	1.32504e-10	0.852994	0.706	0.709	4.92424e-06
CCDC61	8.24691e-06	0.852341	0.219	0.156	0.30648
WSCD1	0.025646	0.85224	0.142	0.116	1
RILPL1	4.75331e-10	0.851752	0.382	0.284	1.76647e-05
ANKRD44	8.26813e-31	0.851498	0.62	0.441	3.07269e-26
CSMD2	3.80743e-105	0.849605	0.946	0.964	1.41496e-100
EPHB1	5.8843e-16	0.848882	0.627	0.56	2.18678e-11
SLC4A5	0.0191506	0.847592	0.147	0.12	1
TRIM58	2.22329e-09	0.847545	0.216	0.136	8.26241e-05
MAPK11	0.882326	0.847386	0.22	0.218	1
P2RX7	1.37657e-08	0.847325	0.401	0.322	0.000511574
DMGDH	5.0529e-09	0.846606	0.336	0.249	0.000187781
OGN	0.000530465	0.845999	0.188	0.143	1
TMEM229B	6.52135e-06	0.841978	0.25	0.188	0.242353
ZNF420	9.10495e-16	0.841892	0.59	0.517	3.38367e-11
ANKUB1	0.014556	0.84085	0.581	0.651	1
SNAP29	1.48797e-05	0.840103	0.288	0.222	0.552974
DET1	2.75518e-06	0.839652	0.195	0.132	0.102391
CHMP4A	4.66508e-14	0.839088	0.417	0.302	1.73368e-09
ACOT11	2.11639e-16	0.838804	0.518	0.41	7.86516e-12
CACNA1B	5.1453e-113	0.837946	0.975	0.987	1.91215e-108
TMEM155	2.29905e-57	0.837914	0.465	0.179	8.54394e-53
EPS8	0.000290111	0.832931	0.162	0.119	1
CAPN15	0.0172486	0.832634	0.202	0.17	1
CELSR3	8.30594e-07	0.832579	0.318	0.24	0.0308674
PLPP7	6.51475e-08	0.832291	0.403	0.323	0.00242108
ANKRD11	4.50011e-48	0.831534	0.897	0.902	1.67238e-43
SLC8A2	1.28505e-09	0.831196	0.662	0.626	4.77564e-05
GRM4	1.40485e-17	0.831101	0.799	0.815	5.22086e-13
ZNF418	2.08197e-11	0.831036	0.253	0.157	7.73723e-07
TCF25	9.92753e-53	0.829075	0.874	0.876	3.68937e-48
TUB	8.68408e-13	0.828904	0.478	0.377	3.22727e-08
GSTM2	1.11445e-06	0.828682	0.172	0.112	0.0414161
PNPLA3	8.60843e-05	0.828229	0.209	0.156	1
SEC31B	2.06186e-19	0.828063	0.645	0.554	7.66248e-15
HUNK	5.13128e-09	0.827832	0.302	0.215	0.000190694
TBC1D22A	2.97369e-39	0.827534	0.798	0.794	1.10511e-34
CYTH1	8.31657e-07	0.827233	0.493	0.45	0.0309069
ZNF354C	1.49831e-12	0.826051	0.263	0.157	5.56818e-08
BCAM	5.48596e-10	0.824843	0.313	0.228	2.03875e-05
DOC2A	5.72308e-06	0.823901	0.373	0.307	0.212687
SLC43A2	1.75232e-06	0.823714	0.371	0.301	0.0651214
USP36	2.00409e-05	0.822597	0.538	0.492	0.744779
ZNF578	1.37502e-07	0.82219	0.201	0.13	0.00510998
PDE1C	7.76897e-28	0.820832	0.595	0.412	2.88718e-23
MYOM2	0.000923951	0.81968	0.186	0.142	1
RNF40	0.00179762	0.819098	0.318	0.271	1
GCNT1	9.8079e-08	0.818818	0.386	0.309	0.00364491
SEMA4D	2.32656e-06	0.818768	0.533	0.491	0.0864619
KCNH3	1.93301e-10	0.818506	0.668	0.628	7.18365e-06
ZNF493	2.26531e-24	0.818203	0.672	0.579	8.41856e-20
PAK4	3.7419e-06	0.81795	0.186	0.125	0.13906
ZNF341	1.30579e-10	0.817349	0.371	0.269	4.85272e-06
ATP13A4	0.0150965	0.816421	0.152	0.123	1
SLC8B1	2.89347e-10	0.815397	0.466	0.39	1.0753e-05
CCDC77	1.38377e-09	0.814839	0.249	0.16	5.14249e-05
DCAF15	1.1007e-09	0.814812	0.27	0.179	4.09054e-05
RYR1	0.199559	0.814584	0.27	0.252	1
ADGRV1	4.58582e-22	0.814018	0.596	0.459	1.70423e-17
SUGP1	8.23664e-11	0.813126	0.533	0.457	3.06098e-06
PCYT1A	6.47876e-14	0.813027	0.562	0.482	2.4077e-09
ASPN	0.000113334	0.81229	0.199	0.147	1
AFF2	1.17403e-07	0.812207	0.312	0.235	0.00436303
MAN2B2	4.53867e-05	0.811404	0.257	0.197	1
ZNF471	1.17703e-11	0.811242	0.489	0.389	4.37419e-07
DLGAP3	6.48307e-11	0.81049	0.456	0.371	2.4093e-06
NUP85	3.55987e-05	0.80966	0.395	0.332	1
ARID3A	1.91441e-06	0.809032	0.324	0.25	0.071145
SPACA6	2.7861e-06	0.807703	0.331	0.256	0.10354
TBKBP1	0.160521	0.807521	0.221	0.202	1
SULT1A1	2.05964e-21	0.807255	0.706	0.655	7.65423e-17
EPHB2	1.30275e-10	0.806996	0.608	0.548	4.84142e-06
ADAM19	3.92141e-07	0.805767	0.396	0.321	0.0145731
FAT2	1.05729e-07	0.805283	0.311	0.231	0.00392919
DNM2	2.74552e-19	0.804762	0.655	0.61	1.02032e-14
RILPL2	0.00209224	0.803874	0.176	0.137	1
DNMT3A	2.87857e-36	0.803693	0.812	0.78	1.06976e-31
ARHGAP1	4.18224e-10	0.803421	0.421	0.33	1.55424e-05
CCDC3	1.77524e-12	0.802822	0.608	0.559	6.59732e-08
PRSS12	2.68855e-08	0.801624	0.216	0.142	0.000999146
AHDC1	1.45321e-13	0.800607	0.611	0.568	5.40058e-09
PRPF38B	0.208776	0.799862	0.476	0.47	1
CABIN1	7.11162e-24	0.799469	0.725	0.674	2.64289e-19
PHACTR3	1.77232e-15	0.798852	0.632	0.588	6.58648e-11
STK10	6.0199e-06	0.798131	0.263	0.202	0.223718
WDR4	7.33048e-07	0.797948	0.259	0.186	0.0272423
TMC7	0.00145146	0.797726	0.25	0.202	1
ATP8B2	7.94106e-18	0.797479	0.636	0.556	2.95114e-13
CDK19	2.30802e-24	0.797156	0.723	0.657	8.57729e-20
HERC2	5.99015e-52	0.796902	0.861	0.851	2.22612e-47
ARHGAP39	3.25044e-07	0.796398	0.447	0.388	0.0120796
RBMS2	2.88949e-07	0.794125	0.29	0.214	0.0107382
ARF3	1.98472e-10	0.794067	0.424	0.327	7.37582e-06
AXIN1	1.36926e-07	0.792999	0.359	0.283	0.00508858
C2CD6	0.000122425	0.792875	0.193	0.144	1
ANXA4	3.0603e-06	0.792841	0.32	0.246	0.11373
AK7	8.16385e-09	0.792709	0.232	0.152	0.000303393
CCDC88A	1.63352e-69	0.789346	0.992	0.995	6.07064e-65
ACTN4	9.3566e-07	0.78882	0.403	0.34	0.0347719
ZNF182	0.812404	0.78796	0.106	0.104	1
TAC4	2.29789e-07	0.787578	0.18	0.115	0.00853964
ZC2HC1B	1.92139e-11	0.787182	0.188	0.104	7.14045e-07
PES1	0.323406	0.786701	0.121	0.11	1
NOXRED1	0.00531755	0.786587	0.144	0.11	1
ECM2	3.31916e-09	0.785914	0.273	0.183	0.00012335
ZNF221	0.591438	0.785733	0.123	0.117	1
HDAC7	2.24677e-05	0.785437	0.424	0.36	0.834966
ZFP37	3.89834e-13	0.785348	0.394	0.28	1.44874e-08
CCDC88B	2.2328e-06	0.784215	0.351	0.28	0.0829775
CDAN1	0.0197293	0.783902	0.223	0.188	1
MAPK8IP1	0.000415331	0.783469	0.349	0.301	1
FXYD7	1.16896e-07	0.783368	0.525	0.472	0.00434422
C2orf92	3.13268e-08	0.78295	0.238	0.159	0.0011642
FOXN3	3.45772e-81	0.781607	0.912	0.901	1.28499e-76
HNRNPA1	5.74681e-05	0.780957	0.284	0.221	1
VARS2	0.000382662	0.779904	0.267	0.214	1
MNT	0.692617	0.779766	0.18	0.177	1
RAB40B	2.19131e-05	0.778106	0.362	0.304	0.814358
WDR6	0.00065693	0.777555	0.464	0.427	1
PGAP2	1.57629e-06	0.77686	0.433	0.368	0.0585798
PDE6B	4.05016e-11	0.775781	0.379	0.274	1.50516e-06
EIF5B	1.84802e-06	0.775548	0.624	0.611	0.068678
TOX2	0.0919079	0.774331	0.151	0.132	1
ARHGAP27	0.00154898	0.773469	0.166	0.127	1
ST3GAL2	1.3176e-10	0.773332	0.59	0.534	4.89658e-06
MYO1F	1.95139e-06	0.773186	0.183	0.121	0.0725195
WDR1	0.186288	0.773154	0.174	0.157	1
PLXNB2	0.118639	0.772773	0.264	0.246	1
TMEM104	6.18062e-08	0.772192	0.221	0.146	0.0022969
MFSD14A	3.90372e-12	0.771483	0.47	0.366	1.45074e-07
NEURL1	2.48282e-20	0.771465	0.701	0.67	9.2269e-16
TFAP2E	3.86568e-07	0.771273	0.339	0.261	0.014366
SPINK8	3.02445e-08	0.769849	0.273	0.191	0.00112398
CUL9	0.0122955	0.768224	0.388	0.362	1
KLHL29	1.07549e-22	0.767404	0.737	0.722	3.99686e-18
MORC2	2.82714e-08	0.767346	0.365	0.273	0.00105065
USP35	6.82484e-05	0.767119	0.209	0.154	1
PZP	9.49712e-06	0.764939	0.235	0.174	0.352941
CCAR1	5.73053e-09	0.764709	0.787	0.785	0.000212964
SORCS2	1.71374e-74	0.764226	0.97	0.98	6.36877e-70
BOD1L1	1.55751e-29	0.76401	0.815	0.813	5.78817e-25
PRKCG	3.35749e-06	0.763966	0.562	0.538	0.124774
ZNF831	9.4253e-07	0.76248	0.212	0.147	0.0350272
PHC1	9.45184e-09	0.762334	0.501	0.42	0.000351259
CDC42BPB	1.72618e-16	0.762283	0.735	0.687	6.415e-12
COL18A1	3.09996e-05	0.760822	0.419	0.352	1
CPEB1	2.18578e-23	0.760068	0.664	0.589	8.123e-19
NUMA1	2.28696e-06	0.759344	0.632	0.581	0.0849902
RBM10	0.00200108	0.759073	0.411	0.367	1
IFT140	1.51085e-05	0.758631	0.414	0.344	0.561477
TRIM25	1.48604e-06	0.758417	0.429	0.363	0.0552256
CAMKK1	1.9446e-06	0.758065	0.51	0.485	0.0722672
CNTROB	2.05184e-05	0.757259	0.218	0.16	0.762527
SHISA9	1.48946e-46	0.757252	0.873	0.768	5.53527e-42
CS	5.22064e-06	0.754829	0.404	0.337	0.194015
SYNPO	8.969e-05	0.754683	0.283	0.227	1
SYT5	1.77535e-09	0.753519	0.528	0.463	6.59772e-05
PRKCH	0.000155486	0.753492	0.148	0.104	1
SLC29A4	9.17028e-08	0.752373	0.359	0.275	0.00340795
DHX33	2.58133e-10	0.752208	0.319	0.221	9.59299e-06
CAMSAP3	1.88868e-06	0.751793	0.387	0.308	0.0701891
ZNF829	8.10437e-06	0.750911	0.176	0.119	0.301183
ANKRD27	3.5059e-21	0.749057	0.729	0.708	1.3029e-16
MYO1D	1.41424e-25	0.748877	0.715	0.601	5.25575e-21
AP2A2	2.7044e-22	0.748846	0.753	0.741	1.00503e-17
NDST1	1.06873e-07	0.747333	0.415	0.347	0.00397173
UCKL1	1.09093e-07	0.747244	0.332	0.245	0.00405422
ARHGEF18	2.83268e-10	0.74633	0.464	0.377	1.05271e-05
CNTNAP3B	0.000197681	0.745834	0.244	0.192	1
FCHO1	8.03096e-08	0.745599	0.585	0.549	0.00298455
THOC5	1.37104e-09	0.745579	0.375	0.278	5.0952e-05
TNKS1BP1	0.018677	0.745189	0.17	0.139	1
OBSCN	5.77883e-07	0.745096	0.403	0.326	0.0214759
NTHL1	0.0959229	0.744573	0.126	0.105	1
NOL4L	6.0301e-10	0.742944	0.636	0.609	2.24097e-05
ENO4	7.56875e-05	0.742415	0.235	0.177	1
HS1BP3	2.04821e-06	0.742203	0.374	0.301	0.0761175
MNS1	0.0127506	0.74181	0.191	0.159	1
SIN3B	5.01223e-22	0.741197	0.756	0.741	1.8627e-17
PNN	6.3698e-15	0.740667	0.73	0.704	2.36721e-10
E4F1	0.000368023	0.740513	0.327	0.273	1
OSBPL5	3.81275e-05	0.739822	0.463	0.405	1
TMEM179	5.10907e-05	0.738825	0.471	0.432	1
ZNF649	3.05495e-08	0.738436	0.202	0.127	0.00113531
TNRC6C	9.91284e-65	0.738377	0.916	0.937	3.68391e-60
ZNF839	0.0124141	0.738056	0.257	0.221	1
STX19	0.00231337	0.737997	0.154	0.117	1
CASKIN1	1.60742e-10	0.737146	0.629	0.599	5.97365e-06
FAHD2B	4.39289e-12	0.736858	0.285	0.177	1.63253e-07
CFAP100	2.05243e-06	0.736597	0.325	0.25	0.0762744
SRRT	0.0033062	0.735555	0.344	0.3	1
HS6ST1	0.000323238	0.735413	0.302	0.249	1
EME2	0.0226846	0.735369	0.261	0.228	1
CACNA1C	4.83181e-108	0.735076	0.97	0.984	1.79565e-103
TMEM53	1.07754e-05	0.734499	0.158	0.104	0.400447
PMF1	4.90191e-05	0.734354	0.255	0.192	1
MTA1	0.103543	0.733258	0.322	0.299	1
ZNF678	9.91832e-06	0.732868	0.328	0.268	0.368594
KLRD1	1.32921e-08	0.732281	0.294	0.209	0.000493973
SH2D3C	8.23124e-09	0.73152	0.354	0.263	0.000305898
VPS37C	0.00395231	0.730406	0.256	0.211	1
FAM78B	2.58406e-12	0.730194	0.569	0.495	9.60314e-08
PCBP4	0.00155372	0.730018	0.323	0.272	1
TUT1	4.17505e-06	0.7293	0.158	0.101	0.155158
ZBTB47	0.0650709	0.728734	0.212	0.185	1
ZNF512B	0.00207979	0.728694	0.291	0.241	1
BCO1	8.27096e-10	0.728455	0.41	0.323	3.07374e-05
PCDH11Y	1.70905e-17	0.727026	0.33	0.601	6.35133e-13
FBF1	9.41709e-10	0.726852	0.424	0.33	3.49967e-05
TRO	1.04773e-07	0.726793	0.488	0.411	0.00389366
PSMA2	0.00100839	0.726777	0.198	0.151	1
TTN	0.103682	0.726145	0.366	0.425	1
FSD2	4.14419e-08	0.726032	0.253	0.172	0.0015401
MBD3	2.75657e-05	0.725188	0.319	0.255	1
DDX27	0.00311915	0.724685	0.369	0.324	1
ZNF713	9.05751e-09	0.723956	0.4	0.308	0.000336604
CAPN5	0.00180283	0.723108	0.137	0.101	1
MOB3A	4.3132e-08	0.722515	0.38	0.296	0.00160291
SPDL1	0.00199733	0.721886	0.201	0.159	1
CFAP46	2.88479e-05	0.721382	0.6	0.568	1
FAM20C	0.00786062	0.720808	0.266	0.228	1
TNFAIP2	0.0197729	0.720691	0.214	0.182	1
ANKRD12	1.52674e-48	0.7203	0.887	0.874	5.67384e-44
ZC3H4	1.73908e-05	0.719733	0.307	0.242	0.646293
GAD1	0.21072	0.718961	0.118	0.105	1
PACS2	2.35532e-11	0.718946	0.666	0.644	8.75309e-07
PABPC4	0.0126348	0.718394	0.261	0.223	1
C4orf50	1.22694e-14	0.717547	0.634	0.595	4.55967e-10
RAB40C	6.76002e-07	0.717533	0.51	0.468	0.0251223
DAGLB	0.000985635	0.715602	0.363	0.326	1
OPA3	6.95587e-07	0.715372	0.342	0.265	0.0258501
TCF3	0.00112531	0.714015	0.152	0.112	1
GRIA1	2.42376e-78	0.713919	0.958	0.95	9.00743e-74
TET3	1.26898e-10	0.713626	0.574	0.508	4.71591e-06
ABCF1	1.81491e-05	0.713436	0.356	0.292	0.674475
FAM228B	3.93839e-17	0.713317	0.678	0.634	1.46363e-12
ADAM28	0.00947007	0.712962	0.131	0.101	1
PKDCC	0.00188242	0.712886	0.263	0.212	1
RABEP2	0.00427032	0.712258	0.26	0.22	1
VPS16	0.000360044	0.712214	0.234	0.183	1
ZNF358	0.214555	0.709176	0.168	0.152	1
TRAM2	0.000146845	0.709125	0.165	0.117	1
MARK4	1.22361e-20	0.708979	0.74	0.719	4.54731e-16
SYCP2	0.00270807	0.708581	0.202	0.161	1
P2RY11	0.220326	0.708386	0.158	0.144	1
MADD	4.78711e-08	0.70751	0.565	0.539	0.00177903
CC2D1B	0.000271746	0.707075	0.25	0.197	1
TBR1	8.3311e-09	0.706981	0.33	0.237	0.000309609
NFIA	1.26036e-07	0.706944	0.396	0.311	0.00468388
THRA	1.33163e-05	0.70665	0.488	0.438	0.494875
ASCC2	3.37611e-06	0.706503	0.419	0.349	0.125466
RPS6KL1	5.3546e-13	0.705525	0.598	0.542	1.98993e-08
TMEM132B	1.72533e-85	0.705348	0.951	0.973	6.41184e-81
TTLL9	8.68149e-07	0.705335	0.266	0.193	0.032263
RTF1	1.04824e-15	0.704707	0.756	0.758	3.89557e-11
ACVR1	2.37916e-05	0.704535	0.36	0.299	0.884167
SHANK2	4.8942e-51	0.704248	0.906	0.942	1.81883e-46
ZNF528	3.76238e-07	0.70388	0.503	0.44	0.0139821
JCAD	5.34131e-09	0.702915	0.513	0.452	0.000198499
CSAD	2.16485e-13	0.702487	0.623	0.57	8.04524e-09
COLQ	3.21545e-06	0.702262	0.535	0.489	0.119496
ENTPD7	3.97399e-06	0.702091	0.166	0.109	0.147686
CC2D2A	0.0240765	0.701363	0.506	0.515	1
FBXL18	6.25455e-06	0.701161	0.445	0.384	0.232438
SORCS3	3.23888e-24	0.700181	0.36	0.197	1.20366e-19
MAN1B1	2.20006e-05	0.699924	0.372	0.307	0.817608
RIN3	0.016233	0.699085	0.138	0.11	1
CCDC142	2.45613e-06	0.698617	0.176	0.116	0.0912773
CRIP2	0.00574617	0.697768	0.265	0.224	1
HS3ST5	0.00282084	0.69733	0.325	0.287	1
LIMA1	0.000636797	0.697283	0.404	0.371	1
ADCY6	3.38505e-06	0.697189	0.498	0.444	0.125799
CIC	0.00103996	0.697105	0.261	0.213	1
[truncated: 9,174 more rows]

## Sheet: L5_ET
	p_val	avg_log2FC	pct.1	pct.2	p_val_adj
[truncated: 11,045 more rows]

[truncated: 15 more sheets: L5_IT, L6_CT, L6_IT_Car3, L6_IT, L6b, Lamp5, Micro-PVM, Oligo, OPC, Pvalb, Sncg, Sst, Vip, VLMC, GSEA]
