# Supplementary material for: Cell-type-informed genotyping of mosaic focal epilepsies reveals cell-autonomous and non-cell-autonomous disease-associated transcriptional programs
Source: Proc Natl Acad Sci U S A. 2025 Jul 17;122(29):e2509622122. doi: 10.1073/pnas.2509622122 (PMC12305027; doi:10.1073/pnas.2509622122)
Supplement: Supplementary file 5 — Dataset S04 (XLSX) [file pnas.2509622122.sd04.xlsx]

## Sheet: Astro
Dataset S4. Differentially expressed genes between FCD2 cases (pct.1) and controls (pct.2) for each cell type in the dataset calculated on snRNA-seq data using Seurat FindMarkers. P-values and adjusted p-values correspond to MAST and Benjamini-Hotchberg correction. Positive avg_log2FC values mean overexpression in FCD2. GSEA results are also reported in a separate sheet.
	p_val	avg_log2FC	pct.1	pct.2	p_val_adj
SNTG1	1.15457e-100	3.78046	0.417	0.114	4.29074e-96
LUZP2	3.11675e-34	3.25555	0.592	0.12	1.15828e-29
KCND2	3.36735e-35	2.7307	0.609	0.185	1.25141e-30
GRID2	2.36378e-31	2.53946	0.759	0.254	8.78452e-27
CSMD1	2.19319e-121	2.42187	0.33	0.235	8.15056e-117
SLC8A1	1.65639e-23	2.355	0.576	0.218	6.15563e-19
NLGN1	2.43141e-93	2.24856	0.649	0.253	9.03587e-89
MDGA2	1.75908e-83	2.13655	0.166	0.112	6.53726e-79
TSHR	4.60487e-15	2.12213	0.262	0.113	1.71131e-10
PIK3R3	3.08174e-18	2.08447	0.387	0.155	1.14527e-13
SRGAP2	1.4498e-12	2.0559	0.2	0.102	5.38789e-08
OPCML	3.78446e-70	1.98817	0.158	0.187	1.40642e-65
GRIK1	1.92042e-43	1.82208	0.207	0.12	7.13687e-39
CSMD3	1.41132e-30	1.81473	0.177	0.122	5.24489e-26
SGCZ	9.77542e-45	1.78012	0.236	0.178	3.63284e-40
TNC	3.58136e-75	1.75153	0.586	0.18	1.33094e-70
PLD5	4.12583e-10	1.74935	0.446	0.277	1.53328e-05
SCN1A	8.47909e-103	1.71538	0.203	0.111	3.15108e-98
IL1RAPL1	4.69485e-59	1.69061	0.283	0.19	1.74475e-54
SOX2	4.17307e-53	1.6811	0.423	0.17	1.55084e-48
CTNNA3	1.06427e-24	1.67776	0.301	0.116	3.95515e-20
LRRC7	6.49866e-57	1.64627	0.554	0.46	2.4151e-52
MVD	6.69385e-18	1.64279	0.318	0.157	2.48763e-13
KCNIP4	3.96202e-143	1.55171	0.174	0.268	1.4724e-138
ARL15	1.64708e-20	1.54038	0.331	0.163	6.12104e-16
ROBO2	1.076e-97	1.5115	0.246	0.237	3.99872e-93
RBFOX1	1.86925e-162	1.51014	0.164	0.258	6.94668e-158
ACAT2	9.62331e-17	1.49933	0.301	0.154	3.57631e-12
LPAR1	2.63164e-39	1.48851	0.307	0.145	9.77997e-35
DGKB	2.59027e-07	1.47966	0.623	0.32	0.00962622
GABBR2	2.15709e-06	1.475	0.238	0.117	0.0801641
CADPS	2.65683e-48	1.4681	0.649	0.437	9.87356e-44
TAFA1	1.88882e-90	1.45776	0.684	0.504	7.01942e-86
LRRC8C	1.4081e-06	1.45092	0.283	0.142	0.0523292
SORBS2	4.15217e-16	1.43853	0.233	0.114	1.54307e-11
SH3D19	1.20305e-23	1.43387	0.326	0.183	4.47089e-19
IL3RA	0.0474356	1.43352	0.345	0.187	1
NTNG1	5.85303e-21	1.39018	0.392	0.203	2.17516e-16
CNTNAP2	2.91988e-143	1.38483	0.127	0.239	1.08511e-138
HMGCS1	1.20178e-26	1.36681	0.475	0.348	4.46617e-22
GULP1	1.63799e-07	1.36563	0.227	0.114	0.00608726
NAGLU	4.15127e-10	1.36363	0.198	0.104	1.54274e-05
HMGCR	1.7444e-24	1.36122	0.307	0.185	6.4827e-20
GUCY1A2	9.6342e-09	1.36075	0.24	0.132	0.000358036
TNR	4.46652e-21	1.36064	0.154	0.156	1.65989e-16
POLR2J3	1.12829e-47	1.34645	0.515	0.291	4.19305e-43
KAZN	1.27693e-77	1.34495	0.537	0.346	4.74547e-73
CNPY2	6.08713e-20	1.34163	0.341	0.195	2.26216e-15
PRH1	5.7028e-26	1.31432	0.502	0.298	2.11933e-21
LDLR	4.8327e-18	1.30385	0.314	0.169	1.79598e-13
ZBTB8A	6.73752e-08	1.29106	0.192	0.101	0.00250387
ARHGEF3	1.41648e-83	1.28966	0.222	0.163	5.26405e-79
GRIP1	2.3332e-07	1.28487	0.298	0.15	0.00867086
SYCP3	7.34615e-32	1.2793	0.295	0.192	2.73005e-27
PTPRD	1.62237e-143	1.25825	0.398	0.427	6.02922e-139
PAM	6.70593e-76	1.25079	0.381	0.222	2.49212e-71
GPC6	5.19575e-10	1.20417	0.584	0.3	1.9309e-05
SYN3	2.99764e-14	1.19939	0.157	0.109	1.11401e-09
ACSS2	3.38184e-16	1.18102	0.247	0.159	1.25679e-11
KCNMB2	4.82447e-18	1.17075	0.402	0.273	1.79292e-13
CEMIP	2.52592e-07	1.1672	0.233	0.158	0.00938708
NRXN3	1.11321e-85	1.16321	0.209	0.323	4.13701e-81
TPST1	4.98844e-96	1.16058	0.51	0.381	1.85385e-91
RGS6	5.26964e-10	1.15726	0.431	0.259	1.95836e-05
PLAGL1	7.07176e-07	1.14635	0.359	0.207	0.0262808
KIF26B	2.32848e-09	1.13472	0.212	0.135	8.65332e-05
COL11A1	4.13373e-44	1.12913	0.506	0.338	1.53622e-39
UNC5D	1.13705e-69	1.12469	0.669	0.485	4.22562e-65
HS6ST3	1.29792e-19	1.12458	0.165	0.181	4.82345e-15
CLN5	3.79175e-09	1.12228	0.225	0.132	0.000140913
HMGN2	2.60443e-15	1.11522	0.223	0.136	9.67884e-11
SLC35A3	2.95696e-23	1.11478	0.173	0.105	1.09889e-18
ZNF585B	2.6257e-14	1.11161	0.308	0.185	9.7579e-10
EYS	6.98765e-06	1.10072	0.18	0.114	0.259682
EEF1AKMT2	2.88591e-10	1.10051	0.283	0.17	1.07249e-05
INTS12	5.65008e-23	1.09532	0.288	0.18	2.09974e-18
N4BP2	1.64719e-22	1.09527	0.19	0.111	6.12147e-18
LTBP1	8.73833e-42	1.09362	0.608	0.431	3.24743e-37
P2RY12	4.91083e-13	1.09166	0.156	0.129	1.82501e-08
ANGPT2	3.66741e-20	1.08655	0.165	0.102	1.36292e-15
WNT5B	2.29021e-07	1.08431	0.206	0.114	0.00851109
DAB1	1.59664e-39	1.07536	0.505	0.371	5.9336e-35
DIAPH2	4.1374e-23	1.07501	0.285	0.19	1.53758e-18
SH2D4A	8.9564e-16	1.0719	0.182	0.113	3.32847e-11
ZNF709	8.26238e-09	1.05836	0.247	0.142	0.000307055
PNPLA3	1.58533e-15	1.05053	0.202	0.151	5.89158e-11
RGR	6.1364e-59	1.03415	0.284	0.181	2.28047e-54
L3MBTL4	1.7368e-10	1.03367	0.342	0.151	6.45447e-06
SPDYE3	7.7387e-06	1.03286	0.213	0.134	0.287593
CLIC4	7.86773e-34	1.02606	0.269	0.208	2.92389e-29
FDPS	9.44599e-37	1.02062	0.357	0.282	3.51041e-32
APBB2	2.43944e-53	1.0196	0.563	0.427	9.0657e-49
ATAD5	1.05168e-12	1.01282	0.21	0.124	3.90837e-08
ZNF512	1.96931e-13	1.00907	0.218	0.14	7.31857e-09
PDCD4	3.10206e-20	1.007	0.2	0.119	1.15282e-15
ZNF506	3.19851e-19	1.00517	0.316	0.198	1.18866e-14
IL7	4.73655e-15	0.998972	0.25	0.176	1.76024e-10
CRYZL1	4.02577e-26	0.993978	0.361	0.236	1.4961e-21
ACLY	1.59519e-27	0.985822	0.196	0.13	5.92819e-23
DDX19B	2.42961e-07	0.9846	0.178	0.105	0.00902917
RANBP17	1.44866e-05	0.98438	0.241	0.136	0.538365
ANKUB1	2.88287e-24	0.983669	0.406	0.305	1.07136e-19
ACTR3B	0.0109946	0.97994	0.312	0.208	1
ZNF626	4.23736e-20	0.972096	0.294	0.192	1.57473e-15
C2CD5	4.72479e-59	0.971657	0.461	0.409	1.75587e-54
PTPRE	6.26444e-43	0.968765	0.323	0.213	2.32806e-38
WIPF1	2.84747e-75	0.967207	0.21	0.163	1.0582e-70
ZSCAN26	2.5873e-10	0.964685	0.22	0.139	9.61517e-06
PKP4	1.31802e-20	0.963831	0.193	0.155	4.89815e-16
NID1	8.29224e-51	0.962767	0.289	0.196	3.08164e-46
DDX19A	5.86495e-10	0.960347	0.179	0.109	2.17959e-05
PGP	3.93673e-13	0.957593	0.357	0.262	1.46301e-08
ZNF544	4.61016e-19	0.956927	0.437	0.285	1.71327e-14
GLCCI1	1.97238e-41	0.955421	0.588	0.468	7.32994e-37
CHST9	6.08668e-21	0.95159	0.222	0.166	2.26199e-16
ADARB2	7.23886e-28	0.950466	0.105	0.142	2.69018e-23
KRIT1	8.56081e-32	0.949942	0.325	0.222	3.18146e-27
MBP	1.47533e-19	0.947629	0.141	0.131	5.48275e-15
TIA1	2.25428e-32	0.945756	0.275	0.161	8.37757e-28
ZNF682	2.60118e-12	0.944885	0.174	0.106	9.66678e-08
ZNF551	0.000350836	0.939719	0.177	0.106	1
RHOU	1.89236e-25	0.937823	0.233	0.17	7.03257e-21
FBXO10	3.45594e-15	0.930423	0.172	0.113	1.28433e-10
GAB2	1.90226e-28	0.911082	0.422	0.294	7.06938e-24
GTF2IRD2	1.10748e-31	0.909874	0.245	0.157	4.11574e-27
SLAIN1	7.64954e-22	0.909813	0.271	0.201	2.8428e-17
ZNF587B	3.02654e-10	0.904782	0.199	0.129	1.12475e-05
C2orf88	7.4999e-30	0.901007	0.278	0.216	2.78719e-25
SMIM7	3.75176e-15	0.898451	0.302	0.196	1.39427e-10
RFTN1	1.07551e-42	0.897524	0.154	0.121	3.99691e-38
FRMD6	2.36767e-28	0.895691	0.325	0.222	8.79896e-24
EEPD1	2.80226e-25	0.894209	0.388	0.29	1.0414e-20
GPR137C	1.39935e-12	0.891987	0.213	0.151	5.2004e-08
SDK1	1.49084e-10	0.88966	0.28	0.213	5.5404e-06
EFCAB11	4.05737e-18	0.887215	0.225	0.138	1.50784e-13
INSIG1	1.14376e-24	0.884652	0.321	0.225	4.25057e-20
HSD17B7	4.64217e-16	0.874718	0.22	0.146	1.72517e-11
FRY	1.07981e-73	0.865019	0.178	0.171	4.01288e-69
TANC1	5.52175e-74	0.864306	0.336	0.247	2.05205e-69
TACC2	5.88375e-14	0.859509	0.204	0.14	2.18658e-09
PCSK6	4.05783e-20	0.856815	0.168	0.108	1.50801e-15
ATP9A	1.64529e-42	0.854615	0.403	0.354	6.11437e-38
AFF3	1.10455e-26	0.853256	0.432	0.322	4.10483e-22
RBM27	3.10541e-22	0.852109	0.307	0.221	1.15406e-17
EEF2K	4.58226e-35	0.851328	0.375	0.313	1.7029e-30
GRM7	2.28359e-21	0.850076	0.157	0.173	8.48649e-17
TANC2	6.30796e-48	0.849536	0.57	0.479	2.34423e-43
FGF12	1.20763e-43	0.848339	0.114	0.18	4.48791e-39
CCDC18	6.54856e-25	0.843965	0.223	0.171	2.43364e-20
MMAB	2.27951e-14	0.840998	0.202	0.135	8.47135e-10
DMWD	1.41188e-16	0.84051	0.189	0.134	5.24696e-12
UPF3A	2.9603e-63	0.838632	0.623	0.532	1.10014e-58
FSIP2	2.46408e-15	0.835656	0.252	0.189	9.15726e-11
CA12	6.80343e-20	0.835371	0.174	0.113	2.52836e-15
SLC9B2	3.74562e-17	0.831569	0.164	0.106	1.39198e-12
SQLE	2.56382e-29	0.828774	0.26	0.171	9.52791e-25
CDKL3	5.41532e-24	0.827852	0.363	0.25	2.0125e-19
SEMA5A	0.00106874	0.825473	0.339	0.214	1
AHCTF1	4.85561e-50	0.824536	0.502	0.42	1.80449e-45
CSE1L	1.64336e-20	0.823281	0.163	0.116	6.10721e-16
OSBPL11	3.4538e-45	0.818981	0.51	0.451	1.28354e-40
CCZ1	3.75317e-06	0.818939	0.169	0.111	0.139479
GPCPD1	2.32131e-41	0.818551	0.387	0.272	8.62668e-37
SHOC1	6.48109e-40	0.817765	0.293	0.234	2.40857e-35
FXN	4.57792e-08	0.810705	0.154	0.108	0.00170129
CCDC14	9.38624e-52	0.807099	0.483	0.387	3.48821e-47
FDFT1	1.55167e-40	0.805796	0.482	0.411	5.76648e-36
CSRNP3	1.00581e-52	0.801022	0.494	0.375	3.73788e-48
LDB2	2.10851e-17	0.800258	0.217	0.176	7.83585e-13
ZNF26	2.73779e-10	0.790138	0.197	0.138	1.01745e-05
SHPK	5.39893e-05	0.789729	0.208	0.131	1
KIAA2026	1.96369e-66	0.788797	0.539	0.395	7.29765e-62
HDAC9	1.30079e-25	0.788621	0.171	0.162	4.83414e-21
RAB3IP	9.54796e-23	0.784358	0.136	0.12	3.54831e-18
CACNB4	1.45863e-21	0.783172	0.443	0.319	5.4207e-17
PLCD4	6.77305e-09	0.782801	0.188	0.126	0.000251707
DACH1	0.046047	0.781318	0.188	0.11	1
OSMR	3.39854e-47	0.78052	0.124	0.113	1.263e-42
RDH11	8.95344e-24	0.777279	0.295	0.23	3.32737e-19
BID	1.39693e-15	0.773572	0.156	0.115	5.1914e-11
TESK2	3.28945e-23	0.772464	0.477	0.35	1.22246e-18
LRRTM4	2.0207e-16	0.768456	0.654	0.589	7.50953e-12
RALGPS2	8.16225e-22	0.76739	0.238	0.184	3.03334e-17
WWC2	4.4715e-26	0.766603	0.273	0.205	1.66174e-21
GPR161	1.10005e-20	0.766577	0.156	0.12	4.08813e-16
GCSH	2.00851e-09	0.766005	0.187	0.137	7.46421e-05
EFCAB13	1.47915e-20	0.765574	0.235	0.19	5.49695e-16
ZNF721	2.91929e-48	0.764486	0.596	0.48	1.08489e-43
SLC35A1	4.67573e-08	0.763776	0.204	0.144	0.00173764
RCBTB1	4.6756e-25	0.762272	0.15	0.109	1.73759e-20
FAM172A	1.45048e-105	0.757707	0.67	0.488	5.39041e-101
EVA1C	1.25516e-39	0.756007	0.382	0.311	4.66455e-35
PHTF2	9.87295e-25	0.75481	0.363	0.271	3.66908e-20
STAG3	1.72418e-18	0.753269	0.219	0.155	6.40758e-14
MYH9	4.04255e-29	0.750914	0.247	0.201	1.50233e-24
FAM110B	9.4085e-31	0.750309	0.358	0.275	3.49648e-26
RAD51D	6.00752e-14	0.749722	0.146	0.101	2.23257e-09
MYRIP	5.47779e-19	0.749175	0.239	0.194	2.03571e-14
ANAPC10	7.79112e-24	0.748409	0.303	0.211	2.89542e-19
TARDBP	2.96904e-28	0.747995	0.245	0.187	1.10339e-23
FAM53B	1.5655e-15	0.74742	0.17	0.127	5.81785e-11
SYBU	4.45445e-21	0.746505	0.309	0.217	1.65541e-16
DCLK1	4.46292e-92	0.74447	0.445	0.304	1.65856e-87
LIMA1	8.83282e-30	0.743217	0.217	0.171	3.28254e-25
PRRC2B	6.74352e-66	0.742365	0.498	0.382	2.5061e-61
FLVCR1	5.91599e-20	0.741839	0.191	0.124	2.19856e-15
RELL1	1.12028e-43	0.739705	0.305	0.243	4.16328e-39
CCND2	1.25306e-19	0.738666	0.149	0.123	4.65673e-15
FADS2	2.50459e-53	0.736807	0.571	0.528	9.30782e-49
NFKBIA	1.15408e-24	0.736751	0.166	0.129	4.2889e-20
ZNF783	4.38128e-18	0.73656	0.159	0.108	1.62821e-13
TMEM241	1.01575e-93	0.736432	0.43	0.485	3.77483e-89
RAD54L2	1.77975e-23	0.736403	0.319	0.238	6.61408e-19
GLRX	2.98647e-15	0.735382	0.262	0.221	1.10986e-10
UGCG	1.32726e-29	0.734723	0.144	0.106	4.9325e-25
RHBDL2	1.64481e-34	0.734497	0.285	0.218	6.11262e-30
BCL2L14	1.60349e-46	0.73153	0.356	0.298	5.95905e-42
DNER	3.38792e-73	0.729554	0.516	0.447	1.25905e-68
EPB41L3	4.555e-99	0.725757	0.104	0.134	1.69278e-94
FLCN	1.89402e-09	0.725665	0.177	0.125	7.03875e-05
CRLF3	4.00458e-51	0.724548	0.48	0.437	1.48822e-46
RHBDL3	2.63208e-35	0.722591	0.433	0.374	9.7816e-31
MSMO1	8.83375e-40	0.720989	0.429	0.367	3.28289e-35
MFSD14A	5.22106e-26	0.720983	0.248	0.188	1.9403e-21
MAK	7.89078e-48	0.720501	0.326	0.286	2.93245e-43
SOGA1	1.98926e-09	0.720291	0.239	0.171	7.39268e-05
MMS22L	4.14708e-17	0.719933	0.188	0.133	1.54118e-12
FN1	2.38424e-24	0.718754	0.236	0.193	8.86055e-20
PPM1E	1.06688e-18	0.718499	0.246	0.19	3.96486e-14
PRTG	1.69873e-19	0.715587	0.171	0.117	6.313e-15
SLC4A8	1.1372e-29	0.715457	0.268	0.2	4.22618e-25
QRICH1	9.44991e-30	0.714227	0.319	0.234	3.51187e-25
COX15	2.44434e-08	0.714107	0.211	0.148	0.000908391
AGGF1	4.77153e-14	0.708194	0.18	0.147	1.77324e-09
GIPC1	2.43886e-34	0.708147	0.339	0.252	9.06354e-30
PPP1R9A	9.0513e-38	0.707617	0.792	0.875	3.36374e-33
SMARCC1	2.52216e-55	0.706309	0.553	0.485	9.37311e-51
TMEM91	1.12346e-12	0.704914	0.266	0.181	4.1751e-08
RFFL	2.01841e-27	0.700101	0.267	0.208	7.50102e-23
MTSS1	2.1351e-16	0.697119	0.236	0.217	7.93468e-12
INSYN2A	2.29805e-33	0.693624	0.265	0.197	8.54025e-29
ATAD2	2.76586e-19	0.693143	0.22	0.165	1.02788e-14
B3GALNT2	9.48533e-46	0.692932	0.457	0.377	3.52503e-41
SLC2A11	0.292789	0.691353	0.177	0.128	1
REXO2	1.10409e-17	0.68807	0.213	0.162	4.10314e-13
KCNE4	2.64309e-17	0.685079	0.162	0.103	9.82253e-13
PDE8B	4.84943e-65	0.684286	0.343	0.293	1.80219e-60
SLC20A2	3.5582e-43	0.683059	0.62	0.553	1.32233e-38
TDG	1.87616e-21	0.682461	0.205	0.152	6.97237e-17
CYP51A1	4.01368e-28	0.682304	0.309	0.258	1.4916e-23
M6PR	5.80926e-20	0.681238	0.166	0.127	2.15889e-15
ZNF37A	1.62046e-27	0.680862	0.418	0.311	6.02212e-23
RNF180	2.28478e-54	0.680716	0.425	0.338	8.49092e-50
PARP14	6.62423e-38	0.680657	0.236	0.198	2.46176e-33
TPM4	1.02431e-16	0.678651	0.126	0.107	3.80664e-12
FCHSD2	1.3577e-61	0.677381	0.651	0.607	5.04561e-57
ADAMTS9	1.66418e-18	0.676857	0.347	0.25	6.18458e-14
SFMBT1	1.36241e-22	0.675778	0.345	0.281	5.06313e-18
TMEM14B	4.93122e-16	0.674443	0.532	0.406	1.83259e-11
HABP4	4.24943e-35	0.673937	0.346	0.274	1.57922e-30
SHISA5	1.84281e-35	0.673549	0.163	0.129	6.84842e-31
CAST	1.50735e-42	0.672944	0.356	0.284	5.60175e-38
PRKCQ	8.93186e-24	0.672203	0.24	0.19	3.31935e-19
TVP23A	2.97607e-18	0.670483	0.154	0.103	1.106e-13
DIO2	1.52079e-68	0.669531	0.463	0.462	5.65172e-64
PLSCR1	1.53489e-20	0.669189	0.115	0.104	5.7041e-16
ARMC10	3.06656e-20	0.666454	0.178	0.133	1.13962e-15
OGFOD1	4.29162e-27	0.665922	0.213	0.164	1.59489e-22
PRSS23	6.51213e-17	0.665598	0.225	0.169	2.4201e-12
FBN1	1.12562e-25	0.665482	0.299	0.234	4.18313e-21
TMBIM4	5.53369e-22	0.66515	0.281	0.208	2.05648e-17
KLHL5	1.15693e-52	0.663595	0.44	0.371	4.2995e-48
DCBLD2	4.28126e-29	0.662631	0.218	0.173	1.59104e-24
OGFRL1	1.72913e-53	0.662225	0.655	0.683	6.42595e-49
CACNG7	4.53949e-29	0.66078	0.25	0.19	1.68701e-24
PLXNC1	4.64006e-12	0.660709	0.15	0.114	1.72438e-07
SEMA6A	4.21437e-15	0.658425	0.494	0.363	1.56619e-10
L3MBTL1	2.26166e-17	0.657232	0.32	0.236	8.405e-13
AMMECR1	1.76701e-16	0.656961	0.241	0.196	6.56675e-12
FBF1	3.33985e-19	0.656076	0.214	0.152	1.24119e-14
AACS	3.40929e-08	0.655982	0.216	0.17	0.001267
DDX59	1.69596e-23	0.655691	0.187	0.132	6.30268e-19
KCTD3	2.59412e-55	0.655509	0.313	0.268	9.64052e-51
SPATC1	6.47214e-23	0.655263	0.21	0.148	2.40524e-18
DCAF1	5.53463e-23	0.65392	0.167	0.127	2.05683e-18
ANKRD6	2.40715e-30	0.651552	0.357	0.271	8.94568e-26
AGBL5	2.34777e-15	0.65089	0.145	0.104	8.72501e-11
XYLT1	5.7296e-17	0.65003	0.301	0.298	2.12929e-12
POLE2	6.11803e-24	0.649603	0.133	0.102	2.27364e-19
SLC4A7	7.84559e-12	0.649546	0.164	0.131	2.91566e-07
ZNF43	6.09871e-38	0.649478	0.31	0.233	2.26646e-33
FILIP1L	8.40843e-18	0.64798	0.212	0.189	3.12483e-13
PAWR	5.17476e-08	0.64766	0.15	0.11	0.0019231
MPZL1	7.22822e-34	0.647395	0.306	0.256	2.68623e-29
PRPF4B	1.57035e-45	0.647178	0.502	0.386	5.8359e-41
KLHL28	5.60851e-41	0.646293	0.327	0.27	2.08429e-36
RGS17	6.4582e-19	0.645237	0.216	0.172	2.40006e-14
CACNA1D	1.27893e-14	0.644194	0.122	0.104	4.75289e-10
FKBP5	1.03625e-43	0.642413	0.167	0.275	3.851e-39
SLC30A6	9.19562e-32	0.64208	0.229	0.177	3.41737e-27
PACSIN2	9.98367e-40	0.641177	0.32	0.269	3.71023e-35
ZNF441	5.51103e-18	0.641152	0.164	0.114	2.04806e-13
NMRAL1	1.80207e-35	0.641093	0.178	0.13	6.69703e-31
ZNF730	9.0404e-23	0.641047	0.164	0.122	3.35968e-18
DHRSX	9.0338e-21	0.640495	0.396	0.305	3.35723e-16
CRAMP1	2.08659e-11	0.640036	0.237	0.179	7.75439e-07
EDA	1.03189e-10	0.63999	0.199	0.149	3.8348e-06
MEGF11	6.95975e-13	0.639985	0.134	0.111	2.58645e-08
GRIK2	2.41983e-77	0.638676	0.183	0.277	8.99283e-73
ATP8B1	6.2812e-16	0.63839	0.238	0.195	2.33428e-11
LRRC8D	2.60725e-37	0.63837	0.333	0.25	9.68933e-33
GNE	2.14163e-14	0.636453	0.168	0.119	7.95895e-10
PDE3A	1.48143e-21	0.63627	0.556	0.454	5.50546e-17
NUP43	4.51126e-32	0.635702	0.172	0.131	1.67652e-27
PLCE1	5.40047e-46	0.633885	0.386	0.272	2.00698e-41
SDHAF2	8.54977e-08	0.632828	0.221	0.158	0.00317735
SMARCE1	1.19793e-19	0.632662	0.2	0.164	4.45185e-15
CTTNBP2NL	5.8215e-24	0.632137	0.176	0.14	2.16344e-19
CTNND1	3.028e-74	0.629724	0.607	0.544	1.1253e-69
CCZ1B	7.19298e-14	0.627842	0.189	0.142	2.67313e-09
ZNRF2	1.1995e-24	0.627428	0.255	0.201	4.45769e-20
TFRC	9.30738e-40	0.627281	0.285	0.278	3.4589e-35
C16orf74	6.15248e-28	0.626139	0.204	0.157	2.28645e-23
SC5D	7.7993e-27	0.625925	0.186	0.14	2.89845e-22
IFNGR2	1.96525e-31	0.625812	0.293	0.24	7.30347e-27
UMAD1	2.61042e-35	0.625223	0.417	0.313	9.70112e-31
SEZ6L	0.00683109	0.624964	0.255	0.186	1
SCAI	1.16089e-38	0.624682	0.403	0.336	4.31421e-34
ZNF821	2.87137e-16	0.622379	0.201	0.149	1.06709e-11
SH3PXD2A	2.31246e-09	0.620654	0.142	0.116	8.59381e-05
TBPL1	1.17219e-10	0.619499	0.142	0.112	4.35621e-06
BARD1	6.82279e-37	0.619185	0.196	0.144	2.53555e-32
ZNF7	8.57262e-21	0.618569	0.172	0.128	3.18584e-16
IDI1	1.78638e-39	0.618404	0.304	0.271	6.63871e-35
ZNF546	2.84207e-22	0.617682	0.175	0.13	1.0562e-17
SLF1	1.32255e-10	0.617163	0.154	0.123	4.915e-06
POLG2	2.92352e-21	0.616142	0.139	0.101	1.08647e-16
GSTCD	2.0296e-26	0.615715	0.265	0.21	7.5426e-22
NPDC1	1.61984e-09	0.613843	0.246	0.19	6.0198e-05
MFSD4B	1.29341e-65	0.613664	0.462	0.427	4.80671e-61
SGK1	1.78965e-13	0.613461	0.176	0.162	6.65089e-09
PRKD3	8.18583e-32	0.613126	0.249	0.211	3.0421e-27
DNMBP	2.08156e-25	0.612687	0.176	0.141	7.73571e-21
C19orf18	6.68238e-28	0.612225	0.222	0.157	2.48337e-23
ST8SIA1	7.89934e-104	0.610751	0.418	0.352	2.93563e-99
GRIA3	4.09064e-20	0.610098	0.208	0.164	1.5202e-15
FIP1L1	6.50783e-23	0.607181	0.338	0.266	2.4185e-18
ANK3	1.10239e-32	0.607119	0.128	0.188	4.09683e-28
ZNF431	2.1303e-34	0.606662	0.289	0.22	7.91682e-30
PIP5K1A	8.33999e-56	0.606641	0.506	0.446	3.09939e-51
MTCP1	1.54281e-08	0.605459	0.124	0.101	0.000573356
BCO1	4.28639e-23	0.605379	0.205	0.154	1.59295e-18
SEPTIN10	1.44076e-30	0.605336	0.229	0.177	5.35431e-26
SLC35E2B	3.69162e-12	0.604068	0.173	0.135	1.37192e-07
ZNF655	3.31795e-31	0.603083	0.311	0.233	1.23305e-26
STK19	5.10303e-12	0.602594	0.129	0.101	1.89644e-07
KHDC1	7.80565e-06	0.601522	0.148	0.109	0.290081
CRLS1	2.0768e-40	0.600848	0.273	0.214	7.718e-36
CHMP4A	3.66277e-07	0.600467	0.151	0.117	0.0136119
STK38L	7.68691e-48	0.59978	0.387	0.314	2.85669e-43
PRKAA2	1.11143e-27	0.597479	0.276	0.212	4.13042e-23
ELL2	5.97309e-14	0.597297	0.218	0.202	2.21978e-09
MT-ND3	7.49362e-147	0.596268	0.118	0.297	2.78486e-142
PABPC4	4.63624e-52	0.595872	0.126	0.126	1.72297e-47
PMVK	2.65361e-23	0.595448	0.146	0.116	9.8616e-19
GNB4	1.1192e-29	0.59397	0.228	0.194	4.15927e-25
LMO2	0.187504	0.59395	0.193	0.136	1
SETBP1	4.98126e-24	0.593766	0.49	0.39	1.85118e-19
KATNA1	5.49842e-27	0.593763	0.164	0.127	2.04338e-22
TMEM39A	2.16924e-17	0.593684	0.185	0.14	8.06156e-13
WDR27	7.24291e-22	0.592119	0.289	0.218	2.69168e-17
SIPA1L2	7.27262e-19	0.591534	0.235	0.189	2.70272e-14
SPDYE1	2.09457e-12	0.589839	0.154	0.104	7.78404e-08
POU3F3	2.29939e-24	0.589661	0.302	0.191	8.54521e-20
COL4A2	6.7391e-24	0.587907	0.256	0.201	2.50445e-19
GNPTAB	1.79562e-54	0.587049	0.491	0.468	6.67305e-50
TXNL4B	1.11762e-31	0.585256	0.186	0.152	4.1534e-27
DENND6A	3.29892e-51	0.584809	0.314	0.264	1.22598e-46
ZFP91	5.32653e-21	0.58438	0.158	0.131	1.9795e-16
PPP2CA	8.59295e-12	0.584377	0.216	0.176	3.1934e-07
TGFB1	6.34257e-22	0.583652	0.15	0.117	2.35709e-17
PGD	1.3805e-19	0.58306	0.147	0.111	5.13035e-15
IDH1	2.28825e-56	0.582624	0.42	0.356	8.50382e-52
COLEC12	2.47522e-103	0.582251	0.216	0.238	9.19866e-99
DNAH9	1.22672e-18	0.581942	0.156	0.114	4.55885e-14
DPYD	6.05046e-20	0.581326	0.106	0.111	2.24853e-15
TMEM165	1.90386e-66	0.580446	0.395	0.334	7.07533e-62
ERO1B	8.10783e-31	0.579463	0.294	0.242	3.01311e-26
RPS6KB1	4.23417e-29	0.578647	0.273	0.227	1.57355e-24
RAPH1	3.28712e-54	0.577068	0.44	0.389	1.22159e-49
MRPS28	1.68128e-31	0.575755	0.358	0.282	6.24815e-27
MMD2	1.13982e-76	0.57544	0.775	0.849	4.23592e-72
HES4	4.41778e-55	0.574626	0.295	0.222	1.64178e-50
PABPC1	3.95669e-55	0.574419	0.28	0.245	1.47043e-50
LZTR1	3.59774e-17	0.573301	0.182	0.141	1.33703e-12
NAV1	1.41345e-31	0.572785	0.697	0.671	5.2528e-27
TEX10	3.41968e-21	0.572487	0.192	0.149	1.27086e-16
ATP1B3	9.03694e-34	0.571746	0.226	0.236	3.3584e-29
ZC3H12B	0.00019691	0.571706	0.127	0.106	1
ZNF394	8.16143e-19	0.570518	0.144	0.11	3.03303e-14
MAP3K14	2.75477e-24	0.56966	0.2	0.169	1.02376e-19
TRIM13	6.30308e-34	0.569357	0.304	0.252	2.34242e-29
IL10RB	1.26413e-14	0.567206	0.136	0.107	4.6979e-10
ZNF490	8.97391e-18	0.567204	0.209	0.159	3.33497e-13
ITPA	2.72581e-34	0.566084	0.169	0.131	1.01299e-29
PAQR8	4.95909e-07	0.564377	0.197	0.127	0.0184295
EML4	6.3831e-33	0.562143	0.421	0.355	2.37215e-28
GUSB	1.04447e-12	0.560541	0.143	0.105	3.88157e-08
RALGDS	1.6103e-108	0.559771	0.408	0.379	5.98435e-104
FAM133B	4.94383e-68	0.559407	0.468	0.415	1.83727e-63
ARF4	2.91168e-27	0.558317	0.205	0.169	1.08207e-22
ZNF573	2.13704e-21	0.55804	0.226	0.169	7.94187e-17
RDX	4.95004e-63	0.557658	0.588	0.593	1.83958e-58
ZNF565	9.47946e-31	0.556586	0.306	0.249	3.52285e-26
SYNC	3.42903e-28	0.555734	0.211	0.173	1.27433e-23
LBR	6.23863e-26	0.55521	0.167	0.148	2.31846e-21
PTPN9	1.04629e-47	0.554981	0.513	0.473	3.88831e-43
MORN4	2.42355e-15	0.554963	0.169	0.13	9.00665e-11
CEP128	4.25716e-16	0.554869	0.303	0.254	1.58209e-11
ZFP30	2.91163e-53	0.554482	0.269	0.209	1.08205e-48
AP3M1	6.85168e-16	0.554001	0.148	0.119	2.54629e-11
SPTLC2	1.95437e-31	0.553959	0.256	0.249	7.26304e-27
ARMC1	4.41599e-36	0.552905	0.23	0.185	1.64111e-31
SLC25A42	1.35611e-23	0.552743	0.226	0.171	5.03971e-19
TMEM263	3.85447e-20	0.552575	0.133	0.107	1.43244e-15
DIMT1	7.22467e-23	0.552247	0.156	0.116	2.6849e-18
CSAD	2.1827e-36	0.551936	0.401	0.327	8.11157e-32
ZNF585A	4.23248e-11	0.551514	0.211	0.165	1.57292e-06
CCDC146	4.39418e-32	0.550418	0.285	0.23	1.63301e-27
SHLD2	9.78172e-19	0.549006	0.324	0.274	3.63518e-14
GLE1	1.80265e-20	0.547835	0.17	0.131	6.69919e-16
C2orf42	5.07244e-27	0.547731	0.152	0.113	1.88507e-22
ANKRD10	1.66079e-89	0.547639	0.464	0.414	6.17198e-85
TXNDC15	9.96975e-27	0.547252	0.188	0.154	3.70506e-22
CASK	8.84371e-54	0.547185	0.545	0.51	3.28659e-49
PCGF6	2.59256e-14	0.547171	0.184	0.144	9.63474e-10
APAF1	5.20548e-26	0.546544	0.132	0.108	1.93451e-21
SLC30A5	1.57057e-29	0.545939	0.219	0.178	5.83672e-25
DENND5A	2.90591e-50	0.545779	0.491	0.434	1.07992e-45
CENPP	5.08319e-22	0.545043	0.229	0.183	1.88906e-17
IGDCC3	6.52033e-42	0.544309	0.244	0.19	2.42315e-37
CD302	3.53406e-40	0.543884	0.19	0.16	1.31336e-35
ARHGAP39	3.56052e-32	0.543323	0.167	0.147	1.32319e-27
TXNIP	1.69868e-09	0.543014	0.193	0.12	6.31281e-05
HIP1	1.58491e-32	0.54145	0.348	0.365	5.88999e-28
POP1	4.11064e-14	0.539696	0.154	0.122	1.52764e-09
ZNF322	2.32095e-17	0.539254	0.157	0.129	8.62533e-13
MTG1	2.48957e-28	0.538397	0.341	0.29	9.252e-24
SAMHD1	1.16542e-10	0.537681	0.108	0.103	4.33105e-06
SLC19A2	2.83436e-20	0.535685	0.178	0.133	1.05333e-15
WDR91	1.20986e-16	0.535287	0.17	0.133	4.49622e-12
CISD2	6.45865e-14	0.53395	0.135	0.108	2.40023e-09
KLF9	2.33597e-40	0.532937	0.272	0.228	8.68118e-36
MTRF1L	2.95314e-15	0.531947	0.198	0.149	1.09748e-10
HELQ	2.71109e-21	0.531644	0.186	0.152	1.00752e-16
HDHD2	7.9119e-25	0.531429	0.205	0.17	2.9403e-20
MTFR1	1.25397e-25	0.530155	0.194	0.146	4.66013e-21
AGO4	1.08506e-54	0.529631	0.444	0.386	4.03243e-50
MRPL45	2.93487e-10	0.529279	0.143	0.103	1.09069e-05
ELP6	3.119e-23	0.528637	0.187	0.146	1.15911e-18
STX5	1.87018e-32	0.528202	0.2	0.155	6.95016e-28
ANKRD12	5.32471e-197	0.528052	0.716	0.709	1.97882e-192
COMMD2	1.27225e-38	0.527214	0.143	0.119	4.72808e-34
LRRC4C	2.41462e-46	0.526949	0.871	0.891	8.97344e-42
CD9	8.75495e-21	0.526749	0.211	0.17	3.2536e-16
ERLEC1	1.55202e-43	0.525236	0.342	0.294	5.76777e-39
TSPYL2	8.03016e-23	0.524253	0.2	0.188	2.98425e-18
SYCP2L	3.31373e-11	0.524188	0.252	0.19	1.23148e-06
RTCA	6.66299e-15	0.523985	0.183	0.148	2.47617e-10
ZNF383	1.46597e-20	0.522433	0.156	0.116	5.44799e-16
AKAP13	8.71483e-57	0.522329	0.604	0.579	3.23869e-52
GRIA1	0.0056352	0.521749	0.375	0.232	1
GATD1	7.03927e-39	0.521459	0.27	0.205	2.616e-34
SMARCA1	8.76816e-39	0.521206	0.266	0.228	3.25851e-34
RCOR1	2.04054e-46	0.521094	0.385	0.34	7.58326e-42
PTPRJ	1.94753e-54	0.51969	0.499	0.486	7.23759e-50
FOXK2	7.69787e-41	0.519082	0.432	0.375	2.86076e-36
LRP4	9.20809e-93	0.518534	0.685	0.721	3.422e-88
C4orf19	5.18467e-60	0.517569	0.506	0.462	1.92678e-55
MTAP	1.30463e-34	0.517405	0.422	0.335	4.84839e-30
USP13	4.00029e-27	0.516935	0.187	0.158	1.48663e-22
SNX7	1.65546e-34	0.516565	0.22	0.177	6.15219e-30
MED23	2.45072e-30	0.516253	0.263	0.216	9.1076e-26
NCOA3	3.77447e-48	0.516023	0.334	0.314	1.40271e-43
SUSD6	8.16956e-21	0.513625	0.181	0.165	3.03605e-16
CD46	6.00882e-44	0.513535	0.41	0.377	2.23306e-39
FUS	9.85628e-54	0.512534	0.531	0.51	3.66289e-49
HDAC3	1.40769e-25	0.511519	0.232	0.187	5.23138e-21
SRSF10	9.56526e-45	0.511438	0.381	0.336	3.55474e-40
ELOVL5	6.02215e-67	0.511099	0.426	0.431	2.23801e-62
TGFBR1	5.15098e-22	0.510459	0.17	0.144	1.91426e-17
SRP19	1.1685e-30	0.509751	0.243	0.202	4.3425e-26
MOB3A	6.8874e-14	0.509501	0.168	0.131	2.55956e-09
SECISBP2	7.60984e-64	0.509166	0.436	0.385	2.82805e-59
LPCAT3	2.65457e-30	0.50774	0.21	0.186	9.86519e-26
ZCCHC17	4.74231e-25	0.507203	0.295	0.252	1.76239e-20
DCP2	8.72158e-21	0.506836	0.198	0.166	3.2412e-16
SMARCC2	2.1606e-21	0.506651	0.214	0.167	8.02945e-17
PLAA	4.27321e-27	0.506489	0.163	0.135	1.58805e-22
RASAL2	4.69185e-30	0.506461	0.327	0.322	1.74363e-25
PPM1H	5.90403e-22	0.506314	0.222	0.179	2.19412e-17
ATF6B	1.77717e-31	0.506225	0.295	0.237	6.60451e-27
HECTD2	7.51043e-47	0.506093	0.409	0.383	2.7911e-42
MYO9B	7.16679e-34	0.505852	0.236	0.202	2.66339e-29
OMG	7.60541e-49	0.503491	0.274	0.238	2.8264e-44
FBXO16	1.10672e-05	0.503278	0.15	0.116	0.411291
ITPKC	3.19698e-13	0.502751	0.128	0.105	1.18809e-08
NPIPB4	1.07996e-13	0.50262	0.182	0.14	4.01346e-09
ATG14	1.43993e-37	0.501487	0.342	0.282	5.35122e-33
SLC22A4	1.11901e-07	0.50089	0.14	0.111	0.00415857
FAM228B	1.49984e-36	0.500469	0.447	0.392	5.57386e-32
KHDRBS1	1.18562e-50	0.499357	0.316	0.274	4.4061e-46
LYRM2	8.79817e-37	0.498965	0.258	0.217	3.26966e-32
GFPT1	4.31208e-14	0.498239	0.151	0.132	1.6025e-09
ZCCHC10	8.80091e-19	0.498051	0.156	0.123	3.27068e-14
NUP210L	2.08518e-16	0.496634	0.131	0.111	7.74916e-12
CARD8	2.20898e-30	0.496365	0.194	0.155	8.20923e-26
MSH5	3.94397e-17	0.49628	0.163	0.12	1.4657e-12
NEXMIF	8.54433e-15	0.495561	0.274	0.218	3.17533e-10
IGSF10	2.11933e-15	0.495343	0.192	0.148	7.87605e-11
SNX8	1.94268e-22	0.49489	0.159	0.122	7.21958e-18
ETNK1	2.34163e-44	0.494578	0.429	0.374	8.7022e-40
RNF138	4.6111e-27	0.494573	0.221	0.18	1.71362e-22
AR	1.8894e-07	0.494483	0.145	0.102	0.00702159
CYB5B	4.91199e-66	0.493012	0.44	0.411	1.82544e-61
GCLM	1.68838e-11	0.492688	0.144	0.117	6.27451e-07
STUM	3.77042e-10	0.49258	0.179	0.131	1.4012e-05
UBE2R2	2.34221e-48	0.492494	0.472	0.429	8.70435e-44
TRIP4	1.72319e-32	0.492437	0.259	0.213	6.40388e-28
C1QTNF7	2.80929e-13	0.491908	0.134	0.118	1.04402e-08
RNF34	4.88334e-26	0.491573	0.229	0.192	1.81479e-21
FRMD4A	1.30937e-121	0.491336	0.641	0.741	4.86602e-117
SOAT1	2.49509e-16	0.490905	0.132	0.117	9.27252e-12
SCLT1	1.24682e-34	0.490375	0.61	0.554	4.63356e-30
CELF4	7.37628e-35	0.490066	0.141	0.145	2.74125e-30
ARPC1A	1.86373e-30	0.489913	0.201	0.169	6.9262e-26
DDHD2	2.7203e-28	0.488949	0.271	0.231	1.01095e-23
ZNF140	5.08706e-21	0.488479	0.145	0.118	1.8905e-16
UBE2D2	3.36069e-58	0.488415	0.431	0.391	1.24893e-53
CLDN12	1.6074e-07	0.48736	0.184	0.156	0.00597358
VPS26C	6.08688e-44	0.487041	0.302	0.252	2.26207e-39
CIPC	1.95741e-15	0.486912	0.193	0.147	7.27433e-11
PLIN2	1.63213e-21	0.486645	0.16	0.118	6.0655e-17
FAM184B	3.37903e-18	0.486368	0.146	0.11	1.25575e-13
ZNF708	2.0374e-50	0.485669	0.462	0.421	7.57159e-46
KIF2A	1.71003e-49	0.485532	0.45	0.411	6.35498e-45
RNF215	3.25467e-15	0.48533	0.197	0.154	1.20953e-10
ZNF566	6.76962e-23	0.485202	0.202	0.159	2.51579e-18
ZNF606	8.68378e-25	0.484134	0.164	0.127	3.22715e-20
SLC25A16	9.19481e-50	0.48404	0.303	0.255	3.41707e-45
SETDB1	8.09896e-43	0.483969	0.258	0.214	3.00982e-38
CCDC138	1.68118e-09	0.483573	0.162	0.131	6.24775e-05
NOTCH2NLC	0.000225536	0.482786	0.155	0.131	1
PID1	1.1377e-41	0.48278	0.394	0.342	4.22805e-37
TERF2IP	3.6119e-39	0.481887	0.483	0.435	1.34229e-34
NOL9	8.38712e-31	0.480253	0.194	0.162	3.1169e-26
MFSD11	2.69704e-57	0.479947	0.364	0.321	1.0023e-52
MCL1	4.91587e-29	0.47991	0.139	0.125	1.82688e-24
NONO	3.12412e-26	0.47987	0.156	0.127	1.16102e-21
ZNF253	5.44602e-19	0.479258	0.188	0.146	2.0239e-14
PIGX	4.54012e-31	0.479258	0.161	0.133	1.68724e-26
PSMA3	2.40326e-44	0.479252	0.287	0.256	8.93122e-40
COQ7	8.42373e-20	0.478845	0.141	0.112	3.13051e-15
KIF24	1.25552e-21	0.478691	0.149	0.109	4.66587e-17
DLST	1.69818e-24	0.478208	0.214	0.174	6.31095e-20
NIPSNAP1	1.32368e-17	0.477923	0.134	0.101	4.91918e-13
PSEN1	1.14131e-53	0.47743	0.395	0.351	4.24143e-49
SMPD4	4.8191e-06	0.476939	0.176	0.144	0.179092
ATG12	2.96224e-37	0.476887	0.176	0.137	1.10086e-32
PGAP1	2.12017e-41	0.47663	0.392	0.336	7.8792e-37
TMEM41B	1.02556e-42	0.476459	0.368	0.313	3.81131e-38
COQ10B	2.96232e-17	0.47608	0.135	0.106	1.10089e-12
OSGEPL1	6.0496e-21	0.476055	0.13	0.101	2.24821e-16
ANKRD52	3.72998e-24	0.475793	0.192	0.163	1.38617e-19
ZNF227	5.05853e-27	0.475754	0.157	0.119	1.8799e-22
PHACTR2	1.91399e-23	0.475724	0.309	0.263	7.11296e-19
SLC38A9	8.88739e-11	0.474845	0.221	0.177	3.30282e-06
EAPP	1.56305e-16	0.474715	0.183	0.15	5.80875e-12
NUP107	4.48385e-33	0.474635	0.182	0.156	1.66633e-28
ZFYVE26	9.67816e-26	0.474052	0.198	0.167	3.59669e-21
ZNF562	4.86506e-25	0.473191	0.247	0.202	1.808e-20
DONSON	1.38491e-11	0.4727	0.135	0.102	5.14673e-07
ATP11B	7.46756e-41	0.472368	0.353	0.31	2.77517e-36
ZRANB3	6.62643e-38	0.472291	0.424	0.363	2.46258e-33
MRPS10	4.99321e-13	0.47203	0.125	0.101	1.85563e-08
GREB1	3.23943e-41	0.471349	0.279	0.281	1.20387e-36
ADAM17	2.15274e-51	0.470963	0.331	0.286	8.00025e-47
APIP	1.17439e-38	0.469909	0.236	0.205	4.36439e-34
MPHOSPH9	9.56679e-41	0.468617	0.465	0.422	3.55531e-36
PSMC2	1.37416e-46	0.468547	0.177	0.156	5.10681e-42
ZNF790	7.57288e-31	0.467536	0.219	0.179	2.81431e-26
HES1	8.76331e-39	0.46734	0.284	0.222	3.25671e-34
ZNF611	5.62326e-28	0.466976	0.176	0.154	2.08977e-23
HAVCR2	3.16174e-17	0.465371	0.141	0.119	1.175e-12
COPS4	1.96932e-46	0.464943	0.246	0.203	7.31858e-42
ZNF540	1.2309e-24	0.464346	0.178	0.137	4.57438e-20
ZNF493	9.25929e-30	0.463927	0.27	0.215	3.44103e-25
YES1	8.60272e-30	0.463627	0.224	0.188	3.19703e-25
DRG1	3.54611e-33	0.463508	0.245	0.205	1.31784e-28
AMZ1	3.47504e-26	0.463264	0.268	0.228	1.29143e-21
ZFP82	5.86825e-16	0.462965	0.184	0.154	2.18082e-11
CDK19	1.97024e-38	0.462659	0.443	0.399	7.32199e-34
TYW1	1.97817e-53	0.462329	0.444	0.396	7.35147e-49
CSRP1	7.01786e-86	0.461792	0.455	0.501	2.60805e-81
HMGN5	6.75116e-26	0.461585	0.178	0.163	2.50893e-21
TATDN3	1.17166e-17	0.459592	0.199	0.161	4.35425e-13
ZNF559	5.49451e-32	0.458891	0.35	0.303	2.04192e-27
SELENOI	1.80212e-33	0.45877	0.284	0.241	6.69722e-29
SLC25A26	2.15803e-28	0.457358	0.364	0.312	8.01989e-24
PPM1D	7.33496e-18	0.457225	0.172	0.138	2.72589e-13
PRMT2	2.02595e-74	0.456939	0.447	0.432	7.52902e-70
GOLPH3	1.89612e-47	0.456557	0.282	0.247	7.04655e-43
KLF13	9.66478e-20	0.456269	0.121	0.106	3.59172e-15
ZNF398	3.6295e-26	0.455665	0.23	0.189	1.34883e-21
ANKFY1	6.96601e-52	0.455364	0.403	0.362	2.58878e-47
PIK3CB	2.45855e-61	0.455026	0.406	0.381	9.13671e-57
BTF3L4	1.36817e-14	0.454566	0.201	0.159	5.08452e-10
AEBP2	9.67678e-37	0.454513	0.358	0.313	3.59618e-32
RAP1A	2.53367e-35	0.453829	0.27	0.26	9.41587e-31
KYAT3	5.19951e-46	0.4526	0.274	0.229	1.93229e-41
G2E3	2.79176e-32	0.452595	0.229	0.188	1.0375e-27
RABGEF1	7.41008e-55	0.452222	0.666	0.659	2.75381e-50
NEDD9	6.61995e-30	0.451447	0.167	0.153	2.46017e-25
TTC39C	1.11392e-12	0.449978	0.188	0.16	4.13967e-08
CAPN7	1.02441e-52	0.449903	0.439	0.411	3.807e-48
FAM81A	9.10352e-14	0.449415	0.139	0.107	3.38314e-09
BACH1	4.52919e-23	0.448117	0.272	0.243	1.68318e-18
CBL	8.16198e-40	0.447403	0.295	0.26	3.03324e-35
FLACC1	4.01385e-20	0.447316	0.183	0.155	1.49167e-15
MAP3K1	2.47724e-23	0.446898	0.152	0.135	9.20618e-19
ZNF529	3.35561e-34	0.446542	0.299	0.25	1.24704e-29
UBE2Q2	9.7175e-35	0.446493	0.183	0.158	3.61131e-30
BECN1	2.25856e-16	0.445985	0.135	0.108	8.3935e-12
WSB1	1.11136e-62	0.445595	0.714	0.7	4.13016e-58
SENP2	2.45106e-44	0.443641	0.299	0.268	9.10886e-40
TADA2A	5.0245e-18	0.443282	0.171	0.139	1.86726e-13
ANKRD13C	5.67381e-46	0.443251	0.406	0.359	2.10856e-41
MAX	3.29776e-53	0.4432	0.411	0.364	1.22555e-48
GTF2A1	6.06708e-20	0.442735	0.197	0.168	2.25471e-15
ECD	5.13707e-22	0.441779	0.206	0.181	1.90909e-17
ORMDL1	7.45432e-55	0.441696	0.383	0.348	2.77025e-50
TMEM231	9.46532e-23	0.44151	0.129	0.107	3.5176e-18
CERS5	8.85494e-44	0.440872	0.312	0.268	3.29076e-39
NUP98	5.63234e-39	0.440548	0.334	0.296	2.09315e-34
CDK7	1.57255e-23	0.440212	0.144	0.123	5.84407e-19
REST	1.14558e-35	0.440047	0.237	0.206	4.25734e-31
VMP1	2.74401e-49	0.43995	0.367	0.337	1.01976e-44
ZNF146	2.97016e-38	0.439849	0.253	0.216	1.1038e-33
ZNF785	5.7083e-17	0.439779	0.152	0.109	2.12138e-12
EIF3M	1.58252e-25	0.438853	0.203	0.168	5.88112e-21
RABGAP1L	3.07357e-42	0.438716	0.693	0.687	1.14223e-37
RLIM	5.06833e-37	0.438644	0.172	0.146	1.88354e-32
ZNF429	4.11882e-35	0.438496	0.254	0.205	1.53068e-30
MAGI3	2.11601e-48	0.437623	0.618	0.606	7.86372e-44
USP54	1.88904e-43	0.437509	0.501	0.466	7.02023e-39
RINT1	3.36481e-06	0.43706	0.141	0.114	0.125047
C12orf4	3.37152e-18	0.436582	0.172	0.144	1.25296e-13
ELF1	1.00751e-36	0.435736	0.372	0.359	3.74422e-32
ZYG11B	2.34224e-34	0.435085	0.325	0.284	8.70447e-30
RC3H1	3.85637e-52	0.434812	0.47	0.428	1.43314e-47
SPG7	1.14114e-39	0.434798	0.401	0.359	4.2408e-35
ZNF143	9.44129e-17	0.434551	0.13	0.11	3.50867e-12
SLC7A6	1.38886e-34	0.434541	0.202	0.164	5.1614e-30
SEPSECS	2.75814e-26	0.433426	0.138	0.108	1.02501e-21
LSS	1.49048e-65	0.433311	0.392	0.394	5.53908e-61
RIN3	9.09377e-13	0.432944	0.136	0.142	3.37952e-08
ANGEL2	4.76352e-36	0.432832	0.273	0.238	1.77027e-31
DNAJC2	4.06065e-22	0.432429	0.221	0.197	1.50906e-17
SMC5	2.58212e-68	0.432302	0.448	0.411	9.59592e-64
FBXL20	4.07721e-42	0.431556	0.527	0.494	1.51521e-37
AGAP1	2.20126e-74	0.431006	0.693	0.725	8.18056e-70
TRNAU1AP	1.12096e-20	0.431	0.202	0.161	4.16584e-16
CDKL1	9.03156e-20	0.430836	0.264	0.215	3.3564e-15
AKAP12	4.69914e-44	0.430325	0.42	0.4	1.74634e-39
TEFM	1.25738e-46	0.429949	0.262	0.208	4.67278e-42
ATRNL1	4.20503e-70	0.429649	0.104	0.198	1.56271e-65
POLR1C	6.28573e-26	0.429404	0.182	0.154	2.33597e-21
ACER3	3.35541e-50	0.429369	0.476	0.456	1.24697e-45
MAPKAPK5	1.07974e-28	0.429194	0.211	0.178	4.01263e-24
ZKSCAN5	3.23837e-21	0.429145	0.142	0.113	1.20348e-16
ARX	2.57427e-38	0.428213	0.142	0.131	9.56676e-34
FOXO1	1.09793e-65	0.427918	0.709	0.731	4.08024e-61
SPAST	3.27842e-37	0.427905	0.334	0.303	1.21836e-32
PDE6D	1.5799e-42	0.427168	0.287	0.244	5.87137e-38
RNF111	4.45693e-44	0.426617	0.444	0.419	1.65633e-39
RAB11A	1.45289e-43	0.426308	0.409	0.433	5.39937e-39
RNF121	1.16644e-28	0.426307	0.236	0.2	4.33483e-24
CALD1	4.01388e-39	0.426302	0.357	0.357	1.49168e-34
CLCN6	2.6056e-28	0.426153	0.232	0.208	9.68317e-24
GPR155	4.17807e-34	0.426085	0.279	0.231	1.5527e-29
CRMP1	1.90952e-33	0.425999	0.354	0.328	7.09634e-29
LRIG2	6.19291e-45	0.425894	0.306	0.267	2.30147e-40
SRA1	5.44882e-20	0.425837	0.177	0.146	2.02494e-15
SNX4	5.85072e-42	0.425615	0.337	0.303	2.1743e-37
CNOT10	9.76796e-34	0.425167	0.282	0.249	3.63007e-29
ZNF141	1.00284e-41	0.424857	0.284	0.238	3.72684e-37
SUMF2	3.15374e-37	0.424627	0.263	0.226	1.17202e-32
ABHD3	3.25405e-59	0.423687	0.355	0.32	1.2093e-54
ZFP14	2.21843e-43	0.423136	0.304	0.266	8.24434e-39
MTHFD1L	6.03902e-47	0.423079	0.403	0.349	2.24428e-42
PPP3R1	1.6796e-25	0.423067	0.426	0.359	6.24189e-21
TBP	9.6296e-20	0.422941	0.15	0.117	3.57865e-15
CLTCL1	3.19221e-20	0.422502	0.155	0.145	1.18632e-15
LPGAT1	5.07947e-39	0.422389	0.291	0.256	1.88768e-34
SNRNP40	3.18045e-15	0.422336	0.193	0.157	1.18195e-10
IPP	2.76591e-19	0.422038	0.159	0.13	1.0279e-14
RIPK1	9.04427e-24	0.421915	0.228	0.194	3.36112e-19
MRPS16	3.59491e-25	0.421808	0.175	0.143	1.33598e-20
PSMD5	1.93359e-35	0.421418	0.255	0.219	7.18581e-31
XKR6	2.20622e-51	0.420741	0.605	0.558	8.19896e-47
UBE2J1	2.32413e-35	0.420604	0.206	0.183	8.63715e-31
ST3GAL4	6.97111e-21	0.418693	0.204	0.173	2.59067e-16
ACTR10	4.99208e-32	0.418628	0.34	0.311	1.85521e-27
ROCK1	4.19983e-51	0.418548	0.478	0.462	1.56078e-46
FASTKD1	1.08075e-49	0.418379	0.376	0.323	4.0164e-45
B3GALNT1	1.85539e-13	0.418355	0.128	0.105	6.89517e-09
SLC46A3	9.07766e-28	0.418277	0.187	0.151	3.37353e-23
BICC1	2.10288e-31	0.418168	0.515	0.478	7.81495e-27
PIGU	3.84232e-29	0.416602	0.279	0.239	1.42792e-24
UBE2W	3.03866e-35	0.415735	0.389	0.355	1.12926e-30
LUC7L	1.62794e-64	0.415376	0.483	0.452	6.0499e-60
EXOSC8	3.6026e-36	0.415204	0.181	0.139	1.33883e-31
ADCY3	1.35066e-14	0.415176	0.18	0.159	5.01946e-10
ZNF789	1.00301e-29	0.415161	0.212	0.169	3.72748e-25
PSME4	3.50871e-54	0.41431	0.492	0.485	1.30394e-49
SOD2	1.76211e-69	0.413539	0.385	0.365	6.54854e-65
TET1	3.46459e-54	0.413335	0.497	0.472	1.28755e-49
ZNF675	2.99156e-09	0.413221	0.137	0.116	0.000111176
PFKFB4	6.21351e-25	0.413	0.152	0.122	2.30913e-20
MMS19	9.80181e-29	0.412321	0.309	0.266	3.64265e-24
P2RY14	2.5678e-58	0.41225	0.395	0.393	9.54271e-54
NEK3	1.8219e-27	0.412113	0.151	0.127	6.77074e-23
CALU	7.47582e-38	0.411691	0.247	0.235	2.77824e-33
TENM4	9.466e-48	0.41154	0.637	0.614	3.51785e-43
LEPROTL1	1.19518e-26	0.411344	0.122	0.106	4.44164e-22
BAZ1A	8.56051e-33	0.411247	0.198	0.192	3.18134e-28
ITGA9	1.93765e-41	0.411202	0.298	0.27	7.20088e-37
AZIN1	2.9041e-51	0.41091	0.39	0.338	1.07925e-46
ZHX1	8.0648e-23	0.410654	0.265	0.235	2.99712e-18
NUDT4	8.68695e-19	0.410425	0.169	0.157	3.22833e-14
AIFM3	1.86847e-30	0.410175	0.256	0.222	6.94381e-26
UBTD2	9.06719e-17	0.410096	0.161	0.147	3.36964e-12
MRTFA	4.16385e-45	0.409556	0.47	0.439	1.54741e-40
ZNF484	2.70977e-17	0.409406	0.14	0.107	1.00703e-12
CDYL	4.25387e-24	0.40925	0.309	0.278	1.58087e-19
DHDDS	4.51024e-13	0.408858	0.192	0.158	1.67614e-08
WIPI1	3.64259e-15	0.408839	0.168	0.133	1.35369e-10
ZNF555	2.39157e-24	0.408755	0.122	0.104	8.8878e-20
HNMT	3.93993e-17	0.40824	0.117	0.101	1.4642e-12
FBXL18	2.86089e-19	0.408165	0.199	0.159	1.06319e-14
NUP85	6.24936e-15	0.408122	0.137	0.114	2.32245e-10
GLIPR1L1	1.29308e-21	0.407597	0.156	0.136	4.80549e-17
DHX57	4.97412e-26	0.407555	0.256	0.229	1.84853e-21
TFCP2	1.60508e-57	0.407361	0.483	0.456	5.96497e-53
FAM120C	3.39305e-23	0.407342	0.244	0.214	1.26096e-18
ZNF439	2.36958e-27	0.406793	0.245	0.207	8.80609e-23
SPPL2A	2.05717e-45	0.406252	0.337	0.305	7.64507e-41
RBL2	1.13099e-48	0.405978	0.444	0.41	4.20311e-44
ABRAXAS2	1.36689e-13	0.405876	0.127	0.111	5.07977e-09
SDAD1	2.52241e-32	0.405814	0.159	0.152	9.37404e-28
PIGL	8.92315e-37	0.405608	0.325	0.28	3.31611e-32
TMEM87B	5.07352e-20	0.405189	0.152	0.142	1.88547e-15
SMIM14	5.88725e-44	0.405111	0.328	0.302	2.18788e-39
TRABD	7.93797e-43	0.404737	0.133	0.112	2.94999e-38
DPY19L3	2.43568e-71	0.404281	0.471	0.459	9.05172e-67
ORC2	1.86078e-27	0.40403	0.344	0.297	6.91521e-23
VKORC1L1	1.70906e-21	0.403763	0.234	0.217	6.35138e-17
PJVK	9.09636e-26	0.403636	0.16	0.132	3.38048e-21
NHLRC3	2.78581e-28	0.403228	0.21	0.181	1.03529e-23
DEPDC5	1.04321e-35	0.402824	0.256	0.214	3.87689e-31
PPFIA1	1.62793e-84	0.402332	0.701	0.736	6.04987e-80
PHYHD1	3.30591e-29	0.402042	0.372	0.323	1.22858e-24
PAICS	8.12034e-41	0.401618	0.21	0.179	3.01776e-36
SMAP2	7.86712e-10	0.401519	0.103	0.16	2.92366e-05
TRMT61B	6.48766e-26	0.401372	0.218	0.184	2.41101e-21
PAG1	6.92026e-47	0.401267	0.317	0.283	2.57177e-42
SNX6	1.47743e-39	0.400705	0.291	0.27	5.49057e-35
OSBPL5	7.02228e-10	0.400215	0.133	0.112	2.60969e-05
ZNF652	2.85111e-44	0.399985	0.352	0.329	1.05956e-39
ANKRD27	1.71509e-23	0.399908	0.257	0.218	6.37378e-19
TOP3A	4.54356e-09	0.399689	0.158	0.123	0.000168852
EIF2AK3	4.76269e-15	0.39891	0.136	0.122	1.76996e-10
ZMYM5	4.15474e-43	0.398657	0.338	0.311	1.54403e-38
STX12	7.6116e-33	0.398611	0.267	0.245	2.8287e-28
GRB2	2.06979e-31	0.398489	0.267	0.248	7.69197e-27
SREBF2	4.31461e-51	0.398027	0.658	0.682	1.60344e-46
CA5B	1.58657e-26	0.397548	0.307	0.267	5.89617e-22
SOS2	6.44921e-67	0.396927	0.484	0.464	2.39672e-62
PEX1	5.58102e-38	0.396808	0.29	0.261	2.07407e-33
RBM23	7.38622e-25	0.396546	0.225	0.203	2.74494e-20
IKZF4	4.71656e-26	0.396545	0.155	0.122	1.75282e-21
RIDA	3.5319e-36	0.396415	0.235	0.221	1.31256e-31
NOVA1	6.1214e-44	0.396411	0.699	0.735	2.27489e-39
YY1AP1	1.1316e-46	0.396328	0.305	0.27	4.20535e-42
FNTA	8.498e-43	0.395786	0.256	0.226	3.15811e-38
NDUFAF6	8.0525e-40	0.395774	0.355	0.311	2.99255e-35
ARID5B	2.39279e-32	0.395595	0.356	0.32	8.89234e-28
PARP4	5.08843e-28	0.395589	0.219	0.19	1.89101e-23
TFDP2	8.8909e-48	0.395554	0.479	0.447	3.30412e-43
CRY1	1.9438e-27	0.395381	0.203	0.175	7.22374e-23
VWCE	9.64767e-21	0.395368	0.168	0.179	3.58536e-16
CCNYL1	2.41907e-25	0.395277	0.187	0.157	8.98999e-21
S100PBP	1.75437e-53	0.395227	0.36	0.324	6.51975e-49
MARK1	9.88199e-45	0.394972	0.469	0.433	3.67244e-40
RMND5B	6.37899e-17	0.39479	0.228	0.178	2.37062e-12
METAP2	5.79513e-57	0.394769	0.265	0.238	2.15364e-52
PDCD7	3.22073e-35	0.39462	0.2	0.198	1.19692e-30
ARL17A	2.22517e-12	0.394585	0.176	0.154	8.26942e-08
SYCP2	1.28458e-39	0.394534	0.265	0.246	4.7739e-35
MDM4	2.26067e-66	0.394464	0.496	0.477	8.40132e-62
RNF145	4.68411e-38	0.394353	0.234	0.208	1.74075e-33
RABEPK	8.66971e-24	0.393445	0.211	0.175	3.22192e-19
SRSF1	1.63046e-07	0.393384	0.225	0.191	0.00605927
ZDHHC20	2.18877e-26	0.392993	0.321	0.286	8.13414e-22
SIRT1	2.31438e-27	0.3927	0.197	0.172	8.60093e-23
TBCEL	8.42706e-40	0.392383	0.226	0.191	3.13175e-35
DCAF10	3.19251e-59	0.392297	0.452	0.431	1.18643e-54
ZMYM4	2.03703e-68	0.392275	0.585	0.579	7.57021e-64
PEX26	2.24702e-11	0.392092	0.135	0.11	8.35059e-07
TWSG1	1.74601e-13	0.391944	0.168	0.144	6.4887e-09
CCNL1	9.81687e-58	0.391928	0.295	0.286	3.64824e-53
PRR3	3.05396e-19	0.391173	0.144	0.132	1.13494e-14
ACSL4	7.37979e-28	0.391172	0.251	0.223	2.74255e-23
NADK	1.65333e-10	0.390786	0.129	0.112	6.14428e-06
TUBD1	3.69301e-24	0.390498	0.159	0.131	1.37243e-19
ZNF420	8.488e-08	0.390196	0.177	0.151	0.0031544
IMMT	3.21137e-26	0.390057	0.31	0.286	1.19344e-21
OSGEP	3.56951e-40	0.389917	0.255	0.207	1.32654e-35
SNUPN	1.00711e-14	0.389582	0.138	0.115	3.74272e-10
HEATR5B	3.09271e-38	0.389546	0.342	0.315	1.14934e-33
PDE5A	1.48039e-50	0.389453	0.384	0.386	5.50156e-46
JAK2	5.68329e-27	0.389196	0.306	0.288	2.11208e-22
STAG1	8.89191e-57	0.388977	0.639	0.642	3.3045e-52
DIP2A	9.86932e-30	0.38877	0.372	0.353	3.66774e-25
ZNF224	2.53999e-30	0.38824	0.153	0.133	9.43936e-26
TRMT10B	1.19384e-41	0.388183	0.314	0.269	4.43667e-37
GATAD1	8.51894e-50	0.388018	0.429	0.39	3.16589e-45
ANGPT1	5.04983e-16	0.387728	0.195	0.139	1.87667e-11
MCU	5.02298e-25	0.387723	0.253	0.232	1.86669e-20
RAB1A	1.08587e-65	0.387682	0.484	0.476	4.0354e-61
BACH2	6.29656e-56	0.387638	0.516	0.496	2.33999e-51
RAP2A	4.84568e-12	0.387511	0.146	0.137	1.8008e-07
BRAP	1.30229e-21	0.387048	0.203	0.177	4.83969e-17
ZNF714	3.63187e-49	0.386976	0.257	0.232	1.34971e-44
COX19	3.52819e-17	0.386893	0.143	0.124	1.31118e-12
FAM76A	1.5061e-24	0.38685	0.171	0.143	5.59712e-20
P2RX7	3.45298e-20	0.386436	0.203	0.193	1.28323e-15
ENTR1	3.06011e-17	0.386355	0.147	0.123	1.13723e-12
RABEP2	1.21305e-17	0.386238	0.136	0.103	4.50805e-13
VTI1B	3.33521e-17	0.386217	0.178	0.158	1.23946e-12
ZSWIM7	1.35726e-43	0.385909	0.308	0.264	5.04399e-39
SEC24A	7.40946e-27	0.384872	0.198	0.167	2.75358e-22
SARNP	2.04255e-43	0.384815	0.344	0.308	7.59072e-39
ANAPC7	8.77361e-21	0.384548	0.193	0.173	3.26054e-16
RAB6A	1.01941e-65	0.384441	0.583	0.586	3.78845e-61
RPA3	2.05907e-11	0.384259	0.129	0.12	7.65211e-07
SRPK1	4.05851e-25	0.383647	0.201	0.177	1.50827e-20
ZNF25	2.65791e-25	0.383075	0.181	0.151	9.87759e-21
TVP23B	7.45206e-25	0.382834	0.119	0.111	2.76941e-20
GTF3C2	2.87801e-17	0.382595	0.173	0.137	1.06956e-12
ABHD12	5.5477e-19	0.382208	0.233	0.217	2.06169e-14
LAMA4	2.08947e-24	0.381736	0.176	0.168	7.76509e-20
USP32	9.32909e-64	0.381614	0.466	0.447	3.46697e-59
STAT3	1.48533e-50	0.381586	0.406	0.401	5.51992e-46
PIGB	1.42778e-29	0.381576	0.201	0.17	5.30605e-25
PCYT1A	8.3201e-33	0.381226	0.253	0.215	3.092e-28
DLG1	2.44712e-69	0.381138	0.623	0.639	9.09423e-65
ZNF235	1.70007e-41	0.38092	0.314	0.277	6.31795e-37
GATAD2B	5.01151e-52	0.380358	0.49	0.473	1.86243e-47
ENY2	4.09321e-26	0.380022	0.155	0.142	1.52116e-21
WDR12	2.364e-26	0.379972	0.25	0.221	8.78534e-22
METTL6	2.5976e-15	0.379846	0.241	0.206	9.65348e-11
CHFR	4.24564e-42	0.379675	0.362	0.316	1.57781e-37
PTDSS1	1.92825e-26	0.379571	0.132	0.118	7.16597e-22
PAIP1	1.89069e-25	0.379309	0.129	0.118	7.02637e-21
UBE2G1	1.81128e-39	0.37868	0.33	0.302	6.73126e-35
PDZD2	4.49308e-33	0.378502	0.3	0.313	1.66976e-28
ZNF329	8.24586e-12	0.378366	0.133	0.107	3.06441e-07
WDR37	3.75712e-47	0.378289	0.45	0.432	1.39626e-42
RANBP10	1.82675e-23	0.378088	0.235	0.205	6.78875e-19
ZNF155	1.37933e-29	0.377651	0.221	0.189	5.12601e-25
PBX4	6.89818e-18	0.377362	0.149	0.119	2.56357e-13
SENP5	1.9356e-33	0.376228	0.433	0.407	7.19328e-29
IMPA1	3.39408e-19	0.37605	0.146	0.125	1.26134e-14
CWF19L1	1.40805e-18	0.376044	0.178	0.149	5.23273e-14
ANKS3	3.80142e-21	0.375462	0.224	0.193	1.41272e-16
POLR3F	1.10768e-15	0.37535	0.127	0.109	4.11649e-11
C3orf38	7.46906e-31	0.375271	0.194	0.162	2.77573e-26
KDM4A	1.94931e-22	0.37516	0.254	0.217	7.24421e-18
DHTKD1	1.87779e-45	0.3748	0.279	0.239	6.97845e-41
ATP13A3	3.65501e-47	0.374683	0.369	0.351	1.35831e-42
TSPAN9	9.38815e-14	0.374507	0.139	0.125	3.48892e-09
FANCC	1.6565e-18	0.374489	0.136	0.127	6.15605e-14
ZNF44	1.83417e-39	0.374318	0.362	0.323	6.81633e-35
WWP1	4.4778e-36	0.37407	0.341	0.314	1.66409e-31
ABHD18	7.50044e-51	0.373735	0.38	0.346	2.78739e-46
UBE2K	3.14672e-63	0.373396	0.547	0.552	1.16942e-58
SMARCB1	3.35311e-31	0.372735	0.236	0.204	1.24612e-26
CHP1	1.2739e-32	0.372086	0.196	0.169	4.73419e-28
CCDC180	5.27834e-16	0.371822	0.132	0.114	1.96159e-11
GOLGA2	3.98268e-50	0.371199	0.202	0.191	1.48008e-45
VPS36	3.63278e-37	0.371125	0.417	0.392	1.35005e-32
FAT3	1.09585e-52	0.370902	0.725	0.747	4.07252e-48
NVL	8.03033e-33	0.369955	0.284	0.248	2.98431e-28
DGKG	2.05089e-50	0.369864	0.743	0.792	7.62171e-46
CCAR1	7.16279e-68	0.369855	0.459	0.448	2.66191e-63
ME2	7.47433e-57	0.369125	0.379	0.359	2.77769e-52
MORC2	4.68706e-22	0.368935	0.2	0.164	1.74185e-17
ACAT1	1.72752e-20	0.368494	0.199	0.174	6.42e-16
GTF2B	4.28731e-18	0.367713	0.145	0.134	1.59329e-13
MBTD1	9.34614e-41	0.367594	0.369	0.34	3.47331e-36
CSNK1G1	8.11912e-19	0.367117	0.326	0.293	3.01731e-14
MCM9	2.3443e-39	0.366876	0.303	0.259	8.71213e-35
CIR1	4.43737e-48	0.366822	0.294	0.266	1.64906e-43
CDK14	4.14254e-54	0.366541	0.631	0.636	1.53949e-49
EIF3J	1.89796e-32	0.366529	0.209	0.198	7.0534e-28
GPR173	2.52503e-57	0.366045	0.429	0.395	9.38376e-53
FAM177A1	2.72672e-26	0.365872	0.218	0.193	1.01333e-21
JAM3	2.3343e-17	0.365365	0.141	0.131	8.67495e-13
CEP57	9.32981e-38	0.365001	0.31	0.286	3.46724e-33
UBE2H	2.00664e-58	0.364709	0.589	0.589	7.45727e-54
TOPBP1	1.57703e-13	0.364651	0.139	0.125	5.86072e-09
DLG2	6.45389e-15	0.364582	0.903	0.945	2.39846e-10
C19orf25	5.65742e-21	0.364068	0.213	0.178	2.10247e-16
INTS2	1.05449e-34	0.363672	0.222	0.193	3.91882e-30
ENOX2	9.86835e-21	0.363032	0.196	0.174	3.66738e-16
TMEM248	6.85694e-36	0.362827	0.178	0.159	2.54824e-31
LIPA	5.37183e-24	0.362431	0.223	0.202	1.99633e-19
RUFY1	9.39554e-54	0.362098	0.347	0.315	3.49167e-49
PAN3	1.21616e-51	0.362031	0.591	0.583	4.51961e-47
DDX50	4.48268e-42	0.361693	0.321	0.295	1.6659e-37
IFT80	3.38047e-41	0.361657	0.321	0.285	1.25628e-36
PAFAH1B2	4.20192e-29	0.361258	0.177	0.162	1.56156e-24
BNIP2	5.21832e-17	0.361158	0.137	0.123	1.93928e-12
ROBO1	2.74733e-72	0.360773	0.394	0.452	1.02099e-67
MRPL48	1.5892e-27	0.360526	0.151	0.126	5.90596e-23
EPB41L4A	3.4361e-30	0.360043	0.267	0.239	1.27696e-25
ZNF354C	1.75249e-15	0.359858	0.128	0.108	6.51279e-11
ABCC4	3.39487e-09	0.359541	0.218	0.187	0.000126163
WDR43	3.84709e-30	0.359293	0.226	0.206	1.4297e-25
RBM4	6.15467e-41	0.35815	0.316	0.274	2.28726e-36
HEATR1	5.02362e-21	0.35805	0.153	0.144	1.86693e-16
ARPP21	1.34167e-36	0.357645	0.118	0.175	4.98605e-32
RUFY2	4.72478e-74	0.357302	0.454	0.441	1.75587e-69
FAM13C	1.20031e-42	0.357222	0.374	0.381	4.46071e-38
ACACA	1.49374e-64	0.357074	0.691	0.732	5.55118e-60
TLK2	4.6911e-59	0.356817	0.427	0.4	1.74335e-54
INO80	2.82216e-38	0.356795	0.37	0.349	1.0488e-33
PPP3CB	9.63127e-57	0.356728	0.493	0.469	3.57927e-52
UBN1	8.81594e-27	0.356287	0.264	0.247	3.27627e-22
MAT2A	6.16885e-68	0.356255	0.514	0.497	2.29253e-63
DPY19L4	6.82215e-52	0.356228	0.208	0.186	2.53531e-47
MSANTD3	2.43447e-20	0.356039	0.121	0.11	9.04724e-16
RAB5B	1.2907e-25	0.355807	0.138	0.12	4.79661e-21
UBQLN1	3.23479e-38	0.355521	0.263	0.237	1.20215e-33
FOXP1	4.13391e-29	0.355236	0.525	0.515	1.53628e-24
RHPN2	4.4173e-39	0.3548	0.318	0.303	1.6416e-34
FAM118B	2.79696e-49	0.354205	0.225	0.196	1.03943e-44
NIM1K	1.16117e-28	0.354169	0.362	0.331	4.31525e-24
NR2C1	1.51712e-34	0.354023	0.338	0.322	5.63806e-30
ATP6V0A2	2.78292e-28	0.353853	0.166	0.143	1.03422e-23
WBP1	9.25417e-32	0.353787	0.138	0.109	3.43913e-27
KPNA6	3.01568e-34	0.353671	0.289	0.256	1.12072e-29
REL	1.78233e-09	0.353537	0.109	0.104	6.62367e-05
ZMYM1	7.85446e-31	0.353534	0.174	0.157	2.91895e-26
SHC3	2.53079e-38	0.35344	0.268	0.238	9.40517e-34
UBA2	1.42032e-33	0.35343	0.292	0.281	5.27834e-29
CECR2	4.74426e-57	0.35333	0.597	0.599	1.76311e-52
TMOD3	4.39441e-43	0.352952	0.311	0.294	1.63309e-38
NUP50	4.72669e-12	0.352542	0.122	0.101	1.75658e-07
AGBL3	4.74845e-10	0.352499	0.205	0.179	1.76467e-05
COG4	3.48809e-40	0.352485	0.263	0.247	1.29628e-35
GASK1A	2.25194e-26	0.352263	0.366	0.326	8.36887e-22
MSH6	1.75506e-19	0.351976	0.135	0.122	6.52233e-15
BRMS1L	1.89799e-16	0.351828	0.118	0.105	7.05351e-12
KALRN	1.95373e-77	0.351697	0.743	0.796	7.26063e-73
SLC25A51	2.14744e-18	0.351483	0.166	0.141	7.98054e-14
EXD3	2.35674e-23	0.35148	0.286	0.243	8.75834e-19
KDM3B	2.89883e-58	0.35114	0.44	0.412	1.07729e-53
NUMB	5.70444e-64	0.351063	0.644	0.684	2.11994e-59
OTUD5	5.45207e-28	0.350766	0.173	0.152	2.02615e-23
ZNF587	1.61026e-27	0.350351	0.173	0.147	5.98422e-23
ITIH4	2.18209e-27	0.350219	0.176	0.141	8.1093e-23
SMURF1	8.87331e-38	0.349931	0.41	0.396	3.29759e-33
PPP1R2	1.848e-20	0.349483	0.163	0.145	6.86772e-16
CHD1	3.11977e-49	0.349375	0.353	0.345	1.1594e-44
PER1	5.69256e-42	0.349288	0.286	0.247	2.11553e-37
RASA1	3.848e-58	0.34911	0.565	0.566	1.43003e-53
MFSD14B	8.32619e-35	0.349059	0.199	0.175	3.09426e-30
NPC1	9.63135e-42	0.348545	0.35	0.337	3.5793e-37
AKNAD1	3.03659e-35	0.348416	0.246	0.218	1.12849e-30
SLC7A6OS	1.98284e-26	0.348265	0.169	0.146	7.36882e-22
ZFYVE28	4.57151e-43	0.348171	0.373	0.364	1.69891e-38
ST6GAL2	1.84179e-35	0.347557	0.283	0.232	6.84463e-31
SLC31A1	1.11826e-20	0.347202	0.12	0.102	4.15581e-16
NQO2	1.62822e-21	0.347132	0.183	0.161	6.05094e-17
PCED1B	5.9887e-30	0.346901	0.187	0.156	2.22558e-25
MAN2B1	7.86111e-17	0.346473	0.128	0.105	2.92143e-12
FAM117B	4.21004e-17	0.346241	0.173	0.152	1.56458e-12
EIF2A	2.34967e-30	0.34613	0.218	0.199	8.73207e-26
PAQR3	1.24219e-32	0.346085	0.286	0.267	4.61634e-28
LARP4	8.57066e-51	0.345708	0.375	0.352	3.18511e-46
BBS5	1.13353e-135	0.345609	0.205	0.21	4.21255e-131
SLC17A5	5.14089e-27	0.345428	0.202	0.17	1.91051e-22
ZDHHC14	1.92966e-28	0.345317	0.34	0.341	7.1712e-24
TMEM132C	1.80347e-09	0.345234	0.355	0.396	6.70225e-05
DENND1B	1.6971e-36	0.344449	0.401	0.375	6.30694e-32
NUP205	9.88114e-44	0.344244	0.221	0.201	3.67213e-39
ETV6	1.23566e-65	0.343933	0.458	0.456	4.59207e-61
MMP24	1.67678e-17	0.343456	0.12	0.106	6.23143e-13
ITCH	4.46657e-66	0.342643	0.518	0.509	1.65991e-61
SLC15A4	1.2979e-10	0.342546	0.155	0.134	4.82337e-06
SH3RF3	1.65459e-30	0.342539	0.411	0.389	6.14897e-26
PHACTR4	2.99458e-66	0.341853	0.497	0.482	1.11287e-61
GSPT1	1.74499e-59	0.341304	0.326	0.307	6.48489e-55
DDX6	2.55293e-73	0.34106	0.379	0.35	9.48744e-69
MNAT1	8.06145e-37	0.340791	0.534	0.516	2.99587e-32
SH3BP2	1.20106e-75	0.340767	0.323	0.286	4.4635e-71
PARP9	1.06593e-32	0.340708	0.139	0.13	3.96133e-28
THRAP3	2.33411e-45	0.340665	0.398	0.383	8.67425e-41
GBE1	9.43356e-38	0.34062	0.233	0.2	3.50579e-33
ARPC3	9.9658e-12	0.34039	0.183	0.175	3.70359e-07
ESCO1	2.12547e-34	0.340384	0.262	0.242	7.89889e-30
ZFP90	2.00671e-21	0.340289	0.237	0.203	7.45755e-17
PHTF1	3.9048e-21	0.340278	0.273	0.244	1.45114e-16
ZNF274	1.3325e-24	0.340091	0.184	0.151	4.95196e-20
PRPF39	4.3736e-19	0.340085	0.174	0.163	1.62536e-14
DDI2	8.37829e-08	0.339922	0.162	0.144	0.00311362
HNRNPR	2.47146e-55	0.339853	0.358	0.326	9.18469e-51
ZC3HC1	1.54989e-19	0.339666	0.148	0.121	5.75987e-15
CEP76	2.37961e-29	0.339534	0.18	0.164	8.84335e-25
NKIRAS1	2.3186e-16	0.339377	0.13	0.113	8.61663e-12
RNF185	5.53774e-21	0.339168	0.147	0.131	2.05799e-16
LIX1	1.45359e-21	0.338886	0.19	0.157	5.40197e-17
DNAJC18	7.49222e-18	0.338643	0.163	0.143	2.78433e-13
CNOT9	6.64062e-21	0.338334	0.183	0.155	2.46785e-16
FGF14	1.30615e-63	0.33776	0.124	0.235	4.85405e-59
CYFIP1	3.64564e-37	0.336369	0.254	0.249	1.35483e-32
RMC1	1.29561e-28	0.336322	0.162	0.14	4.81486e-24
HNRNPLL	6.03528e-48	0.336144	0.243	0.22	2.24289e-43
STRADB	3.93018e-30	0.335631	0.295	0.272	1.46057e-25
VPS26A	7.26916e-14	0.335603	0.188	0.166	2.70144e-09
ANOS1	9.44146e-68	0.335216	0.409	0.402	3.50873e-63
RAB10	1.46133e-59	0.335064	0.539	0.539	5.43076e-55
A2ML1	3.87114e-50	0.334787	0.27	0.232	1.43863e-45
THSD1	1.34972e-50	0.334761	0.345	0.321	5.01598e-46
UNKL	1.16122e-42	0.334579	0.209	0.16	4.31543e-38
ZNF577	6.24522e-30	0.333908	0.271	0.227	2.32091e-25
RNF4	4.28297e-33	0.33389	0.244	0.217	1.59168e-28
WASHC2A	3.00131e-08	0.333749	0.113	0.103	0.00111538
MTHFD1	4.98569e-30	0.333407	0.214	0.19	1.85283e-25
GSR	1.1069e-11	0.332932	0.171	0.149	4.11358e-07
NUDT6	1.23805e-13	0.332813	0.128	0.107	4.60097e-09
KDM2B	5.54003e-27	0.332134	0.293	0.257	2.05884e-22
YIPF4	8.09115e-43	0.332035	0.322	0.296	3.00691e-38
RNF216	1.48025e-48	0.331971	0.452	0.435	5.50107e-44
FBXO34	1.44367e-17	0.331924	0.211	0.199	5.36513e-13
PMS2	4.37985e-06	0.331878	0.179	0.149	0.162768
ZNF568	1.57145e-30	0.331559	0.227	0.211	5.83999e-26
FBXO22	2.64795e-19	0.331047	0.246	0.218	9.84058e-15
HDHD5	1.02036e-24	0.33091	0.116	0.103	3.79198e-20
HSD17B6	7.34123e-43	0.330695	0.2	0.173	2.72822e-38
TOX4	6.17927e-32	0.330466	0.239	0.219	2.2964e-27
RARS2	2.16113e-47	0.330389	0.293	0.272	8.03141e-43
GNL3	4.08369e-19	0.330316	0.134	0.118	1.51762e-14
KHSRP	6.70935e-25	0.330142	0.116	0.103	2.4934e-20
BAG4	4.35505e-24	0.330065	0.137	0.123	1.61847e-19
IP6K1	1.71224e-33	0.329445	0.307	0.283	6.36319e-29
TNRC18	5.13323e-54	0.329438	0.533	0.522	1.90766e-49
UHRF2	4.87278e-32	0.329265	0.233	0.212	1.81087e-27
HMOX2	3.54912e-11	0.329145	0.126	0.112	1.31896e-06
YTHDF2	7.35539e-26	0.329131	0.161	0.149	2.73348e-21
KCNIP1	9.49264e-41	0.328679	0.513	0.486	3.52775e-36
ARNT	2.95724e-53	0.328677	0.278	0.249	1.099e-48
CCNT1	1.54124e-28	0.328546	0.175	0.156	5.72771e-24
SLC49A4	9.17269e-41	0.328489	0.245	0.224	3.40885e-36
APPBP2	2.73242e-60	0.328468	0.445	0.433	1.01545e-55
ATR	2.62303e-30	0.328114	0.359	0.351	9.74798e-26
SUDS3	1.33684e-36	0.328002	0.277	0.263	4.96808e-32
TAF11	8.38433e-46	0.327598	0.227	0.204	3.11587e-41
CAMK2D	1.03445e-75	0.327509	0.519	0.518	3.84434e-71
CROT	4.25162e-31	0.327377	0.179	0.161	1.58003e-26
EXOC6	6.15318e-34	0.327353	0.329	0.305	2.28671e-29
MAPK1IP1L	4.344e-33	0.326954	0.239	0.22	1.61436e-28
ZNF75A	1.12956e-31	0.326761	0.29	0.257	4.19779e-27
ALKBH1	2.08428e-23	0.326754	0.158	0.139	7.74579e-19
THUMPD2	5.32808e-28	0.326694	0.244	0.218	1.98007e-23
VCP	6.76079e-23	0.326655	0.229	0.215	2.51251e-18
ZNF266	4.53021e-35	0.326578	0.126	0.115	1.68356e-30
TGS1	1.89151e-34	0.326419	0.186	0.167	7.02941e-30
UQCC1	7.65919e-60	0.326308	0.413	0.388	2.84638e-55
ZNF138	2.14089e-32	0.326183	0.258	0.229	7.95619e-28
TBC1D10A	4.7656e-46	0.326018	0.286	0.276	1.77104e-41
GABPB2	8.91838e-44	0.325597	0.327	0.289	3.31434e-39
FASN	1.30255e-54	0.32546	0.219	0.215	4.84066e-50
SNRPA1	1.96515e-11	0.325257	0.149	0.124	7.30309e-07
KCMF1	4.38848e-36	0.324915	0.31	0.292	1.63089e-31
ZNF318	1.39755e-48	0.324911	0.335	0.312	5.1937e-44
NPLOC4	1.16114e-33	0.324292	0.305	0.27	4.31515e-29
KIAA0825	5.97714e-25	0.324102	0.398	0.35	2.22128e-20
STK39	8.80865e-26	0.323845	0.4	0.376	3.27356e-21
GRK4	8.04899e-28	0.323789	0.373	0.333	2.99125e-23
IST1	2.0747e-42	0.323788	0.312	0.282	7.71021e-38
ZNF487	6.80567e-21	0.323748	0.147	0.125	2.52919e-16
GORASP2	2.04755e-14	0.322958	0.129	0.117	7.60931e-10
POLB	7.7367e-13	0.32261	0.115	0.105	2.87519e-08
PDXDC1	3.93745e-30	0.322509	0.464	0.455	1.46328e-25
GGNBP2	4.64323e-67	0.32233	0.319	0.315	1.72556e-62
NCKAP5L	2.99781e-34	0.322065	0.18	0.151	1.11408e-29
DHRS3	5.91271e-22	0.321884	0.29	0.279	2.19734e-17
PPIL3	1.01925e-41	0.321607	0.17	0.145	3.78784e-37
NDUFA9	9.62968e-09	0.321018	0.21	0.176	0.000357868
KCNB1	2.34605e-19	0.321013	0.241	0.229	8.71863e-15
TRPM7	9.92365e-62	0.32092	0.484	0.475	3.68793e-57
FMO5	1.51197e-16	0.320772	0.209	0.186	5.61894e-12
SEC61A2	5.97046e-42	0.320719	0.247	0.212	2.2188e-37
HSPBAP1	1.34039e-21	0.320373	0.14	0.126	4.98128e-17
GNAI3	1.48138e-11	0.320315	0.199	0.18	5.50524e-07
CHUK	1.02361e-23	0.319926	0.138	0.131	3.80405e-19
FPGT	1.017e-31	0.319632	0.244	0.218	3.77949e-27
PPTC7	2.26814e-23	0.319305	0.127	0.114	8.42909e-19
PNKP	1.37583e-12	0.319056	0.201	0.164	5.113e-08
HOOK2	4.83014e-36	0.319019	0.28	0.258	1.79502e-31
TTLL11	1.49953e-20	0.318543	0.187	0.173	5.57269e-16
MT1X	1.7827e-14	0.318217	0.153	0.156	6.62503e-10
MAST2	9.06287e-34	0.318097	0.315	0.284	3.36803e-29
PDS5A	1.25114e-54	0.317908	0.524	0.515	4.64961e-50
ARSF	6.62175e-23	0.317875	0.13	0.103	2.46084e-18
ZNF627	8.89953e-17	0.317822	0.137	0.114	3.30733e-12
RTTN	3.68592e-27	0.317576	0.179	0.168	1.3698e-22
DENND2A	9.46446e-44	0.317402	0.431	0.416	3.51728e-39
SPG11	5.72907e-57	0.317245	0.475	0.47	2.1291e-52
PRMT9	9.87921e-23	0.317121	0.203	0.168	3.67141e-18
IKBKB	4.13054e-44	0.316987	0.226	0.208	1.53503e-39
TIAM2	5.13823e-57	0.31682	0.488	0.474	1.90952e-52
SNTB2	1.77529e-25	0.316795	0.249	0.23	6.5975e-21
TYK2	4.35281e-16	0.316507	0.132	0.109	1.61763e-11
SPATS2	2.67541e-27	0.316076	0.349	0.326	9.94262e-23
ZNF107	2.99039e-26	0.315907	0.174	0.148	1.11132e-21
PRODH	1.09829e-10	0.31561	0.174	0.131	4.08157e-06
RASSF4	2.09678e-106	0.315597	0.561	0.603	7.79225e-102
TRAPPC13	3.99201e-37	0.315458	0.283	0.262	1.48355e-32
PTPN12	5.54268e-54	0.315082	0.335	0.321	2.05983e-49
ZNF354A	5.77755e-08	0.31474	0.132	0.113	0.00214711
VSIG10	2.18638e-32	0.314723	0.361	0.331	8.12523e-28
COPA	8.10588e-54	0.314584	0.366	0.359	3.01239e-49
TAF2	9.25345e-45	0.314579	0.315	0.287	3.43886e-40
PTPRN2	6.71133e-48	0.314413	0.117	0.209	2.49413e-43
CALCOCO2	2.21057e-36	0.314181	0.276	0.255	8.21515e-32
DIP2B	2.40015e-50	0.313995	0.567	0.575	8.91967e-46
GDPD1	1.71628e-39	0.313353	0.317	0.303	6.37822e-35
EFTUD2	3.98331e-17	0.313151	0.18	0.154	1.48032e-12
ETF1	1.31891e-12	0.313149	0.151	0.133	4.90145e-08
DLGAP1	4.78922e-38	0.312943	0.389	0.511	1.77982e-33
C9orf85	2.21255e-40	0.312496	0.32	0.299	8.22249e-36
MCMBP	1.80785e-34	0.312352	0.169	0.156	6.71852e-30
ADAM23	2.54234e-44	0.312324	0.313	0.275	9.4481e-40
METTL21A	1.49145e-19	0.312292	0.168	0.145	5.54267e-15
ZNF791	1.58322e-39	0.312207	0.207	0.177	5.88371e-35
INIP	2.27776e-28	0.311977	0.166	0.151	8.46486e-24
FNDC3A	8.67821e-57	0.311974	0.519	0.511	3.22508e-52
MSH2	5.16982e-18	0.311852	0.195	0.175	1.92126e-13
ACBD3	4.4086e-26	0.311437	0.224	0.228	1.63837e-21
CRTC3	4.37249e-46	0.311362	0.38	0.356	1.62495e-41
FBXO27	3.18563e-17	0.311351	0.146	0.129	1.18387e-12
CCNC	1.1573e-39	0.311349	0.297	0.277	4.30089e-35
TAF1	3.40514e-50	0.311337	0.366	0.351	1.26545e-45
AFF4	5.13778e-66	0.311327	0.545	0.546	1.90935e-61
CUL5	8.2451e-70	0.311275	0.518	0.514	3.06413e-65
C17orf75	1.64909e-20	0.311272	0.133	0.108	6.12851e-16
NR2C2	5.12536e-41	0.311207	0.346	0.324	1.90474e-36
MTFMT	3.30454e-20	0.31095	0.153	0.139	1.22807e-15
HDAC4	2.67523e-56	0.310871	0.554	0.575	9.94196e-52
ZNF586	7.69842e-50	0.310847	0.388	0.344	2.86096e-45
FPGS	7.28708e-22	0.31084	0.135	0.113	2.7081e-17
ARHGAP12	5.68255e-58	0.310419	0.396	0.391	2.11181e-53
BRCA1	6.59616e-23	0.310391	0.173	0.152	2.45133e-18
TMEM65	8.44119e-35	0.310227	0.221	0.219	3.137e-30
SLF2	1.78221e-81	0.309772	0.428	0.417	6.62324e-77
WTAP	3.62337e-52	0.309756	0.303	0.29	1.34655e-47
PPP2R3A	1.95243e-36	0.309734	0.42	0.404	7.25583e-32
SPESP1	7.14781e-22	0.30952	0.176	0.147	2.65634e-17
RAB12	5.56197e-28	0.30947	0.229	0.218	2.067e-23
NPIPB5	2.12855e-26	0.30943	0.244	0.247	7.91035e-22
RNF41	1.61512e-19	0.309203	0.133	0.119	6.00226e-15
CREM	2.52891e-36	0.308721	0.321	0.31	9.39818e-32
SNX9	1.55122e-47	0.30866	0.411	0.396	5.76481e-43
BCL6	5.27949e-110	0.308625	0.492	0.486	1.96202e-105
SCYL2	1.24733e-40	0.308264	0.333	0.316	4.63547e-36
NFU1	3.10417e-18	0.308183	0.153	0.14	1.1536e-13
PLEKHH1	4.19294e-37	0.308041	0.158	0.147	1.55822e-32
RBBP7	5.74448e-34	0.307792	0.166	0.164	2.13482e-29
NUP133	2.20393e-28	0.307584	0.251	0.237	8.19047e-24
ZNF718	3.75839e-36	0.307561	0.308	0.274	1.39673e-31
RECK	3.62023e-40	0.307552	0.322	0.295	1.34539e-35
MDC1	1.47675e-20	0.307481	0.137	0.119	5.48805e-16
RAB5C	2.01796e-09	0.307405	0.18	0.167	7.49933e-05
TRAPPC11	2.32015e-26	0.307229	0.289	0.27	8.62238e-22
CUX1	1.88575e-62	0.306252	0.642	0.662	7.00801e-58
TEP1	5.35942e-15	0.306156	0.146	0.124	1.99172e-10
ZBTB16	4.22402e-56	0.306121	0.514	0.598	1.56977e-51
HIF1AN	2.28584e-27	0.306042	0.165	0.145	8.49488e-23
ZNF808	1.84395e-13	0.305939	0.124	0.103	6.85269e-09
ZNF569	5.1483e-24	0.305893	0.191	0.169	1.91326e-19
NKAIN4	2.71884e-55	0.30581	0.322	0.269	1.0104e-50
SLC35E3	7.34687e-37	0.305724	0.288	0.262	2.73032e-32
TTC1	6.39372e-41	0.305573	0.285	0.261	2.3761e-36
CPLANE1	1.12744e-58	0.305556	0.594	0.61	4.18992e-54
AZI2	2.16875e-34	0.30548	0.186	0.161	8.05973e-30
RBMS2	7.09584e-58	0.305469	0.358	0.333	2.63703e-53
TCF12	5.52805e-48	0.305461	0.763	0.806	2.05439e-43
MPHOSPH8	8.64572e-49	0.304888	0.483	0.486	3.21301e-44
ITGB8	2.52639e-59	0.304815	0.505	0.527	9.38883e-55
CLIP2	2.77213e-26	0.304712	0.242	0.249	1.03021e-21
UBXN2A	1.90808e-35	0.30453	0.352	0.344	7.09098e-31
PKD2	2.03101e-40	0.304496	0.468	0.458	7.54785e-36
CSPG5	2.67158e-88	0.304363	0.445	0.429	9.92838e-84
MANBA	1.76732e-39	0.304062	0.265	0.238	6.56791e-35
DDX60	5.12518e-22	0.303466	0.123	0.114	1.90467e-17
PABPN1	2.1255e-63	0.302905	0.505	0.474	7.899e-59
USP8	1.47752e-52	0.302782	0.403	0.387	5.49092e-48
PSMC1	6.76226e-13	0.302552	0.145	0.135	2.51306e-08
ZER1	1.81669e-27	0.302317	0.364	0.321	6.75136e-23
ALG5	4.48352e-18	0.302071	0.177	0.164	1.66621e-13
SCRN3	5.11483e-29	0.301895	0.235	0.215	1.90082e-24
PTPRM	8.30895e-47	0.30182	0.695	0.721	3.08785e-42
PRUNE2	1.09907e-52	0.301718	0.149	0.161	4.08447e-48
ILK	6.80285e-40	0.301669	0.327	0.299	2.52814e-35
DGCR8	1.95386e-33	0.301636	0.194	0.172	7.26112e-29
LZIC	4.00198e-26	0.301509	0.129	0.122	1.48726e-21
SENP1	2.08845e-43	0.301313	0.188	0.17	7.76132e-39
FNBP1L	8.15748e-39	0.301306	0.361	0.334	3.03156e-34
KLHL7	9.58876e-53	0.301298	0.322	0.306	3.56347e-48
HDGFL3	1.21466e-46	0.30126	0.273	0.266	4.51405e-42
TIPARP	8.27996e-43	0.301118	0.236	0.234	3.07708e-38
ARCN1	3.61436e-12	0.300958	0.115	0.117	1.3432e-07
METTL8	3.37874e-29	0.300753	0.26	0.233	1.25564e-24
CDC25B	1.01814e-26	0.300751	0.166	0.145	3.78373e-22
FKBP10	2.67382e-61	0.300085	0.326	0.284	9.9367e-57
TENT5A	6.57524e-18	0.300016	0.158	0.141	2.44356e-13
FNIP2	1.84691e-39	0.299736	0.227	0.246	6.86367e-35
SMC6	4.00287e-44	0.299645	0.258	0.244	1.48759e-39
FBXL14	3.66788e-26	0.299642	0.116	0.101	1.36309e-21
NELFA	1.10383e-44	0.299597	0.294	0.265	4.10218e-40
IP6K2	5.0684e-45	0.299511	0.303	0.28	1.88357e-40
STAU1	4.37947e-44	0.299465	0.378	0.37	1.62754e-39
LMNA	2.31138e-27	0.299316	0.201	0.16	8.5898e-23
ALG14	9.43657e-26	0.298987	0.209	0.192	3.50691e-21
ZNF737	4.92086e-15	0.298943	0.166	0.143	1.82874e-10
ALG13	1.69624e-41	0.298843	0.286	0.259	6.30374e-37
SLC37A3	2.86343e-20	0.298783	0.165	0.141	1.06414e-15
MYO1E	8.62627e-39	0.298419	0.226	0.217	3.20578e-34
ARHGAP1	2.01395e-47	0.298357	0.241	0.217	7.48444e-43
ABTB2	2.59929e-20	0.297915	0.251	0.232	9.65973e-16
UCHL3	4.03321e-14	0.297639	0.127	0.112	1.49886e-09
USP42	4.09094e-41	0.297221	0.229	0.215	1.52032e-36
TTC27	9.54095e-33	0.296872	0.19	0.175	3.5457e-28
SNW1	8.01825e-36	0.296841	0.245	0.241	2.97982e-31
ZNF571	4.22492e-26	0.296811	0.151	0.131	1.57011e-21
COLGALT2	6.72354e-37	0.296758	0.25	0.249	2.49867e-32
CBY1	1.95988e-27	0.296061	0.131	0.106	7.2835e-23
SLC25A33	1.9055e-81	0.295596	0.522	0.541	7.08141e-77
METTL2B	3.31593e-26	0.295581	0.185	0.157	1.2323e-21
ZFP2	4.03517e-24	0.295554	0.141	0.124	1.49959e-19
YME1L1	8.99351e-71	0.295409	0.427	0.422	3.34226e-66
NUP214	5.01426e-55	0.295307	0.388	0.39	1.86345e-50
ZMYM6	2.37908e-40	0.295258	0.308	0.292	8.84137e-36
ZNF684	2.09628e-20	0.295231	0.138	0.112	7.7904e-16
ZNF251	1.18221e-28	0.295165	0.301	0.276	4.39343e-24
WDPCP	2.96205e-38	0.295094	0.631	0.627	1.10079e-33
IPO7	6.023e-33	0.295067	0.21	0.194	2.23833e-28
NAA25	3.04039e-45	0.294705	0.372	0.347	1.1299e-40
ACTR1B	1.64666e-16	0.294538	0.148	0.135	6.11948e-12
TXNDC16	3.45291e-19	0.294474	0.245	0.221	1.28321e-14
HPS3	4.3185e-35	0.294448	0.177	0.161	1.60488e-30
ZNF846	2.79933e-40	0.294437	0.278	0.257	1.04031e-35
TIMM23	1.70642e-22	0.294355	0.174	0.166	6.34156e-18
CFLAR	9.86879e-61	0.294333	0.371	0.342	3.66754e-56
PPARD	7.61306e-23	0.294249	0.172	0.161	2.82924e-18
MICU3	1.05159e-38	0.293887	0.434	0.417	3.90801e-34
AIF1L	6.6382e-19	0.293835	0.13	0.116	2.46695e-14
ADHFE1	9.34233e-54	0.293422	0.544	0.537	3.47189e-49
FBXO42	2.46927e-60	0.293286	0.455	0.44	9.17656e-56
MTO1	3.75195e-25	0.293081	0.135	0.122	1.39434e-20
ARFGEF1	5.92444e-66	0.293079	0.533	0.54	2.2017e-61
JADE1	8.09069e-39	0.293047	0.172	0.162	3.00674e-34
ELF2	1.13041e-49	0.293007	0.484	0.484	4.20094e-45
ENKUR	3.91635e-45	0.292758	0.218	0.197	1.45543e-40
TMEM230	1.08649e-30	0.292566	0.209	0.18	4.03772e-26
EFHD1	8.37146e-47	0.292435	0.36	0.339	3.11109e-42
ZNF862	2.06561e-78	0.292147	0.383	0.357	7.67644e-74
LRIG3	7.74928e-16	0.292069	0.117	0.111	2.87987e-11
MOGS	5.50776e-09	0.292001	0.139	0.116	0.000204685
PARP11	2.15347e-53	0.291803	0.255	0.233	8.00295e-49
LATS1	3.19114e-60	0.291665	0.358	0.335	1.18592e-55
MYH10	2.33088e-39	0.29162	0.393	0.361	8.66223e-35
RNF150	1.3811e-47	0.291347	0.363	0.372	5.13257e-43
PTRH2	2.66546e-19	0.291248	0.198	0.169	9.90564e-15
LARP4B	1.76775e-50	0.291246	0.459	0.452	6.56947e-46
EIF3A	1.1594e-53	0.290926	0.279	0.28	4.30868e-49
ARHGAP21	8.67954e-35	0.290857	0.764	0.815	3.22558e-30
GLDC	8.86898e-39	0.290486	0.295	0.262	3.29598e-34
ING4	2.37646e-16	0.290266	0.139	0.118	8.83165e-12
TRIM24	2.97101e-38	0.29022	0.289	0.275	1.10412e-33
EFCAB7	2.13095e-33	0.289718	0.224	0.204	7.91926e-29
ATXN2L	4.87937e-41	0.289716	0.266	0.249	1.81332e-36
SLC25A18	3.00545e-153	0.289604	0.704	0.807	1.11692e-148
IGBP1	3.40147e-26	0.289504	0.164	0.155	1.26409e-21
FBXL12	6.58644e-11	0.289383	0.132	0.108	2.44772e-06
GBF1	3.32851e-53	0.289233	0.496	0.493	1.23697e-48
PDE7A	1.58239e-44	0.289101	0.331	0.306	5.88062e-40
RAB5A	9.00032e-53	0.288768	0.323	0.311	3.34479e-48
CACNA1A	9.25415e-18	0.288465	0.333	0.372	3.43912e-13
CNST	2.23758e-30	0.288282	0.234	0.229	8.31553e-26
SOCS7	3.95629e-19	0.288055	0.231	0.215	1.47027e-14
SUMO1	2.7201e-16	0.28784	0.162	0.152	1.01087e-11
SNAP29	3.64114e-20	0.287531	0.128	0.119	1.35316e-15
TTC4	7.98941e-06	0.287521	0.156	0.138	0.29691
CBR4	1.33135e-51	0.287425	0.557	0.557	4.9477e-47
PAK2	7.23152e-46	0.287423	0.357	0.347	2.68745e-41
DHX40	5.98616e-15	0.286388	0.154	0.134	2.22464e-10
TECPR2	1.4208e-48	0.286312	0.505	0.504	5.28012e-44
ASXL2	1.00584e-57	0.286115	0.465	0.463	3.73802e-53
CTCF	2.98922e-26	0.285994	0.222	0.221	1.11089e-21
SMAD4	8.28437e-62	0.285979	0.409	0.387	3.07872e-57
YEATS2	1.48784e-37	0.285872	0.386	0.377	5.52927e-33
TK2	1.16445e-34	0.285124	0.243	0.225	4.32746e-30
BMPR2	1.70029e-40	0.285061	0.634	0.674	6.31879e-36
TENT2	2.19663e-65	0.284446	0.612	0.625	8.16332e-61
ZNF814	1.90658e-35	0.284219	0.277	0.233	7.08543e-31
STIMATE	4.54199e-25	0.284179	0.241	0.212	1.68794e-20
LRRFIP1	2.09503e-43	0.284146	0.374	0.384	7.78575e-39
EIF4E	2.03175e-44	0.284087	0.229	0.221	7.55059e-40
GTF2H1	5.84808e-38	0.283804	0.283	0.27	2.17332e-33
TACC1	1.25834e-55	0.283802	0.462	0.519	4.67639e-51
CNOT11	2.69327e-33	0.283725	0.129	0.117	1.0009e-28
USP4	1.91631e-45	0.283679	0.302	0.3	7.12158e-41
MACO1	1.76487e-19	0.283188	0.228	0.213	6.55878e-15
FAM222B	2.1058e-44	0.283175	0.419	0.415	7.82578e-40
ZFC3H1	2.00104e-49	0.282925	0.401	0.404	7.43648e-45
RAB8B	4.02213e-32	0.282896	0.202	0.194	1.49475e-27
HNRNPC	4.21769e-65	0.28282	0.534	0.535	1.56742e-60
EPB41L5	2.7904e-42	0.282617	0.477	0.462	1.037e-37
ASB8	8.55786e-32	0.282408	0.148	0.131	3.18036e-27
RANBP9	1.84824e-52	0.282321	0.425	0.422	6.86862e-48
TUBA1C	6.6266e-14	0.28218	0.128	0.116	2.46264e-09
ABHD17B	3.49906e-36	0.281982	0.206	0.188	1.30035e-31
HOGA1	8.93424e-32	0.281886	0.149	0.129	3.32023e-27
RBM39	1.83599e-75	0.281416	0.68	0.718	6.82307e-71
SLC13A3	2.97867e-60	0.281296	0.432	0.427	1.10696e-55
FAF2	2.23753e-45	0.281087	0.297	0.283	8.31532e-41
DESI2	5.60442e-31	0.281053	0.183	0.164	2.08277e-26
RAB4A	9.95195e-54	0.280926	0.377	0.388	3.69844e-49
FAM151A	1.37847e-12	0.280086	0.128	0.104	5.12281e-08
HEATR3	1.68306e-13	0.279725	0.129	0.11	6.25475e-09
GMCL1	3.36452e-25	0.279596	0.179	0.164	1.25036e-20
METTL16	5.17564e-44	0.279593	0.307	0.285	1.92342e-39
LIN52	8.96389e-63	0.279272	0.412	0.386	3.33125e-58
TULP3	6.89978e-71	0.279146	0.497	0.506	2.56416e-66
PSMD12	2.89615e-23	0.278966	0.183	0.173	1.0763e-18
KLHL20	3.68314e-34	0.278893	0.292	0.274	1.36876e-29
DNAJC16	7.30514e-38	0.278766	0.229	0.207	2.71481e-33
CS	3.28893e-25	0.278725	0.251	0.22	1.22227e-20
GOPC	1.90018e-49	0.278686	0.337	0.328	7.06164e-45
NUP58	3.92183e-56	0.277992	0.392	0.375	1.45747e-51
HGSNAT	5.59867e-35	0.277445	0.404	0.398	2.08064e-30
RPF2	1.08063e-12	0.277368	0.124	0.122	4.01596e-08
GINM1	3.61816e-44	0.277355	0.234	0.217	1.34462e-39
ABCC1	2.80953e-14	0.277224	0.163	0.143	1.04411e-09
TAOK1	2.43896e-69	0.277172	0.623	0.648	9.06389e-65
ALG8	1.53519e-20	0.277083	0.151	0.143	5.70522e-16
SSH2	2.52729e-48	0.277021	0.524	0.536	9.39218e-44
ANKRD36B	1.01127e-19	0.276766	0.273	0.27	3.7582e-15
OGG1	5.7026e-27	0.276662	0.192	0.167	2.11926e-22
KIF7	4.98002e-23	0.276594	0.185	0.165	1.85073e-18
PKN1	7.13593e-24	0.276479	0.157	0.145	2.65193e-19
PLEKHM1	1.06077e-24	0.276273	0.16	0.148	3.94213e-20
CEP83	1.558e-47	0.275844	0.287	0.278	5.79001e-43
HEXD	3.14306e-14	0.275707	0.125	0.118	1.16805e-09
TRIM27	1.31468e-16	0.274887	0.125	0.124	4.88574e-12
R3HDM2	1.37104e-46	0.274584	0.651	0.671	5.09519e-42
ATM	4.4297e-58	0.27456	0.468	0.473	1.64621e-53
UPF3B	8.03881e-54	0.274535	0.294	0.311	2.98746e-49
KLHDC2	1.83495e-37	0.274303	0.251	0.236	6.81922e-33
HIF1A	8.21662e-53	0.2743	0.501	0.526	3.05354e-48
ARMH4	4.52727e-63	0.274171	0.584	0.588	1.68247e-58
ZNF354B	1.52418e-19	0.274111	0.113	0.114	5.6643e-15
RNF144A	1.81496e-31	0.274049	0.231	0.232	6.74494e-27
OVOL2	2.33776e-14	0.274023	0.13	0.119	8.68781e-10
LIN54	2.79601e-25	0.273879	0.213	0.185	1.03908e-20
PHF11	4.65728e-45	0.273156	0.174	0.157	1.73078e-40
ANKHD1	9.79891e-89	0.273041	0.632	0.664	3.64157e-84
LIMS1	1.04981e-58	0.27251	0.504	0.508	3.90142e-54
ACSL6	3.18179e-39	0.272409	0.654	0.552	1.18245e-34
TMEM62	2.24311e-33	0.272358	0.201	0.177	8.33607e-29
URB1	6.44868e-37	0.272151	0.144	0.147	2.39652e-32
CTBP2	7.50395e-58	0.272102	0.537	0.545	2.78869e-53
ZNFX1	1.2586e-21	0.271878	0.162	0.151	4.67734e-17
PSMA6	4.63473e-40	0.271587	0.239	0.214	1.7224e-35
FSD1L	3.55451e-26	0.271517	0.233	0.237	1.32096e-21
PLEKHA2	9.93492e-26	0.271235	0.184	0.179	3.69212e-21
RAD18	3.49208e-10	0.271218	0.132	0.112	1.29776e-05
UBP1	1.86006e-38	0.271187	0.258	0.24	6.91254e-34
AMBRA1	2.03232e-49	0.271042	0.46	0.436	7.5527e-45
PXYLP1	1.9366e-19	0.270778	0.128	0.124	7.19697e-15
FADS1	4.92516e-42	0.270684	0.295	0.31	1.83034e-37
PBX3	8.8594e-12	0.27049	0.229	0.197	3.29242e-07
IFFO2	2.42592e-14	0.270409	0.139	0.122	9.01544e-10
STRN	8.79843e-45	0.269963	0.362	0.344	3.26976e-40
ZNF84	3.83299e-36	0.269926	0.265	0.255	1.42445e-31
MAP3K3	1.34637e-23	0.269846	0.244	0.218	5.00352e-19
GOSR1	5.58909e-63	0.269828	0.335	0.32	2.07707e-58
RIC1	1.45447e-60	0.269639	0.463	0.441	5.40525e-56
WWP2	2.23349e-39	0.269622	0.286	0.274	8.3003e-35
ZKSCAN8	1.72849e-31	0.269557	0.128	0.115	6.4236e-27
OBI1	7.17026e-27	0.2693	0.148	0.135	2.66468e-22
PPP1CB	4.23399e-52	0.269296	0.304	0.296	1.57348e-47
SRSF7	1.2751e-53	0.269293	0.245	0.236	4.73866e-49
MRTFB	8.63704e-48	0.269218	0.435	0.43	3.20978e-43
ZNF701	2.04797e-12	0.269023	0.117	0.102	7.61088e-08
PLEKHH2	7.11553e-21	0.268562	0.178	0.173	2.64434e-16
ADCK1	3.01206e-17	0.268099	0.136	0.112	1.11937e-12
RBL1	1.27826e-22	0.268013	0.153	0.13	4.75038e-18
BCL7A	6.30801e-08	0.267826	0.125	0.11	0.00234425
FNTB	1.27895e-37	0.267422	0.266	0.237	4.75298e-33
RNF10	2.65756e-36	0.267116	0.306	0.283	9.8763e-32
HDGFL2	4.19357e-16	0.266753	0.131	0.117	1.55846e-11
AP1M1	5.81669e-16	0.266142	0.126	0.113	2.16166e-11
IAH1	7.46511e-17	0.266108	0.153	0.147	2.77426e-12
ZNF345	7.92233e-35	0.266062	0.308	0.272	2.94418e-30
AIFM1	4.80845e-21	0.265416	0.176	0.15	1.78697e-16
CTNS	7.27868e-25	0.265414	0.154	0.127	2.70498e-20
APEX1	2.05197e-23	0.265367	0.143	0.126	7.62572e-19
SELENOF	2.19242e-48	0.26514	0.259	0.246	8.1477e-44
SF3A3	8.78634e-22	0.265074	0.142	0.133	3.26527e-17
SDHC	1.0476e-25	0.265031	0.203	0.182	3.89319e-21
SMCHD1	6.11673e-52	0.265023	0.511	0.52	2.27316e-47
ATP11A	4.24482e-26	0.264997	0.229	0.226	1.5775e-21
MIA2	2.56685e-34	0.264895	0.336	0.325	9.53917e-30
ZNF844	2.75963e-18	0.26479	0.143	0.113	1.02556e-13
KPNA4	2.18957e-63	0.264404	0.309	0.322	8.13709e-59
GUF1	1.31909e-30	0.263746	0.117	0.115	4.90214e-26
PAPOLG	1.45778e-15	0.263463	0.118	0.114	5.41756e-11
RPS27L	9.25754e-29	0.263393	0.119	0.111	3.44038e-24
TNRC6C	4.34178e-74	0.263369	0.596	0.61	1.61354e-69
GOLGA1	4.81206e-49	0.263242	0.388	0.373	1.7883e-44
PTPRG	2.58096e-67	0.262784	0.817	0.89	9.5916e-63
RABL2B	3.09172e-21	0.262407	0.163	0.148	1.14897e-16
IFNAR2	1.29167e-31	0.262203	0.181	0.177	4.80024e-27
PRKCI	6.59386e-31	0.26195	0.263	0.249	2.45048e-26
WBP4	5.09781e-45	0.261947	0.234	0.228	1.8945e-40
CKAP5	2.67062e-42	0.261835	0.325	0.314	9.92484e-38
XPR1	6.61887e-60	0.261619	0.55	0.544	2.45977e-55
TSG101	2.73153e-34	0.26134	0.241	0.239	1.01512e-29
PI4K2B	3.45816e-70	0.26109	0.368	0.34	1.28516e-65
LRRC23	3.29985e-20	0.261014	0.185	0.166	1.22632e-15
SMIM19	8.18898e-23	0.260821	0.114	0.112	3.04327e-18
TOGARAM1	2.17664e-60	0.260756	0.446	0.443	8.08906e-56
CREB1	6.9252e-52	0.260586	0.365	0.349	2.57361e-47
PPP6C	7.38915e-43	0.260582	0.265	0.25	2.74603e-38
NUP93	1.32455e-09	0.260427	0.154	0.143	4.92243e-05
COX11	3.37282e-41	0.260228	0.177	0.147	1.25344e-36
NBPF12	9.72138e-31	0.260215	0.275	0.265	3.61276e-26
IFNGR1	6.85271e-22	0.259944	0.129	0.147	2.54667e-17
KPNA3	3.05365e-55	0.259848	0.433	0.428	1.13483e-50
TMEM184C	1.1079e-24	0.259846	0.199	0.179	4.11727e-20
ABCB10	8.41488e-24	0.259343	0.212	0.195	3.12722e-19
TIMM17A	8.11833e-05	0.258954	0.119	0.107	1
NEIL1	1.32271e-32	0.258842	0.204	0.189	4.9156e-28
GRIK5	3.53489e-33	0.258787	0.239	0.217	1.31367e-28
ACBD5	3.55219e-39	0.258227	0.183	0.163	1.3201e-34
RSPRY1	4.62325e-48	0.258217	0.252	0.233	1.71814e-43
FBXO38	6.29278e-46	0.258187	0.248	0.23	2.33859e-41
TBC1D16	8.52353e-34	0.25796	0.219	0.214	3.1676e-29
ZNF333	1.86425e-33	0.257892	0.165	0.151	6.92811e-29
SIMC1	5.97115e-29	0.257629	0.287	0.265	2.21906e-24
MINPP1	3.10929e-14	0.257558	0.117	0.102	1.1555e-09
TBC1D23	6.00435e-29	0.257282	0.224	0.215	2.2314e-24
ACTR3	1.21729e-54	0.257134	0.248	0.24	4.52381e-50
RPN1	1.24047e-38	0.256798	0.178	0.158	4.60996e-34
GAPVD1	3.55158e-38	0.256432	0.364	0.348	1.31987e-33
C8orf76	8.16861e-23	0.256304	0.166	0.147	3.0357e-18
CYP20A1	3.45837e-36	0.256261	0.292	0.279	1.28523e-31
PAXBP1	6.30381e-62	0.256259	0.468	0.491	2.34269e-57
FBXO36	4.01182e-29	0.255964	0.169	0.147	1.49091e-24
ABCD4	1.14491e-38	0.255923	0.213	0.191	4.25484e-34
GALNT10	1.38674e-46	0.255803	0.249	0.239	5.15353e-42
MLXIP	2.79189e-28	0.255302	0.152	0.159	1.03755e-23
PAFAH1B1	1.0481e-61	0.25525	0.637	0.669	3.89506e-57
CDR2	1.24658e-32	0.255028	0.337	0.329	4.63265e-28
TRIM16	1.27183e-29	0.254892	0.159	0.145	4.72651e-25
SLAIN2	7.67715e-47	0.254648	0.349	0.327	2.85306e-42
SEPTIN9	1.24212e-40	0.254636	0.243	0.259	4.61608e-36
HSPA4L	5.85715e-24	0.25443	0.199	0.181	2.17669e-19
ABCB7	2.19384e-41	0.254101	0.314	0.298	8.15296e-37
GNPDA1	1.01375e-16	0.254007	0.143	0.129	3.7674e-12
NFATC3	1.32682e-39	0.253985	0.381	0.372	4.93087e-35
HEATR4	6.43315e-31	0.253729	0.224	0.184	2.39075e-26
ZNF131	5.53338e-62	0.253417	0.505	0.505	2.05637e-57
USP9X	2.80516e-49	0.253318	0.428	0.432	1.04248e-44
PPP1R10	7.7314e-37	0.253199	0.299	0.285	2.87322e-32
BMERB1	5.84482e-32	0.253028	0.389	0.374	2.17211e-27
TBK1	2.6299e-24	0.252869	0.261	0.247	9.77348e-20
IFT81	1.66682e-43	0.252612	0.254	0.245	6.19439e-39
STAT2	1.53277e-54	0.252606	0.296	0.298	5.69622e-50
USP45	9.29376e-36	0.252566	0.352	0.356	3.45384e-31
POGLUT1	7.73605e-18	0.252407	0.142	0.124	2.87495e-13
MED15	1.63659e-35	0.252331	0.347	0.329	6.08205e-31
UBLCP1	2.35626e-26	0.252235	0.132	0.127	8.75657e-22
HAGH	2.5416e-34	0.251927	0.285	0.264	9.44533e-30
TRIM37	1.96715e-39	0.251809	0.352	0.333	7.31052e-35
NUP160	1.48208e-52	0.251711	0.318	0.309	5.50785e-48
PPIL2	2.56034e-15	0.251672	0.24	0.217	9.515e-11
AP4S1	9.14909e-18	0.251405	0.266	0.244	3.40008e-13
MGME1	5.78334e-39	0.251	0.204	0.196	2.14926e-34
CDIP1	8.94126e-49	0.250971	0.278	0.273	3.32284e-44
ZNF302	2.41644e-46	0.25091	0.354	0.339	8.9802e-42
TANGO6	2.57802e-30	0.250788	0.263	0.25	9.58069e-26
TTI2	9.31278e-14	0.250763	0.127	0.116	3.46091e-09
PRKAA1	1.57357e-37	0.250694	0.193	0.178	5.84784e-33
RAP1GAP2	9.29994e-16	0.250685	0.163	0.151	3.45614e-11
WBP2NL	1.21471e-52	0.250448	0.392	0.365	4.51424e-48
SF3B3	6.48143e-25	0.250065	0.189	0.177	2.40869e-20
TNPO1	1.98371e-48	0.249983	0.379	0.365	7.37205e-44
EAF2	2.1809e-60	0.249915	0.342	0.344	8.10489e-56
CCDC66	1.30607e-46	0.249827	0.38	0.364	4.85376e-42
B3GALT5	3.89054e-32	0.249377	0.114	0.108	1.44584e-27
UCHL5	2.56442e-16	0.248908	0.134	0.128	9.53016e-12
ZNF160	2.69426e-48	0.24884	0.255	0.237	1.00127e-43
TCTN3	1.77102e-22	0.248561	0.14	0.135	6.58163e-18
CDC14B	2.67342e-64	0.248516	0.578	0.584	9.93522e-60
KDM4B	1.04419e-34	0.248485	0.342	0.335	3.88053e-30
ETFDH	1.09076e-61	0.248476	0.437	0.42	4.0536e-57
SGCE	2.23185e-49	0.248404	0.462	0.447	8.29423e-45
TRMT2B	5.69527e-12	0.248374	0.112	0.101	2.11653e-07
USP49	1.56095e-23	0.24823	0.237	0.212	5.80095e-19
TUBGCP4	3.2336e-16	0.248176	0.146	0.128	1.2017e-11
MGRN1	1.44129e-31	0.247992	0.324	0.31	5.35627e-27
SREK1	4.54125e-100	0.24798	0.425	0.453	1.68767e-95
ATF7IP	9.50463e-56	0.247901	0.539	0.541	3.53221e-51
PBRM1	2.32557e-72	0.24777	0.56	0.581	8.64252e-68
TCP11L1	5.78065e-28	0.247687	0.201	0.194	2.14826e-23
CDC27	3.71305e-43	0.247672	0.396	0.387	1.37988e-38
TNPO3	4.76491e-53	0.247591	0.298	0.292	1.77078e-48
PTPN18	7.19183e-18	0.24743	0.117	0.113	2.6727e-13
CEPT1	1.59974e-62	0.247328	0.227	0.217	5.94512e-58
AQR	2.00056e-61	0.247213	0.405	0.401	7.43469e-57
ALG6	8.65661e-11	0.247017	0.149	0.142	3.21706e-06
RAD52	6.33208e-53	0.246624	0.275	0.25	2.35319e-48
MRPS6	1.66598e-14	0.246384	0.16	0.151	6.1913e-10
MAGT1	7.66978e-23	0.24616	0.133	0.125	2.85032e-18
DNM1L	1.16271e-55	0.245864	0.544	0.552	4.32099e-51
TRPV1	5.46601e-14	0.245826	0.204	0.172	2.03133e-09
STAT5B	1.68724e-52	0.245745	0.33	0.319	6.27027e-48
NSD1	1.23264e-67	0.24546	0.589	0.617	4.58088e-63
LFNG	4.22827e-58	0.245425	0.204	0.193	1.57135e-53
FBXO17	6.19383e-08	0.245147	0.169	0.153	0.00230181
GPALPP1	7.50556e-31	0.244722	0.262	0.251	2.78929e-26
ESRRA	2.5502e-16	0.24454	0.2	0.174	9.4773e-12
AKAP8L	5.73867e-50	0.24429	0.451	0.441	2.13266e-45
NEMF	5.70596e-68	0.244237	0.483	0.499	2.12051e-63
NXN	1.42492e-22	0.243804	0.211	0.193	5.29541e-18
ZZEF1	4.13029e-57	0.243435	0.437	0.437	1.53494e-52
CCDC47	5.47779e-29	0.243346	0.18	0.179	2.03571e-24
YPEL2	8.65603e-21	0.243282	0.159	0.143	3.21684e-16
FBXO31	1.80864e-28	0.242935	0.162	0.158	6.72143e-24
SOS1	1.10989e-52	0.24279	0.591	0.61	4.12467e-48
ATP8A1	1.11227e-102	0.242652	0.648	0.721	4.13355e-98
TTL	5.14527e-20	0.242647	0.212	0.196	1.91214e-15
CROCC	1.07627e-30	0.242504	0.174	0.159	3.99973e-26
PPP4R1	2.49833e-35	0.242485	0.325	0.31	9.28453e-31
GART	1.58793e-30	0.242422	0.193	0.175	5.90123e-26
CEP68	3.95551e-16	0.242289	0.228	0.214	1.46999e-11
ELMOD3	2.75883e-56	0.242173	0.32	0.299	1.02526e-51
GNPAT	1.29304e-46	0.24217	0.195	0.186	4.80532e-42
PPWD1	1.02419e-39	0.242101	0.284	0.262	3.80618e-35
INSR	3.57351e-61	0.24205	0.441	0.446	1.32802e-56
EIF4G3	6.50939e-63	0.242048	0.752	0.831	2.41908e-58
PUS7	3.61937e-12	0.241872	0.148	0.137	1.34507e-07
CDK11B	1.64829e-12	0.241273	0.14	0.148	6.12556e-08
PSMD11	3.65454e-57	0.241244	0.348	0.334	1.35814e-52
DNAJC11	7.19327e-19	0.24105	0.24	0.222	2.67323e-14
STAG2	4.85432e-50	0.241046	0.419	0.404	1.80401e-45
NBPF3	4.94467e-22	0.240492	0.115	0.123	1.83759e-17
PAAF1	2.1145e-64	0.240146	0.389	0.371	7.85813e-60
PPP4R3A	3.59577e-60	0.239973	0.325	0.323	1.33629e-55
CDADC1	4.67314e-15	0.239907	0.135	0.13	1.73668e-10
MAPK6	1.65397e-39	0.239858	0.341	0.348	6.14665e-35
PHC3	2.59501e-63	0.239542	0.533	0.543	9.64382e-59
TIAL1	2.59249e-26	0.239498	0.277	0.266	9.63446e-22
MXD1	1.01139e-17	0.239363	0.191	0.189	3.75863e-13
RBM41	1.27032e-47	0.239259	0.274	0.261	4.72091e-43
NSL1	1.07368e-34	0.238939	0.254	0.241	3.99012e-30
DYNC1I2	5.31822e-28	0.238798	0.232	0.227	1.97641e-23
KLHDC10	9.85653e-43	0.238601	0.415	0.406	3.66298e-38
CTSL	2.68379e-30	0.238448	0.152	0.136	9.97375e-26
SFI1	6.82941e-25	0.238413	0.147	0.134	2.53801e-20
CAB39	1.33448e-42	0.237966	0.337	0.34	4.95932e-38
DNAJC17	1.62791e-17	0.237796	0.203	0.191	6.04979e-13
PISD	2.82697e-15	0.237782	0.208	0.184	1.05059e-10
ADAM12	8.99696e-24	0.237508	0.133	0.143	3.34354e-19
HSD17B14	1.32905e-38	0.237482	0.269	0.245	4.93916e-34
BCL2L13	5.6457e-41	0.237176	0.315	0.309	2.09811e-36
MTR	2.42043e-62	0.237016	0.446	0.433	8.99506e-58
WWTR1	3.0458e-80	0.237016	0.323	0.352	1.13191e-75
C1orf159	2.44962e-25	0.236558	0.213	0.195	9.10352e-21
SRPK2	1.70207e-41	0.236406	0.679	0.734	6.3254e-37
AP4E1	4.67422e-31	0.236197	0.211	0.202	1.73708e-26
DHX30	1.2056e-33	0.236144	0.308	0.289	4.48036e-29
MAP2K4	8.44454e-35	0.236055	0.453	0.444	3.13824e-30
RBM6	2.65333e-48	0.235709	0.737	0.797	9.86056e-44
USO1	1.70991e-55	0.235683	0.423	0.425	6.35455e-51
ALDH1L1	1.732e-73	0.235543	0.587	0.649	6.43662e-69
APBA2	6.03744e-37	0.235479	0.486	0.472	2.24369e-32
CDK12	5.28106e-58	0.235087	0.434	0.43	1.9626e-53
EPS15L1	1.89025e-62	0.234973	0.52	0.543	7.02474e-58
SRSF11	6.07851e-84	0.234958	0.592	0.63	2.25896e-79
CTDSPL2	2.82508e-50	0.234953	0.365	0.357	1.04989e-45
CNOT1	7.92921e-52	0.23495	0.35	0.328	2.94673e-47
PHF20	2.07842e-39	0.234803	0.31	0.328	7.72405e-35
UBE4B	5.90413e-56	0.234668	0.474	0.463	2.19415e-51
KIN	4.76773e-21	0.234433	0.208	0.194	1.77183e-16
PTP4A2	2.74925e-19	0.234264	0.121	0.128	1.02171e-14
PLXDC2	1.5415e-31	0.234123	0.444	0.515	5.72867e-27
SEC11A	1.72005e-37	0.234022	0.281	0.267	6.39221e-33
CPPED1	3.30163e-20	0.233872	0.112	0.101	1.22699e-15
ANAPC1	5.38531e-30	0.233762	0.212	0.205	2.00134e-25
CGGBP1	7.59433e-53	0.233698	0.333	0.346	2.82228e-48
PGAP2	1.3159e-11	0.233505	0.121	0.103	4.8903e-07
PTPN21	8.8461e-31	0.233263	0.199	0.185	3.28748e-26
NT5C3A	1.35313e-38	0.233211	0.259	0.25	5.02865e-34
RAD50	4.17907e-82	0.233108	0.502	0.514	1.55307e-77
COG7	1.45211e-47	0.232921	0.283	0.274	5.39649e-43
RPAP3	2.1757e-29	0.232858	0.157	0.148	8.08555e-25
VPS54	4.44991e-39	0.232839	0.449	0.44	1.65372e-34
MED17	5.06343e-31	0.232776	0.157	0.151	1.88172e-26
SEC23IP	1.29754e-48	0.23272	0.258	0.236	4.82203e-44
DCAF6	5.39304e-49	0.232412	0.492	0.512	2.00421e-44
MSRA	8.11673e-44	0.232352	0.637	0.66	3.01642e-39
IKZF2	3.74887e-51	0.232065	0.391	0.368	1.39319e-46
ZBTB8OS	1.65905e-56	0.231879	0.389	0.375	6.16551e-52
RC3H2	3.19733e-39	0.231869	0.326	0.308	1.18823e-34
TAMM41	6.68087e-43	0.231859	0.273	0.257	2.48281e-38
PHF6	8.05676e-16	0.231764	0.136	0.132	2.99413e-11
KMT2E	1.78883e-56	0.231543	0.6	0.622	6.64785e-52
EDEM3	3.35909e-63	0.230087	0.324	0.323	1.24834e-58
STT3B	3.59345e-63	0.229571	0.312	0.309	1.33544e-58
UBR1	3.12924e-63	0.229536	0.535	0.549	1.16292e-58
AKAP10	4.65163e-84	0.228971	0.457	0.463	1.72869e-79
TTLL4	3.08463e-51	0.228106	0.309	0.292	1.14634e-46
STAU2	3.3572e-32	0.227391	0.624	0.662	1.24764e-27
FAM168B	9.10028e-24	0.227365	0.246	0.231	3.38194e-19
ACAP2	7.4505e-62	0.226844	0.645	0.688	2.76883e-57
TBC1D14	3.27185e-38	0.226836	0.236	0.24	1.21592e-33
NF2	4.52743e-24	0.226772	0.21	0.202	1.68253e-19
ZNF432	3.01852e-15	0.226539	0.139	0.121	1.12177e-10
TMEM132B	3.53399e-129	0.226383	0.732	0.8	1.31334e-124
ARIH1	2.94299e-56	0.226363	0.553	0.565	1.0937e-51
KLHL22	4.0604e-34	0.226167	0.348	0.331	1.50897e-29
AVL9	2.16641e-57	0.226156	0.54	0.55	8.05101e-53
WDR47	1.24479e-36	0.226115	0.268	0.26	4.62601e-32
STX16	2.39879e-47	0.226081	0.471	0.451	8.91462e-43
FAM135A	1.35732e-58	0.226042	0.541	0.539	5.04421e-54
BICRAL	4.66035e-60	0.22578	0.529	0.533	1.73193e-55
MCF2L2	1.56124e-74	0.225708	0.335	0.345	5.80204e-70
ULK2	1.9772e-55	0.225703	0.341	0.334	7.34785e-51
KDM2A	3.21082e-67	0.225634	0.567	0.59	1.19324e-62
AVIL	2.39099e-24	0.225633	0.153	0.135	8.88563e-20
TSTD2	3.32942e-48	0.225369	0.253	0.243	1.23731e-43
SMURF2	2.37342e-71	0.225179	0.589	0.623	8.82033e-67
SRBD1	6.71532e-18	0.224927	0.236	0.226	2.49561e-13
GNAL	3.55357e-10	0.224733	0.171	0.172	1.32061e-05
TRAF3IP2	9.06009e-44	0.224665	0.276	0.255	3.367e-39
IL6ST	1.60386e-73	0.224392	0.448	0.497	5.96042e-69
NCOR1	1.24521e-74	0.224215	0.676	0.72	4.62758e-70
SHLD1	5.77854e-23	0.224189	0.155	0.135	2.14748e-18
VPS33A	6.22424e-19	0.223966	0.127	0.118	2.31311e-14
ZFX	3.17215e-49	0.223908	0.31	0.311	1.17887e-44
RPE	2.08324e-30	0.223901	0.181	0.159	7.74194e-26
TASOR	1.02858e-55	0.223639	0.344	0.331	3.82252e-51
WDR44	6.84755e-31	0.223588	0.201	0.198	2.54475e-26
PRRC2C	1.42796e-74	0.223497	0.567	0.616	5.30672e-70
GTPBP10	1.6608e-29	0.223446	0.221	0.199	6.17205e-25
EXOG	5.8338e-33	0.223355	0.274	0.251	2.16802e-28
MAML1	5.04714e-21	0.223327	0.179	0.159	1.87567e-16
LCMT1	1.76721e-32	0.22329	0.245	0.23	6.5675e-28
TRAPPC2	1.53405e-14	0.223187	0.117	0.105	5.70101e-10
PNPT1	9.52562e-46	0.222876	0.27	0.262	3.54001e-41
CLUAP1	1.01371e-30	0.222738	0.262	0.256	3.76727e-26
TAF12	1.17291e-19	0.222709	0.127	0.112	4.35889e-15
ZNF100	2.69704e-32	0.222654	0.193	0.178	1.0023e-27
PHF8	4.29701e-43	0.222633	0.238	0.222	1.5969e-38
CUTC	2.41632e-26	0.222495	0.146	0.137	8.97976e-22
GSS	2.9467e-10	0.222349	0.131	0.108	1.09508e-05
SCLY	6.67815e-31	0.222301	0.222	0.195	2.4818e-26
SEC22B	3.78758e-27	0.222158	0.149	0.144	1.40758e-22
SUZ12	1.77292e-58	0.222059	0.364	0.366	6.5887e-54
AGFG2	7.29754e-37	0.221927	0.241	0.233	2.71198e-32
DOP1B	9.31853e-14	0.221682	0.167	0.152	3.46305e-09
DYNC1LI1	6.16582e-28	0.221572	0.22	0.209	2.2914e-23
C11orf54	3.21722e-43	0.22109	0.26	0.244	1.19562e-38
LINS1	3.39011e-19	0.220776	0.213	0.219	1.25987e-14
GARNL3	1.23563e-109	0.220706	0.6	0.616	4.59196e-105
DHX8	2.3555e-23	0.220655	0.24	0.222	8.75375e-19
ZNF430	1.43995e-27	0.220616	0.193	0.187	5.3513e-23
SARM1	1.85577e-22	0.220611	0.21	0.19	6.89659e-18
WASF2	1.8152e-54	0.220535	0.457	0.484	6.74584e-50
TM9SF2	5.26138e-48	0.22053	0.306	0.3	1.95529e-43
NUP88	3.15597e-26	0.220316	0.258	0.244	1.17285e-21
DNM2	1.03756e-38	0.220307	0.342	0.324	3.85588e-34
DNAJB14	2.09494e-56	0.220225	0.388	0.386	7.78543e-52
MED1	9.35203e-35	0.219962	0.167	0.156	3.47549e-30
USP6NL	1.25916e-41	0.219845	0.242	0.243	4.67942e-37
INTS4	1.18021e-30	0.219835	0.21	0.196	4.38602e-26
SQSTM1	3.00849e-32	0.219735	0.318	0.345	1.11805e-27
LSM14A	4.45432e-65	0.219654	0.526	0.535	1.65536e-60
NSUN2	5.85224e-57	0.219507	0.224	0.216	2.17487e-52
WDR75	9.67245e-25	0.21946	0.16	0.146	3.59457e-20
PUDP	9.84264e-21	0.219338	0.269	0.256	3.65782e-16
NSRP1	2.73219e-68	0.219104	0.444	0.448	1.01536e-63
RPRD1A	2.45653e-47	0.218934	0.398	0.399	9.1292e-43
STIM1	2.25439e-54	0.218719	0.455	0.463	8.378e-50
FAM149A	5.57548e-17	0.218708	0.103	0.123	2.07202e-12
CLASRP	3.36507e-56	0.218667	0.321	0.305	1.25056e-51
C1S	3.53364e-60	0.218551	0.215	0.206	1.31321e-55
RRAS2	1.63952e-19	0.218476	0.16	0.149	6.09294e-15
RMND1	1.55802e-18	0.218261	0.172	0.165	5.79006e-14
MAU2	1.88292e-46	0.218222	0.313	0.298	6.9975e-42
ZNF276	7.34734e-19	0.21801	0.148	0.135	2.73049e-14
MAPKBP1	1.10887e-27	0.217778	0.288	0.27	4.12091e-23
DUSP16	1.83664e-37	0.217674	0.332	0.319	6.82549e-33
POMT1	3.49043e-35	0.217343	0.2	0.168	1.29715e-30
INO80D	1.45379e-48	0.217126	0.359	0.345	5.4027e-44
SLC9A7	2.35853e-25	0.216894	0.179	0.183	8.765e-21
NUP155	2.5353e-24	0.216827	0.157	0.14	9.42192e-20
STX7	4.06254e-38	0.216753	0.282	0.302	1.50976e-33
FAM149B1	1.15457e-37	0.216684	0.232	0.221	4.29072e-33
DET1	1.14496e-08	0.216498	0.107	0.105	0.000425503
TMED4	3.79977e-25	0.21649	0.132	0.128	1.41211e-20
SAP130	2.17059e-39	0.216479	0.286	0.28	8.06655e-35
FBXL13	4.59675e-29	0.216453	0.263	0.257	1.70829e-24
REEP3	2.34543e-45	0.216389	0.291	0.289	8.71631e-41
GCDH	3.7815e-44	0.216312	0.269	0.248	1.40532e-39
USPL1	6.44256e-30	0.216292	0.184	0.18	2.39425e-25
HPS5	5.9347e-36	0.216274	0.19	0.177	2.20551e-31
SRP54	3.47801e-65	0.216153	0.353	0.35	1.29253e-60
PRKRIP1	5.3386e-57	0.215801	0.516	0.531	1.98398e-52
SCD	9.79763e-33	0.215747	0.243	0.272	3.64109e-28
GLMN	1.17644e-29	0.21541	0.288	0.274	4.37202e-25
HAP1	9.67994e-41	0.215229	0.175	0.164	3.59736e-36
FOXRED1	7.37045e-28	0.215218	0.235	0.22	2.73908e-23
NOP58	9.38291e-30	0.215166	0.229	0.234	3.48697e-25
WDR59	2.79277e-66	0.215078	0.523	0.535	1.03788e-61
WDR45	7.58667e-22	0.214864	0.15	0.134	2.81943e-17
CCSER2	2.01102e-71	0.21473	0.634	0.678	7.47354e-67
ZNF197	8.20648e-53	0.21456	0.345	0.349	3.04977e-48
CLHC1	2.34673e-49	0.214461	0.269	0.256	8.72115e-45
SLC35B3	3.4178e-59	0.214435	0.195	0.184	1.27016e-54
UEVLD	2.6221e-44	0.214403	0.224	0.206	9.74452e-40
MUC20	1.26571e-11	0.214398	0.126	0.117	4.70375e-07
ZFPM2	3.1569e-43	0.214282	0.498	0.486	1.1732e-38
RNF170	2.80345e-60	0.213865	0.339	0.327	1.04185e-55
DCAF7	1.65789e-32	0.213396	0.284	0.279	6.16122e-28
DCUN1D1	2.02195e-50	0.213366	0.463	0.489	7.51416e-46
ZNF382	1.17299e-12	0.213201	0.147	0.129	4.3592e-08
RAD9A	2.06533e-37	0.213195	0.364	0.347	7.67537e-33
PKN2	8.67961e-48	0.213165	0.608	0.633	3.2256e-43
TIPRL	4.79761e-31	0.213028	0.15	0.144	1.78294e-26
BRAT1	1.44119e-23	0.21302	0.164	0.141	5.35588e-19
AAMDC	5.57771e-36	0.212814	0.265	0.248	2.07284e-31
LARP1B	2.331e-26	0.212801	0.381	0.376	8.66268e-22
PPARA	2.7698e-64	0.212774	0.453	0.458	1.02934e-59
DENND4C	6.04226e-70	0.21269	0.519	0.535	2.24548e-65
APOO	3.15929e-36	0.212581	0.221	0.21	1.17409e-31
ANO6	5.94029e-54	0.212566	0.344	0.343	2.20759e-49
LRCH1	1.25311e-29	0.212408	0.167	0.179	4.65692e-25
DUSP18	7.38084e-22	0.21224	0.106	0.101	2.74294e-17
TTC38	3.12256e-34	0.211557	0.172	0.158	1.16044e-29
MRPL19	7.44647e-45	0.211239	0.234	0.218	2.76733e-40
NUDT2	2.37953e-23	0.210631	0.162	0.145	8.84306e-19
SIN3A	3.47426e-39	0.210352	0.224	0.205	1.29114e-34
ZNF704	1.37883e-32	0.210132	0.372	0.365	5.12414e-28
LSM8	8.93395e-31	0.210002	0.15	0.137	3.32012e-26
RNASEH2B	1.26971e-27	0.209936	0.181	0.164	4.71861e-23
MROH1	1.47449e-28	0.209913	0.341	0.322	5.47966e-24
IFT52	6.79103e-20	0.209761	0.182	0.171	2.52375e-15
ELAVL1	1.73495e-29	0.209378	0.214	0.208	6.44758e-25
HVCN1	5.31507e-24	0.209356	0.155	0.136	1.97524e-19
USP33	3.42636e-45	0.209325	0.476	0.508	1.27334e-40
ZFAND4	2.71107e-23	0.20914	0.181	0.173	1.00751e-18
FN3K	5.2685e-26	0.209131	0.235	0.218	1.95793e-21
ZNF410	1.28057e-47	0.209125	0.227	0.214	4.759e-43
RSF1	8.64736e-51	0.209074	0.606	0.638	3.21362e-46
VIRMA	3.86491e-40	0.208791	0.264	0.262	1.43632e-35
GOLPH3L	2.99095e-15	0.208768	0.127	0.117	1.11153e-10
PPP6R2	1.76478e-54	0.208765	0.639	0.68	6.55844e-50
EIF4ENIF1	1.5536e-27	0.208765	0.211	0.207	5.77364e-23
SEC31B	1.71637e-20	0.208388	0.231	0.21	6.37855e-16
IBTK	2.87232e-42	0.20825	0.371	0.36	1.06744e-37
RPS6KL1	2.03492e-20	0.208114	0.156	0.149	7.56237e-16
NOM1	1.18505e-19	0.208034	0.103	0.103	4.40402e-15
PARL	6.02258e-38	0.207491	0.21	0.196	2.23817e-33
DNAAF4	2.81902e-35	0.207326	0.209	0.203	1.04763e-30
TTC9C	1.81158e-18	0.207252	0.152	0.128	6.73239e-14
TLK1	4.80257e-66	0.207058	0.657	0.699	1.78478e-61
GIT2	4.38281e-25	0.207023	0.268	0.25	1.62878e-20
GGA1	5.17525e-31	0.206971	0.256	0.245	1.92328e-26
TXNDC12	1.12696e-15	0.206956	0.118	0.117	4.18812e-11
SAE1	6.18329e-25	0.206938	0.184	0.171	2.2979e-20
IDE	1.75727e-37	0.206908	0.236	0.224	6.53053e-33
KCTD20	3.29377e-37	0.206877	0.245	0.239	1.22406e-32
PLPP1	2.73026e-52	0.20685	0.586	0.631	1.01465e-47
ZNF135	1.36927e-33	0.206844	0.199	0.183	5.08861e-29
PSMC6	4.14997e-34	0.206837	0.226	0.219	1.54225e-29
ZNF10	2.05169e-39	0.206829	0.274	0.271	7.6247e-35
FNBP4	1.06342e-67	0.206681	0.548	0.581	3.952e-63
LIMD1	2.08049e-24	0.206614	0.166	0.163	7.73171e-20
PRCC	1.85242e-32	0.2064	0.197	0.191	6.88416e-28
CBLB	1.60218e-42	0.206386	0.304	0.304	5.95418e-38
MLX	4.16047e-12	0.206238	0.13	0.117	1.54616e-07
CELF6	1.44599e-09	0.205765	0.109	0.108	5.37372e-05
CINP	6.3306e-19	0.205748	0.127	0.113	2.35264e-14
PDSS1	6.35686e-27	0.205608	0.163	0.145	2.3624e-22
ZFAND1	3.86558e-23	0.205303	0.104	0.101	1.43657e-18
TCF3	4.49038e-14	0.205264	0.139	0.121	1.66876e-09
GTF2I	8.73673e-80	0.205156	0.68	0.698	3.24683e-75
TBC1D20	3.07744e-23	0.205155	0.177	0.161	1.14367e-18
CREBRF	2.91196e-61	0.204997	0.273	0.269	1.08217e-56
SPECC1L	3.55027e-59	0.204937	0.514	0.542	1.31939e-54
ZNF678	4.54457e-44	0.204841	0.256	0.24	1.6889e-39
ASCC2	4.67894e-29	0.204604	0.213	0.194	1.73884e-24
STAM	3.60694e-21	0.204438	0.157	0.156	1.34045e-16
KLHL18	9.53249e-32	0.204304	0.172	0.166	3.54256e-27
IQCB1	7.66106e-28	0.204186	0.325	0.324	2.84708e-23
CNOT6	4.193e-33	0.204115	0.203	0.198	1.55825e-28
ACOT9	2.77213e-39	0.203838	0.209	0.2	1.03021e-34
PHF7	9.05723e-27	0.203709	0.16	0.139	3.36594e-22
DNAJB11	4.8822e-30	0.203513	0.12	0.112	1.81437e-25
TOR1AIP1	7.13816e-34	0.203439	0.21	0.199	2.65275e-29
TATDN1	1.30752e-39	0.203307	0.273	0.26	4.85913e-35
MEAK7	1.32327e-15	0.203246	0.117	0.108	4.91767e-11
GTPBP2	2.59931e-23	0.203059	0.113	0.104	9.65983e-19
RNF13	6.75092e-61	0.203044	0.495	0.504	2.50885e-56
VCAN	0.0132515	0.203039	0.281	0.227	1
TTLL5	3.09475e-51	0.202581	0.417	0.417	1.1501e-46
ATF1	9.9379e-26	0.20255	0.185	0.177	3.69322e-21
RAD51C	2.15192e-24	0.202425	0.142	0.138	7.99717e-20
RAB11FIP3	2.5381e-40	0.202363	0.384	0.378	9.43232e-36
GDI2	3.8736e-52	0.202303	0.266	0.266	1.43955e-47
ANKRD28	3.10336e-39	0.202293	0.421	0.417	1.1533e-34
DPYSL5	7.31661e-35	0.202076	0.188	0.18	2.71907e-30
ACTR6	8.88293e-23	0.2017	0.119	0.114	3.30116e-18
CCDC82	2.77089e-30	0.201601	0.269	0.267	1.02975e-25
DGKD	7.68329e-56	0.201409	0.266	0.264	2.85534e-51
GTF2E2	2.55291e-20	0.201269	0.208	0.203	9.48737e-16
FRMPD2	3.10927e-29	0.20102	0.24	0.222	1.1555e-24
DHX29	1.03241e-47	0.200809	0.327	0.338	3.83675e-43
SLC44A2	7.70314e-49	0.20037	0.302	0.299	2.86272e-44
ATG13	4.89476e-28	0.20035	0.218	0.202	1.81904e-23
RAB2B	4.10069e-21	0.199844	0.182	0.166	1.52394e-16
SAR1B	3.00816e-41	0.199748	0.201	0.199	1.11792e-36
ZNF226	4.37848e-35	0.199611	0.224	0.203	1.62717e-30
ARHGEF18	1.50773e-29	0.199552	0.187	0.17	5.60317e-25
NUDT9	1.63278e-30	0.199551	0.18	0.175	6.06789e-26
TYW1B	1.64672e-24	0.199398	0.231	0.226	6.11972e-20
GNPTG	1.35324e-24	0.199006	0.275	0.253	5.02903e-20
LRFN2	9.88088e-28	0.198588	0.286	0.257	3.67203e-23
UBXN4	2.45888e-72	0.198466	0.463	0.5	9.13792e-68
MFSD8	2.79552e-26	0.198355	0.17	0.16	1.0389e-21
SNCAIP	1.19345e-70	0.198241	0.395	0.38	4.43523e-66
DDX52	1.68433e-37	0.198194	0.199	0.198	6.25949e-33
VPS37B	1.20934e-07	0.198174	0.188	0.185	0.00449429
ZNF337	2.28062e-31	0.197819	0.252	0.238	8.47546e-27
SLC30A10	3.24082e-67	0.19781	0.394	0.389	1.20439e-62
MFSD1	7.30229e-22	0.197769	0.148	0.152	2.71375e-17
SNAP23	1.06474e-46	0.197721	0.309	0.296	3.95689e-42
RNF19A	8.48873e-72	0.197672	0.554	0.58	3.15467e-67
WDR45B	1.19115e-23	0.197507	0.205	0.196	4.42666e-19
ARMH3	8.96279e-53	0.197373	0.457	0.465	3.33084e-48
RAD23B	2.03594e-43	0.19722	0.33	0.322	7.56618e-39
CYTH3	9.3179e-21	0.197178	0.191	0.188	3.46281e-16
NAA35	2.09029e-65	0.197074	0.398	0.398	7.76814e-61
CABIN1	1.8153e-39	0.196886	0.325	0.314	6.74621e-35
SPAG1	1.09758e-14	0.196847	0.227	0.207	4.07895e-10
C11orf58	1.0051e-46	0.196734	0.428	0.427	3.73524e-42
SS18	5.88333e-59	0.19668	0.324	0.313	2.18642e-54
ERCC5	3.95969e-16	0.196622	0.196	0.192	1.47154e-11
PHC2	7.49467e-32	0.196486	0.23	0.234	2.78525e-27
MPPE1	7.08413e-32	0.196374	0.195	0.18	2.63268e-27
CCT6B	3.88388e-29	0.19628	0.14	0.124	1.44337e-24
TRERF1	9.75437e-42	0.196154	0.329	0.314	3.62501e-37
IRAK1BP1	2.84579e-40	0.196082	0.361	0.354	1.05758e-35
DCLRE1C	3.26522e-43	0.195974	0.253	0.235	1.21345e-38
LHFPL2	3.02453e-25	0.195924	0.19	0.21	1.12401e-20
COPS8	2.63085e-22	0.195757	0.13	0.12	9.77703e-18
AMY2B	2.66345e-29	0.195679	0.247	0.224	9.89819e-25
XPO6	1.1559e-59	0.195486	0.261	0.261	4.29568e-55
EVI5L	1.38178e-21	0.195363	0.159	0.142	5.1351e-17
ARMC8	1.08392e-54	0.195361	0.439	0.447	4.02817e-50
PRDM10	2.33793e-21	0.195237	0.167	0.147	8.68843e-17
ZNF641	1.00916e-28	0.195209	0.195	0.187	3.75036e-24
RNF168	1.62609e-35	0.195173	0.197	0.202	6.04304e-31
WDR26	1.17325e-59	0.195172	0.362	0.364	4.36016e-55
POM121	4.66598e-58	0.194916	0.316	0.306	1.73402e-53
FBXO28	1.1785e-25	0.194824	0.245	0.226	4.37965e-21
GRSF1	3.76829e-22	0.194799	0.166	0.158	1.40041e-17
TBC1D12	1.50428e-40	0.194431	0.263	0.261	5.59036e-36
ATP6V1A	5.00941e-34	0.194218	0.356	0.357	1.86165e-29
PIAS2	1.8305e-59	0.194103	0.456	0.46	6.8027e-55
GON4L	5.61195e-63	0.194036	0.467	0.493	2.08557e-58
FBXO11	1.15128e-46	0.193352	0.609	0.649	4.27849e-42
KIF27	2.49148e-40	0.193167	0.281	0.287	9.2591e-36
XRN1	1.2128e-61	0.192979	0.52	0.536	4.50712e-57
ZNF589	9.67176e-14	0.192922	0.151	0.133	3.59432e-09
LRCH3	2.53059e-73	0.192863	0.506	0.519	9.40443e-69
MDM2	1.11798e-54	0.192785	0.289	0.282	4.15476e-50
DCAF8	1.06308e-54	0.192358	0.395	0.399	3.95073e-50
TXLNA	7.23368e-24	0.192341	0.119	0.112	2.68825e-19
STRN3	4.93408e-63	0.192273	0.551	0.567	1.83365e-58
LMBR1L	2.89335e-16	0.192092	0.134	0.115	1.07525e-11
ANKRD36C	6.14192e-66	0.192042	0.584	0.639	2.28252e-61
TERF2	5.60464e-34	0.19191	0.197	0.202	2.08285e-29
ARSD	2.97672e-24	0.191786	0.124	0.115	1.10624e-19
CACNB1	2.45049e-42	0.191759	0.216	0.193	9.10677e-38
NEGR1	4.46937e-62	0.191468	0.452	0.528	1.66095e-57
PILRA	9.13593e-19	0.191394	0.112	0.113	3.39519e-14
NLGN4X	3.78174e-33	0.191326	0.592	0.602	1.40541e-28
TRIOBP	1.04996e-32	0.191294	0.178	0.165	3.90197e-28
PPP1R3E	2.95614e-41	0.191105	0.216	0.189	1.09859e-36
ATXN3	1.77497e-50	0.191102	0.331	0.329	6.59633e-46
ODF2	7.5054e-17	0.191061	0.129	0.127	2.78923e-12
MINDY3	2.70152e-50	0.191026	0.291	0.279	1.00397e-45
ARPC2	1.6032e-33	0.190628	0.231	0.248	5.95795e-29
CAPRIN1	2.22111e-49	0.190395	0.299	0.306	8.2543e-45
EIF5B	1.07144e-56	0.190345	0.273	0.282	3.98178e-52
ASPA	2.2015e-13	0.1903	0.176	0.164	8.18144e-09
PDPR	1.58621e-39	0.190244	0.231	0.228	5.89485e-35
ZNF268	5.75006e-28	0.190183	0.109	0.101	2.1369e-23
TANGO2	1.79234e-20	0.190152	0.154	0.143	6.66087e-16
BMPR1A	8.69795e-53	0.190001	0.663	0.732	3.23242e-48
PCGF3	3.12431e-33	0.189975	0.234	0.221	1.16109e-28
ANKRD13D	2.81898e-32	0.18896	0.221	0.202	1.04762e-27
TMEM179B	8.29227e-27	0.188916	0.135	0.133	3.08166e-22
IFNAR1	9.54222e-40	0.188497	0.206	0.202	3.54617e-35
SAP30BP	7.22624e-47	0.188426	0.257	0.261	2.68549e-42
DLAT	1.50027e-18	0.188353	0.124	0.121	5.57546e-14
ARHGEF9	2.57907e-43	0.188213	0.47	0.491	9.58461e-39
L2HGDH	1.40457e-17	0.188157	0.191	0.182	5.21979e-13
DPY30	1.64231e-24	0.188149	0.122	0.115	6.10333e-20
BRD1	4.3497e-16	0.187815	0.254	0.246	1.61648e-11
YAF2	1.24107e-42	0.187664	0.451	0.476	4.6122e-38
CAMSAP2	2.6049e-64	0.187117	0.621	0.678	9.68059e-60
CCM2	4.76985e-37	0.186996	0.283	0.281	1.77262e-32
PITPNM2	6.89994e-35	0.186957	0.377	0.377	2.56423e-30
MAPK8	2.39658e-39	0.186901	0.625	0.656	8.90641e-35
PPIG	1.434e-62	0.186799	0.338	0.352	5.32916e-58
USP25	6.8332e-41	0.186673	0.35	0.353	2.53942e-36
CNOT6L	1.5435e-43	0.186553	0.241	0.245	5.7361e-39
GGT7	9.84426e-34	0.186383	0.289	0.273	3.65842e-29
UBR2	2.63526e-59	0.186354	0.594	0.621	9.79341e-55
SBF2	7.40282e-38	0.186236	0.752	0.808	2.75111e-33
THEM4	2.89068e-27	0.185899	0.18	0.169	1.07426e-22
KSR1	1.20154e-31	0.18581	0.302	0.301	4.46527e-27
RAP1B	2.50345e-41	0.185632	0.331	0.329	9.30355e-37
PUM2	2.22569e-44	0.185464	0.531	0.554	8.27133e-40
SYNCRIP	2.58171e-36	0.185241	0.208	0.215	9.59442e-32
EEF1AKMT1	5.11826e-34	0.18524	0.189	0.191	1.9021e-29
PLEKHA1	5.77203e-24	0.184921	0.154	0.165	2.14506e-19
HINFP	2.89141e-23	0.184917	0.131	0.118	1.07453e-18
ZC3H18	7.14815e-21	0.184663	0.174	0.167	2.65647e-16
PRXL2A	5.44152e-64	0.184178	0.446	0.461	2.02223e-59
NDUFV3	2.29526e-27	0.184084	0.275	0.255	8.52988e-23
COIL	6.49057e-14	0.183761	0.101	0.101	2.41209e-09
MGA	6.83399e-62	0.183735	0.451	0.461	2.53971e-57
DDX42	1.24421e-38	0.183692	0.229	0.223	4.62387e-34
DMAC2L	1.47055e-42	0.183476	0.197	0.193	5.46501e-38
EIF2AK1	1.97119e-27	0.183438	0.183	0.177	7.32552e-23
PSPH	1.14426e-26	0.183376	0.147	0.122	4.2524e-22
ABHD6	3.43654e-21	0.183317	0.15	0.146	1.27712e-16
ZDHHC3	4.00987e-20	0.1833	0.139	0.128	1.49019e-15
GNG7	4.85569e-60	0.183266	0.512	0.534	1.80452e-55
PXN	1.4941e-13	0.183253	0.116	0.107	5.55254e-09
SLC33A1	2.46875e-42	0.183183	0.187	0.179	9.1746e-38
ASXL1	1.5846e-65	0.183125	0.448	0.466	5.88884e-61
GPHN	6.47408e-51	0.182964	0.853	0.929	2.40596e-46
ZNF35	2.92663e-19	0.182554	0.107	0.101	1.08762e-14
NSUN6	4.79393e-87	0.182546	0.401	0.411	1.78157e-82
DGLUCY	1.4584e-70	0.1825	0.563	0.585	5.41987e-66
ATXN2	2.18113e-54	0.182374	0.736	0.818	8.10573e-50
KDM5C	2.47403e-23	0.182334	0.161	0.151	9.19424e-19
GPATCH2	9.06411e-41	0.182203	0.379	0.373	3.3685e-36
FOXJ3	2.44198e-55	0.181971	0.497	0.507	9.07512e-51
DDX21	2.2881e-25	0.181833	0.121	0.123	8.50327e-21
SIRT3	3.76421e-29	0.181732	0.201	0.177	1.39889e-24
CEP112	5.19351e-61	0.181668	0.514	0.532	1.93006e-56
ZNF519	1.8787e-20	0.181628	0.139	0.123	6.98182e-16
OSBPL6	2.59328e-38	0.18159	0.721	0.78	9.63741e-34
TOMM70	3.55516e-26	0.18158	0.168	0.16	1.32121e-21
[truncated: 4,651 more rows]

## Sheet: Endo
	p_val	avg_log2FC	pct.1	pct.2	p_val_adj
PDK4	0.615598	2.75579	0.358	0.121	1
FKBP5	0.610625	2.74607	0.522	0.249	1
AFF3	0.32579	2.50221	0.621	0.324	1
DPP10	0.000441683	2.44112	0.296	0.189	1
ROBO2	0.0294757	1.93436	0.23	0.216	1
ATAD2	0.247428	1.92034	0.317	0.173	1
EDN1	1	1.8824	0.428	0.224	1
DSCAM	0.0222805	1.88224	0.231	0.13	1
XYLT1	0.159982	1.83335	0.166	0.105	1
KDR	0.62021	1.83221	0.418	0.213	1
SGCZ	0.00849444	1.77625	0.188	0.15	1
NPAS3	0.00131065	1.76512	0.324	0.24	1
TENM4	0.0637685	1.75945	0.185	0.107	1
SLC35F1	0.0243063	1.73011	0.223	0.134	1
SGK1	0.443737	1.71849	0.298	0.144	1
CDH20	0.0256411	1.70551	0.2	0.119	1
ERBB4	0.00252929	1.70429	0.267	0.154	1
NRG3	0.149905	1.66182	0.414	0.218	1
PALLD	0.279961	1.65865	0.194	0.148	1
CHPT1	0.430402	1.64968	0.28	0.17	1
TIPARP	1	1.64931	0.41	0.205	1
RGCC	0.407921	1.64245	0.524	0.318	1
DGKG	0.301004	1.60726	0.202	0.123	1
TNIK	0.0226864	1.59184	0.246	0.186	1
CSMD1	0.16646	1.59095	0.278	0.291	1
EMP1	1	1.57984	0.234	0.14	1
KCNH7	0.034274	1.57865	0.13	0.106	1
CREB5	0.0537872	1.56476	0.234	0.126	1
CACNA1B	0.554642	1.56339	0.135	0.109	1
TMEM132D	0.287649	1.55541	0.149	0.117	1
IFNGR1	0.202336	1.55396	0.567	0.402	1
DTNA	0.00129061	1.54121	0.319	0.268	1
TRIM5	1	1.52334	0.21	0.11	1
TMEM132B	0.122474	1.51644	0.2	0.162	1
ADAMTS9	0.49086	1.51224	0.32	0.217	1
SNTG1	0.00746936	1.51133	0.194	0.166	1
SPATA1	0.742344	1.50804	0.238	0.137	1
SPC25	0.464147	1.49052	0.273	0.196	1
PRSS12	0.198077	1.49014	0.241	0.105	1
SHISA9	0.0204779	1.48252	0.145	0.104	1
PTPRD	0.00656573	1.47533	0.332	0.353	1
VCL	0.347721	1.47336	0.536	0.426	1
KCND2	0.0497405	1.47186	0.186	0.164	1
LRRC4C	0.0187757	1.46018	0.265	0.236	1
PLEKHG1	0.366108	1.45707	0.795	0.645	1
CNTNAP5	0.111175	1.44855	0.152	0.118	1
FOXO3	0.329977	1.43349	0.652	0.518	1
ESRRG	0.135657	1.42517	0.168	0.117	1
TTYH2	0.725548	1.42005	0.296	0.149	1
TIMP1	0.868766	1.41499	0.146	0.106	1
KIRREL3	0.211041	1.39266	0.167	0.137	1
FMN2	0.0933875	1.38307	0.177	0.129	1
RBFOX1	0.0081736	1.38273	0.278	0.365	1
ABCG1	0.203102	1.37547	0.318	0.182	1
MMP16	0.0673493	1.35857	0.232	0.152	1
DLGAP2	0.0391541	1.35774	0.158	0.178	1
CDC42EP4	0.802603	1.35596	0.336	0.182	1
CD99	0.58646	1.34901	0.366	0.209	1
CTNNA2	0.00240907	1.34561	0.329	0.332	1
DHRS3	0.451831	1.34357	0.25	0.159	1
IFT140	0.615025	1.33631	0.244	0.139	1
NTM	0.0343884	1.32642	0.332	0.33	1
PPP2R2B	0.0890511	1.312	0.303	0.29	1
SPAAR	0.220652	1.30026	0.277	0.145	1
GALNTL6	0.79754	1.29273	0.13	0.135	1
ADAMTS8	0.506534	1.28961	0.184	0.117	1
LSAMP	0.000413491	1.28502	0.393	0.388	1
OPCML	0.0424518	1.285	0.232	0.257	1
SLC9A9	0.14594	1.28493	0.281	0.214	1
TPD52L1	0.870185	1.27785	0.247	0.193	1
KCNQ3	0.0218676	1.27396	0.23	0.196	1
ARHGAP24	0.0579808	1.24866	0.194	0.122	1
ZBTB8A	0.914483	1.24255	0.259	0.16	1
NAV3	0.00307673	1.24207	0.305	0.271	1
MT2A	0.0564674	1.2276	0.56	0.461	1
MDGA2	0.0331899	1.22719	0.214	0.189	1
FBXL2	0.630363	1.22688	0.266	0.163	1
CAVIN2	0.306065	1.22634	0.45	0.335	1
CCN2	0.482868	1.22506	0.327	0.158	1
CHKA	0.0984729	1.22007	0.508	0.372	1
TIE1	0.0179471	1.21614	0.534	0.403	1
CLEC1A	0.0722554	1.20808	0.29	0.18	1
GLIS3	0.207004	1.19287	0.499	0.354	1
SPARC	0.508745	1.19058	0.506	0.41	1
ERC2	0.00911638	1.18252	0.151	0.143	1
CEBPD	0.418034	1.1799	0.343	0.248	1
HYAL2	0.139526	1.17979	0.316	0.174	1
MT1E	0.302047	1.17913	0.288	0.219	1
MT1X	0.524797	1.17752	0.217	0.11	1
SCN3A	0.749454	1.17498	0.188	0.179	1
ADARB2	0.87382	1.17	0.268	0.202	1
XKR4	0.0560864	1.16834	0.135	0.123	1
TMEM204	0.00300334	1.1682	0.378	0.244	1
MED12L	0.498652	1.16814	0.222	0.157	1
DOCK3	0.0249965	1.16595	0.222	0.205	1
FGD4	0.719236	1.16402	0.613	0.524	1
SERPINB1	0.178224	1.1638	0.222	0.143	1
IL6ST	0.0336689	1.16108	0.66	0.62	1
FRMD4A	0.16677	1.15773	0.443	0.432	1
NR6A1	0.770053	1.15657	0.264	0.144	1
MYL12A	0.248142	1.15157	0.355	0.229	1
AATK	0.0792265	1.14964	0.176	0.117	1
TAFA1	0.312597	1.14844	0.176	0.193	1
FRMD5	0.204753	1.14289	0.194	0.127	1
SGCD	0.537193	1.14281	0.222	0.185	1
SRGN	0.0643091	1.1374	0.582	0.447	1
GFAP	0.000354531	1.13387	0.157	0.215	1
CADM1	0.19297	1.13301	0.211	0.192	1
GRM7	0.195744	1.12983	0.161	0.135	1
NLGN4X	0.0330374	1.12369	0.135	0.128	1
USP13	0.133144	1.12315	0.259	0.181	1
UNC5D	0.236252	1.12103	0.146	0.111	1
CPM	0.118067	1.1176	0.209	0.131	1
DAB2	1	1.11754	0.246	0.157	1
ANO4	0.0501824	1.11655	0.13	0.102	1
SLC22A23	0.415568	1.11627	0.518	0.369	1
FAM107B	1	1.11384	0.292	0.201	1
CD302	0.0428702	1.10771	0.286	0.17	1
WNT2B	0.706338	1.10697	0.215	0.125	1
VWA1	0.313905	1.10387	0.213	0.13	1
SLC16A1	0.384303	1.10304	0.455	0.328	1
TM4SF1	0.526359	1.10161	0.319	0.286	1
ENTPD1	0.299785	1.10021	0.572	0.451	1
TMEM243	0.251496	1.09621	0.311	0.183	1
NRXN1	0.00127395	1.09022	0.328	0.423	1
LRRC7	0.00454744	1.08613	0.206	0.283	1
KCNIP4	0.0132573	1.08414	0.23	0.318	1
APOLD1	0.00458062	1.08396	0.55	0.368	1
CTNND2	0.0226706	1.07752	0.278	0.308	1
MCL1	0.755739	1.07737	0.41	0.299	1
IMPDH1	0.212034	1.07722	0.202	0.111	1
LSS	0.475445	1.07718	0.254	0.157	1
ADGRB3	0.0232584	1.07368	0.298	0.39	1
PSMG4	1	1.06881	0.22	0.15	1
GALNT13	0.151026	1.06742	0.132	0.13	1
MGAT4C	0.0740848	1.06373	0.156	0.141	1
DLGAP1	0.156047	1.05785	0.288	0.314	1
NRXN3	0.101353	1.05738	0.225	0.308	1
PTPRT	0.252032	1.05728	0.112	0.106	1
FAM53B	0.172678	1.05604	0.274	0.182	1
FCGRT	0.28731	1.05497	0.212	0.116	1
TIAM1	0.386252	1.04882	0.247	0.17	1
SLC1A3	0.0652149	1.04863	0.44	0.474	1
RNF115	0.67527	1.0479	0.632	0.521	1
LRRTM4	0.0554357	1.04575	0.234	0.337	1
OSBPL6	0.391545	1.04429	0.153	0.132	1
PTPRN2	0.438596	1.04399	0.281	0.218	1
RBP1	0.589815	1.04344	0.211	0.117	1
MCF2L2	0.828881	1.04144	0.123	0.105	1
AGBL4	0.281566	1.03938	0.154	0.137	1
ABCD3	0.0779394	1.03758	0.451	0.382	1
KCNMB4	0.338496	1.03422	0.188	0.135	1
IL1RAPL1	0.168228	1.02781	0.269	0.296	1
TRIM22	0.521736	1.02774	0.31	0.222	1
MCTP1	0.107052	1.02607	0.257	0.316	1
PCDH9	0.000847773	1.02481	0.384	0.521	1
RASSF4	0.0141982	1.0212	0.173	0.146	1
GPR137C	0.949774	1.019	0.191	0.13	1
MAOA	0.141855	1.018	0.381	0.283	1
TENM2	0.326709	1.01766	0.18	0.122	1
ASTN1	0.0792866	1.01741	0.15	0.134	1
NBPF12	0.552771	1.0153	0.19	0.107	1
IGFBP7	0.147986	1.01337	0.717	0.633	1
TMEFF2	0.0191845	1.00919	0.172	0.162	1
CCDC144A	0.552378	1.00912	0.338	0.245	1
RYR2	0.0560288	1.00911	0.159	0.173	1
PTPRJ	0.753324	1.0057	0.419	0.314	1
ASTN2	0.114875	1.00558	0.228	0.173	1
INPP1	0.30707	1.00495	0.22	0.156	1
ZNF565	0.167201	1.00268	0.214	0.147	1
CTDSPL	0.178626	1.00241	0.339	0.23	1
KAZN	0.541192	0.992541	0.309	0.274	1
ITGA9	0.871886	0.990309	0.226	0.168	1
DIPK1A	0.241012	0.988547	0.232	0.174	1
SFMBT1	0.181703	0.988349	0.355	0.259	1
MT1M	0.620285	0.986337	0.189	0.116	1
ZNF516	0.493714	0.986056	0.26	0.166	1
DSCAML1	0.274065	0.98565	0.182	0.15	1
ANXA1	0.0440437	0.98442	0.27	0.211	1
NCKAP5	0.00875605	0.984346	0.235	0.159	1
MERTK	0.0788096	0.980441	0.401	0.337	1
OSMR	0.485053	0.977057	0.472	0.423	1
TUBB6	0.711756	0.974406	0.282	0.18	1
KCNH1	0.372365	0.970909	0.118	0.111	1
SHANK2	0.408033	0.970353	0.115	0.107	1
GRID2	0.0402083	0.968536	0.269	0.256	1
OTULINL	0.864732	0.967048	0.186	0.105	1
CCDC141	0.649719	0.961098	0.319	0.203	1
PPM1E	0.909435	0.958923	0.135	0.109	1
CDH12	0.672676	0.956751	0.102	0.102	1
SULT1C4	0.0392238	0.956523	0.223	0.129	1
LYN	0.202077	0.956263	0.248	0.152	1
MMP28	0.881093	0.955619	0.254	0.183	1
CFAP161	0.840793	0.955475	0.168	0.111	1
C2orf83	0.265878	0.944496	0.194	0.118	1
CSMD3	0.0597279	0.941765	0.163	0.178	1
IGSF11	0.389322	0.940666	0.124	0.107	1
ITPRIP	0.634202	0.940277	0.223	0.132	1
SULT1B1	0.00027917	0.939314	0.216	0.144	1
CRY1	0.287843	0.938401	0.275	0.166	1
DNHD1	0.79973	0.938063	0.234	0.176	1
TNR	0.00821137	0.937455	0.143	0.158	1
KHDRBS3	0.877442	0.93531	0.213	0.199	1
STARD13	0.239584	0.931951	0.653	0.527	1
CNPY2	0.246907	0.926803	0.247	0.163	1
ECM2	0.765504	0.924646	0.157	0.109	1
EPB41L5	0.771754	0.922944	0.351	0.276	1
CAV1	0.0399147	0.920331	0.324	0.244	1
LIMD1	0.270819	0.918676	0.194	0.119	1
ISM1	0.17035	0.917881	0.234	0.13	1
RALYL	0.136941	0.917475	0.12	0.154	1
CYBA	0.231827	0.91182	0.197	0.125	1
SDK1	0.937136	0.911579	0.371	0.253	1
LAMB1	1	0.91127	0.186	0.119	1
DAB1	0.851684	0.909388	0.33	0.322	1
NPC1	0.206779	0.903811	0.319	0.246	1
CNKSR3	0.277108	0.902203	0.474	0.308	1
ZDHHC9	0.210002	0.899121	0.186	0.115	1
UNC5B	0.298226	0.898263	0.291	0.231	1
IRAK3	0.585142	0.897357	0.531	0.451	1
MTHFD1L	0.146475	0.892148	0.348	0.232	1
ZNF394	0.755632	0.890924	0.145	0.102	1
CNTNAP2	0.0453234	0.890839	0.23	0.351	1
KCTD3	0.93279	0.889856	0.378	0.311	1
SLC15A4	0.657351	0.884356	0.152	0.107	1
ROBO1	0.229628	0.883559	0.2	0.211	1
MKNK1	0.142314	0.88283	0.193	0.17	1
RGS7	0.0751482	0.881411	0.188	0.217	1
ZNF430	0.643581	0.879453	0.166	0.116	1
SLAIN1	0.203468	0.878784	0.148	0.168	1
GAB2	0.167411	0.872265	0.316	0.239	1
SHISA6	0.549603	0.870805	0.161	0.117	1
GRID1	0.416389	0.868716	0.2	0.166	1
TAF1C	0.122152	0.868458	0.181	0.123	1
SYN3	0.921755	0.866746	0.272	0.16	1
GPSM2	0.632172	0.86632	0.153	0.131	1
IPCEF1	0.106173	0.8631	0.199	0.174	1
GRIK2	0.0514374	0.86255	0.174	0.213	1
CMC2	0.619557	0.860148	0.267	0.187	1
GNG5	0.85885	0.859385	0.294	0.198	1
IGF2BP2	0.517147	0.859188	0.319	0.234	1
TACC1	0.178899	0.857042	0.86	0.878	1
NCAM2	0.0766318	0.855761	0.254	0.349	1
RIN3	0.820414	0.854919	0.222	0.18	1
SPATA6L	0.158501	0.854809	0.176	0.155	1
CLIC1	0.614721	0.853609	0.251	0.166	1
ZNF124	0.505034	0.851735	0.189	0.117	1
UNC79	0.905837	0.850843	0.137	0.132	1
TNFRSF10D	0.209498	0.847101	0.244	0.195	1
PXDC1	0.112754	0.846544	0.216	0.162	1
PISD	1	0.843658	0.184	0.133	1
ENY2	0.701975	0.841874	0.244	0.184	1
PCNX2	0.332588	0.839762	0.163	0.148	1
RALGPS2	0.494725	0.839284	0.304	0.239	1
RGS6	0.614303	0.839254	0.374	0.264	1
DAGLB	0.304036	0.838855	0.147	0.101	1
LARGE1	0.152326	0.835865	0.547	0.47	1
ARHGAP26	0.0948197	0.835108	0.728	0.678	1
MFSD2A	0.091299	0.832386	0.541	0.436	1
ORMDL1	0.360389	0.831392	0.283	0.227	1
ALKBH1	0.66975	0.831188	0.158	0.105	1
MICALL2	0.600538	0.828026	0.175	0.115	1
ZNF345	0.885718	0.827817	0.186	0.113	1
LTBP1	0.198954	0.827029	0.265	0.17	1
PROCR	0.648636	0.826897	0.254	0.172	1
IFI27	0.00917824	0.826528	0.564	0.511	1
IFITM3	0.631492	0.826141	0.461	0.39	1
COL4A2	0.0997852	0.821136	0.452	0.394	1
AGRN	1	0.818646	0.211	0.15	1
SRGAP1	0.0945161	0.817342	0.259	0.22	1
LMNTD1	0.636012	0.817038	0.253	0.154	1
PIEZO1	0.0739584	0.815822	0.227	0.158	1
TMEM178B	0.190639	0.812251	0.2	0.208	1
IL32	0.649928	0.8122	0.185	0.109	1
ELF1	0.0590209	0.811959	0.579	0.508	1
LAMC1	1	0.811037	0.371	0.314	1
PDE1C	0.0435405	0.810625	0.268	0.204	1
ZNF26	0.592375	0.809812	0.202	0.132	1
ZNF790	1	0.807746	0.193	0.118	1
GPR137B	0.231113	0.806352	0.156	0.123	1
AP1B1	0.537465	0.80605	0.226	0.151	1
MEIS2	0.0396943	0.80483	0.13	0.146	1
GRIK1	0.0197312	0.801777	0.138	0.111	1
SRGAP2B	0.748215	0.801197	0.529	0.448	1
CA10	0.0685711	0.79976	0.117	0.135	1
MAML2	0.579564	0.799385	0.659	0.521	1
ACSL3	0.189234	0.798962	0.627	0.643	1
TMC6	0.686442	0.798954	0.2	0.133	1
ARFGAP2	1	0.797171	0.152	0.105	1
NSMCE1	1	0.793926	0.203	0.139	1
ABLIM2	1	0.791441	0.112	0.107	1
MT-ATP6	0.682631	0.791229	0.493	0.6	1
DYNLT1	0.463589	0.790756	0.169	0.106	1
RELB	0.103633	0.790544	0.144	0.11	1
ZNF846	0.339001	0.787328	0.222	0.157	1
DDAH2	0.363651	0.786426	0.218	0.138	1
EGFL8	0.0756671	0.785449	0.26	0.176	1
PABPN1	0.188685	0.784752	0.296	0.235	1
MAT2A	0.435168	0.784725	0.214	0.17	1
ARSB	0.488302	0.783194	0.216	0.17	1
ZNF75A	0.261105	0.782997	0.202	0.13	1
RFTN2	0.0811897	0.782496	0.399	0.295	1
WTIP	0.826353	0.780528	0.22	0.148	1
ACSS1	0.237027	0.777872	0.151	0.111	1
ID1	0.00744407	0.777106	0.498	0.443	1
ZBTB16	0.0125429	0.776895	0.584	0.666	1
SH3GL3	0.153256	0.773653	0.142	0.144	1
SFXN5	0.538211	0.77208	0.212	0.205	1
LUZP2	0.0273881	0.771908	0.16	0.172	1
IRAK1BP1	0.726434	0.771702	0.197	0.138	1
NAA60	0.546433	0.771078	0.139	0.104	1
PRH1	0.543979	0.770414	0.39	0.285	1
BICC1	0.781299	0.769974	0.12	0.106	1
SLC25A37	0.285312	0.769807	0.278	0.246	1
RANBP17	0.815093	0.766538	0.439	0.329	1
EGFR	0.0602845	0.766182	0.546	0.505	1
MAPKAPK2	0.669823	0.765158	0.217	0.151	1
MAN2C1	0.897001	0.763044	0.208	0.151	1
ASCC2	0.978911	0.76303	0.193	0.128	1
TMEM179B	0.752723	0.76235	0.177	0.122	1
MACROD2	0.22507	0.76227	0.313	0.289	1
LAMA2	0.245653	0.762197	0.6	0.44	1
TRAF3IP2	0.61575	0.761381	0.156	0.11	1
ZSWIM8	0.905254	0.757325	0.179	0.134	1
CDH6	0.966192	0.756986	0.288	0.222	1
SIGIRR	0.595917	0.754939	0.183	0.106	1
SCML1	0.368153	0.753715	0.318	0.252	1
CRLF3	0.343975	0.751988	0.3	0.251	1
RAMP2	0.0153002	0.750523	0.378	0.295	1
USP53	0.571324	0.749953	0.646	0.622	1
NCAM1	0.158169	0.749732	0.242	0.298	1
INKA2	0.518266	0.747374	0.189	0.166	1
LIFR	0.0697131	0.746732	0.582	0.584	1
SORT1	0.0216659	0.744933	0.636	0.619	1
WDR6	0.515718	0.742922	0.162	0.104	1
RFTN1	0.536913	0.742398	0.303	0.237	1
HDDC2	0.319086	0.739398	0.126	0.12	1
PRKX	0.182566	0.738719	0.374	0.299	1
PSEN1	0.5146	0.738393	0.414	0.338	1
MOB3B	0.0985216	0.738348	0.48	0.383	1
STARD8	0.00133455	0.738275	0.276	0.187	1
PPP1R9A	0.17627	0.738236	0.411	0.37	1
BCL2L14	0.79807	0.736485	0.178	0.158	1
PLXDC2	0.150407	0.735575	0.392	0.384	1
WDFY1	0.645501	0.735433	0.438	0.348	1
ZRANB3	0.544788	0.734823	0.287	0.24	1
CADM2	0.0247357	0.732635	0.295	0.459	1
GPR155	0.357233	0.731099	0.174	0.146	1
PNKP	1	0.731072	0.141	0.107	1
IFI6	0.0361891	0.730855	0.391	0.329	1
PIGC	0.776831	0.73074	0.261	0.219	1
AP2B1	0.734222	0.729614	0.577	0.535	1
MYADM	0.476258	0.727975	0.157	0.107	1
PIGL	0.549903	0.727698	0.289	0.21	1
HOMER2	0.801979	0.726929	0.138	0.131	1
RECK	0.0339669	0.722578	0.32	0.25	1
LRCH1	0.374515	0.721064	0.647	0.622	1
SERINC5	0.051041	0.720934	0.671	0.635	1
CCDC146	0.442016	0.720414	0.277	0.197	1
ZSWIM6	0.42801	0.720107	0.71	0.626	1
RNF130	0.00886688	0.719157	0.532	0.441	1
MTSS1	0.577658	0.718393	0.577	0.537	1
SPPL2B	0.721721	0.718361	0.161	0.126	1
MAP3K14	0.903231	0.717456	0.215	0.17	1
NINL	0.689106	0.715176	0.119	0.102	1
TRIM9	0.140558	0.712497	0.165	0.179	1
TRMT10B	1	0.712219	0.188	0.15	1
PDE4B	0.0108378	0.711498	0.384	0.415	1
FOXN2	0.289127	0.710513	0.35	0.249	1
ZNF789	1	0.710315	0.167	0.107	1
TGFB1	0.747793	0.709916	0.198	0.133	1
KCNIP1	0.274415	0.709628	0.135	0.101	1
FZD4	0.0245933	0.708612	0.254	0.171	1
ZNF189	0.957444	0.707787	0.17	0.13	1
PPP1R10	0.0972236	0.707592	0.339	0.269	1
PPARD	0.976377	0.707059	0.601	0.528	1
GNG7	0.115505	0.705704	0.206	0.204	1
PPIL2	1	0.703523	0.173	0.139	1
ANKS1B	0.0329982	0.701982	0.262	0.354	1
CTBS	0.239876	0.701903	0.247	0.167	1
SLC38A5	0.243001	0.700946	0.441	0.366	1
VPS37B	1	0.700165	0.335	0.254	1
SGK3	0.268407	0.699852	0.496	0.401	1
GABRB1	0.267613	0.699811	0.14	0.15	1
GNPTG	0.755081	0.69942	0.179	0.131	1
TTYH3	0.914864	0.698979	0.188	0.139	1
ZNF398	1	0.698146	0.161	0.133	1
HIVEP1	0.177889	0.696353	0.469	0.411	1
TNFRSF21	0.17052	0.694976	0.188	0.143	1
NECAP2	0.0549743	0.694774	0.176	0.113	1
PAXX	0.700367	0.693308	0.196	0.15	1
PPP2R3A	0.768348	0.692248	0.288	0.239	1
ATP7B	0.0156532	0.689954	0.296	0.231	1
RNH1	0.174328	0.689925	0.197	0.143	1
ERGIC3	0.565103	0.689433	0.164	0.119	1
DOCK10	0.137931	0.689046	0.194	0.19	1
BCL6	0.0601614	0.68893	0.162	0.128	1
NLGN1	0.00414985	0.688484	0.269	0.338	1
ZNF814	0.540109	0.686866	0.198	0.15	1
ADGRL4	0.761641	0.686435	0.595	0.475	1
CTTNBP2	0.311276	0.68552	0.34	0.301	1
PHLDB1	0.49891	0.684709	0.317	0.226	1
OSBP2	1	0.684704	0.146	0.154	1
FADS2	0.179235	0.684202	0.131	0.128	1
NPEPL1	0.51947	0.683633	0.161	0.101	1
OSBPL11	0.760456	0.682163	0.179	0.155	1
OSBPL3	0.354437	0.681613	0.111	0.113	1
COMMD2	0.760973	0.680642	0.254	0.181	1
SELENOS	0.134984	0.677198	0.226	0.175	1
SLC48A1	0.111779	0.676618	0.222	0.153	1
DCAKD	0.453984	0.675607	0.155	0.131	1
VAMP5	0.169857	0.675527	0.23	0.158	1
ZNF652	0.6419	0.675123	0.41	0.334	1
HIVEP3	0.787085	0.674951	0.424	0.305	1
TES	0.30044	0.674685	0.2	0.13	1
CLN8	0.624142	0.672848	0.179	0.127	1
KDM6B	1	0.672346	0.135	0.102	1
ITM2A	0.00746294	0.671783	0.569	0.561	1
ESR2	0.568476	0.670406	0.189	0.165	1
ROR1	0.663068	0.669942	0.3	0.225	1
SPRED2	0.355587	0.669519	0.426	0.336	1
ADGRL2	0.0174994	0.668138	0.636	0.635	1
HIGD1B	0.529156	0.668107	0.216	0.17	1
DENND2C	0.105245	0.668019	0.362	0.263	1
RNPEP	0.591746	0.667171	0.129	0.107	1
PAK4	0.031499	0.665913	0.189	0.156	1
TFEB	0.243561	0.665494	0.222	0.154	1
ARID3A	0.547021	0.665293	0.171	0.12	1
NELFA	0.771336	0.664174	0.182	0.134	1
WNK2	0.516469	0.663989	0.103	0.113	1
SERTAD2	0.757779	0.66235	0.242	0.191	1
KLHL5	0.649324	0.661908	0.682	0.607	1
STK17A	0.551719	0.661335	0.215	0.164	1
KIF27	0.888161	0.661006	0.178	0.145	1
RGL1	0.133303	0.660059	0.273	0.237	1
SEC22C	1	0.659967	0.205	0.16	1
PAPSS2	0.175196	0.659742	0.382	0.348	1
CNBP	0.97636	0.659135	0.324	0.256	1
ZNF862	1	0.658699	0.2	0.143	1
CTNNA3	0.130139	0.658181	0.243	0.242	1
SMTN	0.74595	0.657958	0.203	0.148	1
HIPK2	0.0942018	0.657213	0.541	0.458	1
SLC7A11	0.118903	0.656112	0.499	0.384	1
ZDHHC14	0.486187	0.656028	0.412	0.347	1
DISC1	0.0336219	0.655849	0.488	0.377	1
RRAS2	0.770825	0.655793	0.248	0.198	1
PON2	0.060487	0.654893	0.575	0.525	1
SLC40A1	0.0447624	0.652903	0.202	0.166	1
MAP4K2	0.00147994	0.652759	0.316	0.275	1
GRK4	1	0.652469	0.125	0.104	1
LRRC8C	0.640105	0.651828	0.568	0.545	1
TRIP4	0.408918	0.651265	0.225	0.192	1
BTD	0.2878	0.65108	0.271	0.221	1
ANKDD1A	0.302752	0.650825	0.146	0.113	1
TMLHE	0.839838	0.650598	0.294	0.284	1
ITGAV	0.252085	0.650158	0.547	0.514	1
FMNL2	0.0232841	0.650105	0.497	0.464	1
BICD1	0.614645	0.64953	0.654	0.583	1
RASGRP3	0.331499	0.648398	0.309	0.235	1
ACACB	0.394545	0.648065	0.374	0.349	1
SAP130	0.690105	0.647823	0.184	0.148	1
TMEM165	0.0567263	0.647468	0.51	0.419	1
NREP	0.543667	0.64699	0.339	0.333	1
DHRS7B	0.152801	0.646498	0.211	0.15	1
PML	0.255113	0.645064	0.201	0.15	1
TENT5A	0.0631253	0.643212	0.181	0.135	1
KANK3	0.00151093	0.643074	0.444	0.369	1
CBLL1	0.0840636	0.642959	0.216	0.163	1
CCZ1B	0.852398	0.642313	0.136	0.102	1
PILRB	0.901945	0.641773	0.218	0.154	1
SMAD1	0.0741758	0.64109	0.391	0.336	1
NAV1	0.579026	0.6406	0.404	0.306	1
CHKB	0.650905	0.640012	0.166	0.124	1
TRAP1	0.886415	0.639099	0.2	0.151	1
CLDN5	0.0558082	0.638985	0.7	0.715	1
ETV1	0.201473	0.638057	0.102	0.103	1
B3GALNT2	0.278469	0.637307	0.233	0.175	1
ATP10A	0.0577102	0.636575	0.861	0.832	1
PAG1	0.251085	0.636442	0.261	0.2	1
COL4A5	0.60095	0.636099	0.168	0.115	1
ID3	0.00579112	0.635943	0.402	0.338	1
RAB31	0.289028	0.635383	0.195	0.194	1
EMC8	0.343335	0.635051	0.155	0.111	1
PDXK	0.00603537	0.634759	0.588	0.547	1
TMCC3	0.0783167	0.632462	0.441	0.354	1
DDAH1	0.120284	0.632455	0.174	0.179	1
PSME4	0.143816	0.631766	0.431	0.382	1
BMPER	0.721886	0.630817	0.124	0.111	1
TLR4	0.543643	0.630481	0.172	0.12	1
SRGAP2	0.145754	0.630105	0.716	0.665	1
REXO2	0.583279	0.629751	0.147	0.131	1
TBC1D10A	0.41166	0.627613	0.138	0.109	1
LRP1B	0.00238806	0.625453	0.308	0.309	1
FAM104A	0.5527	0.624563	0.181	0.141	1
MYO10	0.133532	0.624464	0.653	0.607	1
TMED4	0.11986	0.623931	0.168	0.127	1
ME3	0.640873	0.623131	0.334	0.286	1
SPG21	0.495831	0.623082	0.17	0.116	1
TPM2	0.793685	0.622184	0.185	0.153	1
DCLK1	0.0324858	0.621144	0.281	0.342	1
SUSD6	0.0189995	0.620372	0.459	0.416	1
S1PR1	0.635272	0.619921	0.278	0.184	1
ATG12	0.473178	0.619498	0.271	0.234	1
SYNDIG1	0.082604	0.618216	0.135	0.137	1
MYCT1	0.00979228	0.617857	0.313	0.236	1
ETFDH	0.683506	0.617415	0.216	0.171	1
SEMA4D	0.217273	0.615712	0.129	0.137	1
BCL2	0.683453	0.615582	0.295	0.223	1
DECR1	1	0.615503	0.357	0.289	1
SLC4A7	0.544944	0.613618	0.284	0.253	1
SOCS6	0.117501	0.612573	0.201	0.17	1
INSR	0.0877405	0.61231	0.562	0.497	1
ITGB8	0.150585	0.61047	0.108	0.132	1
RCL1	0.0134758	0.610467	0.317	0.261	1
PACSIN2	0.211889	0.610093	0.45	0.4	1
TRIM13	0.0824862	0.609146	0.337	0.294	1
BTG1	0.121514	0.608551	0.36	0.307	1
MPPED2	0.405297	0.607583	0.308	0.247	1
NEIL1	0.206214	0.607348	0.176	0.141	1
CDYL2	0.0201629	0.607268	0.499	0.44	1
SRA1	0.635206	0.605243	0.157	0.129	1
ANKS1A	0.02826	0.603863	0.697	0.701	1
SPTLC2	0.188327	0.603699	0.412	0.357	1
RFFL	1	0.602983	0.236	0.193	1
LMNA	1	0.602018	0.266	0.19	1
HES4	0.18668	0.601851	0.323	0.282	1
DGKH	0.214558	0.601478	0.539	0.49	1
SNRPF	0.830047	0.599863	0.157	0.104	1
RNF150	0.130554	0.599696	0.17	0.156	1
MTFMT	0.936407	0.598838	0.162	0.13	1
IL7	0.670085	0.598614	0.104	0.105	1
RASSF8	0.166166	0.598389	0.611	0.545	1
SERPINH1	0.000374916	0.598225	0.225	0.15	1
DHX35	0.845345	0.597692	0.122	0.108	1
NHSL1	0.719775	0.596855	0.397	0.32	1
TRIT1	0.83347	0.596398	0.145	0.118	1
AUTS2	0.194377	0.596378	0.854	0.815	1
NCOA5	0.650505	0.596035	0.225	0.164	1
UPP2	0.816985	0.595941	0.127	0.104	1
C1orf54	0.106399	0.595927	0.317	0.258	1
TCTN3	0.563388	0.595807	0.157	0.124	1
DUSP6	0.775375	0.593829	0.205	0.164	1
RALGDS	0.250713	0.592437	0.215	0.165	1
GRAMD2B	0.481655	0.592042	0.293	0.271	1
ZC3H12C	0.66464	0.591214	0.183	0.142	1
CELF2	0.369538	0.59079	0.564	0.626	1
ZNF577	0.569401	0.589858	0.157	0.132	1
JAK1	0.0784565	0.589804	0.696	0.701	1
FAM241A	0.202862	0.58887	0.198	0.147	1
KANSL1L	0.160719	0.588287	0.512	0.437	1
JADE3	0.7031	0.587172	0.226	0.183	1
AKAP12	0.684411	0.587007	0.538	0.484	1
DOCK9	0.0215541	0.586924	0.855	0.88	1
OSGEP	0.450546	0.586174	0.147	0.106	1
USHBP1	0.722985	0.585935	0.257	0.187	1
LIN52	0.392864	0.585553	0.242	0.177	1
DIAPH2	0.243825	0.584858	0.4	0.359	1
GK5	1	0.584785	0.191	0.173	1
FAM228B	0.606748	0.584406	0.333	0.278	1
INTS12	0.514299	0.583375	0.187	0.154	1
MAGI2	0.254407	0.582403	0.555	0.532	1
TSTD2	0.748496	0.582374	0.178	0.145	1
ZNF276	0.673799	0.581996	0.144	0.105	1
SPAG1	0.169331	0.581972	0.169	0.122	1
PCDH1	0.323126	0.581883	0.217	0.147	1
FBXL13	0.680268	0.581596	0.244	0.178	1
FILIP1L	0.466202	0.579935	0.291	0.283	1
RAD23A	0.364609	0.57811	0.203	0.139	1
SHROOM1	0.00263545	0.577946	0.258	0.208	1
FBXW8	0.501282	0.577606	0.242	0.193	1
SLC3A2	0.00530483	0.575734	0.373	0.311	1
TEAD1	0.39534	0.575453	0.657	0.647	1
SLC35G2	0.284793	0.575398	0.256	0.209	1
ATP6V0A2	0.657824	0.574816	0.19	0.162	1
TBP	0.703975	0.573587	0.134	0.101	1
CLASRP	0.956851	0.573441	0.22	0.162	1
S100A11	0.266897	0.573209	0.201	0.151	1
DCAF10	0.0445888	0.572366	0.411	0.348	1
ECD	0.924993	0.571945	0.204	0.153	1
GGT5	0.0507615	0.57185	0.31	0.221	1
SRGAP3	0.512788	0.571709	0.176	0.182	1
PLEKHH1	0.521595	0.571465	0.143	0.134	1
NPDC1	0.309417	0.571252	0.39	0.332	1
SF3A3	0.709086	0.571156	0.173	0.145	1
PHACTR3	0.0768294	0.570859	0.158	0.168	1
DLG2	0.237517	0.570267	0.596	0.67	1
PHKA2	0.740269	0.570085	0.122	0.104	1
PSMB8	0.387075	0.569835	0.157	0.111	1
SLC8A1	0.0944634	0.569585	0.306	0.303	1
PCBD2	0.35236	0.568918	0.18	0.122	1
ZMYND8	0.131438	0.568551	0.516	0.476	1
CIT	0.504218	0.568184	0.12	0.133	1
FBXO17	0.517236	0.567669	0.146	0.111	1
AFF1	0.178143	0.567106	0.668	0.666	1
CCDC171	0.75737	0.567013	0.227	0.198	1
LIPA	0.489018	0.565789	0.264	0.208	1
BCL2L13	0.706628	0.565384	0.289	0.237	1
ATXN2L	0.140036	0.564633	0.214	0.182	1
ROBO4	0.00207151	0.564519	0.362	0.314	1
PLXNA2	0.0955851	0.564384	0.534	0.524	1
LACTB	0.128753	0.563997	0.136	0.123	1
EEPD1	0.152526	0.56288	0.376	0.318	1
PTPRZ1	0.000302575	0.562704	0.165	0.232	1
TNFRSF14	0.0616347	0.561954	0.165	0.131	1
CASKIN2	0.380701	0.561519	0.175	0.117	1
ARMH4	0.167194	0.561214	0.33	0.292	1
TAF13	1	0.560937	0.149	0.112	1
ACSL5	0.0018313	0.560719	0.298	0.232	1
SCAND1	0.721706	0.560582	0.174	0.133	1
FURIN	0.58748	0.560206	0.16	0.115	1
GLCCI1	1	0.560093	0.47	0.384	1
PRX	0.0424623	0.560017	0.17	0.127	1
AKT2	0.505129	0.559629	0.211	0.178	1
ZNF708	1	0.559096	0.3	0.26	1
GTF2IRD1	0.61868	0.558458	0.187	0.144	1
GABPB1	0.78344	0.55829	0.226	0.186	1
SBNO2	0.149835	0.55826	0.172	0.126	1
POLR2J3	0.208725	0.558165	0.358	0.267	1
ZNRF3	0.0737831	0.55815	0.424	0.368	1
NAA20	0.0972373	0.557734	0.207	0.166	1
SLC7A8	0.69162	0.55767	0.255	0.192	1
PID1	0.505056	0.557503	0.287	0.216	1
DDX21	0.250187	0.557454	0.257	0.219	1
FLVCR2	0.139964	0.557434	0.273	0.24	1
TTLL11	0.835161	0.557086	0.189	0.166	1
TMEM259	0.347474	0.556691	0.277	0.21	1
FAT3	0.563126	0.556674	0.145	0.161	1
PTPRS	0.632302	0.556189	0.146	0.162	1
TMEM232	0.134817	0.555763	0.168	0.147	1
MBNL1	0.25272	0.555524	0.788	0.816	1
GPC5	0.00952627	0.553902	0.457	0.354	1
MCMBP	0.0940513	0.552596	0.239	0.2	1
DGLUCY	0.112786	0.552304	0.413	0.368	1
SRGAP2C	0.536708	0.552118	0.493	0.451	1
COL1A2	1	0.551968	0.191	0.151	1
TEX10	0.248514	0.551348	0.151	0.129	1
HBEGF	0.550255	0.551315	0.136	0.106	1
SVIL	0.0309846	0.551053	0.486	0.497	1
CDKL3	0.387155	0.551006	0.147	0.104	1
POLR1A	0.420798	0.550669	0.132	0.113	1
PDCD4	0.136229	0.549559	0.483	0.479	1
IL3RA	0.37355	0.549418	0.25	0.182	1
LPAR1	0.0889164	0.549063	0.108	0.105	1
EGR1	0.909027	0.548881	0.194	0.193	1
H6PD	0.15355	0.547768	0.152	0.111	1
ZSCAN5A	0.516327	0.547708	0.187	0.142	1
ENOX1	0.648572	0.547582	0.215	0.19	1
MALSU1	0.182518	0.547581	0.136	0.104	1
MAGT1	0.79184	0.546895	0.232	0.189	1
MOB3A	0.333213	0.546792	0.165	0.123	1
MT-CO3	0.00120129	0.544916	0.526	0.627	1
OMG	0.653921	0.54478	0.126	0.127	1
SRSF2	0.239881	0.544663	0.273	0.203	1
CERS2	0.266677	0.544646	0.166	0.11	1
CDC37L1	0.148408	0.543158	0.188	0.181	1
PKN1	0.17843	0.542617	0.314	0.237	1
CYYR1	0.543026	0.542526	0.477	0.408	1
SPG7	0.608162	0.542343	0.406	0.363	1
VASH1	0.090249	0.541913	0.268	0.229	1
BRINP2	0.383114	0.541526	0.101	0.105	1
ILK	0.447339	0.541268	0.312	0.258	1
HIP1R	0.482926	0.541051	0.271	0.22	1
MRPL57	0.876752	0.540309	0.154	0.112	1
STK10	0.116741	0.539309	0.343	0.276	1
ANKUB1	0.732052	0.539118	0.268	0.271	1
COL18A1	0.00514769	0.53858	0.378	0.331	1
PMF1	0.56381	0.538454	0.183	0.132	1
FAM120C	0.198697	0.538166	0.146	0.111	1
ZNF569	0.762809	0.538105	0.141	0.123	1
PAAF1	0.771888	0.537086	0.157	0.141	1
SAMD4A	0.140468	0.536739	0.393	0.361	1
ALG14	0.24897	0.536672	0.135	0.107	1
CDH10	0.0971738	0.535264	0.114	0.123	1
LINGO2	0.09071	0.534307	0.147	0.184	1
ZNF274	0.0654052	0.534037	0.207	0.154	1
ARL4A	0.049424	0.533837	0.335	0.28	1
APCDD1	1	0.532774	0.405	0.417	1
NFIB	0.561135	0.532363	0.755	0.747	1
PRKAG1	0.576386	0.531002	0.164	0.127	1
RINT1	1	0.530405	0.135	0.113	1
SHB	0.382821	0.530369	0.281	0.283	1
NEK9	0.650574	0.529993	0.282	0.248	1
CADPS2	0.0041633	0.529389	0.707	0.752	1
TEFM	0.655132	0.528249	0.199	0.139	1
DMPK	0.864333	0.528124	0.134	0.102	1
PDE7A	0.806533	0.527406	0.286	0.231	1
GNE	0.128475	0.527246	0.157	0.139	1
MTHFD2L	0.892297	0.526705	0.23	0.174	1
PGP	0.301783	0.526118	0.22	0.179	1
RELL1	0.00267845	0.525895	0.44	0.389	1
MPZL1	0.467347	0.525628	0.357	0.303	1
TM2D1	0.0337704	0.525273	0.309	0.276	1
SMAD9	0.458767	0.525023	0.404	0.391	1
ZNF217	0.671807	0.524085	0.151	0.123	1
USP6NL	0.0269348	0.52361	0.643	0.613	1
ZNF135	0.709927	0.523579	0.133	0.107	1
IPMK	0.839254	0.52301	0.19	0.152	1
WARS2	0.565437	0.522285	0.141	0.103	1
CHST11	0.0717404	0.522208	0.359	0.349	1
RCAN1	0.21907	0.521947	0.208	0.213	1
GALNT17	0.241966	0.52194	0.224	0.287	1
SEC23IP	0.0920462	0.520907	0.22	0.186	1
COL10A1	0.362667	0.520897	0.114	0.119	1
CS	0.00705828	0.52021	0.173	0.137	1
PHYKPL	0.0525471	0.520072	0.318	0.267	1
STK40	0.588482	0.519864	0.175	0.135	1
ACOT9	0.633748	0.51971	0.219	0.18	1
ERG	0.332261	0.51954	0.672	0.681	1
LHFPL6	0.663209	0.518835	0.836	0.801	1
IAH1	0.596099	0.516979	0.171	0.143	1
PSMD9	0.827168	0.516622	0.144	0.107	1
CSRP1	0.274951	0.516157	0.127	0.143	1
ZNF235	0.609067	0.515998	0.229	0.169	1
ZFYVE27	0.401329	0.515785	0.132	0.111	1
SH2B3	1	0.515678	0.206	0.165	1
CD82	1	0.515422	0.158	0.119	1
CYP7B1	0.590618	0.515318	0.231	0.188	1
MFSD14B	0.133006	0.51407	0.237	0.191	1
ZNF721	1	0.513962	0.546	0.495	1
ATP6V1G1	0.33747	0.513461	0.267	0.223	1
MYO19	0.952594	0.51301	0.174	0.15	1
PDZD2	0.370541	0.512468	0.679	0.708	1
ARSG	0.209093	0.512421	0.24	0.167	1
CIZ1	0.655264	0.512188	0.145	0.115	1
GCSH	0.821172	0.512137	0.107	0.113	1
ISG15	0.654963	0.511859	0.251	0.221	1
GPAT4	0.925555	0.511651	0.156	0.146	1
PTPN1	0.367902	0.511352	0.339	0.306	1
ICAM2	0.0531275	0.51069	0.325	0.252	1
TMEM205	0.656192	0.510504	0.147	0.106	1
SOX18	0.00626575	0.50976	0.27	0.243	1
OSTC	0.572913	0.508252	0.153	0.107	1
RBCK1	0.0949562	0.507946	0.204	0.15	1
VPS29	0.751151	0.507902	0.264	0.209	1
PGS1	0.245541	0.507502	0.203	0.166	1
PHLPP1	0.669088	0.507299	0.546	0.479	1
SECISBP2	0.182424	0.506532	0.435	0.407	1
POMP	0.0137523	0.506483	0.433	0.414	1
CERS6	0.508252	0.505274	0.353	0.295	1
ZNF22	1	0.504965	0.159	0.109	1
KLF12	0.505701	0.504781	0.629	0.584	1
ARL6IP6	0.727755	0.504751	0.194	0.149	1
FNIP2	0.1511	0.50466	0.513	0.498	1
BRINP1	0.439546	0.503155	0.128	0.144	1
PABPC1	0.0265908	0.502672	0.455	0.443	1
L3MBTL1	0.865799	0.502412	0.149	0.119	1
FOXRED1	0.693666	0.501769	0.11	0.104	1
ICA1L	0.524703	0.501415	0.206	0.181	1
RAB13	0.631734	0.500691	0.157	0.115	1
ZNF496	0.788495	0.500586	0.152	0.123	1
TENT4A	0.0937588	0.49927	0.255	0.235	1
DCAF1	0.0505308	0.498283	0.207	0.181	1
ZNF146	0.5197	0.497965	0.216	0.18	1
PI4K2B	0.939767	0.496521	0.176	0.139	1
GRM5	0.319275	0.495427	0.14	0.19	1
SEC14L1	0.0309172	0.495049	0.685	0.672	1
HSPG2	1	0.49475	0.294	0.261	1
NAA10	0.670951	0.494513	0.146	0.101	1
PHACTR4	0.0133723	0.494115	0.542	0.506	1
EML4	0.40057	0.493989	0.465	0.422	1
PIP4K2A	0.0748901	0.493486	0.409	0.412	1
LUC7L2	0.917737	0.493371	0.625	0.557	1
IFI35	0.333069	0.493149	0.161	0.106	1
ABCB10	0.442099	0.492998	0.162	0.143	1
CSGALNACT1	0.469547	0.492648	0.413	0.387	1
GTF3C2	0.558683	0.492259	0.182	0.142	1
IL17RA	0.527584	0.491084	0.214	0.168	1
DDX31	0.857604	0.490424	0.108	0.109	1
ADCY2	0.12289	0.490367	0.161	0.166	1
PDPR	0.597661	0.490123	0.211	0.164	1
SLC35A3	0.271066	0.489585	0.28	0.234	1
MAP7	0.742755	0.489573	0.16	0.175	1
MED17	0.843307	0.489217	0.191	0.143	1
TUSC3	0.261083	0.489153	0.341	0.295	1
PKD1	0.451162	0.487949	0.224	0.171	1
ZNF586	0.392658	0.487268	0.309	0.232	1
RASSF1	0.968378	0.486609	0.209	0.172	1
MRPL52	0.868846	0.486508	0.136	0.11	1
FLNA	0.336295	0.486047	0.27	0.222	1
CDH4	0.908745	0.485642	0.124	0.113	1
WDFY2	0.321431	0.485268	0.287	0.267	1
PHTF2	0.404122	0.485147	0.25	0.221	1
CRYL1	0.97493	0.485064	0.202	0.178	1
WASHC2A	0.435961	0.484942	0.195	0.171	1
NOSTRIN	0.0660965	0.484833	0.551	0.541	1
NUP54	0.120309	0.48415	0.26	0.221	1
RASIP1	0.0902339	0.483969	0.315	0.258	1
CBLB	0.102054	0.483836	0.466	0.45	1
ASB3	0.395596	0.483834	0.466	0.467	1
NCK2	0.2757	0.483793	0.314	0.279	1
COPS8	0.364956	0.483703	0.139	0.114	1
TWSG1	0.543789	0.48242	0.216	0.174	1
DOCK4	0.29343	0.482307	0.707	0.69	1
TNFRSF1A	0.873423	0.482007	0.231	0.174	1
RASGRP2	0.619632	0.481944	0.172	0.104	1
ZNF609	0.737709	0.481648	0.597	0.559	1
PRKD3	0.00134941	0.481586	0.454	0.423	1
NDE1	0.958231	0.481529	0.2	0.188	1
TMEM91	0.788074	0.481252	0.158	0.127	1
DENND2A	0.171505	0.480004	0.342	0.279	1
MMS22L	0.480822	0.479949	0.179	0.144	1
DHRS7	0.190203	0.479948	0.164	0.136	1
HIF3A	0.0205592	0.479859	0.452	0.468	1
ZBTB43	0.110515	0.479103	0.216	0.172	1
TAFA2	0.863963	0.478789	0.183	0.2	1
COQ10B	0.901237	0.478482	0.146	0.115	1
PABPC4	0.0346401	0.477727	0.144	0.127	1
SLC35E3	0.619071	0.477078	0.172	0.143	1
SCLY	0.854572	0.476763	0.142	0.107	1
RUNDC3B	4.65207e-05	0.476661	0.676	0.708	1
NUDT5	0.806106	0.476464	0.186	0.158	1
SEMA3B	0.623023	0.476397	0.178	0.115	1
VPS28	0.140537	0.476276	0.213	0.168	1
ANKRA2	1	0.475933	0.169	0.127	1
KCTD7	0.653631	0.4757	0.126	0.119	1
CD320	0.287328	0.475293	0.357	0.273	1
ADAM15	0.522842	0.475233	0.269	0.235	1
DNTTIP2	1	0.47474	0.137	0.112	1
ELMOD3	0.371511	0.474723	0.174	0.147	1
CAPZA1	0.0684377	0.474659	0.385	0.333	1
TRIOBP	0.626577	0.47377	0.271	0.232	1
SHFL	0.512443	0.47306	0.244	0.19	1
PRDM11	0.262136	0.472568	0.166	0.156	1
IP6K1	0.582338	0.472548	0.334	0.289	1
MAP2K6	1	0.472154	0.176	0.143	1
FGF14	0.636124	0.471806	0.176	0.255	1
CNTN5	0.360251	0.471791	0.152	0.127	1
RGL2	1	0.471666	0.148	0.108	1
IRF9	0.139581	0.471102	0.261	0.205	1
CEP83	0.796737	0.471035	0.235	0.213	1
DDX19A	0.730524	0.470939	0.154	0.122	1
ZNF302	0.78714	0.470757	0.274	0.221	1
PELO	0.31223	0.470695	0.139	0.107	1
DHX8	0.227854	0.470427	0.18	0.151	1
SLCO3A1	0.258891	0.469326	0.543	0.514	1
CHD7	0.0990986	0.469143	0.353	0.299	1
BORCS7	0.621537	0.469106	0.163	0.131	1
SORCS1	0.092968	0.468972	0.119	0.119	1
GAN	0.137045	0.468668	0.157	0.149	1
JDP2	0.931971	0.468597	0.148	0.123	1
EDN3	0.858013	0.468568	0.266	0.208	1
TRIM25	0.809616	0.468464	0.25	0.214	1
GGA1	0.872808	0.467995	0.176	0.135	1
POLR2F	0.425163	0.467838	0.201	0.183	1
VASP	0.57111	0.46698	0.156	0.101	1
CDRT4	0.196124	0.466637	0.205	0.144	1
MAK	0.0917702	0.466303	0.172	0.163	1
DAPK1	0.956784	0.466218	0.118	0.117	1
RPS6KA5	0.975747	0.465703	0.379	0.339	1
KLHL28	0.279423	0.465163	0.256	0.221	1
KLF6	0.203133	0.464975	0.522	0.506	1
DPY19L3	0.554466	0.464372	0.241	0.193	1
NUDT2	0.734081	0.464104	0.134	0.106	1
MUSTN1	0.407657	0.463412	0.177	0.137	1
PVR	1	0.462429	0.16	0.135	1
UPF3B	0.110557	0.462412	0.265	0.23	1
MAML1	0.134482	0.462369	0.198	0.141	1
GRAMD1C	1	0.462191	0.127	0.12	1
ESF1	0.612695	0.462033	0.281	0.263	1
PMS1	0.844569	0.46189	0.262	0.252	1
MAGOH	0.487769	0.461428	0.154	0.122	1
CBFB	0.094601	0.46137	0.344	0.294	1
NCBP1	0.724125	0.460908	0.195	0.171	1
PTRH2	0.900469	0.46083	0.155	0.125	1
EIF3M	0.576785	0.460455	0.202	0.149	1
LDLRAD4	0.145117	0.460138	0.705	0.697	1
HDX	1	0.459061	0.171	0.174	1
PCYT1A	0.2474	0.458705	0.227	0.197	1
SNRNP70	0.469741	0.458276	0.444	0.4	1
RPS26	0.0908957	0.458076	0.312	0.291	1
RHOBTB3	0.290662	0.458026	0.181	0.182	1
TMEM39A	0.812567	0.457831	0.164	0.146	1
CCDC59	0.326398	0.457092	0.134	0.121	1
DPF2	0.942543	0.456868	0.162	0.113	1
PREX2	0.0985427	0.456445	0.724	0.694	1
ADIRF	0.0192703	0.456286	0.3	0.27	1
CHST12	0.419962	0.456149	0.316	0.237	1
MT-ND3	0.0026024	0.454996	0.439	0.486	1
ABCD4	0.962	0.454771	0.141	0.111	1
FGFR2	0.575388	0.454153	0.11	0.108	1
DNER	0.0657469	0.453685	0.114	0.135	1
ADHFE1	0.58293	0.45368	0.118	0.104	1
HM13	0.686038	0.453354	0.243	0.202	1
CA4	0.00282929	0.452564	0.32	0.289	1
GRN	0.711052	0.452063	0.189	0.146	1
AMZ1	0.552888	0.45136	0.171	0.141	1
FAM184A	0.584243	0.450845	0.168	0.159	1
OTUD7A	0.714733	0.450772	0.2	0.207	1
CUTC	0.667607	0.45035	0.136	0.104	1
SRSF6	0.0860023	0.449875	0.224	0.196	1
FAM43A	0.143945	0.449018	0.206	0.151	1
DEPTOR	0.0248703	0.448968	0.276	0.266	1
ZYX	0.438992	0.448857	0.153	0.131	1
ZNF493	0.500204	0.44876	0.219	0.177	1
CTSL	1	0.44861	0.144	0.11	1
INSYN2A	0.110199	0.448566	0.174	0.162	1
PLXNA4	0.366564	0.448049	0.124	0.143	1
DGKI	0.364564	0.447837	0.248	0.252	1
FRMD4B	0.641726	0.447236	0.419	0.375	1
ATP8A2	0.556273	0.447098	0.108	0.131	1
IL10RB	0.23052	0.447048	0.275	0.238	1
FARSB	0.166578	0.446703	0.201	0.173	1
ZNF587B	0.191414	0.446522	0.164	0.114	1
NRP1	0.754593	0.446405	0.519	0.507	1
ZNF793	0.823392	0.446372	0.155	0.12	1
RAPH1	0.0699489	0.445753	0.515	0.507	1
TGFBR3	0.0308129	0.444938	0.379	0.401	1
PREX1	0.0344515	0.444776	0.426	0.398	1
SERF2	0.000917508	0.443254	0.381	0.376	1
WDR83OS	0.576914	0.443097	0.182	0.154	1
MTG2	0.711814	0.442675	0.157	0.119	1
EIF2AK3	0.488153	0.44255	0.181	0.148	1
PUS7	0.215729	0.442472	0.181	0.154	1
MBP	0.0969745	0.441751	0.195	0.277	1
NPIPB5	0.186085	0.441706	0.549	0.464	1
ATP11B	1	0.441547	0.428	0.389	1
MRPS35	0.690688	0.441484	0.142	0.125	1
CCAR2	0.782573	0.439893	0.135	0.105	1
MRPS18C	0.0830111	0.438817	0.162	0.123	1
SOS2	0.0083357	0.438732	0.53	0.493	1
MYL9	0.806306	0.438063	0.207	0.144	1
TMEM14C	0.885949	0.437601	0.154	0.121	1
TFPI	1	0.437184	0.292	0.236	1
WLS	0.468266	0.43701	0.387	0.362	1
CACNA1A	0.281207	0.436577	0.17	0.135	1
TSC22D3	0.556326	0.436244	0.367	0.287	1
CBR4	1	0.435151	0.344	0.301	1
APTX	0.483442	0.43514	0.255	0.217	1
SSH1	0.263625	0.435075	0.367	0.385	1
SOGA1	0.326586	0.43507	0.236	0.209	1
ZNF462	0.147629	0.434756	0.162	0.149	1
ERGIC1	0.116724	0.434474	0.34	0.303	1
ZFP36L2	1	0.434394	0.228	0.193	1
COMT	0.693131	0.434382	0.252	0.207	1
ZNF431	0.941469	0.43406	0.243	0.217	1
CA2	0.220367	0.433916	0.247	0.196	1
CLN5	0.890602	0.433881	0.188	0.147	1
MMP24	0.791823	0.433549	0.116	0.104	1
BBIP1	0.731881	0.433262	0.197	0.154	1
MTA1	0.326314	0.432921	0.168	0.138	1
DHX30	0.613018	0.432918	0.22	0.194	1
NID1	0.0165607	0.432528	0.256	0.203	1
ZNF713	0.752784	0.432292	0.155	0.104	1
KLHL22	0.345121	0.431984	0.235	0.185	1
MAU2	0.592407	0.431441	0.232	0.207	1
RNF111	0.312357	0.431327	0.456	0.457	1
LRRTM3	0.326191	0.431238	0.148	0.175	1
UBE2D2	1	0.431218	0.454	0.429	1
EIF3D	0.341417	0.431168	0.187	0.16	1
KCTD8	0.335648	0.430866	0.264	0.284	1
INTS4	0.0126042	0.430643	0.188	0.164	1
MITF	0.954166	0.429809	0.146	0.122	1
LRRC8A	0.807901	0.429631	0.189	0.163	1
DHDDS	0.84621	0.429259	0.157	0.122	1
TIAM2	0.646329	0.42831	0.403	0.377	1
DUS2	0.95838	0.427834	0.146	0.126	1
ACSS3	0.583759	0.427692	0.19	0.15	1
ZNF701	0.510198	0.427557	0.135	0.115	1
G2E3	0.517563	0.427507	0.222	0.19	1
RBM4	0.366103	0.427439	0.313	0.258	1
MT-ND4	0.00264908	0.426799	0.438	0.594	1
ATG14	0.841719	0.426564	0.236	0.214	1
LATS2	0.847956	0.426384	0.367	0.3	1
SF1	0.0653592	0.426219	0.476	0.467	1
RND3	0.254385	0.426162	0.229	0.217	1
UGP2	0.864472	0.426044	0.286	0.268	1
RRAS	0.49191	0.425919	0.181	0.127	1
MSANTD2	0.610793	0.425878	0.26	0.219	1
ZBED4	0.919224	0.424894	0.156	0.117	1
PAQR3	0.74015	0.424692	0.168	0.158	1
ZFP64	0.47165	0.424667	0.151	0.127	1
FASTKD1	0.0754354	0.424364	0.224	0.193	1
PRCC	0.811417	0.424327	0.19	0.155	1
FCHSD2	0.122427	0.424049	0.797	0.791	1
C9orf72	1	0.423885	0.225	0.209	1
SGPP2	0.0542679	0.423715	0.465	0.443	1
GTF2H2	1	0.423707	0.141	0.109	1
TRNAU1AP	0.0177974	0.423079	0.16	0.139	1
AHDC1	0.882589	0.422613	0.218	0.202	1
NIPSNAP2	0.370219	0.422257	0.308	0.272	1
GNAI3	0.0576381	0.421833	0.302	0.241	1
PHC2	0.538257	0.421384	0.337	0.282	1
HMOX2	0.537583	0.421093	0.139	0.123	1
SMURF1	0.0635724	0.421054	0.438	0.404	1
MYL6	0.0729444	0.420811	0.465	0.494	1
MT-CO2	0.00059868	0.420671	0.496	0.652	1
HDAC7	0.348097	0.419377	0.378	0.346	1
KPNA4	0.154099	0.418987	0.415	0.4	1
NDEL1	0.460607	0.418937	0.314	0.29	1
LYPLA1	0.268795	0.418381	0.285	0.246	1
TOM1	0.924902	0.417872	0.124	0.101	1
RPA3	0.722203	0.417861	0.116	0.123	1
APIP	0.66497	0.417846	0.176	0.174	1
CSAD	0.334079	0.417712	0.307	0.275	1
KRCC1	0.217342	0.417488	0.227	0.186	1
P2RX4	0.324864	0.416408	0.141	0.107	1
CCDC57	0.527861	0.416097	0.165	0.149	1
ACSS2	0.294912	0.415807	0.162	0.151	1
GOLGA1	0.284778	0.415331	0.242	0.205	1
KHDC4	0.442989	0.415161	0.242	0.198	1
DENND6A	1	0.414228	0.359	0.328	1
MYL12B	0.0567899	0.414005	0.394	0.382	1
AKAP6	0.377586	0.412893	0.211	0.259	1
PLXND1	0.090454	0.41282	0.349	0.339	1
GRB10	0.0749555	0.412566	0.62	0.621	1
SMIM19	0.411227	0.412383	0.161	0.138	1
KDM4B	0.183687	0.412114	0.399	0.353	1
TRIM26	0.792909	0.411594	0.182	0.146	1
LEMD2	0.722206	0.411198	0.18	0.136	1
CRK	0.0820338	0.411174	0.359	0.308	1
SFMBT2	0.299784	0.411055	0.514	0.496	1
KIF13A	0.391107	0.410763	0.6	0.578	1
NFATC3	0.0531247	0.410306	0.431	0.377	1
MDM4	0.0228218	0.410035	0.427	0.377	1
FOXF2	0.789288	0.40967	0.17	0.131	1
RIPK1	0.630645	0.409436	0.27	0.234	1
PALMD	0.0726326	0.409401	0.57	0.531	1
SHOC1	0.502262	0.409139	0.134	0.152	1
COG3	0.134554	0.40786	0.221	0.211	1
BACH1	0.364613	0.40785	0.431	0.391	1
PPP1R13L	0.436325	0.407722	0.151	0.104	1
IFNGR2	0.0295984	0.407695	0.411	0.406	1
KYAT3	0.20201	0.407086	0.211	0.187	1
PXDNL	1	0.40695	0.131	0.108	1
NEK3	0.354867	0.406683	0.362	0.311	1
MFSD4B	0.0157289	0.40656	0.373	0.35	1
FDPS	0.0948023	0.40621	0.326	0.298	1
SLC44A2	0.290454	0.405737	0.276	0.237	1
RFX2	0.784727	0.405633	0.141	0.119	1
ARID3B	0.580848	0.405513	0.135	0.102	1
ZHX3	0.408645	0.405468	0.413	0.394	1
DCP1B	0.951502	0.405435	0.144	0.133	1
RWDD1	0.164685	0.4054	0.195	0.164	1
LEPROT	0.36792	0.405333	0.294	0.245	1
NOL9	0.837457	0.404962	0.181	0.145	1
WDR37	0.790205	0.404953	0.372	0.348	1
SPECC1	0.889993	0.404856	0.399	0.382	1
ZNF529	1	0.404704	0.227	0.197	1
COPS5	0.41839	0.40462	0.162	0.137	1
CALD1	0.572416	0.404552	0.663	0.72	1
RAF1	0.477322	0.404488	0.396	0.355	1
MT-CYB	0.0883059	0.404071	0.483	0.601	1
NPIPB4	0.0178996	0.403829	0.409	0.322	1
WIPF1	0.242233	0.403688	0.294	0.245	1
BICRAL	0.0670771	0.403642	0.426	0.381	1
TOPORS	0.631005	0.403202	0.156	0.133	1
VSIR	0.0466507	0.402482	0.332	0.287	1
GIMAP5	0.505371	0.402348	0.279	0.228	1
ACTR1B	0.125561	0.402232	0.197	0.17	1
PPCDC	0.0803842	0.402204	0.243	0.192	1
VPS39	0.575682	0.40201	0.25	0.25	1
SETD7	0.061593	0.40163	0.286	0.234	1
BCL7C	0.0693578	0.400042	0.207	0.15	1
ELOC	0.103746	0.399876	0.21	0.186	1
ARHGAP1	0.610669	0.399825	0.189	0.159	1
SLC9A8	0.946884	0.399525	0.215	0.196	1
MGRN1	0.0123975	0.399454	0.237	0.213	1
CACNA1E	0.62654	0.399268	0.168	0.205	1
OSBPL5	0.370487	0.39924	0.216	0.174	1
STX12	0.40245	0.399029	0.512	0.529	1
GLOD4	0.496261	0.3989	0.123	0.108	1
IP6K2	0.596562	0.398324	0.258	0.21	1
HS6ST3	0.419691	0.397652	0.153	0.286	1
QRICH1	0.522406	0.3976	0.298	0.255	1
CARMIL1	0.567468	0.397	0.271	0.29	1
PSMB1	1	0.396838	0.268	0.218	1
PRKCSH	0.623647	0.396321	0.155	0.108	1
DRG1	0.3268	0.396209	0.218	0.182	1
NUP88	0.945497	0.395957	0.211	0.183	1
TSPAN4	0.093348	0.394893	0.213	0.159	1
AGO3	0.0675479	0.394012	0.518	0.478	1
BFAR	0.224084	0.39388	0.18	0.145	1
FRMD8	0.0935316	0.393829	0.162	0.116	1
NR1H2	0.386965	0.392779	0.14	0.111	1
ABCA3	0.598679	0.392751	0.253	0.206	1
TRAK1	0.429706	0.391681	0.447	0.415	1
SIMC1	0.935917	0.391612	0.207	0.165	1
HES1	0.16932	0.391435	0.225	0.181	1
HGSNAT	0.534474	0.391281	0.441	0.416	1
BBS9	0.0372052	0.391034	0.781	0.781	1
ZNF827	0.192496	0.390777	0.114	0.135	1
MGA	0.111483	0.390537	0.337	0.31	1
SYBU	0.688681	0.390227	0.184	0.213	1
CC2D2B	0.820854	0.390052	0.253	0.213	1
TPM4	0.315262	0.389933	0.476	0.504	1
WDR1	1	0.389847	0.249	0.215	1
WDR19	0.94029	0.389674	0.162	0.15	1
RABGAP1	0.843646	0.389574	0.568	0.545	1
CLEC14A	0.417336	0.389253	0.274	0.239	1
COX10	0.644814	0.388459	0.162	0.127	1
MAPKBP1	0.0306133	0.388253	0.304	0.257	1
TMEM230	0.958845	0.388216	0.216	0.171	1
ANO5	0.889608	0.38796	0.173	0.147	1
EEF1D	0.710819	0.387384	0.331	0.306	1
ARAP2	0.0758955	0.387258	0.417	0.435	1
ESAM	0.00386536	0.387144	0.38	0.341	1
CCT7	0.518123	0.386915	0.169	0.144	1
ECH1	0.499875	0.38672	0.149	0.108	1
SEC24C	0.655955	0.386473	0.14	0.109	1
UBXN4	0.378066	0.386422	0.466	0.457	1
LPIN2	0.562679	0.385803	0.282	0.268	1
PEAK1	0.405197	0.385792	0.579	0.568	1
VSIG10	0.77624	0.385612	0.229	0.187	1
RASAL2	0.0126495	0.38554	0.783	0.795	1
DLST	0.729798	0.385368	0.211	0.176	1
AGO4	0.255872	0.385236	0.404	0.377	1
PITPNC1	0.577717	0.384681	0.554	0.561	1
NCOA7	0.419664	0.384383	0.46	0.492	1
HSD17B4	0.0639875	0.383792	0.421	0.401	1
TOX	0.855201	0.383608	0.445	0.441	1
ETFA	0.554485	0.382911	0.337	0.303	1
CCN1	0.88631	0.382865	0.174	0.119	1
ARMC1	0.668575	0.382804	0.185	0.169	1
SORBS2	4.39971e-05	0.38258	0.729	0.748	1
SNRPG	0.256603	0.38248	0.191	0.14	1
POLR3C	1	0.382405	0.147	0.121	1
SDHD	0.683979	0.382396	0.183	0.139	1
RAPGEF3	0.932497	0.382301	0.218	0.159	1
ZNF595	0.841868	0.382202	0.133	0.113	1
CTDSP1	0.886981	0.38207	0.243	0.203	1
PLPP3	0.41533	0.381987	0.151	0.159	1
GNA13	0.937555	0.381941	0.297	0.255	1
NME3	0.551707	0.38188	0.248	0.223	1
SPOP	0.0400821	0.381279	0.41	0.392	1
RHOJ	0.762702	0.381213	0.393	0.362	1
RANBP3L	0.755765	0.381155	0.135	0.107	1
CHFR	0.789902	0.381057	0.279	0.249	1
SETD5	0.281194	0.380845	0.637	0.645	1
SSR2	0.110912	0.380276	0.21	0.17	1
UBR7	0.757724	0.379827	0.117	0.116	1
GTPBP2	0.658598	0.37965	0.117	0.104	1
TEAD4	0.885842	0.379298	0.141	0.111	1
FNBP1L	0.551192	0.379286	0.402	0.381	1
TGIF2	0.0191097	0.379096	0.136	0.102	1
PLSCR1	0.284644	0.379085	0.429	0.391	1
B3GNT2	0.262009	0.379079	0.25	0.214	1
ME2	0.193558	0.378621	0.242	0.227	1
ADCY3	0.492361	0.378015	0.193	0.168	1
WBP4	0.325164	0.377968	0.273	0.251	1
GIMAP1	0.0641541	0.377642	0.186	0.135	1
ARHGAP31	0.00495255	0.377539	0.645	0.65	1
PLD1	0.237741	0.377305	0.114	0.113	1
DHX38	0.781732	0.37689	0.154	0.131	1
TAP1	0.288343	0.376206	0.146	0.127	1
SCFD2	0.393665	0.375714	0.423	0.378	1
MED27	0.227963	0.375562	0.346	0.32	1
SPOCK1	0.783334	0.375435	0.186	0.24	1
RAD51D	0.533149	0.3754	0.118	0.105	1
ZNF131	0.11865	0.375019	0.423	0.39	1
MARK4	0.257812	0.37497	0.25	0.236	1
POGLUT1	0.0172132	0.374607	0.125	0.116	1
RECQL	0.533457	0.374439	0.15	0.12	1
ABHD17B	0.509841	0.37427	0.183	0.145	1
AGPAT4	0.555681	0.37373	0.319	0.306	1
CCND3	0.0963818	0.373412	0.504	0.556	1
TAF11	0.476318	0.372608	0.23	0.197	1
FRS2	0.436477	0.3726	0.386	0.36	1
NEBL	0.0192117	0.372171	0.822	0.735	1
MCM9	0.0184471	0.372037	0.291	0.24	1
BMP2K	0.456414	0.371644	0.47	0.475	1
PIP5K1A	0.124199	0.37145	0.377	0.342	1
SAMD4B	0.818537	0.371431	0.295	0.274	1
TBC1D4	0.0521906	0.371147	0.737	0.721	1
SLC30A6	0.8455	0.371118	0.201	0.176	1
SRSF4	0.27983	0.3711	0.509	0.527	1
EPM2A	0.171034	0.370991	0.153	0.131	1
NIPA2	0.868934	0.369012	0.149	0.131	1
SLC30A5	0.618501	0.368885	0.206	0.174	1
RAB11FIP3	0.24636	0.368616	0.319	0.264	1
OPA3	1	0.36846	0.189	0.149	1
YAF2	0.246545	0.368268	0.435	0.418	1
PTPN21	1	0.368218	0.232	0.195	1
KLHL24	0.702954	0.368038	0.368	0.348	1
ANKRD10	0.00133231	0.367893	0.453	0.444	1
RUSC2	0.112279	0.367876	0.386	0.368	1
CNOT11	0.696964	0.367616	0.133	0.109	1
GCN1	0.883233	0.367338	0.163	0.143	1
IFT43	0.965195	0.367209	0.216	0.196	1
KLF7	0.322662	0.367114	0.566	0.539	1
ACADVL	0.139646	0.366414	0.218	0.197	1
ANKMY1	0.447095	0.36623	0.172	0.145	1
COX16	0.259795	0.366222	0.191	0.162	1
AMN1	0.782802	0.366016	0.193	0.165	1
ATF6B	0.718227	0.365958	0.187	0.152	1
KRTCAP2	0.871248	0.365941	0.243	0.209	1
RALA	0.748624	0.365888	0.288	0.249	1
ATF7	0.804435	0.365887	0.443	0.397	1
PXN	0.0795502	0.365329	0.339	0.295	1
KIF26B	0.520942	0.365322	0.256	0.231	1
WDR73	0.582923	0.365024	0.173	0.14	1
CYFIP1	0.000653346	0.365006	0.454	0.411	1
NTRK3	0.288003	0.364325	0.272	0.329	1
TM4SF18	0.5339	0.364054	0.303	0.258	1
ZNF585B	0.74102	0.364008	0.192	0.176	1
GIPC1	0.711994	0.363228	0.22	0.192	1
DCLK2	0.208125	0.363139	0.475	0.451	1
SHF	1	0.363007	0.144	0.112	1
TBC1D16	0.700488	0.362589	0.221	0.213	1
SLC25A26	0.506071	0.362247	0.258	0.242	1
N4BP2	0.969562	0.36198	0.211	0.162	1
IFT172	0.766999	0.361667	0.135	0.126	1
CADPS	0.270488	0.361311	0.141	0.165	1
SEZ6L	0.123149	0.360817	0.108	0.139	1
CDK5RAP1	0.462204	0.360521	0.189	0.151	1
HLA-B	0.0854635	0.360263	0.587	0.588	1
ITGA10	0.11297	0.36026	0.199	0.176	1
ANGPT2	0.174037	0.360051	0.282	0.199	1
MAFG	0.483699	0.35988	0.146	0.118	1
ARPC1B	0.790751	0.359688	0.299	0.238	1
MTMR7	0.879043	0.359256	0.105	0.106	1
MTMR4	1	0.35922	0.135	0.129	1
ATP11A	0.139251	0.3592	0.463	0.449	1
RNF103	0.197298	0.359044	0.169	0.147	1
TPCN1	0.464407	0.358833	0.215	0.201	1
ZNF322	1	0.358789	0.167	0.15	1
TXNDC5	0.126949	0.358747	0.17	0.132	1
SEC11A	0.266886	0.358345	0.264	0.203	1
KIFC3	0.791735	0.358166	0.168	0.135	1
TGS1	0.102162	0.358075	0.211	0.182	1
COL5A3	0.0803156	0.357472	0.19	0.184	1
YES1	0.261056	0.357288	0.497	0.484	1
LCP2	0.845408	0.357276	0.156	0.129	1
FUS	0.116565	0.357169	0.527	0.53	1
HLA-A	0.011658	0.356413	0.505	0.521	1
KLHDC10	0.854824	0.356225	0.364	0.303	1
ZNF263	0.685191	0.355974	0.135	0.101	1
ASL	1	0.35545	0.147	0.115	1
NET1	0.0130262	0.355344	0.531	0.532	1
CTDSP2	0.373628	0.353188	0.259	0.234	1
MID1	0.914221	0.3531	0.222	0.206	1
NKD1	0.0985389	0.353095	0.415	0.398	1
SLC31A1	0.0119649	0.352957	0.317	0.279	1
SLC17A5	0.768606	0.352369	0.192	0.157	1
DCAF12	0.685032	0.352293	0.13	0.103	1
SRC	0.52172	0.351826	0.16	0.116	1
PALD1	0.988158	0.351455	0.435	0.397	1
ENOX2	0.902401	0.350929	0.242	0.201	1
ABHD18	0.0302434	0.350594	0.319	0.278	1
CCND1	0.776132	0.350195	0.238	0.201	1
C1orf43	0.710285	0.349896	0.226	0.189	1
LPAR6	0.0104862	0.34941	0.342	0.318	1
SIRT2	0.415296	0.349187	0.167	0.17	1
SHLD2	1	0.349109	0.344	0.294	1
SPARCL1	0.0972422	0.348878	0.743	0.899	1
NUP58	0.636667	0.348792	0.296	0.283	1
DPP6	0.0976508	0.348339	0.194	0.303	1
TCN2	0.00532112	0.348283	0.272	0.217	1
ADPGK	0.469939	0.347921	0.156	0.129	1
KMT2B	0.622622	0.347361	0.155	0.119	1
PIBF1	0.534309	0.347005	0.51	0.484	1
ZNF564	0.682531	0.346774	0.126	0.101	1
IDH2	0.875887	0.346759	0.125	0.111	1
USP4	0.888562	0.346736	0.306	0.28	1
ELP4	0.48702	0.346542	0.453	0.422	1
TECPR2	1	0.34645	0.303	0.274	1
DIP2B	0.348334	0.346235	0.554	0.549	1
ZNF567	0.828584	0.345945	0.128	0.103	1
STXBP5L	0.472582	0.345293	0.154	0.24	1
SLC27A1	0.552035	0.345266	0.152	0.127	1
OPHN1	0.551816	0.345263	0.394	0.418	1
PARP8	0.413085	0.345186	0.239	0.205	1
TNS2	0.408374	0.344938	0.384	0.336	1
VAT1	0.418485	0.344914	0.167	0.117	1
WDPCP	0.949735	0.344914	0.499	0.455	1
FYN	0.107036	0.344703	0.623	0.639	1
GPR146	0.0271686	0.344649	0.152	0.109	1
CYP20A1	0.122363	0.344474	0.354	0.33	1
CUEDC2	0.28684	0.344452	0.124	0.107	1
TSC2	0.74973	0.344304	0.194	0.188	1
S100A10	0.506474	0.344148	0.249	0.204	1
ANKRD36C	0.191349	0.344126	0.409	0.396	1
ARL17B	0.172757	0.344012	0.278	0.277	1
TGFBR2	0.000615297	0.343869	0.61	0.617	1
FNIP1	0.863093	0.34325	0.5	0.471	1
CREM	0.311938	0.343132	0.352	0.333	1
VMP1	0.0410059	0.342382	0.439	0.439	1
LRRC1	0.669665	0.342283	0.253	0.264	1
ADCY4	0.0823821	0.341762	0.313	0.293	1
CRCP	0.0891885	0.341416	0.201	0.185	1
DELE1	0.676396	0.341303	0.259	0.222	1
FIGN	0.285844	0.34098	0.147	0.144	1
ST6GALNAC3	0.254341	0.340906	0.869	0.842	1
INTS10	1	0.340865	0.246	0.232	1
TYW5	0.0038836	0.340633	0.149	0.131	1
NOTCH4	0.205748	0.340342	0.395	0.322	1
TET2	0.0981976	0.340273	0.372	0.346	1
NUP98	0.605947	0.340231	0.378	0.342	1
HLA-C	0.0268118	0.3402	0.492	0.495	1
ABCC1	0.553043	0.339886	0.217	0.213	1
TMEM63B	0.6908	0.33933	0.161	0.126	1
ERO1B	0.964835	0.339304	0.217	0.201	1
ZNRF2	0.345218	0.339294	0.243	0.221	1
AFG3L2	0.631928	0.339252	0.235	0.209	1
KALRN	0.0696348	0.338951	0.457	0.516	1
MTERF1	1	0.338874	0.255	0.219	1
PLEKHM2	0.37555	0.338547	0.272	0.229	1
NDUFV3	0.821005	0.338328	0.218	0.181	1
KLF3	0.871458	0.338177	0.376	0.334	1
KATNAL2	0.694545	0.337389	0.13	0.123	1
ENG	0.00215766	0.337152	0.53	0.589	1
LGALS8	0.382843	0.336942	0.154	0.135	1
SPSB3	0.101297	0.336556	0.164	0.128	1
SLC38A11	0.932239	0.33546	0.269	0.229	1
SAP30BP	0.403183	0.335056	0.232	0.222	1
CD74	0.0517936	0.334459	0.18	0.181	1
ZNF197	0.927562	0.334106	0.189	0.16	1
RIPOR2	0.742452	0.333864	0.206	0.206	1
CELF4	0.31086	0.333847	0.12	0.171	1
RAB9A	1	0.333819	0.128	0.106	1
METRN	0.437165	0.333766	0.147	0.173	1
TMEM44	0.0141088	0.333702	0.314	0.291	1
B3GALNT1	0.539114	0.333609	0.128	0.115	1
DHTKD1	0.941748	0.333278	0.144	0.12	1
KCNQ5	0.766584	0.332826	0.146	0.229	1
ANKRD44	0.433786	0.332533	0.551	0.499	1
SYNRG	0.333509	0.332467	0.395	0.385	1
NT5C3A	0.417508	0.332237	0.293	0.268	1
METTL16	0.170345	0.331899	0.246	0.21	1
TOX4	0.355506	0.331846	0.234	0.212	1
SLC44A1	0.390994	0.33172	0.365	0.4	1
NSMAF	0.519216	0.331511	0.256	0.237	1
SUN2	0.66467	0.331383	0.237	0.197	1
DGCR8	0.732207	0.33127	0.162	0.106	1
BAZ1A	0.212088	0.331211	0.246	0.214	1
TP53BP2	0.0386631	0.331068	0.188	0.181	1
LAMB2	0.185977	0.330939	0.222	0.17	1
PMAIP1	0.113851	0.330735	0.151	0.114	1
EIF3G	0.482909	0.329613	0.144	0.104	1
PRKD2	0.552349	0.32949	0.229	0.2	1
NELFCD	0.551056	0.329027	0.151	0.135	1
IQCK	0.522424	0.328176	0.222	0.23	1
CHMP4A	0.639326	0.32802	0.169	0.154	1
FLRT2	0.839576	0.327787	0.297	0.272	1
RABGEF1	0.639672	0.327259	0.491	0.453	1
RBM6	0.651517	0.327157	0.697	0.705	1
GOSR1	0.744909	0.326494	0.318	0.279	1
SELENOO	0.924416	0.326253	0.204	0.177	1
DGUOK	0.278313	0.325875	0.191	0.181	1
ANKAR	0.150703	0.325607	0.354	0.315	1
DAAM1	0.123117	0.325013	0.422	0.402	1
RNASEH2C	0.935323	0.324311	0.137	0.119	1
FRMPD4	0.0640392	0.324172	0.117	0.155	1
NPLOC4	0.19686	0.324004	0.304	0.278	1
FBXO21	0.26333	0.323927	0.375	0.388	1
PTPN18	0.539789	0.323498	0.147	0.129	1
PPFIA1	0.112264	0.3233	0.447	0.437	1
RAPGEF6	0.211468	0.323226	0.472	0.438	1
SSR4	0.521305	0.323046	0.179	0.163	1
NKAIN2	0.0274621	0.322802	0.26	0.313	1
DEGS1	0.688832	0.322642	0.151	0.126	1
NOD1	0.0882114	0.322053	0.324	0.315	1
FNTB	0.947616	0.321496	0.146	0.123	1
MRPS10	0.553347	0.321455	0.131	0.107	1
TDRP	0.00669151	0.321399	0.408	0.357	1
ZNF251	0.304519	0.321173	0.26	0.228	1
RRP1B	0.635966	0.320985	0.252	0.219	1
LMF1	0.283571	0.3208	0.298	0.262	1
OTUD7B	0.574519	0.320692	0.332	0.305	1
CASS4	0.16683	0.320579	0.19	0.145	1
ZNF84	0.356203	0.320515	0.19	0.189	1
RIN2	0.00974744	0.320317	0.695	0.735	1
GARNL3	0.501426	0.320316	0.276	0.279	1
CASK	0.715779	0.320272	0.426	0.426	1
BST2	0.0201907	0.320221	0.359	0.324	1
CCNH	1	0.320164	0.571	0.564	1
RNF149	0.594665	0.320087	0.283	0.276	1
KHSRP	0.229405	0.319073	0.174	0.146	1
ANKS3	0.466125	0.319024	0.138	0.118	1
ANKFY1	1	0.318842	0.303	0.303	1
HMGXB3	0.259361	0.318521	0.286	0.25	1
RCC1L	0.827112	0.318441	0.137	0.115	1
CECR2	0.076991	0.318283	0.241	0.225	1
SEMA6D	0.309311	0.31795	0.178	0.194	1
SH2B1	0.92015	0.317737	0.184	0.15	1
MBD4	0.143416	0.317611	0.166	0.166	1
PKNOX1	0.0822602	0.317524	0.192	0.17	1
CNTRL	0.0679355	0.31733	0.258	0.26	1
PPM1D	0.875365	0.317094	0.213	0.194	1
PI4KB	0.150166	0.316886	0.195	0.167	1
FAM149B1	0.203858	0.316856	0.19	0.159	1
STARD3	0.133197	0.316841	0.228	0.174	1
PSME2	0.404627	0.316764	0.143	0.117	1
PSMB3	0.954916	0.316481	0.158	0.137	1
PRRG1	0.293517	0.316352	0.35	0.347	1
BCAR3	0.48679	0.315382	0.423	0.396	1
CCDC14	0.16031	0.315244	0.272	0.264	1
DMD	0.209783	0.315209	0.437	0.484	1
SHC2	0.0388871	0.314933	0.323	0.291	1
ZIC1	0.631117	0.314896	0.239	0.191	1
ABCB9	0.997852	0.314809	0.166	0.136	1
CNTNAP3B	0.00785837	0.314659	0.385	0.366	1
PKN3	0.957831	0.314634	0.21	0.157	1
KCTD10	0.188266	0.314403	0.182	0.154	1
KCTD13	0.554945	0.313934	0.136	0.112	1
UTP6	0.749143	0.313695	0.16	0.154	1
ITCH	0.215924	0.313118	0.535	0.519	1
KIAA1958	0.0891858	0.313042	0.133	0.125	1
KIF13B	0.0335061	0.312976	0.407	0.417	1
ZCCHC10	0.591479	0.312928	0.197	0.163	1
PCSK7	0.0222985	0.312913	0.243	0.221	1
COMMD1	0.638739	0.312895	0.516	0.491	1
TUG1	0.154946	0.312471	0.329	0.287	1
RBM45	0.686098	0.311969	0.124	0.113	1
PTOV1	0.705255	0.311773	0.168	0.138	1
SENP1	0.304237	0.311675	0.182	0.154	1
ZNF791	1	0.311655	0.219	0.205	1
PSMC4	0.896964	0.311635	0.135	0.117	1
HIPK3	0.347849	0.311543	0.572	0.626	1
RBM8A	0.403854	0.311063	0.216	0.175	1
TAGLN2	0.493905	0.310794	0.328	0.302	1
PES1	0.68069	0.310515	0.17	0.134	1
TRIP10	0.531913	0.310415	0.121	0.107	1
ZNF566	0.903174	0.310393	0.151	0.125	1
LDLRAD3	0.0349313	0.310215	0.628	0.659	1
AREL1	0.480775	0.309875	0.182	0.163	1
AASS	0.0724194	0.309552	0.248	0.268	1
PDE6D	0.229572	0.309482	0.175	0.156	1
DOCK5	0.965138	0.309282	0.14	0.152	1
WDR26	0.171868	0.308982	0.368	0.336	1
FUT9	0.0857361	0.30877	0.179	0.254	1
HNRNPA1	0.370971	0.308322	0.312	0.282	1
SAP30L	0.0470355	0.308212	0.119	0.107	1
SAMM50	0.524817	0.308096	0.226	0.186	1
RNF10	0.808344	0.308035	0.3	0.259	1
ARPC3	0.90001	0.307982	0.34	0.314	1
VPS35L	0.234095	0.307845	0.345	0.339	1
ASB7	0.675651	0.307636	0.116	0.104	1
EPHA4	0.000254935	0.307587	0.534	0.631	1
FNTA	0.231983	0.307437	0.313	0.295	1
BAMBI	0.183185	0.30731	0.2	0.171	1
EFCAB13	0.212126	0.307063	0.204	0.215	1
PHF20	0.576171	0.306925	0.405	0.377	1
TRRAP	0.216346	0.306886	0.388	0.377	1
SRARP	0.263719	0.306786	0.271	0.224	1
SREBF1	0.0974417	0.306572	0.111	0.107	1
RPS6KA2	0.181588	0.306272	0.711	0.74	1
ZNF253	0.728193	0.305871	0.135	0.109	1
WASF2	0.003817	0.305553	0.548	0.566	1
LPXN	0.770287	0.305154	0.131	0.119	1
TANC1	0.053715	0.304827	0.649	0.693	1
ZNF417	0.555545	0.304812	0.119	0.101	1
TTC17	0.975032	0.304553	0.603	0.615	1
SH2D3C	0.00635223	0.30427	0.34	0.295	1
SEPHS1	0.387772	0.304221	0.154	0.133	1
LRP10	0.597496	0.304041	0.162	0.122	1
SMAP2	0.612763	0.303815	0.226	0.275	1
SLIRP	1	0.303774	0.26	0.247	1
CCDC12	0.789397	0.303675	0.207	0.209	1
MATN3	0.753326	0.303318	0.172	0.106	1
SMIM3	0.52812	0.302846	0.206	0.165	1
NUP85	1	0.302793	0.156	0.128	1
SLC16A4	0.0398926	0.302776	0.24	0.192	1
HSPBAP1	0.154598	0.302349	0.134	0.109	1
BLMH	1	0.302324	0.194	0.182	1
YME1L1	0.618626	0.302275	0.376	0.374	1
MAP4	0.675367	0.301684	0.681	0.774	1
RALY	0.344084	0.301428	0.357	0.318	1
RSAD2	0.231549	0.301396	0.242	0.2	1
PAXBP1	0.590372	0.301207	0.382	0.37	1
GAS2L1	0.963367	0.301168	0.159	0.135	1
CHSY1	0.386443	0.300932	0.488	0.471	1
CHRM3	0.339601	0.300663	0.142	0.2	1
SMARCC1	0.057647	0.300571	0.485	0.464	1
LNX1	0.899168	0.300539	0.13	0.143	1
CSNK1G1	0.545938	0.300366	0.356	0.334	1
SNX4	0.603293	0.300311	0.298	0.291	1
PPP4C	0.347044	0.300266	0.153	0.115	1
EPN1	0.140658	0.300221	0.194	0.169	1
PCNX4	0.83833	0.300026	0.386	0.338	1
FUT11	1	0.299911	0.174	0.135	1
PELI2	0.48228	0.299463	0.416	0.376	1
VAV2	0.376301	0.299414	0.125	0.115	1
GBE1	0.278246	0.299318	0.426	0.4	1
XRRA1	0.60405	0.299028	0.252	0.241	1
TMBIM4	0.631597	0.298939	0.395	0.363	1
APPL2	0.226731	0.298871	0.373	0.343	1
THUMPD2	0.228744	0.29878	0.234	0.227	1
RPL10	0.000711811	0.29824	0.5	0.613	1
TMEM192	1	0.29805	0.135	0.118	1
APOE	0.0751105	0.298011	0.206	0.307	1
C2orf76	0.810274	0.297986	0.119	0.103	1
CEP95	0.393579	0.297901	0.238	0.233	1
STXBP4	0.762251	0.297867	0.194	0.189	1
GPALPP1	0.482938	0.297749	0.239	0.222	1
FAM193A	0.472258	0.297699	0.389	0.378	1
SUMF1	0.354364	0.297585	0.487	0.463	1
SGCE	0.866766	0.297011	0.227	0.24	1
RPL11	0.0476267	0.296694	0.46	0.5	1
IRAK4	1	0.29639	0.175	0.131	1
CPSF3	0.723168	0.296388	0.112	0.11	1
SAT1	0.595972	0.296203	0.574	0.575	1
KLHL29	0.142626	0.295792	0.24	0.233	1
LAPTM4A	0.0247866	0.295592	0.385	0.359	1
COX7A1	0.0691563	0.295485	0.199	0.166	1
IL13RA1	0.175152	0.295464	0.364	0.334	1
BCL2L1	0.745414	0.295441	0.457	0.416	1
TBC1D14	0.261891	0.295441	0.198	0.19	1
APEX1	0.694495	0.295345	0.132	0.11	1
ZFAND4	1	0.295179	0.137	0.117	1
FILIP1	0.797342	0.29463	0.132	0.12	1
MSL2	0.888145	0.294426	0.258	0.205	1
SORBS3	0.27533	0.294215	0.239	0.197	1
URI1	0.133597	0.294182	0.427	0.422	1
TOM1L2	0.710625	0.294134	0.337	0.321	1
ANP32B	0.163009	0.294025	0.242	0.23	1
CAV2	0.300233	0.293969	0.259	0.22	1
GHR	0.733011	0.29396	0.198	0.176	1
MTERF4	0.20957	0.293567	0.256	0.25	1
AMBRA1	0.614632	0.293388	0.408	0.371	1
CASP4	1	0.293384	0.202	0.213	1
C19orf25	0.536911	0.293305	0.155	0.133	1
BRAF	0.115392	0.293293	0.622	0.643	1
CEP68	0.304531	0.293237	0.313	0.291	1
ZNF718	0.489307	0.292849	0.281	0.263	1
CAT	0.650009	0.292771	0.159	0.127	1
PIAS1	0.236617	0.292614	0.634	0.676	1
FBLN2	0.89188	0.292437	0.166	0.142	1
HERPUD1	0.0812534	0.29197	0.562	0.556	1
MSRA	0.505618	0.291893	0.505	0.49	1
RPL12	0.111747	0.291809	0.251	0.268	1
LHFPL2	0.398557	0.291407	0.375	0.338	1
MTCH2	0.846046	0.291363	0.214	0.215	1
HNRNPF	0.0118466	0.291076	0.279	0.242	1
CCZ1	0.883839	0.291019	0.156	0.123	1
CD151	0.454616	0.291016	0.217	0.197	1
MRPS25	0.139729	0.290389	0.171	0.164	1
KCNC4	0.193814	0.290278	0.157	0.128	1
CRPPA	0.671005	0.290212	0.165	0.14	1
PSMA2	0.952304	0.29009	0.18	0.139	1
ELAVL1	0.359509	0.289906	0.248	0.228	1
KATNBL1	0.33405	0.289498	0.411	0.403	1
REV3L	0.673423	0.289377	0.565	0.557	1
CATSPER2	0.710345	0.28918	0.188	0.17	1
SRSF11	0.000770652	0.289163	0.586	0.624	1
LTBR	0.850483	0.289145	0.137	0.101	1
PPM1H	0.0716507	0.288997	0.534	0.532	1
AXL	0.566203	0.288924	0.157	0.129	1
ABHD5	0.402991	0.28869	0.164	0.131	1
NCK1	0.136721	0.288304	0.314	0.272	1
EFHD1	0.56173	0.288292	0.188	0.162	1
TPST1	0.0273137	0.288124	0.336	0.32	1
IGBP1	0.163638	0.287978	0.186	0.159	1
URGCP	0.622681	0.287794	0.286	0.236	1
TBX3	0.0025016	0.287499	0.29	0.234	1
ADRM1	0.00176175	0.287177	0.135	0.111	1
EIF4E	0.679834	0.286337	0.272	0.239	1
GTF2B	0.436132	0.286272	0.182	0.181	1
DENND11	0.293214	0.286086	0.228	0.217	1
ZNF277	0.393678	0.285969	0.297	0.271	1
PFN1	1	0.285865	0.26	0.25	1
MYO1D	0.843357	0.285571	0.329	0.308	1
ZNF266	0.41748	0.285513	0.153	0.14	1
PARL	0.71875	0.285509	0.207	0.19	1
FAM133B	0.72866	0.285478	0.393	0.411	1
CSRP2	0.16082	0.285373	0.278	0.24	1
TMCC1	0.539812	0.285363	0.52	0.514	1
OXNAD1	0.160515	0.285324	0.184	0.178	1
PPP3CC	0.0568081	0.284966	0.538	0.535	1
REEP3	0.309918	0.284859	0.446	0.42	1
RPH3AL	0.096604	0.284323	0.197	0.167	1
DDOST	0.64155	0.28415	0.14	0.115	1
DACH1	0.00843932	0.283946	0.605	0.609	1
FGR	0.543245	0.283461	0.212	0.185	1
PRKRIP1	0.86301	0.283324	0.364	0.334	1
NECTIN2	0.112537	0.283021	0.362	0.361	1
MBOAT2	0.693694	0.2825	0.472	0.459	1
NVL	0.149266	0.282348	0.251	0.247	1
DNAJC24	0.137809	0.282337	0.209	0.203	1
UBE2R2	0.509759	0.281802	0.454	0.444	1
WASF3	0.760912	0.281714	0.181	0.211	1
UNK	0.258283	0.281654	0.238	0.228	1
SZRD1	0.244242	0.281434	0.204	0.156	1
EPHA3	0.103286	0.281383	0.382	0.36	1
GATAD1	0.195216	0.280774	0.317	0.301	1
AP3S1	0.0298532	0.280371	0.542	0.527	1
RERG	0.351462	0.280267	0.247	0.226	1
EIF4A1	0.836638	0.279978	0.351	0.322	1
BTN3A1	0.616799	0.279831	0.134	0.109	1
TAF15	0.97987	0.279805	0.544	0.573	1
FSTL1	0.713471	0.279383	0.306	0.291	1
GNG11	0.00896667	0.279013	0.343	0.328	1
ERLEC1	0.620768	0.278733	0.209	0.187	1
PMP22	0.811117	0.278703	0.202	0.166	1
REST	0.961796	0.278603	0.222	0.199	1
NTPCR	0.839506	0.278323	0.111	0.106	1
NDC1	0.87646	0.278189	0.119	0.112	1
TNK2	0.73202	0.27804	0.144	0.131	1
CCDC148	1	0.277847	0.159	0.118	1
GIGYF1	0.503553	0.277309	0.182	0.147	1
CSK	0.224952	0.276971	0.114	0.111	1
ZNF700	0.633872	0.276874	0.144	0.118	1
CAPN7	0.623972	0.276596	0.398	0.4	1
NR2C1	0.384997	0.276376	0.307	0.295	1
MOSMO	0.299723	0.275852	0.361	0.348	1
ACTN4	0.356305	0.275852	0.625	0.68	1
AK3	0.039441	0.275656	0.324	0.287	1
MGAT1	0.107978	0.275486	0.301	0.26	1
NOC3L	0.0414277	0.27533	0.195	0.201	1
SIDT1	0.82917	0.275282	0.144	0.139	1
MAN2A1	0.0998256	0.275122	0.366	0.386	1
SEMA5A	0.141234	0.275104	0.299	0.252	1
NOL7	1	0.274684	0.217	0.214	1
ITGA1	0.0411679	0.274133	0.569	0.536	1
BACE1	0.749394	0.274034	0.165	0.164	1
CYTH1	0.0130564	0.272665	0.564	0.589	1
TMEM117	0.562322	0.272562	0.361	0.327	1
PLCB1	0.0947189	0.272507	0.626	0.689	1
SCAP	0.911459	0.272166	0.221	0.182	1
PRKAG2	0.521128	0.271944	0.414	0.372	1
SH3BP2	0.284998	0.271591	0.101	0.101	1
FAF2	1	0.27147	0.261	0.232	1
RYK	0.791513	0.271436	0.375	0.361	1
TRAF3	0.107766	0.27112	0.212	0.219	1
DEGS2	0.00802233	0.271057	0.2	0.168	1
EXOSC10	0.972094	0.270892	0.195	0.189	1
GNB4	0.592675	0.270659	0.409	0.421	1
UHRF2	0.207443	0.270579	0.33	0.331	1
S100A13	0.480604	0.270488	0.195	0.165	1
ORC5	0.415896	0.270377	0.212	0.205	1
NUP160	0.136385	0.270325	0.29	0.28	1
ZNF43	0.297637	0.27007	0.254	0.235	1
EIF4E2	0.731552	0.269731	0.169	0.143	1
CERS5	0.401848	0.269711	0.253	0.217	1
SPINT2	0.151901	0.269688	0.141	0.151	1
BTF3L4	1	0.269454	0.213	0.188	1
ZNF766	0.304311	0.268824	0.123	0.102	1
AASDH	0.193825	0.268644	0.154	0.145	1
MCCC2	0.196159	0.268617	0.187	0.17	1
ABHD12	0.244082	0.268513	0.214	0.222	1
DCAF7	0.823752	0.26849	0.331	0.308	1
ST3GAL1	0.112271	0.268418	0.437	0.436	1
RPS23	0.0380323	0.268355	0.444	0.537	1
TRIM56	0.343338	0.26821	0.338	0.314	1
SLC7A5	0.00791184	0.267532	0.59	0.615	1
MAP3K2	0.066181	0.266944	0.461	0.456	1
UBE2O	1	0.26687	0.216	0.204	1
SH3BGRL2	0.0411377	0.266455	0.28	0.283	1
CORO2B	0.318688	0.266065	0.128	0.131	1
CCSER1	0.767161	0.265982	0.268	0.377	1
PAWR	0.619349	0.265081	0.319	0.298	1
ABL1	0.976955	0.265058	0.425	0.404	1
RPS6KC1	0.0657268	0.264926	0.508	0.518	1
RAP1A	0.133068	0.264858	0.555	0.567	1
ELMO1	0.476681	0.264521	0.701	0.71	1
SH3BGRL3	0.197686	0.264102	0.192	0.182	1
ERAP1	0.414144	0.264003	0.156	0.158	1
C9orf85	0.769757	0.263834	0.215	0.182	1
RPS2	0.0363498	0.263592	0.362	0.403	1
SAR1A	1	0.263474	0.228	0.217	1
CTNNBIP1	0.505258	0.263378	0.24	0.197	1
MCC	0.935662	0.262922	0.541	0.485	1
POGZ	0.0466122	0.262853	0.539	0.555	1
PIGB	0.679324	0.262442	0.115	0.104	1
RNASEH1	1	0.262428	0.129	0.106	1
ZNF611	0.0977752	0.262331	0.23	0.18	1
TSC22D2	0.217396	0.262264	0.426	0.391	1
GGNBP2	0.0789117	0.262032	0.368	0.37	1
S100PBP	1	0.261677	0.286	0.253	1
RNF169	0.0853796	0.261608	0.33	0.311	1
JMJD1C	0.0909561	0.261596	0.859	0.897	1
CEBPG	0.697627	0.261184	0.173	0.142	1
SMAD4	1	0.260923	0.354	0.35	1
BGN	0.76508	0.260861	0.217	0.173	1
PTDSS1	1	0.260274	0.121	0.111	1
FNBP4	0.121806	0.260191	0.494	0.514	1
ZNF562	0.416236	0.260177	0.226	0.182	1
EYA3	0.590421	0.260008	0.324	0.296	1
EFCAB11	0.260849	0.259924	0.154	0.146	1
MYO6	0.0226154	0.259825	0.645	0.649	1
EIF3J	0.314031	0.259525	0.286	0.275	1
COPE	0.058206	0.259505	0.182	0.167	1
RABEPK	0.362894	0.259161	0.119	0.104	1
SARNP	0.95259	0.259082	0.341	0.315	1
GRHPR	0.763271	0.259013	0.128	0.109	1
ACOX3	0.313865	0.258933	0.156	0.15	1
NFATC2IP	0.845236	0.258762	0.253	0.239	1
SLC38A2	0.0578177	0.258589	0.422	0.429	1
CDK14	0.30969	0.258342	0.301	0.311	1
IPPK	0.368371	0.258092	0.146	0.131	1
RNF185	0.482524	0.257876	0.16	0.14	1
PACS2	0.426286	0.257862	0.276	0.268	1
TTC7B	0.109346	0.257746	0.403	0.364	1
GMEB2	0.559396	0.257369	0.114	0.103	1
ARAP3	0.237662	0.257325	0.306	0.276	1
PICALM	0.134361	0.257184	0.8	0.835	1
SFXN1	0.758173	0.257127	0.156	0.175	1
EP300	0.401323	0.257062	0.446	0.463	1
CKLF	0.454235	0.256875	0.151	0.115	1
NGDN	0.624164	0.256871	0.14	0.122	1
GYS1	0.634991	0.256666	0.126	0.12	1
PPM1B	0.150914	0.256656	0.357	0.353	1
PBRM1	0.363975	0.256556	0.491	0.481	1
HDAC3	0.563813	0.256507	0.135	0.119	1
MIA2	0.942219	0.256411	0.353	0.35	1
ZCWPW2	0.672583	0.256387	0.146	0.117	1
SRP19	0.722551	0.256112	0.217	0.209	1
GTDC1	0.747229	0.255877	0.431	0.406	1
PNPT1	0.952644	0.255763	0.277	0.255	1
RPS4X	0.0331205	0.25574	0.368	0.433	1
NARS2	0.386641	0.255721	0.175	0.163	1
FPGT	0.899972	0.255578	0.149	0.134	1
REPS1	0.686807	0.255144	0.332	0.35	1
TGFBRAP1	0.381359	0.254706	0.152	0.116	1
KBTBD2	0.0998953	0.25433	0.3	0.282	1
MED15	0.0136715	0.254241	0.316	0.299	1
PEX2	0.672902	0.254121	0.135	0.116	1
CCNT1	0.107219	0.253914	0.202	0.193	1
CNOT7	0.784737	0.253665	0.17	0.159	1
SRSF5	0.180364	0.253513	0.484	0.509	1
SLC30A7	0.109666	0.253474	0.3	0.296	1
SLC24A2	0.116423	0.253437	0.151	0.21	1
ADNP2	0.867044	0.253102	0.195	0.182	1
BAIAP2	0.115628	0.253	0.288	0.269	1
TANK	0.199868	0.252973	0.463	0.441	1
NF2	1	0.252816	0.173	0.16	1
RNF170	0.848309	0.252764	0.232	0.225	1
ZNF333	0.101074	0.252636	0.134	0.115	1
AARSD1	0.617358	0.252603	0.114	0.101	1
SCAF4	0.260074	0.252297	0.263	0.25	1
CRYZL1	0.327847	0.25213	0.255	0.228	1
SUPT3H	0.475134	0.251979	0.453	0.416	1
CLEC16A	0.211932	0.251832	0.39	0.372	1
SNRPD1	0.0479534	0.251342	0.154	0.133	1
MRPL1	0.780893	0.25128	0.374	0.355	1
GSN	0.218237	0.251276	0.438	0.424	1
PSMD3	1	0.251252	0.133	0.106	1
ST3GAL3	0.242376	0.250904	0.387	0.365	1
DMGDH	0.161668	0.250139	0.179	0.169	1
ZNF621	0.742166	0.250015	0.221	0.187	1
TAB2	0.101654	0.249954	0.422	0.424	1
CHTOP	0.835268	0.249824	0.184	0.161	1
RNF19A	0.386203	0.249796	0.6	0.612	1
FAM114A1	0.639409	0.249734	0.196	0.172	1
AFF4	0.0864848	0.249421	0.573	0.595	1
PAM16	0.911565	0.249413	0.147	0.121	1
RORA	0.640365	0.249132	0.807	0.787	1
CRTC3	0.153294	0.249109	0.384	0.347	1
TUT4	0.457879	0.249008	0.58	0.58	1
GSPT1	0.0692504	0.248844	0.322	0.334	1
GFOD2	0.446372	0.248564	0.184	0.149	1
SRSF10	0.00979473	0.248501	0.449	0.443	1
ALG8	0.834215	0.248439	0.138	0.126	1
DNAJB12	0.826799	0.248124	0.167	0.146	1
SASH1	0.150925	0.247925	0.729	0.764	1
RIMS2	0.0160858	0.247914	0.38	0.4	1
LIMK2	0.140537	0.247913	0.244	0.22	1
UBAP2	0.894313	0.247779	0.38	0.334	1
NUP43	0.362683	0.247391	0.138	0.124	1
CPSF7	0.17395	0.246789	0.221	0.197	1
SERPING1	1	0.246554	0.134	0.116	1
TCF3	0.0251851	0.24639	0.178	0.137	1
EED	0.593371	0.246272	0.144	0.154	1
DCP1A	0.641009	0.246109	0.303	0.301	1
METTL4	0.657004	0.245786	0.149	0.144	1
ELL	0.776201	0.245779	0.156	0.114	1
MRPL51	0.798744	0.245669	0.136	0.122	1
RFX7	0.440964	0.245668	0.384	0.37	1
SLC35A5	0.497772	0.245664	0.125	0.135	1
RNF38	0.0588091	0.245649	0.493	0.508	1
ITFG2	0.591942	0.245338	0.115	0.119	1
TBC1D20	0.81462	0.24516	0.195	0.163	1
ANTXR2	0.310679	0.244763	0.133	0.106	1
TRIR	0.0148326	0.244695	0.266	0.227	1
CNN3	0.691201	0.244563	0.373	0.369	1
FRY	0.170535	0.244124	0.561	0.597	1
ABLIM3	0.527315	0.243718	0.455	0.459	1
SLC25A51	0.529403	0.243709	0.157	0.127	1
DDX39B	0.176723	0.243546	0.342	0.332	1
SLC8B1	0.580707	0.243488	0.137	0.117	1
USP42	0.256313	0.243239	0.222	0.202	1
AKAP8	0.455296	0.243073	0.152	0.138	1
GMEB1	0.113077	0.242986	0.128	0.13	1
RSPRY1	0.803877	0.241948	0.254	0.211	1
USP20	0.562433	0.241896	0.133	0.116	1
ERP44	0.527285	0.241852	0.346	0.337	1
MTSS2	1	0.241827	0.132	0.142	1
SHQ1	0.0957828	0.241726	0.15	0.14	1
NOL4L	0.239194	0.241718	0.15	0.142	1
VKORC1L1	0.723128	0.241664	0.286	0.266	1
ATP2B4	0.646996	0.241269	0.324	0.364	1
PPARA	0.224942	0.241087	0.193	0.143	1
PUDP	0.530867	0.240852	0.216	0.204	1
MVP	0.012757	0.240722	0.19	0.169	1
LENG8	0.905565	0.240372	0.276	0.237	1
HECW2	0.483658	0.240357	0.191	0.201	1
OFD1	0.800926	0.240295	0.275	0.276	1
LTO1	0.608756	0.240035	0.124	0.109	1
PRMT7	0.512981	0.239983	0.16	0.146	1
PRPF40B	0.164768	0.239947	0.197	0.182	1
TRMT61B	0.369285	0.239842	0.162	0.141	1
SLC16A7	0.657597	0.239613	0.108	0.139	1
TDG	0.668469	0.239555	0.194	0.168	1
BTG2	0.306632	0.239435	0.389	0.321	1
ITGB1	0.57275	0.239429	0.552	0.561	1
ZNF605	0.505646	0.239407	0.126	0.108	1
RMC1	0.636192	0.239279	0.121	0.102	1
TBPL1	0.63974	0.239144	0.216	0.189	1
TMEM241	0.750503	0.239002	0.168	0.193	1
LIMS1	0.329255	0.238912	0.446	0.465	1
OMD	0.0895595	0.238606	0.133	0.132	1
PARVB	0.115022	0.238578	0.423	0.432	1
SIVA1	0.505753	0.238549	0.165	0.133	1
COX20	0.954289	0.238546	0.181	0.176	1
SDHAF2	1	0.237958	0.179	0.146	1
FOXN3	0.0866573	0.237942	0.745	0.796	1
ZFYVE16	0.0315968	0.237654	0.479	0.484	1
KLHL20	0.877289	0.237644	0.326	0.314	1
DNMBP	0.78857	0.237622	0.201	0.192	1
BACH2	0.13533	0.237452	0.279	0.233	1
ACO1	0.99113	0.237094	0.218	0.218	1
ZNF544	0.72409	0.237064	0.295	0.261	1
GALNT10	0.449318	0.236727	0.268	0.26	1
ZNF592	0.79985	0.23666	0.232	0.208	1
FAM222B	0.231399	0.23657	0.356	0.349	1
PSMA3	0.00296486	0.23653	0.281	0.274	1
NUP188	0.954363	0.236499	0.143	0.125	1
PNPLA2	0.385211	0.236382	0.134	0.118	1
CWF19L1	0.937152	0.236339	0.177	0.157	1
SETDB1	0.593171	0.236124	0.206	0.166	1
KDM2B	0.194588	0.23607	0.239	0.209	1
MCM3AP	0.762578	0.236018	0.232	0.229	1
RPS27L	0.836534	0.236003	0.197	0.174	1
RAB27A	1	0.235993	0.222	0.232	1
RHOC	0.81447	0.23598	0.244	0.224	1
PKD2	0.922972	0.23591	0.427	0.428	1
ZBTB40	1	0.235894	0.153	0.135	1
TVP23C	0.17025	0.235486	0.292	0.295	1
ST6GAL1	0.186537	0.235461	0.74	0.764	1
IFI16	0.0540869	0.235309	0.393	0.393	1
TCF7L2	0.161087	0.234889	0.569	0.593	1
ACAD10	0.711574	0.234823	0.141	0.121	1
KDM3B	0.531856	0.234761	0.366	0.363	1
ZNF248	0.351945	0.234722	0.273	0.279	1
MYO1E	0.811614	0.234591	0.558	0.569	1
ASRGL1	0.433069	0.234384	0.155	0.156	1
ZNF410	0.203375	0.23365	0.2	0.166	1
RC3H1	0.284168	0.233645	0.442	0.427	1
EIF5A	0.675267	0.233512	0.133	0.119	1
ZNF44	0.297033	0.233438	0.296	0.276	1
KCMF1	0.0229802	0.233407	0.401	0.406	1
NOM1	1	0.233119	0.132	0.117	1
CD58	0.375352	0.232731	0.297	0.285	1
RSRP1	0.109985	0.2327	0.494	0.502	1
SP1	0.674686	0.232607	0.176	0.166	1
MTG1	0.577238	0.232284	0.216	0.211	1
GPATCH2	0.901331	0.232094	0.314	0.278	1
ZMYM5	0.140217	0.231578	0.227	0.201	1
MIDN	0.656106	0.231517	0.23	0.219	1
SLC36A4	0.645049	0.23134	0.213	0.215	1
PRMT2	0.000388002	0.231079	0.526	0.542	1
SLC7A6	0.426059	0.23095	0.21	0.181	1
CCDC138	0.655113	0.230949	0.153	0.129	1
SNX24	0.762366	0.230834	0.279	0.266	1
C1orf159	0.187068	0.230691	0.129	0.123	1
PAN3	0.0674448	0.230448	0.584	0.611	1
EVL	0.0527559	0.230306	0.427	0.42	1
ZNF641	0.536445	0.230254	0.16	0.132	1
FGF12	0.593641	0.230116	0.194	0.322	1
CHURC1	0.0439019	0.229874	0.286	0.275	1
SENP5	0.35747	0.229639	0.42	0.398	1
RNASE1	0.18134	0.229424	0.287	0.273	1
SNX29	0.755595	0.229321	0.475	0.46	1
PPP5C	0.540443	0.229272	0.195	0.161	1
RNF34	0.183207	0.228737	0.224	0.191	1
MLH1	0.679616	0.228662	0.141	0.138	1
MFHAS1	0.160208	0.228651	0.427	0.418	1
ENSA	0.0812761	0.228096	0.43	0.434	1
NRF1	0.154048	0.227495	0.398	0.392	1
NOL10	0.710713	0.227253	0.297	0.273	1
AGBL3	0.302984	0.226955	0.166	0.144	1
PSMD7	0.888137	0.226921	0.193	0.183	1
PTPN2	1	0.226663	0.252	0.251	1
TOM1L1	0.411163	0.226438	0.105	0.112	1
MGST2	0.00391958	0.226088	0.355	0.309	1
BBS5	0.16587	0.225664	0.204	0.172	1
FOXJ3	0.0575635	0.225441	0.499	0.501	1
SLC25A33	0.185569	0.225236	0.158	0.139	1
TIMP3	0.0596863	0.225171	0.597	0.549	1
NT5C2	0.622431	0.224902	0.472	0.47	1
ARL13B	0.0885196	0.22482	0.232	0.22	1
CYSLTR2	0.94928	0.224785	0.159	0.122	1
TMEM184C	0.782075	0.224781	0.191	0.17	1
SNRNP40	0.691357	0.224377	0.217	0.182	1
CDR2	0.308311	0.22418	0.311	0.304	1
EHMT1	0.0775104	0.224157	0.527	0.548	1
SCAMP3	0.738764	0.224119	0.123	0.108	1
ETV6	0.26102	0.223971	0.57	0.595	1
TET3	0.131368	0.223593	0.243	0.21	1
STRADA	0.77396	0.223527	0.255	0.24	1
CCNY	0.00904241	0.223405	0.743	0.796	1
CCDC102B	0.539762	0.223138	0.216	0.202	1
CORO1B	0.00316591	0.222852	0.138	0.101	1
POU2F1	0.365889	0.222773	0.486	0.473	1
TOGARAM1	0.17111	0.222668	0.303	0.303	1
ADAMTS10	1	0.222348	0.23	0.194	1
CASP3	0.960701	0.222048	0.169	0.165	1
TBCA	1	0.222016	0.426	0.445	1
TSEN2	0.874349	0.221847	0.156	0.152	1
ARF4	0.650698	0.221842	0.242	0.248	1
ZNF10	0.165186	0.221682	0.207	0.179	1
PER2	0.118088	0.221597	0.154	0.131	1
ERCC6L2	0.320256	0.221442	0.394	0.4	1
GIMAP6	0.10752	0.221325	0.176	0.139	1
U2AF2	0.942747	0.220996	0.124	0.105	1
PRDM4	0.504329	0.22082	0.152	0.131	1
RAB10	0.0671407	0.220778	0.49	0.484	1
FERMT2	0.146433	0.220758	0.396	0.385	1
TTL	0.849026	0.220755	0.243	0.252	1
ATF6	0.58388	0.220731	0.465	0.455	1
RIC1	0.671965	0.220656	0.39	0.386	1
SURF4	0.414897	0.220635	0.196	0.185	1
MAMLD1	0.889643	0.220432	0.213	0.194	1
FBXO42	0.492261	0.220385	0.354	0.353	1
SNW1	0.645098	0.220361	0.269	0.255	1
PCF11	0.110348	0.220282	0.318	0.303	1
LONP2	0.0204912	0.220173	0.506	0.522	1
ARFGEF2	0.0756762	0.220103	0.586	0.61	1
UBXN7	0.140296	0.219948	0.286	0.265	1
PPP1R12B	0.151092	0.219878	0.416	0.445	1
REV1	0.171363	0.219859	0.396	0.397	1
AGO2	0.0268941	0.219351	0.386	0.381	1
GRAMD1A	0.298877	0.219294	0.177	0.174	1
RBM27	0.569234	0.219292	0.338	0.326	1
ZNF155	0.26675	0.219247	0.132	0.12	1
POLG	0.858819	0.219041	0.145	0.12	1
PFDN1	0.00613445	0.218801	0.346	0.326	1
ZNF24	0.47985	0.218781	0.228	0.213	1
PDHA1	0.271033	0.21878	0.134	0.135	1
CXCL12	0.72514	0.218777	0.337	0.307	1
PCGF2	0.0803685	0.218718	0.157	0.117	1
RCBTB2	0.3267	0.218621	0.238	0.233	1
MICAL3	0.211274	0.218276	0.378	0.362	1
MTF2	0.0342732	0.218242	0.349	0.342	1
UBE2N	0.593341	0.218107	0.277	0.249	1
TNS3	0.538467	0.218041	0.243	0.255	1
LARP4B	0.355039	0.218027	0.48	0.483	1
GOLM1	0.189955	0.217648	0.27	0.274	1
ZNF445	1	0.217193	0.193	0.18	1
DNM1L	0.776692	0.216673	0.446	0.417	1
PRSS23	0.0651483	0.216505	0.357	0.371	1
DGKD	0.829255	0.216429	0.145	0.139	1
EDIL3	0.244605	0.216415	0.282	0.311	1
CD109	0.249077	0.216105	0.261	0.218	1
AKAP8L	0.450928	0.216055	0.32	0.291	1
HSDL2	0.365182	0.216039	0.151	0.141	1
DIDO1	0.651739	0.215809	0.366	0.344	1
TAB1	0.679369	0.215449	0.126	0.11	1
AVL9	0.368037	0.215253	0.491	0.514	1
RPA2	0.899127	0.215237	0.117	0.107	1
SP3	0.163811	0.21512	0.385	0.362	1
JAKMIP2	0.0659202	0.215115	0.145	0.172	1
PRKAR2A	0.935684	0.21504	0.362	0.359	1
FLYWCH1	1	0.214745	0.166	0.145	1
GDAP2	0.65511	0.214708	0.193	0.183	1
ZNF254	0.859627	0.214622	0.311	0.282	1
NAALADL2	0.856806	0.214558	0.449	0.415	1
LEF1	0.025066	0.214494	0.717	0.719	1
SYNC	0.71837	0.214377	0.146	0.172	1
RETREG3	0.655383	0.214272	0.227	0.2	1
SCYL2	0.283897	0.213922	0.326	0.307	1
CYB5D2	0.757084	0.213895	0.156	0.152	1
RTCB	0.0459156	0.213862	0.205	0.192	1
ARMC2	0.434351	0.213731	0.195	0.166	1
CDK11B	0.914537	0.213649	0.177	0.174	1
IREB2	0.145944	0.213477	0.317	0.3	1
PRKCA	0.757838	0.213406	0.396	0.461	1
KPNA6	0.919588	0.213043	0.315	0.309	1
CSE1L	0.439002	0.212842	0.216	0.227	1
DCTN2	0.407176	0.212387	0.228	0.226	1
TRMT44	0.20803	0.212272	0.143	0.135	1
BRD1	0.653514	0.212071	0.259	0.239	1
XPO4	0.970084	0.212063	0.322	0.328	1
NRBP2	0.641295	0.211888	0.148	0.143	1
MICU2	0.230253	0.211797	0.387	0.377	1
SLC9B2	0.757459	0.21174	0.15	0.138	1
SCYL3	0.864198	0.211713	0.13	0.117	1
ADGRL1	0.42023	0.211708	0.232	0.208	1
COL6A2	0.761589	0.211582	0.162	0.115	1
PITPNM2	0.650183	0.211349	0.355	0.337	1
HDAC8	0.409203	0.210769	0.494	0.494	1
CIRBP	0.00812209	0.210694	0.398	0.404	1
TAOK2	0.407404	0.210588	0.208	0.19	1
UBXN2A	0.920265	0.210284	0.255	0.256	1
ATPAF1	0.654021	0.209803	0.172	0.189	1
MED13L	0.424301	0.20964	0.793	0.799	1
IQCB1	0.403106	0.2096	0.27	0.243	1
MAPK6	0.206231	0.209565	0.345	0.364	1
PCDH11X	0.269564	0.209436	0.148	0.166	1
MTMR3	0.0191998	0.209043	0.405	0.397	1
SLC16A2	0.0210288	0.208797	0.326	0.28	1
KDELR2	0.303852	0.20875	0.165	0.132	1
INTS2	0.690322	0.208644	0.129	0.127	1
BCLAF3	1	0.208413	0.185	0.167	1
VAC14	1	0.208309	0.127	0.106	1
PTS	0.882447	0.208306	0.259	0.257	1
PIGG	0.0887249	0.208088	0.236	0.232	1
LMBR1	0.0963267	0.207849	0.675	0.713	1
MORC2	0.821208	0.207226	0.151	0.143	1
UVRAG	0.354526	0.206895	0.59	0.637	1
[truncated: 5,234 more rows]

## Sheet: L2_3_IT
	p_val	avg_log2FC	pct.1	pct.2	p_val_adj
KLHL1	0	3.02154	0.4	0.131	0
SOX6	1.51206e-207	2.93165	0.321	0.112	5.61928e-203
IL1RAPL2	0	2.92757	0.392	0.119	0
ADARB2	8.66493e-30	2.91651	0.408	0.155	3.22015e-25
TESK2	2.09611e-226	2.85718	0.277	0.102	7.78976e-222
LHFPL3	3.12297e-274	2.77917	0.411	0.17	1.16059e-269
NKAIN3	0	2.70751	0.474	0.169	0
PIK3C2G	1.12484e-108	2.70117	0.205	0.122	4.18024e-104
LUZP2	0	2.68253	0.687	0.364	0
PCDH15	0	2.67441	0.457	0.168	0
NCKAP5	1.20327e-242	2.65011	0.301	0.11	4.4717e-238
NPIPB5	0	2.6098	0.3	0.168	0
MYO16	0	2.60151	0.645	0.369	0
ERBB4	2.24906e-256	2.57709	0.451	0.292	8.35819e-252
PLPPR1	0	2.54818	0.444	0.236	0
PCSK5	7.47755e-110	2.52514	0.249	0.101	2.77888e-105
SEMA5A	7.40518e-103	2.5243	0.275	0.102	2.75199e-98
FNBP1L	0	2.49147	0.435	0.215	0
EYS	0	2.39481	0.449	0.348	0
DISC1	1.40615e-244	2.38913	0.25	0.132	5.22569e-240
PARD3B	2.19863e-183	2.32878	0.173	0.102	8.17075e-179
CNTNAP4	0	2.28874	0.3	0.132	0
GRIK3	0	2.28575	0.25	0.144	0
TOX3	1.73179e-157	2.27036	0.313	0.131	6.43585e-153
ZHX2	2.13501e-284	2.24321	0.281	0.148	7.93433e-280
TENM1	0	2.2005	0.468	0.299	0
NKAIN1	4.16135e-189	2.18278	0.212	0.124	1.54648e-184
SOGA1	0	2.14967	0.368	0.179	0
CCDC180	2.69256e-221	2.14676	0.218	0.131	1.00064e-216
FBXL7	4.82256e-140	2.13949	0.223	0.135	1.79221e-135
SRGAP1	0	2.11649	0.349	0.222	0
SLC1A3	9.03374e-158	2.11575	0.338	0.107	3.35721e-153
SLC35F4	2.35443e-43	2.09134	0.263	0.142	8.74975e-39
ZNF286A	9.51142e-201	2.07626	0.267	0.156	3.53473e-196
C8orf34	0	2.07278	0.488	0.328	0
FSTL5	6.82385e-217	2.04474	0.478	0.238	2.53595e-212
LUC7L3	0	2.03757	0.807	0.865	0
SPATA13	0	2.03634	0.306	0.177	0
CCDC196	8.92813e-150	2.03585	0.179	0.115	3.31796e-145
TIA1	0	2.01715	0.331	0.212	0
RBM25	0	2.00959	0.697	0.822	0
KANK1	9.49592e-90	1.98645	0.162	0.111	3.52897e-85
KCNIP1	8.21151e-101	1.9801	0.188	0.103	3.05164e-96
SDK2	0	1.95852	0.302	0.229	0
NTNG2	0	1.95726	0.165	0.136	0
GRIN3A	1.31936e-210	1.95676	0.247	0.136	4.90315e-206
C5AR1	5.16448e-211	1.94948	0.152	0.103	1.91928e-206
C11orf80	0	1.94495	0.58	0.292	0
SYT17	0	1.9334	0.454	0.307	0
PTGER3	2.54527e-112	1.9027	0.208	0.102	9.45898e-108
PBX4	0	1.89826	0.244	0.178	0
GLRA2	1.66504e-165	1.87459	0.226	0.146	6.18777e-161
RASGEF1C	0	1.86591	0.289	0.213	0
LTBP4	0	1.85167	0.297	0.244	0
ZNF700	6.28751e-112	1.84909	0.166	0.104	2.33663e-107
RAI14	4.09008e-182	1.84716	0.169	0.125	1.52e-177
POLR2J3	0	1.8435	0.454	0.276	0
LRRC3B	0	1.82481	0.267	0.162	0
N4BP2	4.56884e-301	1.82092	0.305	0.256	1.69792e-296
CREB5	7.57618e-273	1.81417	0.332	0.233	2.81553e-268
MMD2	5.65712e-223	1.80666	0.207	0.199	2.10236e-218
PARD3	6.60207e-79	1.80627	0.258	0.118	2.45353e-74
PLD5	1.93806e-48	1.78985	0.271	0.125	7.20239e-44
ZNF709	4.94395e-183	1.7875	0.244	0.148	1.83732e-178
PHF21B	1.12816e-123	1.77665	0.229	0.155	4.19259e-119
DHRSX	1.15042e-218	1.7718	0.336	0.21	4.27531e-214
CPVL	1.18169e-170	1.76968	0.171	0.111	4.39151e-166
TSHZ2	1.36655e-36	1.7682	0.294	0.162	5.07851e-32
CDKL3	9.32528e-269	1.75617	0.308	0.188	3.46555e-264
ARRDC1	3.8243e-187	1.75342	0.18	0.128	1.42122e-182
KLHL5	4.65292e-210	1.75157	0.269	0.215	1.72916e-205
ATP13A4	3.87111e-148	1.73509	0.138	0.148	1.43862e-143
CELF6	8.12626e-159	1.72343	0.256	0.15	3.01996e-154
ZNF544	0	1.70843	0.412	0.255	0
CPNE7	1.44715e-281	1.70087	0.154	0.11	5.37806e-277
KIF21B	0	1.69804	0.378	0.347	0
DNER	2.16767e-299	1.69643	0.394	0.286	8.0557e-295
PTPRZ1	1.02497e-285	1.69193	0.436	0.364	3.80911e-281
NOTCH2	2.7171e-121	1.69079	0.126	0.101	1.00976e-116
GRIK1	9.21473e-172	1.68913	0.495	0.385	3.42447e-167
PRR5	2.41403e-186	1.68816	0.125	0.108	8.97127e-182
AGRN	7.02805e-135	1.68666	0.185	0.124	2.61183e-130
BCAR3	7.35021e-243	1.68485	0.203	0.142	2.73156e-238
ZNF626	5.67756e-304	1.67754	0.363	0.222	2.10995e-299
DDX19B	5.21827e-145	1.67717	0.193	0.135	1.93927e-140
CLEC2D	2.71305e-265	1.66479	0.126	0.107	1.00825e-260
MEGF11	3.80382e-297	1.6641	0.213	0.197	1.41361e-292
ADAMTS17	6.68604e-168	1.64872	0.258	0.201	2.48473e-163
DOCK10	1.29049e-180	1.64684	0.225	0.156	4.79587e-176
ZNF587B	5.15491e-152	1.63786	0.248	0.167	1.91572e-147
SPHKAP	1.27761e-101	1.63575	0.383	0.212	4.74797e-97
CFLAR	4.40794e-201	1.63186	0.261	0.202	1.63812e-196
CHD3	0	1.63094	0.418	0.416	0
L3MBTL1	0	1.62648	0.376	0.357	0
MCC	4.18644e-135	1.62533	0.146	0.14	1.55581e-130
ARHGAP23	0	1.62464	0.241	0.181	0
ADAMTS9	2.60808e-193	1.61853	0.112	0.101	9.69242e-189
PXDN	0	1.61753	0.127	0.122	0
TMEM91	4.24919e-147	1.61676	0.246	0.176	1.57912e-142
CHD5	0	1.61644	0.686	0.806	0
RYR3	0	1.6039	0.673	0.618	0
SFMBT2	0	1.59981	0.509	0.427	0
CXXC4	0	1.59857	0.182	0.161	0
CCBE1	7.25695e-115	1.5943	0.405	0.27	2.6969e-110
ZNF605	0	1.59026	0.235	0.171	0
EFCAB11	3.21381e-127	1.58967	0.176	0.108	1.19435e-122
MTSS1	0	1.58289	0.367	0.365	0
CRYZL1	0	1.5772	0.334	0.237	0
SEMA4A	2.04285e-292	1.56291	0.177	0.154	7.59184e-288
CRAMP1	1.06587e-210	1.56247	0.237	0.18	3.96109e-206
ZNF37A	0	1.5623	0.42	0.265	0
TRPC4	1.89064e-296	1.56107	0.359	0.285	7.02618e-292
LIPI	5.7111e-74	1.5527	0.176	0.138	2.12242e-69
MYO10	3.68018e-169	1.54903	0.118	0.113	1.36766e-164
RAD51D	1.82539e-180	1.54863	0.234	0.156	6.78371e-176
TGFB2	2.40736e-157	1.54803	0.147	0.126	8.94649e-153
FRMD3	0	1.54777	0.343	0.31	0
PALMD	0	1.54698	0.296	0.225	0
RFC3	0	1.54147	0.436	0.402	0
RAB3IP	1.57124e-242	1.5386	0.237	0.181	5.8392e-238
DNAH2	0	1.53575	0.142	0.123	0
SLC6A1	3.39093e-61	1.53019	0.193	0.112	1.26017e-56
PIK3R3	9.27976e-160	1.52494	0.299	0.23	3.44864e-155
RBMS3	2.45302e-270	1.51998	0.499	0.497	9.11615e-266
GALNT14	0	1.51618	0.329	0.306	0
SEZ6	0	1.51602	0.286	0.284	0
DGKD	1.67505e-249	1.5159	0.24	0.216	6.22499e-245
SLC35A3	7.02887e-265	1.51198	0.271	0.184	2.61214e-260
SCN9A	0	1.50866	0.333	0.264	0
PSMD9	4.1789e-80	1.50804	0.16	0.107	1.553e-75
GPC5	1.8114e-135	1.50561	0.512	0.411	6.7317e-131
SULF2	7.21671e-141	1.5044	0.128	0.129	2.68195e-136
A2M	9.33761e-269	1.50399	0.139	0.121	3.47014e-264
SLC9A9	5.44882e-291	1.50338	0.346	0.303	2.02495e-286
CHST11	0	1.49867	0.498	0.5	0
HIP1	0	1.49803	0.328	0.293	0
LRMDA	2.72898e-239	1.49775	0.223	0.156	1.01417e-234
NTN1	2.02634e-167	1.48773	0.112	0.109	7.5305e-163
MAMLD1	0	1.4864	0.358	0.455	0
SAMD5	7.94255e-186	1.48259	0.295	0.216	2.95169e-181
FOXP2	0	1.47722	0.305	0.256	0
QKI	0	1.47628	0.509	0.563	0
FCHSD2	0	1.47389	0.559	0.542	0
ZNF783	0	1.47169	0.207	0.213	0
ABCC4	0	1.46982	0.229	0.227	0
ZNF585B	1.40759e-193	1.46818	0.242	0.187	5.23103e-189
ZNF506	0	1.46672	0.351	0.237	0
DNAH14	0	1.46411	0.431	0.334	0
WDR27	0	1.45973	0.35	0.256	0
TTLL9	1.43889e-266	1.44882	0.12	0.11	5.34734e-262
NCAN	0	1.44698	0.449	0.465	0
SLC8B1	0	1.44103	0.169	0.197	0
P2RY12	0	1.43611	0.203	0.189	0
PID1	2.37658e-129	1.43568	0.604	0.506	8.83207e-125
WDR6	0	1.43432	0.21	0.22	0
TMBIM4	1.00376e-222	1.43254	0.231	0.17	3.73028e-218
SOX4	0	1.4314	0.162	0.161	0
EMID1	1.43324e-189	1.43122	0.206	0.164	5.32636e-185
FBXO10	0	1.43083	0.353	0.308	0
VARS2	0	1.42583	0.161	0.181	0
ZNF585A	3.8762e-160	1.41874	0.206	0.142	1.44051e-155
NINL	4.28782e-186	1.41392	0.145	0.149	1.59348e-181
FXN	6.38158e-106	1.41293	0.159	0.11	2.37159e-101
CCDC146	0	1.41206	0.431	0.443	0
ZNF417	3.72545e-149	1.40833	0.155	0.109	1.38449e-144
GTF2H2	2.55742e-78	1.40272	0.187	0.147	9.50415e-74
BCL7C	9.31363e-145	1.38936	0.112	0.105	3.46123e-140
LRRC8D	0	1.38485	0.397	0.311	0
TRPV1	0	1.38328	0.17	0.177	0
IGFBP5	0	1.38053	0.269	0.256	0
LRRC8C	3.76801e-305	1.37577	0.285	0.202	1.40031e-300
CEACAM1	1.34103e-153	1.3689	0.153	0.143	4.98367e-149
L3MBTL4	1.86725e-95	1.3686	0.534	0.393	6.93925e-91
TSBP1	4.0962e-302	1.3598	0.17	0.16	1.52227e-297
ZNF551	2.21086e-44	1.35776	0.152	0.104	8.21623e-40
NXN	4.39958e-201	1.35719	0.129	0.133	1.63501e-196
DDX19A	8.38599e-209	1.35425	0.252	0.205	3.11649e-204
SLC2A11	9.65015e-186	1.35365	0.273	0.221	3.58629e-181
SVIL	0	1.3524	0.286	0.344	0
CDH7	4.15391e-95	1.35174	0.217	0.174	1.54372e-90
EZH2	2.73989e-182	1.35173	0.102	0.117	1.01823e-177
FAT4	1.04318e-182	1.35133	0.241	0.189	3.87676e-178
ANAPC10	0	1.35043	0.372	0.257	0
ZSCAN26	1.50164e-117	1.34756	0.252	0.19	5.58053e-113
GNB4	2.60116e-306	1.34594	0.206	0.175	9.66668e-302
CCDC144A	0	1.34458	0.624	0.718	0
FAM172A	0	1.34341	0.66	0.331	0
SLC27A1	0	1.3428	0.3	0.363	0
ADAMTSL3	0	1.34275	0.355	0.362	0
RBMS2	3.03062e-231	1.34163	0.157	0.163	1.12627e-226
RDH13	4.22202e-230	1.34049	0.173	0.16	1.56903e-225
BDP1	0	1.33855	0.718	0.826	0
SLC35F1	0	1.33803	0.629	0.562	0
TMEM14B	0	1.33309	0.557	0.336	0
MOV10	6.75734e-290	1.32925	0.112	0.119	2.51123e-285
SPARC	0	1.32775	0.181	0.146	0
ESR1	3.94791e-305	1.32625	0.152	0.147	1.46716e-300
C17orf80	2.74595e-104	1.32564	0.15	0.105	1.02048e-99
CELF4	0	1.32252	0.789	0.852	0
MUC20	7.47157e-274	1.3222	0.137	0.112	2.77666e-269
ZBTB20	0	1.31687	0.377	0.474	0
PRRC2C	0	1.3155	0.686	0.817	0
PRH1	0	1.31549	0.528	0.516	0
PELI2	2.22375e-117	1.30702	0.143	0.169	8.26414e-113
KIAA2026	0	1.30336	0.467	0.293	0
IQANK1	1.30925e-266	1.30145	0.162	0.152	4.86556e-262
KMT2B	0	1.30076	0.205	0.286	0
SUCLG2	1.47461e-157	1.29424	0.123	0.125	5.48008e-153
TBC1D26	0	1.29096	0.108	0.104	0
FILIP1	1.46274e-245	1.28997	0.151	0.134	5.43597e-241
PRPF4B	0	1.28928	0.424	0.287	0
DPYSL5	0	1.28909	0.362	0.404	0
BACE2	0	1.28627	0.288	0.305	0
CACNA1I	0	1.28509	0.319	0.359	0
SRGAP2C	3.51111e-218	1.28016	0.26	0.214	1.30483e-213
CDHR3	0	1.27874	0.407	0.411	0
VPS33B	5.45446e-133	1.27841	0.138	0.108	2.02704e-128
LIMA1	7.27542e-249	1.27758	0.189	0.217	2.70376e-244
DISP3	1.05642e-218	1.27732	0.155	0.156	3.92596e-214
MPV17L	9.62392e-97	1.27713	0.178	0.126	3.57654e-92
TENM3	7.57737e-264	1.27565	0.698	0.64	2.81598e-259
OCA2	0	1.27451	0.255	0.257	0
ZNF670	6.64162e-138	1.27181	0.14	0.111	2.46823e-133
SH3PXD2B	9.06748e-266	1.27173	0.139	0.154	3.36975e-261
ADGRV1	0	1.27098	0.466	0.557	0
ZNF655	0	1.26481	0.301	0.223	0
SGCZ	0	1.26445	0.718	0.631	0
EEF1AKMT2	1.78513e-256	1.26221	0.375	0.281	6.63407e-252
PFKFB4	2.11662e-153	1.25833	0.112	0.114	7.866e-149
DPYSL3	0	1.25624	0.319	0.27	0
SWAP70	5.69342e-177	1.25331	0.146	0.128	2.11585e-172
ADGRA3	8.18477e-272	1.25078	0.203	0.214	3.04171e-267
MDGA1	8.76159e-198	1.24922	0.21	0.182	3.25607e-193
USP3	3.24135e-274	1.24895	0.228	0.225	1.20458e-269
HIP1R	0	1.24645	0.143	0.165	0
EDA	5.56261e-159	1.24534	0.136	0.138	2.06723e-154
XKR4	2.34887e-181	1.24092	0.822	0.851	8.72912e-177
ARHGAP6	2.38054e-191	1.23959	0.207	0.155	8.84679e-187
PKN1	7.81482e-263	1.23863	0.147	0.147	2.90422e-258
RASAL1	0	1.23782	0.335	0.338	0
TULP3	4.39978e-248	1.23648	0.141	0.155	1.63509e-243
USP6NL	0	1.23173	0.194	0.244	0
PTN	3.40803e-191	1.23149	0.189	0.114	1.26653e-186
SLC29A4	4.71085e-292	1.23139	0.243	0.203	1.75069e-287
CENPJ	0	1.23104	0.253	0.321	0
FADS2	0	1.22896	0.224	0.245	0
CNPY2	0	1.22774	0.366	0.311	0
CNTNAP3B	0	1.22624	0.25	0.238	0
ADAM12	4.44903e-240	1.22446	0.133	0.146	1.65339e-235
WLS	5.80308e-139	1.22432	0.179	0.157	2.1566e-134
LCORL	0	1.22344	0.525	0.584	0
MLYCD	1.00209e-208	1.2216	0.133	0.147	3.72407e-204
CRB1	0	1.21926	0.261	0.289	0
PIK3C2B	0	1.21613	0.248	0.272	0
CKMT1A	4.23769e-159	1.21378	0.119	0.107	1.57485e-154
AMZ1	0	1.21233	0.281	0.302	0
HIVEP3	0	1.21044	0.769	0.827	0
YPEL1	0	1.20872	0.417	0.459	0
LRIG1	0	1.20786	0.212	0.264	0
CCDC88A	0	1.20362	0.834	0.884	0
NFE2L3	3.81613e-160	1.20327	0.147	0.131	1.41819e-155
FLCN	3.08951e-166	1.19843	0.263	0.201	1.14815e-161
PRRC2B	0	1.19768	0.548	0.325	0
TF	0	1.19496	0.15	0.145	0
SH3RF3	0	1.19192	0.678	0.756	0
SDHAF2	2.59283e-67	1.19124	0.183	0.142	9.63574e-63
ZNF512	5.13835e-188	1.1897	0.216	0.175	1.90957e-183
DMWD	3.16931e-147	1.18969	0.196	0.142	1.17781e-142
RBFA	1.14492e-87	1.18961	0.177	0.136	4.25488e-83
AP1G2	0	1.18927	0.251	0.35	0
CDH4	0	1.18315	0.474	0.545	0
OLFM2	2.51864e-301	1.18233	0.389	0.413	9.36002e-297
RFFL	0	1.17865	0.244	0.235	0
CACHD1	0	1.17817	0.261	0.272	0
SDHD	1.43835e-157	1.17793	0.17	0.146	5.34534e-153
KSR1	0	1.1778	0.322	0.372	0
ROBO2	0	1.1772	0.884	0.807	0
PCBD2	0	1.17476	0.201	0.221	0
EXD3	0	1.17196	0.353	0.472	0
FAM104A	3.25899e-114	1.17055	0.16	0.125	1.21114e-109
RASGRP2	8.43906e-175	1.17015	0.105	0.114	3.13621e-170
CUEDC1	2.23448e-138	1.16867	0.107	0.112	8.30399e-134
RYR1	0	1.16522	0.114	0.198	0
CCAR1	0	1.16459	0.482	0.668	0
LIFR	0	1.16348	0.311	0.38	0
FOXN3	0	1.16269	0.591	0.675	0
RAD51B	1.90748e-226	1.16031	0.247	0.239	7.08878e-222
SREK1	0	1.15942	0.466	0.688	0
ASMTL	2.45031e-78	1.15858	0.146	0.105	9.10609e-74
CCDC85C	3.90558e-275	1.15484	0.158	0.157	1.45143e-270
ADGRG1	0	1.14978	0.118	0.127	0
ZBTB8A	4.37849e-232	1.14857	0.215	0.208	1.62718e-227
RASGEF1B	0	1.14094	0.46	0.419	0
ZNF721	0	1.13824	0.605	0.662	0
COL11A1	5.37424e-247	1.13742	0.314	0.322	1.99723e-242
ZNF433	8.35473e-94	1.13723	0.11	0.104	3.10487e-89
BACH1	2.07918e-216	1.13452	0.228	0.27	7.72687e-212
KIF1C	0	1.13305	0.137	0.178	0
ST6GALNAC3	0	1.13191	0.559	0.595	0
ASIC2	0	1.13052	0.772	0.711	0
SLC4A5	2.63428e-307	1.13046	0.139	0.16	9.78976e-303
ENOSF1	2.58679e-109	1.12901	0.11	0.11	9.61329e-105
SLCO5A1	6.17365e-165	1.12817	0.103	0.129	2.29431e-160
KCNMB3	3.52691e-112	1.12805	0.104	0.118	1.3107e-107
FAM241A	0	1.12386	0.157	0.16	0
TMEM63C	0	1.12382	0.351	0.392	0
JPT2	5.28915e-184	1.12021	0.119	0.126	1.96561e-179
SMPD4	0	1.11922	0.235	0.269	0
COX15	2.10258e-93	1.11903	0.195	0.147	7.8138e-89
TOP1MT	9.11297e-191	1.1157	0.123	0.139	3.38665e-186
ZNF462	0	1.11398	0.326	0.4	0
CACNA1G	0	1.11339	0.307	0.385	0
MORN3	1.16955e-170	1.10863	0.122	0.126	4.34638e-166
ACTR3B	0	1.10791	0.432	0.37	0
ZNF500	1.05387e-171	1.10779	0.147	0.153	3.91652e-167
RNASET2	1.04397e-274	1.10735	0.168	0.167	3.87971e-270
CNTLN	8.47303e-237	1.10296	0.199	0.237	3.14883e-232
TMEM170A	4.04131e-104	1.10003	0.133	0.107	1.50187e-99
FXYD6	0	1.09995	0.454	0.268	0
SASH1	0	1.09928	0.313	0.361	0
FANCA	0	1.09704	0.235	0.279	0
CC2D2B	1.59614e-145	1.09251	0.123	0.143	5.93175e-141
NASP	0	1.09119	0.411	0.55	0
FGD4	0	1.08945	0.328	0.355	0
MAML2	1.07694e-276	1.08937	0.328	0.339	4.00225e-272
SMAD9	8.7458e-168	1.08917	0.112	0.106	3.2502e-163
LUC7L	0	1.0875	0.567	0.72	0
EPN2	0	1.08676	0.548	0.671	0
LTBP1	1.71921e-251	1.08673	0.124	0.165	6.3891e-247
TIAM1	0	1.08133	0.643	0.692	0
FERMT2	0	1.07843	0.215	0.246	0
PSD2	6.63429e-209	1.07636	0.112	0.119	2.4655e-204
HYDIN	0	1.07313	0.428	0.529	0
SRSF1	9.58415e-188	1.07136	0.227	0.187	3.56176e-183
TPRG1	3.6177e-209	1.06933	0.174	0.166	1.34445e-204
RBM27	0	1.06912	0.32	0.249	0
TTC4	1.90723e-120	1.06876	0.125	0.107	7.08783e-116
SERINC5	0	1.06561	0.443	0.53	0
TBCE	1.48208e-133	1.06552	0.213	0.196	5.50784e-129
SLC35E1	3.40116e-81	1.06068	0.164	0.123	1.26397e-76
WDR86	3.26656e-237	1.06006	0.139	0.136	1.21395e-232
DCAKD	0	1.05832	0.328	0.396	0
SYCP2L	0	1.0581	0.298	0.366	0
NRBP2	0	1.05539	0.302	0.343	0
SFRP4	2.44127e-191	1.05518	0.133	0.143	9.07247e-187
GRIP1	0	1.05467	0.628	0.631	0
BRSK1	0	1.05399	0.389	0.55	0
RCBTB2	0	1.05318	0.163	0.196	0
NEURL1B	0	1.05187	0.247	0.243	0
PLXND1	0	1.05162	0.29	0.365	0
PTPRM	8.88301e-248	1.05048	0.305	0.361	3.30119e-243
SRGAP2B	8.37929e-255	1.0494	0.254	0.304	3.114e-250
ABCB6	0	1.0477	0.133	0.225	0
RGS22	2.1633e-208	1.04724	0.17	0.147	8.03947e-204
PABPC4	0	1.047	0.126	0.206	0
ZNF528	0	1.04569	0.273	0.36	0
PDIA2	0	1.04557	0.167	0.306	0
CCDC148	0	1.04273	0.366	0.441	0
TIMP2	0	1.0425	0.178	0.188	0
GPSM1	0	1.04171	0.163	0.205	0
CALN1	0	1.04034	0.727	0.766	0
AGBL1	2.64529e-157	1.03845	0.378	0.286	9.83069e-153
FREM1	5.14048e-259	1.03573	0.126	0.157	1.91036e-254
COMMD7	1.03956e-184	1.03464	0.207	0.165	3.86332e-180
TJP2	9.57961e-205	1.03455	0.106	0.123	3.56007e-200
COL12A1	6.58202e-228	1.03364	0.176	0.193	2.44608e-223
CHST8	8.63993e-192	1.0296	0.12	0.149	3.21086e-187
SPDYE3	7.96131e-128	1.02941	0.213	0.21	2.95866e-123
FIP1L1	0	1.02837	0.369	0.303	0
DPH6	0	1.02719	0.379	0.455	0
CBFB	0	1.02633	0.155	0.193	0
ADCYAP1R1	7.82831e-218	1.02554	0.132	0.152	2.90923e-213
BAZ1A	0	1.02475	0.132	0.213	0
HIPK2	0	1.02352	0.316	0.374	0
RXFP1	2.48323e-239	1.022	0.197	0.17	9.22842e-235
ZNF385D	5.39974e-111	1.01845	0.331	0.358	2.00671e-106
MRPS28	0	1.0184	0.276	0.236	0
TMC7	3.95333e-248	1.01839	0.142	0.16	1.46917e-243
DENND2A	4.67859e-194	1.01538	0.278	0.266	1.7387e-189
ARHGAP12	6.05642e-249	1.01501	0.179	0.226	2.25075e-244
ARHGAP24	2.21741e-237	1.01311	0.122	0.125	8.24055e-233
PNN	0	1.01282	0.463	0.587	0
ZNF471	0	1.01124	0.249	0.306	0
ALK	7.71344e-289	1.01005	0.162	0.179	2.86655e-284
ZNF69	6.49313e-301	1.00967	0.171	0.231	2.41304e-296
SMIM7	9.2708e-224	1.00873	0.265	0.221	3.44531e-219
LYRM9	6.69814e-100	1.00575	0.218	0.153	2.48923e-95
DSEL	3.38817e-160	1.00498	0.144	0.137	1.25915e-155
PLCG2	0	1.00203	0.181	0.153	0
RASSF4	0	1.0018	0.171	0.26	0
GNG4	1.36633e-97	0.999323	0.124	0.111	5.07768e-93
TIGAR	2.22923e-212	0.996065	0.223	0.184	8.28447e-208
ACKR4	7.67621e-103	0.995782	0.119	0.112	2.85271e-98
CARD18	3.50781e-135	0.995286	0.12	0.106	1.30361e-130
ARHGAP28	2.5159e-303	0.994478	0.161	0.171	9.34984e-299
RAB9B	1.40538e-199	0.992835	0.206	0.164	5.22281e-195
PTTG1IP	0	0.992739	0.169	0.211	0
DIO2	5.17834e-100	0.992607	0.142	0.117	1.92443e-95
ELF1	9.07841e-141	0.989572	0.103	0.14	3.37381e-136
GRIK5	0	0.989509	0.444	0.569	0
ZMAT1	0	0.987088	0.326	0.466	0
KIAA1522	2.48475e-146	0.987025	0.158	0.114	9.23407e-142
ZNF418	2.16157e-244	0.983628	0.129	0.147	8.03304e-240
KDM6B	0	0.983577	0.111	0.173	0
PDZRN4	9.01058e-286	0.983001	0.388	0.334	3.3486e-281
VPS37B	0	0.982654	0.277	0.332	0
SEC14L2	0	0.981961	0.275	0.312	0
KIF2A	0	0.978459	0.473	0.427	0
ANKRD36B	0	0.978125	0.455	0.631	0
PRR16	0	0.977911	0.608	0.669	0
BTG3	3.05086e-225	0.976006	0.158	0.152	1.13379e-220
GPR173	0	0.975797	0.312	0.392	0
ZIM2	0	0.975277	0.168	0.201	0
CLN5	2.00299e-121	0.975043	0.175	0.167	7.44372e-117
SLC4A7	0	0.974444	0.439	0.573	0
ISLR2	8.79188e-197	0.972434	0.102	0.126	3.26733e-192
NEK7	4.76909e-229	0.971154	0.15	0.187	1.77234e-224
DDX46	0	0.970811	0.485	0.669	0
FANCI	0	0.970504	0.135	0.175	0
DGCR8	0	0.965959	0.236	0.322	0
SMARCA1	0	0.960882	0.417	0.538	0
PREX1	0	0.960685	0.27	0.33	0
ZNF274	4.17354e-203	0.9605	0.118	0.132	1.55101e-198
PNPLA7	0	0.959251	0.276	0.346	0
ZC3H13	0	0.958515	0.548	0.733	0
CEP135	1.45669e-266	0.957759	0.126	0.163	5.41349e-262
PRPF38B	0	0.954363	0.294	0.458	0
ZFP37	5.50398e-146	0.950095	0.183	0.206	2.04544e-141
PCNT	0	0.948644	0.383	0.58	0
ASIC1	6.7939e-250	0.947985	0.148	0.175	2.52482e-245
ANKRD44	0	0.946939	0.322	0.437	0
SMARCC1	0	0.945901	0.477	0.638	0
SPON1	1.34724e-67	0.944653	0.138	0.111	5.00676e-63
COL25A1	1.90733e-189	0.943107	0.168	0.176	7.08822e-185
GRM8	8.12696e-70	0.94191	0.379	0.297	3.02022e-65
ANKRD36C	0	0.940907	0.724	0.828	0
SLC44A2	0	0.939084	0.222	0.305	0
FAM53B	5.62963e-213	0.93784	0.251	0.227	2.09214e-208
AHR	2.91584e-233	0.936806	0.263	0.274	1.08362e-228
ECE1	0	0.936548	0.352	0.447	0
TMEM132C	2.29711e-57	0.936151	0.139	0.259	8.53677e-53
LBR	0	0.936093	0.143	0.203	0
SORCS2	0	0.935671	0.388	0.511	0
PPCDC	0	0.935506	0.202	0.264	0
CDH3	0	0.934659	0.159	0.198	0
MYCBP	4.62076e-12	0.932665	0.124	0.109	1.71721e-07
FAXDC2	5.15921e-269	0.932455	0.147	0.16	1.91732e-264
DDB2	4.05839e-209	0.928504	0.123	0.151	1.50822e-204
SUSD1	0	0.927417	0.355	0.426	0
UPF3B	0	0.927069	0.277	0.483	0
SYNJ2BP	3.76004e-163	0.92677	0.198	0.161	1.39734e-158
EHMT1	0	0.926553	0.536	0.674	0
DENND5A	0	0.925302	0.439	0.564	0
ZNF880	1.21456e-194	0.924862	0.115	0.133	4.51368e-190
FSIP2	5.92957e-139	0.923542	0.137	0.152	2.2036e-134
RALGPS2	0	0.923537	0.474	0.593	0
KRIT1	0	0.923533	0.331	0.28	0
BCLAF3	0	0.9233	0.324	0.454	0
KLHL22	0	0.922246	0.436	0.565	0
CATSPERG	2.15724e-226	0.918046	0.114	0.133	8.01697e-222
ITGB8	0	0.916365	0.409	0.447	0
DHRS4L2	2.06198e-61	0.91573	0.141	0.109	7.66295e-57
FARP1	2.44612e-238	0.914891	0.623	0.651	9.09053e-234
ARHGAP29	1.19217e-274	0.911646	0.207	0.247	4.43045e-270
NSUN6	0	0.911417	0.453	0.643	0
ELAVL3	0	0.911014	0.605	0.741	0
ACSL6	0	0.910815	0.45	0.298	0
USP36	0	0.910085	0.277	0.423	0
FGF13	0	0.909884	0.515	0.642	0
TNXB	7.27569e-149	0.90941	0.138	0.157	2.70386e-144
IK	0	0.908086	0.185	0.294	0
SFMBT1	0	0.904439	0.266	0.356	0
PCDH11X	4.40432e-74	0.903425	0.574	0.509	1.63678e-69
CSAD	0	0.903052	0.473	0.626	0
EIF5B	0	0.89966	0.396	0.584	0
WDR1	4.30485e-161	0.898285	0.118	0.128	1.59981e-156
BCL6	0	0.897815	0.141	0.171	0
ZNF678	0	0.895971	0.197	0.25	0
LZTR1	8.43892e-299	0.892739	0.182	0.21	3.13616e-294
DAB1	9.13216e-60	0.891776	0.858	0.881	3.39378e-55
S100PBP	0	0.89176	0.289	0.361	0
ALDH1A2	1.13999e-201	0.890304	0.19	0.212	4.23655e-197
SPDL1	7.97869e-281	0.889463	0.122	0.165	2.96512e-276
TECTA	0	0.889041	0.145	0.194	0
GRIA1	1.9925e-183	0.887813	0.81	0.836	7.40473e-179
GRAMD4	0	0.886994	0.335	0.438	0
WHRN	7.5651e-190	0.886876	0.116	0.147	2.81142e-185
GTF2IRD1	0	0.88685	0.358	0.481	0
PCYT1B	7.9155e-243	0.88579	0.115	0.139	2.94164e-238
NAIP	4.11286e-188	0.882549	0.212	0.186	1.52846e-183
SKI	0	0.882302	0.389	0.515	0
EFCAB13	1.47187e-251	0.881353	0.184	0.228	5.46991e-247
TBL1X	2.79942e-148	0.880779	0.111	0.158	1.04035e-143
CFAP206	2.3208e-191	0.878843	0.112	0.134	8.62478e-187
FKBP11	0	0.878343	0.182	0.202	0
C12orf40	4.09776e-14	0.876601	0.27	0.247	1.52285e-09
STK19	5.60838e-287	0.875921	0.121	0.153	2.08424e-282
SMARCD3	0	0.871344	0.242	0.311	0
UPF3A	0	0.871111	0.553	0.747	0
CASK	0	0.868357	0.618	0.758	0
CLIP2	0	0.868259	0.503	0.663	0
NBPF1	5.60276e-306	0.867905	0.167	0.206	2.08215e-301
CDK11A	0	0.866554	0.177	0.291	0
PHRF1	7.45561e-291	0.86513	0.161	0.216	2.77073e-286
FBXO17	3.39184e-199	0.864722	0.186	0.234	1.26051e-194
SLC4A3	0	0.862484	0.247	0.312	0
PRMT2	0	0.860981	0.369	0.509	0
ZNF808	3.10001e-225	0.860244	0.145	0.168	1.15206e-220
CHRNA7	8.65161e-286	0.858824	0.203	0.247	3.2152e-281
PRICKLE2	0	0.85715	0.718	0.823	0
RNF112	0	0.855283	0.268	0.355	0
GPRC5B	1.37813e-131	0.85383	0.111	0.109	5.12154e-127
BAZ2A	0	0.85335	0.307	0.491	0
GRIK4	0	0.853264	0.556	0.594	0
POMT1	0	0.851105	0.31	0.415	0
SEC31B	0	0.850905	0.304	0.412	0
WASHC1	0	0.85086	0.181	0.241	0
DOT1L	0	0.849732	0.167	0.237	0
SLC35A1	0	0.849343	0.441	0.511	0
AGGF1	2.2441e-204	0.848757	0.257	0.227	8.33974e-200
THSD7A	3.31163e-100	0.848538	0.606	0.617	1.2307e-95
AFDN	0	0.847292	0.555	0.714	0
LIX1L	1.50522e-272	0.847239	0.132	0.156	5.59386e-268
SLC16A2	0	0.847085	0.263	0.335	0
NOM1	0	0.845578	0.166	0.266	0
SNCAIP	1.88156e-250	0.845018	0.178	0.231	6.99243e-246
MACF1	1.31588e-251	0.84403	0.838	0.901	4.89021e-247
GABRA5	0	0.844023	0.281	0.339	0
C16orf46	7.25048e-69	0.842022	0.113	0.102	2.6945e-64
SAMD4A	0	0.840992	0.314	0.389	0
CIPC	1.18131e-184	0.840627	0.152	0.131	4.39009e-180
TMTC2	2.87352e-183	0.838752	0.424	0.467	1.06789e-178
SARS2	1.84154e-185	0.837141	0.117	0.147	6.84373e-181
SLC1A2	0	0.83592	0.505	0.681	0
GOLGA8A	0	0.835421	0.631	0.794	0
UST	1.30853e-298	0.83272	0.252	0.349	4.86288e-294
SPATA6	6.35683e-260	0.832611	0.243	0.363	2.36239e-255
CYTH1	0	0.832448	0.382	0.52	0
KAT2B	0	0.832184	0.151	0.299	0
RUNX1	1.27144e-196	0.832124	0.125	0.186	4.72506e-192
KCNT2	0	0.831336	0.63	0.678	0
VAT1L	1.69471e-191	0.829657	0.107	0.127	6.29807e-187
ARID3B	3.20555e-256	0.828199	0.135	0.194	1.19128e-251
IL12RB2	0	0.827462	0.173	0.202	0
NPY1R	0	0.825915	0.449	0.582	0
RFX4	0	0.825831	0.273	0.385	0
KIF26B	0	0.823668	0.424	0.526	0
ARHGEF10L	0	0.822526	0.224	0.316	0
GP6	7.4994e-237	0.822416	0.152	0.184	2.787e-232
FAM20C	1.03742e-306	0.82231	0.136	0.22	3.85536e-302
ARHGEF26	3.123e-256	0.821806	0.154	0.222	1.1606e-251
EIF2B4	0	0.820484	0.117	0.197	0
TCOF1	0	0.820417	0.143	0.243	0
FAM161A	0	0.819837	0.187	0.279	0
SNAPC4	0	0.819698	0.209	0.353	0
PITPNC1	0	0.818325	0.424	0.568	0
LGI4	0	0.818151	0.36	0.45	0
ANKRD6	0	0.817308	0.375	0.415	0
PLAAT1	0	0.815391	0.234	0.324	0
CEP164	0	0.815208	0.309	0.461	0
MAP3K14	0	0.815088	0.179	0.23	0
LIG1	1.96356e-186	0.814648	0.12	0.141	7.29716e-182
STK10	0	0.814297	0.146	0.217	0
ZNF713	0	0.813445	0.27	0.365	0
HELLS	1.30762e-217	0.813243	0.111	0.149	4.85952e-213
TUT4	0	0.812277	0.604	0.775	0
MAST1	0	0.810024	0.526	0.7	0
ADCY8	3.84151e-118	0.809671	0.299	0.314	1.42762e-113
NUMBL	0	0.808944	0.276	0.364	0
BMP2K	0	0.807841	0.349	0.5	0
P2RX4	0	0.806926	0.158	0.209	0
THSD4	8.0817e-235	0.806566	0.408	0.407	3.0034e-230
CERS4	0	0.806469	0.426	0.578	0
PVR	2.66252e-145	0.806094	0.139	0.164	9.89473e-141
IPP	7.29896e-174	0.806004	0.116	0.149	2.71251e-169
TSPAN9	2.65695e-215	0.804366	0.207	0.277	9.87403e-211
SHOC1	0	0.803735	0.208	0.294	0
NPIPB4	0	0.802179	0.188	0.253	3.8706e-304
CDK9	0	0.801999	0.219	0.336	0
AOAH	0	0.801557	0.16	0.229	0
NDUFA9	8.26752e-192	0.797819	0.246	0.227	3.07246e-187
VAMP7	9.98314e-94	0.796161	0.113	0.109	3.71004e-89
TMEM43	0	0.796097	0.195	0.256	0
TMEM151B	0	0.792404	0.296	0.245	0
BIN1	0	0.791973	0.389	0.539	0
NRXN2	0	0.791256	0.514	0.665	0
ZNF514	5.47128e-261	0.79101	0.141	0.186	2.03329e-256
HAUS3	4.88517e-144	0.790712	0.164	0.182	1.81548e-139
PPP2R3A	0	0.790605	0.39	0.565	0
ZC3H12B	0	0.789748	0.353	0.497	0
SLC5A8	2.47173e-68	0.789037	0.118	0.105	9.18571e-64
GLT8D2	0	0.788861	0.227	0.28	0
LIMS1	0	0.787305	0.271	0.387	0
RNF130	0	0.784835	0.642	0.794	0
ADCK1	0	0.784743	0.195	0.263	0
CLMP	1.1859e-68	0.784538	0.111	0.159	4.40717e-64
SMC1A	2.22288e-305	0.7845	0.202	0.291	8.2609e-301
ALCAM	6.00519e-173	0.784244	0.589	0.573	2.23171e-168
ARHGAP18	2.04849e-79	0.782787	0.119	0.159	7.61282e-75
QSOX2	0	0.781854	0.145	0.202	0
ZNF534	9.38982e-251	0.781564	0.115	0.145	3.48954e-246
AFF2	0	0.780717	0.363	0.45	0
ZNF8	3.71406e-242	0.779295	0.138	0.188	1.38026e-237
TTLL1	2.53786e-294	0.778325	0.206	0.263	9.43145e-290
ANKFN1	1.44444e-273	0.777541	0.177	0.216	5.36797e-269
GYS1	0	0.777196	0.2	0.328	0
B3GNT5	0	0.773851	0.167	0.221	0
ZNF780B	0	0.773481	0.433	0.621	0
ZFR2	0	0.773308	0.43	0.581	0
IL10RB	0	0.772362	0.129	0.2	0
PGAP2	0	0.772351	0.256	0.353	0
MALRD1	7.37704e-281	0.770904	0.125	0.167	2.74153e-276
XYLT1	2.49306e-148	0.770652	0.709	0.808	9.26498e-144
SAFB2	0	0.770218	0.34	0.576	0
FBRSL1	0	0.769351	0.217	0.324	0
TRIM25	6.34602e-240	0.769315	0.171	0.203	2.35837e-235
ZNF432	0	0.769175	0.185	0.278	0
TXNDC15	0	0.768869	0.265	0.355	0
SHANK2	1.88793e-188	0.768791	0.728	0.856	7.01613e-184
ZNF701	1.30458e-275	0.767135	0.128	0.163	4.84822e-271
UPF2	0	0.767089	0.405	0.61	0
MATN2	5.31842e-287	0.767019	0.193	0.241	1.97648e-282
DPY19L3	0	0.766788	0.237	0.357	0
MORC4	5.9735e-234	0.766128	0.122	0.166	2.21993e-229
RGS20	4.37684e-245	0.765143	0.161	0.171	1.62656e-240
LOXL2	7.53902e-218	0.764907	0.113	0.145	2.80173e-213
SRRT	0	0.763803	0.18	0.285	0
RAP1GAP2	0	0.763615	0.653	0.792	0
STUM	0	0.763417	0.384	0.401	0
NECAP1	4.61948e-240	0.763319	0.2	0.177	1.71674e-235
TP53I11	0	0.761679	0.123	0.157	3.2759e-304
LHFPL2	1.59938e-307	0.761591	0.164	0.275	5.94378e-303
UPP2	0	0.760994	0.611	0.722	0
PLCXD3	2.79686e-31	0.759427	0.122	0.118	1.0394e-26
PRSS51	0	0.759353	0.255	0.367	0
RUBCNL	0	0.757526	0.118	0.164	0
ARGLU1	0	0.754854	0.756	0.874	0
CEP128	0	0.754473	0.299	0.398	0
SERTAD2	0	0.753952	0.332	0.435	0
BPTF	0	0.75261	0.678	0.83	0
KLF7	0	0.752035	0.391	0.512	0
PGLS	2.2382e-166	0.751939	0.103	0.139	8.31781e-162
PDE4DIP	0	0.751045	0.624	0.788	0
KCNH4	0	0.750087	0.317	0.423	0
TNRC18	0	0.74961	0.474	0.659	0
CNTFR	7.18542e-223	0.749222	0.126	0.151	2.67032e-218
CHD4	0	0.747408	0.351	0.547	0
TET2	0	0.746712	0.386	0.544	0
KIRREL3	1.53597e-130	0.745766	0.838	0.856	5.70813e-126
BCL2L14	0	0.74553	0.269	0.427	0
C16orf95	0	0.745391	0.225	0.305	0
ATAT1	0	0.744802	0.125	0.192	8.65596e-308
ZFP91	1.02193e-275	0.743826	0.227	0.21	3.7978e-271
DHTKD1	0	0.741897	0.192	0.287	0
GPRASP1	0	0.741881	0.327	0.239	0
SEMA6A	7.88835e-187	0.740742	0.242	0.313	2.93155e-182
NUBPL	0	0.738993	0.415	0.541	0
PTPRS	0	0.738689	0.701	0.845	0
CDH6	0	0.738642	0.272	0.333	0
GRAMD1C	0	0.738071	0.246	0.349	0
ERCC5	0	0.737833	0.336	0.534	0
KNTC1	0	0.736902	0.118	0.165	0
POLG2	0	0.73681	0.16	0.232	0
EHMT2	0	0.736804	0.229	0.357	0
TFAP2E	0	0.736201	0.187	0.247	0
ANKDD1A	0	0.73607	0.374	0.525	0
PSEN1	0	0.735118	0.44	0.602	0
FAM228B	0	0.734964	0.442	0.606	0
ANKRD12	0	0.733848	0.658	0.792	0
ZNF420	0	0.733379	0.344	0.476	0
GABPB2	0	0.733337	0.261	0.374	0
NPL	4.62565e-266	0.733056	0.11	0.172	1.71903e-261
PARP1	0	0.731787	0.267	0.435	0
CTNND1	0	0.729552	0.472	0.593	0
ZNF350	1.57407e-223	0.729244	0.126	0.15	5.84972e-219
ATP8B4	0	0.729048	0.244	0.322	0
PELI1	0	0.7289	0.26	0.361	0
MMS22L	1.38003e-160	0.728643	0.129	0.19	5.12862e-156
GAD1	8.28464e-87	0.728218	0.123	0.103	3.07882e-82
COG4	1.17228e-284	0.728204	0.157	0.244	4.35654e-280
NUMA1	0	0.72777	0.309	0.5	0
CAD	3.35431e-235	0.727252	0.111	0.157	1.24656e-230
NAV1	0	0.724102	0.618	0.778	0
SVEP1	0	0.72391	0.249	0.329	0
BOD1L1	0	0.722852	0.503	0.704	0
LRRC57	7.06252e-99	0.722533	0.175	0.152	2.62464e-94
SLC44A5	7.18902e-86	0.722529	0.708	0.709	2.67165e-81
PLB1	3.11521e-249	0.722381	0.109	0.123	1.15771e-244
CORO1A	0	0.722323	0.192	0.233	0
C1S	0	0.722026	0.162	0.229	0
FBF1	0	0.720587	0.202	0.266	0
NADK	2.98403e-227	0.720184	0.133	0.168	1.10895e-222
CLN6	2.53764e-112	0.719266	0.139	0.149	9.43063e-108
FLACC1	0	0.719192	0.259	0.402	0
MYO18A	0	0.719182	0.266	0.36	0
DDX27	0	0.718797	0.179	0.292	0
CUL9	0	0.717656	0.251	0.387	0
NPDC1	0	0.717296	0.404	0.47	0
WASHC2A	5.21407e-125	0.716564	0.167	0.2	1.93771e-120
ACAD10	0	0.716018	0.204	0.296	0
FAM153B	1.15236e-268	0.715865	0.396	0.292	4.2825e-264
RPN1	0	0.71566	0.251	0.319	0
KCNK13	1.92233e-200	0.713743	0.118	0.117	7.14395e-196
SCG2	0	0.713398	0.243	0.398	0
MEIKIN	3.06595e-228	0.713375	0.227	0.312	1.1394e-223
PABPN1	0	0.712487	0.473	0.709	0
SLC8A2	0	0.712445	0.5	0.657	0
GPD2	0	0.712392	0.294	0.352	0
PITPNM2	0	0.711782	0.517	0.712	0
JAG2	0	0.710779	0.176	0.253	0
SIAH3	4.35512e-295	0.710682	0.136	0.187	1.61849e-290
TACC2	0	0.710229	0.324	0.483	0
ARHGEF10	0	0.708117	0.215	0.311	0
DGKA	0	0.707095	0.289	0.422	0
SHANK1	0	0.706677	0.342	0.488	0
ZNF66	0	0.70595	0.195	0.299	0
OTULINL	1.42126e-283	0.704942	0.137	0.188	5.28183e-279
NAALADL2	0	0.704586	0.521	0.628	0
GALNT10	0	0.703451	0.135	0.212	0
FAM117A	2.73741e-289	0.703329	0.124	0.149	1.0173e-284
CNN3	0	0.702311	0.127	0.202	0
PDE8A	0	0.702107	0.452	0.585	0
ZNF322	0	0.701978	0.174	0.245	0
SLC9A5	0	0.701836	0.173	0.228	0
CDK11B	0	0.701727	0.162	0.248	0
SLC1A6	0	0.7015	0.192	0.247	0
SMARCC2	2.36315e-214	0.700373	0.214	0.228	8.78218e-210
ZNF512B	5.57091e-300	0.700034	0.147	0.204	2.07032e-295
DHX40	0	0.699661	0.185	0.28	0
TYK2	0	0.69964	0.174	0.254	0
MUC6	2.48139e-170	0.698823	0.112	0.106	9.22158e-166
DPP10	1.83773e-181	0.698679	0.876	0.911	6.82956e-177
ZNF440	0	0.698342	0.172	0.246	0
SLIT1	0	0.697842	0.527	0.603	0
CIC	3.38862e-302	0.696481	0.151	0.193	1.25931e-297
IQCK	0	0.696138	0.362	0.505	0
IRAK2	3.12553e-111	0.695814	0.104	0.125	1.16154e-106
ZNF577	0	0.694829	0.311	0.433	0
CCZ1	0	0.694531	0.247	0.318	0
UCHL3	0	0.694214	0.224	0.296	0
NEXN	0	0.69406	0.154	0.214	8.11255e-308
RDX	0	0.693306	0.388	0.547	0
PEMT	2.67888e-205	0.692314	0.11	0.15	9.95552e-201
SLC16A3	2.38688e-179	0.692135	0.11	0.118	8.87036e-175
KDM7A	0	0.691969	0.291	0.414	0
SLIT3	4.25547e-161	0.691863	0.697	0.717	1.58146e-156
ELK3	1.32689e-239	0.691806	0.115	0.15	4.93112e-235
SIMC1	0	0.691626	0.429	0.602	0
KCNG1	0	0.690916	0.153	0.186	0
DUOX1	0	0.689552	0.181	0.244	0
TBC1D16	1.01606e-171	0.689412	0.11	0.185	3.77597e-167
ANKRD11	0	0.689338	0.693	0.854	0
ZNF177	3.99985e-259	0.689072	0.119	0.16	1.48646e-254
BSCL2	0	0.688699	0.403	0.299	0
CDH20	2.68977e-185	0.688458	0.484	0.55	9.996e-181
ECM2	1.1967e-178	0.687632	0.113	0.136	4.4473e-174
BACH2	0	0.687343	0.477	0.612	0
CLDN12	0	0.687242	0.278	0.307	0
MAP3K1	8.12539e-280	0.687091	0.119	0.221	3.01964e-275
HFM1	2.94437e-258	0.687025	0.161	0.232	1.09422e-253
RALGAPA2	0	0.686739	0.501	0.675	0
WDR43	0	0.686521	0.311	0.533	0
ZNF345	0	0.686313	0.251	0.358	0
EPHB2	0	0.685642	0.366	0.54	0
LPCAT3	0	0.684988	0.29	0.435	0
SLC9A8	0	0.684986	0.246	0.342	0
PACS2	0	0.683949	0.329	0.477	0
PDE4B	1.15969e-88	0.68309	0.69	0.743	4.30977e-84
ADCY6	0	0.682728	0.224	0.337	0
C1orf159	0	0.682152	0.346	0.496	0
SIPA1L3	0	0.681708	0.436	0.6	0
POR	0	0.680802	0.216	0.317	0
CAV2	0	0.680533	0.162	0.206	0
ZNF518A	0	0.67913	0.512	0.69	0
DNMT1	0	0.677704	0.239	0.382	0
PLBD2	0	0.67714	0.225	0.331	0
HDAC10	0	0.675879	0.117	0.181	0
SNRNP70	0	0.675559	0.551	0.759	0
UMAD1	0	0.675345	0.388	0.291	0
CEP250	0	0.674346	0.223	0.328	0
SYNE2	0	0.67241	0.138	0.235	0
CCDC191	0	0.670905	0.339	0.506	0
CNIH3	0	0.670514	0.354	0.479	0
SCLT1	0	0.670402	0.56	0.731	0
ZNF334	0	0.670054	0.164	0.267	0
SLC5A3	9.14882e-106	0.670005	0.121	0.124	3.39997e-101
SLC25A42	0	0.668734	0.275	0.383	0
PPM1E	2.88182e-286	0.668649	0.711	0.829	1.07097e-281
ANXA4	2.15904e-273	0.668629	0.177	0.25	8.02365e-269
COL4A1	0	0.668532	0.164	0.239	0
CTPS2	2.46898e-195	0.665898	0.145	0.2	9.17546e-191
POU3F3	6.01599e-187	0.665891	0.197	0.159	2.23572e-182
PPP1R42	4.56228e-253	0.665671	0.131	0.151	1.69548e-248
MACROD2	1.81625e-36	0.665358	0.841	0.884	6.74975e-32
ANO4	0	0.665254	0.519	0.651	0
SLC22A23	0	0.663709	0.506	0.678	0
CAMSAP3	0	0.662301	0.173	0.25	0
LRRC23	9.88644e-189	0.662113	0.14	0.199	3.6741e-184
NAGK	0	0.661877	0.167	0.243	0
SRRM2	0	0.661712	0.534	0.779	0
KLHL4	0	0.66147	0.393	0.526	0
DUS2	9.56828e-292	0.661359	0.144	0.205	3.55586e-287
P4HA2	0	0.661209	0.15	0.224	0
CEP89	0	0.660929	0.294	0.427	0
PELP1	0	0.660918	0.198	0.32	0
TSPAN14	0	0.660735	0.311	0.422	0
ZNF737	0	0.660108	0.308	0.417	0
MARK4	0	0.659736	0.369	0.522	0
CSMD2	0	0.65885	0.725	0.821	0
FAM110B	0	0.658803	0.371	0.523	0
BCAR1	0	0.658578	0.234	0.333	0
ZNF589	0	0.658311	0.329	0.452	0
PPIE	0	0.658015	0.176	0.262	0
AXIN2	0	0.656869	0.147	0.22	0
RANBP17	1.89004e-287	0.655544	0.437	0.484	7.02396e-283
PLA2G15	8.14697e-277	0.655519	0.113	0.175	3.02766e-272
RGPD8	2.02008e-139	0.655313	0.126	0.154	7.50723e-135
SUGCT	2.49573e-239	0.654444	0.194	0.247	9.27488e-235
SMARCE1	0	0.654032	0.216	0.269	0
GLS2	1.19942e-153	0.652459	0.17	0.172	4.45741e-149
RIPOR2	0	0.65233	0.4	0.473	0
HS3ST4	2.83839e-162	0.65232	0.306	0.435	1.05483e-157
CCNL2	0	0.652187	0.378	0.597	0
LEFTY1	0	0.651657	0.119	0.166	0
C12orf4	7.07453e-257	0.650693	0.234	0.207	2.62911e-252
SIN3B	0	0.650138	0.394	0.562	0
PLP1	0	0.649935	0.227	0.195	0
ZNF493	0	0.649655	0.385	0.529	0
ACVR2A	0	0.648748	0.437	0.598	0
POLR3G	0	0.648563	0.271	0.438	0
DLG5	0	0.64828	0.294	0.418	0
VASH1	0	0.64654	0.24	0.353	0
SHISA9	2.72223e-68	0.64645	0.793	0.828	1.01166e-63
ADGRG2	8.36666e-151	0.646347	0.114	0.138	3.1093e-146
RALGDS	0	0.645536	0.356	0.547	0
ZFP64	0	0.645427	0.262	0.383	0
VWC2L	1.39863e-73	0.64524	0.121	0.162	5.19772e-69
ESR2	2.16956e-300	0.642155	0.156	0.21	8.06273e-296
TTC7B	0	0.641649	0.604	0.775	0
GSE1	0	0.641572	0.456	0.638	0
AK8	3.33712e-170	0.641368	0.119	0.148	1.24017e-165
CNTRL	0	0.640827	0.284	0.449	0
MOB3A	1.30494e-274	0.640635	0.167	0.231	4.84953e-270
APPL2	0	0.640466	0.36	0.56	0
ZGPAT	5.7397e-238	0.639001	0.143	0.206	2.13305e-233
RAB3D	4.68209e-252	0.638853	0.144	0.203	1.74001e-247
IL7	0	0.638748	0.263	0.422	0
ADAT1	2.43754e-73	0.638522	0.11	0.12	9.05862e-69
USP53	0	0.638322	0.329	0.491	0
OPHN1	0	0.637973	0.525	0.725	0
ZNF710	0	0.63784	0.164	0.245	0
IFT74	0	0.637512	0.221	0.318	0
PUDP	0	0.635886	0.322	0.434	0
GREM2	2.28824e-103	0.635789	0.113	0.151	8.50378e-99
LMNA	6.02208e-229	0.635457	0.107	0.174	2.23798e-224
INTS13	0	0.634601	0.113	0.184	4.69542e-308
PRRC2A	0	0.631699	0.238	0.412	0
RASSF3	6.51522e-195	0.63136	0.122	0.162	2.42125e-190
CEP290	0	0.631156	0.53	0.738	0
ATP8B2	0	0.630713	0.358	0.528	0
TBC1D10B	0	0.630437	0.127	0.242	0
AGPAT4	0	0.629744	0.57	0.737	0
KMT2C	1.33189e-256	0.629619	0.713	0.845	4.9497e-252
SLC13A3	0	0.629602	0.474	0.669	0
SH3PXD2A	0	0.629359	0.501	0.705	0
KIF20B	1.24962e-215	0.628851	0.11	0.163	4.64396e-211
CPOX	2.59511e-288	0.628804	0.174	0.206	9.64421e-284
TMEM179	0	0.628208	0.287	0.431	0
RAPGEF1	0	0.628194	0.419	0.591	0
SLC35E3	0	0.627642	0.378	0.539	0
ATP1A2	1.48471e-238	0.626163	0.135	0.205	5.51762e-234
CDHR2	8.77974e-178	0.626115	0.115	0.13	3.26281e-173
TENM4	0	0.625682	0.775	0.838	0
PHF2	0	0.625576	0.183	0.295	0
HMGN2	0	0.625388	0.193	0.236	0
ANKHD1	0	0.625246	0.531	0.752	0
VRK2	1.49756e-78	0.624795	0.118	0.12	5.5654e-74
EGLN2	2.33235e-50	0.62369	0.106	0.105	8.66771e-46
C2CD6	1.13586e-231	0.623657	0.13	0.165	4.2212e-227
ADAMTS19	9.60983e-289	0.623343	0.389	0.484	3.5713e-284
XRCC1	2.48017e-226	0.623014	0.147	0.196	9.21706e-222
GUSB	0	0.622754	0.228	0.333	0
TTF2	1.03621e-292	0.622364	0.117	0.196	3.85087e-288
CAPN15	0	0.620844	0.135	0.21	0
ERICH3	0	0.62081	0.487	0.647	0
TET1	0	0.620746	0.195	0.337	0
DDX55	0	0.620483	0.217	0.379	0
ZNF611	0	0.620251	0.229	0.345	0
SHC2	0	0.619613	0.281	0.413	0
PSKH1	7.20972e-232	0.619097	0.116	0.158	2.67935e-227
ACAP3	0	0.618901	0.465	0.638	0
ATAD2B	0	0.61886	0.398	0.586	0
ZNF793	0	0.618332	0.258	0.369	0
EPHA5	8.00938e-232	0.618142	0.665	0.796	2.97653e-227
INTU	0	0.61799	0.445	0.654	0
PROSER3	3.07771e-227	0.617655	0.126	0.172	1.14377e-222
HEATR5A	0	0.616504	0.248	0.375	0
SFPQ	0	0.615907	0.609	0.809	0
PDE4A	0	0.615891	0.291	0.452	0
ST6GAL1	0	0.615845	0.298	0.461	0
PRSS12	7.28219e-253	0.615645	0.153	0.181	2.70628e-248
FBXL19	1.39792e-239	0.615232	0.154	0.206	5.19508e-235
SLC8A3	0	0.613974	0.386	0.528	0
DNM2	0	0.613698	0.352	0.537	0
ZNF347	3.26548e-219	0.613342	0.132	0.186	1.21355e-214
NADSYN1	0	0.612498	0.142	0.255	0
LRP8	0	0.611068	0.245	0.386	0
TARDBP	0	0.610566	0.235	0.305	0
PITPNM3	0	0.610479	0.309	0.44	0
DKK2	1.89653e-190	0.609938	0.132	0.158	7.04807e-186
TMTC4	2.48453e-199	0.609814	0.123	0.196	9.23326e-195
D2HGDH	0	0.609809	0.159	0.222	0
PTPN13	0	0.609701	0.489	0.647	0
FGGY	0	0.609515	0.228	0.349	0
CRMP1	0	0.608178	0.5	0.673	0
NCBP3	0	0.607954	0.258	0.413	0
UBAP2	0	0.607875	0.434	0.614	0
ANKRD24	0	0.605689	0.402	0.602	0
ARMH1	0	0.605155	0.209	0.307	0
PNISR	0	0.604665	0.74	0.872	0
POU2F2	0	0.604264	0.372	0.557	0
PIP5K1A	0	0.604182	0.51	0.702	0
TRIM73	1.15917e-41	0.603661	0.155	0.163	4.30781e-37
NOP56	0	0.603507	0.249	0.424	0
GPC1	0	0.602821	0.397	0.602	0
QTRT1	0	0.602468	0.31	0.549	0
GPATCH1	0	0.602151	0.146	0.227	4.51934e-307
FKRP	0	0.601935	0.141	0.213	0
ZNF124	0	0.601377	0.176	0.26	0
LMF1	0	0.599499	0.343	0.525	0
C11orf65	8.44963e-243	0.599298	0.112	0.154	3.14014e-238
AKR1E2	3.92538e-174	0.59731	0.131	0.174	1.45879e-169
NMNAT3	0	0.596749	0.206	0.299	0
HSD11B1L	3.61122e-146	0.595872	0.156	0.141	1.34204e-141
DDI2	0	0.595573	0.245	0.359	0
ZFHX3	0	0.594913	0.292	0.387	0
SF3B1	0	0.594835	0.483	0.692	0
ANKUB1	0	0.594791	0.347	0.59	0
ZMYM1	1.33171e-297	0.593139	0.114	0.179	4.94903e-293
ZNF316	0	0.59267	0.169	0.258	0
ZNF14	0	0.592595	0.169	0.267	0
COL4A2	0	0.592361	0.255	0.361	0
PARP6	0	0.591365	0.221	0.355	0
SPINK8	3.13659e-106	0.591173	0.104	0.105	1.16565e-101
KIF6	1.67437e-210	0.58955	0.14	0.178	6.22244e-206
MORC2	0	0.589324	0.181	0.255	0
EFNB3	0	0.588314	0.126	0.193	0
ANKRD36	2.79114e-216	0.588254	0.722	0.845	1.03727e-211
KLHDC4	0	0.588034	0.197	0.289	0
NLGN3	0	0.587515	0.179	0.286	0
CELF5	0	0.586914	0.64	0.799	0
TBC1D22A	0	0.586902	0.522	0.719	0
MRPS6	4.47468e-141	0.586883	0.157	0.164	1.66292e-136
GLUD1	0	0.586807	0.373	0.552	0
CBLB	0	0.586805	0.314	0.467	0
TPR	0	0.586436	0.404	0.618	0
ANKRD52	0	0.586145	0.236	0.363	0
STIMATE	0	0.585107	0.191	0.315	0
UBTF	0	0.584877	0.202	0.305	0
XRCC4	4.40129e-300	0.58444	0.176	0.257	1.63565e-295
KCNN3	0	0.583867	0.368	0.486	0
ANKRD50	0	0.583714	0.215	0.274	0
TMEM231	6.73257e-289	0.583666	0.172	0.221	2.50203e-284
PRPSAP2	0	0.582697	0.218	0.348	0
TK2	0	0.582557	0.24	0.325	0
PMF1	9.86122e-238	0.582335	0.126	0.176	3.66472e-233
ME2	0	0.582051	0.393	0.578	0
ZNF43	8.60291e-305	0.581885	0.178	0.279	3.1971e-300
TRIM46	0	0.581854	0.234	0.326	0
CTCF	0	0.580064	0.306	0.471	0
FAM50A	0	0.579406	0.137	0.244	0
DEPTOR	0	0.579004	0.193	0.316	0
NYAP2	0	0.57834	0.429	0.561	0
FCHO1	0	0.578119	0.253	0.382	0
SRGAP2	0	0.578002	0.414	0.658	0
ADHFE1	2.9707e-223	0.577849	0.112	0.185	1.104e-218
SRD5A3	0	0.577454	0.205	0.288	0
MFSD14A	0	0.576983	0.267	0.34	0
NEK6	3.10592e-242	0.576734	0.128	0.187	1.15425e-237
SCD5	0	0.576293	0.523	0.701	0
TUBB2A	0	0.575551	0.35	0.603	0
C6orf141	8.95654e-207	0.575433	0.146	0.141	3.32852e-202
KCNQ3	4.51162e-236	0.575374	0.828	0.883	1.67665e-231
ANKRD13A	0	0.575132	0.158	0.256	0
DNAAF4	0	0.574997	0.34	0.503	0
DOCK7	0	0.573848	0.511	0.707	0
NOVA2	0	0.573779	0.358	0.515	0
TLK2	0	0.573473	0.406	0.605	0
RBM10	0	0.572193	0.231	0.36	0
LRRN2	0	0.57177	0.422	0.595	0
GON4L	0	0.571725	0.411	0.638	0
ZMIZ1	0	0.571495	0.286	0.453	0
PCTP	8.41576e-260	0.571414	0.13	0.198	3.12755e-255
SPINT2	2.85187e-105	0.571144	0.175	0.223	1.05984e-100
SLC39A6	1.29628e-304	0.570395	0.135	0.235	4.81738e-300
ABCC1	0	0.570024	0.285	0.454	0
TRO	0	0.569815	0.175	0.269	0
ASRGL1	7.6818e-287	0.569232	0.245	0.329	2.85479e-282
BEAN1	0	0.568919	0.206	0.306	0
ADGRB1	0	0.567681	0.387	0.589	0
UBE2Q2	0	0.56762	0.257	0.407	0
SDK1	4.34578e-96	0.567586	0.545	0.486	1.61502e-91
PRKCZ	0	0.566902	0.44	0.667	0
ZNF117	0	0.566356	0.141	0.243	0
SLC22A25	0	0.563836	0.108	0.186	0
DERL1	0	0.563732	0.164	0.26	0
CSPP1	0	0.563686	0.564	0.765	0
ANKRD30BL	4.89271e-191	0.563582	0.696	0.808	1.81828e-186
ADGRL1	0	0.563232	0.498	0.7	0
PDE4C	0	0.56298	0.201	0.285	0
LAS1L	0	0.562585	0.234	0.388	0
ZNF337	0	0.562107	0.359	0.532	0
ZNF107	7.0926e-240	0.561677	0.122	0.182	2.63582e-235
DIXDC1	0	0.561371	0.295	0.463	0
HHIPL1	0	0.560839	0.167	0.228	0
TTC7A	0	0.560818	0.333	0.499	0
GAK	0	0.560542	0.339	0.526	0
RUNX2	0	0.560533	0.198	0.295	0
ESRRA	0	0.560363	0.197	0.28	0
MAZ	2.28658e-122	0.560307	0.116	0.106	8.49763e-118
ECE2	0	0.560116	0.272	0.331	0
CCDC18	0	0.559407	0.178	0.282	0
NUP85	0	0.559344	0.219	0.349	0
VAC14	0	0.559211	0.179	0.276	0
CDH13	5.57157e-86	0.558796	0.732	0.768	2.07056e-81
DUSP18	0	0.55874	0.136	0.197	0
KCNK10	0	0.558696	0.317	0.484	0
LRRC7	1.1001e-18	0.557748	0.902	0.937	4.08831e-14
SRSF11	0	0.556872	0.711	0.864	0
SLC25A33	1.74183e-284	0.555565	0.159	0.264	6.47317e-280
AMY2B	0	0.554976	0.269	0.39	0
TLE3	2.84357e-303	0.554806	0.15	0.213	1.05676e-298
RIMBP2	9.94498e-219	0.554705	0.67	0.821	3.69585e-214
MAN1B1	0	0.554567	0.186	0.333	0
WWOX	2.29362e-220	0.553729	0.686	0.756	8.52379e-216
DSCAML1	3.60139e-291	0.553682	0.583	0.699	1.33838e-286
ZC3H18	0	0.552835	0.202	0.335	0
EXOSC10	0	0.55231	0.306	0.489	0
SGK3	0	0.552237	0.534	0.701	0
IL17RA	2.12195e-237	0.552162	0.138	0.217	7.88579e-233
ZNF197	0	0.551732	0.279	0.425	0
THOC2	0	0.551685	0.437	0.68	0
AP2A2	0	0.550924	0.509	0.699	0
ZC3H12C	0	0.550232	0.249	0.378	0
CS	0	0.550228	0.239	0.344	0
FADS1	2.06755e-281	0.549889	0.153	0.237	7.68363e-277
ZNF75A	0	0.549546	0.276	0.427	0
ZDHHC9	0	0.549404	0.147	0.228	0
MACROD1	3.4463e-233	0.549284	0.159	0.208	1.28075e-228
COMT	0	0.549238	0.253	0.375	0
SUGP1	0	0.549155	0.226	0.358	0
USP40	0	0.549041	0.246	0.396	0
NRDE2	0	0.548596	0.255	0.389	0
HERC2	0	0.548304	0.602	0.803	0
ARHGAP22	0	0.546981	0.302	0.483	0
TMEM229B	1.97336e-287	0.546968	0.15	0.22	7.33362e-283
SPACA6	0	0.546778	0.144	0.251	0
ZNF606	6.65538e-306	0.54676	0.141	0.221	2.47334e-301
SMG1	0	0.546619	0.535	0.749	0
CELSR3	0	0.546314	0.121	0.2	0
UNKL	0	0.54616	0.162	0.25	0
BRF1	0	0.545953	0.272	0.419	0
PYGL	7.75102e-276	0.545921	0.172	0.222	2.88051e-271
ZFC3H1	0	0.545695	0.441	0.669	0
ZMIZ2	0	0.545612	0.281	0.42	0
MON1B	7.35472e-158	0.545522	0.107	0.121	2.73324e-153
SPESP1	0	0.545497	0.169	0.261	0
SNX29	0	0.544826	0.46	0.653	0
DPYD	1.38296e-29	0.544818	0.765	0.817	5.13951e-25
VWCE	1.96581e-304	0.54479	0.116	0.193	7.30552e-300
EFHC2	1.4498e-253	0.544775	0.101	0.138	5.3879e-249
ELOVL5	0	0.544575	0.19	0.323	0
PODXL	0	0.544517	0.204	0.27	0
PLOD2	1.45066e-62	0.544389	0.108	0.145	5.39109e-58
PLPPR3	8.90553e-209	0.543989	0.111	0.125	3.30956e-204
ZNF441	0	0.543757	0.224	0.317	0
ZKSCAN5	0	0.543651	0.139	0.22	0
TGFBR3	3.93136e-183	0.543382	0.105	0.175	1.46101e-178
GOLIM4	4.49319e-170	0.54316	0.153	0.237	1.66981e-165
RPS6KA4	0	0.542743	0.112	0.184	0
ARHGEF1	0	0.5425	0.141	0.237	0
ZC4H2	0	0.542134	0.307	0.487	0
CCDC171	0	0.542096	0.547	0.724	0
PIGT	0	0.542055	0.123	0.221	0
SMARCD1	0	0.54202	0.2	0.287	0
SHISAL1	7.39315e-249	0.541356	0.123	0.163	2.74752e-244
TSHZ3	0	0.541345	0.326	0.465	0
KATNA1	2.31042e-304	0.541003	0.144	0.213	8.58622e-300
GAB2	0	0.54059	0.375	0.534	0
GLYATL2	2.32531e-240	0.540571	0.111	0.177	8.64156e-236
SMARCA4	0	0.540444	0.433	0.635	0
RBM39	0	0.540373	0.628	0.837	0
ULK4	0	0.54025	0.54	0.723	0
STAG3	0	0.540234	0.207	0.28	0
CD302	7.06376e-292	0.540002	0.15	0.221	2.62511e-287
MAP7D2	0	0.539999	0.413	0.641	0
WNT5B	1.7053e-252	0.539864	0.137	0.202	6.33741e-248
MON1A	1.26644e-244	0.539542	0.107	0.165	4.70647e-240
KDM4B	0	0.538836	0.424	0.646	0
PRPF6	0	0.537765	0.232	0.376	0
LMBR1L	0	0.537429	0.183	0.315	0
AGAP2	0	0.537281	0.332	0.468	0
TTYH3	0	0.536499	0.269	0.406	0
NCOR2	0	0.53645	0.514	0.734	0
ZNF133	0	0.536399	0.359	0.542	0
TMEM38B	2.30181e-288	0.536139	0.143	0.219	8.55423e-284
ADAMTS10	0	0.53539	0.254	0.388	0
GCN1	0	0.53536	0.175	0.299	0
BAZ1B	0	0.535271	0.349	0.586	0
DNAJC5G	0	0.535213	0.188	0.317	0
IL34	0	0.534797	0.234	0.338	0
FNBP1	0	0.534716	0.476	0.688	0
WDR59	0	0.53431	0.406	0.606	0
ZEB2	0	0.534118	0.67	0.815	0
MPZL1	0	0.534095	0.265	0.451	0
CCDC7	0	0.534058	0.48	0.668	0
CSPG5	0	0.533678	0.177	0.334	0
OFD1	0	0.533611	0.263	0.452	0
MTAP	5.78945e-136	0.533344	0.152	0.189	2.15153e-131
FAM133B	0	0.53296	0.392	0.622	0
ACOX3	0	0.532863	0.248	0.39	0
DNAH5	0	0.532658	0.154	0.224	0
TNKS1BP1	0	0.532448	0.13	0.213	0
GLE1	0	0.531954	0.198	0.319	0
EPHA3	3.45696e-297	0.53142	0.515	0.599	1.28471e-292
NLGN4X	3.21661e-246	0.530115	0.668	0.825	1.19539e-241
CDH11	0	0.529824	0.487	0.628	0
EFCAB5	0	0.52921	0.212	0.319	0
PMS2	0	0.528141	0.244	0.335	0
BNIP2	0	0.528127	0.14	0.229	0
PI4K2B	0	0.527774	0.144	0.221	0
AFMID	1.39319e-248	0.527566	0.148	0.215	5.17751e-244
GSG1L	0	0.527293	0.377	0.506	0
OSBPL11	0	0.526878	0.195	0.345	0
TMEM104	6.47191e-245	0.525835	0.101	0.153	2.40516e-240
SRCAP	0	0.525565	0.156	0.259	4.57356e-305
VSIG10	0	0.524551	0.245	0.363	0
TRIM24	0	0.523991	0.338	0.514	0
TLN1	0	0.523562	0.144	0.24	0
PLPPR4	6.54944e-233	0.523412	0.63	0.806	2.43397e-228
DGLUCY	0	0.523212	0.329	0.499	0
CCDC158	0	0.523147	0.198	0.309	0
FPGS	1.11797e-293	0.52313	0.138	0.214	4.15473e-289
MAP3K20	3.98436e-143	0.522934	0.111	0.15	1.48071e-138
TMEM47	6.06674e-250	0.522722	0.113	0.19	2.25458e-245
SENP7	0	0.522586	0.427	0.643	0
PHLPP1	0	0.522485	0.542	0.738	0
DPF3	0	0.522315	0.155	0.282	0
ERMARD	0	0.52219	0.155	0.231	0
ILF3	0	0.521328	0.305	0.479	0
GFPT2	0	0.520307	0.198	0.317	0
ADGRF5	5.79778e-275	0.520181	0.141	0.165	2.15463e-270
METTL16	0	0.519779	0.305	0.471	0
EVI5L	0	0.519649	0.245	0.361	0
ZZEF1	0	0.519428	0.42	0.636	0
KIAA1328	7.65973e-254	0.519404	0.562	0.726	2.84658e-249
USP4	0	0.51935	0.385	0.586	0
SARNP	0	0.519273	0.341	0.512	0
SHF	6.12178e-237	0.519233	0.139	0.206	2.27504e-232
ACVR2B	0	0.518963	0.177	0.279	0
ALDH1L2	0	0.518929	0.234	0.36	0
PCYT1A	0	0.518913	0.253	0.402	0
SBF2	3.84551e-123	0.517996	0.727	0.849	1.42911e-118
CA5B	0	0.517963	0.3	0.439	0
YY1AP1	0	0.517498	0.328	0.492	0
GP1BB	0	0.51738	0.233	0.373	0
ZNF354C	1.04188e-194	0.517367	0.151	0.208	3.87195e-190
GALNS	5.62643e-286	0.517254	0.124	0.201	2.09095e-281
KRBA2	1.41987e-201	0.516929	0.104	0.165	5.27665e-197
RDH11	0	0.516498	0.249	0.351	0
CALD1	0	0.515072	0.372	0.563	0
ABCG1	3.95142e-272	0.514973	0.176	0.293	1.46847e-267
AKAP8	0	0.514532	0.191	0.332	0
ZNF154	2.60307e-266	0.514136	0.12	0.18	9.67378e-262
AQP4	0	0.513892	0.104	0.166	0
INTS12	0	0.513678	0.203	0.337	0
DIP2A	0	0.513481	0.362	0.572	0
FAM184A	0	0.512816	0.46	0.651	0
NDST1	0	0.512492	0.223	0.333	0
ACIN1	0	0.511338	0.373	0.601	0
MSI2	0	0.511241	0.395	0.615	0
TECPR1	0	0.51063	0.297	0.457	0
ZNF569	0	0.510627	0.203	0.314	0
RIMKLB	0	0.510614	0.323	0.499	0
ATF7	0	0.510084	0.31	0.495	0
MINDY4	1.03494e-251	0.509488	0.199	0.24	3.84613e-247
PPP6R2	0	0.509483	0.601	0.794	0
GTF2I	0	0.509031	0.676	0.838	0
FANCC	0	0.508446	0.258	0.404	0
DLGAP4	0	0.508347	0.561	0.761	0
CTSS	0	0.507883	0.13	0.21	0
CEP162	0	0.507828	0.278	0.444	0
SEMA4D	0	0.507343	0.397	0.603	0
ANP32A	0	0.507212	0.212	0.34	0
LRP1B	0	0.506744	0.866	0.911	0
CYTH3	0	0.506635	0.485	0.688	0
DTX1	0	0.505778	0.186	0.29	0
SNX8	0	0.505545	0.25	0.39	0
PKNOX1	0	0.505464	0.325	0.504	0
CCDC50	0	0.505163	0.146	0.292	0
ZBTB37	0	0.504495	0.142	0.228	0
CC2D2A	0	0.503361	0.31	0.482	0
STX16	0	0.503283	0.428	0.6	0
ALMS1	0	0.503076	0.458	0.677	0
IDH1	0	0.503047	0.169	0.287	0
FHOD3	2.90879e-217	0.502672	0.621	0.786	1.08099e-212
CCDC61	4.71164e-225	0.502638	0.106	0.168	1.75099e-220
MSANTD1	1.15967e-289	0.502086	0.122	0.163	4.30968e-285
ZSCAN30	0	0.500672	0.238	0.36	0
SART3	0	0.499682	0.241	0.444	0
BRD4	0	0.499379	0.453	0.676	0
TBC1D31	0	0.4987	0.256	0.401	0
ZNF586	0	0.498692	0.394	0.595	0
TMEM163	6.27642e-295	0.498503	0.373	0.534	2.33251e-290
POLE	0	0.497915	0.109	0.201	0
OBSCN	2.07218e-261	0.497889	0.129	0.173	7.70084e-257
SCAPER	1.89753e-159	0.497879	0.646	0.804	7.05178e-155
ACO1	0	0.497198	0.238	0.369	0
MEIS3	0	0.497094	0.429	0.546	0
ZNF326	0	0.496364	0.366	0.581	0
WBP2NL	0	0.495963	0.241	0.371	0
MGAT4C	4.09786e-73	0.495651	0.793	0.84	1.52289e-68
HPS4	0	0.495185	0.225	0.355	0
TAF4	0	0.49502	0.221	0.36	0
MIB2	0	0.494016	0.203	0.412	0
ZNF573	0	0.493778	0.249	0.379	0
FAAH2	0	0.493581	0.281	0.446	0
WBP1L	0	0.493316	0.272	0.437	0
GIPC1	0	0.49264	0.334	0.529	0
C17orf67	1.45776e-288	0.492527	0.12	0.17	5.41746e-284
SPEG	0	0.49211	0.27	0.406	0
B4GALT2	0	0.491125	0.148	0.22	0
ZNF883	9.75004e-300	0.490943	0.301	0.412	3.62341e-295
NFIA	2.57212e-177	0.490609	0.378	0.542	9.55877e-173
CNGB1	0	0.4906	0.227	0.243	0
ZNF675	0	0.489809	0.349	0.511	0
GRK4	0	0.48958	0.424	0.619	0
ZNF26	0	0.489542	0.287	0.463	0
PCDH11Y	0	0.489432	0.117	0.151	0
TAFA5	0	0.488909	0.543	0.769	0
MINDY2	0	0.488606	0.408	0.606	0
ZNF83	0	0.488111	0.281	0.423	0
AKAP8L	0	0.488029	0.491	0.717	0
PAAF1	0	0.487867	0.281	0.433	0
GPRIN1	4.69998e-292	0.487785	0.162	0.211	1.74665e-287
VPS37C	0	0.487739	0.143	0.234	0
POLN	0	0.487473	0.121	0.199	0
ZNF438	0	0.487197	0.38	0.547	0
NTM	2.11259e-61	0.48704	0.885	0.928	7.851e-57
SSBP3	0	0.486979	0.565	0.772	0
OPA3	1.91871e-307	0.486974	0.165	0.248	7.13051e-303
UNK	0	0.486391	0.24	0.374	0
AAR2	2.11354e-266	0.486308	0.101	0.169	7.85454e-262
INO80	0	0.486247	0.454	0.68	0
CFAP70	0	0.486004	0.236	0.373	0
RBM28	0	0.484741	0.261	0.459	0
TCF25	0	0.484359	0.537	0.766	0
ZFHX4	1.08961e-82	0.483929	0.141	0.226	4.04933e-78
ZNF609	1.43156e-263	0.483714	0.655	0.817	5.3201e-259
NBPF3	0	0.483519	0.156	0.249	0
ARHGAP17	0	0.483037	0.317	0.494	0
VOPP1	0	0.482875	0.423	0.607	0
BCO1	0	0.482323	0.184	0.239	0
USP8	0	0.481218	0.425	0.653	0
UTP6	0	0.480964	0.246	0.436	0
TOP3A	0	0.480645	0.274	0.429	0
SAMHD1	0	0.480489	0.144	0.253	0
SLC38A7	0	0.480295	0.181	0.312	0
XPC	0	0.480127	0.226	0.382	0
E4F1	0	0.480088	0.145	0.227	0
EMC10	1.66333e-294	0.479816	0.137	0.234	6.18143e-290
HNMT	5.18293e-236	0.479587	0.107	0.19	1.92613e-231
ACSS3	1.57068e-261	0.47924	0.156	0.226	5.83712e-257
GNPTAB	0	0.479231	0.557	0.77	0
CHD8	0	0.479121	0.41	0.65	0
PRPF3	0	0.4791	0.249	0.434	0
FBXO46	9.78959e-243	0.478956	0.123	0.173	3.63811e-238
AATK	0	0.478555	0.411	0.637	0
AP3D1	0	0.478554	0.287	0.464	0
PPFIA3	0	0.478146	0.298	0.448	0
PODXL2	0	0.478084	0.214	0.335	0
DCLK3	6.29484e-198	0.477936	0.123	0.144	2.33935e-193
ZFAND6	0	0.477726	0.221	0.365	0
PABPC1L	0	0.47763	0.108	0.166	0
TRMT44	0	0.477596	0.205	0.336	0
PTPN9	0	0.477421	0.376	0.58	0
ABCF1	0	0.477404	0.189	0.302	0
TCF7L2	0	0.477397	0.256	0.443	0
SGF29	0	0.477378	0.19	0.261	0
PDGFC	0	0.476968	0.259	0.383	0
AP4B1	0	0.476395	0.161	0.269	0
BRD9	0	0.475963	0.211	0.347	0
EPHA6	4.08092e-137	0.475387	0.793	0.849	1.51659e-132
TSNARE1	0	0.475122	0.291	0.488	0
MYO6	1.85008e-275	0.474881	0.615	0.808	6.87545e-271
ZNF559	0	0.474406	0.267	0.396	0
GHR	5.01827e-278	0.474391	0.258	0.338	1.86494e-273
IFT140	0	0.474129	0.194	0.308	0
PLPP7	0	0.474085	0.237	0.374	0
EIF4G1	6.29004e-306	0.473909	0.178	0.289	2.33757e-301
YTHDC1	0	0.473239	0.355	0.582	0
TTLL3	0	0.473174	0.256	0.4	0
APBB2	8.00758e-279	0.472759	0.621	0.794	2.97586e-274
RAVER2	0	0.472652	0.314	0.44	0
MICALL2	0	0.472142	0.181	0.298	0
ARHGAP10	0	0.471547	0.532	0.708	0
ZDHHC15	0	0.470977	0.198	0.302	0
GTF3C2	0	0.470853	0.228	0.376	0
KLHL25	0	0.470746	0.203	0.303	0
CCDC14	0	0.470091	0.453	0.67	0
SFSWAP	0	0.470004	0.414	0.661	0
IVNS1ABP	0	0.469859	0.174	0.289	0
PILRA	0	0.469604	0.198	0.34	0
NEK5	0	0.4692	0.2	0.26	0
SCARB1	0	0.468703	0.309	0.497	0
ZNF461	0	0.468285	0.229	0.36	0
CCDC136	0	0.468129	0.339	0.531	0
SHLD2	0	0.467967	0.346	0.534	0
SEMA3A	2.29858e-108	0.467393	0.207	0.228	8.54222e-104
DONSON	0	0.466771	0.14	0.205	0
SLC26A8	0	0.466053	0.222	0.321	0
LDLRAD4	8.36929e-64	0.465991	0.784	0.875	3.11028e-59
TMEM132B	9.26381e-37	0.465837	0.835	0.907	3.44271e-32
PDE6D	0	0.46548	0.172	0.282	0
RANBP10	0	0.464974	0.334	0.524	0
ABR	0	0.464253	0.606	0.82	0
FAM193A	0	0.462777	0.45	0.672	0
EEF1D	0	0.462598	0.186	0.313	0
SAP30BP	0	0.461253	0.209	0.386	0
RNASEH1	8.10241e-114	0.460691	0.133	0.129	3.0111e-109
TSPOAP1	0	0.459693	0.367	0.564	0
KANSL2	0	0.459472	0.132	0.244	0
EIF2AK3	0	0.459331	0.259	0.409	0
MTERF1	0	0.459311	0.47	0.652	0
PRKG1	1.28741e-131	0.458875	0.713	0.742	4.78438e-127
SNX6	0	0.458708	0.308	0.492	0
SEC63	0	0.458382	0.469	0.683	0
GNA12	0	0.45695	0.326	0.516	0
AHNAK2	6.64965e-214	0.456916	0.109	0.174	2.47121e-209
CARF	0	0.456882	0.267	0.42	0
INSR	0	0.456698	0.491	0.72	0
RTN4RL1	0	0.456656	0.444	0.669	0
ZNF699	1.27663e-205	0.456164	0.103	0.155	4.74435e-201
ZNF621	1.19858e-298	0.455809	0.116	0.195	4.4543e-294
HPS3	0	0.455708	0.18	0.289	0
GMEB1	2.4383e-269	0.455386	0.148	0.236	9.06145e-265
LARGE1	3.98142e-85	0.455375	0.788	0.875	1.47962e-80
GOLGA2	0	0.454742	0.242	0.395	0
NPEPL1	0	0.454711	0.254	0.396	0
ANKMY1	0	0.454337	0.239	0.373	0
ARID1A	0	0.454137	0.427	0.635	0
BTBD2	0	0.453758	0.249	0.371	0
LARP4	0	0.452477	0.347	0.543	0
PPEF1	5.11368e-285	0.451541	0.133	0.177	1.9004e-280
PTPRN2	1.45714e-46	0.451391	0.838	0.899	5.41516e-42
SLC29A3	0	0.450625	0.13	0.198	2.28416e-307
DDX42	0	0.449515	0.337	0.555	0
SELENON	1.90857e-223	0.448819	0.145	0.191	7.09282e-219
COQ8B	3.0979e-252	0.448758	0.133	0.208	1.15127e-247
SOGA3	0	0.448569	0.358	0.305	0
DAGLB	0	0.448285	0.226	0.373	0
NREP	0	0.448123	0.481	0.7	0
PPP1R13B	0	0.447852	0.552	0.762	0
SNX32	0	0.447786	0.438	0.651	0
MTG1	0	0.447376	0.247	0.392	0
WASF2	0	0.447129	0.167	0.341	0
PHACTR4	0	0.446884	0.463	0.676	0
SLC15A2	0	0.445708	0.113	0.234	0
ORAI2	5.28752e-295	0.444863	0.166	0.269	1.965e-290
CLUAP1	0	0.444752	0.313	0.477	0
PRKRIP1	0	0.444397	0.452	0.682	0
UBXN4	0	0.444271	0.515	0.76	0
DNAJB2	0	0.44391	0.218	0.376	0
RAB5C	5.73894e-106	0.443616	0.148	0.146	2.13276e-101
C4orf50	0	0.443488	0.346	0.527	0
CLK2	0	0.443069	0.136	0.23	0
RILPL2	0	0.442969	0.183	0.265	0
PPP5C	0	0.442645	0.267	0.41	0
MAP4	0	0.442396	0.504	0.711	0
RBPMS	8.25158e-239	0.442376	0.13	0.189	3.06653e-234
ANAPC4	0	0.441871	0.304	0.485	0
TNIK	0	0.440807	0.639	0.822	0
MAML1	0	0.440695	0.258	0.407	0
SQLE	0	0.439836	0.194	0.309	0
MET	3.75215e-148	0.439382	0.221	0.275	1.39441e-143
RRAS2	0	0.438906	0.302	0.456	0
RNF20	0	0.438605	0.197	0.342	0
C3orf62	0	0.437467	0.126	0.2	0
SNUPN	1.55261e-217	0.436564	0.151	0.223	5.76996e-213
TUBGCP6	0	0.436316	0.178	0.319	0
DNAJC13	0	0.43574	0.4	0.6	0
SYNGAP1	0	0.435607	0.43	0.635	0
MICAL3	8.3278e-268	0.435263	0.695	0.844	3.09486e-263
CACNA1B	6.29315e-82	0.435136	0.798	0.882	2.33872e-77
TAF1	0	0.434676	0.413	0.641	0
LARP7	0	0.433921	0.175	0.347	0
CRK	0	0.433259	0.278	0.437	0
KIF27	0	0.432443	0.224	0.377	0
CADM1	7.9919e-59	0.431999	0.763	0.861	2.97003e-54
IFT46	0	0.431525	0.134	0.225	0
EIF3J	0	0.431209	0.301	0.488	0
USP54	0	0.431174	0.213	0.45	0
DNMT3A	0	0.431104	0.504	0.722	0
LRRK1	6.53437e-299	0.431058	0.36	0.493	2.42837e-294
IQGAP1	0	0.430894	0.338	0.525	0
AIDA	1.35604e-238	0.430469	0.14	0.195	5.03946e-234
SLC16A1	3.27709e-296	0.429547	0.151	0.226	1.21787e-291
ZNF91	0	0.428996	0.591	0.811	0
KDM5A	0	0.428795	0.462	0.709	0
IKZF2	4.61361e-255	0.428742	0.129	0.218	1.71455e-250
RBL1	8.11175e-249	0.42833	0.149	0.254	3.01457e-244
TNIP1	9.96126e-261	0.428059	0.108	0.188	3.7019e-256
RAD54L2	0	0.427859	0.361	0.577	0
MGA	0	0.4274	0.46	0.69	0
TRAFD1	0	0.427374	0.137	0.218	0
JAKMIP3	0	0.426453	0.339	0.559	0
B4GALNT4	0	0.426153	0.28	0.455	0
AMT	0	0.425897	0.11	0.204	0
PHC1	0	0.425786	0.264	0.428	0
SLTM	0	0.425743	0.429	0.696	0
REV3L	0	0.425217	0.625	0.817	0
C2orf42	0	0.424649	0.148	0.241	0
CTNNBIP1	0	0.424522	0.193	0.296	0
ATM	0	0.423764	0.45	0.682	0
LEPR	6.37585e-294	0.423763	0.177	0.279	2.36946e-289
SLC7A5	0	0.423559	0.129	0.23	0
ECSIT	0	0.423551	0.237	0.381	0
ABCC10	0	0.423517	0.189	0.321	0
POLA1	0	0.423511	0.287	0.464	0
WWP2	0	0.423151	0.246	0.423	0
CAMSAP1	0	0.422827	0.401	0.609	0
MBOAT2	3.74396e-270	0.4227	0.524	0.688	1.39137e-265
CFAP43	0	0.422675	0.239	0.366	0
TRIM16	0	0.422558	0.166	0.268	0
NKAIN2	3.77145e-24	0.422544	0.857	0.872	1.40158e-19
ZNF846	0	0.422255	0.319	0.509	0
MAEA	0	0.422077	0.212	0.369	0
DYNC1I2	0	0.421394	0.545	0.767	0
KLHL23	0	0.4213	0.481	0.696	0
CHFR	0	0.421209	0.401	0.615	0
LRRC39	0	0.419903	0.151	0.247	0
BRD1	0	0.419527	0.339	0.542	0
ELP6	0	0.419279	0.203	0.309	0
EEF2K	0	0.419086	0.246	0.397	0
CTBP2	0	0.418839	0.265	0.433	0
AARS2	2.75659e-216	0.418729	0.118	0.171	1.02443e-211
EFTUD2	0	0.418207	0.237	0.386	0
QRICH2	0	0.418125	0.128	0.23	2.61001e-307
DDX31	3.12096e-278	0.417818	0.118	0.211	1.15984e-273
EML4	0	0.417769	0.376	0.593	0
ZNF708	0	0.41748	0.353	0.553	0
LRP6	0	0.417413	0.416	0.633	0
SMC5	0	0.417252	0.457	0.69	0
JPH3	0	0.417246	0.402	0.591	0
PDPR	0	0.417196	0.258	0.419	0
DMGDH	0	0.417009	0.277	0.424	0
ZNF682	0	0.416445	0.238	0.364	0
PLEKHM1	0	0.41601	0.195	0.322	0
HS1BP3	0	0.41539	0.204	0.31	0
SZT2	0	0.415373	0.242	0.417	0
PPP2R5D	0	0.414209	0.173	0.28	0
BCKDHB	0	0.413284	0.412	0.613	0
CLIP1	0	0.413153	0.59	0.806	0
MAVS	0	0.412812	0.218	0.361	0
CIP2A	0	0.4125	0.182	0.303	0
MMS19	0	0.412163	0.329	0.545	0
RUNX1T1	1.43199e-260	0.411789	0.661	0.805	5.32169e-256
MED15	0	0.411748	0.389	0.601	0
ANAPC7	0	0.411466	0.266	0.422	0
ARMH4	0	0.411393	0.412	0.638	0
STXBP4	0	0.411162	0.268	0.406	0
NBPF12	0	0.411056	0.322	0.521	0
ANKFY1	0	0.410943	0.451	0.681	0
TIPIN	0	0.410817	0.142	0.228	0
PSMD11	0	0.410794	0.354	0.552	0
CDR2	0	0.410736	0.414	0.638	0
METTL6	0	0.410397	0.367	0.586	0
SPOCK3	8.74647e-77	0.409918	0.317	0.398	3.25045e-72
LRRC4B	0	0.409779	0.39	0.586	0
ATP2B4	3.95245e-264	0.409532	0.514	0.634	1.46885e-259
ZNF445	0	0.409473	0.294	0.463	0
BCAN	0	0.409357	0.111	0.279	0
RBM15	2.15254e-303	0.409123	0.114	0.204	7.99948e-299
INTS7	0	0.408914	0.203	0.342	0
SUFU	0	0.408682	0.304	0.492	0
FLII	1.79153e-222	0.408247	0.101	0.173	6.65786e-218
CABLES1	0	0.408108	0.289	0.453	0
PPP2CA	1.42118e-304	0.408067	0.302	0.272	5.28152e-300
MGAT5	0	0.408024	0.559	0.753	0
FAM151B	0	0.407978	0.205	0.321	0
PDCD11	0	0.407184	0.193	0.331	0
DPY19L1	0	0.406777	0.285	0.449	0
MGLL	0	0.406682	0.331	0.499	0
SSBP2	1.88405e-141	0.406527	0.708	0.855	7.0017e-137
ACSL1	0	0.406315	0.161	0.284	0
ARRB1	0	0.406158	0.28	0.46	0
SHISA6	0	0.405858	0.246	0.412	0
ATRX	1.55713e-232	0.405857	0.738	0.907	5.78675e-228
PGD	1.17372e-248	0.405697	0.134	0.205	4.36191e-244
IWS1	0	0.405579	0.312	0.531	0
SLC11A2	0	0.405324	0.285	0.485	0
TCF20	0	0.405254	0.458	0.677	0
BICD1	9.03296e-229	0.404391	0.654	0.814	3.35692e-224
SMAD4	0	0.404239	0.273	0.448	0
SMARCB1	0	0.404134	0.235	0.378	0
FDX2	8.32758e-34	0.40412	0.158	0.151	3.09478e-29
ARSB	0	0.403262	0.288	0.462	0
PLAGL1	0	0.403233	0.277	0.407	0
KIF16B	0	0.402857	0.398	0.604	0
MYRIP	0	0.402844	0.669	0.784	0
UBTD2	0	0.402526	0.179	0.31	0
PAK2	0	0.402349	0.317	0.513	0
L1CAM	0	0.402064	0.261	0.398	0
NWD2	2.95256e-217	0.401418	0.585	0.737	1.09726e-212
RAP2B	0	0.400727	0.211	0.294	0
PACSIN2	0	0.400214	0.265	0.442	0
ANO8	8.70709e-294	0.399847	0.114	0.21	3.23582e-289
GTF3C1	0	0.399699	0.327	0.543	0
ARL10	0	0.399614	0.244	0.39	0
BCOR	3.96294e-304	0.399332	0.12	0.222	1.47275e-299
CDC42BPB	0	0.398715	0.453	0.668	0
USP42	0	0.3987	0.288	0.483	0
ANO6	0	0.398659	0.276	0.435	0
SAMD3	5.15597e-158	0.398634	0.189	0.206	1.91611e-153
MYT1L	3.58099e-111	0.398327	0.864	0.94	1.3308e-106
PHF12	0	0.398074	0.22	0.366	0
XPO1	0	0.397735	0.531	0.744	0
ANKLE2	0	0.39735	0.266	0.448	0
PDE6B	0	0.397334	0.175	0.266	0
PCLO	8.00226e-74	0.396921	0.818	0.924	2.97388e-69
SNX18	3.31769e-272	0.396314	0.108	0.183	1.23295e-267
ROBO1	2.17214e-59	0.395856	0.728	0.757	8.07232e-55
DOK5	0	0.395397	0.39	0.58	0
GANC	0	0.395044	0.175	0.308	0
ATR	0	0.3946	0.523	0.744	0
ZNF19	0	0.394579	0.144	0.207	0
STAT5B	0	0.394483	0.244	0.435	0
ZNF454	2.43678e-175	0.39443	0.139	0.205	9.05582e-171
C8orf76	2.5383e-229	0.394131	0.151	0.23	9.4331e-225
TNR	1.65865e-66	0.394092	0.736	0.863	6.16403e-62
LURAP1	0	0.394077	0.193	0.305	0
MAN2B1	9.04829e-298	0.393386	0.113	0.187	3.36262e-293
ZRANB3	0	0.393368	0.536	0.749	0
STMN4	0	0.393055	0.362	0.527	0
BRINP3	2.87547e-222	0.392977	0.701	0.788	1.06861e-217
ZC3H4	0	0.392953	0.151	0.25	0
SMYD4	2.76034e-303	0.392795	0.152	0.262	1.02583e-298
TDRD7	0	0.392664	0.217	0.357	0
RTF1	0	0.392555	0.495	0.725	0
ZNF627	6.34408e-206	0.391772	0.101	0.17	2.35765e-201
TMEM117	3.95545e-209	0.391597	0.584	0.744	1.46996e-204
RIPK1	0	0.391498	0.289	0.459	0
CCNL1	0	0.390536	0.244	0.462	0
SUDS3	0	0.390175	0.295	0.519	0
MTFR1	0	0.390136	0.219	0.345	0
ADAMTS2	1.48078e-163	0.390044	0.144	0.196	5.50304e-159
RCC1L	0	0.389844	0.175	0.285	0
ARHGEF6	8.94391e-293	0.389316	0.114	0.227	3.32382e-288
DERA	2.10673e-294	0.389287	0.11	0.19	7.82925e-290
CCDC149	0	0.389242	0.289	0.463	0
RPN2	0	0.388813	0.22	0.365	0
ZNF354B	0	0.388764	0.138	0.249	0
SLC43A2	0	0.388745	0.241	0.406	0
KDM1B	0	0.388638	0.282	0.438	0
PTPRD	0.296422	0.38845	0.916	0.938	1
TCERG1	0	0.388196	0.529	0.774	0
WWC2	0	0.387661	0.461	0.672	0
BCL9	1.47804e-277	0.387538	0.165	0.245	5.49283e-273
TRIM54	0	0.387089	0.204	0.352	0
STRIP2	0	0.386981	0.293	0.46	0
UBE2R2	0	0.386705	0.526	0.747	0
TAFA1	8.17252e-287	0.386437	0.831	0.9	3.03716e-282
RPS6KL1	0	0.386347	0.312	0.496	0
NUP188	0	0.386283	0.162	0.267	0
TCF7	4.83562e-157	0.386151	0.106	0.136	1.79706e-152
LPAR6	0	0.38586	0.129	0.202	0
SNAP29	0	0.385761	0.193	0.295	0
ZNF362	0	0.385461	0.213	0.352	0
FARP2	0	0.385425	0.285	0.489	0
IQCE	0	0.385228	0.247	0.407	0
ZBTB17	4.39467e-271	0.385201	0.119	0.205	1.63319e-266
ZNF625	3.0424e-286	0.385083	0.128	0.221	1.13065e-281
PTPRB	0	0.384706	0.443	0.609	0
ZNF827	0	0.383923	0.459	0.666	0
RABGEF1	1.82073e-296	0.383759	0.63	0.818	6.76638e-292
NRDC	0	0.38373	0.552	0.805	0
ZNF383	0	0.383633	0.153	0.253	0
KIDINS220	0	0.383187	0.618	0.822	0
PPFIA1	0	0.382811	0.435	0.697	0
SFXN2	1.57272e-247	0.38266	0.112	0.187	5.84469e-243
CYP7B1	0	0.382186	0.259	0.388	0
CFAP44	0	0.38211	0.282	0.473	0
RBM33	0	0.381925	0.499	0.739	0
GRIPAP1	0	0.381671	0.335	0.572	0
TTBK1	0	0.381188	0.223	0.339	0
FGF1	0	0.380781	0.158	0.233	0
AKAP13	0	0.380261	0.359	0.576	0
KRCC1	0	0.380199	0.173	0.303	0
NBPF15	0	0.380084	0.205	0.312	0
NUS1	0	0.379885	0.313	0.488	0
PLCG1	0	0.379813	0.2	0.342	0
ASPH	0	0.3798	0.473	0.71	0
PLEKHO1	0	0.379532	0.175	0.313	0
FBXL18	0	0.379351	0.243	0.378	0
CNR1	0	0.379038	0.419	0.505	0
ZNF41	0	0.37844	0.152	0.259	0
GRIK2	1.35957e-53	0.378191	0.822	0.9	5.05258e-49
RANBP3	0	0.377072	0.16	0.273	0
CAST	9.70045e-276	0.37703	0.229	0.242	3.60498e-271
SRRM3	0	0.376766	0.614	0.823	0
PCF11	0	0.376609	0.247	0.462	0
TBC1D32	0	0.376465	0.567	0.779	1.16342e-306
STX2	0	0.376396	0.312	0.509	0
ZFP30	0	0.37623	0.291	0.47	0
GOLM1	0	0.37604	0.406	0.64	0
CEP170	0	0.375742	0.57	0.783	0
MBD3	0	0.375251	0.152	0.244	0
RPS6KA5	0	0.375103	0.463	0.64	0
XYLB	0	0.375034	0.302	0.502	0
GCSH	1.66339e-55	0.374911	0.162	0.165	6.18164e-51
NEMP1	0	0.374887	0.106	0.172	0
MYO9B	0	0.374845	0.358	0.588	0
MAD1L1	0	0.374826	0.257	0.436	0
ZNF891	0	0.374348	0.213	0.355	0
NIPSNAP1	0	0.374253	0.229	0.367	0
SNX7	0	0.374142	0.232	0.393	0
CEP104	0	0.374132	0.276	0.471	0
DHX34	0	0.373999	0.184	0.306	0
GPSM2	0	0.373718	0.235	0.369	0
FUT8	4.89709e-297	0.373504	0.611	0.799	1.81991e-292
SEMA4B	0	0.373464	0.274	0.452	0
ZFP90	0	0.373322	0.364	0.577	0
SLC7A6	0	0.373024	0.357	0.578	0
POLG	0	0.372704	0.163	0.289	0
CBFA2T2	0	0.37254	0.575	0.785	0
USP13	0	0.372072	0.271	0.444	0
SLC26A4	0	0.371976	0.268	0.348	0
EOGT	0	0.371955	0.133	0.233	0
FUBP1	0	0.371387	0.363	0.602	0
LRRC37B	0	0.371161	0.355	0.574	0
ANKRD26	0	0.371102	0.588	0.806	0
SLC25A44	0	0.370984	0.161	0.259	0
MCM9	0	0.370951	0.213	0.343	0
NCOA6	0	0.370713	0.41	0.643	0
VPS54	0	0.369554	0.449	0.68	0
NEK11	0	0.369484	0.385	0.616	0
UBN1	0	0.369179	0.253	0.44	0
LSAMP	8.66914e-33	0.368807	0.875	0.92	3.22171e-28
MANBA	0	0.368256	0.273	0.452	0
NFATC3	0	0.367876	0.29	0.481	0
IFT81	0	0.367799	0.303	0.491	0
PLEKHH1	0	0.367678	0.172	0.291	0
CTNNA2	8.41471e-145	0.36684	0.883	0.921	3.12716e-140
ARID3A	0	0.36673	0.119	0.206	0
TMEM168	0	0.36622	0.321	0.514	0
PDCD7	0	0.366034	0.355	0.612	0
SGK1	0	0.365106	0.327	0.5	0
SMAD7	3.15974e-225	0.364764	0.131	0.191	1.17425e-220
DYRK4	2.90968e-82	0.364501	0.104	0.14	1.08132e-77
NKTR	0	0.364451	0.6	0.814	0
PBRM1	0	0.363832	0.483	0.731	0
GPCPD1	0	0.363435	0.345	0.53	0
TBCD	0	0.362971	0.435	0.666	0
RTL9	5.86548e-196	0.362824	0.13	0.187	2.17979e-191
MCM3AP	0	0.362741	0.27	0.45	0
AUTS2	1.8329e-225	0.362505	0.857	0.894	6.81162e-221
H6PD	0	0.362127	0.125	0.222	0
CSE1L	0	0.36191	0.256	0.416	0
TP53BP1	0	0.361727	0.491	0.737	0
DCAF1	0	0.361602	0.224	0.383	0
SLC30A10	0	0.361399	0.137	0.213	0
AHDC1	0	0.361074	0.297	0.502	0
NEO1	0	0.36107	0.549	0.761	0
PLXDC2	4.20318e-127	0.360971	0.578	0.702	1.56203e-122
EFCAB2	0	0.360539	0.409	0.597	0
ZNF266	0	0.3605	0.137	0.262	0
ADAM19	0	0.360261	0.304	0.489	0
NCAM1	4.72632e-59	0.359953	0.843	0.929	1.75644e-54
KCNH7	9.2249e-94	0.359846	0.77	0.787	3.42825e-89
TRPC4AP	0	0.359697	0.403	0.635	0
MAST2	0	0.35953	0.327	0.539	0
SLC14A2	2.96784e-171	0.359409	0.11	0.156	1.10294e-166
SLC35D1	0	0.359393	0.222	0.366	0
RARA	0	0.359332	0.128	0.209	0
MMAB	1.03231e-281	0.358922	0.133	0.212	3.83639e-277
SOX5	2.24912e-127	0.358655	0.722	0.725	8.35841e-123
ENOX2	4.44842e-273	0.358645	0.146	0.253	1.65317e-268
BACE1	0	0.358479	0.266	0.441	0
SPTB	0	0.358435	0.279	0.432	0
EXT1	2.99662e-288	0.358415	0.688	0.835	1.11363e-283
CHD1	0	0.358319	0.354	0.604	0
IER3IP1	6.61562e-96	0.358229	0.114	0.138	2.45856e-91
MTHFS	1.01639e-284	0.358209	0.147	0.228	3.7772e-280
GPR107	0	0.357987	0.323	0.53	0
ZNF430	0	0.357987	0.174	0.292	0
PARP16	0	0.357639	0.194	0.315	0
GOLGA8B	1.3504e-224	0.357615	0.541	0.779	5.01848e-220
RNF40	0	0.357496	0.14	0.246	0
SEL1L3	0	0.357229	0.281	0.432	3.43143e-305
NAV2	1.4365e-78	0.356749	0.773	0.867	5.33848e-74
CHID1	0	0.356573	0.168	0.273	0
HDAC6	0	0.356278	0.168	0.317	0
DPP9	0	0.356131	0.14	0.25	0
FAM234A	0	0.356095	0.253	0.427	0
SARM1	0	0.355836	0.298	0.47	0
TTC23L	0	0.355697	0.188	0.29	0
PPP4R4	0	0.355616	0.523	0.703	0
GIGYF2	0	0.355268	0.54	0.768	0
C19orf12	0	0.354988	0.279	0.454	0
ZNF324	3.064e-244	0.354887	0.114	0.179	1.13868e-239
ZNF112	0	0.354782	0.137	0.242	0
APIP	0	0.354652	0.228	0.38	0
ULK1	0	0.353738	0.277	0.458	0
CEP295	0	0.353635	0.37	0.604	0
DOCK9	2.17733e-224	0.353586	0.631	0.811	8.0916e-220
RARB	0	0.353429	0.393	0.576	0
SLC23A2	0	0.35297	0.555	0.781	0
DMPK	0	0.352687	0.204	0.329	0
INPP5A	0	0.352115	0.312	0.516	0
CPNE6	0	0.351544	0.193	0.258	0
FAM184B	0	0.351509	0.291	0.455	0
ZNF439	0	0.351067	0.281	0.453	0
SRCIN1	0	0.350981	0.431	0.658	0
MDC1	4.79386e-251	0.350961	0.133	0.23	1.78154e-246
ST3GAL1	0	0.350509	0.3	0.483	0
ZNF135	0	0.350435	0.254	0.403	0
USP24	0	0.349739	0.463	0.705	0
EFCAB6	0	0.349734	0.375	0.572	0
ARHGAP35	0	0.349687	0.531	0.753	0
AK9	0	0.349669	0.249	0.411	0
TMEM130	0	0.349644	0.436	0.682	0
ZFYVE16	0	0.349598	0.492	0.74	0
RASGRP1	0	0.349494	0.368	0.539	0
BID	0	0.34889	0.196	0.362	0
REXO2	2.78915e-272	0.348841	0.151	0.246	1.03653e-267
PNPLA6	0	0.348735	0.208	0.365	0
NEXMIF	0	0.348584	0.469	0.696	0
RNF4	0	0.348488	0.233	0.388	0
ATXN7L1	0	0.348367	0.519	0.739	0
PCSK6	0	0.34817	0.268	0.372	0
LRSAM1	0	0.347796	0.291	0.481	0
CHMP4A	8.52654e-306	0.347747	0.2	0.288	3.16872e-301
MROH1	0	0.347685	0.44	0.676	0
CMIP	0	0.347576	0.626	0.834	0
PLXNB2	0	0.347306	0.152	0.268	0
SLC3A2	0	0.347168	0.18	0.325	0
WRN	0	0.346869	0.43	0.65	0
WWTR1	0	0.346597	0.111	0.202	0
BRCA1	5.43426e-254	0.34626	0.102	0.179	2.01953e-249
TMEM143	0	0.346198	0.122	0.22	0
ST8SIA4	1.59355e-291	0.346175	0.155	0.235	5.92212e-287
SENP5	0	0.345612	0.483	0.728	0
ZNF318	0	0.345552	0.367	0.611	0
ASCC2	0	0.345408	0.194	0.332	0
AHCYL2	1.07383e-292	0.345198	0.598	0.8	3.99066e-288
LRRC49	0	0.344854	0.499	0.72	0
SLC37A3	0	0.344658	0.306	0.507	0
STK17A	0	0.344471	0.175	0.268	0
QRICH1	0	0.344419	0.387	0.615	0
MAP3K4	0	0.34403	0.441	0.673	0
CFDP1	0	0.344025	0.403	0.613	0
BRD2	0	0.34391	0.18	0.329	0
MAN2B2	0	0.343909	0.174	0.273	0
BRWD3	0	0.343746	0.353	0.575	0
MMP24OS	0	0.342286	0.235	0.334	0
RBAK	0	0.341817	0.119	0.216	0
PLEKHG1	0	0.341662	0.136	0.277	0
SPAST	0	0.341637	0.354	0.56	0
ST3GAL4	0	0.341512	0.168	0.27	0
ZNF236	0	0.341044	0.349	0.579	0
SUCO	0	0.34072	0.278	0.462	0
MTA1	0	0.340457	0.17	0.293	0
DOCK2	0	0.340332	0.215	0.343	0
WNT10B	0	0.340189	0.157	0.238	0
GNAI3	0	0.339568	0.342	0.557	0
CHST9	0	0.339547	0.216	0.381	0
NRG1	1.56428e-249	0.339547	0.767	0.67	5.81332e-245
STPG2	1.17904e-262	0.339466	0.182	0.277	4.38166e-258
SH2D3C	0	0.33926	0.185	0.281	0
CLHC1	0	0.339068	0.242	0.398	0
SIDT2	9.21882e-293	0.338887	0.11	0.188	3.42599e-288
MGAT5B	0	0.338754	0.433	0.677	0
MB21D2	0	0.33867	0.312	0.475	0
ICE1	0	0.338623	0.455	0.709	0
ZCCHC8	0	0.338122	0.225	0.405	0
ABCB1	0	0.337865	0.213	0.382	0
SNTG2	1.05769e-72	0.337749	0.114	0.144	3.93071e-68
RGMA	7.02135e-190	0.337584	0.114	0.24	2.60934e-185
TCF12	0	0.337498	0.548	0.773	0
TENT4A	0	0.337163	0.36	0.582	0
EIPR1	0	0.337033	0.382	0.593	0
SYMPK	0	0.336363	0.295	0.517	0
FAM120C	0	0.335836	0.207	0.363	0
PAPSS2	1.61292e-303	0.335664	0.177	0.29	5.99411e-299
SLF2	0	0.335326	0.381	0.619	0
FSD2	4.28491e-189	0.335023	0.119	0.159	1.5924e-184
PDGFD	4.92995e-208	0.33499	0.252	0.283	1.83212e-203
APAF1	0	0.334964	0.169	0.286	0
RBFOX3	9.43397e-162	0.334709	0.725	0.88	3.50595e-157
RFLNA	0	0.334486	0.383	0.585	0
KIFC2	0	0.334254	0.401	0.615	0
DHX38	3.34328e-246	0.333999	0.118	0.196	1.24246e-241
NOL8	0	0.333871	0.128	0.269	0
CANX	0	0.333442	0.362	0.57	0
NCKAP5L	0	0.333309	0.159	0.265	0
NUP205	0	0.333105	0.209	0.374	0
TARS2	0	0.333026	0.157	0.256	2.31358e-308
PAPPA2	1.80667e-252	0.332959	0.144	0.199	6.71412e-248
SAFB	0	0.332504	0.329	0.56	0
FKTN	0	0.332289	0.386	0.606	0
DAG1	0	0.332121	0.195	0.347	0
COQ7	5.97152e-193	0.331594	0.123	0.197	2.21919e-188
ZRANB2	1.16508e-240	0.331413	0.633	0.849	4.3298e-236
RBM6	3.30053e-188	0.331361	0.715	0.857	1.22658e-183
SPG7	0	0.331221	0.456	0.704	0
GOLGA4	0	0.331054	0.614	0.832	0
ROCK1	0	0.330448	0.504	0.755	0
FNBP4	0	0.330287	0.5	0.748	0
TECPR2	0	0.330164	0.469	0.708	0
KAZN	4.65727e-122	0.330077	0.844	0.861	1.73078e-117
ZNF714	0	0.329644	0.259	0.444	0
ADSL	0	0.32941	0.165	0.281	0
MYO19	0	0.329224	0.27	0.453	0
ZNF140	0	0.328577	0.185	0.307	0
TTN	0	0.328448	0.249	0.467	0
CCDC40	3.18882e-280	0.328426	0.133	0.242	1.18506e-275
EIF4E3	0	0.328105	0.272	0.383	0
LARP1	0	0.32799	0.486	0.721	0
SLC25A29	0	0.327788	0.277	0.456	0
ZFP2	0	0.327562	0.147	0.245	0
PDE3B	0	0.327507	0.416	0.619	0
BTN2A1	1.51822e-271	0.32746	0.121	0.233	5.64218e-267
KIN	0	0.327453	0.245	0.429	0
PIGU	0	0.327061	0.317	0.517	0
STK39	2.62121e-248	0.326648	0.582	0.763	9.74118e-244
ASTN2	0	0.326628	0.639	0.785	0
SPPL2A	0	0.325959	0.348	0.558	0
EGLN3	1.77707e-170	0.325885	0.107	0.181	6.60412e-166
CHAMP1	7.65901e-271	0.325342	0.126	0.203	2.84632e-266
PTBP2	0	0.325275	0.578	0.799	0
MTSS2	0	0.325204	0.182	0.343	0
TFR2	6.66487e-240	0.325173	0.109	0.169	2.47686e-235
TERF2IP	0	0.324751	0.542	0.774	0
HAAO	2.2063e-239	0.324636	0.108	0.146	8.19927e-235
CAPN2	0	0.324545	0.131	0.256	0
MINK1	0	0.324456	0.355	0.548	0
CDK5RAP2	0	0.324287	0.375	0.623	0
RAB27A	0	0.324192	0.184	0.316	0
PALLD	0	0.324056	0.245	0.447	0
RTEL1	0	0.323615	0.145	0.277	0
PTPRJ	0	0.323253	0.526	0.757	0
RGPD5	6.91969e-143	0.322984	0.113	0.173	2.57156e-138
DHX57	0	0.321998	0.335	0.544	0
EDRF1	0	0.321881	0.318	0.541	0
SCN3A	2.94873e-263	0.321839	0.664	0.832	1.09584e-258
DCAF8	0	0.321699	0.372	0.593	0
TRIT1	0	0.321465	0.315	0.522	0
HMGXB3	0	0.320966	0.284	0.475	0
LANCL2	0	0.32076	0.444	0.662	0
TTC28	1.48675e-245	0.320508	0.652	0.827	5.5252e-241
FAM149B1	0	0.319986	0.247	0.395	0
ELOA	1.3472e-288	0.319985	0.104	0.207	5.00661e-284
ZNF268	8.51889e-218	0.319949	0.115	0.194	3.16587e-213
HDAC4	0	0.319781	0.524	0.766	0
STYXL1	0	0.319777	0.198	0.352	0
WWC1	0	0.319426	0.43	0.653	0
HIRA	0	0.319327	0.146	0.252	0
FRMD4A	5.23732e-133	0.31902	0.898	0.904	1.94635e-128
ITSN1	0	0.318885	0.605	0.819	0
DNAH1	0	0.318436	0.153	0.293	0
PPP1R12C	0	0.318266	0.183	0.314	0
TRNAU1AP	0	0.318116	0.289	0.478	0
IVD	0	0.318114	0.282	0.445	0
CPEB1	0	0.317924	0.329	0.472	0
SREBF2	0	0.317782	0.494	0.727	0
ARHGAP1	0	0.317055	0.195	0.323	0
KLHL20	0	0.316863	0.224	0.412	0
PRR12	0	0.316711	0.208	0.337	0
ZNF592	0	0.316702	0.241	0.411	0
C10orf88	0	0.316559	0.16	0.262	0
ATG4C	0	0.316092	0.299	0.493	0
RNF220	0	0.31586	0.14	0.279	0
ANKZF1	0	0.315846	0.149	0.326	0
ANGPTL1	0	0.315702	0.164	0.253	0
DNAJC10	0	0.31551	0.417	0.653	0
PDSS2	0	0.315329	0.36	0.562	0
CDRT4	0	0.315124	0.271	0.458	0
IKBKB	0	0.315028	0.226	0.393	0
LTV1	0	0.314928	0.132	0.256	0
GDAP1L1	0	0.314817	0.275	0.443	0
MED14	0	0.31449	0.279	0.476	0
MSH6	0	0.314253	0.211	0.334	0
PCGF6	0	0.313976	0.279	0.476	0
BAZ2B	1.76736e-248	0.313874	0.57	0.792	6.56804e-244
IST1	0	0.313446	0.28	0.508	0
BMPR2	1.60372e-182	0.313048	0.713	0.885	5.95991e-178
NADK2	0	0.312817	0.256	0.418	0
ERCC3	0	0.312681	0.246	0.423	0
RFT1	2.55076e-214	0.312424	0.114	0.182	9.47938e-210
RALGPS1	0	0.312398	0.531	0.758	0
ZBTB48	1.8006e-303	0.312087	0.157	0.244	6.69156e-299
CAPZB	0	0.312082	0.449	0.698	0
EIF3A	0	0.311935	0.364	0.576	0
DST	1.05618e-39	0.311765	0.845	0.942	3.92507e-35
PPIL2	0	0.311629	0.31	0.529	0
ERICH1	0	0.311568	0.306	0.498	0
ARSG	0	0.311564	0.252	0.415	0
PLEC	0	0.311513	0.34	0.594	0
TMEFF2	3.73601e-156	0.311319	0.613	0.736	1.38841e-151
MEIS1	7.56696e-266	0.311095	0.156	0.235	2.81211e-261
ZFYVE1	0	0.310899	0.171	0.303	0
APC	0	0.310594	0.641	0.849	0
MNAT1	0	0.310509	0.689	0.839	0
FAF2	0	0.310498	0.294	0.507	0
INTS2	0	0.310368	0.203	0.348	0
RUFY2	0	0.309976	0.534	0.772	0
HNRNPUL1	0	0.309795	0.182	0.311	0
ZNF23	0	0.309635	0.13	0.233	0
KMT2A	3.09756e-272	0.309566	0.616	0.841	1.15115e-267
COA8	9.25811e-58	0.309472	0.105	0.106	3.44059e-53
RBM19	0	0.309424	0.179	0.334	0
NEMF	0	0.309181	0.504	0.771	0
USP48	0	0.309018	0.482	0.73	0
B3GAT2	0	0.308797	0.117	0.201	0
CWC25	0	0.308477	0.145	0.285	0
APBA1	0	0.308293	0.589	0.8	1.99033e-307
STK38	0	0.308203	0.324	0.535	0
MAP6	0	0.308113	0.472	0.711	0
CCDC39	1.43356e-131	0.307995	0.132	0.177	5.32754e-127
SSH1	0	0.307979	0.295	0.501	0
NT5DC3	0	0.30797	0.311	0.457	0
CD276	0	0.30791	0.268	0.445	0
CYP20A1	2.34303e-243	0.307824	0.126	0.245	8.70742e-239
GK5	0	0.307815	0.333	0.546	0
LARP1B	0	0.307812	0.606	0.807	0
POLR2F	0	0.307806	0.278	0.454	0
EPHB1	0	0.307654	0.492	0.711	0
NVL	0	0.307635	0.306	0.522	0
TRANK1	0	0.307552	0.41	0.668	0
AFAP1L2	5.47815e-280	0.307322	0.107	0.191	2.03584e-275
EP400	0	0.307191	0.44	0.694	0
GINM1	0	0.307166	0.226	0.396	0
PRPF40B	0	0.307057	0.345	0.573	0
ZNF75D	0	0.307041	0.182	0.335	0
GPN2	1.46509e-277	0.306892	0.134	0.228	5.44471e-273
NOP58	0	0.306772	0.349	0.618	0
IFNGR1	0	0.306591	0.173	0.35	0
WDFY2	0	0.306424	0.395	0.615	0
GCNT1	0	0.306359	0.185	0.282	0
EPM2A	0	0.306334	0.242	0.412	0
DDX39B	0	0.306233	0.328	0.548	0
PTPRA	2.78676e-167	0.306047	0.696	0.88	1.03564e-162
POLR3A	0	0.305679	0.342	0.568	0
KATNAL2	0	0.305418	0.239	0.391	0
ADCY5	0	0.304598	0.295	0.5	0
CTDP1	0	0.304032	0.113	0.208	0
SMURF2	0	0.303939	0.361	0.585	0
MATK	0	0.30361	0.235	0.383	0
CBY1	0	0.303412	0.189	0.32	0
ARHGEF18	0	0.30336	0.27	0.443	0
LRRC4C	2.37551e-31	0.303247	0.858	0.905	8.82811e-27
CDK12	0	0.303166	0.396	0.658	0
ZC3H7A	0	0.302945	0.311	0.539	0
VKORC1L1	0	0.302844	0.406	0.629	0
CSNK1G1	0	0.302826	0.417	0.654	0
CAPRIN2	0	0.302723	0.401	0.653	0
SPECC1L	0	0.302535	0.505	0.755	0
RABL6	0	0.3025	0.328	0.515	0
CTC1	0	0.302183	0.13	0.237	0
MVB12B	0	0.301786	0.436	0.673	0
ENAH	0	0.301715	0.482	0.703	0
RMND5B	0	0.301679	0.28	0.46	0
CCDC3	0	0.30167	0.52	0.723	0
ZSWIM5	0	0.301528	0.472	0.703	0
PINX1	1.61578e-294	0.301423	0.144	0.255	6.00474e-290
SSRP1	0	0.301234	0.123	0.256	0
SULT1A1	0	0.30083	0.385	0.624	0
CCDC125	0	0.300797	0.185	0.324	0
SMC6	0	0.300581	0.374	0.609	0
TMEM41B	0	0.300436	0.378	0.605	0
HMGXB4	0	0.300339	0.213	0.399	0
NEK10	2.67367e-269	0.300269	0.604	0.803	9.93618e-265
LIPE	9.06713e-204	0.300077	0.137	0.181	3.36962e-199
TRIM26	0	0.299952	0.176	0.307	0
RNF214	0	0.299688	0.232	0.418	0
NSD2	0	0.299017	0.492	0.731	0
RNF121	0	0.298601	0.24	0.408	0
CRISPLD1	1.30752e-168	0.298527	0.124	0.197	4.85915e-164
EML2	0	0.298502	0.297	0.49	0
ATF7IP	0	0.298274	0.415	0.648	0
UBE2O	0	0.29819	0.449	0.692	0
TPCN2	0	0.29785	0.192	0.362	0
TMEM39B	0	0.297841	0.24	0.408	0
FUT10	5.5217e-210	0.297732	0.11	0.209	2.05203e-205
SYCP3	1.34692e-281	0.297719	0.112	0.202	5.00556e-277
RFX2	0	0.29762	0.262	0.411	0
VPS16	1.27743e-233	0.297587	0.107	0.175	4.7473e-229
CD247	1.02078e-235	0.297332	0.114	0.183	3.79351e-231
UCKL1	0	0.297188	0.121	0.187	0
[truncated: 6,524 more rows]

## Sheet: L4_IT
	p_val	avg_log2FC	pct.1	pct.2	p_val_adj
MYO16	0	4.69409	0.691	0.111	0
LUZP2	1.26213e-301	4.19559	0.701	0.116	4.69044e-297
TESK2	3.89398e-112	4.01274	0.633	0.126	1.44712e-107
PLPPR1	8.98689e-144	2.98485	0.453	0.13	3.3398e-139
SDK1	1.994e-141	2.98123	0.663	0.236	7.4103e-137
LIPI	1.20893e-15	2.89998	0.331	0.103	4.49274e-11
ANKRD18A	4.35098e-195	2.85946	0.409	0.135	1.61695e-190
ZNF286A	3.39037e-58	2.73402	0.376	0.114	1.25996e-53
TSBP1	1.13561e-77	2.71157	0.367	0.145	4.22026e-73
SOGA1	4.5693e-96	2.70458	0.481	0.132	1.69809e-91
EPHA6	0	2.62353	0.787	0.289	0
ZNF709	5.55334e-53	2.52992	0.351	0.107	2.06379e-48
THSD7A	1.34517e-165	2.48151	0.766	0.374	4.99906e-161
CNTNAP4	0	2.4807	0.724	0.21	0
SPHKAP	7.94268e-89	2.47664	0.398	0.125	2.95174e-84
ARHGAP10	5.61577e-218	2.44394	0.722	0.357	2.08699e-213
NFE2L3	5.27678e-106	2.4327	0.322	0.106	1.96101e-101
TENM1	0	2.42933	0.684	0.359	0
FGF13	5.56043e-268	2.39863	0.698	0.451	2.06642e-263
POLR2J3	6.43073e-166	2.38348	0.662	0.236	2.38985e-161
TRPC4	2.06993e-134	2.37241	0.514	0.191	7.69247e-130
CCDC168	3.6368e-23	2.36833	0.187	0.115	1.35154e-18
ZNF626	3.26006e-89	2.32379	0.48	0.17	1.21154e-84
ABI3BP	1.35067e-89	2.29418	0.263	0.113	5.01948e-85
SPDYE3	1.22315e-28	2.28992	0.4	0.165	4.54558e-24
THSD4	8.59653e-147	2.27197	0.52	0.194	3.19473e-142
NPIPB5	1.02072e-176	2.25183	0.364	0.173	3.79332e-172
C11orf80	1.13115e-170	2.24344	0.693	0.241	4.20369e-166
DHRSX	3.14366e-51	2.23928	0.39	0.145	1.16828e-46
NKAIN3	5.04579e-107	2.2289	0.831	0.406	1.87517e-102
LTBP4	7.94336e-191	2.22031	0.442	0.207	2.95199e-186
ARHGAP28	6.6979e-56	2.20844	0.3	0.107	2.48914e-51
ZNF585A	2.12618e-62	2.20764	0.332	0.121	7.90154e-58
ARAP3	1.17855e-238	2.20294	0.334	0.147	4.37986e-234
SLC22A25	5.0273e-152	2.1975	0.426	0.311	1.8683e-147
CCDC180	3.66552e-46	2.19213	0.294	0.121	1.36222e-41
ZNF544	3.58097e-99	2.17684	0.593	0.224	1.3308e-94
ZNF506	3.24499e-130	2.17592	0.484	0.177	1.20594e-125
ZHX2	1.13198e-105	2.16979	0.264	0.101	4.20677e-101
RASGRF2	1.02824e-272	2.16824	0.765	0.437	3.82126e-268
TMEM91	1.35117e-38	2.16091	0.295	0.112	5.02137e-34
CFLAR	1.73874e-89	2.15402	0.292	0.118	6.46168e-85
C12orf40	4.75231e-05	2.15164	0.47	0.18	1
CCDC196	9.43198e-63	2.13647	0.279	0.126	3.50521e-58
FAM241A	1.80719e-111	2.13567	0.323	0.134	6.71608e-107
ZNF587B	6.08827e-51	2.12771	0.367	0.14	2.26258e-46
ROBO2	0	2.11884	0.864	0.594	0
ARRDC1	5.32168e-100	2.11838	0.253	0.103	1.9777e-95
KCNN3	2.8848e-181	2.09411	0.42	0.19	1.07208e-176
CRYZL1	9.11593e-160	2.09404	0.52	0.22	3.38775e-155
ROBO1	2.10274e-76	2.09014	0.316	0.171	7.81441e-72
ZNF605	5.46163e-140	2.06667	0.332	0.14	2.02971e-135
TIA1	5.89987e-280	2.06356	0.444	0.189	2.19257e-275
FBXO10	2.72569e-220	2.05065	0.513	0.242	1.01295e-215
ZNF670	2.07238e-40	2.02556	0.242	0.101	7.70159e-36
ZNF37A	3.148e-114	2.01675	0.602	0.231	1.16989e-109
BACE2	5.12253e-96	2.01671	0.491	0.263	1.90369e-91
TENM3	8.59241e-155	2.01262	0.428	0.208	3.1932e-150
CDKL3	1.1449e-84	2.00236	0.435	0.176	4.25477e-80
DDX19B	2.12906e-72	1.99632	0.285	0.122	7.91224e-68
ADAMTSL3	3.98979e-183	1.99582	0.552	0.313	1.48272e-178
PTPN13	2.33248e-222	1.98698	0.723	0.41	8.66818e-218
CNTNAP3B	1.93714e-123	1.97195	0.521	0.234	7.19899e-119
COL5A3	8.00438e-66	1.96715	0.283	0.117	2.97467e-61
PDE4C	1.00653e-75	1.96564	0.252	0.116	3.74058e-71
SLC2A11	4.50082e-79	1.95774	0.4	0.175	1.67264e-74
C8orf34	4.01522e-136	1.95518	0.751	0.381	1.49218e-131
CELF6	2.96164e-49	1.9526	0.289	0.113	1.10063e-44
ADAMTS17	8.17354e-106	1.94879	0.428	0.192	3.03753e-101
NAIP	8.33821e-72	1.93347	0.339	0.141	3.09873e-67
TMEM151B	2.31523e-174	1.92242	0.432	0.188	8.60407e-170
CEACAM1	3.96884e-52	1.92002	0.298	0.163	1.47494e-47
CUX2	1.57096e-206	1.91802	0.763	0.437	5.83816e-202
L3MBTL1	9.75097e-277	1.90985	0.586	0.365	3.62375e-272
RELL1	1.58489e-84	1.907	0.236	0.116	5.88993e-80
YPEL1	7.34702e-187	1.89902	0.628	0.426	2.73037e-182
LRRC3B	1.21511e-141	1.89612	0.358	0.143	4.5157e-137
ESR1	1.89312e-126	1.89282	0.47	0.279	7.03541e-122
RFX4	3.20697e-94	1.88744	0.387	0.248	1.19181e-89
BCL2L14	2.00034e-134	1.88617	0.469	0.337	7.43388e-130
EYS	6.82766e-66	1.88197	0.406	0.226	2.53736e-61
DUOX1	1.33793e-119	1.87211	0.419	0.266	4.97215e-115
ZBTB8A	6.20999e-129	1.86831	0.338	0.18	2.30782e-124
BCO1	2.24394e-92	1.86769	0.32	0.149	8.33914e-88
CLN5	1.03132e-56	1.86766	0.296	0.134	3.83268e-52
CNPY2	2.64528e-163	1.86118	0.561	0.291	9.83064e-159
FAM104A	6.76491e-29	1.86089	0.242	0.103	2.51404e-24
ZSCAN26	8.47555e-35	1.86038	0.398	0.166	3.14977e-30
PRSS51	3.49888e-122	1.85831	0.495	0.336	1.30029e-117
GULP1	1.18229e-55	1.85087	0.421	0.17	4.39376e-51
KLHL4	2.54241e-157	1.8501	0.61	0.389	9.44836e-153
PRRC2B	1.52339e-178	1.84525	0.679	0.256	5.66138e-174
RAD51D	2.40428e-50	1.82957	0.313	0.134	8.93504e-46
ZNF585B	1.33332e-90	1.82018	0.355	0.159	4.95503e-86
GPR153	6.17952e-95	1.81662	0.206	0.107	2.29649e-90
PRPF4B	1.88263e-140	1.80893	0.615	0.244	6.99643e-136
SLC35E1	1.55505e-46	1.80417	0.243	0.105	5.77904e-42
SLC4A5	1.87271e-162	1.79237	0.421	0.25	6.95955e-158
AMZ1	5.35725e-115	1.79095	0.302	0.167	1.99092e-110
SCN9A	3.10398e-217	1.77863	0.566	0.324	1.15353e-212
EEF1AKMT2	1.38708e-110	1.77654	0.555	0.25	5.1548e-106
KIAA2026	3.0056e-185	1.76838	0.639	0.249	1.11697e-180
COX15	1.66431e-20	1.76677	0.278	0.123	6.18507e-16
NDRG1	2.24889e-158	1.76564	0.341	0.176	8.35757e-154
SRGAP1	1.61136e-213	1.76301	0.437	0.251	5.98828e-209
RBFA	6.80138e-32	1.75171	0.24	0.105	2.5276e-27
SLC35A3	1.12567e-86	1.74716	0.369	0.162	4.18332e-82
CIPC	1.40695e-72	1.73624	0.274	0.121	5.22864e-68
GTF2H2	3.03852e-38	1.73462	0.263	0.122	1.1292e-33
HIP1	9.51593e-83	1.73305	0.356	0.207	3.5364e-78
INSYN2B	2.59122e-57	1.72447	0.238	0.103	9.62974e-53
TRIM73	6.92563e-26	1.72392	0.278	0.121	2.57377e-21
KCNMB2	6.70707e-28	1.72146	0.608	0.353	2.49255e-23
COMMD7	2.59427e-47	1.72016	0.317	0.136	9.64109e-43
MUC20	3.84552e-100	1.71853	0.186	0.101	1.42911e-95
TBCE	9.23698e-52	1.71809	0.3	0.15	3.43274e-47
DMWD	3.65074e-78	1.71801	0.265	0.123	1.35673e-73
DDX19A	2.82448e-125	1.7149	0.365	0.183	1.04966e-120
ZNF883	2.74074e-143	1.71465	0.497	0.267	1.01854e-138
ATP10A	5.30187e-119	1.71148	0.183	0.11	1.97033e-114
SYT17	3.50762e-90	1.7046	0.62	0.282	1.30354e-85
TMEM63C	2.38249e-300	1.70288	0.617	0.413	8.85404e-296
LRIG3	5.36052e-45	1.69847	0.235	0.118	1.99213e-40
L3MBTL4	1.42478e-79	1.69323	0.674	0.334	5.29491e-75
ABCC3	1.58951e-108	1.68937	0.312	0.177	5.90711e-104
EFCAB11	2.76194e-44	1.68927	0.273	0.119	1.02642e-39
KIF21B	0	1.68861	0.634	0.434	0
HES1	2.04624e-156	1.6861	0.314	0.178	7.60443e-152
FAM172A	0	1.68578	0.809	0.281	7.97236e-304
GRIK4	3.1236e-291	1.68096	0.606	0.388	1.16082e-286
WDR27	3.9517e-153	1.6795	0.483	0.232	1.46857e-148
KCNG1	7.01904e-113	1.67398	0.248	0.123	2.60849e-108
PPP2R3A	1.08676e-175	1.66947	0.6	0.484	4.03873e-171
DISP3	4.6809e-153	1.66706	0.391	0.225	1.73956e-148
CRAMP1	3.25859e-108	1.66468	0.273	0.152	1.21099e-103
KCNH4	3.07879e-213	1.6574	0.563	0.381	1.14417e-208
TMEM14B	3.38398e-200	1.65707	0.726	0.303	1.25759e-195
KCNH7	9.02185e-197	1.64622	0.921	0.608	3.35279e-192
ADARB2	9.81994e-51	1.64387	0.139	0.115	3.64938e-46
CCDC146	1.13471e-220	1.63553	0.551	0.41	4.21691e-216
TMBIM4	5.196e-153	1.63466	0.303	0.148	1.93099e-148
MROH7	3.34292e-58	1.63275	0.279	0.148	1.24233e-53
SOX4	9.79092e-130	1.6325	0.217	0.115	3.6386e-125
ANKRD6	3.1807e-115	1.63095	0.41	0.224	1.18205e-110
SVIL	4.01528e-89	1.62968	0.333	0.248	1.4922e-84
ADGRA3	5.10564e-158	1.62488	0.355	0.213	1.89741e-153
RASAL1	0	1.62273	0.456	0.286	0
VPS37B	1.48623e-252	1.6171	0.5	0.322	5.52329e-248
ZNF512	1.03299e-62	1.61179	0.341	0.158	3.83889e-58
SYNJ2BP	1.86696e-69	1.60958	0.279	0.127	6.93819e-65
DNAH2	3.09054e-104	1.60724	0.183	0.106	1.14854e-99
TP53I11	1.4792e-101	1.59213	0.175	0.102	5.49715e-97
TTC4	2.32333e-51	1.58964	0.198	0.103	8.63419e-47
TOP1MT	7.17838e-83	1.58505	0.225	0.132	2.6677e-78
FAM153B	1.74525e-66	1.5743	0.565	0.233	6.48588e-62
GRAMD1C	3.55117e-115	1.57356	0.282	0.165	1.31972e-110
C16orf95	1.11655e-156	1.57111	0.382	0.245	4.14942e-152
PCSK6	4.63659e-58	1.56332	0.294	0.163	1.72309e-53
RTL9	2.7495e-42	1.5606	0.261	0.157	1.0218e-37
FLCN	8.41433e-33	1.55896	0.261	0.131	3.12702e-28
CDH20	4.8938e-56	1.55778	0.351	0.18	1.81868e-51
TNFRSF19	1.00429e-171	1.5551	0.378	0.236	3.73224e-167
PAPPA2	2.26892e-42	1.5434	0.219	0.11	8.432e-38
SHOC1	1.06131e-156	1.5403	0.32	0.242	3.94416e-152
TIGAR	1.15555e-47	1.53923	0.293	0.151	4.29437e-43
EMG1	1.13157e-106	1.53045	0.318	0.191	4.20526e-102
RAP2B	8.25038e-194	1.52997	0.356	0.212	3.06609e-189
LRRC8C	3.29144e-59	1.5297	0.333	0.165	1.2232e-54
GALNT13	8.73162e-140	1.52667	0.669	0.518	3.24493e-135
GLRA2	1.57108e-55	1.52492	0.193	0.118	5.83861e-51
DAB1	1.1043e-86	1.52465	0.838	0.693	4.10391e-82
SRSF1	8.48284e-74	1.51982	0.321	0.155	3.15248e-69
ABCC4	1.00034e-141	1.51683	0.273	0.172	3.71758e-137
HYDIN	9.11558e-178	1.51637	0.478	0.341	3.38762e-173
FKBP11	4.14103e-174	1.51486	0.21	0.128	1.53893e-169
SH3PXD2B	6.17574e-93	1.5128	0.202	0.116	2.29509e-88
RDH13	3.81015e-111	1.50278	0.278	0.161	1.41597e-106
MCHR2	4.5957e-164	1.50086	0.685	0.594	1.7079e-159
GCSH	6.64598e-17	1.49377	0.234	0.119	2.46985e-12
MYO10	9.29216e-94	1.48931	0.195	0.12	3.45324e-89
EFCAB13	3.98596e-108	1.4868	0.381	0.254	1.4813e-103
ARHGAP23	7.61038e-138	1.48304	0.279	0.172	2.82825e-133
ASIC2	0	1.48262	0.835	0.585	0
ZNF783	8.94263e-285	1.48021	0.314	0.217	3.32335e-280
SLC22A6	1.62941e-94	1.47641	0.416	0.317	6.05538e-90
LRRC8D	3.04746e-195	1.476	0.513	0.287	1.13253e-190
FXYD6	4.51609e-277	1.47504	0.648	0.283	1.67831e-272
RAB9B	6.36489e-59	1.47311	0.299	0.143	2.36538e-54
DPYSL5	2.04855e-227	1.4716	0.521	0.396	7.61304e-223
ZNF500	5.37257e-70	1.4692	0.211	0.122	1.99661e-65
SDHAF2	1.74883e-19	1.46913	0.255	0.124	6.49919e-15
ACTR3B	7.82835e-150	1.46849	0.538	0.294	2.90925e-145
SORCS2	0	1.46	0.581	0.458	0
PREX1	5.36084e-284	1.45869	0.467	0.309	1.99225e-279
ECM2	2.73396e-35	1.45305	0.191	0.115	1.01602e-30
C2CD6	4.1615e-76	1.45261	0.194	0.128	1.54654e-71
CAV3	4.18336e-80	1.44878	0.262	0.188	1.55466e-75
TRIM25	2.31478e-122	1.44814	0.308	0.206	8.60241e-118
FIP1L1	8.36309e-191	1.44736	0.538	0.286	3.10797e-186
PBX4	2.14961e-124	1.44623	0.337	0.202	7.98859e-120
ZFP37	1.11452e-110	1.44456	0.275	0.153	4.14189e-106
ZNF721	0	1.44171	0.764	0.602	0
SRGAP2C	9.32128e-49	1.43951	0.312	0.17	3.46407e-44
NEK5	8.13573e-86	1.43887	0.3	0.182	3.02348e-81
LRRC2	2.40078e-136	1.437	0.231	0.13	8.92204e-132
BSCL2	5.87184e-94	1.42686	0.53	0.231	2.18215e-89
RBM27	3.32664e-89	1.42678	0.44	0.214	1.23628e-84
NETO2	3.90524e-157	1.42654	0.508	0.315	1.4513e-152
RBMS2	5.41869e-104	1.42465	0.199	0.124	2.01375e-99
ZNF655	4.92931e-125	1.41766	0.395	0.201	1.83188e-120
CHD5	0	1.41759	0.857	0.836	0
MPP3	7.8025e-113	1.40817	0.193	0.114	2.89964e-108
RFX2	7.2242e-132	1.40675	0.347	0.228	2.68473e-127
SMIM7	1.60917e-62	1.4042	0.371	0.19	5.98017e-58
NEXN	6.40057e-87	1.40068	0.244	0.162	2.37864e-82
STYK1	1.53783e-108	1.39858	0.306	0.178	5.71504e-104
NRBP2	0	1.3983	0.42	0.287	0
PLXND1	1.29492e-302	1.39784	0.528	0.42	4.81233e-298
STUM	7.88662e-165	1.39727	0.562	0.309	2.9309e-160
SIAH3	4.66062e-209	1.39288	0.334	0.225	1.73203e-204
LPCAT3	6.79079e-273	1.39056	0.616	0.512	2.52366e-268
CCDC144A	3.82509e-278	1.38739	0.661	0.66	1.42152e-273
CPB2	1.55345e-45	1.38336	0.172	0.109	5.7731e-41
C1R	1.01947e-199	1.38205	0.212	0.146	3.78866e-195
RIPOR2	5.13111e-151	1.38145	0.508	0.313	1.90687e-146
SEC14L2	1.69096e-187	1.3757	0.394	0.282	6.28412e-183
NOTCH2	5.98991e-116	1.3754	0.391	0.253	2.22603e-111
PRH1	0	1.37102	0.726	0.542	0
SGF29	8.10498e-108	1.37078	0.338	0.23	3.01205e-103
RFC3	8.57576e-167	1.36923	0.473	0.301	3.18701e-162
PRKCG	0	1.36684	0.502	0.343	0
CCDC88A	0	1.36597	0.942	0.951	0
PRSS23	1.1762e-191	1.36164	0.511	0.455	4.3711e-187
SGK3	4.57995e-240	1.36118	0.664	0.479	1.70205e-235
GRIK1	1.59196e-63	1.35241	0.201	0.151	5.91622e-59
MRPS28	4.21203e-130	1.35102	0.349	0.195	1.56532e-125
PPP4R4	3.26249e-164	1.34913	0.463	0.304	1.21244e-159
SLC22A8	1.43263e-124	1.34489	0.379	0.31	5.32408e-120
LYRM9	2.9118e-52	1.33983	0.268	0.139	1.08211e-47
TRPV1	2.2043e-142	1.33616	0.229	0.154	8.19186e-138
LY86	1.69089e-90	1.33568	0.276	0.173	6.28385e-86
LRRTM1	1.69769e-175	1.33444	0.249	0.158	6.30912e-171
AOAH	2.28496e-108	1.33334	0.222	0.163	8.49161e-104
CCDC39	2.2933e-60	1.33291	0.294	0.172	8.5226e-56
AHR	1.31083e-112	1.33058	0.454	0.323	4.87145e-108
LUC7L3	0	1.32844	0.933	0.941	0
FAM53B	5.73963e-49	1.3255	0.269	0.159	2.13302e-44
ACSL6	1.5573e-146	1.32302	0.534	0.244	5.78738e-142
ANAPC10	9.49316e-107	1.32286	0.48	0.24	3.52794e-102
KSR1	6.54869e-272	1.31797	0.514	0.395	2.43369e-267
GLS2	5.26848e-108	1.31708	0.266	0.15	1.95793e-103
GALNT14	4.60517e-167	1.3168	0.608	0.485	1.71142e-162
QKI	1.43475e-169	1.3141	0.293	0.31	5.33197e-165
PIK3C2B	1.48027e-194	1.31116	0.386	0.292	5.50111e-190
NDUFA9	1.40718e-116	1.31068	0.33	0.204	5.22951e-112
HIP1R	3.91878e-141	1.31061	0.212	0.162	1.45634e-136
ZHX1	9.10493e-89	1.30417	0.336	0.177	3.38366e-84
GHR	5.90843e-77	1.30216	0.573	0.384	2.19575e-72
IL7	2.39148e-121	1.29994	0.394	0.318	8.88747e-117
FLACC1	2.20444e-237	1.29961	0.382	0.293	8.19238e-233
CLN6	1.45703e-57	1.29816	0.234	0.141	5.41474e-53
CACNA1I	1.12223e-226	1.29735	0.477	0.365	4.17053e-222
GPRC5B	8.14447e-102	1.29132	0.192	0.104	3.02673e-97
TIAM1	1.13398e-243	1.28919	0.707	0.579	4.2142e-239
C12orf4	1.96672e-73	1.28742	0.35	0.178	7.30891e-69
KCNH8	2.5205e-51	1.28408	0.36	0.201	9.36695e-47
KRIT1	2.31017e-140	1.28389	0.5	0.263	8.58529e-136
SLC16A2	1.02727e-169	1.28217	0.389	0.271	3.81763e-165
NYAP2	6.92068e-275	1.28205	0.762	0.698	2.57193e-270
A2M	1.77412e-110	1.28181	0.148	0.102	6.59314e-106
P2RY14	4.54159e-188	1.2817	0.487	0.463	1.68779e-183
CCDC68	1.69078e-147	1.2815	0.299	0.178	6.28344e-143
ARHGEF26	2.49341e-156	1.28004	0.367	0.235	9.26627e-152
XKR4	4.84546e-88	1.27973	0.922	0.905	1.80072e-83
GPRASP1	1.57205e-104	1.27898	0.378	0.191	5.84222e-100
HAAO	5.12728e-63	1.27798	0.223	0.139	1.90545e-58
CALN1	1.13534e-152	1.27594	0.829	0.689	4.21925e-148
ERBB4	2.94984e-137	1.27588	0.188	0.311	1.09625e-132
FAM228A	1.46875e-68	1.27444	0.149	0.102	5.45831e-64
CHD3	1.89749e-281	1.27368	0.481	0.446	7.05165e-277
SPTB	4.3968e-132	1.26677	0.405	0.296	1.63398e-127
HAUS3	1.0638e-57	1.26495	0.208	0.139	3.95341e-53
RYR3	1.68163e-110	1.26217	0.725	0.549	6.24945e-106
RBM25	0	1.26063	0.84	0.884	0
GJC1	4.56734e-53	1.25516	0.158	0.103	1.69736e-48
CACHD1	5.65364e-171	1.2524	0.483	0.311	2.10106e-166
KIF2A	5.9391e-269	1.25192	0.613	0.391	2.20715e-264
FGD4	2.43169e-185	1.25048	0.413	0.313	9.0369e-181
B3GAT1	0	1.24767	0.566	0.467	0
WWC1	1.22883e-252	1.24709	0.573	0.46	4.56669e-248
GPR26	8.29246e-217	1.24476	0.362	0.232	3.08173e-212
SEMA5B	1.07964e-256	1.23534	0.492	0.394	4.01227e-252
B3GNT5	7.33139e-124	1.23087	0.269	0.202	2.72456e-119
NKAIN1	2.25141e-99	1.22914	0.286	0.203	8.36691e-95
POLN	2.33599e-99	1.22363	0.133	0.105	8.68126e-95
HSD11B1L	1.64522e-86	1.22157	0.162	0.106	6.11414e-82
CPNE6	3.62377e-134	1.22156	0.202	0.117	1.3467e-129
ABCB1	1.7065e-104	1.21523	0.351	0.324	6.34185e-100
NPEPL1	4.00612e-304	1.21515	0.379	0.301	1.48879e-299
SMPD4	2.52318e-273	1.2149	0.32	0.255	9.37688e-269
TMEM108	1.10261e-120	1.21289	0.783	0.652	4.09762e-116
CUL9	4.92129e-242	1.21206	0.461	0.39	1.8289e-237
SDHD	4.69391e-37	1.20957	0.212	0.129	1.7444e-32
ADAT1	1.64431e-41	1.20936	0.153	0.108	6.11076e-37
RASGEF1C	1.74478e-110	1.20854	0.346	0.259	6.48414e-106
ZFP41	1.27994e-67	1.20708	0.157	0.126	4.75663e-63
ZNF337	4.18359e-253	1.20536	0.607	0.533	1.55475e-248
TFAP2E	2.27903e-228	1.20506	0.318	0.238	8.46956e-224
VARS2	2.61616e-201	1.20482	0.196	0.168	9.72242e-197
AFF2	9.20136e-153	1.20199	0.432	0.311	3.4195e-148
NPDC1	1.50535e-262	1.20184	0.621	0.47	5.59432e-258
LZTR1	2.10482e-119	1.19811	0.239	0.178	7.82216e-115
TGFB2	1.74141e-110	1.19698	0.22	0.165	6.47159e-106
RFFL	9.83549e-154	1.19623	0.33	0.241	3.65516e-149
UPP2	3.38691e-179	1.19525	0.715	0.621	1.25868e-174
ZNF737	2.96051e-216	1.18957	0.42	0.301	1.10022e-211
ST3GAL1	5.59812e-69	1.1854	0.205	0.157	2.08043e-64
SEMA4A	3.00519e-119	1.18342	0.163	0.128	1.11682e-114
SEZ6	2.46835e-241	1.1819	0.305	0.249	9.17314e-237
STX16	7.36401e-247	1.18041	0.643	0.546	2.73669e-242
CYP46A1	8.3193e-289	1.17307	0.601	0.505	3.0917e-284
SLC16A4	3.10047e-79	1.17282	0.306	0.211	1.15223e-74
PHLDB1	1.67482e-126	1.17281	0.161	0.138	6.22413e-122
SERINC5	2.27291e-216	1.17244	0.617	0.554	8.4468e-212
SPDYA	5.95586e-121	1.17173	0.319	0.231	2.21338e-116
PIP5K1B	8.70053e-131	1.1715	0.553	0.433	3.23338e-126
RNASET2	2.01613e-132	1.17091	0.142	0.106	7.49253e-128
PKN1	2.47211e-74	1.16776	0.166	0.12	9.18711e-70
MEGF11	4.06158e-110	1.16733	0.188	0.145	1.50941e-105
RBPMS	8.12763e-55	1.165	0.217	0.143	3.02047e-50
SH3RF3	2.23339e-227	1.16421	0.805	0.757	8.29996e-223
PKD2L1	9.62476e-160	1.16052	0.293	0.224	3.57685e-155
TCF7	1.21861e-53	1.15992	0.203	0.129	4.52872e-49
GRIA4	1.56934e-214	1.15733	0.898	0.91	5.83214e-210
EDA	3.24478e-80	1.15203	0.305	0.217	1.20586e-75
SLIT3	1.37019e-06	1.15125	0.371	0.18	0.0509204
MAMLD1	4.41e-264	1.14828	0.617	0.548	1.63889e-259
PTPRS	0	1.14659	0.801	0.766	0
NCAM2	3.29914e-11	1.14629	0.954	0.928	1.22606e-06
CC2D2B	3.0856e-76	1.14554	0.252	0.192	1.1467e-71
TTC7A	3.02141e-255	1.14251	0.549	0.474	1.12285e-250
AGGF1	1.34877e-82	1.14224	0.332	0.198	5.01243e-78
NCAN	4.25773e-277	1.14032	0.622	0.548	1.5823e-272
NECAP1	5.4957e-80	1.13982	0.277	0.155	2.04237e-75
SLC1A6	1.00792e-127	1.13956	0.257	0.184	3.74572e-123
SCN7A	7.31883e-86	1.13878	0.149	0.108	2.7199e-81
HMGN2	2.58586e-218	1.13698	0.31	0.223	9.60984e-214
SLC9A5	9.11558e-193	1.13285	0.298	0.227	3.38762e-188
LGI4	1.78203e-239	1.12826	0.505	0.424	6.62255e-235
SLC4A3	1.27379e-180	1.12791	0.288	0.231	4.73378e-176
SLC14A2	8.64855e-38	1.12589	0.15	0.101	3.21406e-33
PITPNM2	9.73404e-290	1.12366	0.711	0.677	3.61746e-285
FSIP2	4.78551e-46	1.12347	0.144	0.118	1.77844e-41
IQCK	1.72501e-184	1.12237	0.575	0.479	6.41066e-180
WASHC1	4.36385e-224	1.12119	0.273	0.226	1.62174e-219
PHACTR2	2.66143e-177	1.12089	0.511	0.363	9.89068e-173
GOLGA8A	0	1.11756	0.805	0.813	0
RNASEH1	1.5566e-32	1.11316	0.175	0.102	5.78478e-28
DPY19L1	0	1.11072	0.759	0.733	0
PTPRB	2.23012e-237	1.10965	0.61	0.526	8.28779e-233
PIPOX	1.78894e-50	1.10839	0.16	0.102	6.64826e-46
FCHO1	1.45516e-214	1.1075	0.436	0.375	5.40781e-210
DPYD	1.68904e-82	1.10653	0.877	0.816	6.27698e-78
RAB3IP	2.35887e-125	1.10463	0.229	0.176	8.76626e-121
ELK3	1.58103e-50	1.1037	0.158	0.117	5.87558e-46
HIPK2	3.71008e-233	1.10145	0.41	0.334	1.37878e-228
PTGIS	4.06178e-48	1.10094	0.144	0.101	1.50948e-43
CCDC113	5.04076e-26	1.09543	0.173	0.106	1.8733e-21
GLT8D2	4.44791e-203	1.09522	0.368	0.28	1.65298e-198
SHANK2	7.66948e-184	1.09396	0.879	0.897	2.85021e-179
NPY1R	3.67496e-187	1.09289	0.698	0.612	1.36572e-182
HPS4	5.9881e-245	1.09278	0.489	0.441	2.22536e-240
C1S	5.35678e-187	1.09135	0.413	0.334	1.99074e-182
PTPRZ1	2.32698e-99	1.09108	0.413	0.259	8.64776e-95
SWAP70	1.02818e-46	1.09002	0.138	0.104	3.82103e-42
JPT2	4.28878e-68	1.08317	0.167	0.124	1.59384e-63
RAB5C	2.79834e-32	1.08174	0.205	0.12	1.03995e-27
SARS2	1.30575e-60	1.07736	0.149	0.103	4.85255e-56
CSMD2	0	1.07648	0.888	0.881	0
RAD51B	4.52256e-90	1.07645	0.366	0.257	1.68072e-85
SLC22A24	3.89419e-213	1.07539	0.437	0.488	1.4472e-208
C11orf65	2.55965e-77	1.07539	0.176	0.138	9.51244e-73
WDR6	9.52405e-293	1.07111	0.288	0.245	3.53942e-288
BDP1	7.03247e-222	1.0702	0.866	0.892	2.61348e-217
IGSF10	1.79234e-89	1.06854	0.305	0.235	6.66089e-85
STAG3	4.38537e-135	1.06819	0.397	0.327	1.62973e-130
DYRK2	1.96941e-147	1.06362	0.209	0.151	7.31893e-143
CATSPERG	1.40973e-60	1.06274	0.161	0.119	5.23899e-56
ZNF418	3.82486e-74	1.06134	0.173	0.129	1.42143e-69
XYLT1	4.05958e-183	1.06066	0.816	0.802	1.50866e-178
DCAF15	6.56978e-98	1.06018	0.249	0.18	2.44153e-93
TBC1D16	2.20146e-111	1.06015	0.226	0.185	8.18128e-107
TACR1	3.74744e-43	1.05931	0.188	0.131	1.39266e-38
POU3F3	1.72299e-40	1.05607	0.204	0.102	6.40316e-36
ZNF98	7.60948e-48	1.05555	0.172	0.103	2.82791e-43
NAV1	6.1724e-266	1.05336	0.751	0.719	2.29385e-261
NECTIN3	2.20217e-265	1.05261	0.786	0.795	8.18393e-261
PSD2	1.42148e-184	1.05111	0.193	0.145	5.28263e-180
NBPF1	8.29901e-119	1.04971	0.232	0.182	3.08416e-114
CC2D1B	4.11555e-85	1.04963	0.214	0.162	1.52946e-80
TSPOAP1	0	1.04867	0.603	0.554	0
SPDYE5	3.10429e-75	1.04862	0.281	0.203	1.15365e-70
GPSM2	2.88597e-137	1.04722	0.392	0.34	1.07251e-132
FAM20A	5.81575e-37	1.04601	0.148	0.129	2.16131e-32
TMEM163	9.93958e-127	1.04542	0.579	0.495	3.69385e-122
SLC6A6	2.02935e-224	1.04389	0.381	0.31	7.54168e-220
NFIA	6.37306e-100	1.04298	0.17	0.174	2.36842e-95
ADGRG2	6.04158e-39	1.04173	0.141	0.101	2.24523e-34
TMEM43	2.50849e-207	1.04163	0.268	0.209	9.3223e-203
STRC	1.56772e-130	1.04156	0.169	0.119	5.8261e-126
KIF26B	3.15045e-114	1.0411	0.303	0.253	1.1708e-109
CHMP4A	1.07895e-113	1.04107	0.333	0.26	4.00972e-109
ZNF239	1.1983e-99	1.04077	0.18	0.135	4.45325e-95
RGS12	1.58667e-143	1.04064	0.353	0.255	5.89655e-139
ZNF350	1.95116e-92	1.03908	0.217	0.141	7.25109e-88
SMARCE1	1.23492e-212	1.03907	0.343	0.266	4.58935e-208
LOXL2	1.67282e-116	1.03414	0.235	0.179	6.2167e-112
PLPPR4	2.22172e-261	1.03097	0.786	0.786	8.25656e-257
COL6A6	6.629e-50	1.03015	0.146	0.121	2.46353e-45
SPATA1	9.54698e-77	1.02723	0.254	0.186	3.54794e-72
ZNF713	1.69724e-170	1.0251	0.41	0.344	6.30747e-166
DENND2A	1.59996e-100	1.02049	0.196	0.168	5.94593e-96
TSPAN14	1.06136e-218	1.01998	0.406	0.362	3.94432e-214
PTK7	0	1.01948	0.569	0.491	2.90467e-306
PRKG2	4.99006e-100	1.01876	0.232	0.175	1.85446e-95
PPARG	2.00071e-149	1.01619	0.246	0.189	7.43524e-145
SLC35A1	6.96441e-294	1.01601	0.595	0.474	2.58818e-289
CLDN12	1.77602e-143	1.01388	0.395	0.298	6.60022e-139
HIVEP3	1.85854e-119	1.01367	0.873	0.886	6.90689e-115
CPOX	4.1116e-146	1.01352	0.234	0.158	1.52799e-141
SRGAP2B	3.10691e-102	1.01075	0.315	0.279	1.15462e-97
CACNA1G	0	1.01019	0.544	0.491	0
ZNF274	3.12375e-98	1.00735	0.202	0.152	1.16088e-93
SMARCC2	1.93277e-168	1.00718	0.3	0.234	7.18274e-164
ASIC1	1.04489e-168	1.00651	0.239	0.203	3.88313e-164
RAVER2	1.86065e-196	1.00593	0.52	0.408	6.91472e-192
MORN3	8.20576e-84	1.00305	0.172	0.138	3.04951e-79
TMEM179	4.09107e-263	1.00188	0.468	0.465	1.52036e-258
ADAMTS19	9.81766e-124	1.00046	0.709	0.722	3.64854e-119
SMARCA1	3.36851e-254	0.999161	0.594	0.551	1.25184e-249
ZMIZ2	0	0.998867	0.446	0.4	0
ZNF462	1.23366e-289	0.998568	0.407	0.361	4.58464e-285
SLC22A23	2.00239e-267	0.998482	0.689	0.657	7.44147e-263
CCDC192	1.42699e-105	0.997322	0.232	0.219	5.30311e-101
PLAGL1	1.00182e-226	0.996122	0.514	0.398	3.72307e-222
ANKUB1	6.37481e-246	0.995762	0.57	0.62	2.36907e-241
GRIK5	3.61427e-295	0.995383	0.567	0.541	1.34317e-290
MRPS6	1.81879e-37	0.99429	0.184	0.12	6.75917e-33
C3orf49	8.09787e-62	0.994087	0.237	0.188	3.00941e-57
IMPG2	1.50546e-91	0.993921	0.141	0.122	5.59473e-87
ARMC3	6.01083e-78	0.990946	0.169	0.12	2.23381e-73
TRIM46	6.38299e-233	0.990635	0.351	0.288	2.37211e-228
TAFA1	3.01984e-23	0.990613	0.831	0.487	1.12226e-18
CORO1A	3.25456e-180	0.990568	0.191	0.161	1.20949e-175
FGF1	4.10276e-122	0.988356	0.291	0.243	1.52471e-117
LMO7	4.89566e-207	0.986874	0.806	0.821	1.81938e-202
AGBL5	1.05029e-109	0.985886	0.313	0.253	3.90321e-105
MON1B	4.58333e-69	0.985102	0.165	0.122	1.7033e-64
CLEC2D	2.11551e-111	0.984193	0.157	0.115	7.86187e-107
IL34	5.52732e-146	0.983413	0.373	0.292	2.05412e-141
KCNAB1	5.80206e-128	0.983101	0.188	0.119	2.15622e-123
TP53TG5	2.09972e-92	0.980684	0.268	0.211	7.80318e-88
MORC2	5.10982e-146	0.978924	0.297	0.256	1.89896e-141
STK19	1.22265e-128	0.977843	0.185	0.15	4.54375e-124
KCNH1	6.93076e-208	0.977471	0.92	0.921	2.57568e-203
KCNT2	1.35621e-116	0.976541	0.745	0.514	5.04007e-112
RAB27B	5.23021e-186	0.97579	0.699	0.638	1.9437e-181
WNT5B	1.88394e-92	0.975265	0.205	0.162	7.0013e-88
DOT1L	8.91845e-182	0.975238	0.235	0.222	3.31436e-177
RASGEF1B	1.22106e-117	0.975156	0.576	0.471	4.53782e-113
SFMBT1	1.29999e-229	0.975055	0.455	0.406	4.83115e-225
PPP3R1	4.36363e-268	0.97233	0.673	0.313	1.62165e-263
LRTM1	7.9047e-76	0.971463	0.362	0.308	2.93763e-71
FBXL13	8.41908e-198	0.967491	0.574	0.545	3.12878e-193
SOGA3	5.27292e-92	0.965132	0.48	0.244	1.95958e-87
SERTAD2	3.00756e-161	0.964341	0.496	0.432	1.1177e-156
GNAL	4.27076e-101	0.963266	0.163	0.109	1.58714e-96
ASAP3	5.28139e-123	0.954081	0.185	0.141	1.96272e-118
MINDY4	3.35924e-90	0.953452	0.287	0.203	1.2484e-85
SYCP2L	4.67709e-177	0.951395	0.445	0.388	1.73815e-172
DCAKD	8.64997e-229	0.95039	0.467	0.411	3.21459e-224
ZNF124	1.74208e-99	0.950348	0.328	0.267	6.4741e-95
ARHGAP12	3.7586e-131	0.950214	0.268	0.205	1.39681e-126
IL10RB	1.61385e-150	0.947373	0.229	0.19	5.99754e-146
WWC2	4.19628e-153	0.946928	0.493	0.389	1.55946e-148
ITGA9	9.09711e-173	0.946524	0.579	0.5	3.38076e-168
CDH3	5.74062e-147	0.945542	0.242	0.211	2.13339e-142
GLDC	1.01165e-69	0.945266	0.146	0.127	3.7596e-65
TATDN2	6.6972e-32	0.944852	0.148	0.102	2.48888e-27
SASH1	1.64803e-172	0.942072	0.512	0.488	6.12458e-168
EPHB2	6.04746e-188	0.936278	0.528	0.511	2.24742e-183
ZNF69	1.78816e-86	0.936193	0.186	0.167	6.64535e-82
CORIN	1.21525e-56	0.935767	0.149	0.119	4.51623e-52
SAMD5	2.02213e-58	0.935239	0.582	0.466	7.51483e-54
CREB5	1.27289e-146	0.934635	0.511	0.394	4.73045e-142
ZNF420	8.39352e-256	0.934443	0.527	0.488	3.11928e-251
SGCZ	2.72822e-157	0.933484	0.787	0.559	1.01389e-152
MORC4	1.27047e-83	0.933168	0.15	0.129	4.72146e-79
VLDLR	1.6491e-149	0.931436	0.131	0.106	6.12855e-145
MYOT	1.73676e-55	0.930569	0.169	0.11	6.45432e-51
FBF1	2.60367e-122	0.930468	0.318	0.257	9.67601e-118
DEPDC4	4.91692e-63	0.930119	0.138	0.101	1.82728e-58
PLCG2	3.1832e-213	0.929805	0.193	0.141	1.18297e-208
NUMBL	1.68878e-248	0.929725	0.408	0.363	6.27601e-244
GP1BB	1.23227e-291	0.929093	0.342	0.306	4.57949e-287
RGPD8	3.56137e-109	0.928909	0.154	0.122	1.32351e-104
TAFA5	1.05566e-270	0.92872	0.721	0.759	3.92315e-266
EHMT1	0	0.927741	0.713	0.712	0
DNAH5	2.39115e-118	0.926146	0.199	0.16	8.88623e-114
ZRANB3	5.31328e-183	0.92423	0.76	0.782	1.97457e-178
P4HA3	3.20498e-111	0.923934	0.343	0.286	1.19107e-106
PRB1	1.27387e-102	0.923403	0.179	0.137	4.7341e-98
RASGRP1	2.70841e-272	0.9225	0.534	0.455	1.00653e-267
GREB1L	2.6438e-60	0.920857	0.18	0.135	9.82514e-56
ZNF471	1.80154e-199	0.920367	0.331	0.297	6.69506e-195
FANCI	3.3724e-138	0.918243	0.163	0.146	1.25329e-133
BRSK1	0	0.916276	0.48	0.531	0
ZNF608	1.29518e-101	0.916204	0.234	0.179	4.81329e-97
CAV2	3.27431e-70	0.915944	0.193	0.159	1.21683e-65
CELF5	9.10753e-262	0.91409	0.852	0.865	3.38463e-257
FANCA	2.73152e-147	0.913133	0.309	0.265	1.01511e-142
ZDHHC8	1.68045e-189	0.912567	0.405	0.356	6.24507e-185
SPEG	2.69894e-266	0.91204	0.407	0.367	1.00301e-261
TMEM205	8.45161e-137	0.911504	0.306	0.221	3.14087e-132
ELAVL3	0	0.911313	0.761	0.776	0
TRIOBP	4.17966e-80	0.910341	0.124	0.106	1.55329e-75
VASH1	8.34699e-247	0.910239	0.368	0.332	3.10199e-242
CCDC148	4.45505e-199	0.909375	0.391	0.345	1.65563e-194
WASHC2A	3.05455e-64	0.908073	0.215	0.177	1.13516e-59
BTG3	9.80963e-126	0.907985	0.193	0.143	3.64555e-121
COLEC10	2.08448e-95	0.907801	0.117	0.102	7.74654e-91
NPIPB2	1.20688e-42	0.907078	0.135	0.114	4.48513e-38
CD302	7.45963e-80	0.906741	0.24	0.192	2.77222e-75
ACSM6	3.35754e-85	0.906319	0.188	0.154	1.24776e-80
TSHR	3.22929e-53	0.906272	0.111	0.109	1.2001e-48
LURAP1	6.34605e-138	0.904618	0.323	0.272	2.35838e-133
IKBIP	1.93093e-87	0.90296	0.174	0.129	7.1759e-83
DGKG	6.87116e-67	0.901743	0.162	0.196	2.55353e-62
MYO18A	1.22335e-191	0.901597	0.392	0.356	4.54633e-187
MOB3A	1.10717e-97	0.899242	0.224	0.182	4.11458e-93
CSAD	6.28995e-303	0.898417	0.67	0.663	2.33753e-298
PRICKLE2	4.86184e-151	0.898023	0.864	0.908	1.80681e-146
CASK	9.61745e-244	0.897996	0.794	0.824	3.57413e-239
FAM228B	1.41726e-214	0.897993	0.629	0.627	5.26697e-210
SLC27A1	7.54374e-248	0.897792	0.435	0.419	2.80348e-243
LCORL	3.82001e-86	0.897601	0.678	0.581	1.41963e-81
CFTR	1.6085e-71	0.897192	0.238	0.189	5.97766e-67
FILIP1	2.24954e-87	0.896985	0.156	0.121	8.35995e-83
TIMP3	4.03508e-163	0.89675	0.488	0.507	1.49956e-158
EIF4E3	5.62396e-225	0.895731	0.446	0.359	2.09003e-220
SLC44A2	2.27247e-172	0.893292	0.29	0.266	8.44518e-168
GRM4	5.42119e-212	0.892061	0.317	0.315	2.01468e-207
SLC16A1	3.62247e-114	0.891962	0.244	0.181	1.34622e-109
SGCD	9.14015e-65	0.89104	0.827	0.779	3.39675e-60
SHANK1	1.41443e-248	0.89057	0.479	0.459	5.25645e-244
GP6	7.36912e-104	0.89001	0.254	0.201	2.73859e-99
PODXL	8.11568e-65	0.889969	0.139	0.107	3.01603e-60
FOXN3	6.63606e-242	0.888925	0.741	0.741	2.46616e-237
ZNF571	3.81672e-111	0.885695	0.25	0.208	1.41841e-106
B3GNT2	4.65796e-138	0.885351	0.234	0.192	1.73104e-133
PTPRR	9.77288e-168	0.884211	0.816	0.856	3.6319e-163
PLD1	4.62782e-100	0.884175	0.217	0.18	1.71984e-95
ANKRD36B	0	0.88406	0.625	0.648	0
BACH1	1.74865e-109	0.883256	0.233	0.197	6.49849e-105
SLC22A9	7.32863e-171	0.882813	0.398	0.363	2.72354e-166
TMEM231	2.05382e-144	0.882486	0.258	0.212	7.6326e-140
EXD3	1.11129e-222	0.879097	0.574	0.58	4.12989e-218
ATXN7L2	9.44806e-85	0.878756	0.116	0.109	3.51118e-80
UNC5C	1.0558e-141	0.877628	0.857	0.873	3.92367e-137
FDX2	4.14076e-16	0.877262	0.2	0.126	1.53883e-11
OGG1	5.18185e-156	0.875938	0.425	0.379	1.92573e-151
RNF112	1.93755e-295	0.872398	0.257	0.262	7.20051e-291
NADK	2.33695e-129	0.871487	0.172	0.15	8.68481e-125
CDK19	1.27721e-233	0.870735	0.744	0.749	4.74648e-229
COL4A2	1.27195e-49	0.869381	0.149	0.126	4.72693e-45
CYTH3	6.45777e-272	0.868217	0.646	0.653	2.3999e-267
FCHSD2	2.41646e-229	0.864261	0.75	0.767	8.98031e-225
C1orf159	7.08091e-253	0.864192	0.498	0.478	2.63148e-248
ZNF546	1.44006e-143	0.863329	0.332	0.301	5.35171e-139
PML	4.85076e-75	0.857725	0.137	0.122	1.80269e-70
UCHL3	1.50789e-173	0.856095	0.316	0.264	5.60375e-169
PTPA	1.4452e-96	0.855607	0.27	0.192	5.37079e-92
ZNF780A	1.20797e-247	0.85517	0.244	0.22	4.48917e-243
STK10	3.6259e-100	0.855128	0.147	0.131	1.34749e-95
NTNG2	3.75112e-190	0.853531	0.264	0.252	1.39403e-185
GSDME	2.9599e-96	0.853354	0.191	0.162	1.09999e-91
RARRES1	1.0665e-152	0.853315	0.337	0.307	3.96343e-148
KDM7A	7.87254e-174	0.853021	0.391	0.36	2.92567e-169
FSD2	8.82253e-58	0.852253	0.183	0.136	3.27872e-53
PRRC2C	3.6543e-262	0.85225	0.794	0.846	1.35805e-257
SYNE2	7.70866e-144	0.851577	0.221	0.209	2.86477e-139
DGKH	4.12665e-242	0.850237	0.704	0.736	1.53359e-237
PDE4DIP	6.91732e-301	0.850028	0.771	0.765	2.57068e-296
TMEM104	9.53149e-94	0.848832	0.146	0.121	3.54219e-89
SNX32	6.86914e-279	0.845983	0.703	0.712	2.55278e-274
FREM3	2.64827e-70	0.845849	0.196	0.148	9.84175e-66
TULP3	1.20424e-104	0.845526	0.178	0.157	4.4753e-100
CCN3	1.94721e-228	0.843801	0.268	0.259	7.23642e-224
SDK2	1.36881e-93	0.839981	0.168	0.176	5.0869e-89
ACAP3	0	0.839057	0.647	0.64	0
DGKA	1.24032e-239	0.837956	0.27	0.272	4.6094e-235
LDLRAD4	1.95625e-154	0.837342	0.906	0.914	7.27002e-150
SLC6A11	9.17311e-223	0.83662	0.371	0.316	3.409e-218
CPNE7	1.8423e-130	0.834952	0.239	0.178	6.84652e-126
CABLES1	1.49765e-181	0.833054	0.497	0.457	5.56571e-177
IER3IP1	1.4144e-50	0.832529	0.173	0.124	5.25633e-46
BFSP1	1.4122e-67	0.831171	0.129	0.103	5.24815e-63
POLQ	6.4456e-56	0.83025	0.245	0.229	2.39538e-51
C11orf24	4.03227e-105	0.829206	0.129	0.102	1.49851e-100
LUC7L	0	0.828576	0.698	0.755	0
PRKD2	1.34574e-62	0.827821	0.126	0.112	5.00118e-58
KLHL22	6.05463e-232	0.82777	0.578	0.566	2.25008e-227
PDZD2	6.21245e-119	0.827149	0.58	0.522	2.30873e-114
DONSON	2.71694e-141	0.825762	0.234	0.189	1.0097e-136
TARDBP	2.15331e-287	0.82567	0.335	0.284	8.00234e-283
ZNF880	2.32811e-92	0.824194	0.196	0.17	8.65195e-88
AXIN2	1.44284e-196	0.823766	0.239	0.232	5.36203e-192
ZNF780B	3.73609e-283	0.823578	0.649	0.681	1.38844e-278
KIRREL3	6.16249e-114	0.823188	0.905	0.865	2.29016e-109
GTF2IRD1	1.98676e-91	0.82293	0.283	0.281	7.38338e-87
LIG1	6.11429e-107	0.822664	0.174	0.152	2.27225e-102
SRRT	3.79064e-173	0.821306	0.287	0.28	1.40872e-168
NWD2	3.41537e-112	0.821278	0.822	0.861	1.26925e-107
BLOC1S5	7.0866e-63	0.820894	0.123	0.104	2.63359e-58
UST	4.14389e-184	0.820135	0.648	0.658	1.54e-179
C3orf70	1.57482e-169	0.819856	0.326	0.281	5.85252e-165
ZNF611	1.49351e-175	0.81802	0.408	0.377	5.55034e-171
PCBD2	1.57136e-127	0.817339	0.228	0.2	5.83964e-123
CDK9	7.4144e-299	0.817227	0.261	0.288	2.75541e-294
KIAA1328	4.4106e-170	0.816992	0.726	0.722	1.63911e-165
INTS12	7.64192e-159	0.816888	0.372	0.353	2.83997e-154
EPN2	8.0086e-272	0.816683	0.678	0.682	2.97624e-267
RILPL2	2.23484e-166	0.81537	0.348	0.313	8.30533e-162
PPP2CA	1.49736e-131	0.812758	0.399	0.233	5.56462e-127
BEGAIN	4.73338e-204	0.812503	0.321	0.318	1.75907e-199
AP1G2	9.88544e-272	0.810682	0.334	0.363	3.67373e-267
ZNF808	1.66722e-108	0.810469	0.191	0.17	6.1959e-104
PSEN1	3.14125e-290	0.808971	0.615	0.627	1.16738e-285
MICALL2	5.91667e-189	0.807728	0.216	0.198	2.19881e-184
CCZ1	7.52776e-167	0.806654	0.322	0.274	2.79754e-162
PROSER3	1.70513e-92	0.806527	0.173	0.145	6.33679e-88
KLHL34	5.09587e-47	0.806493	0.151	0.118	1.89378e-42
PGAP2	1.54644e-173	0.806334	0.355	0.332	5.74704e-169
DDI2	4.78528e-232	0.805304	0.448	0.411	1.77835e-227
CYTH1	9.37141e-254	0.805286	0.477	0.476	3.4827e-249
ZNF493	0	0.804022	0.515	0.478	0
SLC6A1	3.37159e-42	0.80384	0.157	0.124	1.25298e-37
ZFHX3	1.84693e-102	0.80221	0.263	0.246	6.86375e-98
PFKFB4	1.79838e-46	0.801993	0.124	0.109	6.68332e-42
R3HDM1	8.4363e-74	0.801023	0.97	0.983	3.13518e-69
RIN1	3.128e-85	0.799236	0.103	0.112	1.16246e-80
LRIG1	9.50577e-117	0.798713	0.2	0.198	3.53263e-112
GABRG1	7.91444e-170	0.798627	0.631	0.592	2.94124e-165
SEMA6A	5.04441e-62	0.798495	0.231	0.194	1.87466e-57
FBXL19	2.59844e-115	0.795688	0.209	0.2	9.65659e-111
CCND2	4.25853e-197	0.795623	0.437	0.291	1.5826e-192
PLPPR5	2.72925e-261	0.795304	0.624	0.627	1.01427e-256
SNAPC4	0	0.794902	0.265	0.296	0
PTCHD1	3.34421e-195	0.793725	0.367	0.329	1.24281e-190
ZNF514	3.96242e-114	0.793458	0.193	0.177	1.47255e-109
LIPE	9.55794e-88	0.790734	0.241	0.195	3.55202e-83
LPAR6	1.81227e-115	0.790038	0.196	0.174	6.73492e-111
CTSS	4.39725e-115	0.789448	0.124	0.128	1.63415e-110
ZNF345	3.19993e-194	0.788835	0.413	0.388	1.18919e-189
PHRF1	1.57692e-164	0.788021	0.225	0.217	5.86033e-160
ADCY10	7.21368e-78	0.787962	0.141	0.13	2.68082e-73
PCNT	2.75501e-257	0.787375	0.439	0.509	1.02384e-252
CDK11B	5.25663e-130	0.786936	0.247	0.248	1.95352e-125
ADCY6	2.23534e-239	0.78679	0.326	0.322	8.3072e-235
SLC9A8	7.57165e-218	0.78564	0.362	0.331	2.81385e-213
ALK	1.07872e-130	0.785001	0.215	0.175	4.00884e-126
SEC31B	0	0.784461	0.459	0.452	0
MFSD14A	3.69558e-200	0.784038	0.372	0.327	1.37339e-195
MATN2	4.17529e-140	0.783815	0.266	0.226	1.55166e-135
ZNF8	7.78287e-148	0.783641	0.196	0.185	2.89235e-143
NICN1	1.47942e-81	0.782891	0.138	0.11	5.49796e-77
PDE2A	1.16436e-285	0.782532	0.671	0.716	4.32713e-281
ZNF177	2.95437e-111	0.781558	0.169	0.155	1.09793e-106
KMT2B	3.85205e-250	0.780504	0.27	0.305	1.43154e-245
C4orf50	4.40672e-282	0.779976	0.464	0.465	1.63767e-277
SLC39A11	6.36253e-152	0.778047	0.567	0.515	2.36451e-147
ACTA2	2.98454e-65	0.777435	0.188	0.176	1.10915e-60
ZNF829	1.21242e-82	0.776654	0.162	0.129	4.50573e-78
ESR2	1.64607e-111	0.776036	0.222	0.185	6.11728e-107
CRHR1	1.3187e-173	0.77375	0.372	0.342	4.90068e-169
ZNF154	8.99096e-125	0.772646	0.188	0.164	3.34131e-120
TET1	2.91111e-147	0.772544	0.399	0.391	1.08186e-142
SLC35E3	4.84706e-250	0.772051	0.593	0.604	1.80131e-245
LIX1L	2.48107e-117	0.770096	0.168	0.144	9.22039e-113
ZNF440	6.98901e-153	0.768527	0.217	0.199	2.59733e-148
RPS6KL1	1.0745e-261	0.768208	0.49	0.485	3.99316e-257
C12orf42	5.44498e-51	0.766915	0.217	0.178	2.02352e-46
ATP8B2	3.65814e-254	0.766744	0.467	0.469	1.35947e-249
STX19	8.26846e-40	0.765734	0.132	0.111	3.07281e-35
CELF2	2.68505e-225	0.763778	0.982	0.991	9.97844e-221
CNTNAP5	3.20359e-35	0.762661	0.943	0.941	1.19055e-30
MPP4	3.15709e-105	0.761453	0.121	0.114	1.17327e-100
FBXO17	2.89891e-97	0.761129	0.3	0.286	1.07732e-92
ZC3H12B	3.60188e-202	0.759708	0.482	0.494	1.33856e-197
SYNC	2.88848e-155	0.759084	0.417	0.401	1.07345e-150
ZNF85	2.71686e-76	0.757906	0.166	0.146	1.00967e-71
ADAM19	3.16434e-250	0.757302	0.489	0.478	1.17596e-245
PMS2	5.06996e-197	0.75645	0.318	0.303	1.88415e-192
ZGPAT	1.8566e-84	0.754632	0.184	0.178	6.89969e-80
TET2	4.07707e-252	0.752473	0.642	0.654	1.51516e-247
TUT4	5.28935e-217	0.751047	0.815	0.867	1.96568e-212
ASTN2	1.35781e-259	0.750816	0.866	0.892	5.04604e-255
SIN3B	2.88174e-290	0.750313	0.579	0.582	1.07094e-285
CCDC65	3.29205e-256	0.749804	0.52	0.524	1.22342e-251
B3GNTL1	2.75233e-181	0.749224	0.25	0.222	1.02285e-176
CEP128	5.02081e-181	0.749058	0.382	0.345	1.86588e-176
PCDH19	4.67633e-223	0.748887	0.424	0.392	1.73786e-218
TRAPPC6A	1.19068e-50	0.747619	0.147	0.11	4.42492e-46
SYCP3	3.216e-71	0.744426	0.183	0.167	1.19516e-66
PDE8A	2.85286e-220	0.743889	0.546	0.526	1.06021e-215
CYFIP1	1.29816e-224	0.743067	0.625	0.67	4.82434e-220
SIPA1L3	2.81335e-215	0.74084	0.618	0.65	1.04552e-210
MRPS36	9.16993e-15	0.74047	0.201	0.127	3.40782e-10
NPIPB4	1.19412e-124	0.739274	0.291	0.261	4.43772e-120
TF	4.85639e-119	0.738698	0.126	0.144	1.80478e-114
ZMAT1	0	0.737782	0.404	0.447	0
SLIT1	2.71651e-56	0.736341	0.869	0.853	1.00954e-51
CARHSP1	3.90147e-74	0.736275	0.191	0.166	1.4499e-69
EPHA5	3.83443e-103	0.73589	0.799	0.785	1.42499e-98
CC2D2A	2.05821e-175	0.73572	0.407	0.436	7.64892e-171
MLYCD	1.07081e-80	0.73531	0.155	0.154	3.97945e-76
CDR2	9.31334e-201	0.733722	0.578	0.61	3.46112e-196
SLC8A2	0	0.733273	0.65	0.686	0
ZNF710	2.12221e-167	0.732075	0.278	0.256	7.88677e-163
ZNF354C	7.3798e-130	0.731834	0.209	0.181	2.74256e-125
SLC26A8	3.8379e-164	0.730259	0.337	0.294	1.42628e-159
DUS2	8.74789e-127	0.729589	0.213	0.198	3.25098e-122
DOCK7	3.90796e-271	0.728176	0.681	0.71	1.45231e-266
SELENON	3.76671e-120	0.727433	0.185	0.153	1.39982e-115
ANKRD24	6.79354e-233	0.725854	0.489	0.524	2.52468e-228
SYNGAP1	5.67873e-307	0.725029	0.585	0.571	2.11039e-302
FAT2	2.40422e-36	0.724116	0.147	0.129	8.9348e-32
UBE2Q2	6.40006e-230	0.723916	0.425	0.427	2.37846e-225
SLIT2	2.12083e-38	0.722017	0.711	0.612	7.88165e-34
FAXDC2	4.11439e-91	0.7209	0.174	0.16	1.52903e-86
SH2D3C	3.50799e-154	0.719608	0.284	0.247	1.30367e-149
CLIP2	9.94966e-266	0.718657	0.672	0.724	3.69759e-261
FNBP1L	1.79101e-168	0.718407	0.747	0.708	6.65592e-164
ACAD10	3.75175e-178	0.717252	0.302	0.293	1.39426e-173
CCAR1	0	0.717072	0.655	0.742	0
DGCR8	2.99689e-263	0.716977	0.34	0.352	1.11373e-258
IL17RA	9.25158e-122	0.716756	0.198	0.194	3.43816e-117
ZNF316	4.0169e-160	0.716423	0.224	0.226	1.4928e-155
ACO1	5.24899e-226	0.716181	0.335	0.314	1.95068e-221
SPINT2	6.66319e-67	0.715109	0.226	0.183	2.47624e-62
NT5DC3	9.64504e-212	0.714285	0.387	0.351	3.58439e-207
TTN	2.20663e-238	0.712986	0.456	0.527	8.20049e-234
GNPTAB	1.13451e-277	0.710969	0.713	0.757	4.21618e-273
MOV10L1	2.65256e-87	0.709158	0.184	0.171	9.85771e-83
PCDH11Y	6.08138e-308	0.708634	0.294	0.414	2.26002e-303
PLGLB1	1.14643e-108	0.708574	0.11	0.112	4.26049e-104
APBB2	1.58946e-198	0.707149	0.832	0.882	5.90689e-194
STAC3	6.12587e-65	0.705808	0.111	0.102	2.27656e-60
TMEM120B	4.47657e-184	0.705613	0.491	0.501	1.66363e-179
FERMT2	1.88503e-136	0.705326	0.326	0.278	7.00533e-132
DNER	8.01237e-183	0.704792	0.397	0.369	2.97764e-178
POLG2	1.01229e-148	0.704722	0.228	0.209	3.76199e-144
ZFP91	5.16395e-60	0.704069	0.26	0.177	1.91908e-55
RALGDS	0	0.703851	0.504	0.549	0
PRKG1	2.6882e-12	0.703835	0.682	0.324	9.99014e-08
CCDC18	5.4554e-130	0.703706	0.24	0.238	2.02739e-125
ALCAM	4.27346e-31	0.703681	0.823	0.709	1.58815e-26
NTM	5.88847e-285	0.703074	0.927	0.88	2.18833e-280
ZNF827	3.45859e-194	0.702549	0.613	0.597	1.28531e-189
IQANK1	1.14625e-136	0.702398	0.269	0.241	4.25983e-132
EIF2B4	1.31785e-177	0.702308	0.172	0.194	4.89754e-173
DPYSL3	5.52193e-117	0.701139	0.277	0.251	2.05212e-112
NLGN4X	2.08078e-152	0.700686	0.828	0.883	7.7328e-148
MYLIP	6.27856e-277	0.700513	0.296	0.296	2.3333e-272
ETV4	8.45131e-47	0.699613	0.166	0.134	3.14076e-42
ZNF696	1.26381e-79	0.699064	0.136	0.128	4.69668e-75
KIF1C	5.27179e-155	0.699033	0.175	0.188	1.95915e-150
UMAD1	7.86633e-96	0.698696	0.526	0.267	2.92336e-91
GFRA2	7.19454e-189	0.698224	0.487	0.495	2.67371e-184
NUBP1	2.2295e-112	0.697792	0.281	0.25	8.28551e-108
PTPRN2	1.681e-49	0.69721	0.932	0.96	6.24711e-45
CAD	6.0912e-111	0.696283	0.191	0.176	2.26367e-106
TTC6	6.00398e-90	0.696189	0.196	0.181	2.23126e-85
ACMSD	2.9487e-82	0.695811	0.255	0.243	1.09583e-77
FMO5	2.13013e-81	0.694183	0.204	0.202	7.91621e-77
CSNK1G1	3.48939e-251	0.694076	0.593	0.612	1.29676e-246
ZNF701	4.85295e-128	0.693984	0.168	0.157	1.8035e-123
DACT3	2.37319e-136	0.693929	0.214	0.186	8.81949e-132
TLL1	0.000175572	0.693595	0.221	0.149	1
TMEM47	2.72606e-132	0.693291	0.149	0.137	1.01309e-127
LYPD6B	1.12473e-71	0.689714	0.49	0.358	4.17985e-67
PHLPP1	8.99921e-206	0.689165	0.669	0.713	3.34438e-201
CTNNA1	1.83358e-242	0.687414	0.544	0.645	6.81415e-238
RCBTB2	6.17891e-160	0.68726	0.169	0.167	2.29627e-155
AARS2	3.38055e-96	0.686841	0.167	0.156	1.25631e-91
MACF1	7.28375e-56	0.686637	0.946	0.971	2.70686e-51
QTRT1	1.91283e-303	0.686328	0.483	0.548	7.10864e-299
KMT5C	4.29286e-150	0.68628	0.12	0.116	1.59536e-145
GDF11	2.81049e-52	0.686212	0.12	0.102	1.04446e-47
POLR3GL	8.63128e-67	0.685605	0.129	0.13	3.20764e-62
GPR173	6.38632e-206	0.684953	0.357	0.356	2.37335e-201
ZNF322	4.13112e-158	0.684814	0.251	0.248	1.53525e-153
SFMBT2	1.25311e-149	0.6829	0.656	0.615	4.65694e-145
RGPD1	1.32598e-62	0.682617	0.15	0.14	4.92774e-58
SHISA9	8.72174e-35	0.682048	0.897	0.906	3.24126e-30
GPRIN1	2.35619e-138	0.681928	0.2	0.182	8.75629e-134
MAST1	9.23704e-251	0.680837	0.721	0.774	3.43276e-246
KDM1B	1.98562e-201	0.680221	0.366	0.337	7.37915e-197
MMP24OS	5.10888e-141	0.680045	0.378	0.333	1.89861e-136
ZNF439	1.6499e-199	0.680013	0.356	0.344	6.13151e-195
SLITRK2	1.13429e-161	0.679144	0.221	0.205	4.21536e-157
PDE5A	0	0.678683	0.583	0.786	0
MAMSTR	4.41623e-61	0.677758	0.127	0.121	1.6412e-56
SLC3A1	2.39922e-114	0.677326	0.353	0.328	8.91622e-110
DOCK9	7.25168e-159	0.677304	0.778	0.802	2.69494e-154
WDR73	3.10249e-148	0.677026	0.409	0.389	1.15298e-143
SNUPN	1.391e-83	0.676571	0.208	0.187	5.16936e-79
FBRSL1	4.65454e-240	0.676402	0.286	0.316	1.72977e-235
AMY2B	1.63005e-267	0.676179	0.367	0.359	6.05776e-263
FILIP1L	0	0.676156	0.551	0.717	0
IVD	1.61447e-274	0.675596	0.429	0.428	5.99985e-270
SPDL1	3.31339e-141	0.675525	0.156	0.151	1.23135e-136
MKRN2OS	2.35803e-102	0.674673	0.264	0.238	8.76316e-98
ITPKC	2.0282e-93	0.674361	0.195	0.185	7.53739e-89
ANKRD30BL	1.55834e-59	0.674146	0.671	0.565	5.79127e-55
EPHB1	4.02972e-180	0.67399	0.623	0.609	1.49756e-175
PLXNA4	1.1105e-159	0.673482	0.879	0.934	4.12694e-155
TNKS1BP1	7.1786e-134	0.673287	0.159	0.167	2.66778e-129
C1GALT1	4.30078e-275	0.67278	0.552	0.57	1.5983e-270
ZNF75A	6.36381e-237	0.672673	0.435	0.445	2.36498e-232
ST6GALNAC3	2.00205e-105	0.672576	0.551	0.498	7.44022e-101
ARHGEF2	1.07148e-279	0.671799	0.533	0.548	3.98195e-275
JUN	5.16016e-97	0.671488	0.155	0.138	1.91767e-92
MB21D2	1.03148e-184	0.671195	0.559	0.551	3.83327e-180
DCBLD2	9.48369e-209	0.669569	0.638	0.698	3.52442e-204
STRADB	3.8039e-225	0.668668	0.48	0.534	1.41364e-220
CHD4	0	0.668601	0.431	0.494	0
ERMARD	1.05394e-209	0.667784	0.269	0.255	3.91674e-205
NUS1	2.14866e-270	0.667093	0.504	0.514	7.98506e-266
ZNF512B	3.16711e-149	0.66684	0.184	0.189	1.17699e-144
SLC12A9	1.88575e-105	0.666651	0.143	0.128	7.00801e-101
PPM1E	9.28909e-113	0.666647	0.827	0.876	3.4521e-108
PBX3	9.54724e-65	0.666496	0.136	0.124	3.54804e-60
SUGCT	3.61169e-74	0.665786	0.162	0.143	1.34221e-69
RNF213	1.14313e-206	0.665057	0.463	0.481	4.24821e-202
INTS7	3.66505e-230	0.663524	0.376	0.37	1.36204e-225
MFSD4B	5.5442e-242	0.662503	0.638	0.717	2.06039e-237
RNF215	1.86235e-120	0.662374	0.274	0.252	6.92106e-116
CDK11A	8.00014e-194	0.662222	0.248	0.293	2.97309e-189
KITLG	1.19009e-101	0.662144	0.249	0.229	4.42273e-97
TENM4	4.9143e-114	0.66154	0.895	0.924	1.8263e-109
DHX37	3.58226e-72	0.660694	0.109	0.108	1.33127e-67
DYRK4	1.32642e-56	0.660179	0.163	0.131	4.92937e-52
PNN	2.87804e-298	0.659602	0.543	0.586	1.06956e-293
NFIB	0.0008261	0.659208	0.411	0.313	1
GRM1	1.19635e-52	0.658397	0.839	0.723	4.44598e-48
ZNF197	2.26365e-207	0.658178	0.45	0.462	8.41239e-203
MPPED1	2.65361e-263	0.658045	0.669	0.732	9.86159e-259
ZKSCAN7	1.96135e-72	0.657759	0.149	0.129	7.28896e-68
KDM4B	1.78487e-280	0.657585	0.608	0.651	6.6331e-276
KLF7	3.351e-247	0.657428	0.535	0.528	1.24533e-242
SRPK1	8.77238e-253	0.657308	0.669	0.728	3.26008e-248
STK17A	1.30827e-119	0.656774	0.246	0.228	4.86192e-115
SKI	1.4113e-246	0.65648	0.491	0.524	5.24481e-242
CCHCR1	1.3547e-76	0.656365	0.126	0.121	5.03449e-72
CACNA1B	2.51228e-56	0.653332	0.932	0.965	9.3364e-52
SLC29A3	2.24946e-70	0.652946	0.111	0.108	8.35967e-66
PNPLA7	1.17891e-219	0.652514	0.475	0.476	4.38118e-215
DHX33	1.10693e-115	0.650925	0.226	0.209	4.11368e-111
ASRGL1	1.06289e-146	0.650137	0.323	0.311	3.95002e-142
NELL1	5.2616e-13	0.649981	0.892	0.863	1.95537e-08
ZFP28	1.1985e-182	0.648835	0.141	0.151	4.454e-178
CCDC136	5.98851e-232	0.648446	0.556	0.574	2.22551e-227
CRMP1	2.24926e-299	0.647691	0.628	0.663	8.35891e-295
B4GALT2	5.31535e-248	0.646996	0.252	0.253	1.97534e-243
SLC25A42	2.06158e-193	0.646985	0.436	0.431	7.66145e-189
ACOX3	5.13261e-227	0.646715	0.382	0.388	1.90743e-222
AKAP8L	4.68381e-261	0.646261	0.678	0.729	1.74065e-256
MAP3K14	4.49698e-101	0.645929	0.181	0.189	1.67121e-96
CFAP100	4.25096e-101	0.645332	0.16	0.139	1.57978e-96
CNIH3	2.36724e-200	0.645289	0.731	0.773	8.79738e-196
PGAP3	9.39043e-172	0.644209	0.278	0.258	3.48977e-167
AGPAT4	1.14532e-240	0.643596	0.727	0.76	4.25635e-236
TYK2	1.1072e-182	0.643502	0.245	0.255	4.11469e-178
LINGO2	2.70993e-18	0.643264	0.953	0.929	1.00709e-13
GRAMD4	1.86821e-232	0.641242	0.425	0.452	6.94284e-228
RTN4RL1	1.57769e-229	0.640926	0.597	0.652	5.86315e-225
TTLL3	1.44925e-260	0.640671	0.381	0.382	5.38584e-256
CAND2	9.93207e-248	0.640057	0.42	0.416	3.69105e-243
LRRN2	2.12734e-294	0.63904	0.563	0.582	7.90583e-290
BCORL1	4.28653e-114	0.637606	0.119	0.122	1.593e-109
DLEU7	6.39912e-200	0.637093	0.433	0.442	2.37811e-195
TK2	5.27414e-172	0.637008	0.318	0.301	1.96003e-167
PIGG	1.64101e-237	0.636935	0.368	0.388	6.09848e-233
CACNA1E	2.62886e-231	0.635645	0.813	0.866	9.76963e-227
C19orf44	3.38786e-58	0.635629	0.123	0.13	1.25903e-53
TNXB	1.56553e-74	0.634701	0.171	0.161	5.81797e-70
NRDE2	3.33613e-217	0.634436	0.403	0.406	1.23981e-212
ZNF793	4.90826e-242	0.634404	0.362	0.349	1.82406e-237
SRD5A3	9.25076e-173	0.633863	0.311	0.293	3.43786e-168
THSD7B	6.98722e-104	0.63377	0.132	0.117	2.59666e-99
ZNF107	2.21004e-73	0.633731	0.161	0.151	8.21316e-69
EML4	1.0116e-227	0.63298	0.597	0.648	3.7594e-223
DCX	1.19515e-188	0.632824	0.352	0.381	4.44152e-184
XYLT2	2.16737e-72	0.632322	0.191	0.163	8.05461e-68
SERHL2	7.0099e-78	0.631275	0.185	0.147	2.60509e-73
CCDC61	4.47252e-74	0.630688	0.165	0.157	1.66212e-69
ADCK1	2.81799e-135	0.630502	0.221	0.223	1.04725e-130
RNF130	4.75502e-187	0.630414	0.783	0.835	1.76711e-182
LIFR	9.96505e-171	0.629659	0.383	0.407	3.70331e-166
CLUAP1	3.39142e-227	0.628974	0.449	0.466	1.26035e-222
SLC26A5	3.56763e-45	0.628824	0.157	0.133	1.32584e-40
TMEM150C	3.14011e-236	0.628772	0.516	0.518	1.16696e-231
GYPE	1.60607e-60	0.628744	0.133	0.109	5.96864e-56
GCNT1	5.84993e-186	0.628224	0.372	0.327	2.17401e-181
TMLHE	2.56605e-150	0.627848	0.352	0.375	9.53623e-146
ARHGAP15	6.94082e-26	0.627	0.386	0.245	2.57942e-21
HS3ST4	1.16182e-90	0.626856	0.744	0.739	4.31769e-86
CCDC142	2.12842e-63	0.626822	0.133	0.122	7.90985e-59
HNRNPUL2	6.86198e-58	0.626738	0.221	0.152	2.55012e-53
SLC7A6OS	2.57468e-148	0.626733	0.343	0.325	9.56828e-144
RNF169	2.08533e-256	0.626248	0.566	0.587	7.74972e-252
MBOAT2	1.43843e-172	0.625282	0.645	0.606	5.34565e-168
BAZ1A	7.24421e-102	0.624451	0.156	0.185	2.69216e-97
MTG1	3.52408e-162	0.62443	0.367	0.372	1.30965e-157
PAK4	1.11882e-93	0.623954	0.128	0.13	4.15786e-89
PLCH2	2.21942e-128	0.622977	0.234	0.204	8.24802e-124
BRPF1	1.84767e-134	0.622847	0.123	0.133	6.8665e-130
HDAC10	9.28411e-221	0.621806	0.17	0.182	3.45025e-216
XRCC1	3.61932e-144	0.621734	0.221	0.218	1.34505e-139
DUSP16	1.77765e-153	0.621529	0.344	0.322	6.60628e-149
CCDC191	3.97576e-210	0.621171	0.421	0.452	1.47751e-205
BRINP3	2.45023e-22	0.619884	0.845	0.868	9.10579e-18
ULK4	6.69883e-178	0.61938	0.726	0.776	2.48949e-173
MSH6	6.56244e-181	0.618116	0.338	0.345	2.4388e-176
HGSNAT	7.96027e-237	0.617469	0.708	0.78	2.95827e-232
LY6G5B	9.28569e-142	0.617275	0.114	0.113	3.45084e-137
FAM20C	3.01527e-142	0.617038	0.219	0.267	1.12057e-137
CHST11	2.12294e-188	0.617036	0.487	0.538	7.88948e-184
CD276	5.45398e-235	0.616442	0.371	0.389	2.02686e-230
POU2F2	0	0.615809	0.46	0.505	0
CDC42EP3	7.61043e-96	0.615532	0.195	0.182	2.82826e-91
TRAF5	1.54532e-114	0.615516	0.292	0.284	5.74288e-110
PLPP7	3.53344e-190	0.614686	0.348	0.358	1.31313e-185
TTLL1	1.25884e-128	0.614344	0.257	0.248	4.67824e-124
PLXNA1	8.38562e-274	0.613932	0.332	0.353	3.11635e-269
ZNF609	3.19052e-219	0.612907	0.766	0.826	1.18569e-214
KCNQ4	2.31664e-120	0.612747	0.146	0.139	8.60935e-116
RAB3D	8.69171e-87	0.612548	0.183	0.18	3.2301e-82
AGAP2	0	0.612311	0.378	0.432	0
ADGRB1	0	0.611471	0.507	0.563	0
DUSP18	1.97162e-104	0.611413	0.194	0.188	7.32713e-100
VOPP1	2.62532e-258	0.611247	0.533	0.571	9.75649e-254
CAMSAP3	1.90355e-234	0.610752	0.227	0.253	7.07416e-230
DLGAP3	1.01311e-239	0.610636	0.564	0.596	3.76503e-235
BRCA1	2.69204e-115	0.60944	0.199	0.185	1.00044e-110
AP2A2	1.47726e-264	0.609357	0.675	0.729	5.48993e-260
SCUBE2	9.68851e-78	0.609062	0.155	0.145	3.60054e-73
NOVA2	9.29456e-270	0.60891	0.467	0.511	3.45414e-265
DKK2	8.30165e-64	0.608336	0.222	0.178	3.08514e-59
MARK4	1.11238e-237	0.608222	0.522	0.55	4.13395e-233
ZSCAN21	1.88768e-75	0.607594	0.136	0.131	7.01517e-71
PDE1C	3.53347e-111	0.607358	0.359	0.332	1.31314e-106
RFLNA	2.31932e-192	0.607218	0.559	0.589	8.61931e-188
ZFR2	6.01475e-254	0.607006	0.651	0.698	2.23526e-249
GPSM1	2.22491e-206	0.606967	0.187	0.22	8.26843e-202
ANKRD52	1.32283e-256	0.605271	0.346	0.369	4.91603e-252
WRN	2.85303e-220	0.605207	0.658	0.692	1.06027e-215
FAM184B	5.93327e-185	0.604688	0.428	0.419	2.20498e-180
JPH3	9.62853e-282	0.604493	0.573	0.629	3.57825e-277
CCDC40	1.21077e-152	0.603903	0.221	0.227	4.49957e-148
MTSS1	1.15846e-204	0.603525	0.435	0.476	4.30519e-200
TRIM5	5.32391e-72	0.603409	0.124	0.129	1.97852e-67
AFMID	3.47515e-85	0.603159	0.143	0.137	1.29147e-80
TXNDC15	9.99062e-210	0.602763	0.387	0.389	3.71281e-205
CMTM1	1.06198e-138	0.6027	0.228	0.221	3.94665e-134
PUDP	2.77213e-158	0.602598	0.377	0.382	1.03021e-153
GNE	1.87843e-160	0.602483	0.317	0.319	6.9808e-156
IPP	5.3495e-88	0.602131	0.167	0.167	1.98803e-83
RIMKLB	2.50369e-222	0.601929	0.351	0.377	9.30448e-218
ECE2	7.85803e-42	0.601892	0.182	0.166	2.92028e-37
JAG2	4.38532e-204	0.601201	0.214	0.243	1.62972e-199
DIAPH2	4.17162e-194	0.600233	0.707	0.735	1.5503e-189
DNHD1	7.738e-229	0.600201	0.478	0.529	2.87567e-224
CIC	8.10068e-153	0.600141	0.161	0.182	3.01046e-148
HIRA	9.25816e-235	0.59951	0.27	0.284	3.44061e-230
ATAD5	8.34618e-193	0.599343	0.453	0.463	3.10169e-188
KLHDC8A	6.33327e-69	0.597526	0.111	0.108	2.35363e-64
GTF2I	0	0.596098	0.802	0.828	0
ZFP69B	2.64438e-134	0.596073	0.232	0.226	9.82732e-130
CARMIL1	2.9105e-167	0.595563	0.868	0.926	1.08163e-162
ANGPTL1	2.246e-104	0.59491	0.24	0.243	8.34681e-100
ECE1	5.53478e-240	0.594778	0.544	0.584	2.05689e-235
ZNF528	2.02689e-221	0.594527	0.349	0.369	7.53255e-217
TMC7	2.06843e-130	0.59438	0.221	0.197	7.68692e-126
SH2B3	2.82803e-180	0.593508	0.29	0.275	1.05098e-175
LMF1	3.62485e-215	0.592735	0.431	0.473	1.3471e-210
PPFIA3	0	0.592231	0.449	0.474	0
CFAP206	4.51329e-75	0.591366	0.124	0.123	1.67727e-70
PXMP4	3.47796e-157	0.590643	0.216	0.198	1.29251e-152
QSOX2	5.27354e-171	0.58913	0.199	0.217	1.9598e-166
TMEM220	1.69124e-62	0.588853	0.123	0.117	6.28514e-58
ADGRL1	0	0.588547	0.662	0.737	0
RALGAPA2	6.14976e-273	0.586245	0.682	0.735	2.28544e-268
LPGAT1	5.05527e-212	0.586121	0.754	0.823	1.87869e-207
PSKH1	1.39215e-91	0.585981	0.168	0.157	5.17363e-87
NTN1	4.2654e-65	0.585201	0.102	0.105	1.58515e-60
GSG1L	1.06477e-158	0.58509	0.501	0.587	3.95701e-154
PALM	8.0302e-254	0.583964	0.486	0.52	2.98426e-249
REXO1	6.03293e-164	0.583617	0.208	0.232	2.24202e-159
TRIM8	6.45611e-159	0.58353	0.238	0.232	2.39928e-154
EIF5B	0	0.583071	0.521	0.614	0
USP36	2.44646e-252	0.582918	0.381	0.436	9.09177e-248
USP3	2.19935e-147	0.582519	0.306	0.279	8.17346e-143
FPGS	3.13179e-130	0.581722	0.2	0.219	1.16387e-125
ZNF441	4.46826e-199	0.581177	0.308	0.309	1.66054e-194
RAPGEFL1	0	0.58116	0.582	0.628	0
FNDC3B	5.25247e-233	0.58113	0.54	0.562	1.95197e-228
PPCDC	1.74499e-134	0.580326	0.273	0.291	6.48489e-130
OSBPL5	1.27668e-286	0.57963	0.409	0.415	4.74451e-282
GLYR1	3.89822e-300	0.579407	0.624	0.685	1.4487e-295
PDGFC	1.10121e-138	0.579385	0.446	0.423	4.09244e-134
FAAP100	1.33954e-115	0.57929	0.101	0.125	4.97812e-111
NRXN2	0	0.579145	0.523	0.599	0
PIP5K1A	6.1954e-249	0.578196	0.649	0.717	2.30239e-244
ANGPT2	2.74153e-137	0.577858	0.324	0.355	1.01884e-132
VWDE	1.38259e-102	0.576984	0.192	0.181	5.13812e-98
ZNF135	7.62556e-167	0.576487	0.393	0.39	2.83389e-162
CTNND1	7.5181e-251	0.574546	0.688	0.724	2.79395e-246
KLHDC4	1.68964e-158	0.574527	0.287	0.289	6.27919e-154
ZNF534	2.80367e-103	0.574394	0.175	0.17	1.04193e-98
CERS4	3.2542e-217	0.574033	0.566	0.604	1.20936e-212
CA5B	3.00977e-202	0.573737	0.375	0.386	1.11852e-197
PKD2L2	1.3292e-66	0.573408	0.168	0.153	4.93969e-62
SULT1A1	2.09171e-265	0.573396	0.562	0.625	7.77342e-261
DENND5A	7.15102e-255	0.572783	0.542	0.604	2.65753e-250
DDB2	1.22244e-96	0.572493	0.183	0.189	4.54294e-92
MTHFS	5.76164e-109	0.572177	0.224	0.212	2.1412e-104
GMEB1	4.36782e-105	0.572077	0.215	0.239	1.62321e-100
TXNRD3	1.2468e-107	0.572052	0.137	0.141	4.63348e-103
SNX8	4.06525e-167	0.571659	0.338	0.361	1.51077e-162
FAHD2B	3.91369e-64	0.571612	0.191	0.155	1.45444e-59
WNT10B	1.74061e-158	0.571562	0.15	0.149	6.46862e-154
ZIM2	4.13349e-133	0.571235	0.188	0.197	1.53613e-128
OLFM2	7.54158e-191	0.571233	0.568	0.621	2.80268e-186
TSPAN9	3.52792e-200	0.57069	0.511	0.559	1.31108e-195
MTERF1	1.08994e-207	0.570671	0.597	0.63	4.05056e-203
SMARCC1	1.47574e-248	0.570634	0.719	0.79	5.48429e-244
PACS2	3.37782e-266	0.569649	0.434	0.486	1.2553e-261
ARVCF	2.98169e-121	0.569348	0.112	0.134	1.10809e-116
C17orf67	4.02391e-117	0.568698	0.164	0.155	1.49541e-112
ARMH4	3.42977e-232	0.568344	0.607	0.66	1.2746e-227
SEMA4G	2.10354e-78	0.568325	0.125	0.109	7.81739e-74
ELL	6.51464e-138	0.567936	0.243	0.238	2.42104e-133
BCLAF3	5.70644e-274	0.567227	0.447	0.496	2.12068e-269
CEP89	5.6093e-193	0.566775	0.398	0.426	2.08459e-188
TUB	1.99857e-249	0.565631	0.526	0.56	7.42728e-245
SCN3B	2.10594e-134	0.565433	0.735	0.663	7.82629e-130
FBXL18	1.5392e-195	0.562559	0.345	0.364	5.72014e-191
SLC4A7	0	0.561878	0.533	0.595	0
TMEM132B	3.717e-55	0.561468	0.906	0.958	1.38135e-50
ST3GAL4	4.13554e-148	0.560903	0.311	0.303	1.53689e-143
CRTC1	7.16949e-266	0.560529	0.585	0.658	2.6644e-261
VSTM2L	2.59916e-226	0.55999	0.37	0.365	9.65926e-222
PPP2R5A	4.00694e-209	0.559958	0.383	0.394	1.4891e-204
EXOSC10	6.49223e-221	0.559705	0.403	0.452	2.41271e-216
CTBP2	1.67385e-151	0.558839	0.404	0.371	6.22051e-147
DDX20	1.03891e-116	0.55834	0.191	0.208	3.86092e-112
SCPEP1	4.85453e-246	0.556658	0.399	0.401	1.80409e-241
GALNS	6.11782e-99	0.556561	0.149	0.163	2.27357e-94
ZNF432	1.89333e-225	0.556276	0.26	0.286	7.03617e-221
ADGRV1	3.69862e-114	0.556048	0.377	0.444	1.37452e-109
RNF40	1.72426e-224	0.555553	0.219	0.249	6.40787e-220
SLC1A1	8.56381e-237	0.554705	0.524	0.548	3.18257e-232
CELF4	1.58871e-107	0.554143	0.889	0.944	5.90413e-103
LAS1L	1.02955e-273	0.55413	0.342	0.384	3.8261e-269
MYO9B	3.17629e-207	0.553777	0.444	0.517	1.18041e-202
ZNF649	5.40087e-67	0.552853	0.111	0.112	2.00713e-62
RFT1	1.03228e-93	0.552155	0.158	0.142	3.83625e-89
CEP290	1.2792e-291	0.55158	0.73	0.812	4.75387e-287
ZBTB48	2.86302e-119	0.551542	0.228	0.208	1.06399e-114
PPP2R2C	4.14133e-108	0.550227	0.87	0.941	1.53904e-103
XKR7	3.71284e-91	0.549671	0.151	0.159	1.3798e-86
PTCD1	9.77137e-91	0.547749	0.164	0.161	3.63133e-86
ANKRD12	0	0.547684	0.794	0.825	0
KIF20B	6.14776e-127	0.547672	0.15	0.166	2.28469e-122
RGPD5	5.23419e-86	0.547562	0.156	0.149	1.94518e-81
FUT8	2.13848e-65	0.547307	0.852	0.925	7.94722e-61
DOK5	7.56536e-125	0.546978	0.56	0.614	2.81151e-120
CMTM4	1.27445e-289	0.546752	0.589	0.651	4.73623e-285
ZBTB24	2.19953e-72	0.546012	0.17	0.168	8.1741e-68
EHBP1L1	2.6262e-149	0.545581	0.248	0.232	9.75975e-145
GPC1	0	0.54472	0.474	0.572	0
ANKMY1	1.41384e-233	0.544544	0.352	0.371	5.25425e-229
PITPNC1	4.11084e-100	0.544037	0.371	0.433	1.52771e-95
FAM135B	1.94742e-100	0.543788	0.37	0.331	7.23721e-96
SVOP	5.55989e-170	0.5435	0.683	0.755	2.06622e-165
DNAH14	1.0203e-145	0.543085	0.549	0.543	3.79174e-141
FHOD3	8.80623e-231	0.542938	0.666	0.691	3.27266e-226
LEFTY1	9.40135e-103	0.542111	0.142	0.151	3.49382e-98
CHRM5	8.68839e-50	0.541883	0.125	0.115	3.22887e-45
ADD2	1.02693e-234	0.541309	0.785	0.855	3.81639e-230
GUSB	1.02611e-176	0.540893	0.273	0.287	3.81332e-172
ZNF749	1.99327e-87	0.540747	0.253	0.236	7.40757e-83
ITGB8	2.06312e-110	0.540591	0.263	0.239	7.66716e-106
ARHGEF18	2.2202e-216	0.540429	0.344	0.375	8.25091e-212
CXXC4	1.02618e-221	0.54023	0.575	0.573	3.81358e-217
FADS2	3.12851e-123	0.540002	0.246	0.262	1.16265e-118
ZNF708	2.69702e-256	0.539901	0.551	0.595	1.00229e-251
KCNH3	0	0.53965	0.61	0.678	0
SLC25A41	4.10593e-87	0.538981	0.103	0.116	1.52589e-82
ZNF341	1.67857e-137	0.538779	0.26	0.275	6.23806e-133
SMG1	1.58298e-272	0.538323	0.703	0.786	5.88282e-268
BRF1	2.2324e-258	0.538212	0.404	0.444	8.29626e-254
SH3PXD2A	4.24963e-274	0.537793	0.657	0.727	1.57929e-269
LRP8	0	0.536011	0.375	0.423	0
BPTF	1.72385e-186	0.535891	0.835	0.902	6.40635e-182
SCIMP	1.21008e-105	0.535586	0.25	0.228	4.49702e-101
NECAP2	7.66612e-101	0.535305	0.217	0.202	2.84896e-96
DCBLD1	8.07095e-108	0.535213	0.216	0.201	2.99941e-103
CDH9	8.48066e-79	0.535186	0.559	0.504	3.15167e-74
HECTD3	1.86211e-175	0.53363	0.111	0.131	6.92017e-171
CNTROB	2.59167e-87	0.533452	0.101	0.122	9.63143e-83
NREP	3.77936e-112	0.53297	0.759	0.849	1.40452e-107
UPF2	1.38488e-285	0.532591	0.57	0.643	5.14664e-281
BEAN1	2.88764e-107	0.532289	0.338	0.337	1.07313e-102
TMEM53	2.13073e-56	0.531989	0.117	0.11	7.91844e-52
SLC13A3	4.75959e-266	0.53183	0.631	0.689	1.76881e-261
CRYBG1	1.69441e-69	0.53164	0.19	0.173	6.29693e-65
GOLGA2	0	0.531329	0.323	0.403	0
S100PBP	1.49187e-222	0.530937	0.36	0.373	5.54424e-218
SYT2	9.30307e-49	0.530794	0.188	0.178	3.4573e-44
COX19	6.99689e-213	0.530252	0.299	0.331	2.60026e-208
CAPN15	2.401e-139	0.529769	0.162	0.174	8.92285e-135
PHC1	7.53753e-273	0.529221	0.364	0.391	2.80117e-268
KNTC1	3.99568e-85	0.529176	0.134	0.157	1.48491e-80
WNT2B	3.13114e-132	0.528994	0.216	0.233	1.16362e-127
RIMBP2	4.19191e-216	0.528974	0.763	0.829	1.55784e-211
TOP3A	4.71125e-246	0.528895	0.428	0.449	1.75084e-241
DGKE	1.28821e-222	0.528814	0.633	0.684	4.78736e-218
ATP8B4	2.78016e-141	0.528405	0.251	0.27	1.03319e-136
NSUN5	1.70281e-128	0.527647	0.141	0.13	6.32814e-124
PGLS	1.3645e-84	0.527322	0.145	0.139	5.07091e-80
FOXO1	4.65966e-48	0.527089	0.173	0.172	1.73167e-43
EML1	6.6269e-212	0.526935	0.432	0.438	2.46275e-207
USHBP1	2.24948e-86	0.526342	0.198	0.175	8.35973e-82
CLBA1	2.47822e-77	0.526242	0.132	0.128	9.2098e-73
ZNF846	8.25886e-241	0.524993	0.464	0.515	3.06924e-236
BCAR1	3.37481e-234	0.523854	0.289	0.317	1.25418e-229
AGO4	3.11621e-250	0.523768	0.689	0.789	1.15808e-245
WDR59	1.26754e-267	0.52358	0.571	0.643	4.71057e-263
ROBO3	2.5698e-188	0.523182	0.183	0.172	9.55015e-184
HECTD2	2.74108e-218	0.522939	0.696	0.761	1.01867e-213
SEMA6C	3.23635e-138	0.522923	0.143	0.165	1.20273e-133
UBIAD1	3.30933e-80	0.522432	0.143	0.134	1.22985e-75
MAP2K6	2.46772e-175	0.52235	0.482	0.498	9.17079e-171
HOOK2	1.78562e-243	0.521871	0.618	0.703	6.63591e-239
MTCP1	4.00927e-92	0.521633	0.268	0.298	1.48996e-87
UBTD2	4.77509e-124	0.520248	0.257	0.273	1.77457e-119
ETV6	1.08166e-178	0.51982	0.539	0.575	4.01979e-174
CHST9	2.19598e-71	0.51829	0.166	0.209	8.16094e-67
COL11A1	3.00972e-94	0.518019	0.551	0.554	1.1185e-89
DSCAML1	1.39167e-85	0.517599	0.417	0.434	5.17185e-81
STPG2	2.82696e-78	0.517489	0.322	0.315	1.05058e-73
SMAD3	8.37647e-149	0.516673	0.374	0.389	3.11295e-144
LRRC4C	4.90518e-25	0.516374	0.944	0.959	1.82291e-20
CKLF	1.09515e-175	0.516201	0.33	0.348	4.06992e-171
ADHFE1	5.63517e-98	0.515973	0.17	0.186	2.0942e-93
ZNF682	1.45389e-183	0.515337	0.297	0.297	5.40309e-179
PTPRA	1.72408e-89	0.515126	0.859	0.941	6.40719e-85
RUNX1T1	1.96857e-181	0.515113	0.803	0.869	7.31581e-177
SPPL2B	7.76129e-250	0.514971	0.411	0.456	2.88433e-245
NCOR2	1.13023e-269	0.514301	0.668	0.753	4.20028e-265
LAMA2	4.78393e-91	0.514082	0.393	0.344	1.77785e-86
ECSIT	3.78473e-196	0.51393	0.343	0.377	1.40652e-191
PDE6C	5.48747e-41	0.513771	0.121	0.101	2.03931e-36
RAPH1	1.58081e-216	0.513701	0.715	0.841	5.87477e-212
MAN2B2	3.15323e-204	0.51341	0.249	0.259	1.17183e-199
MINK1	1.53605e-236	0.513349	0.439	0.483	5.70842e-232
CRISPLD1	1.52668e-47	0.513166	0.107	0.113	5.67362e-43
SRR	3.40632e-74	0.513082	0.116	0.117	1.26589e-69
ZNF699	1.51286e-61	0.512599	0.148	0.15	5.62224e-57
ENKUR	2.06973e-116	0.51227	0.204	0.201	7.69173e-112
ZNF589	1.54654e-240	0.511572	0.459	0.488	5.74742e-236
SNRNP70	3.65135e-254	0.511216	0.756	0.831	1.35695e-249
IGSF21	4.87599e-271	0.511098	0.687	0.765	1.81206e-266
ZC3H13	1.46052e-265	0.51106	0.688	0.786	5.42774e-261
EPHA10	1.15961e-220	0.511014	0.26	0.27	4.30947e-216
CCDC170	3.34462e-110	0.510915	0.228	0.202	1.24296e-105
LIMA1	1.22084e-122	0.510274	0.215	0.233	4.53699e-118
ATRIP	3.7533e-67	0.509277	0.113	0.106	1.39484e-62
BIN1	0	0.508764	0.523	0.595	0
INO80	1.29739e-264	0.507781	0.635	0.722	4.82151e-260
FAM161A	9.3985e-225	0.507508	0.378	0.428	3.49277e-220
SHF	2.23874e-160	0.507115	0.298	0.302	8.31981e-156
DDX55	4.07161e-231	0.505845	0.273	0.328	1.51313e-226
SHISA7	1.56449e-244	0.505788	0.343	0.365	5.81411e-240
SMARCA4	1.43467e-262	0.505452	0.597	0.68	5.33167e-258
TMEM38B	1.9202e-92	0.50518	0.134	0.144	7.13605e-88
SHISAL1	2.75508e-145	0.505	0.198	0.204	1.02387e-140
FUT2	2.27054e-53	0.504953	0.142	0.128	8.43801e-49
MEIS3	1.57472e-258	0.504755	0.59	0.599	5.85213e-254
AVIL	3.67134e-120	0.50468	0.208	0.201	1.36438e-115
TAF4	8.02364e-243	0.504115	0.333	0.363	2.98183e-238
ZNF521	2.42063e-102	0.503866	0.264	0.265	8.99578e-98
PRKRIP1	1.41911e-269	0.503701	0.627	0.71	5.27382e-265
NUP210L	8.47393e-82	0.503376	0.169	0.176	3.14917e-77
WDR4	2.0307e-125	0.503214	0.126	0.13	7.5467e-121
CENPJ	1.17274e-295	0.503151	0.342	0.401	4.35826e-291
ANKRD11	1.14939e-208	0.503082	0.82	0.898	4.2715e-204
C20orf96	4.97737e-88	0.501919	0.109	0.128	1.84974e-83
DEPTOR	2.2408e-106	0.501906	0.227	0.253	8.32749e-102
GPD2	9.82885e-223	0.501049	0.375	0.379	3.6527e-218
PRB2	8.65705e-240	0.500347	0.48	0.521	3.21722e-235
ZNF26	1.42709e-279	0.499385	0.405	0.445	5.30348e-275
PCTP	5.17411e-131	0.49919	0.163	0.194	1.92286e-126
CKMT2	6.38472e-105	0.499106	0.132	0.127	2.37275e-100
TNRC18	6.1377e-306	0.498436	0.605	0.686	2.28095e-301
NEK10	2.02791e-174	0.498427	0.75	0.816	7.53634e-170
PPP6R2	2.45813e-220	0.496265	0.755	0.848	9.13515e-216
PDIA5	4.62425e-164	0.496105	0.3	0.303	1.71851e-159
SRRM3	1.43383e-230	0.495618	0.812	0.886	5.32856e-226
AATK	0	0.495145	0.549	0.652	0
ZDHHC9	5.12162e-193	0.494899	0.224	0.244	1.90335e-188
FADS3	2.63058e-256	0.494692	0.45	0.443	9.77601e-252
TRMT44	6.45731e-189	0.494609	0.283	0.308	2.39973e-184
EEF1E1	2.3925e-49	0.494198	0.163	0.134	8.89126e-45
GPR137C	1.53685e-190	0.493646	0.682	0.758	5.71139e-186
DDX46	4.11523e-272	0.493594	0.634	0.735	1.52934e-267
SRCAP	1.70094e-147	0.493086	0.226	0.266	6.32119e-143
SLC39A8	1.32826e-98	0.493083	0.216	0.208	4.93623e-94
DMPK	1.96784e-210	0.49182	0.27	0.291	7.31307e-206
SH3GL3	6.50461e-73	0.491524	0.842	0.906	2.41731e-68
GTF3C2	8.69809e-197	0.49138	0.334	0.37	3.23247e-192
RPAP1	3.76957e-134	0.490777	0.198	0.205	1.40088e-129
ATP11B	4.30336e-279	0.490758	0.651	0.731	1.59926e-274
GNG4	6.87217e-39	0.490715	0.187	0.122	2.5539e-34
NOL4L	4.1328e-290	0.490682	0.497	0.565	1.53587e-285
GOPC	3.61371e-283	0.490158	0.505	0.531	1.34296e-278
TMEM168	1.93368e-300	0.489837	0.457	0.496	7.18615e-296
ZNF527	2.70601e-90	0.489825	0.128	0.138	1.00564e-85
RCOR1	4.99769e-173	0.48978	0.35	0.387	1.85729e-168
SPTLC2	2.30917e-224	0.488938	0.427	0.474	8.58156e-220
CLK3	2.52245e-128	0.488543	0.148	0.167	9.37418e-124
TTBK1	2.4027e-225	0.488412	0.284	0.326	8.92915e-221
NAGK	9.07278e-219	0.488135	0.25	0.27	3.37172e-214
MTFR1	1.73446e-135	0.488115	0.324	0.324	6.44579e-131
HEATR4	1.08598e-147	0.487696	0.321	0.329	4.03582e-143
C2orf88	1.72931e-139	0.487515	0.299	0.371	6.42663e-135
FAM162B	6.09691e-119	0.487317	0.193	0.203	2.2658e-114
RBM15	1.624e-136	0.486705	0.18	0.198	6.03528e-132
PLCG1	5.45869e-211	0.48668	0.336	0.364	2.02861e-206
ABR	3.12624e-225	0.486449	0.747	0.847	1.16181e-220
ERC2	1.84796e-88	0.486431	0.949	0.973	6.86759e-84
FMNL1	8.85747e-211	0.484988	0.25	0.259	3.2917e-206
RABL6	7.47317e-258	0.484872	0.45	0.515	2.77725e-253
ALDH1L2	4.31213e-215	0.483402	0.435	0.484	1.60252e-210
PITPNM3	1.39366e-229	0.483255	0.397	0.44	5.17926e-225
TTLL4	6.16319e-72	0.483123	0.103	0.11	2.29042e-67
LRRC37A2	1.56838e-159	0.483012	0.31	0.327	5.82856e-155
ERCC6	3.97963e-235	0.48299	0.425	0.474	1.47895e-230
LRRC7	1.69177e-32	0.482983	0.978	0.986	6.28711e-28
INKA2	1.81336e-254	0.482642	0.512	0.56	6.739e-250
DNM2	1.38445e-235	0.482479	0.486	0.54	5.14504e-231
IQSEC2	2.34295e-267	0.48241	0.629	0.698	8.70709e-263
SLCO5A1	4.84815e-82	0.482318	0.128	0.134	1.80172e-77
NLRC3	7.10094e-54	0.482169	0.127	0.125	2.63892e-49
PYURF	8.91133e-20	0.481626	0.113	0.105	3.31172e-15
CAMSAP1	1.34963e-281	0.481622	0.53	0.606	5.01564e-277
TLN1	8.48498e-185	0.481104	0.19	0.225	3.15327e-180
CRTAC1	1.52153e-139	0.481002	0.158	0.173	5.65447e-135
PABPN1	0	0.48096	0.629	0.745	0
INPP5K	2.78237e-77	0.48044	0.124	0.131	1.03401e-72
CS	3.01875e-210	0.480427	0.304	0.328	1.12186e-205
ZFP64	2.8118e-232	0.480051	0.471	0.51	1.04495e-227
RPS6KA5	6.60284e-152	0.479277	0.713	0.783	2.45381e-147
CNNM4	3.1138e-172	0.478595	0.265	0.279	1.15718e-167
TECPR1	4.39492e-275	0.477652	0.417	0.473	1.63328e-270
FAM110B	3.14845e-178	0.477569	0.36	0.389	1.17006e-173
PSMG4	3.91882e-170	0.477182	0.344	0.368	1.45635e-165
SRCIN1	3.09667e-270	0.476343	0.675	0.75	1.15082e-265
GRK4	3.56131e-262	0.475443	0.532	0.603	1.32349e-257
PSME2	1.86157e-194	0.475218	0.106	0.147	6.91817e-190
PNKP	2.0158e-148	0.475078	0.227	0.23	7.49131e-144
DLGAP4	9.51942e-196	0.474989	0.77	0.854	3.5377e-191
VTI1B	8.2505e-189	0.47459	0.312	0.314	3.06613e-184
PARP16	6.41428e-167	0.474211	0.312	0.335	2.38374e-162
UHRF2	1.11647e-230	0.473449	0.602	0.678	4.14912e-226
SLC35F4	1.23068e-26	0.473342	0.149	0.143	4.57356e-22
PDZD4	2.71568e-222	0.473111	0.3	0.333	1.00923e-217
TRIM24	5.03892e-276	0.471961	0.522	0.566	1.87261e-271
BRD1	1.96073e-232	0.471801	0.483	0.542	7.28666e-228
IFT140	3.32367e-164	0.47153	0.273	0.3	1.23518e-159
B4GALNT4	3.57125e-247	0.471281	0.345	0.428	1.32718e-242
ZKSCAN5	3.4471e-155	0.471043	0.191	0.213	1.28104e-150
SMPD3	2.17488e-280	0.47034	0.472	0.526	8.08251e-276
CABCOCO1	1.15915e-85	0.470163	0.233	0.226	4.30776e-81
ZNF559	4.86172e-182	0.469887	0.405	0.413	1.80676e-177
NAV2	8.899e-112	0.468949	0.883	0.935	3.30714e-107
TMEM87B	3.06727e-247	0.468888	0.324	0.343	1.13989e-242
PHF12	2.42856e-270	0.468821	0.343	0.381	9.02527e-266
PAK6	2.07149e-94	0.4685	0.172	0.181	7.69829e-90
CCNJ	2.1743e-140	0.468185	0.12	0.118	8.08036e-136
FAM151B	6.6957e-148	0.467939	0.319	0.335	2.48832e-143
LBR	2.2337e-176	0.467852	0.179	0.201	8.30112e-172
FZD4	3.33658e-125	0.467841	0.177	0.179	1.23997e-120
PRDM15	1.95307e-133	0.467775	0.199	0.225	7.25819e-129
TECTA	1.62663e-106	0.467315	0.162	0.178	6.04504e-102
PURG	0	0.467051	0.559	0.635	0
TRPC5	1.01636e-171	0.466861	0.564	0.597	3.7771e-167
GRIN2B	1.90352e-18	0.466345	0.923	0.978	7.07404e-14
SPACA6	4.21792e-164	0.466141	0.2	0.222	1.56751e-159
LRTM2	1.00895e-117	0.466041	0.14	0.168	3.74957e-113
DLG5	4.33397e-207	0.464906	0.605	0.643	1.61063e-202
NUBPL	1.81935e-190	0.464774	0.587	0.641	6.76125e-186
SAMHD1	6.32567e-193	0.463764	0.198	0.237	2.35081e-188
AHDC1	0	0.46339	0.482	0.563	0
SFXN2	7.79754e-100	0.462627	0.167	0.17	2.8978e-95
SLC8B1	3.89272e-140	0.462414	0.279	0.329	1.44665e-135
ASCC2	2.5199e-227	0.462072	0.302	0.322	9.36472e-223
CBLB	1.7946e-246	0.461806	0.549	0.603	6.66926e-242
GOLGA8B	3.56436e-250	0.461534	0.697	0.786	1.32462e-245
ERGIC1	4.40896e-288	0.460663	0.544	0.614	1.6385e-283
LSM12	2.1327e-104	0.460621	0.25	0.254	7.92577e-100
ARHGAP22	5.53691e-184	0.460018	0.338	0.389	2.05768e-179
NBPF12	2.21684e-178	0.459546	0.329	0.382	8.23846e-174
MAN1B1	4.65259e-208	0.459201	0.273	0.336	1.72904e-203
UBTF	9.78843e-238	0.45815	0.266	0.303	3.63767e-233
ANKHD1	2.77533e-236	0.457717	0.714	0.818	1.0314e-231
CELSR3	2.45474e-199	0.457538	0.154	0.194	9.12257e-195
ABCB6	5.81895e-250	0.457026	0.138	0.215	2.1625e-245
DHX38	5.37953e-144	0.456736	0.17	0.199	1.9992e-139
ZNF19	4.76695e-101	0.456602	0.163	0.161	1.77154e-96
ZNF532	2.21e-215	0.456535	0.724	0.802	8.21301e-211
NSUN6	1.18954e-266	0.456312	0.576	0.692	4.42069e-262
KIF7	4.43365e-61	0.455717	0.105	0.112	1.64768e-56
SNX29	1.47141e-258	0.455593	0.601	0.673	5.46819e-254
ZNF365	5.71136e-77	0.455068	0.428	0.259	2.12251e-72
SPAAR	1.52734e-127	0.454642	0.125	0.126	5.67606e-123
ANKRD36C	3.61804e-129	0.454157	0.87	0.93	1.34457e-124
NOP14	5.18085e-126	0.453902	0.119	0.158	1.92536e-121
CTNNA3	7.73616e-218	0.453677	0.665	0.842	2.87499e-213
SMC1A	9.75778e-188	0.453421	0.26	0.311	3.62628e-183
DUS4L	8.06978e-102	0.452242	0.135	0.134	2.99897e-97
CHDH	7.39797e-63	0.45203	0.178	0.17	2.74931e-58
POLB	3.9886e-212	0.451808	0.306	0.321	1.48228e-207
BCL7C	7.69916e-69	0.451212	0.13	0.142	2.86124e-64
PDIA2	2.6823e-283	0.450149	0.196	0.305	9.96822e-279
SIMC1	9.73451e-235	0.449379	0.562	0.636	3.61764e-230
GPC6	6.20569e-27	0.449361	0.626	0.574	2.30622e-22
DAGLB	5.2168e-232	0.44845	0.319	0.362	1.93872e-227
AP1M1	2.36826e-234	0.44806	0.401	0.446	8.80115e-230
VSIG10	1.41969e-166	0.44759	0.359	0.389	5.27601e-162
RRP8	1.13248e-51	0.447542	0.159	0.156	4.20862e-47
RNFT1	3.46068e-173	0.447381	0.331	0.351	1.28609e-168
RIMS4	7.71993e-209	0.446956	0.264	0.287	2.86896e-204
TGFB1	1.9448e-92	0.446037	0.181	0.187	7.22746e-88
CHST12	4.13883e-164	0.445467	0.312	0.34	1.53811e-159
BAHD1	2.80655e-153	0.444837	0.187	0.204	1.043e-148
EFCAB5	2.47514e-116	0.444669	0.226	0.243	9.19835e-112
AGO1	1.02109e-292	0.444552	0.521	0.578	3.79467e-288
CYSTM1	1.46146e-148	0.444401	0.375	0.418	5.43122e-144
PPIL2	1.51474e-273	0.44379	0.471	0.516	5.62922e-269
NASP	0	0.443776	0.517	0.607	0
HTT	3.91e-231	0.443514	0.762	0.856	1.45307e-226
RARB	1.84053e-62	0.443391	0.839	0.906	6.83996e-58
LRRTM4	0.0712725	0.443343	0.958	0.98	1
DGLUCY	6.27357e-227	0.442798	0.483	0.551	2.33145e-222
SUMF1	8.19259e-154	0.442779	0.734	0.85	3.04461e-149
HERC2	4.27924e-252	0.442559	0.761	0.849	1.59029e-247
BRINP2	7.76389e-190	0.44237	0.691	0.745	2.8853e-185
CD46	4.53319e-287	0.441446	0.599	0.682	1.68467e-282
SLITRK5	9.94079e-306	0.44028	0.609	0.697	3.69429e-301
PPIE	3.14242e-216	0.440239	0.257	0.289	1.16782e-211
KLHL25	2.45019e-112	0.439966	0.166	0.187	9.10566e-108
MTAP	6.91336e-43	0.439425	0.181	0.181	2.56921e-38
COL26A1	4.24412e-216	0.439375	0.649	0.769	1.57724e-211
SLC35E4	5.34844e-109	0.43918	0.225	0.241	1.98764e-104
FAM149B1	8.02428e-190	0.439049	0.356	0.392	2.98206e-185
PLEKHA6	4.49989e-233	0.438644	0.734	0.809	1.67229e-228
ZSCAN30	2.52251e-184	0.438629	0.339	0.356	9.3744e-180
MCM9	3.61452e-150	0.4384	0.312	0.333	1.34326e-145
UBE2O	1.35545e-278	0.438279	0.616	0.704	5.03726e-274
ZNF577	1.44152e-252	0.438228	0.412	0.458	5.35711e-248
CYP7B1	3.0009e-130	0.438107	0.349	0.342	1.11522e-125
TXNRD2	4.87708e-165	0.437967	0.21	0.227	1.81247e-160
KLHL5	1.81037e-122	0.437805	0.304	0.309	6.72789e-118
ZNF565	1.17616e-229	0.43775	0.51	0.566	4.37095e-225
HS1BP3	4.23039e-215	0.43708	0.352	0.382	1.57214e-210
SLC25A29	7.82079e-130	0.436658	0.243	0.269	2.90644e-125
HTR3B	1.19722e-92	0.436243	0.164	0.166	4.44922e-88
PVALEF	1.56866e-103	0.436085	0.123	0.127	5.82961e-99
QRICH1	1.19457e-270	0.435694	0.554	0.643	4.43937e-266
PARPBP	1.9805e-70	0.435031	0.103	0.106	7.36014e-66
RASL10A	1.1761e-246	0.434924	0.509	0.547	4.37074e-242
ANKRD27	5.29034e-237	0.434361	0.458	0.533	1.96605e-232
RAI14	2.65931e-110	0.434038	0.149	0.176	9.8828e-106
SLC20A2	8.96119e-208	0.433979	0.724	0.821	3.33025e-203
SUGP1	1.35977e-207	0.433143	0.336	0.383	5.05333e-203
POR	2.9136e-171	0.432997	0.276	0.309	1.08278e-166
ZNF550	1.79965e-88	0.432558	0.147	0.149	6.68805e-84
ZNF141	1.32926e-225	0.432386	0.411	0.462	4.93994e-221
RDX	4.63442e-220	0.432305	0.458	0.518	1.72229e-215
MGAT5B	1.47158e-241	0.432298	0.654	0.755	5.46884e-237
NBPF15	9.40056e-161	0.432158	0.235	0.252	3.49353e-156
TSHZ3	4.98133e-158	0.432141	0.789	0.856	1.85121e-153
ABCF1	1.13323e-217	0.43213	0.273	0.324	4.21142e-213
PLCL1	5.09062e-78	0.431682	0.815	0.854	1.89183e-73
RAB31	6.99506e-104	0.431376	0.116	0.181	2.59958e-99
CYB561D1	8.19806e-167	0.431307	0.279	0.288	3.04664e-162
ZNF678	4.53511e-134	0.430808	0.247	0.266	1.68538e-129
SNX7	3.37736e-196	0.430659	0.303	0.315	1.25513e-191
FAM133B	0	0.430543	0.471	0.561	0
ITPKA	1.75385e-190	0.430372	0.356	0.353	6.51782e-186
COL23A1	1.92572e-153	0.430236	0.24	0.271	7.15655e-149
DTNB	6.89759e-212	0.430064	0.774	0.874	2.56335e-207
NUP93	2.12777e-225	0.429576	0.479	0.516	7.90745e-221
DBF4B	1.16639e-116	0.429525	0.267	0.285	4.33467e-112
CPNE9	7.834e-230	0.42885	0.533	0.624	2.91135e-225
GALNT16	2.76444e-203	0.428573	0.301	0.342	1.02735e-198
PRPF18	5.33704e-181	0.428466	0.32	0.329	1.98341e-176
SUFU	6.84201e-216	0.428369	0.415	0.472	2.54269e-211
CA7	3.64141e-100	0.428185	0.197	0.223	1.35326e-95
CLK2	8.68541e-184	0.428038	0.185	0.216	3.22776e-179
PTRH2	2.01824e-180	0.427709	0.383	0.404	7.50039e-176
ARMC10	4.56388e-254	0.427686	0.43	0.463	1.69608e-249
RANBP10	4.6184e-213	0.427661	0.442	0.492	1.71634e-208
PILRA	4.31661e-269	0.42657	0.309	0.377	1.60418e-264
DPH6	8.49777e-157	0.426443	0.499	0.538	3.15803e-152
SUSD1	9.9007e-170	0.425893	0.453	0.481	3.6794e-165
HMGXB3	1.0229e-224	0.425801	0.391	0.442	3.80142e-220
PELI1	2.97653e-197	0.425477	0.381	0.424	1.10617e-192
DHTKD1	2.04809e-131	0.424247	0.259	0.292	7.6113e-127
TTC23L	2.83003e-149	0.423916	0.234	0.243	1.05172e-144
JPH4	6.8196e-253	0.423539	0.771	0.856	2.53437e-248
LRRC49	3.34983e-249	0.42353	0.718	0.799	1.2449e-244
NRG2	7.50477e-219	0.422732	0.656	0.726	2.789e-214
ZNF362	1.75981e-221	0.422262	0.345	0.393	6.53998e-217
PZP	3.5532e-43	0.422206	0.121	0.124	1.32048e-38
MEIKIN	8.55662e-63	0.42216	0.267	0.313	3.1799e-58
RASSF4	0	0.422116	0.484	0.576	1.71865e-305
ZZEF1	4.48595e-294	0.421793	0.598	0.691	1.66711e-289
BOD1L1	4.3065e-302	0.421502	0.67	0.783	1.60042e-297
PEMT	1.02189e-86	0.421419	0.142	0.158	3.79766e-82
EME2	3.0671e-122	0.421287	0.135	0.159	1.13983e-117
LANCL2	1.05574e-269	0.420398	0.518	0.569	3.92346e-265
CTCF	8.79126e-225	0.420313	0.433	0.501	3.2671e-220
RBM10	2.30999e-294	0.420267	0.308	0.364	8.58463e-290
D2HGDH	8.95757e-199	0.420205	0.19	0.207	3.3289e-194
CIART	4.03101e-97	0.420203	0.117	0.124	1.49805e-92
AFDN	7.8368e-263	0.419731	0.688	0.785	2.91239e-258
DNAH1	1.11031e-201	0.419578	0.25	0.302	4.12625e-197
NBPF3	1.02144e-178	0.418548	0.237	0.251	3.79597e-174
WBP1L	6.301e-221	0.4179	0.386	0.452	2.34164e-216
COLGALT1	2.9437e-162	0.417783	0.222	0.251	1.09397e-157
FKTN	2.83332e-269	0.417771	0.578	0.657	1.05295e-264
RABL2B	1.49407e-152	0.417324	0.355	0.375	5.5524e-148
SLC37A3	9.82915e-308	0.417259	0.403	0.465	3.65281e-303
PARP6	4.43759e-277	0.41684	0.292	0.359	1.64914e-272
TNS1	5.96388e-114	0.416812	0.143	0.17	2.21636e-109
GPC5	8.1603e-19	0.416751	0.266	0.326	3.03261e-14
CCDC158	1.51378e-81	0.41649	0.188	0.203	5.62567e-77
ZNF445	3.94513e-268	0.416463	0.423	0.477	1.46613e-263
CACNB4	4.11839e-149	0.415889	0.909	0.963	1.53052e-144
C8orf76	4.82396e-131	0.415867	0.188	0.188	1.79273e-126
ZNF133	1.98548e-307	0.415211	0.517	0.591	7.37864e-303
CELF1	3.01245e-227	0.415147	0.815	0.906	1.11952e-222
LNX1	1.88913e-183	0.414913	0.778	0.894	7.02057e-179
ARPP21	1.27849e-104	0.414902	0.954	0.986	4.75127e-100
ABCG1	6.55315e-155	0.414767	0.272	0.32	2.43535e-150
LMAN2L	1.30753e-158	0.414655	0.269	0.296	4.85918e-154
NIPSNAP1	9.3101e-161	0.413999	0.302	0.319	3.45991e-156
NDST1	1.20962e-180	0.413753	0.239	0.3	4.4953e-176
ANO3	1.6481e-87	0.413497	0.8	0.849	6.12482e-83
ACVR1	2.90539e-142	0.412317	0.299	0.318	1.07973e-137
ZNF461	2.66291e-196	0.411715	0.328	0.349	9.89617e-192
RABEP2	1.50441e-63	0.411683	0.11	0.123	5.59086e-59
RETSAT	3.88789e-137	0.411609	0.121	0.123	1.44486e-132
ZNF280C	2.76863e-128	0.411483	0.18	0.209	1.02891e-123
THRA	8.55018e-286	0.411375	0.461	0.518	3.1775e-281
TBC1D22A	4.31621e-240	0.41106	0.678	0.766	1.60403e-235
MMP17	3.75963e-274	0.411042	0.637	0.714	1.39719e-269
TRRAP	2.57241e-273	0.410747	0.641	0.741	9.55986e-269
PMM2	4.18153e-198	0.410285	0.367	0.414	1.55398e-193
GAK	4.97137e-264	0.409758	0.412	0.513	1.84751e-259
NEDD9	3.73051e-78	0.408995	0.248	0.294	1.38637e-73
KNOP1	6.89778e-154	0.408907	0.284	0.329	2.56342e-149
LRP6	0	0.408772	0.564	0.635	0
ZNF66	1.66502e-152	0.408722	0.307	0.35	6.18771e-148
ZBED4	1.93106e-153	0.408646	0.302	0.335	7.17641e-149
ALG12	3.57817e-69	0.408473	0.12	0.121	1.32976e-64
EFCAB6	1.12162e-233	0.407806	0.558	0.622	4.16829e-229
NEK6	2.62922e-72	0.407798	0.152	0.16	9.77099e-68
PPP1R12C	7.43159e-285	0.407342	0.242	0.307	2.7618e-280
ARHGAP33	1.21696e-305	0.407082	0.275	0.299	4.5226e-301
TMEM38A	8.71155e-217	0.406849	0.589	0.671	3.23748e-212
PTPN9	8.24158e-228	0.406802	0.465	0.542	3.06282e-223
RHBDL2	1.93721e-144	0.406418	0.313	0.358	7.19925e-140
ANKFY1	1.39533e-281	0.406102	0.624	0.718	5.18548e-277
ME2	2.08658e-307	0.405946	0.488	0.552	7.75436e-303
TCF25	6.99909e-264	0.405812	0.717	0.819	2.60107e-259
SRP19	8.06055e-193	0.405142	0.439	0.484	2.99554e-188
PABPC4	0	0.404888	0.142	0.217	0
ZBTB47	3.13713e-124	0.404711	0.194	0.207	1.16585e-119
RFC2	1.92898e-77	0.404517	0.12	0.126	7.16867e-73
POMGNT1	9.82342e-215	0.404407	0.387	0.421	3.65068e-210
BTBD2	2.07632e-215	0.40428	0.34	0.384	7.71621e-211
EVI5L	1.08062e-223	0.40402	0.304	0.359	4.01592e-219
COMT	2.92437e-201	0.403983	0.304	0.349	1.08679e-196
TLK2	3.28794e-249	0.403859	0.551	0.632	1.2219e-244
MNAT1	1.69798e-191	0.403853	0.844	0.918	6.31019e-187
TLN2	7.84392e-206	0.403738	0.671	0.753	2.91504e-201
MOBP	1.18066e-149	0.403639	0.157	0.196	4.38767e-145
SDF4	1.55682e-297	0.403442	0.385	0.444	5.78563e-293
PACS1	2.92218e-180	0.403119	0.73	0.821	1.08597e-175
SLC25A23	7.25964e-238	0.402924	0.353	0.381	2.6979e-233
ZWILCH	1.47381e-97	0.402783	0.128	0.138	5.47711e-93
SLC35E2B	1.98461e-160	0.401832	0.317	0.339	7.37539e-156
CCDC122	5.29865e-111	0.401792	0.23	0.225	1.96914e-106
C2orf42	3.87379e-133	0.401733	0.208	0.228	1.43962e-128
OPA3	4.71862e-118	0.401019	0.211	0.247	1.75358e-113
TYW1	2.1751e-254	0.400873	0.576	0.677	8.08333e-250
GLIS3	4.47034e-24	0.400841	0.159	0.133	1.66131e-19
AKR1E2	6.50045e-66	0.400764	0.185	0.193	2.41576e-61
REXO4	1.83098e-92	0.400739	0.199	0.221	6.80449e-88
BMP2K	0	0.400736	0.404	0.479	8.16929e-308
TTPAL	9.18192e-128	0.400247	0.234	0.249	3.41228e-123
TMEM132D	1.91761e-70	0.400176	0.866	0.91	7.1264e-66
ATG14	1.46501e-253	0.400142	0.491	0.549	5.44442e-249
ANO10	4.05781e-216	0.399693	0.663	0.737	1.50801e-211
ZNF335	6.62429e-232	0.399195	0.331	0.355	2.46179e-227
YY1AP1	9.01106e-301	0.397797	0.446	0.506	3.34878e-296
PGM2	6.97755e-114	0.397207	0.136	0.141	2.59307e-109
ZNF790	6.60124e-184	0.396986	0.379	0.397	2.45322e-179
IK	1.58271e-213	0.396897	0.216	0.309	5.88184e-209
ZDHHC1	7.07655e-93	0.396841	0.176	0.193	2.62986e-88
CHCHD6	4.90987e-252	0.396738	0.62	0.687	1.82465e-247
UBAP2	4.04477e-246	0.396674	0.551	0.637	1.50316e-241
TUBGCP6	1.09175e-241	0.396509	0.238	0.305	4.05725e-237
ARL17A	1.62142e-135	0.395834	0.289	0.308	6.02568e-131
CCNL2	0	0.395801	0.516	0.638	0
DAPK1	4.52748e-203	0.395767	0.694	0.742	1.68255e-198
C2	2.69868e-93	0.395547	0.164	0.184	1.00291e-88
SLC9B1	2.24599e-109	0.395127	0.136	0.144	8.34678e-105
PEX26	4.51913e-173	0.394888	0.319	0.359	1.67944e-168
GRIA1	2.46573e-32	0.394611	0.9	0.912	9.16338e-28
MMAB	8.72597e-141	0.394291	0.199	0.216	3.24283e-136
RYR1	6.33079e-149	0.39424	0.162	0.235	2.35271e-144
CHAC2	1.0347e-41	0.393984	0.12	0.114	3.84526e-37
RPA3	2.97731e-84	0.393609	0.223	0.259	1.10646e-79
ZFC3H1	4.27851e-267	0.393207	0.623	0.724	1.59002e-262
MACROD1	1.37955e-89	0.392606	0.211	0.227	5.12681e-85
CDC7	2.1854e-254	0.392578	0.32	0.349	8.12158e-250
NUMA1	0	0.392354	0.426	0.555	0
TDG	5.88997e-253	0.392177	0.458	0.511	2.18889e-248
HACD4	3.67749e-58	0.392028	0.158	0.159	1.36666e-53
ERCC5	1.83546e-264	0.391773	0.388	0.5	6.82113e-260
TAF1	4.02333e-275	0.391604	0.553	0.661	1.49519e-270
CEP250	2.18323e-230	0.391426	0.322	0.39	8.11353e-226
ATAD2	4.71062e-175	0.391032	0.357	0.421	1.75061e-170
ZNF276	1.89907e-233	0.39092	0.28	0.332	7.05752e-229
E2F5	9.5819e-87	0.390551	0.17	0.175	3.56092e-82
IGSF3	1.29425e-219	0.39045	0.331	0.354	4.80984e-215
PCDH11X	1.93723e-45	0.390386	0.838	0.872	7.19932e-41
SCARB1	3.08294e-280	0.390262	0.397	0.454	1.14571e-275
LRRK1	3.20244e-185	0.390174	0.672	0.751	1.19012e-180
SP2	9.18088e-122	0.389925	0.154	0.161	3.41189e-117
ZNF766	3.5795e-160	0.389352	0.248	0.285	1.33025e-155
GPATCH1	1.85312e-121	0.389222	0.209	0.243	6.88675e-117
HMGN1	7.05106e-300	0.38889	0.536	0.592	2.62039e-295
ARHGAP39	4.53246e-274	0.388529	0.437	0.525	1.6844e-269
TOMM5	7.42226e-45	0.388435	0.168	0.145	2.75833e-40
LYG1	2.26804e-62	0.38843	0.149	0.15	8.42871e-58
SEC63	3.28836e-268	0.38835	0.591	0.682	1.22205e-263
ZNF586	2.03321e-262	0.387992	0.532	0.619	7.55603e-258
NCKAP5L	1.22874e-142	0.387842	0.22	0.24	4.56638e-138
PELP1	1.40778e-238	0.387558	0.249	0.33	5.23172e-234
DET1	5.34531e-97	0.387523	0.133	0.148	1.98648e-92
EXOG	1.79255e-238	0.38735	0.486	0.54	6.66166e-234
RAB11FIP1	3.90765e-95	0.387194	0.156	0.176	1.4522e-90
FKRP	8.92723e-131	0.387154	0.188	0.234	3.31763e-126
SPRYD4	8.62954e-92	0.386759	0.173	0.162	3.207e-87
NOM1	8.63752e-181	0.386391	0.205	0.264	3.20996e-176
ZNF446	1.77003e-69	0.3855	0.127	0.122	6.57796e-65
PIGU	8.63832e-246	0.38542	0.473	0.538	3.21026e-241
MAVS	4.23869e-202	0.385321	0.295	0.341	1.57523e-197
MPP2	5.36569e-260	0.385216	0.436	0.49	1.99405e-255
MET	5.63748e-94	0.384768	0.469	0.45	2.09506e-89
ZNF518A	4.69931e-209	0.38411	0.702	0.8	1.74641e-204
MACROD2	1.03303e-05	0.383685	0.946	0.967	0.383904
IFFO2	1.10656e-165	0.383359	0.201	0.246	4.11231e-161
UNKL	2.30607e-161	0.383249	0.243	0.283	8.57004e-157
RAB11A	0	0.383068	0.644	0.867	0
IQCE	1.13663e-267	0.383035	0.361	0.435	4.22406e-263
NME6	2.2503e-62	0.382935	0.124	0.129	8.36279e-58
MYO1D	1.97666e-152	0.382849	0.743	0.801	7.34587e-148
FLII	5.17438e-123	0.382704	0.12	0.158	1.92295e-118
MTA1	2.46081e-218	0.381895	0.211	0.27	9.14511e-214
IQGAP1	8.69944e-198	0.381443	0.406	0.442	3.23297e-193
ZFP30	4.30089e-258	0.381032	0.428	0.486	1.59834e-253
TSNARE1	1.81089e-243	0.380705	0.424	0.525	6.72981e-239
ABAT	2.26724e-267	0.379906	0.61	0.712	8.42576e-263
PHF2	1.72926e-195	0.379902	0.25	0.3	6.42647e-191
NUP85	4.92196e-268	0.379838	0.304	0.348	1.82915e-263
PIK3R3	2.56998e-42	0.379471	0.188	0.217	9.55082e-38
BAZ2A	0	0.379083	0.371	0.494	0
MEX3C	3.4354e-145	0.378829	0.207	0.227	1.2767e-140
GPRIN3	4.64601e-32	0.378107	0.192	0.153	1.7266e-27
PCGF3	2.09754e-207	0.378057	0.296	0.346	7.79507e-203
BMPR2	9.54743e-66	0.37742	0.867	0.952	3.54811e-61
LRCH2	7.00393e-197	0.377158	0.286	0.322	2.60287e-192
DFFA	1.25825e-115	0.376901	0.244	0.274	4.67603e-111
ICA1L	2.28754e-93	0.376749	0.839	0.941	8.50118e-89
PDCD11	3.32499e-178	0.376404	0.234	0.284	1.23567e-173
ULK1	6.80311e-284	0.376341	0.403	0.487	2.52824e-279
ZBTB10	1.58375e-169	0.376266	0.269	0.289	5.88568e-165
TIPIN	1.87591e-128	0.375728	0.207	0.229	6.97143e-124
ATF7	7.96327e-216	0.375687	0.43	0.498	2.95939e-211
TMEM131	2.19831e-219	0.375618	0.728	0.821	8.16958e-215
PBRM1	1.49756e-244	0.375483	0.688	0.791	5.5654e-240
PLA2G15	1.67392e-112	0.374974	0.148	0.167	6.22079e-108
ZNF667	2.58693e-234	0.37449	0.449	0.522	9.6138e-230
ERICH3	2.76505e-160	0.374329	0.46	0.52	1.02758e-155
B3GALNT2	8.16246e-251	0.374001	0.482	0.572	3.03341e-246
LARGE1	4.05759e-32	0.373572	0.907	0.961	1.50792e-27
PSTK	5.01029e-228	0.373385	0.334	0.374	1.86197e-223
FKBP1A	2.0316e-85	0.373385	0.28	0.22	7.55004e-81
CSNK1G2	2.59371e-213	0.37329	0.253	0.329	9.63899e-209
ZNF429	1.5809e-241	0.372909	0.367	0.435	5.8751e-237
INCENP	2.23194e-70	0.37289	0.121	0.126	8.29457e-66
ZNF346	1.24666e-248	0.371962	0.515	0.605	4.63297e-244
PRPF40B	2.14382e-244	0.370955	0.519	0.609	7.96709e-240
AJAP1	1.41348e-263	0.370685	0.629	0.726	5.2529e-259
PTPRD	6.33916e-16	0.370638	0.988	0.989	2.35582e-11
LRRC37B	4.00712e-286	0.368994	0.524	0.605	1.48917e-281
ZNF14	2.02369e-149	0.368422	0.235	0.271	7.52063e-145
SREK1	0	0.368186	0.544	0.721	0
GNA12	6.39077e-237	0.367885	0.43	0.503	2.375e-232
SMARCD1	4.68042e-186	0.367679	0.256	0.28	1.73939e-181
PARP1	2.52613e-279	0.367601	0.355	0.438	9.38787e-275
GATC	7.26639e-194	0.367567	0.223	0.256	2.70041e-189
SCAPER	5.49957e-112	0.367219	0.819	0.898	2.04381e-107
CDH4	7.38167e-146	0.367204	0.265	0.347	2.74325e-141
ZBTB17	5.40913e-128	0.367	0.168	0.189	2.0102e-123
CCDC112	5.35894e-215	0.366929	0.34	0.379	1.99154e-210
PAFAH1B3	1.25183e-59	0.366465	0.129	0.134	4.65217e-55
C2orf92	3.47392e-104	0.366394	0.148	0.168	1.29101e-99
HS6ST1	6.19697e-216	0.366014	0.41	0.482	2.30298e-211
PRKCI	2.42003e-261	0.365789	0.625	0.719	8.99357e-257
KLHL23	4.66629e-274	0.364906	0.601	0.696	1.73413e-269
HELLS	4.31662e-172	0.364752	0.167	0.196	1.60419e-167
BLVRB	2.71036e-85	0.364712	0.128	0.129	1.00725e-80
ZNF83	9.69622e-251	0.364693	0.428	0.487	3.60341e-246
MAN2B1	7.12387e-101	0.364504	0.159	0.187	2.64744e-96
MAGT1	5.39886e-85	0.36438	0.13	0.138	2.00638e-80
THOC3	2.56762e-75	0.363895	0.148	0.165	9.54203e-71
PUS1	2.67174e-151	0.363531	0.192	0.23	9.92899e-147
TTYH3	2.85799e-247	0.363428	0.362	0.447	1.06211e-242
PLBD2	2.71156e-211	0.363254	0.382	0.44	1.0077e-206
ZNF3	1.10336e-145	0.362923	0.138	0.169	4.10041e-141
TARS2	1.00195e-144	0.362842	0.23	0.265	3.72353e-140
SLC35D1	7.27268e-189	0.362781	0.286	0.313	2.70274e-184
PDPR	9.2834e-226	0.362708	0.357	0.413	3.44999e-221
EDDM13	6.71304e-51	0.362662	0.131	0.13	2.49477e-46
NEMP1	9.24952e-148	0.362532	0.185	0.204	3.4374e-143
ABHD17A	3.17323e-196	0.36193	0.197	0.274	1.17927e-191
GSE1	2.76123e-218	0.361835	0.472	0.575	1.02616e-213
TCP11L2	1.66641e-103	0.361624	0.156	0.18	6.19288e-99
TPR	7.44696e-280	0.361605	0.527	0.653	2.76751e-275
KCTD7	4.5153e-207	0.361293	0.352	0.381	1.67802e-202
RPN1	3.56946e-174	0.361254	0.3	0.346	1.32652e-169
DNMT3A	3.69021e-223	0.361218	0.642	0.754	1.37139e-218
C3orf62	1.99804e-135	0.361157	0.127	0.157	7.42533e-131
NUP188	6.18378e-154	0.360853	0.233	0.256	2.29808e-149
MTRF1L	1.54473e-127	0.360058	0.229	0.257	5.74067e-123
SLC22A4	3.68782e-108	0.360052	0.205	0.218	1.3705e-103
CBX4	2.94775e-181	0.358845	0.136	0.16	1.09547e-176
MYRIP	3.39676e-90	0.358635	0.891	0.953	1.26234e-85
ARID1A	2.3737e-291	0.358585	0.588	0.669	8.82139e-287
APAF1	7.66145e-145	0.358527	0.245	0.286	2.84723e-140
SRC	8.01365e-196	0.357756	0.279	0.315	2.97811e-191
ZC3H4	2.43272e-166	0.357611	0.226	0.269	9.04071e-162
CCDC120	3.25366e-77	0.357596	0.107	0.112	1.20916e-72
TPCN2	1.14383e-186	0.357309	0.276	0.342	4.25083e-182
SPDYE1	8.89353e-75	0.356976	0.232	0.217	3.3051e-70
UNK	9.97036e-197	0.356931	0.353	0.392	3.70529e-192
GOLGA1	8.25074e-230	0.356844	0.472	0.526	3.06622e-225
ZBTB46	3.17161e-202	0.356798	0.374	0.416	1.17867e-197
CTDSPL	1.26705e-178	0.356474	0.713	0.785	4.70875e-174
CDC42SE2	5.65272e-201	0.356049	0.681	0.768	2.10072e-196
DTX1	1.58808e-177	0.355908	0.265	0.311	5.90179e-173
SBNO2	5.14135e-103	0.355777	0.12	0.139	1.91068e-98
MAP3K7CL	1.12829e-65	0.355099	0.121	0.134	4.19308e-61
PRKAG1	7.91184e-197	0.35479	0.351	0.395	2.94028e-192
SRSF12	1.92807e-228	0.354107	0.367	0.413	7.16528e-224
BNIP2	1.28947e-186	0.353779	0.202	0.217	4.79204e-182
ZNF569	1.6285e-159	0.353718	0.291	0.327	6.05201e-155
CFAP299	5.56891e-83	0.353699	0.317	0.337	2.06957e-78
SF3B1	0	0.353095	0.625	0.746	1.04243e-305
ASB14	2.96372e-45	0.352702	0.105	0.111	1.10141e-40
TBC1D31	1.5849e-185	0.352584	0.3	0.357	5.88998e-181
VPS37C	2.26168e-155	0.35186	0.176	0.214	8.40507e-151
TMEM39B	1.21285e-191	0.351838	0.328	0.376	4.50731e-187
VAV3	1.65223e-47	0.351676	0.396	0.354	6.14018e-43
SLC66A3	1.69135e-133	0.351564	0.164	0.182	6.28557e-129
UCKL1	1.28856e-148	0.350588	0.155	0.162	4.78868e-144
METTL2B	7.75667e-211	0.350433	0.356	0.418	2.88261e-206
ERO1B	1.96738e-234	0.349648	0.609	0.699	7.31139e-230
UBN1	2.0998e-226	0.349541	0.354	0.441	7.80349e-222
AGFG2	1.84848e-136	0.349262	0.17	0.211	6.86952e-132
E4F1	4.46001e-123	0.348549	0.193	0.21	1.65747e-118
TLE3	8.21997e-266	0.348408	0.28	0.327	3.05479e-261
KLHL28	4.47762e-257	0.348044	0.514	0.651	1.66402e-252
GPN2	2.75044e-135	0.347266	0.185	0.219	1.02215e-130
C2CD2L	1.4471e-254	0.347116	0.255	0.328	5.37784e-250
GYPB	1.98082e-47	0.346704	0.119	0.107	7.36133e-43
METTL16	5.49314e-209	0.346397	0.415	0.487	2.04142e-204
PRPF38B	0	0.346083	0.33	0.454	0
LRRC39	1.18471e-129	0.346067	0.192	0.225	4.40274e-125
FBXO34	3.46931e-184	0.346041	0.753	0.873	1.2893e-179
ADAMTS10	9.40859e-245	0.345823	0.39	0.444	3.49651e-240
CENPO	3.46382e-65	0.345815	0.143	0.143	1.28726e-60
ROCK1	5.50559e-270	0.345581	0.651	0.764	2.04604e-265
N4BP2	2.55486e-180	0.345291	0.341	0.419	9.49461e-176
LRGUK	6.53388e-148	0.345041	0.29	0.308	2.42818e-143
PVR	5.29729e-98	0.344854	0.137	0.158	1.96863e-93
F5	3.3538e-37	0.344427	0.141	0.147	1.24637e-32
KMT5B	3.36602e-277	0.344277	0.631	0.735	1.25092e-272
TBC1D32	5.98114e-178	0.343886	0.723	0.823	2.22277e-173
CHFR	9.90087e-270	0.343728	0.539	0.629	3.67946e-265
RBM6	6.575e-94	0.343727	0.866	0.941	2.44347e-89
EHBP1	5.38227e-75	0.343604	0.868	0.949	2.00021e-70
EHMT2	2.23317e-275	0.343502	0.297	0.391	8.29912e-271
KRBA2	1.59439e-99	0.342869	0.133	0.157	5.92524e-95
CARM1	5.26613e-263	0.342252	0.317	0.386	1.95705e-258
NPC1	1.34969e-194	0.342242	0.413	0.461	5.01585e-190
NLN	4.64898e-265	0.342079	0.599	0.7	1.7277e-260
COPS5	1.44065e-138	0.342069	0.264	0.27	5.35389e-134
ADAMTS8	1.95653e-194	0.341823	0.326	0.361	7.27107e-190
PARP2	0	0.341543	0.371	0.445	0
DDX49	4.71071e-118	0.340988	0.184	0.201	1.75064e-113
BTBD9	2.06683e-69	0.340694	0.854	0.932	7.68097e-65
LIG3	2.1207e-160	0.340632	0.203	0.237	7.88115e-156
TRAF3IP2	5.0447e-98	0.340555	0.204	0.22	1.87476e-93
TCOF1	1.47654e-189	0.340517	0.194	0.246	5.48727e-185
ENO4	2.29231e-87	0.340488	0.227	0.251	8.51891e-83
FGD1	4.36636e-183	0.340174	0.291	0.334	1.62267e-178
ELP6	9.14684e-142	0.340166	0.297	0.31	3.39924e-137
ZNF776	2.09049e-123	0.339944	0.119	0.145	7.76889e-119
MKNK1	9.47125e-281	0.33963	0.523	0.62	3.5198e-276
VWCE	1.34122e-96	0.33933	0.13	0.149	4.98436e-92
TIGD1	7.37269e-62	0.33927	0.103	0.11	2.73991e-57
RNF121	1.94856e-231	0.339116	0.371	0.422	7.24144e-227
KLHL8	3.42386e-270	0.339105	0.574	0.668	1.27241e-265
ZNF606	4.50631e-183	0.338815	0.207	0.236	1.67468e-178
LHFPL4	2.39957e-245	0.338728	0.65	0.759	8.91753e-241
SLC38A10	7.19612e-160	0.338302	0.243	0.285	2.67429e-155
SLC19A1	3.77002e-64	0.338249	0.101	0.118	1.40105e-59
ABHD11	3.30512e-83	0.337983	0.144	0.153	1.22828e-78
INTU	5.37946e-264	0.337915	0.538	0.645	1.99917e-259
POLR2F	1.26243e-196	0.337601	0.381	0.453	4.69158e-192
STK11IP	3.86912e-117	0.337592	0.122	0.16	1.43788e-112
PPP2R5D	1.31479e-209	0.33759	0.245	0.299	4.88616e-205
GUCY1A2	1.25502e-52	0.337261	0.88	0.945	4.66403e-48
PMF1	6.05474e-85	0.336944	0.164	0.174	2.25012e-80
VPS16	1.83727e-155	0.336849	0.149	0.184	6.82783e-151
GVQW3	2.29806e-217	0.336676	0.373	0.438	8.54027e-213
PCYT1A	4.74531e-239	0.33665	0.321	0.388	1.7635e-234
GXYLT2	7.21121e-33	0.33658	0.119	0.123	2.6799e-28
GGH	3.05984e-140	0.336284	0.231	0.254	1.13713e-135
RBBP4	0	0.33623	0.567	0.666	0
COG1	0	0.335631	0.381	0.457	0
TAF6L	3.47725e-57	0.335604	0.124	0.131	1.29225e-52
RECK	2.20998e-272	0.335167	0.51	0.58	8.21293e-268
PRKCZ	3.04445e-279	0.334905	0.595	0.721	1.13141e-274
ZC3H18	3.85314e-186	0.334895	0.275	0.333	1.43194e-181
GSDMB	2.14094e-266	0.334826	0.322	0.377	7.95639e-262
RINT1	1.42747e-268	0.334804	0.421	0.487	5.3049e-264
SETDB1	6.0169e-231	0.334704	0.39	0.461	2.23606e-226
HMGCL	2.60769e-94	0.334611	0.152	0.166	9.69096e-90
ALDH8A1	2.9378e-163	0.33452	0.18	0.209	1.09177e-158
CARF	6.63724e-239	0.334217	0.384	0.427	2.4666e-234
GNAI3	1.02541e-287	0.334035	0.493	0.574	3.81074e-283
ZNF583	3.27769e-215	0.333082	0.373	0.424	1.21809e-210
IKBKB	1.39935e-195	0.332962	0.297	0.341	5.2004e-191
INO80B	2.36441e-107	0.332284	0.116	0.121	8.78687e-103
RAD54L2	1.45102e-237	0.332191	0.502	0.596	5.39242e-233
CPT1C	2.83631e-255	0.331664	0.475	0.565	1.05406e-250
TBC1D2B	2.47394e-235	0.331532	0.381	0.441	9.19392e-231
PNISR	7.95126e-169	0.331406	0.891	0.956	2.95493e-164
PDP2	1.95509e-136	0.33034	0.186	0.208	7.2657e-132
DOC2A	1.5449e-305	0.329848	0.439	0.507	5.74132e-301
MYT1L	2.94302e-55	0.329786	0.948	0.985	1.09372e-50
CACNA1C	8.81774e-14	0.329703	0.938	0.966	3.27694e-09
NCBP1	6.67758e-273	0.32871	0.383	0.449	2.48159e-268
VAT1L	1.3753e-170	0.328398	0.196	0.234	5.11103e-166
ZNF490	1.71181e-169	0.327435	0.332	0.367	6.36162e-165
PANK2	5.87986e-264	0.327329	0.511	0.59	2.18513e-259
GFOD2	3.47134e-204	0.32715	0.323	0.371	1.29006e-199
CEP164	8.66409e-258	0.327138	0.491	0.59	3.21984e-253
XYLB	4.31208e-211	0.326968	0.462	0.542	1.6025e-206
MED13	8.76478e-288	0.326935	0.707	0.813	3.25725e-283
RARA	1.47991e-93	0.326533	0.147	0.171	5.49979e-89
RDH11	3.66364e-207	0.326472	0.324	0.337	1.36152e-202
PRMT2	1.00468e-229	0.32626	0.441	0.508	3.73371e-225
DNAAF4	3.75755e-241	0.326134	0.419	0.494	1.39642e-236
NFXL1	1.38664e-268	0.324841	0.462	0.532	5.15315e-264
ARL15	1.54093e-63	0.324625	0.841	0.927	5.72655e-59
SCN3A	6.64571e-114	0.324527	0.877	0.945	2.46975e-109
LARP1B	5.19265e-171	0.324517	0.789	0.881	1.92974e-166
ZNF155	2.74263e-211	0.324208	0.334	0.406	1.01924e-206
TYSND1	3.67271e-213	0.323854	0.182	0.218	1.36489e-208
ZNF624	7.31479e-96	0.323302	0.137	0.148	2.7184e-91
PPP5C	1.9138e-268	0.323234	0.389	0.459	7.11225e-264
NFS1	2.75811e-80	0.323211	0.137	0.146	1.025e-75
MTF2	3.75378e-285	0.323084	0.62	0.725	1.39502e-280
CC2D1A	3.6e-265	0.323075	0.501	0.575	1.33787e-260
SHANK3	1.06239e-255	0.322911	0.439	0.517	3.94814e-251
AP4B1	6.95086e-211	0.322738	0.229	0.282	2.58315e-206
ATF6B	2.33701e-209	0.322292	0.401	0.468	8.68504e-205
ACTN1	1.44894e-266	0.322286	0.675	0.779	5.3847e-262
SOS1	1.28813e-113	0.321428	0.815	0.911	4.78706e-109
POMZP3	3.13852e-113	0.320927	0.231	0.229	1.16637e-108
COG4	2.65966e-126	0.320798	0.222	0.275	9.8841e-122
AK8	5.62922e-91	0.320764	0.166	0.184	2.09199e-86
FRMD4A	0.000105464	0.320595	0.973	0.975	1
KHK	1.95245e-58	0.320043	0.135	0.134	7.25588e-54
MAP4	1.95417e-246	0.3198	0.618	0.719	7.2623e-242
ACTN2	7.97629e-218	0.31964	0.307	0.359	2.96423e-213
ABCC10	7.55705e-197	0.319462	0.278	0.33	2.80843e-192
FOXP1	2.45457e-39	0.319457	0.915	0.968	9.12193e-35
USP42	9.46251e-248	0.319444	0.413	0.491	3.51655e-243
MVB12B	5.3134e-264	0.31929	0.596	0.715	1.97462e-259
SNAP29	2.8989e-143	0.318794	0.232	0.263	1.07732e-138
ATXN3	1.62791e-264	0.318089	0.527	0.615	6.0498e-260
ZNF140	1.48216e-208	0.317959	0.279	0.32	5.50816e-204
ARID3B	7.60746e-89	0.317664	0.162	0.2	2.82716e-84
GPR68	8.56027e-73	0.317487	0.127	0.136	3.18125e-68
CACNG3	2.50787e-183	0.317337	0.697	0.801	9.31999e-179
L1CAM	4.01395e-252	0.317307	0.346	0.418	1.4917e-247
CCDC9	6.27873e-61	0.317223	0.111	0.111	2.33336e-56
UMPS	3.53183e-136	0.317069	0.257	0.287	1.31253e-131
AGAP4	2.52115e-220	0.316984	0.241	0.294	9.36936e-216
SHLD2	8.99242e-204	0.31691	0.463	0.545	3.34185e-199
PINX1	2.38278e-136	0.316763	0.224	0.27	8.85514e-132
SFSWAP	5.86632e-286	0.316739	0.645	0.773	2.1801e-281
FAM227B	2.2399e-135	0.316541	0.257	0.311	8.32413e-131
MTOR	1.30632e-283	0.316402	0.548	0.651	4.85469e-279
PDC	1.84822e-72	0.315816	0.214	0.224	6.86856e-68
ERCC6L2	8.28558e-222	0.31568	0.67	0.78	3.07917e-217
AIMP2	5.24388e-71	0.315408	0.19	0.189	1.94878e-66
POLR1C	1.74291e-180	0.315358	0.357	0.399	6.47716e-176
MAPK4	5.89311e-134	0.315276	0.504	0.55	2.19006e-129
WDR1	1.96961e-140	0.31518	0.115	0.144	7.31966e-136
SARNP	8.45228e-273	0.315028	0.459	0.534	3.14112e-268
ZNF587	1.23666e-233	0.3149	0.308	0.36	4.59579e-229
POLR3A	7.38174e-289	0.314686	0.502	0.601	2.74328e-284
PCED1A	5.62297e-109	0.314594	0.138	0.137	2.08967e-104
CTPS2	3.83053e-80	0.314468	0.153	0.193	1.42354e-75
SDC3	0	0.31405	0.235	0.283	0
QPCTL	3.92394e-77	0.313836	0.147	0.153	1.45825e-72
GPCPD1	2.40589e-217	0.313809	0.45	0.503	8.94101e-213
SMURF2	2.72302e-240	0.313718	0.505	0.58	1.01196e-235
TRIM17	2.40135e-76	0.313627	0.148	0.142	8.92412e-72
POFUT1	2.86002e-175	0.313455	0.207	0.238	1.06287e-170
PALB2	4.71334e-125	0.313427	0.16	0.202	1.75162e-120
HEATR1	1.28749e-245	0.313285	0.389	0.466	4.7847e-241
USP8	7.2938e-298	0.313242	0.555	0.667	2.7106e-293
GCNA	6.14507e-216	0.312972	0.244	0.292	2.28369e-211
LRRCC1	6.58978e-111	0.312687	0.101	0.143	2.44896e-106
CHAF1A	3.94876e-80	0.312551	0.101	0.124	1.46748e-75
BOC	3.23586e-77	0.312461	0.15	0.145	1.20254e-72
KANSL1L	6.48788e-244	0.312386	0.596	0.742	2.41109e-239
DHX8	2.80641e-187	0.312336	0.415	0.486	1.04295e-182
BRSK2	1.47304e-298	0.312023	0.581	0.697	5.47427e-294
ZC3H7A	4.54287e-257	0.311722	0.483	0.57	1.68827e-252
KCTD13	3.46345e-169	0.311464	0.3	0.341	1.28712e-164
POLR3G	5.71516e-173	0.311438	0.269	0.34	2.12392e-168
NCLN	2.16953e-172	0.310781	0.277	0.323	8.06261e-168
AHCYL2	9.12463e-178	0.309613	0.716	0.827	3.39099e-173
RAD9A	9.92106e-233	0.309491	0.621	0.735	3.68696e-228
ANTXR2	9.96902e-55	0.309382	0.249	0.246	3.70479e-50
WDR44	5.17503e-223	0.308731	0.404	0.469	1.9232e-218
YEATS2	1.7958e-207	0.308725	0.731	0.844	6.67372e-203
GALNT18	1.1717e-94	0.308323	0.776	0.875	4.35437e-90
PLAAT1	4.50575e-129	0.308174	0.215	0.261	1.67447e-124
NRG1	0.000496108	0.307991	0.91	0.899	1
SPATA6L	7.76034e-183	0.307736	0.393	0.424	2.88398e-178
KIAA2012	6.10206e-198	0.307315	0.316	0.298	2.26771e-193
NDC1	1.52365e-183	0.307144	0.248	0.281	5.66235e-179
ZC3H7B	3.42409e-243	0.307059	0.376	0.444	1.27249e-238
DDX42	4.1115e-306	0.306829	0.475	0.602	1.52796e-301
PHYKPL	2.01428e-187	0.306588	0.373	0.444	7.48568e-183
MAPKBP1	0	0.306248	0.57	0.666	5.86079e-308
MADD	9.29219e-283	0.305862	0.531	0.64	3.45326e-278
KCND2	3.21201e-32	0.305649	0.892	0.936	1.19368e-27
GTF2H4	6.95166e-104	0.305618	0.115	0.142	2.58345e-99
ZNF891	7.20716e-180	0.305578	0.323	0.373	2.6784e-175
ZNF318	2.77773e-268	0.305544	0.538	0.645	1.03229e-263
RABGEF1	8.58426e-170	0.30498	0.782	0.88	3.19017e-165
FAM193A	5.45163e-255	0.304973	0.617	0.732	2.02599e-250
PHACTR4	3.42306e-215	0.304801	0.628	0.731	1.27211e-210
GCDH	1.58335e-99	0.304631	0.142	0.151	5.88421e-95
CDC42BPB	6.54876e-289	0.304619	0.571	0.687	2.43372e-284
GAS8	6.34101e-239	0.303632	0.435	0.522	2.35651e-234
TCP11L1	1.56257e-245	0.303601	0.494	0.57	5.80696e-241
ZNF43	4.20685e-178	0.303186	0.289	0.331	1.56339e-173
KREMEN1	1.77065e-87	0.302956	0.134	0.165	6.58028e-83
ATF7IP2	1.04131e-205	0.302615	0.575	0.671	3.86982e-201
ASTN1	1.70685e-105	0.302407	0.857	0.933	6.34318e-101
PLEKHM1	3.84904e-178	0.302382	0.262	0.31	1.43042e-173
NAA25	5.05548e-267	0.302137	0.62	0.72	1.87877e-262
SLC5A4	6.65003e-96	0.301915	0.227	0.269	2.47135e-91
BRD9	3.45341e-205	0.301619	0.29	0.357	1.28339e-200
BCR	1.00808e-211	0.301161	0.484	0.563	3.74634e-207
DPY19L3	3.58356e-216	0.301076	0.513	0.604	1.33176e-211
HS3ST2	3.5479e-78	0.300842	0.682	0.694	1.3185e-73
ANKDD1A	1.07198e-258	0.300756	0.411	0.489	3.98381e-254
TNRC6C	4.56777e-138	0.300756	0.833	0.922	1.69752e-133
KCNQ3	1.17588e-09	0.29976	0.946	0.974	4.36992e-05
CNTN3	4.83071e-15	0.29959	0.605	0.597	1.79524e-10
PRKCA	6.47792e-127	0.29935	0.656	0.672	2.40739e-122
PLXNB2	2.81492e-253	0.299287	0.201	0.268	1.04611e-248
MCU	1.04719e-182	0.299241	0.494	0.594	3.89168e-178
MAP3K12	3.71105e-250	0.299072	0.342	0.393	1.37914e-245
IKZF4	1.33465e-195	0.298662	0.243	0.28	4.95996e-191
CSNK1D	7.94495e-285	0.29866	0.383	0.472	2.95258e-280
EXOC7	4.53112e-287	0.297794	0.446	0.529	1.6839e-282
MAP3K5	3.61386e-151	0.297538	0.567	0.547	1.34302e-146
LMNA	4.28927e-105	0.297402	0.136	0.178	1.59402e-100
TRIM54	2.75194e-193	0.296815	0.379	0.455	1.0227e-188
SLF2	1.08636e-279	0.296659	0.557	0.662	4.03723e-275
GPR107	9.80095e-284	0.296597	0.463	0.567	3.64233e-279
CPQ	1.77381e-141	0.296446	0.341	0.429	6.59202e-137
METTL6	1.1099e-244	0.295938	0.541	0.655	4.12474e-240
BRWD3	1.15998e-281	0.295862	0.497	0.594	4.31082e-277
SLC15A4	1.29495e-169	0.295718	0.318	0.362	4.81243e-165
RUFY1	4.50978e-235	0.295659	0.478	0.577	1.67597e-230
TBCD	1.7036e-262	0.295518	0.572	0.686	6.33109e-258
C19orf12	2.46981e-261	0.295359	0.414	0.491	9.17855e-257
SENP5	2.37868e-251	0.295163	0.654	0.776	8.8399e-247
CEP162	2.63853e-227	0.295067	0.449	0.541	9.80556e-223
KRT222	3.28489e-47	0.294943	0.191	0.164	1.22077e-42
FAM120C	4.04892e-205	0.294841	0.291	0.354	1.5047e-200
UBR7	2.34419e-136	0.294374	0.205	0.224	8.71173e-132
ZNF573	2.41199e-210	0.294068	0.348	0.407	8.96366e-206
CABYR	2.64963e-97	0.293716	0.235	0.26	9.84682e-93
ALMS1	1.08458e-243	0.293585	0.587	0.705	4.03061e-239
SAP30BP	2.62258e-238	0.293558	0.299	0.371	9.7463e-234
PUM3	1.70151e-204	0.29352	0.685	0.782	6.32333e-200
ZNF711	3.5013e-250	0.293482	0.327	0.377	1.30119e-245
MAK	0	0.293193	0.504	0.659	0
PUS7	2.69395e-267	0.293184	0.541	0.64	1.00115e-262
GNB1L	2.4892e-132	0.293143	0.131	0.159	9.25062e-128
TRIM16	1.47131e-170	0.293133	0.233	0.269	5.46783e-166
AKAP8	1.64686e-206	0.292736	0.243	0.305	6.12022e-202
OTUD4	6.27856e-278	0.292654	0.496	0.598	2.3333e-273
ZNF718	2.10628e-243	0.291822	0.512	0.599	7.82756e-239
FAM50A	5.97301e-144	0.291588	0.146	0.212	2.21975e-139
KCNJ6	7.82487e-141	0.291358	0.778	0.865	2.90796e-136
PTTG1IP	8.27599e-151	0.291317	0.145	0.192	3.07561e-146
HAUS1	1.27151e-77	0.291142	0.128	0.145	4.72533e-73
ACADVL	3.38793e-276	0.290745	0.347	0.439	1.25906e-271
LRRC4B	1.92256e-265	0.290375	0.491	0.59	7.14481e-261
GLE1	2.81612e-200	0.290294	0.27	0.325	1.04656e-195
SEMA4B	5.86699e-226	0.289074	0.355	0.43	2.18035e-221
SEC14L1	1.7041e-143	0.288967	0.35	0.404	6.33296e-139
PPP1CB	8.20864e-263	0.288856	0.536	0.58	3.05058e-258
RORA	8.9151e-170	0.288837	0.963	0.961	3.31312e-165
CAMK2B	1.16782e-199	0.288801	0.816	0.915	4.33997e-195
ACER3	3.19829e-234	0.288751	0.513	0.618	1.18858e-229
SLC25A44	1.21841e-218	0.288519	0.199	0.255	4.52797e-214
INSR	9.37401e-246	0.288056	0.627	0.757	3.48366e-241
TRO	7.26713e-235	0.287869	0.175	0.232	2.70068e-230
PHLPP2	3.47939e-256	0.28783	0.605	0.717	1.29305e-251
DHX40	1.70398e-223	0.287746	0.251	0.302	6.33251e-219
JAM2	1.15843e-132	0.287579	0.338	0.368	4.30509e-128
TRIM11	6.41257e-173	0.287239	0.172	0.215	2.3831e-168
NECTIN1	1.06558e-242	0.286986	0.298	0.387	3.96001e-238
CMIP	3.73515e-173	0.286654	0.783	0.886	1.38809e-168
BBC3	8.77282e-78	0.286629	0.111	0.114	3.26024e-73
USP6NL	4.03824e-175	0.286541	0.276	0.342	1.50073e-170
CDON	2.98665e-278	0.28613	0.498	0.592	1.10993e-273
PPP1R42	1.06053e-89	0.286043	0.124	0.145	3.94124e-85
PAAF1	7.76149e-238	0.285944	0.37	0.426	2.8844e-233
ENTPD7	1.47434e-87	0.285919	0.16	0.166	5.47909e-83
AIDA	1.09392e-172	0.28588	0.19	0.227	4.06533e-168
EFTUD2	1.00615e-232	0.285799	0.338	0.401	3.73914e-228
PCDH1	6.49352e-159	0.285776	0.27	0.32	2.41319e-154
ECD	4.648e-231	0.285606	0.363	0.436	1.72734e-226
NLGN3	4.08844e-188	0.285337	0.227	0.268	1.51939e-183
WBP2NL	8.95537e-200	0.285202	0.407	0.472	3.32808e-195
ZNF738	2.76448e-74	0.285133	0.13	0.142	1.02736e-69
CFAP61	4.51692e-144	0.285092	0.359	0.402	1.67862e-139
AMMECR1	2.6817e-241	0.284962	0.676	0.777	9.96601e-237
MAPK8	4.64433e-107	0.28483	0.836	0.932	1.72597e-102
HPS3	6.00551e-158	0.284618	0.229	0.272	2.23183e-153
ZBTB18	7.99187e-277	0.284267	0.567	0.655	2.97002e-272
ZNF675	4.84677e-198	0.284036	0.408	0.492	1.8012e-193
[truncated: 7,294 more rows]

## Sheet: L5_6_NP
	p_val	avg_log2FC	pct.1	pct.2	p_val_adj
GALNTL6	8.09103e-49	4.5295	0.56	0.141	3.00687e-44
KIRREL3	5.49397e-43	3.45077	0.405	0.101	2.04173e-38
MYO16	3.63021e-77	3.02326	0.661	0.203	1.3491e-72
STK32B	7.91432e-16	3.00399	0.391	0.108	2.9412e-11
LRRTM4	6.54522e-81	2.94512	0.505	0.363	2.4324e-76
GSG1L	2.82666e-33	2.94043	0.418	0.103	1.05047e-28
ZNF286A	1.78477e-15	2.89389	0.479	0.101	6.63275e-11
KCNMB2	5.05347e-27	2.84619	0.361	0.145	1.87802e-22
ZNF626	1.86683e-25	2.83662	0.572	0.134	6.9377e-21
TMEM151B	8.47581e-30	2.83188	0.53	0.129	3.14987e-25
POLR2J3	1.25786e-44	2.82732	0.769	0.188	4.6746e-40
SOX6	2.49096e-34	2.81098	0.306	0.119	9.25717e-30
PTPRK	2.85383e-39	2.79451	0.399	0.143	1.06057e-34
RAD51D	8.74889e-15	2.7804	0.486	0.106	3.25135e-10
C11orf80	1.78848e-61	2.71174	0.857	0.2	6.64651e-57
NTRK3	1.09076e-33	2.71054	0.328	0.123	4.0536e-29
PRRC2B	2.83156e-42	2.63377	0.759	0.177	1.05229e-37
ZNF605	7.15937e-25	2.62905	0.454	0.114	2.66064e-20
ZNF37A	4.91069e-35	2.59847	0.759	0.187	1.82496e-30
CNTNAP4	1.98983e-24	2.58461	0.506	0.107	7.39481e-20
TIA1	6.01375e-67	2.56881	0.606	0.192	2.23489e-62
ZNF544	3.62913e-24	2.55929	0.656	0.174	1.34869e-19
VAV2	7.57593e-28	2.52152	0.391	0.142	2.81544e-23
SLC35A3	6.21573e-23	2.51368	0.52	0.129	2.30995e-18
COL24A1	1.5235e-33	2.51101	0.538	0.283	5.66176e-29
DMWD	9.9591e-21	2.50772	0.403	0.11	3.7011e-16
ZNF506	1.40022e-37	2.47831	0.579	0.153	5.20363e-33
CCDC180	2.75713e-15	2.46394	0.408	0.109	1.02463e-10
PRPF4B	2.15476e-42	2.4616	0.746	0.181	8.00773e-38
WDR27	4.4267e-44	2.4582	0.629	0.198	1.6451e-39
CRAMP1	6.00008e-22	2.45447	0.439	0.125	2.22981e-17
ZNF587B	1.53461e-17	2.43946	0.492	0.125	5.70307e-13
NPIPB5	1.63308e-45	2.43599	0.548	0.187	6.06901e-41
FAM53B	1.22876e-13	2.42246	0.451	0.119	4.56645e-09
BSCL2	4.27951e-30	2.4192	0.603	0.166	1.59039e-25
C20orf203	2.56658e-12	2.40713	0.373	0.105	9.53819e-08
KIAA2026	6.87326e-43	2.39034	0.729	0.177	2.55431e-38
CHRM3	1.16785e-38	2.38745	0.439	0.187	4.3401e-34
QKI	1.94272e-48	2.37901	0.465	0.257	7.21975e-44
SDHD	4.36248e-15	2.37032	0.434	0.118	1.62123e-10
ERBB4	1.0721e-56	2.34259	0.439	0.295	3.98425e-52
ZNF585B	5.61155e-21	2.3389	0.462	0.13	2.08542e-16
FXYD6	9.87723e-48	2.33849	0.746	0.211	3.67067e-43
KCNIP4	5.75781e-95	2.33406	0.737	0.681	2.13978e-90
GPRASP1	1.45152e-34	2.33317	0.591	0.159	5.39427e-30
TMEM14B	2.84476e-54	2.32944	0.83	0.237	1.0572e-49
FAM153B	2.89136e-34	2.32301	0.753	0.19	1.07452e-29
FAM172A	6.76402e-68	2.30755	0.861	0.203	2.51371e-63
RBM27	2.71839e-24	2.28985	0.521	0.147	1.01023e-19
SLC2A11	9.96719e-24	2.2889	0.471	0.15	3.70411e-19
CDKL3	1.80156e-16	2.27887	0.499	0.134	6.69513e-12
COMMD7	2.06647e-12	2.27883	0.367	0.101	7.67962e-08
IL3RA	0.0196946	2.26263	0.424	0.112	1
IGSF21	1.32692e-43	2.25736	0.659	0.308	4.93123e-39
CRYBB2	1.02035e-53	2.25471	0.277	0.106	3.79194e-49
DNAH14	9.06935e-10	2.24474	0.346	0.121	3.37044e-05
TBCE	1.74132e-11	2.24132	0.447	0.142	6.47128e-07
CRYZL1	1.09743e-41	2.23955	0.565	0.177	4.07836e-37
GLS2	2.18341e-17	2.23611	0.366	0.106	8.11419e-13
FBXO10	2.28713e-22	2.22999	0.487	0.172	8.49965e-18
ACSL6	1.09823e-45	2.22748	0.731	0.2	4.08136e-41
PRKD1	1.92887e-18	2.21492	0.354	0.111	7.16826e-14
SYN3	1.70251e-37	2.21077	0.479	0.251	6.32703e-33
RASA4	2.53413e-39	2.21003	0.358	0.118	9.41758e-35
GTF2H2	2.52576e-10	2.20954	0.398	0.118	9.38647e-06
RAB9B	4.56496e-13	2.16886	0.392	0.103	1.69648e-08
PLCE1	2.15737e-28	2.16693	0.274	0.116	8.01743e-24
MUC20	5.63391e-24	2.15821	0.347	0.124	2.09373e-19
SRSF1	8.65968e-13	2.1449	0.41	0.129	3.2182e-08
SYNJ2BP	5.59345e-22	2.14052	0.389	0.112	2.07869e-17
DDX19A	4.61308e-32	2.1275	0.502	0.172	1.71436e-27
ZNF655	1.06079e-33	2.12119	0.497	0.161	3.94221e-29
C12orf4	5.85089e-16	2.10782	0.456	0.132	2.17437e-11
FDX2	0.0953956	2.10445	0.37	0.106	1
ANAPC10	9.75528e-32	2.09959	0.667	0.198	3.62535e-27
EYS	1.005e-20	2.09295	0.45	0.25	3.73487e-16
RASGEF1B	1.17995e-23	2.08702	0.274	0.118	4.38504e-19
SMIM7	1.16862e-14	2.08672	0.48	0.151	4.34295e-10
ZSCAN26	1.49997e-12	2.08174	0.515	0.153	5.57435e-08
COX15	1.91912e-06	2.07872	0.37	0.103	0.0713202
ZFP91	1.84823e-21	2.06654	0.422	0.123	6.86858e-17
EPHA6	5.87643e-31	2.0541	0.597	0.233	2.18386e-26
CNPY2	5.55362e-36	2.03539	0.654	0.269	2.06389e-31
SMIM17	1.35232e-23	2.03211	0.506	0.151	5.02562e-19
PPP2CA	1.3606e-43	2.03177	0.466	0.153	5.05641e-39
MYRFL	4.81515e-36	2.03062	0.415	0.153	1.78946e-31
NECAP1	4.04881e-17	2.02175	0.345	0.117	1.50466e-12
RYR3	1.77605e-24	2.01192	0.525	0.189	6.60034e-20
CCDC144A	9.0973e-85	2.00439	0.882	0.729	3.38083e-80
KLHL1	2.87215e-19	2.00197	0.406	0.152	1.06738e-14
NAIP	2.42686e-17	1.99244	0.413	0.143	9.01894e-13
CPNE5	2.10574e-49	1.98483	0.458	0.217	7.82556e-45
EEF1AKMT2	3.2913e-30	1.98302	0.632	0.209	1.22315e-25
ASIC2	0	1.97836	0.995	0.929	0
HSD11B1L	1.745e-24	1.97555	0.307	0.102	6.48495e-20
SPDYE3	1.47775e-07	1.95508	0.413	0.157	0.00549176
SLC9A9	2.68444e-18	1.95169	0.376	0.166	9.9762e-14
PIK3R3	3.38399e-24	1.94978	0.47	0.213	1.25759e-19
HNRNPUL2	2.3225e-18	1.94526	0.294	0.105	8.6311e-14
PPP3R1	1.7442e-57	1.94443	0.717	0.211	6.48196e-53
MTAP	7.58385e-12	1.93639	0.318	0.109	2.81839e-07
MRPS28	1.66466e-30	1.93438	0.466	0.168	6.18636e-26
KRIT1	1.1178e-26	1.93109	0.609	0.196	4.15407e-22
ZNF512	6.38014e-13	1.91365	0.406	0.129	2.37105e-08
PDZD2	3.08673e-49	1.9034	0.767	0.549	1.14712e-44
SOGA3	3.19719e-19	1.87075	0.587	0.168	1.18817e-14
PLCG2	3.11542e-38	1.85897	0.271	0.108	1.15778e-33
RFFL	2.52429e-38	1.85549	0.525	0.245	9.38103e-34
AGGF1	2.36345e-21	1.85162	0.406	0.146	8.7833e-17
IRGQ	6.12587e-18	1.84926	0.269	0.107	2.27656e-13
FIP1L1	2.45722e-40	1.849	0.635	0.233	9.13177e-36
DENND2A	1.71863e-23	1.84836	0.284	0.132	6.38696e-19
CHD5	1.20302e-134	1.83943	0.921	0.8	4.47077e-130
ADCY5	5.20768e-27	1.83556	0.441	0.205	1.93533e-22
BICC1	2.03572e-16	1.83442	0.25	0.114	7.56534e-12
SLC6A1	1.09737e-41	1.83187	0.394	0.2	4.07815e-37
CLN5	4.19134e-13	1.8243	0.36	0.136	1.55763e-08
MRPS6	5.55416e-16	1.81468	0.34	0.119	2.06409e-11
FKBP11	6.42255e-35	1.81402	0.271	0.112	2.38681e-30
GABRA2	1.6002e-25	1.81046	0.435	0.192	5.94682e-21
NCAN	4.399e-50	1.80554	0.642	0.409	1.6348e-45
FLRT2	1.07917e-21	1.79516	0.377	0.134	4.01053e-17
TRIM62	3.42479e-28	1.79434	0.451	0.214	1.27275e-23
ACTR3B	3.54407e-47	1.77883	0.607	0.257	1.31708e-42
KIF21B	4.84554e-84	1.77503	0.528	0.296	1.80075e-79
SRGAP2C	1.43992e-09	1.77386	0.342	0.122	5.35117e-05
CACNA1H	4.90218e-54	1.76952	0.375	0.212	1.8218e-49
PMEPA1	2.59465e-29	1.76884	0.224	0.106	9.64251e-25
CLTCL1	1.26145e-28	1.76223	0.302	0.135	4.68794e-24
RASAL1	1.47916e-64	1.75594	0.576	0.348	5.49701e-60
SEMA6D	9.57297e-35	1.75308	0.311	0.145	3.5576e-30
ZNF500	1.67898e-18	1.74932	0.284	0.11	6.2396e-14
KIF2A	5.69378e-64	1.74327	0.71	0.354	2.11598e-59
TSBP1	8.96474e-38	1.73933	0.422	0.295	3.33157e-33
MINDY4	2.10813e-26	1.73812	0.505	0.192	7.83445e-22
POU2F2	1.59317e-71	1.7324	0.586	0.351	5.9207e-67
RNF112	9.28909e-80	1.73058	0.446	0.259	3.4521e-75
ELOVL2	1.39033e-14	1.71966	0.238	0.105	5.1669e-10
SHISAL1	3.20299e-21	1.70485	0.32	0.157	1.19033e-16
CACNA1G	9.34974e-30	1.7045	0.254	0.13	3.47464e-25
DPYSL3	1.93541e-36	1.69707	0.44	0.212	7.19256e-32
CEMIP	3.66129e-24	1.69605	0.399	0.205	1.36065e-19
CAST	8.30283e-21	1.68856	0.478	0.157	3.08558e-16
NDUFA9	1.74462e-26	1.68396	0.462	0.181	6.48354e-22
HYDIN	1.39125e-43	1.67307	0.634	0.382	5.17031e-39
ESRRB	1.41119e-27	1.66905	0.26	0.136	5.24439e-23
HAUS3	2.14008e-19	1.66124	0.303	0.12	7.9532e-15
YPEL1	4.0867e-31	1.65779	0.472	0.273	1.51874e-26
CHD3	1.52639e-74	1.64955	0.709	0.513	5.67252e-70
ZHX1	9.44949e-14	1.63801	0.297	0.109	3.51171e-09
HIP1R	7.13117e-91	1.63665	0.59	0.368	2.65016e-86
PBX4	6.31574e-59	1.63472	0.462	0.249	2.34712e-54
ARHGAP8	1.08244e-21	1.61808	0.312	0.147	4.02269e-17
C17orf100	4.85123e-19	1.61264	0.297	0.134	1.80286e-14
ZNF721	1.08173e-100	1.60669	0.863	0.66	4.02003e-96
UMAD1	1.47304e-31	1.60254	0.691	0.203	5.47425e-27
PHLDB1	3.94682e-42	1.59605	0.298	0.168	1.46676e-37
TMBIM4	1.23353e-33	1.59448	0.378	0.168	4.58417e-29
ZNF69	1.69339e-26	1.58523	0.394	0.194	6.29314e-22
ZNF682	8.5583e-32	1.57636	0.253	0.123	3.18052e-27
FANCI	1.11414e-24	1.57302	0.239	0.113	4.14049e-20
TMEM63C	5.01344e-67	1.57248	0.649	0.418	1.86314e-62
FANCA	7.91137e-43	1.57043	0.536	0.34	2.9401e-38
LRRC8C	1.47944e-14	1.56956	0.355	0.131	5.49805e-10
KIF6	1.59978e-17	1.5637	0.235	0.119	5.94528e-13
NPDC1	9.51406e-66	1.56318	0.688	0.439	3.53571e-61
BCR	2.11662e-41	1.56245	0.453	0.265	7.86601e-37
KIF1C	7.74703e-57	1.55572	0.36	0.227	2.87903e-52
NRBP2	1.23771e-111	1.54847	0.619	0.381	4.59972e-107
RNASET2	5.02713e-28	1.54319	0.341	0.176	1.86823e-23
CCDC39	2.44229e-16	1.54285	0.316	0.142	9.07629e-12
RDH13	2.44762e-21	1.54089	0.346	0.166	9.0961e-17
PBX3	2.33526e-12	1.53889	0.299	0.143	8.67854e-08
GNAL	3.01541e-13	1.5328	0.323	0.151	1.12062e-08
PRH1	3.39823e-127	1.53174	0.806	0.558	1.26289e-122
CTBP2	2.71483e-13	1.52997	0.371	0.176	1.00891e-08
GALNT15	3.39404e-23	1.52987	0.223	0.101	1.26133e-18
VPS37B	2.25687e-45	1.52943	0.451	0.233	8.38722e-41
AHR	1.27906e-26	1.52791	0.421	0.203	4.75337e-22
TAFA1	1.17194e-18	1.52628	0.39	0.21	4.35527e-14
TMPRSS9	1.66528e-24	1.52105	0.259	0.134	6.18867e-20
UPP2	3.61558e-32	1.51829	0.692	0.497	1.34366e-27
PDE4C	1.01525e-37	1.51508	0.349	0.192	3.77297e-33
SFRP4	1.56997e-19	1.5139	0.291	0.173	5.83449e-15
KCNH1	1.72905e-46	1.51263	0.911	0.78	6.42566e-42
GLT8D2	1.7631e-42	1.50874	0.347	0.175	6.55219e-38
ZNF783	6.17694e-62	1.50649	0.418	0.241	2.29554e-57
PSD2	9.08692e-49	1.49436	0.305	0.164	3.37697e-44
STRIP2	3.48179e-37	1.48799	0.317	0.151	1.29394e-32
TRPV1	2.04786e-31	1.48521	0.369	0.201	7.61046e-27
TMPRSS11D	1.47771e-10	1.48191	0.298	0.159	5.49161e-06
MVP	1.97773e-23	1.48052	0.2	0.102	7.34984e-19
CACNA1E	6.92102e-71	1.48046	0.839	0.713	2.57206e-66
MYO10	2.18691e-31	1.47986	0.223	0.159	8.12723e-27
CORO1A	6.72316e-27	1.47914	0.186	0.126	2.49853e-22
CUEDC1	4.51003e-15	1.47632	0.218	0.116	1.67606e-10
LRIG1	1.30727e-31	1.47313	0.212	0.131	4.85821e-27
SNAPC4	2.30962e-73	1.47231	0.42	0.306	8.58323e-69
SLC22A25	7.01344e-16	1.47133	0.187	0.136	2.60641e-11
ABCB1	1.68227e-31	1.46749	0.438	0.349	6.25182e-27
SMPD4	4.38014e-57	1.45871	0.471	0.278	1.62779e-52
OR3A2	3.74008e-17	1.45672	0.425	0.297	1.38993e-12
ZEB2	1.38599e-63	1.45438	0.482	0.345	5.15076e-59
STAG3	3.75283e-25	1.45259	0.455	0.292	1.39466e-20
KLF7	1.24123e-47	1.45055	0.488	0.309	4.61279e-43
TNXB	4.46432e-21	1.44974	0.337	0.181	1.65908e-16
EFCAB13	2.35908e-47	1.4469	0.514	0.312	8.76704e-43
PDE1A	5.75558e-17	1.44408	0.792	0.34	2.13895e-12
SMARCC2	2.0801e-58	1.44249	0.41	0.213	7.73028e-54
FILIP1	1.34155e-38	1.43948	0.26	0.139	4.98562e-34
MEGF11	3.35911e-26	1.43905	0.345	0.221	1.24834e-21
RBM25	1.57761e-129	1.43652	0.929	0.906	5.86286e-125
IL1RAPL2	4.18547e-11	1.43613	0.295	0.144	1.55545e-06
FKBP1A	2.14743e-16	1.43109	0.287	0.132	7.98049e-12
SEC24D	1.09137e-25	1.42524	0.503	0.268	4.05586e-21
CCND2	1.52104e-50	1.42446	0.624	0.297	5.65263e-46
A2M	4.17596e-20	1.42042	0.21	0.128	1.55191e-15
ARPC3	1.96853e-40	1.41771	0.447	0.259	7.31566e-36
IL12RB2	1.18804e-29	1.41374	0.396	0.205	4.4151e-25
WIPF1	2.27014e-24	1.41272	0.205	0.125	8.43654e-20
INO80C	1.10872e-11	1.4071	0.3	0.113	4.12035e-07
NSUN5	1.24816e-50	1.40341	0.313	0.166	4.63854e-46
IL10RB	2.52777e-32	1.40268	0.363	0.188	9.39397e-28
PNPLA7	4.11568e-42	1.40112	0.568	0.379	1.52951e-37
ZNF521	1.8296e-15	1.40075	0.162	0.11	6.79933e-11
FLNA	2.84022e-34	1.39423	0.2	0.126	1.05551e-29
FBLIM1	8.63789e-26	1.39374	0.389	0.205	3.2101e-21
GDPD5	6.39427e-18	1.39346	0.227	0.121	2.3763e-13
CNTN5	5.09531e-29	1.39132	0.481	0.248	1.89357e-24
ZNF439	1.31358e-30	1.38945	0.532	0.294	4.88164e-26
SEMA5A	2.07382e-11	1.38872	0.465	0.207	7.70692e-07
ZNF365	6.26597e-08	1.38791	0.323	0.123	0.00232862
TRPC7	1.48074e-08	1.38593	0.285	0.161	0.000550286
SCARF2	3.88701e-19	1.38491	0.257	0.143	1.44453e-14
LRFN2	9.31342e-43	1.38138	0.685	0.476	3.46115e-38
AMZ1	1.10209e-52	1.379	0.47	0.289	4.09568e-48
SLC9C2	5.96494e-24	1.37505	0.34	0.164	2.21675e-19
PCDH15	2.29035e-36	1.37307	0.743	0.45	8.51161e-32
LTBP1	3.7949e-18	1.37035	0.159	0.116	1.4103e-13
ADCY1	1.97225e-74	1.36902	0.835	0.741	7.32947e-70
NXNL2	5.48696e-34	1.36891	0.226	0.125	2.03912e-29
SPINT2	6.68397e-22	1.36583	0.359	0.2	2.48396e-17
TSPAN14	1.18006e-53	1.36452	0.38	0.234	4.38546e-49
RTL1	9.34571e-13	1.36316	0.299	0.169	3.47315e-08
WTIP	2.62525e-37	1.36297	0.195	0.116	9.75623e-33
ADAMTS8	8.36162e-32	1.35636	0.404	0.235	3.10743e-27
PTK7	1.80038e-57	1.3541	0.536	0.36	6.69074e-53
TRPM3	1.17122e-64	1.35171	0.797	0.452	4.35262e-60
WASHC2A	4.29349e-28	1.35098	0.387	0.212	1.59559e-23
CEACAM1	1.51088e-09	1.347	0.239	0.144	5.61487e-05
KLHL14	3.77669e-17	1.34404	0.237	0.112	1.40353e-12
CRACR2A	6.43351e-22	1.34269	0.222	0.113	2.39088e-17
POLN	3.25816e-35	1.33276	0.222	0.126	1.21083e-30
RFX4	4.71324e-28	1.33196	0.423	0.301	1.75158e-23
CAMK1D	1.33507e-51	1.32867	0.815	0.665	4.96153e-47
LRRC8D	4.84675e-52	1.32642	0.622	0.306	1.8012e-47
L3MBTL1	2.75277e-74	1.32457	0.671	0.482	1.02301e-69
ZNF440	1.28264e-34	1.32146	0.356	0.212	4.76666e-30
CCDC171	5.93664e-36	1.32017	0.866	0.815	2.20624e-31
PTPA	4.4421e-19	1.31439	0.355	0.175	1.65082e-14
RORB	9.17206e-08	1.31122	0.263	0.13	0.00340861
CALN1	1.32918e-19	1.31075	0.87	0.599	4.93964e-15
GNB4	2.20596e-44	1.30981	0.34	0.2	8.19802e-40
TMEM132D	8.31882e-17	1.30178	0.86	0.675	3.09152e-12
GPSM1	3.10856e-46	1.29843	0.283	0.195	1.15523e-41
CAV3	5.80687e-14	1.29582	0.22	0.153	2.15801e-09
SLC1A6	1.43952e-28	1.29397	0.309	0.175	5.34969e-24
PDZK1	2.86994e-14	1.29385	0.22	0.115	1.06656e-09
MCC	4.96849e-43	1.29371	0.711	0.452	1.84644e-38
ELAVL3	3.06671e-87	1.29328	0.892	0.822	1.13968e-82
PLCD4	8.53085e-12	1.29091	0.196	0.106	3.17032e-07
PEG3	4.97826e-35	1.28959	0.603	0.209	1.85007e-30
KRT222	1.88717e-07	1.28871	0.316	0.127	0.00701328
KCNMB3	2.90935e-26	1.28653	0.186	0.123	1.0812e-21
MYO9B	2.91239e-52	1.2837	0.562	0.416	1.08233e-47
ZHX2	4.92861e-18	1.28323	0.198	0.107	1.83162e-13
DPYD	4.09218e-38	1.28101	0.858	0.705	1.52078e-33
COL11A2	1.70969e-19	1.27878	0.143	0.106	6.35373e-15
RAB3D	3.27853e-38	1.27599	0.326	0.183	1.2184e-33
HS3ST2	4.42622e-16	1.26807	0.644	0.522	1.64492e-11
GREB1L	2.43475e-20	1.26506	0.286	0.162	9.04826e-16
LTBP4	1.18099e-51	1.26395	0.49	0.329	4.38891e-47
SLC27A1	1.05395e-64	1.26033	0.609	0.47	3.91678e-60
RNF152	6.57549e-39	1.25725	0.26	0.156	2.44365e-34
SDK2	2.74973e-43	1.25341	0.797	0.698	1.02188e-38
DUOX1	8.31064e-22	1.25104	0.382	0.26	3.08848e-17
NECAB1	1.07103e-17	1.25076	0.229	0.146	3.98027e-13
FSIP2	1.47841e-08	1.25004	0.275	0.17	0.00054942
BEAN1	1.04264e-21	1.2475	0.344	0.185	3.87476e-17
JPT2	2.85736e-29	1.24713	0.263	0.142	1.06188e-24
KCNH5	1.6048e-29	1.24605	0.486	0.284	5.96392e-25
FBXL19	1.50821e-35	1.23725	0.39	0.252	5.60496e-31
SEMA4A	1.25537e-48	1.23564	0.407	0.259	4.66532e-44
LUC7L3	3.78531e-104	1.23546	0.978	0.962	1.40673e-99
PCBD2	6.49847e-33	1.23265	0.384	0.239	2.41503e-28
NADK	7.3231e-38	1.23235	0.284	0.174	2.72148e-33
WWC1	2.3857e-64	1.23094	0.557	0.394	8.86596e-60
NEK5	3.95526e-17	1.22844	0.317	0.184	1.46989e-12
KMT2B	8.22081e-53	1.22698	0.441	0.315	3.0551e-48
SCNN1D	1.30922e-28	1.22268	0.148	0.12	4.86545e-24
FAAP100	1.4586e-27	1.22158	0.16	0.122	5.4206e-23
AGAP2	7.75473e-79	1.21982	0.527	0.413	2.88189e-74
MON1B	7.7249e-33	1.21773	0.221	0.119	2.8708e-28
UNC13C	4.18477e-32	1.21658	0.52	0.345	1.55519e-27
THOC3	2.01211e-43	1.21607	0.266	0.152	7.4776e-39
ECE1	7.33868e-36	1.21593	0.447	0.296	2.72727e-31
MAP3K5	1.29671e-19	1.21526	0.398	0.229	4.81896e-15
TARDBP	1.14859e-69	1.2149	0.442	0.293	4.26852e-65
STK19	3.39804e-37	1.21142	0.262	0.15	1.26281e-32
TF	3.17175e-25	1.21033	0.181	0.148	1.17872e-20
ACAP3	7.41008e-81	1.20568	0.736	0.649	2.75381e-76
CLCC1	5.41603e-17	1.2037	0.23	0.121	2.01276e-12
NRG1	3.93184e-40	1.20276	0.812	0.514	1.46119e-35
LZTR1	2.074e-29	1.20051	0.327	0.212	7.7076e-25
PTPRS	1.28899e-57	1.19935	0.918	0.893	4.79026e-53
MMD2	4.04995e-38	1.19267	0.789	0.704	1.50508e-33
FLACC1	9.70743e-38	1.1892	0.384	0.257	3.60757e-33
MICALL2	6.88571e-54	1.1887	0.367	0.243	2.55894e-49
BRINP2	3.57673e-19	1.18713	0.321	0.192	1.32922e-14
TRIOBP	1.0303e-43	1.18606	0.368	0.241	3.82891e-39
ADGRA3	9.31688e-23	1.18593	0.169	0.112	3.46243e-18
RNF220	4.92324e-31	1.18298	0.248	0.285	1.82962e-26
HMGN2	3.1813e-37	1.18274	0.371	0.235	1.18227e-32
NXN	6.3364e-23	1.1798	0.295	0.203	2.35479e-18
SDC3	4.48169e-66	1.17951	0.314	0.236	1.66553e-61
ARHGAP23	1.43271e-49	1.1792	0.533	0.38	5.32438e-45
ZNF804A	5.0402e-18	1.1758	0.382	0.181	1.87309e-13
WNT10B	1.93627e-52	1.17456	0.302	0.211	7.19574e-48
COBL	8.01467e-35	1.17447	0.393	0.275	2.97849e-30
CDK11B	2.52536e-37	1.17057	0.312	0.228	9.38499e-33
RADIL	2.45753e-24	1.16893	0.278	0.158	9.13293e-20
NEXN	4.56069e-30	1.16683	0.349	0.247	1.69489e-25
GAB2	1.40323e-36	1.16462	0.631	0.473	5.21483e-32
PLEKHH1	6.76874e-56	1.15686	0.392	0.301	2.51547e-51
LIG1	1.02141e-41	1.15631	0.273	0.176	3.79585e-37
UBTF	8.9498e-65	1.1536	0.321	0.237	3.32602e-60
CTNNA1	8.36232e-25	1.15264	0.386	0.266	3.10769e-20
WASHC1	1.68121e-49	1.15247	0.326	0.216	6.24787e-45
ZBBX	1.75146e-24	1.14995	0.303	0.182	6.50896e-20
CREB5	4.0466e-28	1.14992	0.424	0.289	1.50384e-23
CLDN12	3.4845e-41	1.14309	0.548	0.332	1.29495e-36
TMEM43	3.9021e-61	1.14038	0.351	0.231	1.45014e-56
EGLN3	1.25565e-22	1.13945	0.271	0.164	4.66636e-18
SYT6	5.06487e-39	1.13685	0.303	0.207	1.88226e-34
TFAP4	1.48933e-19	1.13645	0.2	0.138	5.53481e-15
MYO18A	9.297e-46	1.13621	0.566	0.404	3.45504e-41
THSD7B	8.00189e-22	1.13606	0.293	0.135	2.97374e-17
SLC35A1	8.94355e-73	1.13482	0.731	0.548	3.32369e-68
SHOC1	6.2459e-22	1.13227	0.34	0.245	2.32116e-17
PLCB2	1.46465e-20	1.13203	0.185	0.107	5.44309e-16
DCHS1	4.97572e-33	1.13099	0.3	0.177	1.84913e-28
GRIK4	7.85397e-50	1.12981	0.782	0.635	2.91877e-45
ZNF322	3.7482e-29	1.12924	0.326	0.191	1.39294e-24
ACTA2	1.66424e-08	1.12449	0.221	0.139	0.000618483
STRC	2.77125e-35	1.12277	0.248	0.144	1.02988e-30
SARS2	1.0164e-10	1.12243	0.232	0.121	3.77726e-06
PLXNA1	5.1475e-69	1.12069	0.504	0.392	1.91297e-64
DNAH7	1.40932e-24	1.11926	0.27	0.174	5.23744e-20
SCUBE3	5.39117e-43	1.1191	0.301	0.185	2.00352e-38
NHSL2	3.94473e-48	1.11454	0.404	0.282	1.46598e-43
EHMT1	3.92628e-70	1.11433	0.788	0.716	1.45912e-65
PMS2	1.8501e-39	1.11319	0.464	0.324	6.87554e-35
GRM1	1.31022e-10	1.1113	0.47	0.31	4.86916e-06
RAPGEF3	9.18388e-32	1.11077	0.29	0.205	3.41301e-27
CPOX	2.21357e-53	1.11023	0.352	0.229	8.2263e-49
SNTG2	4.59395e-07	1.10953	0.224	0.127	0.0170725
PVR	1.74871e-30	1.10897	0.267	0.16	6.49874e-26
MYLK	1.82958e-15	1.10879	0.194	0.12	6.79928e-11
SKI	2.71598e-48	1.10746	0.639	0.521	1.00934e-43
CABCOCO1	9.07085e-19	1.10533	0.235	0.134	3.371e-14
NWD2	6.92802e-11	1.105	0.428	0.218	2.57466e-06
STK32C	2.6718e-51	1.10478	0.356	0.254	9.92922e-47
PLB1	2.80041e-38	1.10321	0.313	0.177	1.04072e-33
KCNV2	4.81594e-11	1.10296	0.215	0.104	1.78975e-06
SLC35G1	4.19182e-10	1.10018	0.188	0.109	1.55781e-05
SLIT1	3.68961e-44	1.09965	0.777	0.608	1.37117e-39
VSTM4	2.20191e-22	1.09624	0.286	0.178	8.18295e-18
TEX53	2.61725e-08	1.09513	0.17	0.107	0.000972647
FRMPD3	2.5127e-29	1.09494	0.255	0.164	9.33795e-25
CUX1	2.83363e-39	1.09494	0.567	0.432	1.05306e-34
KIF26B	2.1327e-30	1.09484	0.394	0.298	7.92577e-26
PABPC1L	1.06014e-50	1.09311	0.346	0.22	3.93979e-46
KCNIP3	7.8516e-53	1.09232	0.583	0.457	2.91789e-48
IL7	2.04011e-34	1.09223	0.462	0.414	7.58165e-30
EDDM13	5.85634e-10	1.09219	0.194	0.115	2.17639e-05
SMAD3	8.85884e-17	1.09208	0.134	0.104	3.29221e-12
BCL2L14	8.42916e-46	1.09207	0.48	0.451	3.13253e-41
SGK3	1.36786e-40	1.09125	0.746	0.555	5.08339e-36
BCAR3	1.55177e-29	1.09072	0.365	0.239	5.76685e-25
WNT5B	3.57618e-31	1.08381	0.504	0.33	1.32902e-26
TCF7	4.00045e-10	1.08071	0.264	0.135	1.48669e-05
TRIM8	1.23391e-27	1.08004	0.338	0.205	4.58558e-23
NFE2L3	6.19769e-15	1.07665	0.306	0.202	2.30325e-10
B3GNT5	1.16437e-27	1.07506	0.299	0.224	4.32714e-23
CD163L1	1.36984e-31	1.07503	0.379	0.25	5.09074e-27
SYNJ2	7.28323e-26	1.07044	0.599	0.425	2.70667e-21
PGLYRP1	2.60589e-07	1.06813	0.221	0.102	0.00968426
CNTNAP3	4.8736e-43	1.06763	0.254	0.198	1.81118e-38
PDE7B	3.51316e-16	1.06619	0.177	0.123	1.30559e-11
RGPD5	4.9734e-31	1.06603	0.224	0.115	1.84826e-26
RABL6	2.56441e-75	1.06388	0.606	0.505	9.5301e-71
SERINC5	1.07703e-46	1.06347	0.452	0.318	4.00258e-42
DYRK4	9.45989e-13	1.06112	0.213	0.107	3.51558e-08
ZNF350	2.79111e-26	1.0609	0.243	0.129	1.03726e-21
PIPOX	2.22986e-18	1.05855	0.236	0.147	8.28683e-14
DOT1L	7.40378e-28	1.05684	0.275	0.193	2.75147e-23
B3GALT5	3.37375e-25	1.0552	0.212	0.123	1.25379e-20
N4BP2	2.9207e-41	1.0509	0.416	0.32	1.08542e-36
SMARCE1	1.94798e-55	1.04908	0.362	0.233	7.23928e-51
KIFC3	1.36543e-37	1.0477	0.286	0.198	5.07435e-33
TOMM5	1.10661e-08	1.04764	0.229	0.121	0.000411249
F5	3.07535e-08	1.04688	0.25	0.164	0.00114289
SLC22A6	1.07636e-11	1.04635	0.2	0.141	4.00006e-07
BMP8A	1.89455e-45	1.04571	0.266	0.19	7.04071e-41
GMIP	1.53241e-24	1.04479	0.229	0.132	5.6949e-20
DOK6	2.43507e-42	1.04271	0.569	0.411	9.04945e-38
PPP1R14C	1.16718e-28	1.04033	0.29	0.187	4.3376e-24
EIF4E3	1.07548e-50	1.03825	0.552	0.345	3.99681e-46
CIT	3.07035e-28	1.03505	0.24	0.181	1.14103e-23
C16orf95	1.5808e-21	1.03502	0.349	0.22	5.87472e-17
RASA3	7.04974e-48	1.03481	0.33	0.242	2.61989e-43
LRRC37A2	1.54017e-35	1.03356	0.428	0.31	5.72373e-31
SLC25A29	4.18104e-41	1.03274	0.479	0.356	1.5538e-36
VAT1L	1.35475e-45	1.03076	0.526	0.393	5.03466e-41
PDE4DIP	2.26193e-54	1.03063	0.854	0.789	8.40601e-50
PLGLB1	1.00661e-36	1.02955	0.188	0.126	3.74086e-32
IK	1.46214e-58	1.0258	0.289	0.263	5.43376e-54
PRSS51	1.63219e-35	1.02572	0.468	0.384	6.0657e-31
HDAC10	3.4157e-56	1.02561	0.376	0.261	1.26938e-51
CRTAC1	3.65335e-62	1.02527	0.681	0.625	1.3577e-57
GTF2I	4.08529e-111	1.02064	0.918	0.862	1.51822e-106
CCDC192	4.91705e-33	1.01972	0.364	0.328	1.82733e-28
C19orf44	2.70802e-21	1.01897	0.171	0.152	1.00638e-16
SFMBT1	3.4073e-55	1.01883	0.548	0.412	1.26625e-50
CRTC1	7.39838e-60	1.0175	0.662	0.569	2.74946e-55
SLC16A9	1.87731e-25	1.01615	0.173	0.115	6.97665e-21
RTN4RL1	9.49407e-35	1.01467	0.406	0.339	3.52828e-30
CREG2	2.84307e-21	1.01454	0.271	0.231	1.05657e-16
POLQ	2.22556e-12	1.01354	0.275	0.202	8.27086e-08
SYNPO2	1.26669e-20	1.01353	0.515	0.341	4.70741e-16
GTF2IRD1	3.36664e-42	1.01325	0.61	0.504	1.25114e-37
JAG2	1.65058e-58	1.01239	0.344	0.268	6.13406e-54
VASH1	8.94575e-67	1.01116	0.564	0.441	3.32451e-62
CHST11	2.68511e-37	1.0105	0.709	0.625	9.97866e-33
GOLGA8A	3.21514e-41	1.0082	0.899	0.902	1.19484e-36
CDHR3	3.80723e-19	1.00758	0.594	0.487	1.41488e-14
FRMD3	4.02123e-28	1.00739	0.494	0.328	1.49441e-23
CACNA1I	2.25837e-56	1.00738	0.404	0.334	8.39278e-52
NCKAP5	7.38249e-16	1.00446	0.699	0.528	2.74355e-11
SH3PXD2B	1.96889e-26	1.00375	0.284	0.2	7.31698e-22
C1QTNF7	7.5649e-10	1.00147	0.208	0.138	2.81135e-05
NRXN2	4.21753e-80	1.00128	0.799	0.747	1.56736e-75
HSD11B1	1.46188e-07	0.999371	0.16	0.108	0.00543277
CREB3L1	4.15431e-22	0.998407	0.305	0.218	1.54387e-17
SHISA6	8.84662e-24	0.998171	0.426	0.41	3.28767e-19
GRIK3	1.23333e-58	0.994787	0.875	0.84	4.58341e-54
EPB41L4A	6.42183e-10	0.994752	0.268	0.174	2.38654e-05
FOXN2	3.4701e-58	0.994577	0.3	0.223	1.28959e-53
SVIL	1.3905e-28	0.99162	0.394	0.316	5.16752e-24
LAMA2	3.73477e-21	0.990992	0.208	0.183	1.38795e-16
PECAM1	7.7777e-18	0.986835	0.145	0.104	2.89043e-13
MYH9	1.39691e-24	0.986202	0.196	0.142	5.19134e-20
CTNND1	7.71861e-77	0.9827	0.768	0.675	2.86847e-72
GLRA2	1.89739e-35	0.982099	0.599	0.509	7.05126e-31
BDP1	1.52579e-43	0.981813	0.931	0.919	5.67029e-39
EMID1	1.23444e-52	0.98084	0.515	0.393	4.58755e-48
CTSS	8.36536e-31	0.980412	0.236	0.155	3.10882e-26
CELF4	4.98478e-52	0.978952	0.964	0.963	1.85249e-47
HES4	1.50636e-13	0.977617	0.349	0.181	5.5981e-09
ZNF124	6.29348e-54	0.977325	0.376	0.274	2.33885e-49
DNAH9	1.1904e-45	0.977228	0.452	0.329	4.42388e-41
MATN2	3.28254e-44	0.977228	0.371	0.271	1.21989e-39
TP53TG5	4.3646e-31	0.976218	0.324	0.263	1.62202e-26
NADSYN1	1.93346e-63	0.973474	0.436	0.34	7.18532e-59
PROSER3	1.49513e-16	0.972975	0.183	0.131	5.55635e-12
GTF2IRD2B	1.41705e-13	0.972635	0.192	0.102	5.2662e-09
RALGDS	4.11755e-89	0.970232	0.703	0.626	1.5302e-84
ZMIZ2	4.72899e-70	0.96986	0.484	0.369	1.75744e-65
CCZ1	1.54227e-39	0.9689	0.511	0.358	5.73155e-35
TRIM46	2.85227e-46	0.968644	0.454	0.354	1.05999e-41
VWA3A	4.29342e-23	0.968411	0.345	0.237	1.59556e-18
B4GALNT3	1.24654e-27	0.968368	0.364	0.293	4.63253e-23
IQCE	6.02631e-79	0.968279	0.525	0.435	2.23956e-74
SYCP2L	3.57456e-43	0.967922	0.58	0.466	1.32841e-38
PRRC2C	2.88405e-56	0.967788	0.899	0.887	1.0718e-51
ZNF8	1.31907e-27	0.966376	0.237	0.168	4.90207e-23
MICAL1	2.68355e-51	0.965967	0.42	0.328	9.97288e-47
RASL10A	7.44065e-50	0.965071	0.456	0.331	2.76517e-45
TENM3	7.7686e-39	0.962491	0.676	0.537	2.88705e-34
GPRIN1	1.49399e-27	0.961527	0.261	0.184	5.55211e-23
PRR5	3.01725e-28	0.961249	0.321	0.251	1.1213e-23
ADCY7	7.91701e-17	0.960392	0.211	0.132	2.9422e-12
DGCR8	6.7059e-63	0.960011	0.517	0.39	2.49211e-58
ZNF19	5.64999e-20	0.95902	0.215	0.159	2.09971e-15
ZDHHC14	1.40969e-31	0.958183	0.699	0.593	5.23883e-27
SOX11	6.77553e-24	0.958182	0.251	0.147	2.51799e-19
NAV1	4.34345e-42	0.957855	0.827	0.758	1.61415e-37
PFN2	1.31894e-38	0.957218	0.319	0.202	4.90158e-34
BCAR1	3.06472e-48	0.957059	0.325	0.237	1.13894e-43
KDM4B	3.98627e-63	0.954574	0.662	0.606	1.48142e-58
RETSAT	1.32119e-28	0.951984	0.257	0.164	4.90992e-24
ANKRD36B	2.14602e-61	0.949541	0.776	0.726	7.97524e-57
GAK	4.26095e-70	0.948934	0.581	0.521	1.5835e-65
ZMIZ1	7.71032e-61	0.948496	0.497	0.429	2.86539e-56
SHANK1	9.68621e-59	0.947828	0.662	0.59	3.59969e-54
EPCAM	7.84792e-28	0.947509	0.225	0.15	2.91652e-23
ARHGEF26	3.81536e-14	0.947496	0.159	0.111	1.4179e-09
HECTD3	3.33275e-42	0.947108	0.173	0.159	1.23855e-37
SLC39A11	1.34295e-41	0.945472	0.527	0.438	4.9908e-37
IQCK	2.77167e-41	0.945121	0.535	0.432	1.03004e-36
XRCC1	2.47462e-32	0.945016	0.321	0.233	9.19644e-28
SRGAP1	3.81456e-45	0.944599	0.64	0.507	1.4176e-40
MLYCD	2.41994e-27	0.941214	0.313	0.207	8.99323e-23
RBFOX3	4.34524e-48	0.941006	0.924	0.945	1.61482e-43
C3orf49	9.65042e-20	0.94094	0.251	0.197	3.58639e-15
VSTM5	2.00412e-23	0.940904	0.257	0.162	7.44791e-19
TENM1	3.41919e-72	0.940501	0.799	0.735	1.27067e-67
SBNO2	4.11084e-22	0.938707	0.163	0.107	1.52771e-17
SLC16A3	1.87931e-15	0.938159	0.207	0.116	6.9841e-11
MOV10	1.08976e-26	0.937957	0.176	0.111	4.04987e-22
PDZD4	1.84056e-34	0.933673	0.298	0.24	6.84009e-30
HVCN1	8.41054e-13	0.932245	0.185	0.109	3.12561e-08
LUC7L	3.71618e-66	0.930432	0.825	0.83	1.38104e-61
F11R	6.97639e-27	0.929987	0.229	0.156	2.59264e-22
COL26A1	9.93613e-37	0.927505	0.55	0.472	3.69256e-32
SAMHD1	1.08441e-41	0.927442	0.269	0.211	4.02997e-37
PLXNA3	1.24203e-45	0.927302	0.249	0.228	4.61574e-41
RNF212	4.56231e-23	0.923093	0.262	0.186	1.69549e-18
VAC14	4.84518e-43	0.920975	0.399	0.344	1.80061e-38
FBRSL1	1.20112e-52	0.920322	0.433	0.366	4.46372e-48
DIO2	5.60901e-16	0.919537	0.218	0.123	2.08447e-11
NBPF20	3.72417e-20	0.919381	0.148	0.156	1.38401e-15
SLC9C1	6.48976e-44	0.918245	0.286	0.322	2.41179e-39
UCHL3	6.26863e-54	0.917944	0.472	0.351	2.32961e-49
P2RX4	2.6596e-23	0.917922	0.152	0.135	9.88388e-19
CATSPERG	2.05792e-12	0.917781	0.211	0.127	7.64784e-08
ANKRD24	1.97577e-47	0.91752	0.53	0.447	7.34257e-43
ZIM2	8.84519e-49	0.917466	0.399	0.304	3.28714e-44
DDB2	2.137e-19	0.917203	0.313	0.206	7.94174e-15
NSMF	6.12259e-62	0.917038	0.652	0.608	2.27534e-57
TMEM205	1.25891e-27	0.916851	0.373	0.242	4.67848e-23
CERS4	2.23041e-41	0.916753	0.75	0.719	8.28887e-37
STAC3	5.69537e-20	0.916208	0.159	0.101	2.11657e-15
SLC6A6	1.3987e-53	0.915869	0.471	0.389	5.19799e-49
RAB3IP	1.11336e-66	0.915852	0.687	0.573	4.13759e-62
XYLT1	2.60446e-33	0.915631	0.911	0.914	9.67896e-29
TULP3	5.49271e-29	0.915133	0.283	0.211	2.04125e-24
TTC23L	1.30315e-54	0.914214	0.399	0.303	4.8429e-50
ALK	3.09269e-29	0.913623	0.246	0.185	1.14933e-24
GRIK5	2.50043e-56	0.912765	0.71	0.666	9.29237e-52
INKA2	2.16919e-33	0.912683	0.245	0.185	8.06135e-29
DCAF4	2.98942e-26	0.91219	0.149	0.12	1.11096e-21
TRIM5	4.7794e-47	0.912155	0.383	0.328	1.77617e-42
GPR39	6.89773e-19	0.911741	0.312	0.213	2.5634e-14
EZH2	3.60255e-18	0.911012	0.2	0.122	1.33882e-13
ITGA7	6.41718e-19	0.910105	0.154	0.116	2.38482e-14
OMD	8.51526e-13	0.909035	0.2	0.142	3.16453e-08
PTK2B	7.9494e-20	0.908145	0.237	0.16	2.95424e-15
CELF5	1.99289e-49	0.908009	0.917	0.92	7.40618e-45
EXD3	2.74405e-62	0.906764	0.575	0.516	1.01977e-57
COL23A1	4.44287e-26	0.906394	0.451	0.356	1.6511e-21
PLPP4	1.67906e-37	0.906117	0.483	0.374	6.2399e-33
TMPRSS11A	1.86297e-09	0.905279	0.207	0.148	6.92334e-05
PYGO1	9.77952e-22	0.905214	0.14	0.113	3.63436e-17
AP1G2	1.53256e-72	0.903617	0.468	0.423	5.69547e-68
ADGRB2	2.05422e-87	0.902963	0.411	0.384	7.6341e-83
DMPK	1.47626e-46	0.900353	0.412	0.328	5.48621e-42
NCOR2	1.12572e-59	0.899986	0.691	0.677	4.18353e-55
PPP2R3A	6.58299e-43	0.899775	0.723	0.712	2.44644e-38
PLEKHM1	5.77432e-31	0.898517	0.469	0.332	2.14591e-26
GRID2	7.3511e-11	0.898008	0.642	0.483	2.73189e-06
KLHL22	1.93737e-46	0.897706	0.737	0.687	7.19985e-42
RFX2	1.32625e-44	0.897244	0.304	0.226	4.92876e-40
AHRR	1.70835e-19	0.896866	0.211	0.142	6.34875e-15
BCL9L	8.46575e-20	0.896707	0.166	0.127	3.14613e-15
FIGN	1.56081e-15	0.896414	0.199	0.144	5.80042e-11
PDIA2	1.40842e-77	0.896036	0.377	0.371	5.23412e-73
NUMBL	3.06243e-59	0.895773	0.364	0.299	1.13809e-54
ESRRA	1.84186e-37	0.895331	0.312	0.237	6.84492e-33
PKN1	2.87447e-50	0.893112	0.379	0.285	1.06824e-45
CLMN	5.31535e-34	0.891989	0.663	0.539	1.97534e-29
DHX40	2.1378e-64	0.890506	0.407	0.315	7.94472e-60
RFC3	2.50104e-33	0.890267	0.697	0.631	9.29461e-29
TRAPPC6A	3.98556e-23	0.890022	0.176	0.109	1.48116e-18
ADGRL1	4.71494e-77	0.888591	0.823	0.801	1.75221e-72
CLBA1	4.50481e-29	0.888239	0.168	0.117	1.67412e-24
CACHD1	1.5135e-32	0.887773	0.439	0.309	5.62463e-28
CALM2	1.24915e-66	0.885825	0.702	0.446	4.64223e-62
TEX48	1.57233e-12	0.884549	0.211	0.16	5.84326e-08
TYRO3	1.53938e-57	0.884433	0.514	0.408	5.7208e-53
ANKMY1	1.74845e-46	0.883396	0.451	0.348	6.49775e-42
LRRIQ1	1.05589e-17	0.883338	0.171	0.12	3.92401e-13
KLHDC4	1.63694e-43	0.882871	0.437	0.352	6.08337e-39
TIAM1	1.93256e-35	0.882283	0.66	0.567	7.18196e-31
LCORL	9.5401e-47	0.880041	0.446	0.331	3.54539e-42
TMEM231	2.36648e-31	0.880018	0.243	0.154	8.79455e-27
ADCK2	5.18265e-13	0.878736	0.185	0.109	1.92603e-08
TXNRD3	8.85002e-32	0.878702	0.227	0.163	3.28893e-27
CHRNE	9.89907e-24	0.87811	0.179	0.114	3.67879e-19
TLK2	2.62088e-56	0.877319	0.701	0.644	9.73997e-52
SRCAP	2.92073e-36	0.8773	0.292	0.235	1.08543e-31
ADCK1	5.33404e-30	0.87665	0.32	0.238	1.98229e-25
ABR	3.15034e-48	0.873625	0.811	0.797	1.17076e-43
SNX32	1.44329e-52	0.872707	0.806	0.779	5.36369e-48
LAS1L	4.25376e-53	0.872057	0.485	0.417	1.58083e-48
GNB1L	3.19432e-23	0.871448	0.193	0.131	1.18711e-18
AATK	2.8653e-45	0.869985	0.767	0.739	1.06483e-40
PEMT	3.2015e-31	0.869936	0.267	0.189	1.18977e-26
IVD	3.84342e-58	0.867202	0.547	0.461	1.42833e-53
ISYNA1	9.70765e-23	0.86717	0.15	0.102	3.60766e-18
NPEPL1	1.5884e-49	0.86602	0.393	0.304	5.90298e-45
ZFHX3	2.25617e-22	0.865067	0.606	0.561	8.3846e-18
ANKRD18A	1.79319e-75	0.864683	0.621	0.588	6.66402e-71
CPQ	6.85213e-31	0.863495	0.386	0.351	2.54646e-26
C1orf159	2.86633e-44	0.862706	0.551	0.444	1.06522e-39
ZNF316	3.72537e-40	0.861896	0.303	0.244	1.38446e-35
ICAM5	1.32058e-50	0.860136	0.34	0.263	4.90767e-46
PDE2A	1.63387e-51	0.859724	0.823	0.83	6.07194e-47
TYK2	1.18915e-47	0.857476	0.341	0.282	4.41924e-43
BRSK1	1.3525e-76	0.855929	0.559	0.521	5.02629e-72
SGF29	4.0995e-27	0.855155	0.366	0.259	1.5235e-22
DDX55	4.88549e-66	0.854901	0.398	0.33	1.81559e-61
AGFG2	1.32733e-11	0.854762	0.12	0.106	4.93277e-07
TSPOAP1	1.55337e-57	0.854082	0.825	0.778	5.77279e-53
D2HGDH	3.16056e-36	0.85397	0.296	0.216	1.17456e-31
FGD6	6.84561e-10	0.853027	0.168	0.104	2.54403e-05
PCNT	1.7049e-60	0.852994	0.706	0.709	6.33592e-56
CCDC61	1.77685e-21	0.852341	0.219	0.156	6.6033e-17
WSCD1	4.93042e-14	0.85224	0.142	0.116	1.83229e-09
RILPL1	3.24397e-27	0.851752	0.382	0.284	1.20556e-22
ANKRD44	1.3917e-21	0.851498	0.62	0.441	5.17196e-17
CSMD2	2.28145e-44	0.849605	0.946	0.964	8.47855e-40
EPHB1	2.30534e-36	0.848882	0.627	0.56	8.56734e-32
SLC4A5	6.98299e-19	0.847592	0.147	0.12	2.59509e-14
TRIM58	1.82407e-33	0.847545	0.216	0.136	6.77879e-29
MAPK11	1.53567e-25	0.847386	0.22	0.218	5.70702e-21
P2RX7	3.02253e-43	0.847325	0.401	0.322	1.12326e-38
DMGDH	3.63168e-34	0.846606	0.336	0.249	1.34964e-29
OGN	5.46098e-09	0.845999	0.188	0.143	0.000202947
TMEM229B	2.9427e-39	0.841978	0.25	0.188	1.09359e-34
ZNF420	5.68993e-44	0.841892	0.59	0.517	2.11455e-39
ANKUB1	3.26088e-50	0.84085	0.581	0.651	1.21184e-45
SNAP29	3.77186e-29	0.840103	0.288	0.222	1.40173e-24
DET1	4.92481e-30	0.839652	0.195	0.132	1.83021e-25
CHMP4A	3.44562e-32	0.839088	0.417	0.302	1.2805e-27
ACOT11	3.4798e-45	0.838804	0.518	0.41	1.2932e-40
CACNA1B	1.78071e-24	0.837946	0.975	0.987	6.61765e-20
TMEM155	1.56257e-12	0.837914	0.465	0.179	5.80699e-08
EPS8	4.63842e-12	0.832931	0.162	0.119	1.72378e-07
CAPN15	6.33292e-40	0.832634	0.202	0.17	2.3535e-35
CELSR3	3.8719e-51	0.832579	0.318	0.24	1.43891e-46
PLPP7	6.4339e-29	0.832291	0.403	0.323	2.39103e-24
ANKRD11	1.16333e-40	0.831534	0.897	0.902	4.32329e-36
SLC8A2	4.47206e-60	0.831196	0.662	0.626	1.66195e-55
GRM4	6.55256e-27	0.831101	0.799	0.815	2.43513e-22
ZNF418	1.9128e-16	0.831036	0.253	0.157	7.10855e-12
TCF25	1.11489e-49	0.829075	0.874	0.876	4.14326e-45
TUB	1.43377e-51	0.828904	0.478	0.377	5.32833e-47
GSTM2	3.31553e-21	0.828682	0.172	0.112	1.23215e-16
PNPLA3	1.00357e-25	0.828229	0.209	0.156	3.72957e-21
SEC31B	9.97511e-57	0.828063	0.645	0.554	3.70705e-52
HUNK	6.51787e-19	0.827832	0.302	0.215	2.42223e-14
TBC1D22A	9.16005e-66	0.827534	0.798	0.794	3.40415e-61
CYTH1	2.20569e-54	0.827233	0.493	0.45	8.197e-50
ZNF354C	7.37415e-22	0.826051	0.263	0.157	2.74045e-17
BCAM	5.48372e-39	0.824843	0.313	0.228	2.03791e-34
DOC2A	4.42066e-71	0.823901	0.373	0.307	1.64285e-66
SLC43A2	5.00711e-42	0.823714	0.371	0.301	1.86079e-37
USP36	7.11933e-47	0.822597	0.538	0.492	2.64576e-42
ZNF578	4.69361e-27	0.82219	0.201	0.13	1.74429e-22
PDE1C	2.51098e-16	0.820832	0.595	0.412	9.33154e-12
MYOM2	1.96044e-38	0.81968	0.186	0.142	7.28559e-34
RNF40	3.93362e-56	0.819098	0.318	0.271	1.46185e-51
GCNT1	1.60002e-50	0.818818	0.386	0.309	5.94614e-46
SEMA4D	5.27949e-51	0.818768	0.533	0.491	1.96202e-46
KCNH3	8.02707e-64	0.818506	0.668	0.628	2.9831e-59
ZNF493	3.12996e-87	0.818203	0.672	0.579	1.16319e-82
PAK4	5.33723e-34	0.81795	0.186	0.125	1.98347e-29
ZNF341	6.5386e-32	0.817349	0.371	0.269	2.42994e-27
ATP13A4	3.30051e-24	0.816421	0.152	0.123	1.22657e-19
SLC8B1	3.18456e-48	0.815397	0.466	0.39	1.18348e-43
CCDC77	3.38293e-17	0.814839	0.249	0.16	1.2572e-12
DCAF15	8.07173e-32	0.814812	0.27	0.179	2.9997e-27
RYR1	4.51241e-42	0.814584	0.27	0.252	1.67695e-37
ADGRV1	1.92118e-30	0.814018	0.596	0.459	7.13967e-26
SUGP1	2.3744e-51	0.813126	0.533	0.457	8.82397e-47
PCYT1A	1.06595e-63	0.813027	0.562	0.482	3.9614e-59
ASPN	1.36495e-13	0.81229	0.199	0.147	5.07258e-09
AFF2	3.90688e-25	0.812207	0.312	0.235	1.45191e-20
MAN2B2	7.25104e-41	0.811404	0.257	0.197	2.6947e-36
ZNF471	3.84755e-48	0.811242	0.489	0.389	1.42986e-43
DLGAP3	3.57106e-51	0.81049	0.456	0.371	1.32711e-46
NUP85	1.17758e-65	0.80966	0.395	0.332	4.37625e-61
ARID3A	3.99708e-38	0.809032	0.324	0.25	1.48544e-33
SPACA6	3.146e-42	0.807703	0.331	0.256	1.16915e-37
TBKBP1	5.34231e-50	0.807521	0.221	0.202	1.98536e-45
SULT1A1	1.47219e-70	0.807255	0.706	0.655	5.47109e-66
EPHB2	1.30581e-42	0.806996	0.608	0.548	4.8528e-38
ADAM19	1.49588e-37	0.805767	0.396	0.321	5.55913e-33
FAT2	4.484e-16	0.805283	0.311	0.231	1.66639e-11
DNM2	1.13404e-52	0.804762	0.655	0.61	4.21444e-48
RILPL2	1.65942e-21	0.803874	0.176	0.137	6.16692e-17
DNMT3A	4.54172e-50	0.803693	0.812	0.78	1.68784e-45
ARHGAP1	4.18838e-39	0.803421	0.421	0.33	1.55653e-34
CCDC3	4.13816e-39	0.802822	0.608	0.559	1.53787e-34
PRSS12	6.87262e-09	0.801624	0.216	0.142	0.000255407
AHDC1	1.04329e-66	0.800607	0.611	0.568	3.87718e-62
PRPF38B	4.95346e-89	0.799862	0.476	0.47	1.84086e-84
CABIN1	1.25271e-61	0.799469	0.725	0.674	4.65543e-57
PHACTR3	3.8046e-40	0.798852	0.632	0.588	1.4139e-35
STK10	4.74441e-24	0.798131	0.263	0.202	1.76316e-19
WDR4	4.83904e-32	0.797948	0.259	0.186	1.79833e-27
TMC7	1.51412e-35	0.797726	0.25	0.202	5.62694e-31
ATP8B2	6.01147e-58	0.797479	0.636	0.556	2.23404e-53
CDK19	3.85513e-48	0.797156	0.723	0.657	1.43268e-43
HERC2	3.59183e-43	0.796902	0.861	0.851	1.33483e-38
ARHGAP39	4.90264e-67	0.796398	0.447	0.388	1.82197e-62
RBMS2	7.93383e-38	0.794125	0.29	0.214	2.94845e-33
ARF3	2.21433e-47	0.794067	0.424	0.327	8.2291e-43
AXIN1	7.8437e-38	0.792999	0.359	0.283	2.91496e-33
C2CD6	7.03947e-12	0.792875	0.193	0.144	2.61608e-07
ANXA4	3.33162e-28	0.792841	0.32	0.246	1.23813e-23
AK7	5.78771e-25	0.792709	0.232	0.152	2.15089e-20
CCDC88A	7.34766e-129	0.789346	0.992	0.995	2.73061e-124
ACTN4	1.13702e-46	0.78882	0.403	0.34	4.22552e-42
ZNF182	1.20175e-21	0.78796	0.106	0.104	4.46606e-17
TAC4	2.6101e-09	0.787578	0.18	0.115	9.69991e-05
ZC2HC1B	9.85644e-17	0.787182	0.188	0.104	3.66295e-12
PES1	3.03234e-30	0.786701	0.121	0.11	1.12691e-25
NOXRED1	9.02948e-13	0.786587	0.144	0.11	3.35562e-08
ECM2	1.05029e-13	0.785914	0.273	0.183	3.90318e-09
ZNF221	1.17775e-23	0.785733	0.123	0.117	4.37689e-19
HDAC7	3.63241e-64	0.785437	0.424	0.36	1.34991e-59
ZFP37	1.58992e-29	0.785348	0.394	0.28	5.90863e-25
CCDC88B	4.28073e-21	0.784215	0.351	0.28	1.59085e-16
CDAN1	1.1626e-37	0.783902	0.223	0.188	4.32056e-33
MAPK8IP1	8.41151e-56	0.783469	0.349	0.301	3.12597e-51
FXYD7	9.92913e-63	0.783368	0.525	0.472	3.68996e-58
C2orf92	2.45537e-34	0.78295	0.238	0.159	9.12488e-30
FOXN3	9.91012e-48	0.781607	0.912	0.901	3.6829e-43
HNRNPA1	1.09738e-50	0.780957	0.284	0.221	4.0782e-46
VARS2	3.21607e-35	0.779904	0.267	0.214	1.19519e-30
MNT	4.1795e-39	0.779766	0.18	0.177	1.55323e-34
RAB40B	9.05341e-48	0.778106	0.362	0.304	3.36452e-43
WDR6	4.18136e-86	0.777555	0.464	0.427	1.55392e-81
PGAP2	1.11221e-46	0.77686	0.433	0.368	4.1333e-42
PDE6B	2.07456e-37	0.775781	0.379	0.274	7.70969e-33
EIF5B	1.00199e-85	0.775548	0.624	0.611	3.72368e-81
TOX2	2.84089e-12	0.774331	0.151	0.132	1.05576e-07
ARHGAP27	5.84615e-27	0.773469	0.166	0.127	2.1726e-22
ST3GAL2	5.7004e-49	0.773332	0.59	0.534	2.11844e-44
MYO1F	1.37149e-24	0.773186	0.183	0.121	5.09686e-20
WDR1	6.3904e-41	0.773154	0.174	0.157	2.37487e-36
PLXNB2	3.31719e-62	0.772773	0.264	0.246	1.23277e-57
TMEM104	1.47623e-19	0.772192	0.221	0.146	5.48611e-15
MFSD14A	1.01196e-52	0.771483	0.47	0.366	3.76074e-48
NEURL1	6.90938e-54	0.771465	0.701	0.67	2.56773e-49
TFAP2E	5.1094e-37	0.771273	0.339	0.261	1.89881e-32
SPINK8	2.96814e-18	0.769849	0.273	0.191	1.10305e-13
CUL9	3.35803e-57	0.768224	0.388	0.362	1.24794e-52
KLHL29	1.46584e-45	0.767404	0.737	0.722	5.44751e-41
MORC2	3.58318e-38	0.767346	0.365	0.273	1.33162e-33
USP35	7.83273e-34	0.767119	0.209	0.154	2.91088e-29
PZP	1.7819e-20	0.764939	0.235	0.174	6.62208e-16
CCAR1	6.532e-72	0.764709	0.787	0.785	2.42749e-67
SORCS2	2.30808e-29	0.764226	0.97	0.98	8.57751e-25
BOD1L1	7.13453e-52	0.76401	0.815	0.813	2.6514e-47
PRKCG	3.04841e-66	0.763966	0.562	0.538	1.13288e-61
ZNF831	1.51995e-32	0.76248	0.212	0.147	5.64859e-28
PHC1	8.12644e-49	0.762334	0.501	0.42	3.02003e-44
CDC42BPB	4.89734e-61	0.762283	0.735	0.687	1.82e-56
COL18A1	1.06149e-54	0.760822	0.419	0.352	3.94483e-50
CPEB1	9.26934e-52	0.760068	0.664	0.589	3.44477e-47
NUMA1	1.73616e-81	0.759344	0.632	0.581	6.45209e-77
RBM10	3.96957e-63	0.759073	0.411	0.367	1.47521e-58
IFT140	1.71149e-36	0.758631	0.414	0.344	6.36041e-32
TRIM25	8.9162e-45	0.758417	0.429	0.363	3.31353e-40
CAMKK1	7.49809e-42	0.758065	0.51	0.485	2.78652e-37
CNTROB	1.64727e-38	0.757259	0.218	0.16	6.12176e-34
SHISA9	3.15441e-05	0.757252	0.873	0.768	1
CS	2.45192e-56	0.754829	0.404	0.337	9.11206e-52
SYNPO	1.43434e-46	0.754683	0.283	0.227	5.33044e-42
SYT5	5.39918e-62	0.753519	0.528	0.463	2.0065e-57
PRKCH	5.47688e-12	0.753492	0.148	0.104	2.03537e-07
SLC29A4	4.06984e-46	0.752373	0.359	0.275	1.51247e-41
DHX33	1.43254e-35	0.752208	0.319	0.221	5.32375e-31
CAMSAP3	2.84287e-49	0.751793	0.387	0.308	1.0565e-44
ZNF829	3.16658e-25	0.750911	0.176	0.119	1.1768e-20
ANKRD27	1.51214e-49	0.749057	0.729	0.708	5.61955e-45
MYO1D	1.17515e-36	0.748877	0.715	0.601	4.36723e-32
AP2A2	1.89619e-55	0.748846	0.753	0.741	7.04681e-51
NDST1	3.50675e-42	0.747333	0.415	0.347	1.30321e-37
UCKL1	3.91262e-50	0.747244	0.332	0.245	1.45405e-45
ARHGEF18	7.31369e-44	0.74633	0.464	0.377	2.71798e-39
CNTNAP3B	7.38296e-16	0.745834	0.244	0.192	2.74373e-11
FCHO1	1.86913e-61	0.745599	0.585	0.549	6.94626e-57
THOC5	1.43747e-39	0.745579	0.375	0.278	5.34206e-35
TNKS1BP1	2.6493e-20	0.745189	0.17	0.139	9.84559e-16
OBSCN	1.64731e-44	0.745096	0.403	0.326	6.12191e-40
NTHL1	1.18817e-25	0.744573	0.126	0.105	4.41559e-21
[truncated: 9,273 more rows]

## Sheet: L5_ET
	p_val	avg_log2FC	pct.1	pct.2	p_val_adj
[truncated: 11,045 more rows]

[truncated: 15 more sheets: L5_IT, L6_CT, L6_IT_Car3, L6_IT, L6b, Lamp5, Micro-PVM, Oligo, OPC, Pvalb, Sncg, Sst, Vip, VLMC, GSEA_Results]
