# Supplementary material for: Cell-type-informed genotyping of mosaic focal epilepsies reveals cell-autonomous and non-cell-autonomous disease-associated transcriptional programs
Source: Proc Natl Acad Sci U S A. 2025 Jul 17;122(29):e2509622122. doi: 10.1073/pnas.2509622122 (PMC12305027; doi:10.1073/pnas.2509622122)
Supplement: Supplementary file 6 — Dataset S05 (XLSX) [file pnas.2509622122.sd05.xlsx]

## Sheet: Glial
Dataset S5. Differentially expressed genes between FCD2 case (pct.1) and control (pct.2) groups for each pseudobulk group calculated on snRNA-seq data using Seurat FindMarkers. P-values and adjusted p-values correspond to the Wilcoxon rank sum test and Benjamini-Hotchberg correction. Positive avg_log2FC values mean overexpression in FCD2. GSEA results are also reported in a separate sheet.
Gene	p_val	avg_log2FC	pct.1	pct.2	p_val_adj
FTH1	0	-3.10604	0.204	0.7	0
CALM1	0	-3.36622	0.119	0.526	0
FTL	0	-2.45628	0.107	0.511	0
GAPDH	0	-3.65398	0.049	0.435	0
MT-CO1	0	-1.19741	0.124	0.506	0
MT-CO2	0	-1.41266	0.101	0.475	0
MT-CO3	0	-0.847417	0.117	0.465	0
CKB	0	-2.55522	0.14	0.486	0
CLU	0	-1.66327	0.178	0.518	0
PTGDS	0	-1.43625	0.373	0.707	0
PEBP1	0	-3.16993	0.073	0.401	0
CAMK2N1	0	-3.24206	0.082	0.41	0
ITM2B	0	-1.45216	0.257	0.576	0
HSP90AB1	0	-3.15654	0.062	0.38	0
ACTB	0	-1.58043	0.188	0.506	0
MT-CYB	0	-1.36518	0.092	0.407	0
PRNP	0	-3.02185	0.07	0.383	0
CST3	0	-2.31648	0.14	0.447	0
MT-ND4	0	-0.990479	0.098	0.395	0
VAMP2	0	-2.83243	0.064	0.361	0
RPS27	0	-3.16027	0.036	0.332	0
RPLP1	0	-2.92702	0.032	0.323	0
CD81	0	-2.17147	0.126	0.413	0
RPL28	0	-3.0153	0.038	0.32	0
RPL37A	0	-2.87134	0.06	0.341	0
MT3	0	-3.0193	0.09	0.371	0
RPS15	0	-3.42379	0.025	0.306	0
MARCHF1	0	-18.9515	0	0.28	0
SYT1	0	-1.64837	0.09	0.366	0
RPL13	0	-1.64504	0.141	0.417	0
RPS27A	0	-3.28034	0.028	0.303	0
SARAF	0	-2.2116	0.103	0.375	0
MT-ATP6	0	-0.645636	0.102	0.372	0
POLR2J3	0	1.49513	0.476	0.207	0
EIF1	0	-1.98178	0.101	0.37	0
ATP6V0C	0	-3.90954	0.024	0.293	0
PTMA	0	-1.44266	0.201	0.469	0
NDUFA4	0	-4.36716	0.023	0.288	0
STMN1	0	-3.41506	0.057	0.32	0
FAM172A	0	0.769037	0.683	0.424	0
RPL32	0	-3.2325	0.033	0.291	0
DNAAF9	0	-17.1535	0	0.258	0
ATP1B1	0	-1.7341	0.218	0.472	0
ACTG1	0	-1.6668	0.123	0.377	0
SNAP25	0	-2.85216	0.122	0.376	0
NRGN	0	-4.26926	0.027	0.278	0
RPS28	0	-2.6237	0.041	0.292	0
CCK	0	-4.7718	0.016	0.266	0
BLTP1	0	-16.9733	0	0.25	0
RPL34	0	-3.03597	0.03	0.279	0
UBC	0	-2.34549	0.076	0.325	0
PRH1	0	1.40672	0.484	0.236	0
MT-ND2	0	-1.47031	0.072	0.32	0
UBB	0	-3.7448	0.024	0.269	0
RPS24	0	-2.26385	0.069	0.314	0
TMSB10	0	-2.36529	0.037	0.281	0
HSPA8	0	-3.36014	0.038	0.282	0
DYNLL1	0	-2.26761	0.109	0.352	0
PSAP	0	-1.51914	0.256	0.496	0
TUBA1B	0	-2.51171	0.051	0.291	0
SPARCL1	0	-1.01521	0.304	0.542	0
SRP14	0	-3.22198	0.029	0.267	0
RPL18	0	-2.99137	0.032	0.27	0
ZZZ3	0	-16.91	0	0.238	0
YWHAB	0	-2.59294	0.055	0.291	0
MT-ND1	0	-1.36593	0.071	0.303	0
CHN1	0	-1.82762	0.211	0.442	0
ARPP19	0	-2.90272	0.063	0.294	0
RPL7A	0	-2.85278	0.035	0.265	0
CALM3	0	-4.12664	0.022	0.252	0
CYRIB	0	-17.349	0	0.23	0
CPE	0	-1.34418	0.27	0.5	0
UCHL1	0	-3.9259	0.023	0.251	0
RPS14	0	-2.83097	0.032	0.26	0
GNAS	0	-1.12474	0.283	0.51	0
ITM2C	0	-2.36441	0.094	0.321	0
ATP5F1E	0	-3.3049	0.027	0.254	0
LUZP2	0	0.904095	0.429	0.204	0
RPS25	0	-3.01969	0.03	0.255	0
RPL19	0	-2.9283	0.027	0.251	0
OLFM1	0	-3.08852	0.056	0.279	0
YWHAH	0	-3.09375	0.054	0.277	0
TMSB4X	0	-1.70526	0.105	0.328	0
VSNL1	0	-3.84933	0.029	0.252	0
MARCHF6	0	-16.5767	0	0.223	0
NALF1	0	-18.8309	0	0.222	0
TPT1	0	-1.94094	0.063	0.285	0
FAU	0	-3.15392	0.024	0.245	0
COX4I1	0	-3.39204	0.033	0.254	0
GLUL	0	-0.918271	0.369	0.589	0
RPL15	0	-3.06126	0.029	0.248	0
CNTNAP2	0	-0.5941	0.262	0.481	0
HSP90AA1	0	-1.05734	0.366	0.585	0
RPL3	0	-2.3246	0.039	0.255	0
RPL21	0	-2.52731	0.046	0.259	0
ZNF98	0	-2.85675	0.043	0.256	0
RTN1	0	-1.42848	0.227	0.44	0
BEX3	0	-2.48984	0.081	0.294	0
MDH1	0	-2.87442	0.057	0.269	0
APOE	0	-1.49121	0.138	0.35	0
RPL26	0	-3.03563	0.028	0.239	0
RPL11	0	-1.80273	0.098	0.308	0
MARCKSL1	0	-2.63151	0.092	0.302	0
COX6C	0	-3.43493	0.032	0.242	0
NDRG2	0	-1.50034	0.227	0.437	0
HINT1	0	-3.09951	0.032	0.241	0
RPS12	0	-2.81199	0.027	0.236	0
TMBIM6	0	-1.45151	0.165	0.374	0
RPLP2	0	-2.22336	0.048	0.256	0
NACA	0	-2.53785	0.044	0.252	0
TUBA1A	0	-1.30029	0.226	0.434	0
RPL13A	0	-2.54778	0.032	0.24	0
EID1	0	-2.33108	0.057	0.264	0
RPS23	0	-2.46049	0.028	0.234	0
RPL9	0	-2.89967	0.025	0.23	0
MT-ND5	0	-1.98453	0.041	0.245	0
RPL24	0	-2.57614	0.041	0.244	0
RPL38	0	-3.56196	0.02	0.222	0
SOD1	0	-3.53303	0.022	0.224	0
GOLM2	0	-16.464	0	0.202	0
COX7C	0	-2.96126	0.039	0.241	0
UQCRB	0	-3.60203	0.019	0.22	0
MT-ND3	0	-0.45505	0.102	0.303	0
ATP5ME	0	-2.59853	0.054	0.254	0
SCG3	0	-1.81182	0.13	0.33	0
JUND	0	-1.74945	0.118	0.318	0
SELENOW	0	-1.45271	0.211	0.41	0
KIAA2026	0	0.821247	0.521	0.323	0
CRYAB	0	-2.31402	0.097	0.295	0
RPS7	0	-2.30248	0.044	0.241	0
RPL37	0	-2.12226	0.075	0.272	0
RPL35A	0	-3.15843	0.021	0.216	0
RPS18	0	-2.56326	0.029	0.224	0
SERINC1	0	-1.8026	0.112	0.307	0
RPL35	0	-3.06514	0.025	0.22	0
BEX1	0	-4.36069	0.018	0.213	0
ZC3H11A	0	-5.1766	0.012	0.206	0
CFL1	0	-2.23264	0.051	0.244	0
ENC1	0	-3.2198	0.033	0.225	0
THY1	0	-3.14375	0.034	0.226	0
HPSE2	0	-3.19224	0.037	0.228	0
PCSK1N	0	-3.73949	0.022	0.212	0
RPL30	0	-2.35005	0.053	0.242	0
RPS3A	0	-2.56148	0.044	0.232	0
B2M	0	-1.06248	0.131	0.319	0
GABARAPL2	0	-3.38093	0.025	0.213	0
RPS8	0	-2.20492	0.047	0.233	0
TTYH1	0	-1.33692	0.277	0.463	0
GUK1	0	-2.74151	0.04	0.225	0
RPS19	0	-2.14425	0.049	0.234	0
RPL10	0	-1.2834	0.163	0.348	0
RPL29	0	-3.12128	0.021	0.205	0
SOX2	0	1.59514	0.296	0.112	0
FMNL3	0	0.875289	0.379	0.195	0
RPL6	0	-1.8697	0.079	0.263	0
GPX4	0	-2.88793	0.032	0.216	0
RPL36	0	-3.039	0.02	0.203	0
FAIM2	0	-2.55399	0.055	0.238	0
RPS11	0	-2.96479	0.021	0.203	0
RPL14	0	-2.08301	0.058	0.24	0
SKP1	0	-1.75385	0.133	0.315	0
PALM2AKAP2	0	-18.0904	0	0.182	0
RTN3	0	-1.02705	0.336	0.517	0
ZNF721	0	0.844148	0.555	0.375	0
TUBB2A	0	-2.80459	0.027	0.207	0
PPIA	0	-2.40912	0.057	0.237	0
PRRC2B	0	0.918925	0.478	0.298	0
SKIC3	0	-16.1924	0	0.18	0
ARPP21	0	-0.709161	0.212	0.391	0
RPL8	0	-2.64932	0.026	0.205	0
IL3RA	0	1.64098	0.292	0.113	0
RPS4X	0	-2.5963	0.025	0.204	0
EIF4A2	0	-1.49537	0.146	0.323	0
RNASEK	0	-2.24877	0.052	0.229	0
PRDX1	0	-2.63301	0.038	0.215	0
CSTPP1	0	-16.3187	0	0.177	0
SEPTIN7	0	-0.464416	0.637	0.814	0
MT2A	0	-1.47805	0.097	0.273	0
RPS21	0	-2.93312	0.023	0.199	0
TOMM20	0	-2.77293	0.039	0.214	0
AP2M1	0	-2.93695	0.029	0.203	0
LRRC8D	0	0.629763	0.514	0.34	0
NEFL	0	-3.6096	0.013	0.187	0
LMO3	0	-1.40645	0.188	0.362	0
RPL17	0	-2.32472	0.04	0.214	0
RPS6	0	-2.24927	0.039	0.212	0
NDUFA13	0	-2.81642	0.047	0.22	0
YWHAG	0	-2.04627	0.103	0.275	0
EPHA6	0	-1.97729	0.061	0.233	0
SEC62	0	-1.04486	0.222	0.394	0
UQCR10	0	-4.04315	0.012	0.184	0
GABARAP	0	-2.48933	0.039	0.21	0
SERPINE2	0	-1.31106	0.217	0.387	0
RPL23A	0	-2.22133	0.058	0.228	0
SYT11	0	-1.17742	0.27	0.44	0
PRPF4B	0	0.647777	0.504	0.334	0
STMN2	0	-3.14498	0.026	0.195	0
ATP5F1B	0	-2.93323	0.033	0.202	0
PKM	0	-1.47102	0.123	0.292	0
LIMCH1	0	-0.582808	0.511	0.679	0
MAP1B	0	-0.933193	0.288	0.456	0
CLDN11	0	1.68841	0.336	0.168	0
APOD	0	-1.85118	0.144	0.312	0
HSD17B12	0	-1.74077	0.142	0.31	0
CNTNAP4	0	0.945657	0.372	0.204	0
S100B	0	-1.26391	0.228	0.396	0
ELOB	0	-3.50936	0.014	0.182	0
CNPY2	0	1.32163	0.339	0.172	0
TOMM7	0	-3.26189	0.02	0.187	0
CHCHD2	0	-2.44179	0.048	0.215	0
RANBP17	0	1.12359	0.343	0.177	0
ENO2	0	-3.4993	0.02	0.186	0
ATP5PF	0	-2.33592	0.058	0.224	0
FAM171B	0	-1.29037	0.258	0.424	0
EEF2	0	-2.31708	0.045	0.211	0
ATP6V0B	0	-3.02684	0.028	0.193	0
RPL41	0	-1.81573	0.078	0.243	0
TPD52L1	0	-2.12188	0.077	0.241	0
SRGAP2C	0	1.26668	0.32	0.157	0
TMA7	0	-2.4135	0.034	0.197	0
NUDT3	0	-1.67579	0.152	0.315	0
IDS	0	-1.63548	0.146	0.309	0
RGS4	0	-5.01322	0.007	0.169	0
RPSA	0	-2.20735	0.053	0.215	0
DSTN	0	-1.72106	0.086	0.248	0
H3-3B	0	-16.2618	0	0.162	0
ZNF37A	0	0.819018	0.408	0.246	0
APLP1	0	-1.91423	0.191	0.353	0
DBNDD2	0	-2.3188	0.111	0.272	0
NDUFS5	0	-3.33751	0.027	0.188	0
SERPINI1	0	-1.35286	0.146	0.307	0
TMEM59L	0	-2.70184	0.038	0.199	0
APP	0	-0.851245	0.533	0.694	0
RPS13	0	-2.71947	0.022	0.182	0
GABRB1	0	-1.02051	0.247	0.406	0
SERF2	0	-1.75555	0.068	0.227	0
C18orf32	0	-2.89993	0.032	0.191	0
TARS3	0	-16.1721	0	0.159	0
TPI1	0	-2.82449	0.026	0.184	0
ATP6AP2	0	-2.30685	0.05	0.208	0
ATP5IF1	0	-2.68876	0.043	0.2	0
EFNA5	0	-1.62072	0.102	0.259	0
COX5B	0	-2.29001	0.057	0.214	0
RPS2	0	-1.73506	0.056	0.213	0
RFFL	0	0.973218	0.48	0.323	0
MIF	0	-3.70125	0.015	0.171	0
FAM53B	0	0.968949	0.36	0.204	0
DKK3	0	-1.49685	0.11	0.265	0
GAP43	0	-2.5292	0.037	0.192	0
SGCZ	0	1.28374	0.385	0.23	0
PGRMC1	0	-2.44666	0.052	0.207	0
NAT8L	0	-1.8933	0.075	0.229	0
UBA52	0	-3.05261	0.017	0.171	0
LMO4	0	-1.57567	0.114	0.267	0
TSPYL1	0	-3.5322	0.017	0.17	0
NDUFB2	0	-2.30772	0.059	0.212	0
COX6B1	0	-2.70521	0.034	0.187	0
CACNA2D3	0	-1.11546	0.129	0.282	0
RTN4	0	-0.79494	0.617	0.769	0
EEF1A1	0	-1.33056	0.106	0.258	0
ATP2B1	0	-0.856649	0.248	0.4	0
COX7A2	0	-2.95542	0.025	0.177	0
NECAB1	0	-0.876849	0.224	0.376	0
DNAJA1	0	-1.80126	0.064	0.216	0
UBL5	0	-3.71076	0.012	0.164	0
IGF1R	0	-0.571498	0.431	0.583	0
ATP1A2	0	-0.90985	0.294	0.445	0
GNAO1	0	-0.764479	0.511	0.662	0
RPS16	0	-2.66006	0.024	0.175	0
GABRA2	0	-1.67442	0.14	0.291	0
SOGA1	0	0.974074	0.347	0.196	0
RPL18A	0	-2.6872	0.02	0.17	0
RPS9	0	-1.93908	0.053	0.203	0
RPL10A	0	-2.35026	0.042	0.192	0
ZNF544	0	1.09868	0.317	0.167	0
CCDC144A	0	0.751816	0.514	0.365	0
CERS1	0	-3.12778	0.049	0.198	0
HSPA5	0	-1.8974	0.068	0.217	0
BEX4	0	-1.78811	0.098	0.247	0
DYNC2I1	0	-15.8306	0	0.149	0
GPRC5B	0	-0.81566	0.421	0.57	0
RPS3	0	-2.07089	0.047	0.195	0
PLP1	0	-1.73976	0.351	0.499	0
ENO1	0	-1.32832	0.133	0.28	0
SELENOP	0	-1.59785	0.173	0.32	0
BEX2	0	-2.42957	0.049	0.196	0
SLC22A17	0	-1.8681	0.089	0.236	0
ARHGAP5	0	-0.644287	0.47	0.616	0
GPM6B	0	-0.550286	0.649	0.795	0
SNCA	0	-0.848781	0.159	0.305	0
YWHAZ	0	-1.31697	0.213	0.359	0
PTMS	0	-2.75646	0.029	0.175	0
ATOSA	0	-15.7649	0	0.146	0
CD63	0	-1.66756	0.071	0.216	0
PRKAR1A	0	-1.44153	0.104	0.249	0
AMZ2	0	-2.86305	0.094	0.239	0
MEGF10	0	-0.756514	0.424	0.569	0
MAP1A	0	-1.75262	0.114	0.258	0
CAMK2A	0	-2.82494	0.038	0.182	0
CALY	0	-4.30488	0.01	0.154	0
HSPH1	0	-1.53562	0.067	0.211	0
KCNJ10	0	-1.26877	0.173	0.316	0
SLC25A3	0	-2.13789	0.058	0.201	0
MEMO1	0	-2.56923	0.063	0.206	0
SCOC	0	-3.03257	0.02	0.162	0
RPL23	0	-2.62339	0.022	0.164	0
FKBP5	0	3.00868	0.33	0.189	0
RPS20	0	-2.60316	0.027	0.168	0
TCF4	0	-0.503869	0.726	0.867	0
BSG	0	-1.46871	0.087	0.228	0
SYP	0	-1.96187	0.057	0.198	0
PMP22	0	-1.22331	0.22	0.361	0
ATP5MC3	0	-3.23919	0.02	0.16	0
PCGF5	0	-0.687142	0.4	0.54	0
SCD	0	-1.01139	0.266	0.406	0
SLC1A2	0	-0.875278	0.373	0.513	0
RNASE1	0	-2.54739	0.059	0.199	0
RPS29	0	-1.74103	0.083	0.223	0
RPL27	0	-3.1806	0.015	0.155	0
ZNF506	0	0.910416	0.32	0.18	0
MARCHF7	0	-15.649	0	0.14	0
ATP1B2	0	-1.31445	0.141	0.28	0
LDHB	0	-1.57225	0.114	0.253	0
SMOC1	0	1.08597	0.337	0.198	0
CNKSR3	0	1.09859	0.283	0.144	0
CREG2	0	-2.84034	0.028	0.166	0
SCG5	0	-1.96687	0.076	0.214	0
ATP5F1D	0	-2.15566	0.054	0.192	0
ELAPOR2	0	-16.2982	0	0.138	0
CRYZL1	0	1.02087	0.309	0.171	0
MYT1L	0	-0.960457	0.073	0.21	0
GRM3	0	-0.713579	0.47	0.607	0
NDUFC2	0	-2.86792	0.023	0.16	0
WIF1	0	-2.65851	0.053	0.19	0
LAMP2	0	-0.972333	0.352	0.489	0
ZFHX4	0	-0.788328	0.432	0.569	0
GPR37L1	0	-1.5025	0.128	0.264	0
MZT2B	0	-2.80298	0.028	0.164	0
CXCL14	0	-2.26079	0.044	0.18	0
GJA1	0	-1.67029	0.116	0.252	0
CCDC85B	0	-2.96577	0.018	0.153	0
CNP	0	-1.30385	0.266	0.401	0
SPCS1	0	-2.65618	0.032	0.166	0
SIRPA	0	-0.90388	0.192	0.326	0
PAMR1	0	-1.53223	0.15	0.284	0
METRN	0	-1.2067	0.164	0.298	0
AQP4	0	-0.929733	0.148	0.282	0
ARL6IP5	0	-1.14709	0.147	0.28	0
MAPK10	0	-0.773142	0.533	0.666	0
MFAP3L	0	-0.966459	0.25	0.383	0
COX6A1	0	-3.2179	0.016	0.149	0
UQCR11	0	-2.05573	0.056	0.189	0
TUBB4A	0	-1.63346	0.082	0.215	0
RPS5	0	-3.00642	0.018	0.151	0
ALDOA	0	-4.96121	0.008	0.141	0
EEF1A2	0	-3.64297	0.014	0.147	0
TLE5	0	-1.74271	0.063	0.195	0
NCDN	0	-3.82186	0.011	0.143	0
FGFR3	0	-1.42113	0.148	0.279	0
CYCS	0	-2.74261	0.028	0.159	0
ATP6V0E2	0	-1.63225	0.107	0.238	0
NDUFA3	0	-3.27715	0.019	0.15	0
TSPAN5	0	-0.625773	0.467	0.598	0
BASP1	0	-1.06328	0.144	0.274	0
GHITM	0	-3.04818	0.018	0.148	0
OAZ1	0	-1.91307	0.045	0.175	0
TAGLN3	0	-3.11426	0.027	0.156	0
QDPR	0	-1.2398	0.256	0.385	0
MRPL41	0	-3.45737	0.02	0.149	0
PFDN5	0	-1.74039	0.078	0.207	0
SNRPN	0	-1.99203	0.054	0.183	0
MRFAP1	0	-3.21249	0.016	0.144	0
SLC25A4	0	-3.28311	0.02	0.148	0
ADCY2	0	-1.00285	0.269	0.397	0
ASPH	0	-0.758171	0.354	0.482	0
TRPM3	0	-1.47372	0.248	0.376	0
PEA15	0	-1.8072	0.049	0.176	0
HHATL	0	-1.6331	0.082	0.209	0
SCHIP1	0	-2.47763	0.082	0.209	0
PRDX5	0	-3.42622	0.012	0.139	0
MARCKS	0	-0.917861	0.152	0.278	0
SSX2IP	0	-1.82535	0.071	0.197	0
KHDRBS2	0	-0.911073	0.085	0.211	0
GNG3	0	-5.18104	0.004	0.13	0
ALDOC	0	-1.75979	0.068	0.194	0
RABAC1	0	-3.18404	0.018	0.144	0
DYNLRB1	0	-3.66694	0.011	0.137	0
COPS9	0	-3.5608	0.012	0.137	0
ZNF706	0	-0.928885	0.229	0.354	0
TCEAL2	0	-3.78424	0.013	0.137	0
PARK7	0	-1.97232	0.055	0.179	0
SPTBN1	0	-0.38251	0.596	0.72	0
GABRB2	0	-1.55618	0.053	0.177	0
HSPA2	0	-2.69634	0.04	0.164	0
NFIX	0	-0.645366	0.389	0.513	0
COX7B	0	-2.5219	0.038	0.162	0
RORB	0	-1.14044	0.164	0.288	0
NDUFB4	0	-2.14161	0.047	0.17	0
TCEAL4	0	-1.81804	0.071	0.194	0
CDH2	0	-0.713839	0.341	0.464	0
EEIG1	0	-15.4183	0	0.123	0
NSF	0	-1.23911	0.17	0.293	0
SST	0	-4.6794	0.006	0.128	0
BNIP3	0	-2.38213	0.038	0.16	0
NME2	0	-2.68622	0.022	0.144	0
CALR	0	-1.55538	0.066	0.188	0
UQCRQ	0	-3.13424	0.02	0.142	0
COX8A	0	-3.35796	0.012	0.133	0
CLDND1	0	-1.391	0.258	0.379	0
PDE4D	0	-0.557319	0.619	0.74	0
PALS1	0	-15.4699	0	0.121	0
TMEM30A	0	-1.59119	0.085	0.206	0
STXBP1	0	-1.17415	0.143	0.263	0
NDUFA1	0	-3.01286	0.017	0.137	0
NFIB	0	-0.488219	0.528	0.648	0
RPL12	0	-1.89963	0.038	0.158	0
RPS15A	0	-1.71561	0.056	0.176	0
NPTXR	0	-2.32977	0.032	0.152	0
EFEMP1	0	-1.71096	0.069	0.188	0
RPL7	0	-2.09652	0.041	0.16	0
NEBL	0	-0.880997	0.362	0.481	0
DYNLL2	0	-2.65798	0.03	0.148	0
ISCU	0	-2.59773	0.022	0.139	0
MYL6	0	-1.11914	0.08	0.197	0
POU6F2	0	-1.55228	0.099	0.216	0
GDI1	0	-1.44405	0.09	0.207	0
CHD1L	0	-3.73349	0.017	0.133	0
NDUFB10	0	-3.30341	0.015	0.131	0
AFG2A	0	-15.6702	0	0.116	0
DARS1	0	-15.3001	0	0.116	0
ATP6AP1	0	-2.48889	0.03	0.146	0
FIS1	0	-2.08187	0.05	0.165	0
PRDX2	0	-3.30621	0.017	0.132	0
TMEM160	0	-3.85119	0.009	0.124	0
STXBP5	0	-0.634819	0.442	0.556	0
RAB6B	0	-2.03058	0.057	0.171	0
ATP5MC1	0	-2.78677	0.025	0.139	0
ATP5F1A	0	-1.54949	0.102	0.216	0
NDUFB7	0	-2.98824	0.02	0.134	0
HYCC2	0	-15.2339	0	0.114	0
SRSF5	0	-0.482457	0.454	0.568	0
SCG2	0	-2.86471	0.019	0.132	0
PTN	0	-0.59807	0.546	0.659	0
TNC	0	1.6874	0.177	0.064	0
FXYD1	0	-2.61211	0.035	0.148	0
CAMK2B	0	-1.26225	0.087	0.199	0
HOPX	0	-1.30099	0.083	0.195	0
NRN1	0	-3.67341	0.011	0.123	0
NEFM	0	-3.0631	0.009	0.121	0
EYA1	0	-1.39735	0.114	0.226	0
RPL27A	0	-1.79113	0.046	0.158	0
PIN1	0	-2.21575	0.039	0.151	0
EDF1	0	-1.86952	0.053	0.164	0
MAP1LC3A	0	-1.94218	0.049	0.16	0
TUBB2B	0	-1.75588	0.065	0.176	0
ARF1	0	-1.16013	0.091	0.201	0
SET	0	-1.19014	0.088	0.198	0
FKBP8	0	-1.85986	0.061	0.171	0
STMN4	0	-1.46266	0.126	0.236	0
CIRBP	0	-0.637796	0.457	0.567	0
RPS26	0	-1.64255	0.045	0.154	0
ATP1A3	0	-2.69459	0.02	0.129	0
CDIN1	0	-15.4064	0	0.109	0
KCNK1	0	-1.3338	0.101	0.21	0
PCBP1	0	-2.23686	0.03	0.138	0
SLC14A1	0	-1.22888	0.044	0.152	0
MACROH2A1	0	-15.19	0	0.108	0
RPL36A	0	-1.89055	0.033	0.141	0
RPS10	0	-3.62182	0.01	0.117	0
PNMA2	0	-2.32916	0.029	0.136	0
PHYHIP	0	-4.26161	0.007	0.114	0
NAP1L3	0	-4.144	0.007	0.114	0
LARS1	0	-15.0644	0	0.107	0
CADM2	0	-0.596759	0.748	0.855	0
PRDX6	0	-1.40001	0.087	0.193	0
ATP5MG	0	-1.35762	0.111	0.217	0
RAN	0	-2.3818	0.019	0.125	0
TUBB	0	-1.88055	0.034	0.139	0
CHN2	0	-3.25717	0.057	0.162	0
ATP5PD	0	-2.71461	0.024	0.129	0
UQCRH	0	-1.51563	0.08	0.185	0
MLLT11	0	-3.14764	0.015	0.12	0
C1QTNF4	0	-3.38882	0.013	0.118	0
RPL36AL	0	-2.95411	0.015	0.12	0
IGSF8	0	-1.77062	0.087	0.191	0
PPP4R4	0	-2.08355	0.048	0.152	0
RTL8C	0	-2.06081	0.044	0.148	0
PPDPF	0	-2.26885	0.04	0.144	0
B4GAT1	0	-3.13657	0.013	0.116	0
SAP18	0	-2.32433	0.025	0.128	0
KIF19	0	2.48036	0.136	0.033	0
SEC11C	0	-1.76779	0.055	0.158	0
CA11	0	-2.66411	0.022	0.125	0
STMN3	0	-2.31357	0.029	0.132	0
ENHO	0	-1.99302	0.047	0.149	0
CYRIA	0	-15.1692	0	0.102	0
IQCA1	0	-1.50356	0.09	0.191	0
KIF5A	0	-2.20844	0.038	0.139	0
NAGLU	0	1.48549	0.171	0.07	0
PSMA7	0	-1.31055	0.063	0.164	0
NENF	0	-1.48494	0.079	0.18	0
GABRA1	0	-2.86434	0.017	0.118	0
DST	0	-0.297331	0.816	0.916	0
CUTA	0	-3.38484	0.012	0.112	0
MT-ND6	0	-3.28551	0.012	0.112	0
AGT	0	-1.51494	0.078	0.178	0
TUBA4A	0	-4.4445	0.005	0.105	0
FBXO2	0	-2.30755	0.033	0.132	0
HSPE1	0	-1.52614	0.065	0.164	0
GSTP1	0	-2.13658	0.026	0.125	0
ARL6IP1	0	-1.95641	0.034	0.133	0
SEZ6L2	0	-2.64434	0.024	0.123	0
TRAPPC5	0	-3.84302	0.009	0.108	0
MOAP1	0	-3.29743	0.01	0.108	0
NDUFC1	0	-2.09715	0.039	0.136	0
SBDS	0	-2.16514	0.029	0.126	0
LY6H	0	-3.28425	0.012	0.109	0
DRAP1	0	-2.27825	0.023	0.12	0
CHCHD10	0	-1.60124	0.064	0.161	0
ZBTB18	0	-1.73534	0.058	0.154	0
BTF3	0	-1.97026	0.033	0.129	0
ATP6V1F	0	-3.25992	0.01	0.106	0
CEND1	0	-2.9592	0.018	0.114	0
MT-ND4L	0	-1.84603	0.022	0.118	0
S100A1	0	-3.66841	0.011	0.106	0
RNF187	0	-2.97573	0.012	0.107	0
EEF1B2	0	-1.77122	0.033	0.128	0
HSBP1	0	-1.91017	0.036	0.131	0
MYL12B	0	-1.32548	0.044	0.138	0
DCHS2	0	-2.50573	0.032	0.126	0
TSPYL4	0	-3.2758	0.014	0.107	0
PHPT1	0	-2.79608	0.016	0.109	0
RPL4	0	-1.90942	0.033	0.126	0
RETREG2	0	-2.34444	0.02	0.112	0
EIF1B	0	-1.59561	0.063	0.155	0
RPL39	0	-1.96864	0.019	0.111	0
RPLP0	0	-1.43844	0.048	0.139	0
ATP5MF	0	-2.33721	0.035	0.126	0
TXN	0	-2.47855	0.021	0.112	0
MLF2	0	-1.6307	0.053	0.144	0
STUB1	0	-1.9302	0.041	0.132	0
TUBB3	0	-2.18995	0.024	0.115	0
CDH20	0	-0.49726	0.641	0.731	0
COX5A	0	-1.73063	0.051	0.14	0
RPL22	0	-1.46981	0.048	0.137	0
S100A6	0	-2.05972	0.014	0.103	0
GRIN1	0	-2.06871	0.023	0.112	0
SV2B	0	-2.15796	0.031	0.12	0
SELENOK	0	-2.64578	0.019	0.107	0
DAD1	0	-1.84541	0.04	0.128	0
CADM3	0	-1.85851	0.039	0.126	0
CPLX2	0	-2.68059	0.021	0.107	0
RPH3A	0	-1.97399	0.033	0.119	0
AURKAIP1	0	-2.95643	0.015	0.1	0
PGM2L1	0	-2.02105	0.026	0.111	0
SLC17A7	0	-2.5645	0.015	0.1	0
TUBB4B	0	-2.31168	0.02	0.105	0
PNISR	0	-0.380574	0.69	0.774	0
CABP1	0	-2.01468	0.035	0.119	0
ZBTB16	0	1.46781	0.52	0.437	0
C4orf3	0	-2.51084	0.018	0.101	0
TUFM	0	-1.81424	0.042	0.125	0
LDHA	0	-1.89122	0.026	0.108	0
ARF3	0	-1.86383	0.032	0.114	0
SLC25A5	0	-2.33504	0.033	0.115	0
METTL26	0	-2.58083	0.021	0.103	0
TTC9B	0	-2.55491	0.02	0.101	0
SV2A	0	-1.73896	0.037	0.118	0
PSMC5	0	-2.09501	0.027	0.106	0
ZMAT2	0	-2.18351	0.022	0.1	0
NFIA	0	-0.382309	0.784	0.86	0
FMNL2	0	-0.465527	0.812	0.888	0
ZBTB20	0	-0.371798	0.918	0.963	0
CADM1	9.90549e-308	-0.573857	0.643	0.735	3.68118e-303
PBX1	1.3176e-306	-0.456795	0.575	0.687	4.89661e-302
LPIN1	5.31779e-306	-0.896991	0.218	0.34	1.97625e-301
NDUFAB1	7.21914e-306	-1.80723	0.048	0.134	2.68285e-301
SLC38A1	2.03834e-304	-1.61466	0.124	0.234	7.57508e-300
ITPKB	3.83218e-304	-0.645573	0.28	0.41	1.42415e-299
RCAN2	9.506e-304	-0.813804	0.234	0.364	3.53272e-299
TOGARAM2	1.92799e-303	-2.31947	0.028	0.1	7.165e-299
RNF182	9.90647e-303	-1.81782	0.058	0.149	3.68154e-298
LAMP1	7.39032e-302	-1.12588	0.166	0.278	2.74647e-297
SPOCK2	1.74136e-301	-1.44505	0.073	0.17	6.47142e-297
ATP5PO	2.79349e-301	-1.80487	0.042	0.124	1.03814e-296
NPM1	4.21106e-301	-1.20236	0.08	0.176	1.56496e-296
SERINC3	4.5868e-301	-1.20343	0.118	0.223	1.70459e-296
GPM6A	5.04739e-301	-0.736005	0.44	0.587	1.87576e-296
MGST3	4.49014e-300	-1.00694	0.181	0.298	1.66867e-295
LGI4	5.30522e-300	-1.66613	0.076	0.169	1.97158e-295
HLA-A	8.67473e-300	-1.12484	0.078	0.178	3.22379e-295
RYR3	6.45112e-299	-1.16426	0.192	0.308	2.39743e-294
TRIM13	6.90846e-299	0.850766	0.42	0.282	2.56739e-294
CAMK2G	1.54741e-298	-1.02048	0.294	0.408	5.75065e-294
TSC22D4	9.22765e-298	-0.910014	0.244	0.358	3.42927e-293
ACOT11	1.08887e-297	-1.0953	0.175	0.297	4.04658e-293
SORBS1	8.27486e-296	-0.689881	0.354	0.49	3.07519e-291
MYH11	1.13877e-295	1.07951	0.16	0.064	4.232e-291
ABLIM1	1.43265e-293	-0.919799	0.27	0.391	5.32416e-289
NDUFA5	2.2938e-293	-1.37224	0.095	0.194	8.52444e-289
CDC42BPA	4.06179e-293	-0.37758	0.664	0.782	1.50948e-288
ADGRL3	2.46878e-291	-0.404987	0.656	0.767	9.17471e-287
NPAS3	1.06878e-290	-0.450427	0.767	0.826	3.97191e-286
IGFBP7	1.64778e-290	-0.639549	0.127	0.246	6.12365e-286
RANBP3L	2.77522e-290	-1.21571	0.173	0.293	1.03135e-285
NGRN	1.7412e-289	-1.81642	0.038	0.114	6.47084e-285
RPL31	2.13659e-289	-1.14348	0.104	0.202	7.9402e-285
ADGRB2	1.76189e-287	-1.84568	0.037	0.114	6.54772e-283
HSPA1A	2.67373e-287	-1.71671	0.058	0.145	9.93639e-283
ZNF585B	4.17563e-286	1.06174	0.243	0.128	1.55179e-281
SIPA1L1	5.54126e-286	-0.477332	0.553	0.666	2.0593e-281
PIK3R3	9.05578e-286	1.33695	0.193	0.092	3.3654e-281
TMED7	3.6773e-285	-1.56455	0.065	0.155	1.36659e-280
PRKX	6.44527e-285	1.26083	0.193	0.089	2.39525e-280
RAB14	1.18946e-283	-1.05238	0.137	0.241	4.42039e-279
MPC2	4.21124e-283	-1.5323	0.042	0.119	1.56502e-278
TJP1	9.32318e-283	-0.402164	0.696	0.81	3.46477e-278
TMEM132A	1.43457e-282	-1.68802	0.057	0.144	5.33129e-278
NT5DC1	5.99105e-282	-0.743564	0.315	0.441	2.22645e-277
FEZ1	1.28961e-281	-0.71166	0.313	0.439	4.79259e-277
CPNE8	1.38877e-280	-1.07024	0.083	0.179	5.1611e-276
MICOS13	1.96731e-280	-1.74197	0.037	0.112	7.31111e-276
TRPS1	4.21269e-280	-0.648736	0.537	0.624	1.56556e-275
CD47	8.16069e-277	-0.805532	0.305	0.411	3.03276e-272
SPDYE3	1.33916e-276	1.48177	0.17	0.073	4.97671e-272
SLC35A3	1.54464e-275	1.01372	0.234	0.121	5.74034e-271
PPP3CA	2.98448e-275	-0.432983	0.529	0.631	1.10912e-270
EEF1G	6.77259e-275	-1.44615	0.047	0.128	2.5169e-270
LGI1	2.43438e-274	-1.06397	0.145	0.256	9.04689e-270
SUB1	9.5061e-274	-1.10928	0.147	0.253	3.53275e-269
JTB	4.24241e-273	-1.78143	0.038	0.114	1.57661e-268
ENPP4	1.55964e-272	-1.39794	0.101	0.196	5.79608e-268
AK5	1.81013e-272	-0.565158	0.331	0.471	6.72699e-268
ATP1A1	1.03163e-271	-1.05082	0.182	0.284	3.83383e-267
NCL	7.07145e-271	-0.985731	0.123	0.225	2.62796e-266
MTAP	5.82302e-270	0.814844	0.357	0.225	2.16401e-265
BTBD8	2.41538e-269	-0.946951	0.252	0.358	8.97627e-265
CSF2RA	2.00688e-268	2.05192	0.159	0.073	7.45817e-264
CTSF	3.65068e-268	-1.70311	0.065	0.149	1.3567e-263
MDGA2	1.32016e-267	0.614138	0.456	0.314	4.9061e-263
TMOD2	1.84538e-267	-0.758383	0.302	0.411	6.858e-263
RPL5	2.03683e-267	-0.938691	0.162	0.273	7.56947e-263
RACK1	6.31514e-267	-1.08286	0.098	0.193	2.34689e-262
DNAH7	1.29815e-265	-1.50186	0.126	0.226	4.82431e-261
CLN8	2.15783e-265	1.2044	0.185	0.087	8.01915e-261
KRIT1	1.17095e-264	0.788719	0.335	0.206	4.35162e-260
FAM107A	5.62142e-264	-0.774576	0.104	0.208	2.08909e-259
AKT3	4.72091e-263	-0.304364	0.754	0.841	1.75443e-258
SASH1	7.20898e-263	-0.43513	0.56	0.67	2.67907e-258
EEF1AKMT2	1.87175e-262	0.86732	0.26	0.144	6.95599e-258
TIA1	2.92455e-262	0.911273	0.269	0.145	1.08685e-257
SPTAN1	6.05028e-261	-0.621039	0.259	0.379	2.24846e-256
DSCAM	1.10114e-260	0.616694	0.397	0.263	4.09217e-256
PALM	1.4578e-260	-1.27342	0.106	0.201	5.41761e-256
PDCD5	6.38857e-260	-1.76203	0.044	0.119	2.37419e-255
ANK2	2.32697e-259	-0.299964	0.692	0.827	8.6477e-255
NDUFA8	2.36115e-259	-1.9055	0.033	0.103	8.77473e-255
NR3C2	2.93108e-259	-0.584669	0.423	0.536	1.08928e-254
PEX5L	1.25145e-258	-0.435813	0.39	0.554	4.65078e-254
ZDHHC21	7.99651e-257	-0.537952	0.422	0.522	2.97174e-252
KCNH7	3.40606e-256	2.47026	0.134	0.054	1.2658e-251
YPEL3	5.10675e-255	-1.17954	0.121	0.219	1.89782e-250
PON2	5.20458e-255	-0.57173	0.407	0.511	1.93418e-250
CCSER1	5.71569e-255	-0.596596	0.119	0.224	2.12412e-250
SDC4	1.2444e-254	-1.70919	0.055	0.135	4.62455e-250
SELENOT	1.33455e-253	-1.08537	0.132	0.229	4.95958e-249
CPOX	5.02577e-253	1.21622	0.2	0.099	1.86773e-248
PPP1R1B	2.48772e-252	-1.65931	0.038	0.111	9.2451e-248
TPPP	1.86993e-251	-1.04859	0.118	0.217	6.94923e-247
VDAC1	4.2379e-251	-0.936313	0.096	0.192	1.57493e-246
CSTB	8.03928e-251	-1.57149	0.042	0.117	2.98764e-246
TNRC6A	8.38677e-251	-0.346332	0.708	0.79	3.11678e-246
AHCYL1	1.14803e-250	-0.752225	0.297	0.399	4.26644e-246
MT1E	1.25465e-249	-1.36501	0.051	0.131	4.66266e-245
OAF	3.67975e-249	-1.03063	0.128	0.23	1.3675e-244
HNRNPK	1.10689e-248	-0.860457	0.201	0.305	4.11352e-244
GRIN2C	1.18199e-248	-1.48269	0.091	0.181	4.39264e-244
MGST1	1.4389e-248	-0.856003	0.151	0.258	5.34739e-244
CBX6	3.28395e-245	-1.38745	0.079	0.162	1.22041e-240
CLDN10	3.38299e-245	-1.26348	0.095	0.186	1.25722e-240
PRRX1	5.21137e-245	-1.02865	0.125	0.226	1.9367e-240
THRB	7.35095e-245	-0.623119	0.257	0.376	2.73183e-240
ZNF428	8.92788e-245	-1.31143	0.062	0.139	3.31787e-240
DDX19B	8.76159e-244	1.2317	0.157	0.071	3.25607e-239
PREPL	1.99792e-243	-0.877114	0.275	0.37	7.42488e-239
MYO6	1.01398e-242	-0.356017	0.619	0.716	3.76824e-238
NPTN	4.89857e-242	-0.777105	0.207	0.313	1.82045e-237
ATP6V1E1	1.02643e-241	-1.20553	0.112	0.201	3.81453e-237
PPP2R1A	1.33342e-241	-1.31594	0.085	0.172	4.95539e-237
RBFA	1.59344e-241	1.6252	0.103	0.032	5.9217e-237
KCND2	2.27342e-241	0.662555	0.34	0.218	8.44872e-237
NDRG4	1.14811e-240	-1.09554	0.101	0.195	4.26673e-236
U2SURP	1.88069e-240	-0.392703	0.485	0.581	6.98921e-236
SSBP2	2.92933e-240	-0.356176	0.587	0.699	1.08863e-235
ZNF652	7.13772e-240	0.908457	0.526	0.421	2.65259e-235
NSMF	6.01541e-239	-1.29435	0.08	0.166	2.23551e-234
GRID2	9.358e-239	0.428044	0.587	0.457	3.47771e-234
HLF	2.4046e-238	-1.24375	0.076	0.162	8.9362e-234
MLC1	2.80923e-238	-1.31886	0.085	0.173	1.04399e-233
GRINA	7.80311e-238	-1.13155	0.07	0.15	2.89987e-233
NAPB	1.14077e-237	-1.15867	0.125	0.216	4.23945e-233
SLC39A12	1.86957e-237	-1.32368	0.082	0.168	6.94789e-233
TSPAN7	4.28394e-237	-0.598098	0.333	0.445	1.59204e-232
ANKUB1	4.80057e-237	0.890383	0.477	0.347	1.78404e-232
ZNF551	1.34491e-236	1.29045	0.144	0.065	4.99809e-232
TMEM14B	2.4912e-236	0.730474	0.399	0.272	9.25806e-232
SPTLC2	2.69519e-236	0.98476	0.514	0.405	1.00161e-231
FGD6	3.11635e-236	-0.861777	0.161	0.266	1.15813e-231
SDC3	3.73604e-236	-1.01545	0.098	0.188	1.38842e-231
KIF2A	5.57013e-236	0.596983	0.51	0.374	2.07003e-231
STAG3	6.37674e-236	1.02449	0.229	0.123	2.36979e-231
PCLO	9.47542e-236	-0.689839	0.102	0.198	3.52135e-231
FGFR2	5.55652e-235	-0.445702	0.444	0.569	2.06497e-230
GLI3	2.35974e-234	-0.872344	0.162	0.265	8.76951e-230
SPOCK3	2.44669e-234	-0.531472	0.402	0.531	9.09263e-230
TOMM6	4.34183e-234	-1.80157	0.037	0.103	1.61355e-229
SCARA3	6.79454e-234	-1.19002	0.098	0.183	2.52505e-229
RGS20	1.22318e-232	-0.92908	0.145	0.249	4.5457e-228
TESK2	2.12926e-232	0.797895	0.336	0.217	7.91298e-228
PSD3	2.24645e-231	-0.293495	0.705	0.801	8.34848e-227
MAST4	6.26624e-231	-0.737777	0.397	0.494	2.32872e-226
GABBR1	1.32749e-230	-0.666387	0.246	0.358	4.93335e-226
PMP2	1.54886e-230	-0.709781	0.138	0.235	5.75602e-226
ARNT2	3.22911e-230	-0.376347	0.474	0.582	1.20003e-225
FLRT2	4.10261e-230	-0.84432	0.25	0.36	1.52465e-225
NDFIP2	4.32845e-230	-1.14716	0.129	0.221	1.60858e-225
TKT	7.76136e-230	-0.869344	0.125	0.217	2.88435e-225
ARHGAP29	8.20394e-230	-1.33744	0.059	0.138	3.04883e-225
IQSEC1	1.29036e-229	-0.552655	0.321	0.425	4.79535e-225
ADCYAP1R1	1.30273e-229	-1.32996	0.07	0.148	4.84133e-225
VWA1	1.75112e-229	-1.71669	0.058	0.132	6.50769e-225
DBI	3.26849e-229	-1.12734	0.084	0.171	1.21467e-224
UMAD1	6.06112e-229	0.616182	0.377	0.249	2.2525e-224
CDH18	1.22239e-228	-0.99758	0.08	0.163	4.54279e-224
ADD3	1.64072e-228	-0.390466	0.576	0.678	6.09743e-224
PINK1	4.9839e-228	-1.48778	0.06	0.135	1.85217e-223
LAPTM4A	8.10757e-227	-1.24391	0.078	0.16	3.01302e-222
YWHAE	2.7005e-226	-0.713133	0.328	0.419	1.00359e-221
ARHGEF12	2.9083e-226	-0.511918	0.39	0.507	1.08081e-221
GABARAPL1	3.0958e-226	-1.40377	0.076	0.159	1.15049e-221
MAP1LC3B	7.60212e-226	-1.11016	0.07	0.149	2.82517e-221
SGTB	2.59108e-225	-1.47455	0.046	0.112	9.62922e-221
MAGI2	3.28162e-225	-0.28508	0.757	0.857	1.21955e-220
CTNND1	4.75985e-225	0.670395	0.516	0.396	1.7689e-220
ARL8A	7.39948e-225	-1.36965	0.1	0.184	2.74987e-220
TMEM47	1.59063e-223	-1.30724	0.054	0.124	5.91125e-219
KIAA1671	1.78147e-223	-0.870915	0.144	0.244	6.62046e-219
FUT9	1.78342e-223	-0.528131	0.503	0.596	6.62774e-219
EPHA4	5.43108e-222	-0.723168	0.097	0.188	2.01835e-217
MAPK4	1.21933e-221	-0.943675	0.163	0.265	4.53141e-217
SATB1	1.76669e-221	-1.4715	0.069	0.142	6.56554e-217
MAPRE2	2.71754e-221	-0.475769	0.459	0.569	1.00992e-216
KCTD1	6.35591e-221	-0.848299	0.169	0.269	2.36205e-216
ZHX2	9.8687e-221	-0.437937	0.537	0.625	3.6675e-216
ARAP2	1.89212e-220	-0.300591	0.61	0.743	7.03168e-216
TOB1	2.01626e-220	-1.44961	0.059	0.132	7.49304e-216
CLSTN1	7.67613e-220	-0.723985	0.26	0.357	2.85268e-215
ATP5MC2	4.5576e-219	-1.11539	0.128	0.218	1.69374e-214
CLN5	1.56274e-217	1.09878	0.189	0.097	5.8076e-213
DHRSX	5.39632e-217	0.788172	0.315	0.202	2.00543e-212
SPARC	3.67091e-216	-0.825143	0.069	0.148	1.36422e-211
NTRK2	4.43493e-216	-0.639799	0.51	0.596	1.64815e-211
ST13	5.33282e-216	-0.941498	0.121	0.212	1.98184e-211
ABHD2	9.76079e-216	-0.535945	0.335	0.446	3.6274e-211
GALNT18	1.40331e-215	-0.837751	0.156	0.252	5.21512e-211
IPCEF1	1.69529e-215	1.75944	0.209	0.12	6.30021e-211
OPTN	5.15248e-215	-1.1838	0.089	0.171	1.91482e-210
GNAQ	1.96592e-214	-0.164804	0.767	0.845	7.30596e-210
PAPPA	5.09485e-214	1.75131	0.127	0.053	1.8934e-209
PPM1K	5.23848e-214	-0.661435	0.272	0.373	1.94678e-209
ATP6V1G1	2.25697e-213	-1.23358	0.056	0.129	8.38756e-209
EGLN3	5.58289e-213	-0.849809	0.185	0.282	2.07477e-208
CAPNS1	5.11996e-212	-1.34653	0.038	0.101	1.90273e-207
PRKACB	5.80254e-212	-0.406099	0.532	0.631	2.1564e-207
SRGAP2B	7.64165e-212	0.864137	0.265	0.163	2.83987e-207
CTNND2	1.28527e-211	-0.453865	0.715	0.789	4.77644e-207
NDUFB1	1.86298e-211	-1.28257	0.08	0.161	6.9234e-207
TRIM73	2.54489e-211	1.15535	0.163	0.079	9.45759e-207
SLC7A11	2.68756e-211	-0.924848	0.184	0.288	9.98778e-207
AGBL4	6.09841e-211	-0.557752	0.18	0.286	2.26635e-206
PHGDH	6.85935e-211	-1.45886	0.072	0.147	2.54914e-206
NDUFA11	3.51572e-210	-1.44993	0.047	0.114	1.30655e-205
ZDHHC14	4.06191e-210	0.719887	0.562	0.456	1.50953e-205
HSP90B1	8.08922e-210	-0.673207	0.166	0.267	3.0062e-205
ZBTB8A	2.48324e-209	1.19302	0.169	0.085	9.22847e-205
ESRRG	3.0833e-209	-0.510001	0.419	0.529	1.14585e-204
PCDH9	3.08427e-209	-0.250805	0.786	0.882	1.14621e-204
DNAJA2	3.49833e-209	-1.36868	0.054	0.126	1.30008e-204
NPAS2	4.1079e-209	-0.850808	0.15	0.245	1.52662e-204
HEPACAM	4.15029e-209	-0.559579	0.384	0.483	1.54237e-204
VIM	4.60938e-208	-0.50501	0.063	0.141	1.71298e-203
TSC22D1	7.98026e-208	-0.465303	0.339	0.441	2.9657e-203
ZSCAN26	8.38829e-208	1.0447	0.189	0.099	3.11734e-203
SAMD12	9.76017e-208	-0.620598	0.419	0.528	3.62717e-203
CDS1	1.01025e-207	-1.4597	0.041	0.106	3.7544e-203
DNM3	3.5513e-207	-0.34335	0.704	0.813	1.31977e-202
TEAD1	3.92354e-207	-0.482905	0.357	0.457	1.45811e-202
PFN2	4.75095e-207	-1.61484	0.041	0.105	1.7656e-202
SGK1	4.96748e-207	0.653962	0.593	0.509	1.84606e-202
HMGB1	1.26403e-206	-0.325332	0.536	0.624	4.69753e-202
DAGLB	1.39291e-206	1.59758	0.164	0.086	5.17648e-202
VDAC2	1.46669e-206	-1.33729	0.06	0.132	5.45067e-202
PRDM16	1.61762e-206	-0.910581	0.14	0.234	6.01156e-202
SLC12A2	2.50997e-206	-0.884129	0.349	0.433	9.32781e-202
MRAS	9.47564e-206	-1.05692	0.131	0.218	3.52143e-201
CEP85L	6.38979e-205	-0.468535	0.476	0.565	2.37464e-200
COL5A3	1.20518e-204	-0.830926	0.217	0.317	4.4788e-200
EIF1AX	2.19e-204	-0.916714	0.092	0.172	8.13868e-200
APLP2	5.95561e-204	-0.68483	0.181	0.28	2.21328e-199
BRK1	5.99519e-204	-1.17062	0.058	0.127	2.22799e-199
LAMTOR1	7.17059e-204	-1.41465	0.056	0.125	2.66481e-199
DAPK1	2.01661e-203	-0.69324	0.157	0.255	7.49434e-199
SMIM7	7.09019e-203	0.868939	0.236	0.136	2.63493e-198
PPP2R3B	1.78888e-202	1.36148	0.112	0.046	6.64802e-198
SNU13	1.08792e-201	-1.19496	0.059	0.129	4.04302e-197
SLC6A1	1.45827e-201	-0.59066	0.494	0.58	5.41937e-197
DGKZ	1.52364e-201	-0.927497	0.156	0.242	5.66231e-197
MRPS28	3.57647e-201	0.683794	0.351	0.234	1.32912e-196
CHST3	2.90249e-200	1.14113	0.226	0.132	1.07865e-195
NDUFS7	4.49017e-200	-1.36888	0.086	0.162	1.66868e-195
KNOP1	5.41776e-200	-0.770073	0.285	0.38	2.0134e-195
TIGAR	8.99089e-200	1.26617	0.153	0.075	3.34128e-195
SHISA4	1.50856e-199	-1.84523	0.038	0.1	5.60626e-195
DCC	2.95589e-199	0.446989	0.306	0.19	1.0985e-194
CABLES1	6.59093e-199	-0.69106	0.258	0.362	2.44939e-194
ATP6V1B2	9.84759e-199	-0.811444	0.092	0.171	3.65966e-194
PBXIP1	1.08085e-198	-1.2675	0.061	0.133	4.01675e-194
CD59	1.14882e-198	-1.06515	0.077	0.151	4.26937e-194
INKA2	1.32124e-198	0.990991	0.206	0.114	4.91013e-194
SHPK	4.4867e-198	1.13039	0.145	0.07	1.66739e-193
CADPS2	2.66267e-197	-0.577592	0.169	0.266	9.89527e-193
TCEA2	1.14147e-196	-1.56626	0.046	0.109	4.24204e-192
GRIA2	1.18742e-196	-0.19498	0.572	0.681	4.4128e-192
CADM4	1.82644e-196	-0.95566	0.147	0.233	6.78759e-192
SLC16A3	2.77167e-196	1.34184	0.117	0.048	1.03004e-191
RBM27	2.83195e-196	0.858032	0.288	0.183	1.05244e-191
ACSS1	1.03911e-195	-0.573681	0.263	0.37	3.86163e-191
COL16A1	3.19434e-195	-0.720443	0.203	0.297	1.18711e-190
PDE7B	5.47474e-195	-0.631192	0.296	0.397	2.03458e-190
NKX6-2	8.15164e-195	-1.49676	0.126	0.203	3.02939e-190
ACADVL	1.34381e-194	-1.01145	0.134	0.22	4.99399e-190
CAP2	4.348e-194	-1.06789	0.061	0.13	1.61585e-189
PUF60	1.9112e-193	-1.53929	0.044	0.105	7.1026e-189
DDAH1	3.37961e-193	-0.741701	0.242	0.341	1.25596e-188
LRRTM3	3.74017e-193	0.787043	0.528	0.436	1.38996e-188
DDR1	4.17717e-193	-0.886088	0.139	0.224	1.55236e-188
GREB1L	1.75468e-192	-1.17914	0.12	0.199	6.5209e-188
SNX3	1.84545e-192	-0.94152	0.149	0.237	6.85826e-188
CORO7	2.01713e-192	0.863565	0.243	0.145	7.49628e-188
ADRA1A	2.62063e-192	-0.787966	0.166	0.256	9.73906e-188
ANAPC10	6.92345e-192	0.767656	0.272	0.166	2.57296e-187
ZNF709	8.32324e-192	1.23213	0.144	0.07	3.09316e-187
KHDRBS3	1.67439e-191	0.495103	0.42	0.304	6.22255e-187
ACTN1	1.31492e-190	-1.06172	0.046	0.108	4.88662e-186
MTHFD1L	2.39894e-190	0.739132	0.377	0.268	8.91518e-186
SPART	2.99308e-190	-0.53994	0.361	0.457	1.11232e-185
TTC3	5.80909e-190	-0.278264	0.583	0.67	2.15883e-185
SEPTIN4	6.1324e-190	-0.85895	0.211	0.302	2.27898e-185
WWC1	9.73576e-190	-1.0037	0.154	0.241	3.6181e-185
GLCCI1	1.44803e-189	0.790552	0.491	0.39	5.3813e-185
CGNL1	2.21223e-189	-1.05679	0.106	0.191	8.22132e-185
KCNMB4	3.9264e-189	1.121	0.328	0.24	1.45917e-184
GFOD1	5.70477e-189	-0.706832	0.184	0.279	2.12006e-184
TMEM9B	1.17307e-188	-1.28503	0.068	0.137	4.3595e-184
LRRC8C	2.36483e-188	0.772017	0.262	0.165	8.78842e-184
CACNB2	5.27219e-188	-0.911832	0.321	0.409	1.9593e-183
PDK4	8.76127e-188	2.06226	0.244	0.154	3.25595e-183
PPP1R14A	1.40875e-187	-1.30485	0.13	0.21	5.23535e-183
PEG3	2.09783e-187	-1.29222	0.041	0.1	7.79615e-183
ATP2B2	3.28694e-187	-0.503972	0.212	0.314	1.22153e-182
LRP1	4.29105e-187	-0.526686	0.309	0.411	1.59468e-182
NRG3	1.30878e-186	-0.635108	0.403	0.508	4.86382e-182
KLHL32	2.99538e-186	-0.318674	0.489	0.606	1.11317e-181
RUNX1T1	3.17818e-186	-0.720679	0.232	0.327	1.18111e-181
NRCAM	1.00285e-185	-0.334636	0.379	0.495	3.7269e-181
GTF2H2	1.06456e-185	0.997644	0.176	0.092	3.95621e-181
FAM3C	1.78077e-185	-1.03545	0.085	0.157	6.61788e-181
TENM2	1.86518e-185	-0.604129	0.2	0.306	6.93157e-181
CDKL3	2.73279e-185	0.864631	0.238	0.141	1.01559e-180
RFX3	4.50246e-185	-0.385678	0.552	0.631	1.67325e-180
ZNF605	1.06643e-184	1.07425	0.134	0.063	3.96318e-180
GRIN2A	1.68616e-184	-0.374355	0.101	0.185	6.26627e-180
DNM1	6.41396e-184	-0.715776	0.146	0.234	2.38362e-179
KCNA2	2.64289e-183	-1.05813	0.098	0.177	9.82176e-179
DOCK1	3.51871e-183	-0.317079	0.629	0.724	1.30766e-178
ZNF626	8.64011e-183	0.798583	0.242	0.143	3.21092e-178
EDNRB	9.48787e-183	-1.03653	0.112	0.191	3.52598e-178
ARSG	9.71412e-183	1.20638	0.135	0.061	3.61006e-178
SEPTIN8	1.81528e-182	-0.728226	0.224	0.311	6.74611e-178
UQCRFS1	2.13698e-182	-1.3906	0.05	0.114	7.94167e-178
RAPGEF3	2.41036e-182	-0.997141	0.164	0.25	8.95762e-178
WLS	3.79664e-182	-0.560368	0.225	0.322	1.41094e-177
ZNF565	6.26416e-182	0.690884	0.425	0.311	2.32795e-177
MYCBP	2.5387e-181	1.3174	0.114	0.05	9.43459e-177
PSD2	4.29195e-181	-0.893622	0.186	0.276	1.59502e-176
SLC4A4	5.4663e-181	-0.690626	0.259	0.36	2.03144e-176
KLKB1	6.22826e-181	-1.25433	0.071	0.14	2.31461e-176
BMPR1B	1.64806e-180	-0.896245	0.182	0.275	6.12467e-176
NCKAP1	2.71741e-180	-0.462903	0.388	0.486	1.00987e-175
TRMT9B	2.87303e-180	-1.19946	0.058	0.122	1.0677e-175
SELENOH	1.35406e-179	-1.04363	0.057	0.124	5.0321e-175
ROBO1	1.42516e-179	-0.412337	0.477	0.574	5.29633e-175
ADGRB3	1.51415e-179	-0.303845	0.707	0.821	5.62704e-175
MPZL1	1.99152e-179	0.979856	0.329	0.234	7.40109e-175
PLEKHB1	2.21417e-179	-0.882393	0.163	0.25	8.2285e-175
CLK1	2.68875e-179	-0.648953	0.277	0.369	9.99219e-175
CISD1	5.2056e-179	-1.103	0.08	0.149	1.93456e-174
GABRG1	1.31767e-178	-1.11206	0.092	0.165	4.89687e-174
CHRDL1	1.88111e-178	-1.30216	0.06	0.129	6.99076e-174
ENO4	2.22185e-178	1.18429	0.293	0.197	8.25707e-174
CACHD1	2.93323e-178	-0.723943	0.221	0.317	1.09008e-173
SPATS2L	2.94507e-178	-0.380372	0.352	0.451	1.09448e-173
ZNF512	8.61619e-178	0.947197	0.206	0.117	3.20204e-173
YAP1	1.18555e-177	-0.681311	0.143	0.233	4.40586e-173
SPON1	2.39655e-177	-0.896623	0.227	0.312	8.90629e-173
NUCKS1	4.67456e-177	-0.492735	0.358	0.444	1.73721e-172
RERG	8.76746e-177	-1.06125	0.123	0.206	3.25825e-172
RTKN	1.30075e-176	0.765738	0.27	0.17	4.83396e-172
SRI	1.30267e-176	-0.854637	0.126	0.206	4.84113e-172
CLIP3	1.68957e-176	-1.31276	0.056	0.119	6.27895e-172
SLC3A1	2.93253e-176	1.44028	0.111	0.047	1.08981e-171
CRB1	3.45689e-176	-0.503544	0.361	0.45	1.28468e-171
MBNL2	1.34449e-175	-0.359621	0.613	0.712	4.99652e-171
EIF4G2	1.59302e-175	-0.748834	0.153	0.237	5.92013e-171
ATL1	1.70648e-175	-0.597857	0.275	0.365	6.34179e-171
PLIN3	2.0737e-175	1.17561	0.12	0.053	7.70649e-171
IKZF2	2.85146e-175	0.650249	0.405	0.304	1.05969e-170
SCN2A	3.85886e-175	-0.578927	0.13	0.213	1.43407e-170
LHFPL3	5.13393e-175	0.455551	0.282	0.175	1.90792e-170
ZNF587B	5.40452e-175	1.0695	0.157	0.082	2.00848e-170
PCM1	2.8942e-174	-0.240656	0.665	0.731	1.07557e-169
FGF2	3.01056e-174	-0.809242	0.13	0.212	1.11881e-169
MZT2A	5.28404e-174	-1.44519	0.048	0.109	1.96371e-169
PSMD8	8.70891e-174	-1.16218	0.059	0.124	3.23649e-169
MAPK8IP1	8.925e-174	-1.18781	0.073	0.136	3.3168e-169
GTF2IRD2	2.27151e-173	0.823665	0.217	0.127	8.44163e-169
GREM1	2.79343e-173	-1.50676	0.055	0.118	1.03812e-168
CNTN1	4.01127e-173	-0.413591	0.359	0.468	1.49071e-168
KIF21A	5.8291e-173	-0.351413	0.37	0.459	2.16627e-168
TENM3	9.49798e-173	-1.02127	0.067	0.134	3.52973e-168
GFAP	1.00296e-172	-0.340159	0.093	0.174	3.72731e-168
AASDHPPT	1.5261e-172	-1.06227	0.099	0.171	5.67145e-168
ZNF655	1.64681e-172	0.707654	0.287	0.185	6.12005e-168
PLEKHA7	2.56275e-172	-0.856706	0.143	0.224	9.52395e-168
PLCB1	2.93524e-172	-0.252881	0.367	0.492	1.09082e-167
ID2	3.20524e-172	-0.731896	0.116	0.201	1.19116e-167
MAGED2	3.72411e-172	-1.36295	0.045	0.103	1.38399e-167
PLSCR4	6.96968e-172	-0.739027	0.155	0.244	2.59014e-167
ASAP2	8.34788e-172	-0.622667	0.247	0.339	3.10232e-167
SRGAP2	2.08664e-171	0.652527	0.462	0.348	7.75458e-167
STK10	2.33129e-171	0.868094	0.202	0.115	8.66378e-167
PDZRN3	3.24641e-171	-0.591	0.229	0.323	1.20646e-166
GPC1	1.25805e-170	-1.26119	0.074	0.143	4.6753e-166
PRKAR2B	1.25916e-170	-0.938294	0.066	0.13	4.67942e-166
KIAA1755	1.31932e-170	-0.613476	0.272	0.366	4.90299e-166
PLEKHA6	1.80852e-170	-0.680552	0.185	0.27	6.72101e-166
MBNL1	2.20772e-170	-0.343017	0.643	0.724	8.20455e-166
ARFGEF3	2.52358e-170	-0.544088	0.419	0.51	9.37838e-166
ARHGAP32	3.03679e-170	-0.395941	0.461	0.544	1.12856e-165
DOCK5	3.38787e-170	0.0949934	0.382	0.578	1.25903e-165
PHLPP1	5.45416e-170	-0.353584	0.715	0.806	2.02693e-165
GPR37	1.53749e-169	-1.23007	0.188	0.26	5.71378e-165
SOX5	2.10272e-169	-0.523599	0.443	0.528	7.81432e-165
COX7A2L	6.74199e-169	-1.15459	0.078	0.141	2.50552e-164
DDX5	3.06134e-168	-0.258775	0.644	0.715	1.13769e-163
KCNQ5	2.469e-167	-0.289923	0.065	0.134	9.17553e-163
FBXL18	2.558e-167	0.794427	0.215	0.126	9.5063e-163
TBCE	3.73869e-167	1.13912	0.117	0.053	1.38941e-162
CIAO2B	5.2204e-167	-1.38165	0.049	0.108	1.94006e-162
R3HDM1	7.34764e-166	-0.199764	0.432	0.534	2.7306e-161
PGAM1	1.35133e-165	-1.17111	0.047	0.102	5.02194e-161
CDHR3	1.60596e-165	-0.787529	0.157	0.242	5.96822e-161
ARGLU1	2.89813e-165	-0.221606	0.73	0.795	1.07703e-160
TMX4	3.636e-165	-0.961729	0.098	0.17	1.35125e-160
CAMK4	6.69326e-165	-0.632419	0.177	0.265	2.48742e-160
GDAP1	7.63122e-165	-0.423276	0.415	0.505	2.83599e-160
NELL2	8.1066e-165	-0.389704	0.093	0.168	3.01265e-160
PLCH1	1.58112e-164	-1.17101	0.081	0.147	5.8759e-160
FAM228B	3.32781e-164	0.583484	0.409	0.302	1.23671e-159
FBXL3	2.61237e-163	-0.723662	0.145	0.223	9.70833e-159
ITGB5	3.36689e-163	-0.741786	0.148	0.229	1.25124e-158
MSRB3	3.84417e-163	-0.820493	0.089	0.162	1.42861e-158
AHI1	7.53465e-163	-0.289229	0.522	0.609	2.8001e-158
KIAA0319	8.61622e-163	-0.900954	0.112	0.19	3.20205e-158
SVIP	1.10781e-162	-1.0384	0.102	0.173	4.11694e-158
FIP1L1	1.68313e-162	0.65734	0.343	0.234	6.255e-158
NDUFS6	1.79586e-162	-1.17527	0.062	0.124	6.67396e-158
LONRF2	2.23299e-162	-0.752765	0.149	0.228	8.29847e-158
SYT9	3.42035e-162	-0.612725	0.271	0.363	1.2711e-157
UNC5C	4.41322e-162	-0.172528	0.534	0.669	1.64008e-157
NDUFB5	5.57658e-162	-1.45666	0.06	0.122	2.07243e-157
VASH1	5.86403e-162	1.03622	0.248	0.162	2.17925e-157
RHOJ	9.81101e-162	-0.713427	0.159	0.244	3.64606e-157
ATP5PB	1.19654e-161	-1.10254	0.083	0.149	4.44669e-157
NCAM1	1.41705e-161	-0.247802	0.718	0.813	5.26618e-157
CHST1	1.66944e-161	-0.995701	0.053	0.112	6.20412e-157
CNN3	1.78945e-161	-0.533817	0.177	0.267	6.65015e-157
NSG2	2.01289e-161	-0.698884	0.096	0.166	7.48051e-157
PDGFRB	3.57874e-161	-0.765045	0.129	0.21	1.32997e-156
DDX17	9.16994e-161	-0.165605	0.8	0.856	3.40783e-156
GRIN2B	1.00811e-160	-0.377232	0.125	0.206	3.74643e-156
PPP3R1	1.09178e-160	0.698941	0.349	0.246	4.05737e-156
MACF1	1.34742e-160	-0.318816	0.849	0.894	5.0074e-156
SETD7	3.61368e-160	1.01161	0.221	0.134	1.34295e-155
SEPTIN3	1.0633e-159	-1.3544	0.047	0.105	3.95153e-155
HDDC2	1.84344e-159	-0.982009	0.084	0.155	6.85078e-155
MORF4L1	2.53936e-159	-0.623898	0.258	0.338	9.43704e-155
AHNAK	4.61089e-159	-0.803397	0.075	0.142	1.71354e-154
CNTFR	8.91643e-159	-1.12293	0.078	0.144	3.31361e-154
SIK3	1.00414e-158	-0.251482	0.77	0.863	3.73169e-154
CRB2	3.46873e-158	-1.2834	0.064	0.127	1.28909e-153
REEP5	4.62434e-158	-0.77768	0.189	0.266	1.71854e-153
ANTKMT	7.40878e-158	-1.41149	0.057	0.117	2.75332e-153
PREX2	2.45507e-157	-0.480142	0.549	0.613	9.12378e-153
FAR2	3.18741e-157	1.05454	0.217	0.136	1.18454e-152
GOLGA7	6.09038e-157	-1.03702	0.098	0.167	2.26337e-152
MPRIP	4.22415e-156	-0.389317	0.429	0.501	1.56982e-151
GOLIM4	6.45313e-156	-0.54811	0.279	0.368	2.39818e-151
UBR5	9.88251e-156	-0.256413	0.586	0.653	3.67264e-151
PPP2R2C	1.0451e-155	-0.58806	0.215	0.3	3.88392e-151
FAM171A1	1.25457e-155	-0.454276	0.405	0.486	4.66234e-151
POMP	4.6974e-155	-0.873913	0.085	0.154	1.7457e-150
ANKDD1A	1.2903e-154	-0.73159	0.209	0.294	4.79512e-150
SNORC	1.57117e-154	-1.37269	0.062	0.12	5.83895e-150
CACYBP	3.58102e-154	-1.08039	0.074	0.137	1.33082e-149
MAP2	4.71066e-154	-0.193076	0.286	0.399	1.75062e-149
CHMP5	8.55425e-154	-1.15328	0.069	0.13	3.17902e-149
CANX	9.76707e-154	-0.645072	0.236	0.315	3.62974e-149
ERF	9.95526e-154	1.17929	0.117	0.055	3.69967e-149
ATAD5	2.81607e-153	0.844216	0.183	0.105	1.04654e-148
MTPN	3.58887e-153	-0.826333	0.112	0.187	1.33373e-148
FZD3	4.26493e-153	-0.770935	0.129	0.206	1.58497e-148
TBCB	6.6981e-153	-1.14436	0.08	0.143	2.48921e-148
CAST	2.38541e-152	0.638385	0.341	0.24	8.86492e-148
AKAP11	4.146e-152	-0.678692	0.254	0.33	1.54078e-147
PCYOX1	6.39044e-152	-1.2937	0.047	0.102	2.37488e-147
IRF2BP2	9.46474e-152	-0.983056	0.102	0.169	3.51738e-147
ERI3	1.17223e-151	-0.46992	0.355	0.434	4.35636e-147
ZMAT3	1.1742e-151	-0.592017	0.209	0.294	4.36368e-147
DDX19A	2.29571e-151	0.969384	0.147	0.079	8.53155e-147
SGIP1	3.9648e-151	-0.321337	0.596	0.669	1.47344e-146
ZNF286A	5.85595e-151	1.26481	0.114	0.054	2.17625e-146
KLHL5	7.43188e-151	0.652495	0.496	0.395	2.76191e-146
DICER1	7.92508e-151	-0.374706	0.535	0.61	2.9452e-146
SDK1	1.45407e-150	0.92485	0.331	0.245	5.40375e-146
CD99	2.06402e-150	1.68011	0.123	0.062	7.67051e-146
SMARCA2	2.29218e-150	-0.350099	0.49	0.568	8.51842e-146
SYNM	3.2461e-150	-1.24843	0.055	0.11	1.20635e-145
ENPP6	4.82954e-150	1.07677	0.147	0.077	1.7948e-145
ABCG1	5.49475e-150	0.652902	0.329	0.235	2.04201e-145
PCMT1	1.38654e-149	-0.813578	0.176	0.25	5.15281e-145
STX16	1.44171e-149	0.508218	0.5	0.384	5.35781e-145
DNAH17	2.31981e-149	1.0051	0.123	0.061	8.62112e-145
GNAI2	3.04581e-149	-0.639224	0.157	0.238	1.13191e-144
KALRN	5.3418e-149	-0.0808547	0.294	0.421	1.98517e-144
WWOX	5.49913e-149	-0.316363	0.814	0.858	2.04364e-144
PLOD2	1.37385e-148	-0.933536	0.14	0.214	5.10565e-144
ZNF423	1.44033e-148	-0.662296	0.162	0.241	5.35271e-144
OLIG2	2.42046e-148	-1.19117	0.08	0.142	8.99516e-144
EZR	2.78933e-148	-0.736755	0.142	0.223	1.0366e-143
RAB11FIP2	3.10115e-148	-0.530442	0.277	0.356	1.15248e-143
MORF4L2	5.08081e-148	-0.808115	0.177	0.254	1.88818e-143
PRKD1	5.59053e-148	-0.335183	0.413	0.509	2.07761e-143
CLYBL	6.10814e-148	-0.550513	0.183	0.268	2.26997e-143
MUSK	1.39589e-147	1.14809	0.134	0.067	5.18755e-143
PRKAR1B	4.08519e-147	-0.755656	0.108	0.177	1.51818e-142
ALCAM	7.14689e-147	-0.362781	0.663	0.741	2.656e-142
PFKL	8.311e-147	-0.879653	0.112	0.181	3.08862e-142
SOBP	1.38965e-146	-0.356409	0.478	0.562	5.16434e-142
CLTB	2.3751e-146	-1.07388	0.061	0.12	8.8266e-142
ARHGEF7	2.52538e-146	-0.278975	0.519	0.59	9.38507e-142
WDFY2	2.84571e-146	-0.300165	0.528	0.604	1.05755e-141
PRXL2A	3.26632e-146	-0.515508	0.152	0.23	1.21386e-141
OLIG1	1.09055e-145	-0.916256	0.224	0.302	4.05281e-141
DOCK2	3.7229e-145	0.412255	0.268	0.174	1.38354e-140
RHOB	1.43672e-144	-0.850838	0.139	0.217	5.33927e-140
PPP2R2B	1.76711e-144	-0.342501	0.747	0.82	6.56709e-140
TRIM2	2.78365e-144	-0.24765	0.599	0.72	1.03449e-139
MGAT4C	3.15571e-144	-0.497067	0.212	0.31	1.17275e-139
RGS7	5.55726e-144	-0.312745	0.319	0.419	2.06524e-139
CRLF3	1.14517e-143	0.592449	0.475	0.382	4.25579e-139
PGK1	5.07043e-143	-0.685472	0.118	0.187	1.88433e-138
DCUN1D4	2.18336e-142	-0.536922	0.298	0.377	8.11404e-138
TMEM106B	3.47836e-142	-0.830362	0.166	0.239	1.29266e-137
GPI	4.18638e-142	-0.48867	0.314	0.394	1.55578e-137
SEPTIN11	4.64248e-142	-0.38749	0.206	0.291	1.72528e-137
GASK1B	5.5549e-142	-0.800109	0.083	0.15	2.06437e-137
DUT	6.84397e-142	-0.936946	0.108	0.177	2.54342e-137
EXOC6B	1.10933e-141	-0.359947	0.737	0.81	4.12261e-137
MYO1F	1.34971e-141	0.922154	0.174	0.103	5.01592e-137
EMC7	1.59205e-141	-1.20744	0.053	0.106	5.91654e-137
ARL6IP4	4.35283e-141	-0.892445	0.109	0.178	1.61764e-136
TMED2	6.26227e-141	-1.30106	0.047	0.1	2.32725e-136
FBXL7	6.49804e-141	-0.269605	0.674	0.752	2.41487e-136
FSCN1	1.08614e-140	-0.562872	0.12	0.193	4.03643e-136
LINGO1	2.25125e-140	-0.915473	0.076	0.136	8.36634e-136
CPB2	2.27744e-140	1.02509	0.174	0.101	8.46365e-136
SLC3A2	6.78702e-140	-0.661552	0.142	0.215	2.52226e-135
LIMA1	1.34886e-139	0.676463	0.343	0.248	5.01278e-135
SEM1	1.58493e-139	-0.553211	0.278	0.358	5.89008e-135
EFR3B	3.01646e-139	-0.613298	0.244	0.322	1.12101e-134
SLC8A1	3.43607e-139	0.318205	0.467	0.366	1.27695e-134
WNT2B	3.57746e-139	0.932669	0.162	0.095	1.32949e-134
CTNNA2	7.5829e-139	-0.307851	0.468	0.601	2.81803e-134
ELF1	7.70969e-139	0.607278	0.47	0.382	2.86515e-134
QRICH1	8.89379e-139	0.595127	0.282	0.195	3.3052e-134
SYNE1	1.94154e-138	-0.629961	0.528	0.582	7.21535e-134
PPP2CA	2.62336e-138	0.739372	0.23	0.148	9.7492e-134
GPAM	3.32134e-138	-0.930756	0.104	0.169	1.23431e-133
RAVER2	1.40496e-137	-0.780473	0.13	0.2	5.22126e-133
CNKSR2	2.36248e-137	-0.426855	0.161	0.233	8.77969e-133
RAB11B	6.75396e-137	-1.10105	0.094	0.158	2.50998e-132
SLCO1C1	6.85879e-137	-0.475705	0.164	0.249	2.54893e-132
PTPRD	9.52586e-137	-0.343594	0.582	0.682	3.5401e-132
TOX	1.31567e-136	-0.588268	0.294	0.371	4.88942e-132
PNPLA7	3.42579e-136	-0.9462	0.131	0.201	1.27313e-131
SECISBP2L	5.16597e-136	-0.454424	0.464	0.533	1.91983e-131
NEO1	5.27165e-136	-0.315869	0.558	0.638	1.9591e-131
NACC2	6.82596e-136	-0.637314	0.183	0.254	2.53673e-131
MCC	6.84355e-136	-0.665251	0.233	0.308	2.54327e-131
TM7SF2	8.81928e-136	-1.22801	0.063	0.121	3.27751e-131
CDK2AP1	9.52146e-136	-0.916289	0.067	0.126	3.53846e-131
RHBDF2	2.69842e-135	1.23699	0.14	0.078	1.00281e-130
DYNC2H1	2.72876e-135	-0.455085	0.337	0.418	1.01409e-130
LRIG1	3.07233e-135	-0.380553	0.382	0.468	1.14177e-130
NAA38	3.18587e-135	-0.910798	0.081	0.142	1.18397e-130
KCTD15	3.21942e-135	-1.19456	0.05	0.102	1.19643e-130
NDUFA12	4.25613e-135	-1.06094	0.067	0.125	1.58171e-130
UBL3	6.44252e-135	-0.299495	0.373	0.455	2.39423e-130
SNTG1	9.47873e-135	0.653304	0.296	0.211	3.52258e-130
BRINP2	1.11068e-134	-0.633829	0.236	0.318	4.12764e-130
XPO1	2.054e-134	-0.360433	0.408	0.49	7.63329e-130
PJA2	2.44241e-134	-0.549474	0.354	0.415	9.07672e-130
MSI2	3.80162e-134	-0.627736	0.653	0.67	1.4128e-129
B3GAT1	3.87016e-134	-0.57251	0.241	0.316	1.43827e-129
EYS	5.21913e-134	1.08754	0.146	0.082	1.93959e-129
PER1	7.93043e-134	0.756681	0.201	0.122	2.94719e-129
KIF3A	1.11337e-133	-0.495171	0.29	0.366	4.13761e-129
MPDZ	1.17989e-133	-0.405556	0.427	0.503	4.38481e-129
NDUFS8	2.2302e-133	-1.07286	0.064	0.119	8.2881e-129
ATP2A2	3.39934e-133	-0.441381	0.349	0.421	1.2633e-128
GPC6	9.70962e-133	0.694507	0.329	0.243	3.60839e-128
C2orf72	1.76018e-132	-0.7589	0.201	0.278	6.54136e-128
NCKAP5	2.04661e-132	-0.343723	0.806	0.846	7.60581e-128
SESN3	2.05332e-132	-0.404802	0.262	0.348	7.63076e-128
KCNMA1	5.75608e-132	-0.3702	0.441	0.519	2.13913e-127
IL17RB	5.97914e-132	-1.05131	0.068	0.124	2.22203e-127
UQCRC2	6.06387e-132	-0.526481	0.278	0.352	2.25352e-127
CLIP4	7.83945e-132	-0.442082	0.388	0.463	2.91337e-127
SEMA3B	8.72749e-132	-0.610551	0.216	0.291	3.2434e-127
L3MBTL1	1.58289e-131	0.548321	0.279	0.192	5.88249e-127
CAMLG	3.36736e-131	-1.24835	0.055	0.108	1.25141e-126
NR3C1	4.34824e-131	-0.32253	0.501	0.575	1.61594e-126
PLEC	4.82258e-131	-0.738967	0.097	0.161	1.79222e-126
EIF3E	9.41845e-131	-0.55554	0.279	0.353	3.50018e-126
DDR2	2.6828e-130	-0.981322	0.084	0.145	9.9701e-126
CLTC	3.44206e-130	-0.463407	0.357	0.42	1.27917e-125
SFPQ	4.07679e-130	-0.178093	0.599	0.659	1.51506e-125
ANKRD12	5.36572e-130	0.380441	0.704	0.628	1.99406e-125
KIF1A	6.26077e-130	-0.641777	0.218	0.288	2.32669e-125
DOCK4	1.41216e-129	-0.18277	0.849	0.902	5.24802e-125
ITPR1	1.56283e-129	-0.634521	0.115	0.186	5.80795e-125
SDHAF2	2.34651e-129	0.763621	0.172	0.101	8.72032e-125
CBR1	3.00626e-129	-0.942559	0.162	0.231	1.11722e-124
RGMA	3.34702e-129	-0.682806	0.137	0.211	1.24385e-124
ATG14	3.56241e-129	0.538007	0.33	0.237	1.3239e-124
ARHGEF4	3.71421e-129	-0.520244	0.289	0.376	1.38031e-124
SOX9	5.04344e-129	-1.12795	0.076	0.138	1.87429e-124
TLE1	7.18237e-129	-0.518384	0.177	0.252	2.66918e-124
GET1	8.84072e-129	-1.1427	0.078	0.133	3.28548e-124
CDC14A	1.6224e-128	-0.606231	0.226	0.307	6.02934e-124
CPEB2	2.95253e-128	-0.547261	0.408	0.478	1.09725e-123
DUOX1	3.43139e-128	0.791005	0.145	0.08	1.27521e-123
TMEM59	4.713e-128	-0.642953	0.273	0.344	1.75149e-123
MTSS2	5.24066e-128	-0.470324	0.271	0.352	1.94759e-123
BAALC	1.50206e-127	-0.456065	0.291	0.374	5.58209e-123
NOTCH2	4.23035e-127	-0.501373	0.216	0.288	1.57212e-122
KCNN3	4.93061e-127	-0.716309	0.156	0.231	1.83236e-122
EYA2	1.05803e-126	-0.414688	0.207	0.293	3.93197e-122
MAF	1.10111e-126	-0.650431	0.108	0.18	4.09207e-122
SH2B3	1.48659e-126	0.766909	0.178	0.106	5.52462e-122
SPINT2	1.82649e-126	0.791076	0.193	0.124	6.7878e-122
ZNF700	2.12976e-126	1.01416	0.13	0.069	7.91482e-122
ALDH2	2.24614e-126	-0.522837	0.161	0.234	8.34734e-122
SPCS3	2.65795e-126	-0.760557	0.136	0.203	9.87776e-122
IFNGR2	2.71848e-126	0.63892	0.334	0.244	1.01027e-121
LRFN5	3.14649e-126	-0.538726	0.141	0.214	1.16933e-121
FOXK2	3.71415e-126	0.475426	0.436	0.34	1.38029e-121
FMN2	4.34104e-126	-0.543196	0.33	0.41	1.61326e-121
ELMOD1	6.26702e-126	-0.76564	0.09	0.154	2.32901e-121
FRMPD4	1.45384e-125	-0.324835	0.048	0.102	5.40291e-121
CHL1	1.58296e-125	-0.366251	0.326	0.421	5.88276e-121
HIVEP2	1.09621e-124	-0.383382	0.318	0.4	4.07386e-120
ARRB1	1.89299e-124	-0.405027	0.21	0.291	7.03492e-120
ZNF124	2.60764e-124	0.761401	0.183	0.113	9.69079e-120
GRAMD2B	3.07684e-124	-0.368957	0.492	0.556	1.14345e-119
ALDH1A1	3.59427e-124	-0.611274	0.13	0.205	1.33574e-119
PHACTR1	8.93828e-124	-0.17379	0.451	0.545	3.32173e-119
KLHDC3	1.00978e-123	-1.1512	0.054	0.103	3.75265e-119
SDC2	1.10633e-123	-0.709068	0.099	0.164	4.11147e-119
NR2F1	1.12879e-123	-0.732703	0.136	0.205	4.19491e-119
STXBP6	1.53036e-123	-0.438438	0.338	0.419	5.68728e-119
POU2F2	1.8557e-123	1.40986	0.117	0.064	6.89634e-119
ZNF708	2.57696e-123	0.63573	0.523	0.451	9.57675e-119
RORA	2.7348e-123	-0.496897	0.555	0.607	1.01633e-118
ME1	3.00873e-123	-0.490511	0.217	0.296	1.11813e-118
OGFOD1	3.01186e-123	0.767993	0.184	0.113	1.1193e-118
INPP4B	3.43446e-123	-0.423831	0.251	0.33	1.27635e-118
SLC39A10	3.78999e-123	-0.557296	0.207	0.285	1.40848e-118
TSPAN3	3.95018e-123	-0.575878	0.195	0.262	1.46801e-118
HMGN2	4.30548e-123	0.884032	0.17	0.104	1.60005e-118
ERBIN	7.13069e-123	-0.26827	0.684	0.77	2.64998e-118
KLF9	2.45321e-122	0.733397	0.218	0.141	9.11686e-118
F3	2.72257e-122	-0.24196	0.163	0.24	1.01179e-117
LRPAP1	3.07374e-122	-0.818591	0.091	0.15	1.14229e-117
C11orf80	3.07896e-122	1.14027	0.106	0.052	1.14423e-117
ADAMTS18	3.784e-122	1.12848	0.15	0.089	1.40625e-117
STARD13	4.73587e-122	-0.294198	0.499	0.579	1.75999e-117
ACVR1C	5.31614e-122	-1.21666	0.056	0.11	1.97564e-117
DISC1	6.02919e-122	0.289986	0.517	0.403	2.24063e-117
TSHR	6.66383e-122	1.18765	0.138	0.078	2.47648e-117
CD9	8.00684e-122	-0.901046	0.22	0.289	2.97558e-117
CFL2	8.05443e-122	-0.96638	0.1	0.16	2.99327e-117
EFCAB11	1.18807e-121	0.740431	0.194	0.123	4.41521e-117
IL17D	1.21431e-121	-0.997297	0.084	0.14	4.51276e-117
ZNF280D	1.28727e-121	-0.275365	0.579	0.643	4.78387e-117
C14orf132	1.38365e-121	-0.970868	0.086	0.144	5.14206e-117
ECE1	1.9461e-121	-0.683836	0.148	0.216	7.23231e-117
ST3GAL6	2.85215e-121	-0.551867	0.22	0.294	1.05995e-116
SLC4A10	3.22551e-121	-0.3389	0.115	0.185	1.19869e-116
RALYL	4.95066e-121	-0.0925391	0.116	0.187	1.83981e-116
AGGF1	5.201e-121	0.890903	0.176	0.109	1.93285e-116
USP39	5.51113e-121	-0.934517	0.113	0.175	2.0481e-116
RUFY3	9.45907e-121	-0.246133	0.555	0.633	3.51527e-116
TMBIM4	4.13207e-120	0.553212	0.299	0.209	1.5356e-115
ETNPPL	6.14566e-120	-0.0428838	0.136	0.214	2.28391e-115
NCAN	1.60748e-119	-0.397603	0.198	0.276	5.97389e-115
PAPOLA	2.15301e-119	-0.3405	0.349	0.419	8.00123e-115
PTPRJ	2.24984e-119	0.605885	0.664	0.611	8.36108e-115
FRMD8	3.90551e-119	1.26795	0.104	0.052	1.45141e-114
DAB2IP	4.12969e-119	-0.74897	0.12	0.186	1.53472e-114
MVD	5.28718e-119	0.923548	0.152	0.091	1.96487e-114
CTSH	5.57186e-119	-0.779517	0.071	0.125	2.07067e-114
STIM2	6.74975e-119	-0.376985	0.379	0.451	2.50841e-114
ALK	9.44083e-119	-0.77448	0.139	0.206	3.50849e-114
KCNK10	1.24714e-118	0.870402	0.171	0.104	4.63473e-114
VEGFA	1.2482e-118	-0.925837	0.111	0.172	4.6387e-114
ADGRG1	1.28592e-118	-0.426428	0.213	0.289	4.77888e-114
RASSF4	1.53674e-118	0.637971	0.436	0.353	5.71098e-114
ARHGEF26	1.68616e-118	-0.616001	0.2	0.273	6.26626e-114
CTIF	2.11831e-118	-0.420886	0.37	0.438	7.87226e-114
MAP4K4	2.42361e-118	-0.220905	0.799	0.868	9.00688e-114
NCS1	3.46884e-118	-0.895114	0.087	0.146	1.28913e-113
CFTR	3.88633e-118	0.45057	0.268	0.184	1.44428e-113
LAMTOR4	4.48953e-118	-0.971965	0.068	0.125	1.66844e-113
RPS6KA2	7.19353e-118	-0.489859	0.569	0.592	2.67333e-113
CMTM5	9.53479e-118	-1.36328	0.074	0.127	3.54341e-113
RASGEF1C	4.16844e-117	0.655639	0.22	0.144	1.54912e-112
FXN	5.71912e-117	1.07267	0.125	0.068	2.1254e-112
DPYSL2	5.9611e-117	-0.21346	0.619	0.69	2.21532e-112
GABRB3	1.1398e-116	-0.328358	0.138	0.206	4.23583e-112
BBX	1.60518e-116	-0.316113	0.508	0.585	5.96534e-112
CDH11	2.93444e-116	-0.39988	0.34	0.413	1.09053e-111
NEK1	4.1619e-116	-0.319528	0.453	0.522	1.54669e-111
TNFRSF21	6.04397e-116	1.06948	0.174	0.107	2.24612e-111
SNTA1	7.0784e-116	-0.595922	0.145	0.217	2.63055e-111
PKIA	8.67774e-116	-0.635726	0.123	0.185	3.22491e-111
SLC38A2	1.39635e-115	-0.412807	0.244	0.322	5.18924e-111
PAQR6	1.60978e-115	-1.00247	0.107	0.164	5.98244e-111
FBXW7	2.87097e-115	-0.415019	0.301	0.381	1.06694e-110
REX1BD	2.88478e-115	-0.943033	0.071	0.128	1.07207e-110
FBXL17	2.98393e-115	-0.246564	0.583	0.652	1.10892e-110
SH3RF1	8.93284e-115	-0.323161	0.385	0.466	3.31971e-110
MYL6B	1.23084e-114	-1.16991	0.061	0.111	4.57417e-110
PLXNA2	1.81457e-114	-0.407569	0.204	0.277	6.7435e-110
PHIP	1.83912e-114	-0.225795	0.6	0.666	6.83471e-110
RAD54L2	1.8834e-114	0.576632	0.274	0.189	6.99928e-110
COX15	2.3561e-114	0.765041	0.161	0.098	8.75598e-110
MCF2L2	3.04467e-114	0.57182	0.433	0.342	1.13149e-109
NALCN	4.27663e-114	-0.305856	0.512	0.598	1.58932e-109
FLCN	4.82668e-114	0.704555	0.172	0.106	1.79374e-109
TCP1	4.82903e-114	-0.986386	0.064	0.114	1.79461e-109
DLG4	1.21157e-113	-1.10684	0.056	0.103	4.50256e-109
PLPPR4	1.42641e-113	-0.800303	0.091	0.149	5.30096e-109
TBC1D16	1.68586e-113	1.34664	0.2	0.133	6.26517e-109
WASF3	3.02921e-113	-0.369175	0.281	0.355	1.12575e-108
SPECC1	6.21354e-113	0.439673	0.578	0.493	2.30914e-108
PGBD5	3.05837e-112	-0.762937	0.161	0.225	1.13658e-107
CELSR2	3.15746e-112	-1.02708	0.071	0.123	1.17341e-107
ERMN	3.17428e-112	-0.712966	0.163	0.228	1.17966e-107
B3GNT5	5.67677e-112	0.905533	0.166	0.102	2.10966e-107
GNB5	5.94273e-112	-0.731	0.08	0.131	2.2085e-107
ZNF638	6.40661e-112	-0.218864	0.786	0.846	2.38089e-107
CLCN4	7.81498e-112	-0.778556	0.147	0.209	2.90428e-107
SESTD1	8.64514e-112	-0.400358	0.398	0.465	3.21279e-107
GATM	8.78713e-112	-0.518802	0.262	0.328	3.26556e-107
ACP6	1.10356e-111	-0.739172	0.125	0.185	4.10117e-107
NAP1L1	1.18631e-111	-0.313204	0.334	0.403	4.40867e-107
DNAH14	1.30926e-111	1.09528	0.104	0.053	4.86562e-107
CXXC5	1.57341e-111	-0.835096	0.125	0.189	5.84727e-107
ADGRL2	2.70826e-111	-0.261787	0.054	0.103	1.00647e-106
NSUN7	3.21793e-111	0.985912	0.102	0.052	1.19588e-106
PCDH15	4.424e-111	0.575148	0.238	0.16	1.64409e-106
CABYR	9.12219e-111	0.856032	0.11	0.056	3.39008e-106
EPHX1	1.07864e-110	-0.897121	0.126	0.189	4.00857e-106
EIF5	1.18508e-110	-0.461606	0.213	0.284	4.40409e-106
FBXO10	1.25139e-110	0.94159	0.126	0.072	4.65055e-106
PDE8A	1.33767e-110	-0.487325	0.617	0.667	4.9712e-106
GNA14	1.55944e-110	-0.759929	0.173	0.238	5.79535e-106
CASK	2.05017e-110	0.71854	0.515	0.442	7.61903e-106
TSBP1	3.14651e-110	1.20923	0.103	0.053	1.16934e-105
PPP1R12B	4.75279e-110	-0.301217	0.534	0.612	1.76628e-105
VPS28	5.19134e-110	-0.969395	0.077	0.131	1.92926e-105
RBFOX2	7.35e-110	-0.251835	0.474	0.556	2.73148e-105
WBP2	1.23e-109	-0.719023	0.133	0.194	4.57104e-105
MVK	1.44049e-109	0.931866	0.111	0.059	5.35331e-105
NEDD8	2.49134e-109	-0.780927	0.111	0.168	9.25856e-105
ABCD2	3.06867e-109	-0.600794	0.117	0.18	1.14041e-104
TGFB1	4.11467e-109	1.04207	0.167	0.107	1.52913e-104
CHFR	4.16665e-109	0.510443	0.335	0.249	1.54845e-104
ECPAS	4.40241e-109	-0.3523	0.433	0.5	1.63607e-104
ATXN7L3B	5.05565e-109	-0.940357	0.09	0.146	1.87883e-104
PPFIA2	5.90737e-109	-0.268743	0.496	0.591	2.19535e-104
FAM133B	6.93615e-109	0.493788	0.483	0.394	2.57768e-104
WNT5B	7.22448e-109	0.866896	0.129	0.072	2.68483e-104
ATP8A1	9.10786e-109	-0.263503	0.566	0.669	3.38475e-104
IQCK	9.74233e-109	-0.510137	0.304	0.37	3.62054e-104
ADI1	1.03414e-108	-0.967366	0.071	0.122	3.84316e-104
ATN1	2.6917e-108	-0.687068	0.152	0.218	1.00031e-103
GPR34	4.43034e-108	1.26215	0.132	0.077	1.64645e-103
APC2	6.44869e-108	-0.666881	0.174	0.236	2.39653e-103
PAPLN	7.28528e-108	-0.520345	0.127	0.193	2.70743e-103
NDUFB6	7.32806e-108	-0.88713	0.091	0.142	2.72333e-103
SLC7A14	8.66729e-108	0.923749	0.23	0.16	3.22102e-103
ADGRV1	9.17214e-108	-0.888226	0.274	0.326	3.40864e-103
GSTM3	1.03556e-107	-0.670907	0.053	0.102	3.84845e-103
TSHZ1	1.34853e-107	-0.611467	0.139	0.202	5.01156e-103
PFKFB2	2.46188e-107	-1.00866	0.078	0.129	9.14909e-103
PIR	3.16856e-107	-0.808075	0.132	0.192	1.17753e-102
MAOB	4.48127e-107	-0.306592	0.07	0.123	1.66537e-102
ZNRF3	7.83246e-107	-0.496626	0.291	0.369	2.91078e-102
HMGN3	9.7054e-107	-0.384978	0.372	0.437	3.60682e-102
ZNF7	1.25377e-106	0.724677	0.156	0.097	4.65937e-102
HCN2	1.32905e-106	-1.14944	0.074	0.122	4.93917e-102
EML4	1.78186e-106	0.756442	0.397	0.318	6.62193e-102
KIAA0930	2.09232e-106	-0.491996	0.331	0.402	7.77569e-102
BTBD3	2.57974e-106	-0.577259	0.299	0.366	9.5871e-102
TTC14	4.9067e-106	-0.324425	0.433	0.494	1.82348e-101
RAB31	4.99919e-106	0.807747	0.439	0.371	1.85785e-101
TMEM232	5.50284e-106	-0.470374	0.258	0.328	2.04502e-101
SAMHD1	6.10641e-106	0.688878	0.196	0.129	2.26933e-101
CRAMP1	8.64224e-106	0.691794	0.187	0.121	3.21172e-101
PPP6R2	9.0181e-106	0.46615	0.601	0.524	3.3514e-101
SYT14	1.22417e-105	-0.53691	0.252	0.323	4.54937e-101
SPDYE1	2.0094e-105	0.784019	0.114	0.061	7.46752e-101
CACNA2D1	6.46169e-105	-0.316491	0.571	0.644	2.40136e-100
PSMD9	8.675e-105	0.977482	0.119	0.064	3.22389e-100
LMO7	8.80686e-105	-0.657771	0.132	0.194	3.27289e-100
POU3F3	1.18054e-104	0.415805	0.228	0.149	4.38723e-100
ARHGEF10	1.21424e-104	-0.324774	0.414	0.478	4.51249e-100
FEM1B	1.32931e-104	-1.00097	0.068	0.117	4.9401e-100
HNRNPU	1.39966e-104	-0.255814	0.502	0.562	5.20154e-100
ARL15	1.58786e-104	0.187553	0.455	0.359	5.90097e-100
APIP	1.58962e-104	0.583211	0.24	0.168	5.90749e-100
LRRC4B	1.81388e-104	-0.582489	0.194	0.254	6.74094e-100
TOLLIP	1.93976e-104	-0.973709	0.069	0.117	7.20872e-100
SLC7A10	2.59814e-104	-1.0008	0.054	0.1	9.65549e-100
CHMP4A	3.39311e-104	0.814579	0.149	0.091	1.26098e-99
IRAK2	4.6528e-104	0.897731	0.168	0.107	1.72912e-99
CSRP1	5.33094e-104	-0.322754	0.261	0.336	1.98114e-99
CEP85	5.74242e-104	0.75489	0.146	0.086	2.13406e-99
FAM216A	7.42322e-104	0.81671	0.126	0.073	2.75869e-99
ZSWIM5	9.38414e-104	-0.393425	0.325	0.393	3.48743e-99
GPD2	1.49579e-103	-0.472823	0.304	0.375	5.55881e-99
WDR27	1.69937e-103	0.591319	0.224	0.149	6.31536e-99
NOCT	2.31011e-103	0.824921	0.112	0.06	8.58507e-99
TGFB2	2.75811e-103	-0.619755	0.118	0.174	1.025e-98
ZIC1	6.00553e-103	-0.771038	0.124	0.182	2.23184e-98
TPP1	6.53659e-103	-0.723148	0.067	0.114	2.42919e-98
DHRS12	7.69159e-103	0.99252	0.119	0.066	2.85842e-98
MEGF9	1.21002e-102	-0.251965	0.423	0.499	4.49681e-98
GNB4	1.34102e-102	0.777573	0.251	0.179	4.98364e-98
ATP6V1H	1.41411e-102	-0.478575	0.282	0.354	5.25527e-98
BAZ2B	1.64522e-102	-0.14636	0.799	0.85	6.11415e-98
GIPC1	2.65673e-102	0.531652	0.309	0.224	9.87319e-98
TLE4	2.97388e-102	-0.360391	0.461	0.526	1.10518e-97
DOCK7	4.02511e-102	-0.404549	0.318	0.39	1.49585e-97
COL5A2	5.36525e-102	-0.681857	0.053	0.1	1.99389e-97
EDIL3	5.69755e-102	-0.462411	0.502	0.555	2.11738e-97
TNKS	5.85306e-102	-0.256608	0.597	0.653	2.17517e-97
KIDINS220	7.31538e-102	-0.205809	0.574	0.638	2.71862e-97
SEMA3A	8.09415e-102	-0.959101	0.059	0.107	3.00803e-97
B4GALNT4	1.26573e-101	-0.566863	0.146	0.207	4.70384e-97
RAD51D	1.78951e-101	0.846472	0.129	0.074	6.65037e-97
PTPN11	1.83279e-101	0.571636	0.376	0.293	6.81118e-97
NRP1	2.07807e-101	-0.420319	0.136	0.2	7.72274e-97
PRICKLE2	2.54016e-101	-0.476293	0.243	0.32	9.43999e-97
PTTG1IP	5.92005e-101	-0.446977	0.18	0.244	2.20007e-96
APBB1IP	1.6237e-100	0.805917	0.196	0.136	6.03416e-96
TOM1L2	1.73117e-100	-0.32698	0.491	0.549	6.43353e-96
BCAP29	1.7377e-100	-0.571208	0.173	0.23	6.45782e-96
PAX6	1.74747e-100	-0.847282	0.081	0.134	6.49411e-96
ENOX1	1.86215e-100	-0.383803	0.5	0.568	6.9203e-96
SSB	2.22528e-100	-0.625854	0.108	0.166	8.26982e-96
INTU	2.3985e-100	-0.496122	0.286	0.348	8.91356e-96
FGF1	2.84786e-100	-0.518295	0.264	0.33	1.05835e-95
SRSF9	3.12655e-100	-1.03331	0.064	0.113	1.16192e-95
DLC1	4.69524e-100	-0.177035	0.563	0.656	1.74489e-95
NADK2	4.69538e-100	-0.642094	0.176	0.237	1.74494e-95
ACTN2	4.76254e-100	0.558359	0.223	0.149	1.7699e-95
ERH	4.79301e-100	-0.985518	0.072	0.12	1.78123e-95
CCNI	6.42397e-100	-0.333029	0.254	0.322	2.38734e-95
DZIP3	8.38481e-100	-0.425511	0.294	0.36	3.11605e-95
CAMTA1	1.13159e-99	-0.19578	0.656	0.722	4.20531e-95
AUP1	1.17991e-99	-0.994918	0.069	0.118	4.3849e-95
AGBL5	1.52275e-99	0.848611	0.136	0.079	5.65899e-95
BRWD1	1.73591e-99	-0.218541	0.553	0.612	6.45115e-95
ADAM10	1.76076e-99	-0.317292	0.529	0.588	6.54351e-95
TMTC2	2.00111e-99	-0.397551	0.572	0.647	7.43671e-95
CPQ	3.87092e-99	-0.245806	0.5	0.576	1.43855e-94
LRRC8A	4.53062e-99	-0.766137	0.114	0.171	1.68371e-94
WDR17	4.62522e-99	-0.51754	0.271	0.335	1.71887e-94
SLC2A5	5.26674e-99	1.29242	0.112	0.065	1.95728e-94
FDFT1	5.73667e-99	0.528283	0.382	0.301	2.13192e-94
ADGRB1	8.68643e-99	-0.517532	0.156	0.22	3.22814e-94
DPY19L1	9.32248e-99	-0.666697	0.132	0.193	3.46451e-94
SFXN5	1.0684e-98	-0.491486	0.334	0.399	3.9705e-94
PIP5K1A	1.52502e-98	0.482341	0.449	0.363	5.66743e-94
FGD2	1.57837e-98	1.20507	0.12	0.071	5.8657e-94
RNF220	1.68174e-98	-0.0198486	0.439	0.575	6.24986e-94
NCOA1	1.73615e-98	-0.171158	0.742	0.795	6.45204e-94
TTLL7	1.77206e-98	-0.331424	0.456	0.535	6.58549e-94
UGT8	3.05278e-98	-0.682158	0.355	0.401	1.1345e-93
HRH1	3.6346e-98	-0.629336	0.066	0.116	1.35073e-93
IRS2	3.9452e-98	-0.353072	0.189	0.256	1.46615e-93
WNK2	6.01309e-98	-0.593155	0.118	0.18	2.23465e-93
LCNL1	6.62501e-98	-0.940176	0.109	0.162	2.46205e-93
ZNF490	7.84001e-98	0.635122	0.193	0.127	2.91358e-93
SLC7A2	9.1048e-98	-0.724096	0.075	0.126	3.38362e-93
RBM14	1.04229e-97	-0.80391	0.104	0.157	3.87345e-93
ATRNL1	1.15954e-97	-0.24794	0.207	0.294	4.3092e-93
SLC24A2	1.28414e-97	-0.483628	0.439	0.503	4.77226e-93
PPIB	1.7291e-97	-0.819851	0.107	0.161	6.42586e-93
CTNNB1	1.9019e-97	-0.423979	0.279	0.344	7.06802e-93
STK33	2.05693e-97	-0.512632	0.246	0.313	7.64417e-93
TSPOAP1	2.62125e-97	-0.601144	0.133	0.189	9.74134e-93
SYPL1	3.46492e-97	-0.97243	0.104	0.156	1.28767e-92
HNRNPDL	3.72293e-97	-0.20152	0.58	0.652	1.38355e-92
DTD2	4.03246e-97	0.809784	0.142	0.085	1.49858e-92
PFDN2	4.07316e-97	-0.786166	0.073	0.123	1.51371e-92
MTG1	5.10253e-97	0.564742	0.299	0.217	1.89625e-92
ZNF26	7.96558e-97	0.651352	0.173	0.112	2.96025e-92
MYO9B	8.07329e-97	0.419171	0.48	0.388	3.00028e-92
TMEM219	9.81978e-97	-0.879525	0.076	0.122	3.64933e-92
HPCAL1	2.3363e-96	-0.573249	0.117	0.176	8.6824e-92
FREM2	2.65387e-96	-0.779441	0.096	0.148	9.86258e-92
SPIN1	2.68315e-96	-0.237973	0.514	0.574	9.9714e-92
HIVEP1	2.90656e-96	-0.394629	0.221	0.289	1.08016e-91
MFHAS1	3.45219e-96	-0.417113	0.169	0.234	1.28294e-91
CARMIL1	3.46043e-96	-0.408446	0.284	0.365	1.286e-91
EVI2A	3.76785e-96	-0.941725	0.082	0.132	1.40025e-91
GAN	5.1102e-96	-0.634643	0.169	0.234	1.8991e-91
STOX1	7.02371e-96	-0.455963	0.125	0.188	2.61022e-91
AKAP9	1.17709e-95	-0.184276	0.611	0.673	4.37442e-91
SEMA5B	1.84117e-95	1.38655	0.112	0.063	6.84232e-91
ASMTL	2.30167e-95	0.852648	0.104	0.058	8.55368e-91
FNBP1	2.76685e-95	-0.184947	0.655	0.749	1.02824e-90
SHMT1	2.85303e-95	0.804878	0.13	0.078	1.06027e-90
ITSN1	3.04293e-95	-0.313621	0.439	0.501	1.13084e-90
PDE6B	3.07832e-95	0.487276	0.162	0.101	1.144e-90
TMEM156	3.22577e-95	1.19649	0.119	0.073	1.19879e-90
ZNF586	3.22631e-95	0.477916	0.317	0.238	1.19899e-90
ARHGAP22	4.49065e-95	0.247349	0.469	0.371	1.66886e-90
SLITRK2	4.70589e-95	-0.596308	0.157	0.217	1.74885e-90
ARRDC2	4.82689e-95	0.77304	0.107	0.059	1.79382e-90
ITGA6	6.03813e-95	-0.59399	0.132	0.195	2.24395e-90
LDLRAD3	6.46867e-95	-0.280549	0.411	0.481	2.40395e-90
FBXO44	9.38573e-95	-1.11173	0.06	0.104	3.48802e-90
DNAJC6	1.38773e-94	-0.266561	0.445	0.537	5.15722e-90
LPCAT2	1.67056e-94	0.652203	0.238	0.167	6.2083e-90
DHX33	1.7106e-94	0.922432	0.107	0.058	6.35711e-90
EXTL2	1.89489e-94	-0.772354	0.108	0.161	7.04199e-90
DNM2	2.4422e-94	0.447353	0.456	0.369	9.07593e-90
HNRNPD	2.52056e-94	-0.31527	0.382	0.451	9.36716e-90
MEF2C	3.32137e-94	0.156177	0.329	0.447	1.23432e-89
MPC1	4.33558e-94	-0.548482	0.219	0.281	1.61123e-89
FSIP2	4.34614e-94	0.905131	0.162	0.104	1.61515e-89
SPATA22	5.26055e-94	0.543477	0.2	0.134	1.95498e-89
PIGL	6.32693e-94	0.50129	0.324	0.244	2.35128e-89
AK4	6.43317e-94	-0.717761	0.086	0.136	2.39076e-89
PCMTD1	6.93797e-94	-0.320276	0.403	0.464	2.57836e-89
USP4	8.76408e-94	0.715033	0.312	0.237	3.25699e-89
LDLR	1.2105e-93	0.808991	0.162	0.104	4.49859e-89
FGFR1OP2	1.37341e-93	-0.437305	0.251	0.308	5.10399e-89
ZNF532	1.40154e-93	-0.269782	0.486	0.546	5.20855e-89
ILDR2	1.85598e-93	-0.582549	0.163	0.223	6.89736e-89
CYP46A1	2.95421e-93	-0.404737	0.159	0.224	1.09787e-88
CSNK1A1	4.22836e-93	-0.137305	0.602	0.66	1.57139e-88
COMMD6	4.51802e-93	-1.04496	0.064	0.107	1.67903e-88
MLEC	5.24332e-93	-0.504423	0.138	0.195	1.94858e-88
PGP	5.9626e-93	0.585831	0.261	0.185	2.21588e-88
CMAS	1.02548e-92	-0.948367	0.069	0.116	3.81099e-88
DTNA	1.03842e-92	-0.40658	0.63	0.67	3.8591e-88
TGFBR3	1.05577e-92	-0.594095	0.126	0.184	3.92356e-88
GRAMD1C	1.71523e-92	-0.429412	0.212	0.28	6.37431e-88
HNRNPA0	1.72477e-92	-1.11196	0.064	0.111	6.40978e-88
ADGRG2	1.9229e-92	0.94256	0.111	0.063	7.14607e-88
VPS13A	2.1795e-92	-0.445424	0.214	0.276	8.09968e-88
PBX3	3.20657e-92	-0.494501	0.249	0.309	1.19166e-87
DOCK8	4.13982e-92	0.697198	0.202	0.142	1.53848e-87
ZNF521	4.19719e-92	-0.431357	0.302	0.367	1.5598e-87
ZNF417	4.25227e-92	0.754761	0.103	0.059	1.58027e-87
PHACTR3	5.00996e-92	-0.225658	0.579	0.639	1.86185e-87
ZRANB2	5.76523e-92	-0.141968	0.532	0.592	2.14253e-87
SSR3	1.11261e-91	-0.729037	0.087	0.135	4.1348e-87
PTPRE	1.53208e-91	0.295854	0.496	0.405	5.69365e-87
HEPH	1.60511e-91	-0.57397	0.124	0.182	5.96506e-87
BHLHE40	1.89549e-91	-1.02777	0.06	0.105	7.04419e-87
CHD6	2.28106e-91	-0.252497	0.545	0.597	8.4771e-87
ANKRD36	2.69771e-91	-0.258868	0.469	0.527	1.00255e-86
DENND1A	4.07436e-91	-0.218802	0.596	0.642	1.51415e-86
NRG2	5.56819e-91	-0.415158	0.224	0.286	2.0693e-86
ATXN10	6.77525e-91	-0.186961	0.513	0.571	2.51789e-86
RNF43	7.98044e-91	-0.539755	0.065	0.113	2.96577e-86
CACNB4	1.07104e-90	0.630679	0.344	0.268	3.9803e-86
GNAI1	1.21769e-90	-0.558539	0.31	0.368	4.5253e-86
KIFAP3	1.23511e-90	-0.49157	0.262	0.319	4.59004e-86
ZNF585A	1.27062e-90	0.668674	0.165	0.107	4.72201e-86
DMXL2	1.42555e-90	-0.366349	0.294	0.356	5.29778e-86
GLRB	1.64768e-90	-0.802097	0.09	0.138	6.12328e-86
FOXN3	2.1448e-90	0.688804	0.686	0.644	7.97072e-86
NBEA	2.81426e-90	-0.142975	0.475	0.557	1.04586e-85
BTG2	4.56951e-90	1.3585	0.157	0.103	1.69817e-85
ERP29	5.04844e-90	-0.942471	0.057	0.101	1.87615e-85
GCNT1	6.13631e-90	0.76832	0.218	0.15	2.28044e-85
IL7	8.04508e-90	0.839927	0.166	0.109	2.98979e-85
ERRFI1	1.85901e-89	-0.382513	0.086	0.134	6.90862e-85
BMP7	2.15638e-89	-0.518928	0.199	0.257	8.01376e-85
P4HTM	2.68482e-89	-1.03693	0.096	0.146	9.9776e-85
GNE	2.78143e-89	0.527774	0.211	0.145	1.03366e-84
MSANTD4	3.10302e-89	-0.571628	0.169	0.222	1.15317e-84
PAK1	4.90355e-89	-0.421312	0.219	0.287	1.8223e-84
PDE4B	7.50539e-89	-0.365739	0.808	0.853	2.78923e-84
AFF3	9.62868e-89	0.802836	0.359	0.288	3.57831e-84
MTCH1	1.0578e-88	-0.499437	0.239	0.297	3.93111e-84
HIF3A	1.1607e-88	-0.179132	0.237	0.317	4.31349e-84
DCTN1	1.22423e-88	-0.838649	0.098	0.149	4.54961e-84
PRKG1	1.23879e-88	-0.321453	0.247	0.329	4.6037e-84
UPF3A	1.31012e-88	0.447297	0.558	0.491	4.86879e-84
ARHGAP1	1.53316e-88	0.496945	0.35	0.276	5.69767e-84
SACS	1.83189e-88	-0.416108	0.253	0.31	6.80784e-84
OAT	2.47957e-88	-0.619587	0.146	0.198	9.21484e-84
INSYN2A	2.53812e-88	0.577461	0.22	0.153	9.43241e-84
ARHGEF11	2.94433e-88	-0.385723	0.29	0.352	1.0942e-83
QKI	3.00624e-88	-0.147818	0.924	0.967	1.11721e-83
TMEM163	6.00618e-88	0.851871	0.198	0.137	2.23208e-83
SFMBT1	7.40418e-88	0.654273	0.282	0.208	2.75162e-83
KCNT2	8.32902e-88	0.162562	0.242	0.171	3.09531e-83
PSMB1	1.24403e-87	-0.836027	0.093	0.14	4.6232e-83
FOXG1	1.33644e-87	-0.284014	0.151	0.211	4.96663e-83
HOMER1	1.35693e-87	-0.353351	0.118	0.171	5.04275e-83
EFNB2	1.80638e-87	-0.769684	0.087	0.136	6.71303e-83
LTBP3	1.95679e-87	-0.666578	0.139	0.197	7.27203e-83
AHCYL2	2.01178e-87	-0.277437	0.47	0.537	7.47636e-83
BCL2L14	2.28553e-87	0.655928	0.288	0.215	8.49371e-83
NFAT5	2.83806e-87	-0.216683	0.594	0.644	1.05471e-82
HACD3	3.70632e-87	-0.364391	0.257	0.32	1.37738e-82
ELAVL4	4.50992e-87	-0.442228	0.075	0.124	1.67602e-82
EPAS1	5.53939e-87	-0.687655	0.103	0.158	2.0586e-82
TM2D3	6.51234e-87	-0.773216	0.14	0.192	2.42018e-82
GSN	7.13324e-87	-0.170903	0.486	0.578	2.65093e-82
KNDC1	8.96537e-87	-0.491871	0.121	0.176	3.3318e-82
PHF20L1	1.16853e-86	-0.312082	0.369	0.426	4.34262e-82
CHRM3	1.24303e-86	1.67146	0.148	0.099	4.61948e-82
SYCP3	1.51671e-86	1.27309	0.114	0.068	5.63655e-82
FAM168A	1.52197e-86	-0.253651	0.525	0.583	5.65611e-82
CWC15	1.64436e-86	-0.832181	0.071	0.114	6.11095e-82
PDXDC1	1.8061e-86	0.457847	0.447	0.366	6.71203e-82
CFAP70	2.12592e-86	-0.623168	0.148	0.201	7.90057e-82
SOX8	2.29426e-86	-0.827578	0.114	0.164	8.52616e-82
ANGPT2	2.45238e-86	0.661813	0.175	0.117	9.11378e-82
KCTD16	2.98428e-86	-0.226494	0.169	0.235	1.10905e-81
ROGDI	3.72824e-86	-0.955372	0.093	0.139	1.38552e-81
FOS	4.34295e-86	1.0069	0.134	0.087	1.61397e-81
ACAT2	4.50713e-86	0.90824	0.146	0.093	1.67498e-81
KCNJ2	4.61793e-86	-1.07919	0.108	0.154	1.71616e-81
MXI1	4.80499e-86	-0.203162	0.455	0.527	1.78568e-81
LEPROT	4.99544e-86	0.867454	0.109	0.06	1.85645e-81
TLK2	5.42718e-86	0.403156	0.448	0.361	2.0169e-81
THBS2	8.21535e-86	-0.805097	0.103	0.151	3.05307e-81
GSTO1	8.40425e-86	-0.933	0.065	0.106	3.12327e-81
MEIS2	8.52863e-86	-0.29305	0.511	0.571	3.16949e-81
GJB6	1.12178e-85	-0.485109	0.071	0.117	4.16887e-81
DMD	1.40288e-85	-0.338296	0.605	0.673	5.21353e-81
KLHL28	1.61455e-85	0.522768	0.333	0.256	6.00017e-81
LHFPL6	1.71842e-85	0.0212813	0.388	0.463	6.38617e-81
ANKH	1.79001e-85	-0.210815	0.426	0.491	6.65223e-81
DOK5	2.21106e-85	-0.51209	0.168	0.23	8.21695e-81
MAPRE3	3.00301e-85	-0.729278	0.134	0.184	1.11601e-80
PALD1	3.05061e-85	0.984379	0.201	0.145	1.1337e-80
COMMD7	4.05505e-85	0.884562	0.103	0.061	1.50698e-80
CLASP1	5.11745e-85	-0.166653	0.667	0.722	1.9018e-80
MCAM	5.6417e-85	-0.915282	0.089	0.135	2.09663e-80
RMC1	6.6341e-85	0.435893	0.203	0.142	2.46543e-80
TMEM98	1.2529e-84	-0.916736	0.15	0.2	4.65615e-80
DENND5B	1.3237e-84	-0.233297	0.456	0.52	4.91926e-80
FAM181B	1.58549e-84	-0.77506	0.101	0.148	5.89216e-80
PRMT1	1.62091e-84	-0.937669	0.06	0.102	6.02377e-80
TMTC1	2.07484e-84	-0.780521	0.098	0.15	7.71074e-80
ZNF483	2.11529e-84	-0.567547	0.226	0.283	7.86106e-80
FUT8	2.1655e-84	-0.181435	0.632	0.719	8.04764e-80
GLIS3	2.68755e-84	-0.405407	0.274	0.342	9.98773e-80
GALC	2.87402e-84	-0.681982	0.133	0.185	1.06807e-79
PSIP1	3.55053e-84	-0.520664	0.246	0.3	1.31948e-79
IRAK3	3.61511e-84	1.17135	0.139	0.092	1.34348e-79
NCOA2	3.82964e-84	-0.225396	0.582	0.637	1.42321e-79
MOK	3.9753e-84	-0.514058	0.16	0.216	1.47734e-79
LNPEP	7.49426e-84	-0.356722	0.312	0.372	2.78509e-79
PRUNE2	1.03652e-83	-0.461065	0.443	0.499	3.85201e-79
SH3GLB2	1.27658e-83	-0.83712	0.143	0.199	4.74414e-79
FXR1	1.48084e-83	-0.257986	0.406	0.46	5.50325e-79
GRIP1	2.8364e-83	0.879126	0.181	0.125	1.05409e-78
FSTL1	3.40225e-83	-0.536999	0.096	0.146	1.26438e-78
PAK3	6.49322e-83	-0.272145	0.128	0.184	2.41308e-78
PXDN	6.60637e-83	0.980749	0.113	0.066	2.45513e-78
ADARB1	6.69141e-83	-0.685	0.086	0.132	2.48673e-78
ZNF562	6.7905e-83	0.547017	0.249	0.181	2.52355e-78
GAB1	8.61672e-83	-0.334582	0.621	0.668	3.20223e-78
ABI1	1.0615e-82	-0.250362	0.423	0.48	3.94485e-78
NCOA3	1.15239e-82	0.827238	0.403	0.334	4.28264e-78
NRXN3	1.33264e-82	-0.535822	0.51	0.602	4.9525e-78
FRY	1.86561e-82	0.794692	0.32	0.255	6.93317e-78
NUAK1	3.12093e-82	-0.627088	0.182	0.237	1.15983e-77
HLA-C	3.38518e-82	-0.688537	0.068	0.114	1.25803e-77
C1orf122	3.83444e-82	-0.907965	0.124	0.174	1.42499e-77
PLXNB1	4.70643e-82	-0.53372	0.206	0.26	1.74905e-77
CCZ1	5.65306e-82	0.538803	0.158	0.103	2.10085e-77
KREMEN1	5.98241e-82	-0.676647	0.12	0.171	2.22324e-77
IL17RA	6.40134e-82	0.843769	0.167	0.115	2.37893e-77
PRCP	6.98446e-82	-0.565547	0.136	0.187	2.59564e-77
LANCL1	9.6988e-82	-0.33793	0.408	0.476	3.60437e-77
TMCC2	9.79974e-82	-0.930447	0.091	0.138	3.64188e-77
SRRM1	1.30044e-81	-0.250744	0.444	0.496	4.83282e-77
PRRT2	1.30814e-81	-0.530192	0.072	0.119	4.86143e-77
STOM	1.40955e-81	-0.730407	0.065	0.11	5.23831e-77
EML6	1.41343e-81	-0.498042	0.186	0.245	5.25275e-77
BCKDHB	2.02821e-81	-0.304983	0.384	0.452	7.53742e-77
CD302	2.54405e-81	0.799485	0.184	0.128	9.45444e-77
CORO1C	3.8522e-81	0.435657	0.33	0.256	1.43159e-76
FTO	4.15529e-81	-0.224857	0.624	0.668	1.54423e-76
COL9A1	4.27423e-81	0.956244	0.16	0.105	1.58843e-76
PSMB5	4.58065e-81	-0.949668	0.066	0.109	1.70231e-76
ATF6B	5.25353e-81	0.595445	0.209	0.145	1.95237e-76
PRKD3	6.51127e-81	0.852705	0.252	0.189	2.41978e-76
ECHDC2	9.19848e-81	-0.391499	0.258	0.318	3.41843e-76
RIMS1	9.91634e-81	-0.315243	0.249	0.32	3.68521e-76
IKZF1	1.00428e-80	0.993914	0.139	0.093	3.73222e-76
CAMKK2	1.07658e-80	-0.798256	0.094	0.141	4.00091e-76
WDFY3	1.87236e-80	-0.152184	0.725	0.77	6.95827e-76
PARP1	1.93324e-80	-0.458727	0.109	0.16	7.18452e-76
FAM184A	2.38023e-80	-0.46277	0.296	0.353	8.84566e-76
RAP1A	2.80048e-80	0.491843	0.509	0.438	1.04074e-75
CSF3R	3.13994e-80	0.859507	0.121	0.076	1.1669e-75
CHST10	3.24489e-80	-0.946919	0.059	0.102	1.2059e-75
UQCRC1	3.47043e-80	-0.757603	0.079	0.123	1.28972e-75
RGS9	3.58712e-80	-1.14452	0.065	0.106	1.33308e-75
PCBP3	3.88812e-80	-0.738007	0.096	0.145	1.44494e-75
DDRGK1	4.41202e-80	-0.848863	0.095	0.141	1.63964e-75
RAPGEF2	5.17247e-80	-0.243055	0.534	0.59	1.92225e-75
RNF11	6.37198e-80	-0.636842	0.127	0.178	2.36802e-75
LEPR	7.76858e-80	-0.525372	0.098	0.147	2.88704e-75
AKAP6	1.25119e-79	-0.249224	0.626	0.694	4.64981e-75
ACSS3	1.3045e-79	-0.461298	0.179	0.24	4.84792e-75
MFSD14A	1.936e-79	0.526211	0.242	0.174	7.19477e-75
TPST1	2.00766e-79	0.621462	0.346	0.275	7.46106e-75
TENM1	2.24709e-79	0.478027	0.183	0.125	8.35087e-75
RIPOR2	2.65885e-79	-0.251245	0.084	0.13	9.8811e-75
RAP1GDS1	3.22618e-79	-0.273396	0.515	0.569	1.19894e-74
CCDC92	4.11333e-79	-0.38201	0.246	0.299	1.52864e-74
RAB5C	5.68457e-79	0.80545	0.14	0.092	2.11256e-74
PSMA4	5.93232e-79	-0.873211	0.064	0.105	2.20463e-74
LMNA	6.80799e-79	0.554751	0.184	0.126	2.53005e-74
CAPRIN2	7.47336e-79	-0.521311	0.154	0.208	2.77732e-74
TRIB2	9.96822e-79	-0.715741	0.09	0.136	3.70449e-74
NOTCH1	1.16431e-78	-0.417945	0.165	0.22	4.32693e-74
C5orf24	1.97613e-78	-0.775906	0.084	0.127	7.34389e-74
SLK	2.34732e-78	-0.392947	0.216	0.273	8.72336e-74
SUN1	2.48431e-78	-0.40606	0.282	0.334	9.23243e-74
EFCAB2	2.66534e-78	-0.383315	0.306	0.37	9.9052e-74
LARP6	3.55264e-78	-0.750426	0.135	0.184	1.32027e-73
PPM1B	3.76023e-78	0.461609	0.592	0.551	1.39742e-73
PELI2	4.58553e-78	-0.277286	0.361	0.424	1.70412e-73
EVI2B	7.19227e-78	0.610753	0.12	0.074	2.67286e-73
SLC1A4	7.66769e-78	-0.675017	0.125	0.178	2.84954e-73
ADGRA3	8.38046e-78	-0.44543	0.232	0.292	3.11443e-73
TGFBR2	1.48889e-77	1.19019	0.186	0.137	5.53317e-73
BCAN	1.56882e-77	-0.462199	0.234	0.294	5.83021e-73
SYN3	2.50333e-77	1.05084	0.187	0.133	9.30311e-73
NAIP	3.13006e-77	0.330451	0.282	0.211	1.16322e-72
ARPC1B	3.21077e-77	0.86201	0.115	0.069	1.19322e-72
CCDC146	3.3719e-77	0.425892	0.31	0.242	1.2531e-72
GRAMD1B	3.90681e-77	-0.295999	0.267	0.333	1.45189e-72
TANC2	3.92726e-77	0.37836	0.624	0.581	1.45949e-72
PTPN9	4.35065e-77	0.711056	0.312	0.249	1.61683e-72
ZNF814	4.76359e-77	0.45438	0.236	0.171	1.77029e-72
KLC1	4.90664e-77	-0.355489	0.436	0.475	1.82346e-72
PCNX1	4.92444e-77	-0.237215	0.506	0.554	1.83007e-72
PPM1L	5.58542e-77	-0.312829	0.299	0.361	2.07571e-72
DIAPH2	6.72171e-77	0.506413	0.396	0.327	2.49799e-72
ABCA5	8.64204e-77	-0.602408	0.185	0.234	3.21164e-72
AUTS2	8.99799e-77	-0.178906	0.816	0.883	3.34392e-72
KCTD13	1.17269e-76	0.51226	0.234	0.168	4.35806e-72
CERS2	1.28187e-76	-1.1379	0.068	0.109	4.76383e-72
ANK3	1.66668e-76	-0.374493	0.544	0.606	6.1939e-72
CAPS2	2.31151e-76	-0.39079	0.314	0.371	8.59027e-72
PLAGL1	2.41067e-76	0.675269	0.181	0.127	8.95877e-72
MTMR10	2.45804e-76	-0.34228	0.34	0.392	9.13483e-72
SIK2	2.6751e-76	-0.246204	0.469	0.528	9.94146e-72
ZNF24	5.17111e-76	-0.483363	0.185	0.236	1.92174e-71
SHLD2	6.33153e-76	0.456106	0.295	0.228	2.35298e-71
FAM219A	6.67829e-76	-0.567436	0.184	0.237	2.48185e-71
PLXDC2	7.11556e-76	0.350969	0.576	0.683	2.64436e-71
MAP4K5	7.56579e-76	-0.241397	0.652	0.703	2.81167e-71
PIK3R5	8.06194e-76	0.929331	0.134	0.088	2.99606e-71
ABTB2	1.22679e-75	0.651548	0.322	0.256	4.5591e-71
PDS5B	1.42349e-75	-0.274283	0.44	0.496	5.29011e-71
SRP9	1.60577e-75	-0.640905	0.126	0.171	5.96751e-71
C3	1.81174e-75	1.14017	0.163	0.117	6.73296e-71
RBM5	2.02651e-75	-0.27415	0.396	0.445	7.53113e-71
FOXN2	2.06144e-75	-0.339439	0.453	0.504	7.66093e-71
RBM47	2.26425e-75	0.848812	0.143	0.097	8.41464e-71
MEIKIN	3.23105e-75	-0.399898	0.167	0.225	1.20075e-70
SERPINB9	3.28484e-75	1.33283	0.16	0.114	1.22074e-70
RAB3C	3.36566e-75	-0.294578	0.113	0.159	1.25078e-70
SRGAP3	3.4355e-75	-0.274629	0.491	0.537	1.27674e-70
DNAJB6	3.69474e-75	-0.318917	0.255	0.31	1.37308e-70
MLLT6	4.83403e-75	-0.425572	0.187	0.239	1.79647e-70
PDPK1	6.55861e-75	-0.521633	0.135	0.178	2.43738e-70
OSGEP	9.70063e-75	0.464338	0.218	0.153	3.60505e-70
ZDHHC17	1.23126e-74	-0.318505	0.353	0.404	4.57575e-70
MMAB	1.26516e-74	0.582792	0.172	0.115	4.70173e-70
SETDB1	2.10066e-74	0.489529	0.241	0.177	7.80669e-70
VPS37B	2.498e-74	0.503339	0.187	0.134	9.28333e-70
PHF21A	2.5056e-74	-0.206409	0.568	0.623	9.31157e-70
LTBP1	2.68682e-74	0.534928	0.346	0.29	9.98502e-70
FRRS1L	3.04342e-74	-0.607942	0.104	0.152	1.13103e-69
SUGT1	3.40924e-74	-0.469469	0.214	0.264	1.26698e-69
CYFIP2	5.35822e-74	-0.310766	0.312	0.37	1.99127e-69
PLAAT1	5.89354e-74	1.13675	0.123	0.079	2.19021e-69
DYRK1A	7.95599e-74	-0.179859	0.54	0.583	2.95668e-69
LHX2	8.88769e-74	-0.520446	0.108	0.158	3.30293e-69
PCDH10	9.09802e-74	-0.380565	0.218	0.273	3.3811e-69
DAAM2	9.39021e-74	-0.192653	0.458	0.543	3.48969e-69
POMZP3	1.0574e-73	0.620754	0.109	0.063	3.92962e-69
CD53	1.18546e-73	0.789232	0.112	0.071	4.40553e-69
ARHGAP24	1.48758e-73	-0.27272	0.303	0.377	5.5283e-69
TDRD3	1.50778e-73	-0.240641	0.454	0.505	5.60336e-69
CXADR	1.93169e-73	-0.614002	0.206	0.256	7.17873e-69
TCF25	2.10901e-73	0.37797	0.496	0.412	7.83772e-69
DNAJB2	2.64751e-73	-0.598203	0.191	0.241	9.83895e-69
TBXAS1	3.17066e-73	1.06215	0.199	0.151	1.17831e-68
PACSIN2	3.23472e-73	0.626183	0.305	0.24	1.20212e-68
SREBF1	3.61451e-73	-0.448469	0.224	0.285	1.34326e-68
NREP	3.7404e-73	-0.433981	0.102	0.149	1.39004e-68
SMARCD3	4.55506e-73	-0.775422	0.104	0.151	1.6928e-68
SYNGAP1	5.35331e-73	-0.719484	0.097	0.143	1.98945e-68
FAM50A	8.22807e-73	-0.70878	0.085	0.13	3.0578e-68
STMP1	1.19999e-72	-0.539192	0.137	0.187	4.45954e-68
PYGL	1.26765e-72	1.03132	0.107	0.066	4.71098e-68
BOC	1.39213e-72	-0.637104	0.086	0.131	5.17358e-68
SPG7	1.7059e-72	0.41455	0.422	0.349	6.33963e-68
TRIM9	1.81532e-72	-0.164104	0.518	0.582	6.74628e-68
ENOX2	2.68592e-72	0.616695	0.352	0.289	9.98169e-68
SAT2	2.88881e-72	-0.655133	0.146	0.196	1.07357e-67
EMC2	3.1115e-72	-0.421551	0.284	0.336	1.15633e-67
CAPN2	3.80983e-72	-0.429695	0.23	0.285	1.41585e-67
MMP28	5.607e-72	-0.737973	0.083	0.13	2.08373e-67
SYNC	5.79904e-72	0.658633	0.167	0.113	2.1551e-67
BNIP3L	5.96606e-72	-0.416105	0.249	0.304	2.21717e-67
ATG4C	7.60801e-72	-0.376197	0.437	0.489	2.82736e-67
LRRC37A2	9.3128e-72	0.557797	0.185	0.128	3.46092e-67
ZNF292	1.15471e-71	-0.179032	0.592	0.636	4.29124e-67
SLC2A11	1.35811e-71	0.664372	0.115	0.072	5.04713e-67
GSTA4	1.37719e-71	-0.675582	0.161	0.211	5.11807e-67
RNF111	1.41763e-71	0.406021	0.503	0.425	5.26835e-67
KDM3A	1.72725e-71	-0.450325	0.169	0.222	6.41896e-67
VAV3	4.21437e-71	-0.461343	0.186	0.242	1.56619e-66
CTDSPL	4.96185e-71	-0.226255	0.278	0.341	1.84397e-66
RAMP1	9.2572e-71	-0.302491	0.174	0.227	3.44025e-66
TAPT1	9.30464e-71	-0.411941	0.26	0.315	3.45788e-66
DYNC2LI1	9.51895e-71	-0.450246	0.193	0.242	3.53753e-66
AMBRA1	1.16666e-70	0.358529	0.495	0.422	4.33567e-66
PHF10	1.32307e-70	-0.738476	0.098	0.142	4.91693e-66
SHROOM3	1.53546e-70	-0.192805	0.197	0.266	5.70624e-66
TMOD1	1.64122e-70	0.770355	0.175	0.124	6.09925e-66
PKNOX2	1.72644e-70	-0.470781	0.134	0.18	6.41598e-66
TCEAL3	1.79856e-70	-0.760738	0.074	0.116	6.68399e-66
XAF1	1.93835e-70	-0.489773	0.102	0.149	7.20348e-66
USP11	3.40987e-70	-0.630141	0.146	0.193	1.26721e-65
LSM12	3.83153e-70	0.748706	0.123	0.076	1.42391e-65
LGI3	4.87748e-70	-0.888213	0.093	0.136	1.81262e-65
FKBP3	6.02792e-70	-0.657047	0.128	0.173	2.24016e-65
RHEB	7.35709e-70	-0.296056	0.219	0.274	2.73411e-65
CLCN3	1.02628e-69	-0.317141	0.349	0.401	3.81396e-65
SGK2	1.34408e-69	0.511781	0.124	0.078	4.99499e-65
ATP2B4	1.64554e-69	-0.317353	0.322	0.383	6.11533e-65
SPRED1	1.89753e-69	-0.0472154	0.531	0.595	7.05179e-65
NEK5	2.05702e-69	0.634748	0.102	0.06	7.64451e-65
NPIPB4	2.49595e-69	0.415947	0.156	0.105	9.2757e-65
ARL6	2.51321e-69	-0.730784	0.092	0.135	9.33985e-65
SPATA1	2.79016e-69	0.684811	0.151	0.104	1.03691e-64
SPRY2	3.02344e-69	-0.46293	0.136	0.184	1.1236e-64
MOB3A	3.48173e-69	0.712855	0.142	0.093	1.29391e-64
ZFYVE16	3.63073e-69	-0.198691	0.661	0.725	1.34929e-64
ARPC3	3.96287e-69	0.711777	0.215	0.157	1.47272e-64
COBL	4.0062e-69	-0.27818	0.517	0.571	1.48882e-64
GATAD2B	4.61081e-69	0.387546	0.561	0.499	1.71352e-64
BBOX1	5.23893e-69	-0.649313	0.075	0.117	1.94694e-64
RAPH1	5.5363e-69	0.454892	0.378	0.309	2.05745e-64
BZW1	5.54635e-69	-0.609169	0.095	0.137	2.06119e-64
RCBTB1	7.09411e-69	0.425834	0.279	0.21	2.63639e-64
AFAP1	7.57157e-69	0.629894	0.197	0.143	2.81382e-64
STAT3	7.84293e-69	0.585777	0.37	0.31	2.91467e-64
KIF5B	9.11415e-69	-0.212996	0.312	0.367	3.38709e-64
EXOC1	1.02124e-68	-0.320483	0.377	0.429	3.79523e-64
MIS18BP1	1.07079e-68	0.781914	0.207	0.153	3.97939e-64
MAP7	1.57432e-68	-0.112769	0.486	0.581	5.85065e-64
KCNQ1	1.65449e-68	-0.760888	0.103	0.151	6.1486e-64
SSR1	1.69281e-68	-0.53341	0.174	0.221	6.291e-64
LIFR	1.83908e-68	-0.0866425	0.506	0.581	6.83455e-64
ZBTB38	1.88619e-68	-0.331386	0.307	0.36	7.00964e-64
MAP6	3.84578e-68	-0.707555	0.08	0.123	1.42921e-63
TMEM91	3.98192e-68	0.64463	0.129	0.087	1.4798e-63
EXD3	4.08184e-68	0.451421	0.238	0.177	1.51693e-63
LRRK1	4.42109e-68	0.837658	0.169	0.123	1.64301e-63
CRIM1	4.76013e-68	-0.583411	0.213	0.269	1.76901e-63
WSB2	4.93123e-68	-0.647727	0.096	0.138	1.83259e-63
MIPOL1	5.31736e-68	-0.459606	0.153	0.202	1.97609e-63
METTL15	6.20845e-68	-0.230687	0.429	0.478	2.30725e-63
LUC7L	8.79046e-68	0.384683	0.419	0.349	3.2668e-63
CCSAP	9.76657e-68	-0.632394	0.113	0.156	3.62955e-63
USP47	1.05356e-67	-0.164086	0.597	0.643	3.91536e-63
DIP2B	1.09266e-67	0.291699	0.763	0.752	4.06064e-63
SEC61B	1.16181e-67	-0.690935	0.08	0.121	4.31762e-63
SEMA3C	1.6193e-67	-0.693221	0.13	0.176	6.01781e-63
ANKRD44	1.67801e-67	0.498475	0.625	0.576	6.23597e-63
FNIP2	1.92191e-67	0.484496	0.455	0.395	7.14238e-63
GRM8	2.49223e-67	0.590103	0.123	0.08	9.26188e-63
PPP6R3	2.71685e-67	-0.138696	0.601	0.642	1.00966e-62
VGLL4	3.08239e-67	-0.218906	0.421	0.471	1.14551e-62
UBE2D2	3.13435e-67	0.45058	0.428	0.36	1.16482e-62
ESYT2	3.63374e-67	-0.418834	0.295	0.347	1.35041e-62
HID1	5.28233e-67	0.641381	0.171	0.12	1.96307e-62
TNIK	6.20445e-67	-0.370918	0.633	0.662	2.30576e-62
UACA	6.83661e-67	-0.64359	0.18	0.231	2.54069e-62
MON1B	1.05274e-66	0.684662	0.105	0.066	3.91229e-62
CCT8	1.11427e-66	-0.584006	0.086	0.125	4.14096e-62
USF2	1.30085e-66	-0.605921	0.093	0.136	4.83437e-62
PURB	1.6342e-66	-0.587145	0.117	0.16	6.07317e-62
FMO5	1.76726e-66	0.727614	0.16	0.11	6.56765e-62
AOAH	2.14725e-66	0.301465	0.273	0.208	7.97982e-62
STON2	2.42771e-66	-0.34825	0.223	0.286	9.02211e-62
CATSPERG	2.68986e-66	0.517178	0.135	0.086	9.99632e-62
SLC18B1	2.76569e-66	-0.391379	0.164	0.219	1.02781e-61
GRIK3	2.77699e-66	0.979676	0.119	0.075	1.03201e-61
ZNF43	3.60039e-66	0.464888	0.245	0.184	1.33801e-61
CAMKMT	3.62582e-66	-0.228343	0.427	0.484	1.34746e-61
EGFR	3.78416e-66	-0.102741	0.231	0.291	1.40631e-61
TNRC6B	3.87997e-66	-0.121921	0.77	0.825	1.44191e-61
PDLIM5	4.34797e-66	-0.224158	0.363	0.42	1.61584e-61
DENND2A	5.16802e-66	0.531088	0.382	0.324	1.92059e-61
JAM2	7.15358e-66	-0.393213	0.162	0.21	2.65848e-61
RARB	8.89344e-66	0.263994	0.066	0.104	3.30507e-61
SPOCK1	9.9997e-66	-0.113171	0.543	0.627	3.71619e-61
DGCR8	1.01128e-65	0.581162	0.156	0.107	3.75824e-61
PSAT1	1.1434e-65	-0.45536	0.251	0.301	4.24923e-61
SON	1.15156e-65	-0.150552	0.672	0.71	4.27954e-61
CSMD2	1.2358e-65	0.393462	0.334	0.263	4.59259e-61
NUDC	1.27513e-65	-0.718358	0.104	0.149	4.73877e-61
TMEM164	1.32265e-65	-0.352072	0.177	0.23	4.91535e-61
DRG1	1.50185e-65	0.560265	0.223	0.161	5.58134e-61
NHSL1	1.59476e-65	-0.280734	0.342	0.398	5.92662e-61
PIP4P2	1.87287e-65	-0.568431	0.141	0.185	6.96014e-61
ANKRD26	2.11213e-65	-0.218633	0.356	0.411	7.8493e-61
ARMH1	2.23163e-65	-0.635836	0.116	0.163	8.29342e-61
ATP10B	2.37468e-65	-0.235103	0.443	0.502	8.82503e-61
TCAF1	2.46257e-65	-0.580323	0.144	0.191	9.15165e-61
PHTF2	2.49538e-65	0.318115	0.433	0.357	9.27358e-61
GNB1	2.59198e-65	0.408531	0.575	0.515	9.63259e-61
ACACB	2.59819e-65	-0.0789458	0.297	0.367	9.65566e-61
NLGN3	2.74129e-65	-0.592835	0.171	0.217	1.01875e-60
CDH4	2.84451e-65	-0.309919	0.271	0.329	1.05711e-60
TNRC18	2.89718e-65	0.447096	0.435	0.377	1.07668e-60
SDCBP	3.24122e-65	-0.397752	0.091	0.134	1.20453e-60
EIF3F	3.44458e-65	-0.601444	0.107	0.149	1.28011e-60
TRIM22	4.00929e-65	1.05942	0.105	0.065	1.48997e-60
PPM1H	4.73738e-65	-0.413354	0.395	0.443	1.76055e-60
IL10RB	4.83514e-65	0.596622	0.15	0.104	1.79688e-60
ZNF789	5.55583e-65	0.406387	0.199	0.143	2.06471e-60
GLI2	7.16475e-65	-0.587722	0.079	0.119	2.66264e-60
ID4	7.6423e-65	-0.439762	0.117	0.166	2.84011e-60
UFL1	8.95796e-65	-0.343679	0.275	0.322	3.32905e-60
TIMP3	9.1665e-65	-0.00627999	0.223	0.285	3.40655e-60
BAG5	9.29177e-65	-0.788069	0.065	0.1	3.4531e-60
CASD1	1.01817e-64	-0.277137	0.38	0.423	3.78382e-60
DEGS1	1.67452e-64	-0.641193	0.097	0.138	6.22304e-60
FAM120A	2.27841e-64	-0.279526	0.334	0.388	8.46725e-60
ZNF552	2.30893e-64	0.616386	0.116	0.073	8.58068e-60
STXBP5L	2.71283e-64	-0.0829971	0.176	0.237	1.00817e-59
OPALIN	2.93661e-64	-0.699536	0.236	0.282	1.09133e-59
EEF1D	2.96922e-64	-0.442721	0.177	0.224	1.10345e-59
LMBRD2	3.11034e-64	-0.685459	0.129	0.174	1.1559e-59
MSRB2	3.27981e-64	-0.589564	0.089	0.128	1.21888e-59
SFT2D1	3.33339e-64	-0.664233	0.152	0.196	1.23879e-59
SMC5	3.5513e-64	0.391215	0.471	0.396	1.31977e-59
PFKP	4.46503e-64	-0.504771	0.139	0.188	1.65934e-59
KDM3B	4.57031e-64	0.405497	0.399	0.33	1.69847e-59
CD46	5.47461e-64	0.35562	0.479	0.407	2.03453e-59
SUGCT	5.57125e-64	-0.610709	0.167	0.218	2.07044e-59
NAPEPLD	6.56761e-64	-0.306987	0.395	0.443	2.44072e-59
YTHDC1	6.593e-64	-0.254724	0.362	0.415	2.45016e-59
CCDC18	7.26036e-64	0.713999	0.162	0.116	2.69817e-59
GTF2I	7.44555e-64	0.281502	0.687	0.626	2.76699e-59
TRIP4	7.844e-64	0.5101	0.229	0.171	2.91507e-59
NOL4	8.32961e-64	-0.325162	0.262	0.319	3.09553e-59
DAAM1	1.17646e-63	-0.169823	0.31	0.366	4.37207e-59
ADCY1	1.18455e-63	-0.475944	0.08	0.12	4.40213e-59
RCHY1	1.28003e-63	-0.5545	0.118	0.16	4.75697e-59
ZBTB1	1.4577e-63	-0.359951	0.259	0.31	5.41726e-59
NECAP1	1.51046e-63	0.787534	0.103	0.064	5.61332e-59
BAIAP2	1.5539e-63	-0.560923	0.071	0.111	5.77476e-59
UNC79	1.72485e-63	-0.283555	0.402	0.458	6.41004e-59
EFCAB13	1.73037e-63	0.528142	0.225	0.167	6.43056e-59
ATP13A4	2.16118e-63	-0.28924	0.344	0.402	8.03159e-59
CBFB	2.27174e-63	0.484182	0.417	0.349	8.44247e-59
ZNF516	2.28382e-63	-0.391365	0.204	0.257	8.48736e-59
SLC48A1	3.10525e-63	-0.596897	0.216	0.265	1.154e-58
BCL9	5.05493e-63	-0.541427	0.148	0.195	1.87856e-58
KHDC1	5.36186e-63	0.604754	0.135	0.09	1.99263e-58
MGAT5	6.44731e-63	-0.206353	0.525	0.577	2.39601e-58
NPL	6.68081e-63	-0.2353	0.251	0.31	2.48279e-58
VPS13C	7.80724e-63	-0.127103	0.733	0.772	2.9014e-58
ITGA7	8.66307e-63	-0.46881	0.121	0.166	3.21946e-58
SPAG9	9.87094e-63	-0.126442	0.667	0.714	3.66834e-58
MTCL1	1.15156e-62	0.73171	0.125	0.08	4.27953e-58
INO80	1.58499e-62	0.401391	0.381	0.311	5.89029e-58
CD55	1.68471e-62	-0.687727	0.129	0.175	6.2609e-58
JAK1	1.75486e-62	-0.146528	0.652	0.703	6.5216e-58
SHROOM2	1.76534e-62	-0.598023	0.088	0.124	6.56055e-58
ADAMTS6	2.06644e-62	0.419869	0.133	0.088	7.67951e-58
CEP126	2.51309e-62	-0.46007	0.18	0.23	9.33939e-58
ENPP2	2.83534e-62	-0.447069	0.343	0.386	1.0537e-57
ZNF770	2.83917e-62	-0.808412	0.084	0.125	1.05512e-57
RIMKLB	2.95096e-62	-0.260855	0.239	0.29	1.09666e-57
ACTR3B	2.95806e-62	0.707489	0.173	0.121	1.0993e-57
ARID3A	2.99516e-62	0.81803	0.12	0.08	1.11309e-57
HHAT	3.16105e-62	-0.71615	0.079	0.117	1.17474e-57
EFR3A	3.56468e-62	-0.240277	0.29	0.343	1.32474e-57
SUMO2	3.71499e-62	-0.49673	0.094	0.131	1.3806e-57
PPP2R2A	3.82711e-62	-0.306454	0.476	0.519	1.42227e-57
LMBRD1	3.92236e-62	-0.283375	0.392	0.437	1.45767e-57
XKR6	4.70169e-62	0.322834	0.455	0.389	1.74729e-57
CLIP2	7.17205e-62	0.338727	0.461	0.397	2.66535e-57
CGRRF1	7.30255e-62	-0.706623	0.092	0.132	2.71385e-57
RHBDL2	7.75385e-62	0.432108	0.247	0.187	2.88156e-57
NMRAL1	7.7938e-62	0.408377	0.16	0.111	2.89641e-57
NDE1	7.84483e-62	0.486416	0.294	0.234	2.91537e-57
PCDH7	1.04084e-61	-0.086268	0.357	0.439	3.86807e-57
METTL2B	1.11958e-61	0.461677	0.187	0.133	4.16071e-57
HHIPL1	1.18781e-61	-0.660185	0.073	0.109	4.41424e-57
NIN	1.45944e-61	-0.229231	0.37	0.421	5.42373e-57
LZTR1	1.68789e-61	0.645073	0.128	0.087	6.2727e-57
AKNAD1	1.70344e-61	0.447365	0.24	0.178	6.33051e-57
NPLOC4	2.35855e-61	0.339079	0.298	0.233	8.76508e-57
NTNG1	2.81855e-61	0.581552	0.256	0.2	1.04746e-56
CMC2	2.83267e-61	-0.454642	0.246	0.292	1.0527e-56
TEFM	3.2336e-61	0.345321	0.223	0.168	1.2017e-56
SERGEF	3.53559e-61	-0.352388	0.259	0.308	1.31393e-56
CUX1	4.11603e-61	0.333533	0.642	0.596	1.52964e-56
TYW1	4.4042e-61	0.36546	0.386	0.319	1.63673e-56
UGP2	4.49804e-61	-0.272585	0.291	0.342	1.67161e-56
MAP9	4.64844e-61	-0.477101	0.133	0.177	1.7275e-56
SLC15A4	6.14542e-61	0.569431	0.197	0.143	2.28382e-56
SCN8A	7.71875e-61	-0.417898	0.132	0.177	2.86852e-56
ATP5F1C	8.55722e-61	-0.441731	0.197	0.243	3.18012e-56
PSMD1	1.04109e-60	-0.167861	0.386	0.431	3.86902e-56
SPCS2	1.4222e-60	-0.563123	0.193	0.235	5.28534e-56
PHKA1	1.59805e-60	-0.406082	0.111	0.153	5.93885e-56
DTX1	1.65721e-60	-0.665347	0.09	0.129	6.1587e-56
PAK2	2.23468e-60	0.373666	0.423	0.352	8.30476e-56
DSE	2.40399e-60	-0.345799	0.289	0.343	8.93397e-56
KDM4B	2.54206e-60	0.417669	0.359	0.289	9.44704e-56
SMARCC2	2.6082e-60	0.620296	0.148	0.103	9.69285e-56
CTTNBP2NL	2.72485e-60	0.44329	0.269	0.215	1.01264e-55
ADAM22	2.78579e-60	-0.31399	0.313	0.361	1.03528e-55
ZNF91	2.88976e-60	-0.202462	0.443	0.485	1.07392e-55
UBE2R2	2.94098e-60	0.320611	0.511	0.446	1.09295e-55
INPP5F	3.73448e-60	-0.405157	0.21	0.258	1.38785e-55
[truncated: 5,464 more rows]

## Sheet: Neuron
Gene	p_val	avg_log2FC	pct.1	pct.2	p_val_adj
NALF1	0	-20.6083	0	0.689	0
FTH1	0	-2.14793	0.244	0.927	0
CYRIB	0	-17.6616	0	0.661	0
MARCHF6	0	-17.0043	0	0.637	0
DNAAF9	0	-17.2751	0	0.635	0
BLTP1	0	-17.1131	0	0.634	0
GAPDH	0	-1.71324	0.182	0.802	0
GOLM2	0	-16.8203	0	0.616	0
RPL34	0	-2.75987	0.122	0.729	0
SKIC3	0	-16.6199	0	0.597	0
CSTPP1	0	-16.6667	0	0.594	0
CYRIA	0	-16.6734	0	0.594	0
VAMP2	0	-2.08903	0.298	0.889	0
DYNC2I1	0	-16.5032	0	0.586	0
RPS27A	0	-2.73894	0.104	0.686	0
ACTB	0	-1.27008	0.253	0.831	0
PALM2AKAP2	0	-16.7337	0	0.575	0
RPS15	0	-2.5593	0.088	0.662	0
TUBA1B	0	-1.72845	0.291	0.859	0
HYCC2	0	-16.2589	0	0.566	0
ENTREP2	0	-16.8757	0	0.565	0
FTL	0	-1.39419	0.214	0.777	0
ZZZ3	0	-16.2382	0	0.563	0
RPL7A	0	-2.25728	0.154	0.713	0
UQCRB	0	-2.44632	0.11	0.667	0
ATP6V0C	0	-1.29709	0.309	0.866	0
PALS2	0	-16.5239	0	0.555	0
PEBP1	0	-1.29928	0.289	0.841	0
EIF1	0	-1.7825	0.26	0.81	0
TPT1	0	-2.13245	0.096	0.644	0
RPL15	0	-1.68389	0.153	0.7	0
NDUFA4	0	-2.09911	0.175	0.72	0
MARCHF1	0	-18.2212	0	0.544	0
RGS4	0	-2.40303	0.133	0.672	0
CALM3	0	-1.49877	0.322	0.861	0
BEX1	0	-1.4353	0.254	0.79	0
RPL32	0	-2.23316	0.164	0.7	0
RPL18	0	-2.13303	0.125	0.66	0
RPL28	0	-2.10436	0.155	0.689	0
MT-CO2	0	-1.84911	0.288	0.821	0
RPLP1	0	-1.92943	0.137	0.669	0
RPL13	0	-1.5283	0.185	0.713	0
HSD17B12	0	-2.57652	0.165	0.692	0
CLU	0	-1.06992	0.305	0.83	0
ALDOA	0	-4.68463	0.029	0.552	0
RPS14	0	-2.22087	0.135	0.656	0
JAKMIP1	0	-3.8829	0.042	0.558	0
HINT1	0	-1.72721	0.219	0.734	0
DYNLL1	0	-1.72742	0.277	0.792	0
TSPYL1	0	-1.60905	0.199	0.713	0
PCSK1N	0	-1.35435	0.253	0.767	0
RPL19	0	-2.36289	0.089	0.601	0
ZC3H11A	0	-5.67591	0.017	0.527	0
RPS4X	0	-2.35998	0.09	0.597	0
RPS28	0	-1.80603	0.162	0.668	0
ITM2C	0	-1.70844	0.157	0.662	0
PRNP	0	-1.23608	0.356	0.86	0
CEP43	0	-15.6812	0	0.504	0
ACTG1	0	-0.951066	0.212	0.715	0
SANBR	0	-15.8381	0	0.503	0
IARS1	0	-15.6314	0	0.502	0
BLTP3B	0	-15.6814	0	0.502	0
MEMO1	0	-3.34825	0.134	0.635	0
COX4I1	0	-2.12186	0.144	0.645	0
ATP5MK	0	-15.8011	0	0.501	0
EIF4A2	0	-1.48573	0.342	0.843	0
DNAAF11	0	-15.775	0	0.5	0
RPS7	0	-2.22328	0.141	0.64	0
COX7C	0	-1.95592	0.161	0.66	0
LARS1	0	-15.573	0	0.499	0
RPL10	0	-1.93286	0.236	0.734	0
TMSB4X	0	-1.1634	0.165	0.662	0
FAM172A	0	1.81708	0.755	0.259	0
NUDT3	0	-1.94274	0.305	0.8	0
GPX4	0	-1.7353	0.14	0.635	0
RPL35A	0	-2.25642	0.098	0.592	0
ATOSA	0	-15.7004	0	0.493	0
STAT1	0	-2.64467	0.167	0.659	0
GABARAP	0	-2.36221	0.084	0.576	0
GUK1	0	-1.60846	0.188	0.679	0
SRP14	0	-1.73322	0.127	0.618	0
RPL8	0	-2.30816	0.081	0.572	0
TARS3	0	-15.6455	0	0.49	0
CYCS	0	-1.56495	0.127	0.616	0
CCK	0	-2.09092	0.284	0.771	0
MT-CYB	0	-1.48841	0.267	0.754	0
ARK2C	0	-15.6194	0	0.487	0
RPL14	0	-1.82677	0.226	0.711	0
ZFTRAF1	0	-15.5467	0	0.485	0
RPL6	0	-1.70447	0.22	0.704	0
MARCHF7	0	-15.52	0	0.484	0
ATP5MJ	0	-15.5999	0	0.481	0
ISCU	0	-1.89446	0.159	0.639	0
MT-CO1	0	-1.23311	0.388	0.868	0
THY1	0	-1.06628	0.397	0.874	0
CENATAC	0	-15.4212	0	0.476	0
ELAPOR1	0	-15.6237	0	0.476	0
SELENOW	0	-1.40215	0.375	0.849	0
RPS24	0	-1.71982	0.229	0.702	0
GABARAPL2	0	-1.86483	0.134	0.607	0
RPL11	0	-1.87281	0.171	0.643	0
NACA	0	-1.8426	0.165	0.637	0
RPS27	0	-1.87638	0.135	0.605	0
ARL6IP5	0	-1.20156	0.252	0.722	0
CRACDL	0	-16.7587	0	0.47	0
SNCB	0	-1.48102	0.184	0.653	0
YPEL3	0	-1.66883	0.286	0.755	0
MT-CO3	0	-1.30563	0.357	0.826	0
SCHIP1	0	-3.46922	0.109	0.577	0
PTMA	0	-1.17334	0.233	0.7	0
SLC25A3	0	-1.40505	0.221	0.686	0
MDH1	0	-1.45437	0.38	0.845	0
RPL3	0	-1.64195	0.12	0.585	0
RPL26	0	-2.21143	0.129	0.593	0
FAU	0	-2.4059	0.079	0.542	0
ATP5PF	0	-1.72613	0.202	0.664	0
STAT4	0	-2.31206	0.148	0.609	0
JUND	0	-1.26929	0.221	0.68	0
SOD1	0	-1.72012	0.125	0.584	0
RPL9	0	-2.12038	0.093	0.551	0
YWHAB	0	-0.906168	0.347	0.805	0
RPS23	0	-2.22479	0.092	0.549	0
UQCRH	0	-1.55405	0.253	0.71	0
ZNG1E	0	-15.3263	0	0.456	0
AP2M1	0	-1.19938	0.238	0.694	0
RPS12	0	-2.54917	0.081	0.536	0
RPS13	0	-2.68314	0.052	0.507	0
MACROH2A1	0	-15.2351	0	0.455	0
TMSB10	0	-1.51116	0.169	0.624	0
BEX3	0	-1.42168	0.389	0.844	0
MT-ND4	0	-1.08364	0.268	0.721	0
BEX4	0	-1.4623	0.314	0.766	0
CKB	0	-1.19885	0.414	0.865	0
MARCHF4	0	-15.6296	0	0.451	0
ELAPOR2	0	-15.5789	0	0.451	0
TMA7	0	-1.5914	0.169	0.62	0
ATP5MC3	0	-2.02144	0.093	0.543	0
SARAF	0	-1.13373	0.449	0.899	0
TOMM20	0	-1.12756	0.292	0.741	0
RPS3A	0	-2.17337	0.126	0.575	0
RPL24	0	-2.22536	0.12	0.568	0
CALY	0	-1.38806	0.364	0.811	0
NEFL	0	-0.683681	0.196	0.641	0
RPL30	0	-1.89897	0.178	0.623	0
UQCR10	0	-1.95164	0.083	0.528	0
HARS1	0	-15.1514	0	0.445	0
HOPX	0	-2.62574	0.127	0.572	0
RPS25	0	-1.95112	0.129	0.574	0
RAB3A	0	-1.69214	0.137	0.582	0
YWHAH	0	-1.27873	0.394	0.839	0
RNASEK	0	-1.46983	0.211	0.655	0
PKM	0	-1.26579	0.37	0.814	0
RPL29	0	-1.98606	0.089	0.531	0
RPS21	0	-2.32037	0.102	0.541	0
ARK2N	0	-15.1954	0	0.438	0
ENO2	0	-1.24279	0.372	0.809	0
COX5B	0	-2.08373	0.155	0.592	0
ARHGDIG	0	-1.65241	0.112	0.548	0
HSP90AB1	0	-0.871758	0.466	0.901	0
CCDC85B	0	-1.14001	0.174	0.609	0
SCOC	0	-1.49788	0.154	0.588	0
TPI1	0	-1.2501	0.138	0.571	0
EID1	0	-1.24617	0.183	0.615	0
PRKAR1A	0	-1.21615	0.294	0.726	0
COX6B1	0	-2.17587	0.099	0.529	0
CHCHD10	0	-1.7853	0.212	0.64	0
SKIC8	0	-15.0684	0	0.428	0
RPL18A	0	-1.97468	0.077	0.504	0
ATP5F1E	0	-2.18892	0.083	0.51	0
H3-3B	0	-15.2923	0	0.427	0
RARS1	0	-15.086	0	0.427	0
ITM2B	0	-1.02397	0.468	0.894	0
PGRMC1	0	-0.963643	0.181	0.606	0
RPS8	0	-1.4692	0.247	0.671	0
TAGLN3	0	-1.11989	0.296	0.72	0
RPLP2	0	-1.64746	0.189	0.613	0
MT-ATP6	0	-0.951145	0.267	0.69	0
SPARCL1	0	-1.24396	0.447	0.869	0
SHC3	0	-1.28858	0.405	0.827	0
ATP6V1F	0	-1.80117	0.087	0.508	0
C11orf80	0	2.31769	0.65	0.229	0
RPL17	0	-1.79813	0.13	0.551	0
GARS1	0	-15.0019	0	0.421	0
EEIG2	0	-15.2567	0	0.421	0
EIF1B	0	-1.53846	0.225	0.645	0
ATP5F1B	0	-1.32507	0.184	0.604	0
SCN1B	0	-2.0612	0.155	0.575	0
CEND1	0	-1.21251	0.186	0.605	0
BEX2	0	-1.15288	0.342	0.761	0
UBC	0	-1.17575	0.135	0.553	0
SPRED2	0	-1.1841	0.367	0.784	0
LDHA	0	-1.72308	0.123	0.54	0
SKP1	0	-1.22514	0.365	0.781	0
ARPP19	0	-1.38156	0.38	0.796	0
STMN1	0	-1.07599	0.413	0.829	0
CIBAR1	0	-14.9842	0	0.416	0
BMAL2	0	-15.335	0	0.416	0
HSPA8	0	-1.27989	0.166	0.581	0
STEAP2	0	-1.56443	0.25	0.663	0
RBMS1	0	-1.25861	0.279	0.692	0
ATP5IF1	0	-1.50842	0.215	0.627	0
ETV5	0	-1.6596	0.164	0.575	0
PSAP	0	-0.767593	0.427	0.837	0
NLGN4Y	0	-1.5913	0.201	0.611	0
MT-ND3	0	-0.919681	0.196	0.606	0
MARCHF11	0	-15.5078	0	0.409	0
EPRS1	0	-15.0268	0	0.409	0
USP9Y	0	-1.40063	0.207	0.615	0
GNG3	0	-2.40795	0.064	0.472	0
RPL37A	0	-1.37248	0.337	0.744	0
SARS1	0	-14.9797	0	0.407	0
RPSA	0	-1.28295	0.258	0.664	0
COX6C	0	-1.57504	0.212	0.618	0
AARS1	0	-14.9301	0	0.406	0
SLC25A4	0	-1.31379	0.189	0.595	0
ATP5MG	0	-1.26165	0.302	0.708	0
TSPAN13	0	-1.33796	0.332	0.737	0
MLLT11	0	-1.17682	0.21	0.613	0
RPL5	0	-1.29469	0.334	0.737	0
MT-ND1	0	-0.732437	0.244	0.646	0
BMAL1	0	-15.0501	0	0.402	0
NARS1	0	-14.9094	0	0.402	0
MAP1LC3B	0	-1.46406	0.169	0.571	0
H2AZ1	0	-15.0432	0	0.401	0
MOAP1	0	-1.25602	0.152	0.552	0
SEPTIN5	0	-2.07758	0.134	0.534	0
RPL38	0	-2.19162	0.086	0.485	0
ASNS	0	-2.91734	0.087	0.485	0
MT-ND2	0	-0.687745	0.192	0.59	0
ARF1	0	-0.986473	0.261	0.658	0
NDUFA5	0	-1.22088	0.304	0.7	0
NAT8L	0	-1.55168	0.156	0.551	0
RAN	0	-1.33649	0.106	0.501	0
YARS1	0	-14.8653	0	0.395	0
GNAS	0	-1.39279	0.558	0.953	0
CHCHD2	0	-1.68759	0.137	0.531	0
GHITM	0	-1.12687	0.142	0.536	0
RPL37	0	-1.277	0.32	0.714	0
ATP6V1G2	0	-1.71291	0.122	0.515	0
PRRC2B	0	1.78976	0.639	0.246	0
RPL21	0	-1.6847	0.161	0.554	0
SLC38A2	0	-1.30616	0.193	0.586	0
ATP6V1G1	0	-1.32273	0.185	0.577	0
RAB24	0	-3.04652	0.062	0.453	0
ATP6V0B	0	-0.328565	0.237	0.627	0
TMEM14B	0	1.83943	0.669	0.279	0
CFL1	0	-0.782494	0.275	0.665	0
TESPA1	0	-2.77716	0.138	0.527	0
FAIM2	0	-0.979432	0.404	0.792	0
TUBA1A	0	-0.318822	0.364	0.751	0
UTY	0	-1.49189	0.18	0.566	0
TLE5	0	-0.818357	0.283	0.668	0
UBB	0	-1.42892	0.086	0.471	0
PTGR1	0	-1.76969	0.219	0.603	0
BCL2	0	-1.26356	0.265	0.649	0
RPL13A	0	-1.59419	0.095	0.478	0
C18orf32	0	-1.25622	0.177	0.559	0
NAP1L2	0	-1.67636	0.108	0.49	0
ATP6AP2	0	-0.675294	0.286	0.667	0
ATP5MC1	0	-1.90787	0.139	0.519	0
TUBB2A	0	-0.194396	0.31	0.69	0
NCDN	0	-1.21214	0.182	0.561	0
TMBIM6	0	-0.832789	0.366	0.745	0
TCP10L	0	-2.91393	0.079	0.458	0
KIFBP	0	-14.7209	0	0.379	0
CDIN1	0	-15.111	0	0.379	0
ATP6V0E2	0	-0.941477	0.331	0.71	0
CCNI	0	-1.24303	0.504	0.882	0
CDC14B	0	-0.990025	0.344	0.722	0
ELOB	0	-2.00528	0.074	0.452	0
RPS15A	0	-1.98592	0.12	0.498	0
RPL36	0	-1.92282	0.073	0.451	0
MARS1	0	-14.7024	0	0.378	0
ATP6V1B2	0	-0.86275	0.331	0.709	0
UGP2	0	-1.106	0.356	0.733	0
DNAJA1	0	-1.05772	0.21	0.587	0
NAP1L3	0	-1.41387	0.122	0.499	0
RTL8C	0	-1.79925	0.084	0.461	0
SPCS1	0	-1.23954	0.199	0.576	0
FGFR1OP2	0	-1.35717	0.293	0.669	0
RPL12	0	-2.26867	0.082	0.458	0
RPL35	0	-2.02741	0.09	0.465	0
BNIP3	0	-1.15359	0.214	0.589	0
NDUFB2	0	-1.58671	0.175	0.549	0
CHD1L	0	-4.45633	0.018	0.392	0
KATNIP	0	-14.7618	0	0.374	0
BBLN	0	-14.8641	0	0.374	0
CPLX1	0	-1.05596	0.273	0.646	0
BTF3	0	-1.9025	0.084	0.455	0
PDP1	0	-1.36973	0.253	0.624	0
DIRAS2	0	-1.36711	0.246	0.617	0
DYNLRB1	0	-1.96848	0.057	0.428	0
CEP15	0	-14.6915	0	0.371	0
PIP4P2	0	-1.39808	0.199	0.57	0
NAPB	0	-0.915015	0.352	0.722	0
RPS18	0	-1.42006	0.111	0.48	0
TIMM23B	0	-2.70271	0.088	0.457	0
RPL10A	0	-1.58121	0.179	0.547	0
OPN3	0	-2.48757	0.089	0.457	0
C4orf3	0	-1.77757	0.107	0.475	0
NRN1	0	-1.35706	0.248	0.616	0
CD81	0	-0.986445	0.139	0.507	0
DSTN	0	-1.022	0.336	0.704	0
LY6E	0	-1.41974	0.098	0.465	0
NME2	0	-1.65016	0.117	0.484	0
RCAN2	0	-1.21359	0.51	0.876	0
TMX4	0	-0.936147	0.361	0.727	0
SUB1	0	-0.925333	0.386	0.751	0
NECAB1	0	-1.78308	0.391	0.756	0
DARS1	0	-14.7427	0	0.365	0
ANAPC16	0	-1.0728	0.324	0.689	0
DKK3	0	-0.844713	0.418	0.782	0
MORF4L1	0	-0.951981	0.419	0.783	0
RETREG2	0	-1.07912	0.168	0.532	0
TOMM7	0	-2.06552	0.093	0.457	0
PNMA2	0	-1.01671	0.379	0.743	0
HSP90AA1	0	-0.455353	0.521	0.885	0
TAFAZZIN	0	-14.6694	0	0.363	0
RPS10	0	-2.93715	0.038	0.4	0
GABRG2	0	-1.20799	0.523	0.885	0
PPIA	0	-1.08209	0.212	0.574	0
TMEM160	0	-1.47156	0.118	0.48	0
BLTP3A	0	-14.7264	0	0.362	0
AFG2A	0	-14.9724	0	0.362	0
TMEM14A	0	-1.1915	0.299	0.66	0
CAPS2	0	-1.22796	0.317	0.678	0
DENND2B	0	-15.2228	0	0.361	0
EPM2AIP1	0	-0.984076	0.286	0.646	0
ATP5F1D	0	-1.29286	0.162	0.522	0
MACIR	0	-14.7889	0	0.36	0
NDUFS5	0	-1.91831	0.096	0.455	0
RPS19	0	-1.41188	0.128	0.487	0
TCEAL2	0	-1.0042	0.217	0.575	0
SATB1	0	-1.65068	0.343	0.701	0
UBE2M	0	-1.61139	0.097	0.454	0
MT3	0	-2.56479	0.05	0.406	0
COX7A2	0	-1.8669	0.122	0.478	0
UBA52	0	-1.81031	0.06	0.416	0
PDXP	0	-1.53355	0.114	0.47	0
ADSS2	0	-14.5796	0	0.356	0
POLR2J3	0	2.34417	0.582	0.227	0
SCG5	0	-0.528034	0.466	0.821	0
MGST3	0	-0.917971	0.429	0.783	0
NR3C1	0	-1.4474	0.513	0.867	0
GARRE1	0	-14.7079	0	0.354	0
GABRA1	0	-1.09049	0.51	0.863	0
POMP	0	-1.37092	0.162	0.515	0
RPS16	0	-2.21484	0.058	0.411	0
PGAP1	0	-0.834533	0.34	0.693	0
ATP5ME	0	-1.4115	0.161	0.513	0
ARF5	0	-1.71	0.101	0.453	0
PTK2B	0	-1.34597	0.263	0.615	0
CFAP96	0	-14.801	0	0.352	0
NAP1L5	0	-1.57544	0.084	0.434	0
ELOVL6	0	-0.904543	0.365	0.715	0
VDAC3	0	-1.03352	0.372	0.722	0
CARS1	0	-14.5569	0	0.35	0
HMGN3	0	-0.928838	0.447	0.796	0
CTXN1	0	-1.6867	0.121	0.47	0
NDUFA1	0	-1.79009	0.085	0.434	0
DPP7	0	-1.22044	0.21	0.558	0
NDUFB4	0	-1.71847	0.122	0.47	0
KIAA2026	0	1.89655	0.578	0.23	0
ETS2	0	-1.49275	0.129	0.477	0
RAC1	0	-0.63787	0.335	0.682	0
GPR22	0	-1.47292	0.184	0.531	0
PIN1	0	-1.09732	0.283	0.63	0
RPS5	0	-1.93987	0.056	0.403	0
VDAC1	0	-0.78285	0.305	0.651	0
PFDN5	0	-1.33731	0.198	0.544	0
TUBA4A	0	-1.0579	0.138	0.484	0
CREG2	0	-0.779254	0.426	0.771	0
SPCS3	0	-0.920398	0.285	0.629	0
YWHAG	0	-0.819907	0.465	0.809	0
RPS3	0	-0.991735	0.243	0.587	0
EPHB6	0	-0.666383	0.344	0.687	0
RPS6	0	-1.65735	0.116	0.459	0
SAP18	0	-1.43494	0.104	0.447	0
UQCR11	0	-1.53486	0.155	0.498	0
NIPAL2	0	-1.34982	0.337	0.679	0
UBL3	0	-0.826559	0.34	0.682	0
APLP1	0	-0.595515	0.332	0.674	0
MZT2B	0	-1.45571	0.168	0.51	0
TMEM30A	0	-0.882045	0.279	0.621	0
CNTNAP4	0	2.7125	0.479	0.137	0
ELAVL4	0	-1.06351	0.447	0.788	0
DDAH1	0	-1.05923	0.31	0.651	0
PHYHIP	0	-0.994869	0.264	0.605	0
TM2D3	0	-0.907448	0.298	0.638	0
DYNLT3	0	-1.69664	0.099	0.439	0
GABARAPL1	0	-0.943511	0.275	0.614	0
STMN3	0	-0.706546	0.392	0.731	0
CERS1	0	-1.89722	0.107	0.445	0
BRK1	0	-1.06623	0.228	0.566	0
COPS9	0	-2.85292	0.039	0.376	0
NUAK1	0	-1.06894	0.445	0.782	0
NDFIP2	0	-1.06792	0.421	0.758	0
DNAI4	0	-14.6137	0	0.337	0
MLF2	0	-0.941888	0.243	0.58	0
SERINC1	0	-0.702057	0.476	0.812	0
CISD1	0	-0.850807	0.294	0.63	0
GOT1	0	-0.919865	0.306	0.642	0
SERF2	0	-1.25515	0.119	0.455	0
DUT	0	-1.01113	0.198	0.534	0
ST8SIA5	0	-0.594683	0.467	0.803	0
TMEM59L	0	-0.807656	0.536	0.872	0
SNU13	0	-1.1265	0.175	0.51	0
RNF11	0	-0.734986	0.364	0.699	0
SNX3	0	-0.907843	0.352	0.686	0
SRSF7	0	-0.885901	0.408	0.742	0
TUBB4B	0	-0.967492	0.118	0.452	0
RPS2	0	-0.685058	0.2	0.534	0
C11orf87	0	-1.16445	0.262	0.596	0
KCNK1	0	-0.99071	0.401	0.734	0
RPL7	0	-1.95278	0.101	0.433	0
NAALAD2	0	-0.870377	0.36	0.692	0
IQCJ	0	-4.4524	0.065	0.396	0
EIF5	0	-0.72089	0.322	0.653	0
SEC62	0	-0.577024	0.528	0.859	0
OCIAD1	0	-0.817666	0.549	0.88	0
RHBDD2	0	-0.860093	0.225	0.555	0
ZNF37A	0	2.13443	0.545	0.215	0
MAL2	0	-1.06762	0.276	0.606	0
NEDD8	0	-1.07583	0.238	0.568	0
BSG	0	-0.672464	0.274	0.604	0
SOGA1	0	2.79675	0.472	0.142	0
GAB1	0	-1.24154	0.283	0.612	0
RAB14	0	-0.866714	0.299	0.628	0
SLC22A17	0	-0.78564	0.436	0.765	0
STUB1	0	-1.40258	0.123	0.452	0
MRFAP1	0	-1.34233	0.083	0.412	0
PDK3	0	-0.798954	0.394	0.723	0
ARL6IP4	0	-1.30774	0.211	0.539	0
BBX	0	-0.797294	0.337	0.665	0
UQCRC2	0	-0.797231	0.428	0.756	0
UBE2B	0	-0.758252	0.507	0.835	0
NEFM	0	-0.435025	0.151	0.479	0
TXN	0	-1.28507	0.149	0.477	0
MPP7	0	-1.11119	0.236	0.564	0
FXYD6	0	1.62411	0.567	0.239	0
TUBB3	0	-0.454224	0.267	0.594	0
ST8SIA3	0	-0.784147	0.403	0.73	0
RAP2A	0	-0.925131	0.341	0.667	0
SPRED1	0	-0.68381	0.488	0.813	0
FKBP8	0	-0.878508	0.253	0.578	0
EXTL2	0	-1.27064	0.217	0.541	0
SYNPO2	0	-1.19641	0.311	0.635	0
CHGA	0	-0.607634	0.283	0.607	0
B4GAT1	0	-0.833435	0.153	0.477	0
ST8SIA1	0	-0.839525	0.392	0.716	0
CNIH1	0	-1.11587	0.229	0.552	0
SYT4	0	-0.902113	0.223	0.546	0
RNF187	0	-1.07342	0.104	0.427	0
AKAP12	0	-0.567592	0.314	0.637	0
PGAP4	0	-14.3762	0	0.323	0
CHGB	0	-0.622087	0.248	0.571	0
SET	0	-0.649764	0.256	0.578	0
GABRA4	0	-0.78925	0.486	0.807	0
MARCKS	0	-0.649921	0.211	0.532	0
SAT2	0	-1.00415	0.401	0.722	0
STRAP	0	-0.922014	0.285	0.605	0
SCG3	0	-0.487826	0.414	0.734	0
ATP5F1A	0	-0.885719	0.296	0.616	0
MTURN	0	-0.81792	0.393	0.713	0
C9orf72	0	-0.869278	0.345	0.664	0
ZNF544	0	2.27785	0.527	0.208	0
RPL23	0	-1.4095	0.114	0.433	0
TMEM106B	0	-0.720147	0.406	0.725	0
LONRF1	0	-0.871756	0.266	0.585	0
GAS2	0	-1.09297	0.372	0.691	0
PRPF4B	0	1.81317	0.547	0.229	0
VAPA	0	-0.641722	0.494	0.812	0
ANKRD33B	0	-1.02199	0.331	0.649	0
UBE2V2	0	-0.823716	0.328	0.646	0
DYNLL2	0	-1.15337	0.136	0.454	0
HAPSTR1	0	-14.2409	0	0.318	0
ZMAT3	0	-0.867108	0.253	0.571	0
GSTA4	0	-0.731933	0.391	0.709	0
COX8A	0	-2.09734	0.053	0.37	0
YJU2B	0	-14.3113	0	0.317	0
SELENOT	0	-0.758427	0.262	0.579	0
FZD3	0	-0.845538	0.514	0.831	0
FBXO32	0	-0.986591	0.275	0.592	0
SNRPN	0	-0.417662	0.552	0.869	0
PRKAR2B	0	-0.888298	0.492	0.808	0
PNMA1	0	-1.02325	0.178	0.494	0
NDUFA13	0	-1.18954	0.179	0.495	0
MATCAP1	0	-14.2857	0	0.316	0
TMEM59	0	-0.702732	0.346	0.661	0
RHEB	0	-0.637032	0.367	0.682	0
STAMBPL1	0	-0.821931	0.353	0.668	0
ACTR2	0	-0.846736	0.549	0.864	0
ZNF892	0	-14.333	0	0.314	0
CAMK2N1	0	-1.12766	0.562	0.876	0
OLFM1	0	-0.750856	0.553	0.867	0
PTGES3	0	-0.730093	0.347	0.66	0
FHL2	0	-1.33452	0.182	0.495	0
NCEH1	0	-0.592573	0.416	0.729	0
PRXL2A	0	-0.820228	0.301	0.614	0
STX1B	0	-0.825862	0.304	0.617	0
DIRAS1	0	-1.58198	0.109	0.422	0
BPNT2	0	-14.257	0	0.313	0
NR3C2	0	-0.914036	0.523	0.836	0
GLRB	0	-0.83116	0.509	0.822	0
PRICKLE1	0	-1.04421	0.542	0.855	0
BIVM	0	-0.949467	0.363	0.675	0
MFF	0	-0.702001	0.448	0.76	0
EDF1	0	-1.53903	0.132	0.444	0
INPP5F	0	-0.696758	0.438	0.75	0
MYL12B	0	-1.11935	0.112	0.424	0
IGSF8	0	-0.641863	0.391	0.703	0
PLEKHB2	0	-0.760849	0.267	0.579	0
ATL1	0	-0.784155	0.545	0.857	0
PCGF5	0	-0.655852	0.472	0.783	0
RNMT	0	-0.500982	0.485	0.796	0
UBL5	0	-1.93157	0.063	0.374	0
MT-ND5	0	-0.209309	0.174	0.485	0
REEP5	0	-0.520901	0.507	0.818	0
SLC25A36	0	-0.616778	0.483	0.793	0
WBP2	0	-1.01912	0.158	0.468	0
CRBN	0	-0.628424	0.413	0.723	0
BBIP1	0	-0.95263	0.292	0.602	0
TBRG1	0	-0.795178	0.434	0.744	0
SNN	0	-1.30261	0.11	0.42	0
GAP43	0	-1.23571	0.504	0.814	0
NDUFB5	0	-1.23905	0.168	0.478	0
PLEKHA1	0	-0.781052	0.516	0.826	0
GOLT1B	0	-0.817344	0.384	0.694	0
LDHB	0	-0.876152	0.209	0.518	0
B4GALT6	0	-0.780115	0.356	0.665	0
MRPS21	0	-0.993016	0.284	0.593	0
ZFAND1	0	-0.940181	0.296	0.605	0
HSPH1	0	-0.583634	0.467	0.776	0
ATP1B1	0	-1.33947	0.668	0.977	0
SRSF5	0	-0.694784	0.539	0.848	0
HTR2A	0	-1.18333	0.247	0.555	0
HERPUD1	0	-1.06012	0.185	0.493	0
ARL8B	0	-0.68967	0.38	0.688	0
MPDZ	0	-0.732266	0.552	0.86	0
CMAS	0	-0.737498	0.256	0.564	0
JTB	0	-1.42291	0.146	0.453	0
DNAJB6	0	-0.642135	0.345	0.652	0
GTF3A	0	-1.15593	0.219	0.526	0
FKBP3	0	-0.668543	0.349	0.656	0
NR1D2	0	-0.689046	0.424	0.731	0
PDE5A	0	0.0164144	0.464	0.771	0
SRI	0	-1.19336	0.193	0.5	0
BCAP29	0	-0.652263	0.467	0.774	0
LYNX1	0	-1.12248	0.138	0.445	0
AASDHPPT	0	-0.869236	0.27	0.577	0
RPL23A	0	-1.46256	0.101	0.408	0
LANCL1	0	-0.70969	0.436	0.742	0
NDUFC1	0	-1.43268	0.128	0.434	0
NT5DC1	0	-0.925944	0.308	0.614	0
RRAGA	0	-1.69123	0.067	0.373	0
RUNDC3A	0	-0.66554	0.287	0.593	0
LRCH1	0	-0.676278	0.396	0.702	0
CALM1	0	-1.11196	0.665	0.971	0
MAP1LC3A	0	-0.658738	0.402	0.708	0
FAM217B	0	-0.890387	0.226	0.531	0
ARMCX3	0	-0.75935	0.257	0.562	0
RHBDL1	0	-1.50428	0.201	0.506	0
EEF2	0	-0.750622	0.182	0.487	0
KDM5D	0	-1.39045	0.127	0.432	0
ATP1A1	0	-0.632584	0.558	0.863	0
ACSL3	0	-0.680878	0.549	0.854	0
MTCH1	0	-0.498248	0.404	0.709	0
EIF4E	0	-0.663093	0.366	0.67	0
INA	0	-0.968446	0.208	0.512	0
MXI1	0	-0.637997	0.407	0.711	0
PRDX5	0	-1.7815	0.069	0.373	0
TRAF3	0	-0.644905	0.44	0.744	0
TCEAL7	0	-1.31458	0.137	0.441	0
CRACD	0	-16.2408	0	0.304	0
FHIP2A	0	-14.1929	0	0.304	0
PSME3IP1	0	-14.1901	0	0.304	0
PPA2	0	-0.703555	0.51	0.814	0
PGK1	0	-0.828114	0.268	0.572	0
MTX2	0	-0.684213	0.486	0.789	0
SCAMP1	0	-0.592163	0.479	0.782	0
ACSL6	0	1.47931	0.542	0.239	0
CD59	0	-1.01429	0.154	0.457	0
SPART	0	-0.61049	0.383	0.686	0
SYNGR1	0	-0.607048	0.369	0.672	0
LIN7A	0	-0.811161	0.417	0.72	0
RNPS1	0	-0.636224	0.442	0.745	0
PIK3CA	0	-0.684813	0.472	0.774	0
PARP8	0	-0.875458	0.493	0.795	0
BHLHE40	0	-2.03623	0.063	0.365	0
SPCS2	0	-0.793028	0.333	0.635	0
GPRASP3	0	-14.2135	0	0.302	0
KRBOX5	0	-14.1855	0	0.302	0
CORO6	0	-0.744899	0.28	0.582	0
ATP1B3	0	-0.428767	0.482	0.783	0
CREBRF	0	-0.705052	0.359	0.66	0
MORF4L2	0	-0.62686	0.519	0.82	0
PARK7	0	-1.27349	0.148	0.448	0
PFDN2	0	-1.09903	0.165	0.465	0
FNDC4	0	-1.93721	0.087	0.387	0
CNOT7	0	-0.849799	0.26	0.56	0
FAM204A	0	-0.63284	0.354	0.654	0
EEF1A2	0	-0.446158	0.35	0.65	0
HSPE1	0	-1.64251	0.12	0.42	0
TUBB4A	0	-0.792282	0.116	0.416	0
SLC12A5	0	-0.693351	0.452	0.752	0
NOPCHAP1	0	-14.2372	0	0.3	0
ZBTB16	0	-0.460954	0.56	0.86	0
SERP2	0	-0.961805	0.279	0.579	0
RAB11A	0	-0.0977902	0.524	0.824	0
SULT4A1	0	-0.646705	0.399	0.699	0
COLGALT2	0	-0.620363	0.347	0.646	0
ZBTB38	0	-0.581468	0.512	0.811	0
ERH	0	-1.17301	0.163	0.462	0
NAPG	0	-0.603968	0.38	0.679	0
PRDX1	0	-1.61103	0.055	0.354	0
SF1	0	-0.459796	0.439	0.738	0
ENO1	0	-0.70133	0.234	0.532	0
PJA2	0	-0.775219	0.583	0.881	0
AP1S1	0	-0.749603	0.142	0.44	0
MKKS	0	-1.23722	0.167	0.465	0
FBXO44	0	-0.854543	0.33	0.628	0
CCNC	0	-0.651113	0.409	0.707	0
RPL36AL	0	-2.18653	0.064	0.362	0
CDKN2D	0	-0.971176	0.134	0.432	0
PTGR3	0	-14.1262	0	0.298	0
TMX3	0	-0.619815	0.39	0.688	0
HSPA4L	0	-0.745469	0.371	0.668	0
TTC39B	0	-0.730665	0.386	0.683	0
CDK5R1	0	-0.713314	0.231	0.528	0
KCTD1	0	-1.19851	0.488	0.785	0
CDK6	0	-0.978974	0.292	0.589	0
PSMA7	0	-0.584558	0.189	0.486	0
PPDPF	0	-1.67592	0.111	0.408	0
HPRT1	0	-0.55548	0.466	0.763	0
SERINC3	0	-0.488319	0.405	0.702	0
NRSN1	0	-0.729578	0.504	0.8	0
KIF5A	0	-0.693263	0.503	0.799	0
COX7B	0	-1.46706	0.108	0.404	0
IDH3A	0	-0.788776	0.284	0.58	0
PALS1	0	-14.2737	0	0.296	0
PRKD1	0	-0.769837	0.37	0.665	0
MPC1	0	-0.695864	0.32	0.615	0
BNIP3L	0	-0.638491	0.453	0.748	0
FEM1B	0	-0.95516	0.188	0.483	0
H2AZ2	0	-14.1684	0	0.295	0
MEAF6	0	-0.813236	0.275	0.57	0
NDUFS1	0	-0.615343	0.534	0.829	0
MOSMO	0	-0.673162	0.544	0.839	0
BTBD8	0	-0.68512	0.566	0.86	0
TMEM33	0	-0.867058	0.219	0.513	0
G3BP2	0	-0.601352	0.478	0.772	0
STK4	0	-0.651578	0.361	0.655	0
UQCRQ	0	-2.07589	0.069	0.363	0
OSBPL3	0	-0.708911	0.434	0.728	0
JPH1	0	-0.808511	0.343	0.637	0
PDHX	0	-0.61766	0.444	0.738	0
REX1BD	0	-1.06455	0.296	0.59	0
SSU72	0	-0.967873	0.208	0.501	0
PITHD1	0	-0.915637	0.208	0.501	0
KCNA2	0	-0.999558	0.226	0.519	0
P4HTM	0	-0.71007	0.377	0.67	0
DSE	0	-0.765854	0.348	0.641	0
SKAP2	0	-0.869226	0.265	0.558	0
ANKS6	0	-0.805707	0.265	0.558	0
PAPOLA	0	-0.541637	0.47	0.763	0
SYNGR3	0	-0.924667	0.168	0.461	0
C1orf115	0	-1.59702	0.117	0.41	0
CNOT6L	0	-0.56389	0.427	0.72	0
ATP6V1C1	0	-0.642361	0.42	0.713	0
ATP5F1C	0	-0.701583	0.303	0.596	0
QDPR	0	-0.705314	0.272	0.565	0
SRP9	0	-1.03097	0.169	0.461	0
LONRF2	0	-0.736834	0.568	0.86	0
UCHL1	0	-0.533867	0.58	0.872	0
RACK1	0	-0.646949	0.255	0.547	0
DPH1	0	-1.50765	0.147	0.439	0
PPP3R1	0	0.818475	0.584	0.292	0
KCNN2	0	-0.793377	0.432	0.724	0
FBXO9	0	-0.515182	0.409	0.701	0
UBE3D	0	-0.628639	0.418	0.71	0
GRINA	0	-0.665178	0.196	0.488	0
EIF4G2	0	-0.510033	0.324	0.616	0
PTPN5	0	-0.593721	0.41	0.702	0
CRLF1	0	-2.61423	0.076	0.368	0
ATXN7	0	-0.608808	0.396	0.688	0
SIPA1L2	0	-0.63546	0.358	0.649	0
CLCN3	0	-0.554857	0.521	0.812	0
BAALC	0	-0.642345	0.471	0.762	0
CTNNAL1	0	-0.766522	0.373	0.664	0
ZNF483	0	-0.714539	0.601	0.892	0
SESN3	0	-0.642831	0.495	0.786	0
ATXN7L3B	0	-0.91134	0.208	0.499	0
RPH3A	0	-0.646623	0.501	0.792	0
NAPEPLD	0	-0.646285	0.437	0.728	0
EI24	0	-1.04357	0.18	0.471	0
STARD13	0	-0.759281	0.339	0.63	0
ST13	0	-0.622136	0.308	0.599	0
BLTP2	0	-14.0363	0	0.291	0
IFT25	0	-14.1737	0	0.291	0
SLITRK4	0	-0.843726	0.274	0.565	0
RANBP2	0	-0.537913	0.517	0.807	0
CD200	0	-0.567427	0.396	0.686	0
ENPP5	0	-1.39645	0.162	0.452	0
CCDC25	0	-0.848398	0.23	0.52	0
RPS20	0	-1.30343	0.144	0.434	0
MRPL41	0	-0.887937	0.269	0.559	0
RHBDL3	0	-1.05156	0.145	0.435	0
PPP2R1A	0	-0.573361	0.251	0.541	0
ATP5PB	0	-0.904012	0.191	0.481	0
FAM13A	0	-0.902294	0.43	0.72	0
PURA	0	-0.515856	0.461	0.751	0
TUBB	0	-0.403403	0.184	0.474	0
PTMS	0	-0.272034	0.311	0.601	0
FAM81A	0	-0.530663	0.438	0.728	0
NUCKS1	0	-0.430386	0.547	0.837	0
ELOC	0	-0.915302	0.229	0.518	0
CCT8	0	-0.781853	0.251	0.54	0
ATP6AP1	0	-0.663474	0.154	0.443	0
TMEM170B	0	-0.709135	0.315	0.604	0
ZFAND5	0	-0.540816	0.294	0.583	0
WSB2	0	-0.458367	0.329	0.618	0
RNF24	0	-0.562688	0.539	0.828	0
MPC2	0	-1.13714	0.165	0.453	0
YPEL5	0	-1.05857	0.178	0.466	0
PARM1	0	-0.861896	0.231	0.519	0
SESN1	0	-0.634188	0.522	0.81	0
PCMT1	0	-0.552375	0.485	0.773	0
CCDC92	0	-0.50175	0.503	0.791	0
YWHAE	0	-0.551072	0.504	0.792	0
SLC25A27	0	-0.581336	0.425	0.713	0
ANKMY2	0	-0.784715	0.309	0.597	0
TCEAL1	0	-1.44232	0.123	0.411	0
MARCHF5	0	-14.1053	0	0.288	0
PHAF1	0	-14.1052	0	0.288	0
MARCHF8	0	-14.2177	0	0.288	0
SLC12A2	0	-0.764951	0.482	0.769	0
RFK	0	-1.40802	0.108	0.395	0
CTTN	0	-0.572702	0.475	0.762	0
MYO16	0	1.38063	0.665	0.378	0
GDI1	0	-0.352276	0.371	0.658	0
SLC25A46	0	-0.523509	0.423	0.71	0
TUBE1	0	-0.681722	0.337	0.624	0
GNAI1	0	-0.583278	0.434	0.721	0
KIZ	0	-0.538152	0.403	0.69	0
MTPN	0	-0.556881	0.263	0.549	0
NDUFA12	0	-1.21203	0.181	0.467	0
RASGRF1	0	-0.510693	0.481	0.767	0
ORMDL1	0	-0.516343	0.41	0.696	0
ZDBF2	0	-0.528396	0.419	0.705	0
C6orf62	0	-0.346493	0.305	0.591	0
ZDHHC2	0	-1.0499	0.195	0.481	0
IGSF9B	0	-0.305803	0.304	0.59	0
IFT56	0	-14.173	0	0.286	0
CRLF3	0	-0.1198	0.557	0.843	0
ATP13A2	0	-0.554892	0.395	0.68	0
LRRC8B	0	-0.698317	0.582	0.867	0
PCNP	0	-0.582224	0.367	0.652	0
CNBP	0	-0.871882	0.24	0.525	0
PREP	0	-0.661513	0.393	0.678	0
COX5A	0	-1.09956	0.181	0.466	0
TXNL1	0	-0.527325	0.396	0.681	0
RABAC1	0	-0.762997	0.115	0.4	0
CD99L2	0	-0.542005	0.368	0.653	0
FBXO2	0	-1.31656	0.13	0.415	0
CUTA	0	-1.53731	0.074	0.359	0
CRPPA	0	-0.624675	0.428	0.713	0
CMC2	0	-0.613005	0.462	0.747	0
SLF1	0	-0.604752	0.49	0.774	0
LMO3	0	-0.875418	0.47	0.754	0
TPM3	0	-0.517761	0.452	0.736	0
DYNC2LI1	0	-0.53413	0.462	0.746	0
STX7	0	-0.513778	0.428	0.712	0
CNNM1	0	-0.531158	0.425	0.709	0
TM7SF3	0	-0.582404	0.445	0.729	0
DNAJB14	0	-0.541525	0.548	0.832	0
SYNJ2	0	-1.07727	0.248	0.531	0
AKAP11	0	-0.623975	0.523	0.806	0
IDS	0	-0.767974	0.625	0.908	0
AFTPH	0	-0.528285	0.411	0.694	0
ELOVL4	0	-0.619988	0.317	0.6	0
SCN2B	0	-1.30407	0.139	0.422	0
RAB3GAP2	0	-0.473103	0.491	0.773	0
RSPO2	0	-0.95761	0.271	0.553	0
ATP5MC2	0	-0.857201	0.25	0.532	0
TBC1D4	0	-0.6521	0.369	0.651	0
TTBK2	0	-0.59431	0.564	0.846	0
TMOD2	0	-0.680241	0.566	0.848	0
RSL24D1	0	-1.55921	0.102	0.384	0
TCEA2	0	-1.09803	0.206	0.488	0
GUCY1B1	0	-0.577436	0.407	0.689	0
SOD2	0	-0.603484	0.338	0.62	0
MAP2K1	0	-0.506786	0.433	0.715	0
METTL26	0	-1.45166	0.13	0.412	0
PSMD12	0	-0.609432	0.338	0.62	0
UBE2W	0	-0.558837	0.535	0.817	0
CACYBP	0	-1.15353	0.168	0.449	0
CAP2	0	-0.70732	0.591	0.872	0
RAB26	0	-0.860404	0.277	0.558	0
DBNDD2	0	-1.81031	0.057	0.338	0
NBL1	0	-1.21257	0.14	0.421	0
EPHX4	0	-0.788566	0.295	0.576	0
CASD1	0	-0.501708	0.453	0.734	0
CHORDC1	0	-0.644656	0.313	0.594	0
ZCCHC2	0	-0.651953	0.292	0.573	0
ARID5B	0	-0.642251	0.553	0.834	0
PPM1H	0	-0.526052	0.546	0.827	0
MBNL1	0	-0.79217	0.585	0.865	0
POLR2K	0	-1.92106	0.061	0.341	0
MTMR2	0	-0.564413	0.351	0.631	0
IPO5	0	-0.622098	0.374	0.654	0
RPL27	0	-1.82275	0.062	0.342	0
SLC25A5	0	-1.80959	0.053	0.333	0
KLHL2	0	-0.635381	0.422	0.702	0
KCNT1	0	-0.202263	0.421	0.701	0
KRAS	0	-0.687944	0.315	0.595	0
RPS11	0	-1.51942	0.068	0.348	0
SELENOM	0	-1.91329	0.068	0.348	0
C1orf43	0	-0.926109	0.214	0.493	0
LRATD1	0	-1.46611	0.155	0.434	0
NSG1	0	-1.28955	0.116	0.395	0
TBCA	0	-0.424934	0.492	0.771	0
CCND3	0	-0.913849	0.158	0.437	0
TACC1	0	-0.458263	0.529	0.808	0
IQSEC3	0	-0.536749	0.399	0.678	0
UBE2N	0	-0.552427	0.361	0.64	0
GALNT9	0	-0.545093	0.243	0.522	0
MATCAP2	0	-14.0409	0	0.279	0
HNRNPK	0	-0.497554	0.32	0.599	0
CBX6	0	-0.617728	0.339	0.618	0
MICOS10	0	-0.706691	0.239	0.517	0
CSDE1	0	-0.401643	0.469	0.747	0
ITPR1	0	-0.895478	0.571	0.849	0
TMEM131L	0	-0.732526	0.249	0.527	0
PAM	0	-0.765815	0.582	0.86	0
KLF9	0	-0.987601	0.18	0.458	0
PTPRE	0	-0.275327	0.488	0.766	0
APLP2	0	-0.346013	0.525	0.803	0
MZT1	0	-1.52514	0.107	0.385	0
ELP2	0	-0.471968	0.482	0.76	0
NDUFA3	0	-1.8078	0.086	0.364	0
SV2A	0	-0.280868	0.463	0.741	0
UBA3	0	-0.642003	0.329	0.607	0
MRPS30	0	-1.06374	0.193	0.471	0
UBE2G2	0	-0.425496	0.421	0.699	0
SAR1B	0	-0.711905	0.285	0.562	0
SLC6A17	0	-0.458517	0.376	0.653	0
COX7A2L	0	-0.53057	0.372	0.649	0
FNIP2	0	-0.43219	0.482	0.759	0
TMED4	0	-0.839803	0.239	0.516	0
REEP3	0	-0.754804	0.365	0.642	0
ERGIC2	0	-0.551714	0.36	0.637	0
ZNF106	0	-0.4223	0.485	0.762	0
TTC19	0	-0.494342	0.567	0.844	0
ALDOC	0	-1.6131	0.062	0.339	0
RAB6B	0	-0.5918	0.448	0.725	0
SNX25	0	-0.558889	0.337	0.614	0
ME1	0	-0.571507	0.444	0.721	0
KLHL42	0	-0.479645	0.415	0.692	0
RAB15	0	-0.68131	0.31	0.587	0
PWWP3A	0	-0.483357	0.423	0.7	0
NDUFS2	0	-0.685713	0.267	0.543	0
UBE2D3	0	-0.622087	0.584	0.86	0
CLK4	0	-0.414787	0.391	0.667	0
FIS1	0	-1.12973	0.119	0.395	0
SYT13	0	-0.736144	0.277	0.553	0
DDX6	0	-0.468335	0.479	0.755	0
FGF9	0	-0.882315	0.236	0.512	0
EPB41L3	0	-0.805191	0.615	0.891	0
PSMG2	0	-0.595102	0.357	0.633	0
CIRBP	0	-0.420431	0.5	0.776	0
PNMA8A	0	-1.01315	0.12	0.396	0
PPP1R16B	0	-0.55049	0.492	0.768	0
ATP6V1E1	0	-0.840219	0.236	0.512	0
FHIP1B	0	-13.9685	0	0.276	0
CCT3	0	-0.61549	0.289	0.565	0
DENND1B	0	-0.517967	0.453	0.729	0
ERO1A	0	-0.590209	0.34	0.616	0
NDUFB10	0	-1.67019	0.073	0.349	0
LMBRD2	0	-0.511186	0.411	0.686	0
FAM162A	0	-0.850135	0.245	0.52	0
GPLD1	0	-0.672961	0.387	0.662	0
TLE4	0	-0.818801	0.268	0.543	0
SYT12	0	-0.598621	0.246	0.521	0
MSRB3	0	-0.973569	0.208	0.483	0
ATP2A2	0	-0.606386	0.603	0.878	0
CNST	0	-0.488782	0.42	0.695	0
PPA1	0	-0.595001	0.331	0.606	0
MAP3K9	0	-0.638738	0.316	0.591	0
KIAA0930	0	-0.62269	0.465	0.74	0
SH3BGRL2	0	-0.669845	0.383	0.657	0
EIF3H	0	-0.554585	0.344	0.618	0
CIT	0	-0.505904	0.572	0.846	0
SRSF6	0	-0.935001	0.233	0.507	0
MAGED1	0	-0.397799	0.52	0.794	0
BEX5	0	-1.25111	0.087	0.361	0
HNRNPD	0	-0.41707	0.441	0.715	0
CSNK1G3	0	-0.444192	0.427	0.701	0
KLHL3	0	-0.524154	0.438	0.712	0
SPOCK2	0	-0.549565	0.335	0.609	0
NCOA7	0	-0.423327	0.548	0.822	0
RIMS3	0	-1.00573	0.248	0.521	0
EEF1B2	0	-1.46182	0.092	0.365	0
SLC35B4	0	-0.748032	0.264	0.537	0
ZMAT4	0	-0.750465	0.533	0.806	0
HSPA5	0	-0.824846	0.142	0.415	0
SIK2	0	-0.636339	0.537	0.81	0
MYL6	0	-0.815094	0.166	0.439	0
NDUFB1	0	-0.938034	0.22	0.493	0
LAMTOR5	0	-1.58486	0.076	0.349	0
CMC1	0	-0.700461	0.318	0.591	0
KPNA5	0	-0.44707	0.421	0.694	0
CAPZA2	0	-0.453222	0.432	0.705	0
RAD21	0	-0.595871	0.314	0.587	0
ELAVL2	0	-0.996491	0.42	0.693	0
RNLS	0	-0.784062	0.314	0.587	0
COPS2	0	-0.586508	0.335	0.608	0
MED10	0	-0.75274	0.245	0.517	0
NNT	0	-0.564055	0.527	0.799	0
TUSC3	0	-0.49306	0.565	0.837	0
RBIS	0	-1.19196	0.185	0.457	0
DRAP1	0	-1.14011	0.092	0.364	0
NDUFV1	0	-0.512202	0.394	0.666	0
CRYL1	0	-0.416348	0.378	0.65	0
RPS29	0	-0.862561	0.243	0.515	0
GPI	0	-0.417229	0.572	0.844	0
EIF3E	0	-0.546811	0.336	0.608	0
TOLLIP	0	-0.597212	0.282	0.553	0
CHURC1	0	-0.712685	0.287	0.558	0
DNAJC19	0	-1.11972	0.18	0.451	0
NDFIP1	0	-0.788311	0.662	0.933	0
CLVS2	0	-0.58382	0.508	0.779	0
IDI1	0	-0.686472	0.224	0.495	0
RAB18	0	-0.460323	0.378	0.649	0
JAM3	0	-0.470235	0.368	0.639	0
NSF	0	-0.501586	0.563	0.834	0
ATP5PD	0	-1.41224	0.115	0.386	0
IFTAP	0	-13.9464	0	0.271	0
ARL5A	0	-0.547941	0.31	0.581	0
PFDN1	0	-0.601186	0.299	0.57	0
SS18	0	-0.608215	0.341	0.612	0
SIRPA	0	-0.398716	0.453	0.724	0
KIAA0513	0	-0.365353	0.416	0.686	0
LUZP1	0	-0.412623	0.502	0.772	0
AK5	0	-0.906299	0.609	0.879	0
NAA50	0	-0.506765	0.351	0.621	0
KIAA0319	0	-0.662541	0.478	0.748	0
MRAP2	0	-1.47523	0.132	0.402	0
CHN2	0	-4.44366	0.046	0.316	0
ZNF800	0	-0.623429	0.273	0.543	0
CNIH2	0	-1.15384	0.122	0.392	0
ETFRF1	0	-1.13713	0.19	0.46	0
MYL6B	0	-0.795828	0.269	0.539	0
PIK3C3	0	-0.465944	0.521	0.791	0
POLR2I	0	-2.2608	0.041	0.311	0
UBE2QL1	0	-0.487076	0.304	0.574	0
CAMLG	0	-0.489387	0.296	0.566	0
AMD1	0	-0.561835	0.329	0.599	0
FEZ1	0	-0.477613	0.451	0.721	0
PKIG	0	-0.506618	0.454	0.724	0
GABRD	0	-0.649218	0.266	0.535	0
PINK1	0	-0.667624	0.253	0.522	0
OXNAD1	0	-0.576253	0.359	0.628	0
TAX1BP1	0	-0.433296	0.572	0.841	0
RIC3	0	-0.400657	0.521	0.79	0
GPR162	0	-0.640187	0.255	0.524	0
CCDC91	0	-0.632232	0.595	0.864	0
RPS26	0	-1.14951	0.158	0.427	0
WASF3	0	-0.501483	0.374	0.643	0
ROGDI	0	-0.897268	0.198	0.467	0
TAF4B	0	-0.765896	0.252	0.521	0
RANBP1	0	-1.34659	0.112	0.381	0
KCNAB2	0	-0.353838	0.425	0.694	0
NGEF	0	-0.780955	0.431	0.7	0
ATAD1	0	-0.404184	0.466	0.735	0
SUGT1	0	-0.583297	0.326	0.595	0
PPM1A	0	-0.448869	0.442	0.711	0
PPP4R2	0	-0.447265	0.391	0.659	0
PIK3CB	0	-0.411295	0.516	0.784	0
SLC25A37	0	-0.42037	0.38	0.648	0
ISCA1	0	-0.779033	0.247	0.515	0
NOXA1	0	-0.934272	0.262	0.53	0
TMED2	0	-1.15707	0.138	0.406	0
LRRC37A3	0	-0.538979	0.366	0.634	0
RCN2	0	-0.426136	0.452	0.72	0
SAT1	0	-0.308832	0.316	0.584	0
SLC36A1	0	-0.66613	0.294	0.561	0
CDS1	0	-0.766432	0.239	0.506	0
TCP1	0	-0.940905	0.171	0.438	0
CBX3	0	-0.62237	0.265	0.532	0
TMEM9B	0	-0.797357	0.192	0.459	0
FBXL3	0	-0.799909	0.234	0.501	0
LPCAT4	0	-0.410641	0.383	0.65	0
C15orf61	0	-1.54672	0.096	0.363	0
HSBP1	0	-0.621505	0.17	0.437	0
PDCD5	0	-0.713081	0.242	0.509	0
LZTS3	0	-0.414778	0.345	0.612	0
RBX1	0	-0.484182	0.355	0.622	0
ITGB1BP1	0	-0.527574	0.431	0.698	0
ACTR1B	0	-0.637593	0.312	0.579	0
PMS1	0	-0.352049	0.46	0.727	0
TTC1	0	-0.388055	0.448	0.715	0
NPTX1	0	-0.476956	0.31	0.577	0
HTR1E	0	-0.829879	0.296	0.562	0
PPM1K	0	-0.459038	0.535	0.801	0
GCNT4	0	-1.29144	0.151	0.417	0
HBP1	0	-0.831397	0.215	0.481	0
LMBR1	0	-0.420735	0.52	0.786	0
RAB2A	0	-0.501146	0.597	0.863	0
NDUFA8	0	-1.2318	0.132	0.398	0
TASOR2	0	-0.438372	0.542	0.808	0
AMZ2	0	-1.22511	0.134	0.4	0
CSTB	0	-1.34835	0.108	0.374	0
SMS	0	-0.48385	0.374	0.64	0
SUCLG1	0	-0.487656	0.339	0.605	0
MINDY3	0	-0.44365	0.444	0.71	0
SRSF2	0	-0.554365	0.321	0.587	0
YWHAQ	0	-0.332119	0.408	0.673	0
CCT4	0	-0.620916	0.289	0.554	0
HNRNPLL	0	-0.529251	0.375	0.64	0
MFSD6	0	-0.413437	0.373	0.638	0
NFKB1	0	-0.485649	0.405	0.67	0
DCTN3	0	-1.5706	0.07	0.335	0
LGI1	0	-0.484364	0.388	0.653	0
OAT	0	-0.660752	0.242	0.507	0
PRCP	0	-0.779295	0.235	0.5	0
PCBP2	0	-0.297563	0.397	0.662	0
SEC23A	0	-0.472344	0.367	0.632	0
AP5M1	0	-0.664017	0.257	0.522	0
SYNJ1	0	-0.437677	0.534	0.799	0
H1-10	0	-14.2002	0	0.265	0
TRAK2	0	-0.414671	0.466	0.731	0
MRPL1	0	-0.535659	0.313	0.578	0
PNMA3	0	-0.642577	0.34	0.605	0
IFT172	0	-0.397826	0.419	0.683	0
APPL1	0	-0.396966	0.422	0.686	0
HIVEP1	0	-0.530179	0.418	0.682	0
XRRA1	0	-0.440001	0.413	0.677	0
SYTL2	0	-0.591076	0.409	0.673	0
CDC42	0	-0.392316	0.473	0.737	0
HPCA	0	-0.886143	0.201	0.465	0
CNRIP1	0	-0.47764	0.406	0.67	0
SPTSSB	0	-1.73722	0.094	0.358	0
PCSK1	0	-1.65886	0.1	0.364	0
SEM1	0	-0.409109	0.402	0.666	0
ZDHHC17	0	-0.382717	0.516	0.78	0
JKAMP	0	-0.705305	0.27	0.534	0
URI1	0	-0.349356	0.497	0.761	0
PPARGC1A	0	-0.746309	0.317	0.581	0
BEND6	0	-0.461517	0.465	0.729	0
FAM163B	0	-2.01459	0.085	0.349	0
GPR180	0	-0.629314	0.302	0.566	0
PIGK	0	-0.655719	0.291	0.554	0
LNPEP	0	-0.400364	0.407	0.67	0
CAB39L	0	-0.715859	0.283	0.546	0
MAP1A	0	-0.584615	0.412	0.675	0
SORT1	0	-0.33697	0.482	0.745	0
RPE	0	-0.601063	0.365	0.628	0
FAM153B	0	1.46128	0.483	0.22	0
DMTN	0	-0.205496	0.403	0.666	0
RAB11FIP2	0	-0.379632	0.4	0.663	0
ENDOD1	0	-0.949391	0.165	0.428	0
PIANP	0	-1.0447	0.145	0.408	0
CPNE8	0	-0.889135	0.353	0.616	0
ANTKMT	0	-1.00878	0.247	0.51	0
PHKB	0	-0.41537	0.533	0.796	0
MTARC2	0	-13.9172	0	0.263	0
MACROH2A2	0	-14.0283	0	0.263	0
MAN1A1	0	-1.03334	0.337	0.6	0
FBXO3	0	-0.492785	0.334	0.597	0
UBE4A	0	-0.439338	0.334	0.597	0
NR2C1	0	-0.357943	0.426	0.689	0
IAH1	0	-0.71638	0.293	0.555	0
SLC20A1	0	-0.501775	0.284	0.546	0
HACL1	0	-0.453434	0.415	0.677	0
HERC3	0	-0.354879	0.424	0.686	0
S100A6	0	-2.30237	0.032	0.294	0
CD47	0	-0.671207	0.634	0.896	0
PDE10A	0	-1.30798	0.637	0.899	0
SNX10	0	-0.398369	0.469	0.731	0
BMPER	0	-0.654306	0.496	0.758	0
NKAIN3	0	1.54472	0.541	0.279	0
DECR1	0	-0.791596	0.233	0.495	0
C11orf58	0	-0.226501	0.546	0.808	0
ABCC8	0	-0.442007	0.368	0.63	0
SLC38A1	0	-0.467806	0.501	0.763	0
CYLD	0	-0.473159	0.361	0.623	0
KRT10	0	-2.06762	0.066	0.328	0
MEST	0	-0.614123	0.305	0.567	0
VPS8	0	-0.500063	0.555	0.817	0
CFAP36	0	-0.412476	0.425	0.686	0
TOM1L1	0	-0.539324	0.412	0.673	0
SPEN	0	-0.157536	0.469	0.73	0
RHOB	0	-1.26374	0.059	0.32	0
PCBP1	0	-1.22847	0.074	0.335	0
ORC4	0	-0.36437	0.508	0.769	0
CDK5R2	0	-0.893616	0.125	0.386	0
HACD2	0	-0.435015	0.371	0.632	0
SERP1	0	-0.436623	0.399	0.66	0
FAM169A	0	-0.41832	0.534	0.795	0
CLEC2L	0	-0.755645	0.269	0.53	0
ARPC5L	0	-0.681792	0.185	0.446	0
NDUFC2	0	-0.843177	0.173	0.434	0
SLC16A7	0	-0.509437	0.534	0.795	0
CHPT1	0	-0.42279	0.563	0.824	0
GNB5	0	-0.409527	0.548	0.809	0
SCAMP5	0	-0.327549	0.573	0.834	0
MED31	0	-1.26499	0.166	0.427	0
ARL17B	0	-0.976525	0.365	0.626	0
BBS7	0	-0.447642	0.429	0.69	0
CFAP69	0	-0.601461	0.305	0.566	0
FKBP2	0	-3.24935	0.028	0.289	0
SHFL	0	-0.669708	0.305	0.566	0
ZNF654	0	-0.400499	0.425	0.685	0
LUZP2	0	1.25074	0.677	0.417	0
ZNF519	0	-0.441728	0.421	0.681	0
ST3GAL5	0	-0.344603	0.402	0.662	0
ANKH	0	-0.494031	0.609	0.869	0
SFXN1	0	-0.339163	0.484	0.744	0
LYRM4	0	-0.528236	0.406	0.666	0
NUDCD3	0	-0.370738	0.484	0.744	0
STMN2	0	-0.505651	0.59	0.85	0
VDAC2	0	-0.83262	0.167	0.427	0
KRR1	0	-0.502504	0.274	0.534	0
IRS2	0	-0.644636	0.269	0.529	0
UBAP1L	0	-0.499836	0.384	0.644	0
ATP6V0D1	0	-0.417324	0.262	0.522	0
MALT1	0	-0.515414	0.35	0.61	0
PDXK	0	-0.286203	0.433	0.693	0
RAB4A	0	-0.546488	0.269	0.528	0
SIDT1	0	-0.694112	0.383	0.642	0
ACAD11	0	-0.425012	0.394	0.653	0
TOMM6	0	-1.40624	0.102	0.361	0
TSTD3	0	-0.578365	0.346	0.605	0
SEPTIN7	0	-0.878211	0.7	0.959	0
ATP6V1H	0	-0.495982	0.583	0.842	0
MGST1	0	-0.581964	0.27	0.529	0
BRI3BP	0	-0.67531	0.253	0.512	0
ANKRD10	0	-0.438511	0.49	0.749	0
NAGPA	0	-0.597677	0.355	0.614	0
MTRFR	0	-13.9429	0	0.259	0
AP3S1	0	-0.405657	0.458	0.717	0
TMEM50A	0	-0.554563	0.295	0.553	0
MXD1	0	-0.693196	0.29	0.548	0
CFAP221	0	-0.58824	0.394	0.652	0
ATF2	0	-0.403757	0.485	0.743	0
ARMC8	0	-0.354478	0.53	0.788	0
PAQR3	0	-0.524384	0.345	0.603	0
SRFBP1	0	-0.587526	0.267	0.525	0
EFR3A	0	-0.408238	0.537	0.795	0
DPY19L2	0	-0.499176	0.504	0.762	0
RPL4	0	-1.04107	0.145	0.403	0
PEAK1	0	-0.442854	0.52	0.778	0
APOL2	0	-1.61711	0.09	0.348	0
CACNG2	0	-0.128978	0.502	0.76	0
EIF1AX	0	-0.569558	0.272	0.53	0
MAGEH1	0	-1.36771	0.068	0.326	0
EPS15	0	-0.350985	0.448	0.706	0
SNX27	0	-0.366814	0.43	0.688	0
SUMO1	0	-0.591077	0.33	0.588	0
PDCD10	0	-0.549905	0.325	0.583	0
STK38L	0	-0.471795	0.341	0.599	0
PCID2	0	-0.544645	0.306	0.564	0
PRKRA	0	-0.64276	0.286	0.543	0
TRIP11	0	-0.207699	0.42	0.677	0
C1orf122	0	-1.32017	0.133	0.39	0
ARPC5	0	-0.66102	0.214	0.471	0
ACP1	0	-0.869663	0.19	0.447	0
DDX1	0	-0.408859	0.403	0.66	0
ATP6V1A	0	-0.428889	0.571	0.828	0
ANAPC10	0	1.78051	0.476	0.219	0
C5orf24	0	-0.730567	0.187	0.444	0
ZYX	0	-0.588274	0.211	0.468	0
KBTBD11	0	-0.98599	0.178	0.435	0
MSANTD3	0	-0.689539	0.252	0.509	0
WAC	0	-0.399398	0.581	0.838	0
BORCS5	0	-0.465656	0.367	0.624	0
DENR	0	-0.47931	0.352	0.609	0
COG6	0	-0.40962	0.513	0.77	0
LYSMD2	0	-0.963548	0.175	0.432	0
ZNF626	0	2.13174	0.432	0.175	0
NNAT	0	-1.03514	0.21	0.467	0
REPS2	0	-0.387703	0.567	0.824	0
ARHGEF9	0	-0.411121	0.58	0.837	0
SLITRK5	0	-0.446595	0.459	0.716	0
PPP1R7	0	-0.574432	0.295	0.551	0
SNTB2	0	-0.52534	0.414	0.67	0
NAB1	0	-0.745555	0.195	0.451	0
MOB4	0	-0.605503	0.281	0.537	0
SLC7A14	0	-0.344806	0.382	0.638	0
RGS7BP	0	-0.373481	0.538	0.794	0
CWC27	0	-0.375046	0.513	0.769	0
PPP2R2A	0	-0.392795	0.478	0.734	0
AUH	0	-0.344171	0.518	0.774	0
TMEM245	0	-0.354388	0.527	0.783	0
KCNC2	0	-0.905482	0.642	0.898	0
FBXO33	0	-0.44622	0.383	0.639	0
USP22	0	-0.296286	0.493	0.749	0
TTC9B	0	-0.564684	0.349	0.605	0
PNKD	0	-0.498583	0.332	0.588	0
DCUN1D5	0	-0.543984	0.329	0.585	0
PUS7L	0	-0.388649	0.464	0.72	0
BLOC1S6	0	-0.5786	0.309	0.565	0
BLCAP	0	-0.43426	0.338	0.594	0
DGKZ	0	-0.445822	0.561	0.817	0
DYNC1LI1	0	-0.423091	0.414	0.669	0
LMO4	0	-0.557809	0.521	0.776	0
MRPL33	0	-0.471729	0.379	0.634	0
HSD17B4	0	-0.376619	0.503	0.758	0
UMAD1	0	1.18936	0.491	0.236	0
CLVS1	0	-0.365285	0.526	0.781	0
SVIP	0	-1.54717	0.105	0.36	0
ETNK1	0	-0.344531	0.538	0.793	0
CLTC	0	-0.39827	0.598	0.853	0
RNF157	0	-0.239589	0.475	0.73	0
NDRG3	0	-0.357863	0.47	0.725	0
LASP1NB	0	-13.8996	0	0.255	0
PSME4	0	-0.337151	0.455	0.71	0
TSC22D2	0	-0.399093	0.436	0.691	0
SDAD1	0	-0.412508	0.313	0.568	0
XRCC5	0	-0.329778	0.561	0.816	0
UTP23	0	-0.405836	0.419	0.673	0
TPRG1L	0	-1.33398	0.068	0.322	0
TLCD4	0	-0.796997	0.224	0.478	0
TGOLN2	0	-0.413892	0.281	0.535	0
RPL31	0	-0.795765	0.263	0.517	0
INSIG2	0	-0.835355	0.194	0.448	0
PLEKHM3	0	-0.423709	0.522	0.776	0
ARL4C	0	-1.03134	0.238	0.492	0
SELENOK	0	-1.53418	0.081	0.335	0
SLC35G2	0	-0.677212	0.267	0.521	0
SGTB	0	-0.60048	0.356	0.61	0
PDE8B	0	-0.634828	0.556	0.81	0
NAE1	0	-0.419245	0.381	0.635	0
RAD23A	0	-0.633721	0.251	0.505	0
ZNF273	0	-0.512917	0.342	0.596	0
TSPYL2	0	-0.269127	0.443	0.697	0
CDC42SE1	0	-0.771636	0.302	0.555	0
GMCL1	0	-0.416646	0.407	0.66	0
CEP63	0	-0.321016	0.411	0.664	0
SCARB2	0	-0.34381	0.407	0.66	0
DNAJC8	0	-0.663106	0.221	0.474	0
TSEN15	0	-0.636666	0.252	0.505	0
ABTB1	0	-1.02921	0.128	0.381	0
HSPA9	0	-0.339726	0.38	0.633	0
NT5C2	0	-0.540133	0.557	0.81	0
SPRYD3	0	-1.15602	0.099	0.352	0
TESC	0	-1.20057	0.147	0.4	0
TDRD3	0	-0.381427	0.495	0.748	0
MTFMT	0	-0.466111	0.371	0.624	0
MAP9	0	-0.133041	0.453	0.706	0
CTSB	0	-0.230285	0.342	0.595	0
ATP6V1D	0	-0.416808	0.341	0.594	0
SMG7	0	-0.289497	0.43	0.682	0
PAIP2	0	-0.363059	0.416	0.668	0
ERP44	0	-0.250998	0.431	0.683	0
TIPRL	0	-0.403639	0.376	0.628	0
RFTN1	0	-0.933188	0.389	0.641	0
MFN1	0	-0.334693	0.511	0.763	0
CPE	0	-0.395062	0.618	0.87	0
MOCS2	0	-1.21311	0.133	0.385	0
STARD4	0	-1.12402	0.134	0.386	0
FOXO3	0	-0.283651	0.527	0.779	0
TFB1M	0	-0.748088	0.25	0.502	0
LGI3	0	-1.32084	0.099	0.351	0
INTS8	0	-0.443601	0.357	0.609	0
ZBTB43	0	-0.457494	0.366	0.618	0
NHLRC2	0	-0.36007	0.362	0.614	0
ANO5	0	-0.40971	0.557	0.809	0
EEF1G	0	-1.00395	0.118	0.37	0
CATSPER2	0	-0.32661	0.518	0.77	0
USP31	0	-0.418085	0.378	0.63	0
RAB37	0	-0.832879	0.147	0.399	0
CBLN4	0	-2.07192	0.089	0.341	0
RPL36A	0	-1.39901	0.113	0.365	0
WARS1	0	-13.7733	0	0.252	0
ASAP2	0	-0.491252	0.336	0.588	0
TRIM23	0	-0.430472	0.413	0.664	0
JMY	0	-0.367448	0.419	0.67	0
ZFYVE27	0	-0.609896	0.295	0.546	0
SELENOF	0	-0.440116	0.357	0.608	0
SYT11	0	-0.359039	0.557	0.808	0
PPIG	0	-0.123059	0.536	0.787	0
SLC6A7	0	-0.79653	0.248	0.499	0
WTAP	0	-0.436606	0.364	0.615	0
ELMO1	0	-0.488077	0.523	0.774	0
NSMAF	0	-0.306558	0.502	0.753	0
KIF5B	0	-0.253856	0.39	0.641	0
BSCL2	0	1.30217	0.475	0.224	0
RBM14	0	-0.87136	0.189	0.44	0
COPRS	0	-0.583706	0.11	0.361	0
CALR	0	-0.728216	0.12	0.371	0
GET1	0	-0.492856	0.271	0.522	0
SUMO3	0	-1.19752	0.072	0.323	0
RLIG1	0	-13.9065	0	0.251	0
CLK1	0	-0.341664	0.342	0.593	0
SCAF11	0	-0.162276	0.45	0.701	0
PGP	0	-0.28288	0.467	0.718	0
STX8	0	-0.29499	0.459	0.71	0
ACSL4	0	-0.338236	0.455	0.706	0
UBA5	0	-0.54231	0.292	0.542	0
CLTB	0	-0.427117	0.288	0.538	0
PSMA1	0	-0.315715	0.411	0.661	0
PRDM2	0	-0.348232	0.595	0.845	0
PRKAA2	0	-0.387792	0.545	0.795	0
FASTKD1	0	-0.311481	0.505	0.755	0
VGLL4	0	-0.369632	0.56	0.81	0
MAP3K13	0	-0.458974	0.619	0.869	0
RICTOR	0	-0.460459	0.574	0.824	0
C6orf89	0	-0.389347	0.349	0.599	0
ATG5	0	-0.339171	0.472	0.722	0
SNX13	0	-0.291881	0.523	0.773	0
GALNT11	0	-0.419984	0.606	0.856	0
METTL15	0	-0.373886	0.477	0.727	0
SELENOH	0	-0.790253	0.243	0.493	0
ZNF207	0	-0.285706	0.528	0.778	0
DDRGK1	0	-0.710818	0.253	0.503	0
CTSF	0	-0.82506	0.23	0.48	0
MRPS27	0	-0.508435	0.314	0.564	0
UGCG	0	-0.473103	0.332	0.582	0
GALK2	0	-0.350273	0.467	0.717	0
THOC7	0	-0.618053	0.289	0.538	0
IFT57	0	-0.435911	0.291	0.54	0
RHOBTB2	0	-0.667715	0.309	0.558	0
HMG20A	0	-0.371319	0.414	0.663	0
MTM1	0	-0.533837	0.297	0.546	0
ARHGEF11	0	-0.315516	0.54	0.789	0
GPBP1	0	-0.230424	0.577	0.826	0
SSR1	0	-0.371271	0.352	0.601	0
ASAH1	0	-0.338092	0.365	0.614	0
LRP12	0	-0.417843	0.394	0.643	0
CLCN4	0	-0.323281	0.395	0.644	0
RPS9	0	-0.866115	0.161	0.41	0
UCHL5	0	-0.543077	0.316	0.565	0
SSB	0	-0.445258	0.317	0.566	0
N4BP2L1	0	-0.34909	0.468	0.717	0
PLA2G12A	0	-0.526103	0.307	0.555	0
NME3	0	-0.732753	0.306	0.554	0
UQCRC1	0	-0.799902	0.205	0.453	0
OLFM3	0	-1.33849	0.55	0.798	0
UBE2E3	0	-0.496771	0.525	0.773	0
AGFG1	0	-0.383119	0.531	0.779	0
RASA2	0	-0.538271	0.597	0.845	0
NDUFAF2	0	-0.348449	0.394	0.642	0
HDDC2	0	-1.12152	0.134	0.382	0
URGCP	0	-0.288319	0.545	0.793	0
WASL	0	-0.450213	0.383	0.631	0
TMEM65	0	-0.566499	0.387	0.635	0
NSMCE2	0	-0.389002	0.573	0.821	0
NUDT5	0	-0.635953	0.278	0.526	0
USP28	0	-0.382738	0.368	0.616	0
TRAPPC6B	0	-0.396006	0.381	0.629	0
ARID4A	0	-0.240767	0.571	0.819	0
ZNF506	0	1.9556	0.441	0.193	0
GPRASP2	0	-1.26101	0.105	0.353	0
LAMP2	0	-0.52107	0.242	0.49	0
MARCHF2	0	-13.8957	0	0.248	0
EEF1AKMT2	0	1.75701	0.481	0.233	0
CAPZA1	0	-0.309516	0.421	0.668	0
MIA3	0	-0.192686	0.432	0.679	0
C1D	0	-0.532116	0.307	0.554	0
SLC9A7	0	-0.503798	0.307	0.554	0
FRMD6	0	-0.9867	0.21	0.457	0
LRPPRC	0	-0.266443	0.566	0.813	0
COMMD1	0	-0.30982	0.569	0.816	0
EPC2	0	-0.303072	0.476	0.723	0
PER2	0	-0.883782	0.14	0.387	0
MAGEF1	0	-1.44699	0.109	0.356	0
VPS50	0	-0.295062	0.546	0.793	0
SBNO1	0	-0.274957	0.472	0.719	0
MTCL1	0	-0.292013	0.492	0.739	0
ARFGEF2	0	-0.325779	0.553	0.8	0
VMA21	0	-1.35287	0.082	0.329	0
DDX3Y	0	-1.85792	0.082	0.329	0
HINT3	0	-0.635682	0.224	0.471	0
STIM2	0	-0.245206	0.446	0.693	0
SMURF1	0	-0.364881	0.458	0.705	0
CRELD1	0	-0.540135	0.308	0.554	0
EMB	0	-1.14045	0.158	0.404	0
CCNDBP1	0	-1.211	0.146	0.392	0
CLIP4	0	-0.311773	0.49	0.736	0
PREPL	0	-0.687871	0.686	0.932	0
RNF13	0	-0.367668	0.55	0.796	0
SERPINI1	0	-0.534367	0.639	0.885	0
DHX15	0	-0.269668	0.378	0.624	0
SH3RF1	0	-0.354525	0.264	0.51	0
RNF145	0	-0.210657	0.495	0.741	0
HACE1	0	-0.312639	0.481	0.727	0
AMPH	0	-0.575117	0.632	0.878	0
FAM3C	0	-0.592776	0.375	0.621	0
TRMT9B	0	-0.562454	0.397	0.643	0
TTLL11	0	-0.451439	0.54	0.786	0
SAR1A	0	-0.577735	0.257	0.503	0
ARL14EP	0	-0.569717	0.254	0.5	0
MAP2K4	0	-0.593901	0.652	0.898	0
KPNB1	0	-0.283817	0.484	0.73	0
NDUFS7	0	-1.08852	0.14	0.386	0
BCAP31	0	-0.734954	0.128	0.374	0
HOOK1	0	-0.359474	0.341	0.587	0
PXYLP1	0	-0.378135	0.32	0.566	0
ORC5	0	-0.480007	0.338	0.584	0
RANBP9	0	-0.411363	0.564	0.809	0
DENND6A	0	-0.323313	0.439	0.684	0
SENP2	0	-0.315563	0.427	0.672	0
CCDC186	0	-0.26249	0.417	0.662	0
RNF10	0	-0.309356	0.416	0.661	0
GSPT1	0	-0.229922	0.43	0.675	0
SLC9A6	0	-0.398672	0.31	0.555	0
TNFRSF25	0	-0.740616	0.236	0.481	0
RSRP1	0	-0.52693	0.624	0.869	0
FEZ2	0	-0.387945	0.51	0.755	0
MRPL19	0	-0.479309	0.351	0.596	0
FAM168B	0	-0.3332	0.402	0.647	0
OPA1	0	-0.341107	0.554	0.799	0
FLOT1	0	-0.37396	0.401	0.646	0
TAPBP	0	-0.671315	0.194	0.439	0
AGK	0	-0.43683	0.345	0.59	0
GSTK1	0	-0.676264	0.269	0.514	0
CUL1	0	-0.222094	0.514	0.759	0
NMT2	0	-0.293589	0.398	0.643	0
FBXL15	0	-1.34032	0.119	0.364	0
PGM2L1	0	-0.270173	0.522	0.767	0
USP14	0	-0.275924	0.493	0.738	0
SRSF9	0	-0.706179	0.17	0.415	0
HMGCR	0	-0.369269	0.341	0.586	0
REEP2	0	-0.252988	0.463	0.708	0
FAXC	0	-0.360026	0.453	0.698	0
UBQLN1	0	-0.337182	0.454	0.699	0
PIP4K2A	0	-0.11262	0.332	0.577	0
CAMKK2	0	-0.496702	0.443	0.688	0
ERLEC1	0	-0.494101	0.316	0.56	0
PSMD14	0	-0.331938	0.443	0.687	0
TMEM165	0	-0.135013	0.436	0.68	0
CLTA	0	-0.298549	0.428	0.672	0
ENPP4	0	-0.979733	0.144	0.388	0
POMK	0	-1.08172	0.147	0.391	0
PAXX	0	-1.15658	0.159	0.403	0
FXR1	0	-0.290954	0.53	0.774	0
TSPYL4	0	-1.04225	0.134	0.378	0
RNF146	0	-0.256747	0.4	0.644	0
TAF1D	0	-0.1772	0.571	0.815	0
RPLP0	0	-1.11705	0.131	0.375	0
MBNL2	0	-0.82471	0.602	0.846	0
ZC3H14	0	-0.294636	0.549	0.793	0
HYPK	0	-2.51232	0.054	0.298	0
FBN1	0	-0.288586	0.482	0.726	0
NPTN	0	-0.594347	0.674	0.918	0
SPECC1	0	-0.146705	0.548	0.792	0
MAPRE2	0	-0.439187	0.62	0.864	0
TXNL4A	0	-0.360866	0.383	0.627	0
BAIAP2L2	0	-2.13492	0.116	0.36	0
SLC25A32	0	-0.728769	0.234	0.478	0
DHRSX	0	2.30092	0.41	0.166	0
ADAM9	0	-0.439468	0.323	0.567	0
CCDC6	0	-0.286567	0.466	0.71	0
RUBCN	0	-0.257634	0.429	0.672	0
CPLX2	0	-0.612286	0.415	0.658	0
PMPCB	0	-0.536153	0.303	0.546	0
CKMT1B	0	-0.323678	0.308	0.551	0
HAGH	0	-0.267776	0.419	0.662	0
ESF1	0	-0.158265	0.443	0.686	0
COPA	0	-0.251634	0.511	0.754	0
NCKAP1	0	-0.517134	0.644	0.887	0
NPM1	0	-0.437354	0.243	0.486	0
PNPLA8	0	-0.356348	0.361	0.604	0
PDZD8	0	-0.344041	0.403	0.646	0
NRGN	0	-1.16237	0.553	0.796	0
PSMC6	0	-0.336455	0.349	0.592	0
SECISBP2L	0	-0.309046	0.56	0.803	0
RPRD1A	0	-0.277746	0.556	0.799	0
MRPS26	0	-0.90057	0.202	0.445	0
PLCB4	0	-0.389841	0.396	0.639	0
SYN1	0	-0.322523	0.356	0.599	0
IL6ST	0	-0.458299	0.229	0.472	0
GALNT2	0	-0.194139	0.456	0.699	0
MAP3K7	0	-0.270173	0.455	0.698	0
ANKRD46	0	-0.451998	0.33	0.573	0
GPALPP1	0	-0.277793	0.449	0.692	0
PPHLN1	0	-0.38557	0.567	0.809	0
NDUFS4	0	-0.374049	0.43	0.672	0
ANXA7	0	-0.340815	0.412	0.654	0
C12orf76	0	-0.508192	0.282	0.524	0
BAG5	0	-0.889865	0.163	0.405	0
OLA1	0	-0.375104	0.617	0.859	0
SPATS2L	0	-0.566434	0.535	0.777	0
ALS2	0	-0.302008	0.476	0.718	0
RBM5	0	-0.319083	0.532	0.774	0
CGGBP1	0	-0.225598	0.393	0.635	0
DCUN1D4	0	-0.280578	0.488	0.73	0
ANKS1A	0	-0.188538	0.53	0.772	0
SLC17A5	0	-0.382196	0.359	0.601	0
EGFL7	0	-1.35617	0.08	0.322	0
PAFAH1B2	0	-0.486731	0.278	0.52	0
XPO4	0	-0.287819	0.473	0.715	0
COX16	0	-0.616693	0.271	0.513	0
TRAPPC5	0	-1.09668	0.106	0.348	0
SRRM1	0	0.0447474	0.463	0.705	0
MED23	0	-0.241117	0.467	0.709	0
PDIA3	0	-0.410637	0.332	0.574	0
OSBPL10	0	-0.46763	0.442	0.683	0
SEC22A	0	-0.363239	0.425	0.666	0
TBC1D1	0	-0.409763	0.415	0.656	0
SRP72	0	-0.396942	0.309	0.55	0
PRPSAP1	0	-0.493456	0.295	0.536	0
UBE2V1	0	-0.296692	0.42	0.661	0
SRSF3	0	-0.494263	0.206	0.447	0
HP1BP3	0	-0.19136	0.594	0.835	0
SRSF4	0	-0.179315	0.492	0.733	0
GPBP1L1	0	-0.261346	0.359	0.6	0
C2orf72	0	-0.597097	0.256	0.497	0
TMEM267	0	-0.736833	0.239	0.48	0
LMBRD1	0	-0.388258	0.606	0.847	0
ZKSCAN1	0	-0.217378	0.522	0.763	0
COG5	0	-0.390225	0.603	0.844	0
LRRN3	0	-0.505503	0.374	0.615	0
PRPF19	0	-0.751772	0.177	0.418	0
NUP58	0	-0.215989	0.474	0.715	0
DDX24	0	-0.274377	0.605	0.846	0
CORO2B	0	-0.218888	0.492	0.733	0
CDC25B	0	-0.368141	0.359	0.6	0
HNRNPH2	0	-1.31686	0.084	0.325	0
FAM174A	0	-0.660406	0.231	0.472	0
PLK2	0	-0.518521	0.332	0.573	0
SCRN1	0	-0.362556	0.456	0.697	0
METTL9	0	-0.382111	0.329	0.57	0
PPT1	0	-0.334422	0.287	0.527	0
LNPK	0	-0.304565	0.422	0.662	0
MTMR9	0	-0.454183	0.312	0.552	0
DCTN5	0	-0.459078	0.31	0.55	0
FAM200B	0	-0.815949	0.222	0.462	0
RELL2	0	-1.13034	0.158	0.398	0
LEPROTL1	0	-0.697544	0.211	0.451	0
ARL2BP	0	-1.07061	0.141	0.381	0
TYW3	0	-0.870364	0.186	0.426	0
SSX2IP	0	-0.375054	0.556	0.796	0
WDSUB1	0	-0.418539	0.353	0.593	0
NDUFB3	0	-1.75207	0.062	0.302	0
SCG2	0	-0.327705	0.275	0.515	0
UNC5A	0	-0.304856	0.389	0.629	0
PRELID1	0	-1.42443	0.062	0.302	0
COA1	0	-0.199001	0.512	0.752	0
VPS28	0	-0.967931	0.178	0.418	0
FRA10AC1	0	-0.241709	0.383	0.623	0
CACUL1	0	-0.236512	0.473	0.713	0
SFXN4	0	-0.655993	0.269	0.509	0
KATNBL1	0	-0.250152	0.582	0.822	0
TRIM37	0	-0.314668	0.561	0.801	0
EYA3	0	-0.260191	0.449	0.689	0
ATL2	0	-0.231314	0.456	0.696	0
PPP1R2	0	-0.458403	0.325	0.565	0
CREG1	0	-0.551569	0.296	0.535	0
DSTYK	0	-0.43521	0.317	0.556	0
SPOPL	0	-0.519791	0.304	0.543	0
RUSC2	0	-0.291169	0.432	0.671	0
EMSY	0	-0.199454	0.433	0.672	0
ABCA6	0	-0.533722	0.304	0.543	0
ZNF302	0	-0.361775	0.408	0.647	0
RCAN1	0	-0.573233	0.282	0.521	0
VXN	0	-0.812458	0.205	0.444	0
C16orf87	0	-0.635194	0.217	0.456	0
CRYZL1	0	2.08479	0.444	0.205	0
NSL1	0	-0.328923	0.4	0.639	0
PDIA6	0	-0.230393	0.386	0.625	0
SLC38A11	0	-1.56698	0.127	0.366	0
HSPA4	0	-0.353512	0.355	0.594	0
PPP2CB	0	-0.291734	0.377	0.616	0
RIC1	0	-0.231747	0.49	0.729	0
ABI1	0	-0.240346	0.522	0.761	0
PPP2R3C	0	-0.598393	0.266	0.505	0
ZNF770	0	-0.76275	0.186	0.425	0
HACD3	0	-0.260465	0.518	0.757	0
B4GALT5	0	-0.242567	0.401	0.64	0
TCEAL4	0	-0.539137	0.251	0.49	0
RSRC1	0	-0.24736	0.46	0.699	0
CDC27	0	-0.28975	0.571	0.809	0
OSTM1	0	-0.452237	0.302	0.54	0
UROS	0	-0.471254	0.287	0.525	0
ZBTB1	0	-0.417489	0.3	0.538	0
CDKL3	0	2.24185	0.394	0.156	0
EEF1A1	0	-0.887399	0.15	0.388	0
GLRX5	0	-1.13127	0.095	0.333	0
TCAIM	0	-0.306662	0.401	0.639	0
TUSC2	0	-1.42749	0.076	0.314	0
TFDP2	0	-0.395369	0.6	0.838	0
SEC24B	0	-0.253957	0.477	0.715	0
GFOD1	0	-0.364064	0.602	0.84	0
SEC61G	0	-1.83203	0.076	0.314	0
ESYT2	0	-0.339988	0.579	0.817	0
PRAG1	0	-1.11976	0.184	0.422	0
FAM120A	0	-0.268793	0.49	0.728	0
EPB41L4B	0	-0.296518	0.493	0.731	0
CLSTN3	0	-0.187818	0.515	0.753	0
MED21	0	-0.568728	0.277	0.515	0
MTMR6	0	-0.571748	0.274	0.512	0
YPEL2	0	-0.319427	0.364	0.602	0
CFAP92	0	-13.8833	0	0.238	0
GPR155	0	-0.213763	0.571	0.808	0
NEK1	0	-0.224464	0.567	0.804	0
ACADM	0	-0.203097	0.45	0.687	0
FAM153A	0	-0.515113	0.442	0.679	0
KLHDC3	0	-0.374611	0.319	0.556	0
SBDS	0	-1.03743	0.102	0.339	0
ATP5MF	0	-1.52109	0.103	0.34	0
HLF	0	-0.350381	0.435	0.672	0
RAB11B	0	-0.877881	0.145	0.382	0
ESRRG	0	-0.879617	0.612	0.849	0
FASTKD2	0	-0.348736	0.397	0.634	0
CAB39	0	-0.235038	0.488	0.725	0
CMSS1	0	-0.43684	0.604	0.841	0
FBXL5	0	-0.145538	0.499	0.736	0
DNAJC21	0	-0.440574	0.275	0.512	0
ZNF862	0	-0.455598	0.358	0.595	0
AP3M2	0	-0.559655	0.264	0.501	0
MTDH	0	-0.249634	0.608	0.845	0
ENY2	0	-0.6622	0.25	0.487	0
RNF208	0	-1.56088	0.066	0.303	0
BTBD10	0	-0.289607	0.538	0.775	0
HSP90B1	0	0.0877719	0.35	0.587	0
KIAA0586	0	-0.230801	0.398	0.635	0
CEBPB	0	-1.5027	0.079	0.316	0
TMEM35A	0	-0.88241	0.115	0.352	0
RCHY1	0	-0.635997	0.232	0.469	0
TANK	0	-0.303727	0.343	0.58	0
ERBIN	0	-0.0715273	0.455	0.692	0
FBXO21	0	-0.201887	0.457	0.694	0
SERGEF	0	-0.245945	0.565	0.801	0
GCFC2	0	-0.303365	0.429	0.665	0
MGAT4A	0	-0.280107	0.425	0.661	0
PIKFYVE	0	-0.20849	0.441	0.677	0
EIF2A	0	-0.588248	0.287	0.523	0
SLC9B2	0	-0.317136	0.436	0.672	0
PRUNE2	0	-0.633766	0.449	0.685	0
EXOC5	0	-0.283948	0.438	0.674	0
TTC8	0	-0.332219	0.408	0.644	0
C1orf216	0	-1.00247	0.154	0.39	0
C1orf56	0	-1.35629	0.142	0.378	0
CHMP5	0	-0.845546	0.168	0.404	0
ZNF24	0	-0.551277	0.214	0.45	0
APMAP	0	-0.647213	0.208	0.444	0
TM2D1	0	-0.269715	0.372	0.608	0
GFM1	0	-0.38556	0.349	0.585	0
TMEM175	0	-0.467387	0.358	0.594	0
KCTD8	0	-0.578057	0.502	0.738	0
GOLPH3	0	-0.306351	0.359	0.595	0
TMEM167A	0	-0.742355	0.198	0.434	0
RNF19A	0	-0.222428	0.519	0.755	0
SNAPC3	0	-0.302721	0.403	0.639	0
SLC24A2	0	-0.982538	0.643	0.879	0
PHF21A	0	-0.373877	0.593	0.829	0
MRPS35	0	-0.556445	0.268	0.504	0
RIC8B	0	-0.271527	0.53	0.766	0
HSF4	0	-0.978113	0.183	0.419	0
ANKRD30B	0	-1.41396	0.127	0.363	0
MIB1	0	-0.25847	0.56	0.796	0
CFAP298	0	-0.348244	0.352	0.588	0
RPS6KA6	0	-0.411712	0.394	0.63	0
RUSF1	0	-13.6863	0	0.236	0
THADA	0	-0.227083	0.463	0.699	0
SNX2	0	-0.395179	0.343	0.579	0
TMX2	0	-0.302897	0.337	0.573	0
ULK3	0	-0.424808	0.341	0.577	0
GLRX2	0	-1.27993	0.102	0.337	0
PTCD3	0	-0.260299	0.418	0.653	0
SDHA	0	-0.477901	0.307	0.542	0
SPRY2	0	-1.17707	0.107	0.342	0
KIAA1586	0	-0.863133	0.21	0.445	0
RWDD1	0	-0.62098	0.233	0.468	0
ANKRD42	0	-0.706212	0.219	0.454	0
TSHZ1	0	-0.711737	0.223	0.458	0
DNAJC6	0	-0.628925	0.675	0.91	0
XPR1	0	-0.235522	0.533	0.768	0
ARL8A	0	-0.59863	0.185	0.42	0
SELENOI	0	-0.270338	0.4	0.635	0
FAM171B	0	-0.336637	0.624	0.859	0
ARMC9	0	-0.375251	0.523	0.758	0
FBXL2	0	-0.369106	0.559	0.794	0
RAB7A	0	-0.158802	0.532	0.767	0
ARAP2	0	-0.623684	0.483	0.718	0
SEC24D	0	-0.847811	0.201	0.436	0
MSMO1	0	-0.394807	0.242	0.477	0
TDP2	0	-0.707429	0.2	0.435	0
SGCE	0	-0.164507	0.514	0.749	0
ZFPM2	0	-1.14506	0.525	0.76	0
PPP6R3	0	-0.279072	0.611	0.846	0
OSBPL8	0	-0.529395	0.661	0.896	0
MED4	0	-0.333498	0.369	0.604	0
CEP20	0	-13.6506	0	0.235	0
MRPS9	0	-0.419889	0.336	0.571	0
HIF1A	0	-0.299667	0.343	0.578	0
UBA2	0	-0.213782	0.461	0.696	0
GCC2	0	-0.299868	0.573	0.807	0
REPS1	0	-0.19061	0.568	0.802	0
MTHFD2L	0	-0.501542	0.286	0.52	0
RAB21	0	-0.482572	0.286	0.52	0
TMEM260	0	-0.212757	0.436	0.67	0
MLH3	0	-0.257529	0.419	0.653	0
CA11	0	-0.135209	0.444	0.678	0
FHL1	0	-0.323952	0.451	0.685	0
CLEC20A	0	-3.9394	0.02	0.254	0
PPID	0	-0.721254	0.22	0.454	0
UBLCP1	0	-0.648111	0.227	0.461	0
PFKM	0	-0.727953	0.213	0.447	0
CCNB1IP1	0	-1.02282	0.16	0.394	0
MICOS13	0	-1.54452	0.094	0.328	0
ZNG1A	0	-13.6696	0	0.234	0
SPDYE21	0	-13.865	0	0.234	0
AURKAIP1	0	-1.59781	0.071	0.305	0
VSNL1	0	-1.15139	0.705	0.939	0
SMARCAD1	0	-0.204144	0.519	0.753	0
CSNK1A1	0	-0.248126	0.625	0.859	0
HNRNPH1	0	-0.329284	0.547	0.781	0
MLXIPL	0	-0.546547	0.19	0.424	0
MPHOSPH6	0	-0.306783	0.348	0.582	0
RPRML	0	-1.50693	0.085	0.319	0
CHD6	0	-0.331061	0.613	0.847	0
CEPT1	0	-0.344787	0.34	0.574	0
MAPRE3	0	-0.222283	0.458	0.692	0
NDUFAF7	0	-0.367134	0.334	0.568	0
RNF217	0	-0.409523	0.338	0.572	0
AKIRIN1	0	-0.36999	0.282	0.515	0
ITPRID2	0	-0.257121	0.311	0.544	0
GRSF1	0	-0.435651	0.301	0.534	0
USP45	0	-0.400149	0.315	0.548	0
AKAP7	0	-0.327879	0.41	0.643	0
ELP1	0	-0.18346	0.408	0.641	0
SNX30	0	-0.352515	0.32	0.553	0
GSTO2	0	-0.595928	0.235	0.468	0
PLXNC1	0	-0.557493	0.312	0.545	0
ALG13	0	-0.257217	0.434	0.667	0
TSN	0	-0.712555	0.216	0.449	0
PSMC5	0	-0.805183	0.094	0.327	0
RNF114	0	-0.70123	0.21	0.443	0
MIGA1	0	-0.215061	0.532	0.765	0
STT3B	0	-0.252783	0.394	0.627	0
USO1	0	-0.172864	0.474	0.707	0
TENT2	0	-0.371315	0.59	0.823	0
HABP4	0	-0.233083	0.389	0.622	0
LRRK2	0	-0.37442	0.373	0.606	0
CD63	0	-1.00097	0.085	0.318	0
PPP2R5E	0	-0.256394	0.607	0.84	0
ZNF280D	0	-0.258496	0.594	0.827	0
MBP	0	0.0252146	0.357	0.59	0
PITPNB	0	-0.311062	0.4	0.633	0
DDX3X	0	-0.278836	0.354	0.587	0
LAMC1	0	-0.394486	0.331	0.564	0
SGMS1	0	-0.322544	0.572	0.804	0
RPS6KA3	0	-0.314244	0.564	0.796	0
EIF2AK2	0	-0.175709	0.423	0.655	0
TRIQK	0	-0.421132	0.305	0.537	0
FBXL16	0	-0.625449	0.291	0.523	0
CPD	0	-0.287529	0.41	0.642	0
GK	0	-0.709172	0.218	0.45	0
MIDEAS	0	-13.7487	0	0.232	0
PEX14	0	-0.289486	0.377	0.609	0
EFHD2	0	-0.644224	0.178	0.41	0
ATPAF1	0	-0.27114	0.399	0.631	0
UHMK1	0	-0.506849	0.268	0.5	0
BDH1	0	-0.168802	0.471	0.703	0
RNF180	0	-0.170693	0.507	0.739	0
FBXW11	0	-0.186388	0.562	0.794	0
SMIM13	0	-0.561379	0.239	0.471	0
VGF	0	-0.655455	0.118	0.35	0
PABPC1	0	-0.118214	0.496	0.728	0
IPO7	0	-0.313465	0.387	0.619	0
B4GALNT1	0	-0.426394	0.25	0.482	0
CPSF6	0	-0.177609	0.585	0.817	0
METTL25	0	-0.332477	0.37	0.602	0
ALG11	0	-0.857031	0.193	0.425	0
DICER1	0	-0.123332	0.559	0.791	0
HBS1L	0	-0.239948	0.458	0.69	0
DENND4C	0	-0.154534	0.466	0.698	0
TMEFF1	0	-0.225456	0.457	0.689	0
VPS29	0	-0.489217	0.331	0.563	0
CNOT2	0	-0.199542	0.564	0.795	0
TTC13	0	-0.246134	0.442	0.673	0
GFPT1	0	-0.231461	0.413	0.644	0
ARPC1A	0	-0.406097	0.316	0.547	0
TBC1D15	0	-0.170447	0.43	0.661	0
NAPA	0	-0.367328	0.305	0.536	0
MTMR3	0	-0.200078	0.452	0.683	0
CHIC1	0	-0.218716	0.437	0.668	0
TUFM	0	-0.721682	0.148	0.379	0
ZNF428	0	-0.782786	0.214	0.445	0
MAPK8IP2	0	-0.526522	0.231	0.462	0
RPS6KC1	0	-0.674464	0.641	0.872	0
PPM1B	0	-0.175173	0.56	0.791	0
AUP1	0	-1.0744	0.139	0.37	0
FTCDNL1	0	-0.515136	0.277	0.508	0
NGLY1	0	-0.243645	0.402	0.633	0
CYFIP2	0	-0.279655	0.62	0.851	0
NRF1	0	-0.249917	0.56	0.791	0
MOB3B	0	-0.47945	0.382	0.613	0
TBK1	0	-0.276655	0.395	0.626	0
GIT2	0	-0.1297	0.493	0.724	0
NLK	0	-0.938037	0.643	0.874	0
GDPD1	0	-0.180011	0.476	0.707	0
CHM	0	-0.206806	0.53	0.761	0
UQCC1	0	-0.194822	0.462	0.693	0
MAN1C1	0	-0.216038	0.44	0.67	0
GLIS1	0	-0.259836	0.321	0.551	0
MRPL3	0	-0.449092	0.294	0.524	0
ERCC8	0	-0.245109	0.412	0.642	0
ENTPD4	0	-0.36642	0.309	0.539	0
DPP8	0	-0.201346	0.449	0.679	0
GIPC2	0	-0.748233	0.225	0.455	0
CD164	0	-0.86952	0.144	0.374	0
KPNA1	0	-0.217586	0.558	0.788	0
TSPAN5	0	-0.775072	0.669	0.899	0
SLU7	0	-0.489989	0.188	0.418	0
NUP42	0	-0.260347	0.345	0.575	0
AZIN1	0	-0.304493	0.379	0.609	0
PSIP1	0	-0.162966	0.583	0.813	0
LAMTOR1	0	-1.23769	0.08	0.31	0
VWA8	0	-0.368933	0.631	0.861	0
SLC38A6	0	-0.315051	0.484	0.714	0
PSMD7	0	-0.266657	0.26	0.49	0
ADD3	0	-0.145848	0.465	0.695	0
ACTR10	0	-0.178422	0.462	0.692	0
CDC73	0	-0.282716	0.444	0.673	0
CREB1	0	-0.230299	0.423	0.652	0
DELE1	0	-0.376845	0.318	0.547	0
MRS2	0	-0.548998	0.282	0.511	0
DLD	0	-0.386021	0.305	0.534	0
SLIRP	0	-0.598335	0.293	0.522	0
VRK1	0	-0.505069	0.284	0.513	0
DTWD1	0	-0.183686	0.455	0.684	0
XPO6	0	-0.131707	0.408	0.637	0
IFT20	0	-0.416878	0.285	0.514	0
HSPA13	0	-0.705274	0.173	0.402	0
PCYOX1	0	-0.657141	0.216	0.445	0
C12orf57	0	-2.25789	0.033	0.262	0
NDUFAB1	0	-1.02832	0.142	0.371	0
STX12	0	-0.141474	0.486	0.715	0
ADAM17	0	-0.25983	0.478	0.707	0
LRRFIP2	0	-0.376271	0.631	0.86	0
DZIP3	0	-0.214857	0.605	0.834	0
MAPK9	0	-0.249873	0.489	0.718	0
MCPH1	0	-0.261745	0.542	0.771	0
MFHAS1	0	-0.231083	0.37	0.599	0
SPIN1	0	-0.302265	0.636	0.865	0
PHYHIPL	0	-0.31493	0.548	0.777	0
SRSF8	0	-1.09428	0.117	0.346	0
CEP57	0	-0.142514	0.505	0.734	0
KLHDC1	0	-0.26744	0.385	0.614	0
SNAP23	0	-0.573373	0.255	0.484	0
APPBP2	0	-0.134444	0.481	0.71	0
ZMYND8	0	-0.239604	0.62	0.849	0
SEPTIN3	0	-0.33358	0.385	0.614	0
LCLAT1	0	-0.223988	0.46	0.689	0
PKIA	0	-0.282048	0.463	0.692	0
RCOR3	0	-0.207729	0.567	0.795	0
ME3	0	-0.259055	0.575	0.803	0
RELCH	0	-0.255656	0.582	0.81	0
SDHB	0	-0.513053	0.291	0.519	0
WDR26	0	-0.21618	0.423	0.651	0
INPP1	0	-0.546211	0.291	0.519	0
NISCH	0	-0.180171	0.434	0.662	0
MAK	0	-0.00496497	0.411	0.639	0
IFRD1	0	-0.439071	0.294	0.522	0
TERF1	0	-0.215521	0.439	0.667	0
TMEM64	0	-0.665907	0.238	0.466	0
CYB5B	0	-0.380361	0.324	0.552	0
DRP2	0	-0.308365	0.314	0.542	0
COPS8	0	-0.646808	0.224	0.452	0
ABHD14A	0	-0.796726	0.224	0.452	0
ADGRA1	0	-0.473905	0.214	0.442	0
AP2S1	0	-0.539614	0.155	0.383	0
INPP5B	0	-0.230509	0.402	0.63	0
ODR4	0	-0.177429	0.403	0.631	0
TATDN3	0	-0.328031	0.355	0.583	0
TFG	0	-0.167903	0.382	0.61	0
RYK	0	-0.206581	0.522	0.75	0
TRA2B	0	0.0264092	0.399	0.627	0
PIK3R1	0	-0.712589	0.63	0.858	0
ENC1	0	-0.604549	0.537	0.765	0
TMEM232	0	-0.589229	0.633	0.861	0
PPIL4	0	-0.258215	0.368	0.596	0
CBX5	0	-0.390001	0.349	0.577	0
SUCLA2	0	-0.213768	0.505	0.733	0
KLHDC2	0	-0.353666	0.364	0.592	0
CSNK1E	0	-0.243668	0.365	0.593	0
KCNJ3	0	-0.583643	0.697	0.924	0
FDPS	0	-0.403937	0.287	0.514	0
SQSTM1	0	-0.245873	0.416	0.643	0
BAG4	0	-0.370839	0.309	0.536	0
SEL1L	0	-0.340517	0.334	0.561	0
GLCE	0	-0.364757	0.42	0.647	0
VPS35	0	-0.215828	0.425	0.652	0
TUBG2	0	-0.478134	0.312	0.539	0
CCDC102B	0	-0.545446	0.304	0.531	0
NDUFB11	0	-1.75863	0.043	0.27	0
PLEKHA3	0	-0.579408	0.228	0.455	0
EIF4H	0	-0.507564	0.22	0.447	0
DTX3	0	-0.666632	0.232	0.459	0
ACTR6	0	-0.628947	0.227	0.454	0
MKRN3	0	2.28267	0.322	0.095	0
EEIG1	0	-13.5363	0	0.227	0
ZYG11B	0	-0.209565	0.534	0.761	0
RNF115	0	-0.134673	0.55	0.777	0
PEA15	0	-0.202115	0.274	0.501	0
RO60	0	-0.306761	0.373	0.6	0
TSNAX	0	-0.600983	0.256	0.483	0
CHN1	0	-1.23313	0.676	0.903	0
PLCL2	0	-0.438975	0.636	0.863	0
PSMB1	0	-0.564013	0.256	0.483	0
PCMTD1	0	-0.292113	0.618	0.845	0
TLE1	0	-0.537498	0.255	0.482	0
KCNC1	0	-0.1586	0.502	0.729	0
KLHL1	0	2.45245	0.362	0.135	0
TOGARAM1	0	-0.147172	0.547	0.774	0
NDN	0	-1.0962	0.077	0.304	0
RFX7	0	-0.216594	0.606	0.833	0
TTC39C	0	-0.321354	0.529	0.756	0
CHMP4B	0	-0.698027	0.184	0.411	0
TRPM2	0	-0.143627	0.387	0.614	0
EIF3K	0	-0.351924	0.336	0.563	0
KIAA0319L	0	-0.121837	0.58	0.806	0
LRRC28	0	-0.340037	0.573	0.799	0
MIER1	0	-0.198017	0.431	0.657	0
GATB	0	-0.941336	0.177	0.403	0
OGFRL1	0	-0.26363	0.302	0.528	0
CYC1	0	-1.16388	0.111	0.337	0
KITLG	0	-0.812755	0.238	0.464	0
IREB2	0	-0.19783	0.432	0.658	0
TMEM222	0	-0.87802	0.166	0.392	0
TMEM242	0	-0.59298	0.231	0.457	0
MRPL57	0	-0.722495	0.234	0.46	0
HCFC1R1	0	-0.563451	0.143	0.369	0
CIAO2B	0	-1.09351	0.16	0.386	0
LRP3	0	-0.92847	0.169	0.395	0
SMIM43	0	-13.8622	0	0.226	0
HIPK1	0	-0.605375	0.244	0.47	0
NOL10	0	-0.149799	0.471	0.697	0
GLB1	0	-0.172825	0.385	0.611	0
CTNNB1	0	-0.282333	0.488	0.714	0
SKIL	0	-0.202187	0.348	0.574	0
PAPSS1	0	-0.266915	0.51	0.736	0
TPPP	0	-0.239366	0.355	0.581	0
OXCT1	0	-0.231091	0.509	0.735	0
HOMER1	0	-0.929221	0.638	0.864	0
DNAJC18	0	-0.336605	0.356	0.582	0
VPS13A	0	-0.501319	0.637	0.863	0
SLC44A1	0	-0.375456	0.614	0.84	0
ZNF248	0	-0.230908	0.61	0.836	0
CCT2	0	-0.510931	0.257	0.483	0
TMTC3	0	-0.316959	0.366	0.592	0
B3GLCT	0	-0.586938	0.261	0.487	0
DUSP3	0	-0.71798	0.136	0.362	0
DNAJC5	0	-0.220437	0.371	0.597	0
SPIN3	0	-0.307244	0.338	0.564	0
SESTD1	0	-0.198143	0.581	0.806	0
RNGTT	0	-0.199684	0.566	0.791	0
EDEM3	0	-0.218937	0.414	0.639	0
HNRNPA3	0	-0.267493	0.455	0.68	0
MRPS18C	0	-0.951235	0.175	0.4	0
STX17	0	-0.410192	0.319	0.544	0
RHOBTB1	0	-0.385698	0.324	0.549	0
TCERG1L	0	-0.426591	0.286	0.511	0
WASHC4	0	-0.30358	0.305	0.53	0
SEC14L5	0	-0.294382	0.316	0.541	0
ART3	0	-1.88977	0.101	0.326	0
WDR27	0	1.88766	0.444	0.219	0
GAS6	0	-0.452659	0.228	0.453	0
CMPK1	0	-0.405525	0.271	0.496	0
UXS1	0	-0.230365	0.362	0.587	0
CUL3	0	-0.140692	0.559	0.784	0
C3orf38	0	-0.535345	0.253	0.478	0
CLOCK	0	-0.171302	0.56	0.785	0
RNF175	0	-0.19222	0.515	0.74	0
PDE7A	0	-0.139961	0.534	0.759	0
CNNM2	0	-0.213426	0.597	0.822	0
C2CD3	0	-0.277966	0.396	0.621	0
BCO2	0	-0.539863	0.265	0.49	0
LEMD3	0	-0.268606	0.352	0.577	0
BCL2L2	0	-0.883633	0.182	0.407	0
DCAF5	0	-0.161845	0.507	0.732	0
RASD1	0	-1.68458	0.063	0.288	0
TOP1	0	-0.114679	0.522	0.747	0
PARG	0	-0.151463	0.463	0.688	0
RIMKLA	0	-0.386655	0.331	0.555	0
DEGS1	0	-0.774259	0.178	0.402	0
CCSAP	0	-0.0729738	0.437	0.661	0
SH3YL1	0	-0.194045	0.424	0.648	0
COPB2	0	-0.359588	0.31	0.534	0
BMT2	0	-0.223601	0.447	0.671	0
TCAF1	0	-0.194719	0.413	0.637	0
TPK1	0	-0.358308	0.426	0.65	0
CEP78	0	-0.228633	0.324	0.548	0
PFKFB3	0	-0.23097	0.314	0.538	0
PSD	0	-0.251979	0.409	0.633	0
API5	0	-0.320751	0.325	0.549	0
KLC2	0	-0.392532	0.231	0.455	0
ARNT	0	-0.238515	0.368	0.592	0
TIA1	0	2.20575	0.415	0.191	0
RNF149	0	-0.142497	0.528	0.752	0
ENTPD3	0	-0.887863	0.257	0.481	0
ARL6	0	-0.344298	0.356	0.58	0
RAB28	0	-0.187764	0.541	0.765	0
SNX24	0	-0.332259	0.359	0.583	0
PRKAR1B	0	-0.143305	0.599	0.823	0
[truncated: 9,284 more rows]

## Sheet: All cells
Gene	p_val	avg_log2FC	pct.1	pct.2	p_val_adj
FTH1	0	-2.43148	0.221	0.892	0
VAMP2	0	-2.76406	0.163	0.808	0
GAPDH	0	-2.54566	0.105	0.745	0
ATP6V0C	0	-2.27572	0.144	0.778	0
TUBA1B	0	-2.45241	0.153	0.771	0
CALM3	0	-2.47716	0.149	0.767	0
NALF1	0	-21.6648	0	0.617	0
PEBP1	0	-2.11897	0.164	0.773	0
PRNP	0	-2.08566	0.191	0.787	0
CYRIB	0	-18.8103	0	0.594	0
RPL34	0	-3.1022	0.069	0.66	0
MT-CO2	0	-1.97373	0.18	0.768	0
HSP90AB1	0	-1.80729	0.233	0.821	0
THY1	0	-2.00986	0.187	0.774	0
FTL	0	-1.69031	0.152	0.736	0
BEX1	0	-2.43834	0.117	0.701	0
DNAAF9	0	-18.4435	0	0.577	0
MT-CO1	0	-1.45516	0.236	0.812	0
BLTP1	0	-18.2795	0	0.575	0
EIF1	0	-2.01915	0.168	0.742	0
MARCHF6	0	-18.1423	0	0.573	0
SARAF	0	-1.85921	0.249	0.818	0
RPS27A	0	-3.12224	0.06	0.627	0
ACTB	0	-1.33385	0.215	0.781	0
NDUFA4	0	-2.99881	0.087	0.653	0
CCK	0	-3.07933	0.129	0.693	0
MDH1	0	-2.27004	0.194	0.756	0
PCSK1N	0	-2.31379	0.119	0.681	0
RPL7A	0	-2.7224	0.085	0.643	0
RPS15	0	-2.9895	0.052	0.607	0
YWHAH	0	-2.13053	0.197	0.752	0
CALM1	0	-2.04015	0.349	0.902	0
MT-CO3	0	-1.46614	0.218	0.771	0
GOLM2	0	-17.9649	0	0.552	0
CKB	0	-1.81235	0.256	0.807	0
CLU	0	-1.1171	0.232	0.782	0
RPL32	0	-2.79106	0.088	0.637	0
RPL15	0	-2.40688	0.081	0.63	0
CALY	0	-2.38999	0.16	0.709	0
BEX3	0	-2.14252	0.211	0.759	0
HINT1	0	-2.47382	0.111	0.658	0
YWHAB	0	-1.73011	0.179	0.726	0
RPL28	0	-2.51347	0.087	0.632	0
DYNLL1	0	-2.13857	0.18	0.724	0
ENO2	0	-2.2012	0.169	0.713	0
STMN1	0	-2.01261	0.207	0.75	0
UQCRB	0	-3.11922	0.057	0.598	0
RPLP1	0	-2.39001	0.076	0.616	0
TSPYL1	0	-2.52098	0.094	0.629	0
MT-CYB	0	-1.69814	0.166	0.701	0
RGS4	0	-3.38218	0.06	0.594	0
EIF4A2	0	-1.84028	0.229	0.763	0
GABRG2	0	-2.17999	0.228	0.762	0
SKIC3	0	-17.7579	0	0.533	0
RPL18	0	-2.60064	0.071	0.6	0
CSTPP1	0	-17.812	0	0.529	0
GABRA1	0	-2.05512	0.225	0.748	0
ARPP19	0	-2.20545	0.197	0.718	0
TMEM59L	0	-1.74649	0.248	0.768	0
CAMK2N1	0	-2.03103	0.285	0.804	0
RPS14	0	-2.60232	0.076	0.595	0
DYNC2I1	0	-17.6207	0	0.519	0
VSNL1	0	-2.1438	0.315	0.833	0
RPS28	0	-2.19161	0.092	0.61	0
CYRIA	0	-17.7412	0	0.518	0
UCHL1	0	-1.56387	0.259	0.776	0
PALM2AKAP2	0	-18.1594	0	0.515	0
TOMM20	0	-1.98488	0.146	0.659	0
ZZZ3	0	-17.5178	0	0.512	0
TPT1	0	-1.98842	0.077	0.588	0
OLFM1	0	-1.71022	0.266	0.776	0
RPL14	0	-2.18194	0.129	0.638	0
NUDT3	0	-1.9648	0.217	0.725	0
GUK1	0	-2.28266	0.102	0.609	0
RPL13	0	-1.3818	0.16	0.667	0
PKM	0	-1.70796	0.227	0.733	0
RPL37A	0	-2.07827	0.177	0.682	0
COX7C	0	-2.54831	0.09	0.595	0
RPS24	0	-2.04189	0.137	0.642	0
COX4I1	0	-2.76432	0.08	0.585	0
FAIM2	0	-1.82694	0.203	0.707	0
MARCHF1	0	-19.5113	0	0.503	0
ACTG1	0	-1.29367	0.161	0.663	0
BEX2	0	-1.95174	0.173	0.674	0
AP2M1	0	-2.05697	0.117	0.618	0
SELENOW	0	-1.60746	0.28	0.781	0
MT-ND4	0	-1.28935	0.17	0.671	0
ITM2B	0	-1.0986	0.346	0.845	0
SNRPN	0	-1.35084	0.264	0.763	0
RPL6	0	-1.95928	0.138	0.636	0
BEX4	0	-1.95071	0.189	0.686	0
HYCC2	0	-17.3521	0	0.496	0
RPL19	0	-2.67485	0.053	0.547	0
SRP14	0	-2.42429	0.07	0.564	0
RPS7	0	-2.39993	0.085	0.578	0
GPX4	0	-2.41526	0.077	0.57	0
TAGLN3	0	-2.03964	0.141	0.633	0
ATP1B1	0	-1.97443	0.408	0.899	0
ITM2C	0	-2.01386	0.121	0.609	0
SCG5	0	-1.37603	0.241	0.727	0
GNAS	0	-1.56055	0.399	0.885	0
STMN2	0	-1.49339	0.264	0.749	0
SNAP25	0	-2.30788	0.405	0.89	0
SNCB	0	-2.44272	0.082	0.567	0
RPS27	0	-2.36032	0.078	0.562	0
KCNC2	0	-1.86202	0.288	0.772	0
GAP43	0	-2.1143	0.234	0.718	0
SLC25A3	0	-2.00189	0.127	0.611	0
RPS4X	0	-2.65469	0.053	0.536	0
GABRA4	0	-1.76454	0.213	0.696	0
NACA	0	-2.2834	0.095	0.578	0
ENTREP2	0	-17.8938	0	0.483	0
CREG2	0	-1.73087	0.196	0.678	0
ISCU	0	-2.57745	0.08	0.562	0
YPEL3	0	-1.83456	0.191	0.673	0
HSD17B12	0	-2.19937	0.152	0.633	0
RPL35A	0	-2.78922	0.054	0.534	0
RPL10	0	-1.56386	0.194	0.674	0
NEFL	0	-1.68654	0.091	0.571	0
TMSB4X	0	-1.33298	0.13	0.61	0
PALS2	0	-17.5745	0	0.48	0
TMSB10	0	-2.01557	0.093	0.571	0
SKP1	0	-1.64467	0.231	0.709	0
TSPAN13	0	-2.17791	0.155	0.633	0
ATP5PF	0	-2.20768	0.119	0.596	0
UQCRH	0	-1.96599	0.153	0.629	0
MEMO1	0	-3.14358	0.093	0.569	0
CYCS	0	-2.30338	0.07	0.545	0
GRIN1	0	-1.15107	0.314	0.789	0
GABARAPL2	0	-2.61511	0.071	0.546	0
GABRB2	0	-1.70812	0.364	0.839	0
CAP2	0	-1.54606	0.285	0.757	0
PNMA2	0	-1.88931	0.177	0.649	0
RPS8	0	-1.96959	0.132	0.604	0
ALDOA	0	-5.17223	0.017	0.489	0
YWHAG	0	-1.5495	0.256	0.727	0
RNASEK	0	-2.00598	0.119	0.589	0
MT-ATP6	0	-0.977543	0.172	0.641	0
RPL37	0	-1.80265	0.178	0.646	0
PRKAR1A	0	-1.5809	0.184	0.652	0
TUBB2A	0	-1.17149	0.147	0.615	0
SERINC1	0	-1.42202	0.266	0.734	0
IDS	0	-1.5047	0.348	0.816	0
RPL8	0	-2.59049	0.049	0.516	0
RPL26	0	-2.6851	0.071	0.538	0
NRGN	0	-2.177	0.249	0.716	0
TMA7	0	-2.15943	0.091	0.555	0
SOD1	0	-2.51756	0.065	0.529	0
ARL6IP5	0	-1.34765	0.191	0.654	0
RPL11	0	-1.76336	0.128	0.591	0
ZC3H11A	0	-5.28987	0.014	0.477	0
KIF5A	0	-1.60023	0.235	0.698	0
GABARAP	0	-2.51565	0.058	0.52	0
DKK3	0	-1.42784	0.24	0.702	0
JUND	0	-1.49732	0.162	0.624	0
HCN1	0	-1.64614	0.347	0.808	0
KCNJ3	0	-1.45702	0.336	0.797	0
RPL3	0	-1.98607	0.073	0.534	0
SYP	0	-1.00314	0.324	0.784	0
JAKMIP1	0	-4.68534	0.02	0.48	0
PRKAR2B	0	-1.63981	0.246	0.704	0
RPL30	0	-2.19073	0.106	0.564	0
STMN3	0	-1.6108	0.182	0.639	0
RPH3A	0	-1.57182	0.231	0.688	0
PSAP	0	-1.08292	0.328	0.784	0
RPSA	0	-1.85997	0.14	0.595	0
CCDC85B	0	-2.00708	0.084	0.538	0
SPARCL1	0	-0.945297	0.364	0.818	0
CFL1	0	-1.51162	0.146	0.6	0
ELAVL4	0	-1.63858	0.232	0.685	0
COX6C	0	-2.37204	0.108	0.56	0
RPS25	0	-2.45008	0.072	0.524	0
SLC12A5	0	-1.68134	0.196	0.648	0
HSPH1	0	-1.31037	0.236	0.688	0
EID1	0	-1.79969	0.11	0.561	0
STAT4	0	-2.96874	0.068	0.519	0
NRSN1	0	-1.58928	0.241	0.692	0
PTMA	0	-1.00215	0.214	0.664	0
ZMAT4	0	-1.70398	0.236	0.686	0
RPLP2	0	-1.96458	0.108	0.558	0
SLC22A17	0	-1.50441	0.235	0.684	0
RPL9	0	-2.52711	0.053	0.502	0
FAU	0	-2.76917	0.047	0.496	0
GLRB	0	-1.51974	0.267	0.716	0
MT-ND1	0	-1.17308	0.144	0.593	0
SYT1	0	-1.73168	0.45	0.898	0
STEAP2	0	-2.25412	0.126	0.573	0
RCAN2	0	-1.38168	0.351	0.797	0
SCOC	0	-2.3151	0.076	0.522	0
BASP1	0	-1.37399	0.387	0.833	0
CABP1	0	-1.92057	0.28	0.726	0
ATP6AP2	0	-1.49946	0.15	0.596	0
ATP5IF1	0	-2.17248	0.116	0.561	0
ATP5F1B	0	-2.11936	0.097	0.542	0
RPS23	0	-2.37332	0.055	0.5	0
ST8SIA3	0	-1.69122	0.185	0.63	0
RAB3A	0	-2.65391	0.061	0.506	0
ATP6V0B	0	-1.30601	0.116	0.56	0
RPL24	0	-2.45444	0.074	0.518	0
RPS3A	0	-2.43068	0.078	0.522	0
CAMK2A	0	-1.43845	0.33	0.774	0
HSPA8	0	-2.13117	0.092	0.535	0
FZD3	0	-1.44208	0.292	0.735	0
OLFM3	0	-2.29931	0.244	0.686	0
SERPINI1	0	-1.27722	0.354	0.796	0
ST8SIA5	0	-1.30038	0.251	0.693	0
CLVS2	0	-1.52679	0.228	0.669	0
ATP5MG	0	-1.5732	0.191	0.632	0
DSTN	0	-1.48489	0.192	0.633	0
EPHB6	0	-1.63957	0.151	0.592	0
MLLT11	0	-2.09561	0.097	0.537	0
CEND1	0	-2.11193	0.089	0.529	0
SYT16	0	-1.35853	0.372	0.812	0
RPS12	0	-2.70812	0.05	0.49	0
SRRM4	0	-1.09918	0.327	0.767	0
ATOSA	0	-16.8904	0	0.44	0
ITPR1	0	-1.54258	0.308	0.747	0
NDUFA5	0	-1.63517	0.183	0.622	0
IARS1	0	-16.7421	0	0.439	0
TARS3	0	-16.9007	0	0.439	0
LARS1	0	-16.7038	0	0.439	0
EIF1B	0	-1.98503	0.131	0.57	0
TLE5	0	-1.47695	0.156	0.595	0
CHCHD10	0	-2.10002	0.127	0.566	0
PGRMC1	0	-1.71018	0.106	0.544	0
TPI1	0	-2.02673	0.073	0.511	0
STAT1	0	-1.89308	0.145	0.583	0
TMBIM6	0	-1.10948	0.25	0.687	0
LONRF2	0	-1.3528	0.326	0.763	0
BLTP3B	0	-16.7796	0	0.437	0
CEP43	0	-16.7552	0	0.437	0
ATP5MK	0	-16.9029	0	0.437	0
NMNAT2	0	-1.06158	0.353	0.789	0
SEC62	0	-0.991037	0.351	0.787	0
CCNI	0	-1.329	0.36	0.796	0
TUSC3	0	-1.19824	0.29	0.726	0
SANBR	0	-16.9153	0	0.436	0
COX5B	0	-2.30314	0.099	0.534	0
ENC1	0	-1.5913	0.246	0.681	0
EFNA5	0	-1.91027	0.334	0.769	0
ATP6V0E2	0	-1.50273	0.202	0.637	0
SHC3	0	-0.979646	0.298	0.733	0
SLC25A4	0	-2.20745	0.092	0.526	0
PRICKLE1	0	-1.35169	0.309	0.743	0
TMEM14A	0	-2.07471	0.137	0.571	0
ATP5MC3	0	-2.72135	0.051	0.484	0
ATP6V1B2	0	-1.28062	0.193	0.626	0
RTN1	0	-1.6462	0.466	0.899	0
UQCR10	0	-2.82018	0.042	0.475	0
TMX4	0	-1.45091	0.209	0.641	0
ATP1A1	0	-1.23078	0.341	0.773	0
RPS21	0	-2.72982	0.056	0.488	0
RPL5	0	-1.28953	0.234	0.665	0
FRRS1L	0	-1.04066	0.359	0.79	0
RPL29	0	-2.55593	0.05	0.481	0
MARCHF7	0	-16.718	0	0.431	0
FRMPD4	0	-1.66358	0.389	0.82	0
SATB1	0	-2.29844	0.185	0.615	0
CPLX1	0	-1.91008	0.129	0.558	0
NRN1	0	-2.32248	0.111	0.54	0
CAMK2B	0	-0.794971	0.361	0.79	0
PGM2L1	0	-1.21211	0.236	0.665	0
MTUS2	0	-1.4544	0.355	0.784	0
FAM172A	0	1.68832	0.713	0.284	0
AMPH	0	-1.29769	0.337	0.766	0
ARHGDIG	0	-2.64657	0.049	0.478	0
SV2A	0	-1.18645	0.217	0.645	0
SULT4A1	0	-1.60999	0.176	0.604	0
DNAAF11	0	-16.8077	0	0.428	0
SSX2IP	0	-1.24581	0.276	0.704	0
SCHIP1	0	-2.87682	0.094	0.521	0
GNB5	0	-1.17066	0.278	0.705	0
SUB1	0	-1.28724	0.248	0.674	0
MT-ND2	0	-1.06736	0.122	0.548	0
KCNK1	0	-1.58206	0.228	0.653	0
PDP1	0	-2.21267	0.117	0.542	0
ATP1A3	0	-1.11421	0.248	0.673	0
CIT	0	-1.19822	0.311	0.736	0
MAP1LC3A	0	-1.47803	0.198	0.623	0
BCL11A	0	-1.29129	0.26	0.684	0
CDH18	0	-1.5365	0.365	0.789	0
PDE10A	0	-1.98624	0.362	0.786	0
CHN1	0	-1.94147	0.408	0.832	0
ZFTRAF1	0	-16.6605	0	0.424	0
ARF1	0	-1.33506	0.163	0.587	0
SEZ6L2	0	-1.10661	0.252	0.675	0
NAPB	0	-1.39236	0.221	0.644	0
MGST3	0	-1.18364	0.286	0.709	0
MYT1L	0	-0.593021	0.429	0.852	0
STXBP1	0	-1.17404	0.402	0.825	0
RPS13	0	-2.8184	0.035	0.457	0
NDFIP2	0	-1.56518	0.253	0.675	0
GALNT17	0	-1.05716	0.364	0.785	0
SCG3	0	-1.10757	0.25	0.671	0
RPL17	0	-2.11656	0.078	0.499	0
ATP5F1E	0	-2.67256	0.05	0.471	0
DIRAS2	0	-2.2362	0.115	0.535	0
HOMER1	0	-1.60736	0.337	0.757	0
ATP5MJ	0	-16.709	0	0.42	0
NPTN	0	-1.1922	0.404	0.824	0
RAB6B	0	-1.4472	0.222	0.64	0
RGS7BP	0	-1.12967	0.268	0.686	0
RUNDC3B	0	-0.873173	0.308	0.726	0
TUBA1A	0	-0.638731	0.284	0.702	0
SCN1B	0	-2.61879	0.081	0.499	0
CENATAC	0	-16.5477	0	0.418	0
ADGRL2	0	-1.58967	0.355	0.772	0
UBC	0	-1.57652	0.101	0.518	0
MT-ND3	0	-0.867574	0.142	0.559	0
ELMOD1	0	-0.908879	0.316	0.733	0
EEF1A2	0	-1.46596	0.156	0.573	0
KIAA1549L	0	-1.33252	0.389	0.805	0
CLSTN3	0	-1.10941	0.232	0.648	0
NGEF	0	-1.76366	0.188	0.604	0
GABBR2	0	-1.08598	0.411	0.827	0
COX6B1	0	-2.54995	0.061	0.477	0
RPL21	0	-2.06428	0.094	0.509	0
KCNT1	0	-1.1654	0.183	0.598	0
PTPN5	0	-1.50495	0.185	0.6	0
ARK2C	0	-16.6431	0	0.415	0
PHYHIP	0	-2.01472	0.115	0.529	0
ZNF483	0	-1.19072	0.384	0.798	0
PIN1	0	-1.83621	0.142	0.556	0
NCDN	0	-2.1869	0.083	0.497	0
MOAP1	0	-2.18159	0.07	0.484	0
NSF	0	-1.13755	0.336	0.75	0
SCN8A	0	-1.1629	0.399	0.813	0
DNM1	0	-0.866695	0.427	0.84	0
HOPX	0	-2.27068	0.102	0.514	0
SNX10	0	-1.18968	0.22	0.632	0
GUCY1B1	0	-1.476	0.186	0.598	0
PCLO	0	-0.949943	0.431	0.843	0
MORF4L2	0	-1.08047	0.321	0.733	0
BNIP3	0	-1.90489	0.112	0.523	0
LMO4	0	-1.31775	0.286	0.697	0
NIPAL2	0	-1.86839	0.172	0.583	0
CNNM1	0	-1.41995	0.194	0.605	0
PCSK2	0	-1.13104	0.316	0.727	0
PAK3	0	-0.979963	0.409	0.82	0
SPCS1	0	-1.98428	0.103	0.513	0
LIN7A	0	-1.52202	0.209	0.619	0
REEP5	0	-1.00644	0.323	0.733	0
SH3GL2	0	-1.44123	0.341	0.751	0
IGSF8	0	-1.31269	0.215	0.624	0
C18orf32	0	-2.01815	0.093	0.502	0
RPL18A	0	-2.42974	0.044	0.453	0
SCN2A	0	-0.924334	0.437	0.846	0
TCEAL2	0	-1.99436	0.099	0.507	0
ZNF385B	0	-1.54848	0.343	0.751	0
PRKAR1B	0	-0.898706	0.315	0.723	0
ELAVL2	0	-1.94969	0.186	0.594	0
HSP90AA1	0	-0.766079	0.431	0.839	0
KCNQ5	0	-2.0495	0.397	0.804	0
RBFOX3	0	-0.515569	0.361	0.768	0
SLC4A10	0	-1.13688	0.433	0.84	0
NCEH1	0	-1.13588	0.231	0.637	0
LDHA	0	-2.2666	0.067	0.473	0
GRIN2B	0	-0.91728	0.451	0.857	0
ELAPOR1	0	-16.6444	0	0.405	0
SYN2	0	-0.963409	0.414	0.819	0
GHITM	0	-2.0039	0.071	0.476	0
NUAK1	0	-1.23905	0.293	0.698	0
DNAJA1	0	-1.52607	0.126	0.53	0
SV2B	0	-2.17981	0.232	0.636	0
IQSEC3	0	-1.50614	0.173	0.577	0
ATP8A2	0	-1.10693	0.414	0.818	0
SCAMP5	0	-0.957948	0.326	0.73	0
KCNJ6	0	-0.835695	0.322	0.726	0
ATP6V1F	0	-2.61941	0.043	0.446	0
MAL2	0	-2.05951	0.119	0.522	0
ELAPOR2	0	-16.867	0	0.403	0
CHGA	0	-1.61697	0.123	0.525	0
RASGRF1	0	-0.955281	0.266	0.668	0
ARHGAP44	0	-0.746918	0.365	0.767	0
PDK3	0	-1.1561	0.23	0.632	0
MACROH2A1	0	-16.4121	0	0.402	0
NECAB1	0	-1.73188	0.295	0.697	0
TESPA1	0	-3.72202	0.06	0.461	0
KSR2	0	-0.940307	0.387	0.788	0
GABRG3	0	-1.12967	0.344	0.745	0
CACNG2	0	-0.870433	0.252	0.653	0
ADCY1	0	-0.87813	0.305	0.706	0
DGKZ	0	-1.03685	0.327	0.728	0
JPH4	0	-0.812656	0.294	0.695	0
KCTD1	0	-1.69071	0.304	0.705	0
PPIA	0	-1.70319	0.122	0.522	0
FAM81A	0	-1.24218	0.227	0.627	0
CRACDL	0	-17.77	0	0.4	0
PTPRR	0	-0.91193	0.31	0.71	0
SYNPO2	0	-1.74904	0.149	0.548	0
ANKRD33B	0	-1.77216	0.158	0.557	0
C11orf87	0	-2.13637	0.115	0.514	0
DMTN	0	-1.19088	0.177	0.576	0
SLC38A1	0	-1.06504	0.283	0.681	0
BTBD8	0	-1.08924	0.385	0.783	0
RAPGEF4	0	-1.25105	0.419	0.817	0
SRRM3	0	-0.453975	0.342	0.74	0
GRIN2A	0	-1.0093	0.432	0.83	0
BICDL1	0	-0.835181	0.282	0.679	0
ZDBF2	0	-1.19672	0.215	0.612	0
ATP6V1G1	0	-1.69724	0.11	0.507	0
KCNAB2	0	-1.19554	0.203	0.6	0
PREPL	0	-1.23874	0.449	0.846	0
CHCHD2	0	-2.09963	0.085	0.482	0
NDRG4	0	-0.858262	0.293	0.69	0
KHDRBS2	0	-1.20328	0.413	0.809	0
RPS3	0	-1.57306	0.13	0.526	0
RPL38	0	-2.80164	0.048	0.444	0
SPRED2	0	-0.7047	0.317	0.713	0
CPE	0	-0.682724	0.417	0.813	0
APLP2	0	-0.829993	0.326	0.722	0
CACNG3	0	-0.781834	0.293	0.689	0
NDST3	0	-1.49222	0.225	0.62	0
MCTP1	0	-1.53464	0.345	0.74	0
KIAA0319	0	-1.20219	0.267	0.662	0
YWHAZ	0	-1.06653	0.397	0.792	0
SVOP	0	-0.886944	0.253	0.648	0
HPRT1	0	-1.00781	0.273	0.668	0
ZNG1E	0	-16.4131	0	0.395	0
VDAC1	0	-1.16868	0.185	0.58	0
SLC16A7	0	-1.08632	0.3	0.695	0
SLC6A17	0	-1.41292	0.164	0.558	0
ATP6V1G2	0	-2.64385	0.056	0.45	0
MAP1LC3B	0	-1.65239	0.112	0.506	0
SEPTIN5	0	-2.79875	0.065	0.459	0
GABRB3	0	-0.989823	0.438	0.832	0
SLF1	0	-1.09561	0.28	0.673	0
CAMK4	0	-1.26269	0.368	0.761	0
GFOD1	0	-0.940656	0.361	0.754	0
PACSIN1	0	-1.01329	0.237	0.63	0
RPL10A	0	-2.03849	0.1	0.493	0
TUBB3	0	-1.35692	0.127	0.52	0
KCNB1	0	-0.841558	0.376	0.769	0
BCAP29	0	-1.0242	0.297	0.69	0
CA11	0	-1.11357	0.2	0.593	0
RNF11	0	-1.11649	0.227	0.619	0
ATL1	0	-0.963487	0.389	0.781	0
CCSER1	0	-1.2369	0.453	0.845	0
MICAL2	0	-0.856206	0.335	0.727	0
NAT8L	0	-1.68787	0.11	0.501	0
GOLT1B	0	-1.35051	0.212	0.603	0
TMEM30A	0	-1.42419	0.167	0.557	0
UBB	0	-2.29463	0.05	0.44	0
CACNA1B	0	-0.41231	0.418	0.807	0
NDUFB2	0	-1.98598	0.108	0.497	0
PTGR1	0	-1.80875	0.138	0.527	0
GNG3	0	-3.396	0.03	0.419	0
ATP2B1	0	-1.56007	0.489	0.878	0
SERINC3	0	-1.07365	0.239	0.628	0
SCN1A	0	-1.09458	0.429	0.818	0
MORF4L1	0	-0.921737	0.326	0.715	0
UNC13A	0	-0.786036	0.301	0.69	0
PAM	0	-1.14466	0.373	0.761	0
STX1B	0	-1.63623	0.148	0.536	0
ATP5MC1	0	-2.53003	0.073	0.461	0
RNF24	0	-0.884061	0.347	0.735	0
DLGAP2	0	-0.784443	0.414	0.801	0
RBMS1	0	-0.664881	0.226	0.613	0
PTMS	0	-1.22434	0.148	0.535	0
RAN	0	-2.02905	0.056	0.443	0
SAT2	0	-1.24946	0.254	0.641	0
LMO3	0	-1.27962	0.307	0.694	0
RIMBP2	0	-0.549455	0.334	0.721	0
SLC35F3	0	-1.19556	0.353	0.739	0
REEP2	0	-1.08708	0.226	0.612	0
H3-3B	0	-16.6288	0	0.386	0
HARS1	0	-16.2501	0	0.386	0
CPLX2	0	-1.56545	0.187	0.573	0
PCMT1	0	-0.986254	0.306	0.692	0
RETREG2	0	-1.86215	0.082	0.467	0
ICA1	0	-0.81166	0.346	0.731	0
VDAC3	0	-1.12364	0.259	0.644	0
GAS2	0	-1.45204	0.222	0.607	0
CHGB	0	-1.6038	0.111	0.496	0
DCLK1	0	-0.953045	0.461	0.846	0
LNX1	0	-0.910731	0.283	0.667	0
EML6	0	-1.3	0.394	0.778	0
SYBU	0	-0.926008	0.356	0.74	0
CISD1	0	-1.34376	0.171	0.555	0
GABARAPL1	0	-1.41465	0.16	0.544	0
ABCA5	0	-0.812643	0.392	0.776	0
NAP1L3	0	-2.40235	0.056	0.44	0
PTPRN	0	-0.994876	0.2	0.584	0
GABRA2	0	-0.804428	0.343	0.727	0
CD200	0	-1.13907	0.216	0.599	0
RNF175	0	-0.942545	0.253	0.636	0
JPH1	0	-1.63099	0.161	0.544	0
SLITRK5	0	-1.15332	0.235	0.618	0
RPL13A	0	-1.96633	0.058	0.441	0
THRB	0	-1.48718	0.47	0.852	0
SNX3	0	-1.15258	0.235	0.617	0
TMEM106B	0	-1.02302	0.268	0.65	0
DPY19L2	0	-1.02793	0.281	0.663	0
MARCHF4	0	-16.6361	0	0.382	0
EPHA4	0	-1.04061	0.325	0.707	0
RAB3C	0	-0.993414	0.34	0.722	0
LRFN5	0	-1.21331	0.431	0.813	0
RUNDC3A	0	-1.57091	0.135	0.516	0
EPB41L4B	0	-1.05809	0.245	0.625	0
BSG	0	-1.03308	0.166	0.546	0
ATP1B3	0	-0.210541	0.317	0.697	0
ME3	0	-0.865444	0.322	0.702	0
NETO1	0	-1.14696	0.34	0.72	0
FAM171B	0	-0.815725	0.413	0.792	0
BSN	0	-0.879353	0.279	0.658	0
FAXC	0	-1.11888	0.224	0.603	0
VPS13A	0	-1.04304	0.393	0.772	0
NAALAD2	0	-1.06714	0.23	0.609	0
MLF2	0	-1.53049	0.133	0.512	0
GDI1	0	-1.03694	0.209	0.588	0
ADD2	0	-0.54747	0.324	0.703	0
B4GALT6	0	-1.29426	0.199	0.578	0
NAP1L2	0	-2.6024	0.049	0.427	0
ARK2N	0	-16.2807	0	0.378	0
CNTN4	0	-1.37098	0.419	0.796	0
CLVS1	0	-0.746551	0.303	0.68	0
LRRC8B	0	-1.00309	0.399	0.776	0
TTC39B	0	-1.1939	0.219	0.596	0
CD47	0	-1.10264	0.444	0.821	0
CTNNAL1	0	-1.34955	0.198	0.575	0
LPCAT4	0	-1.23807	0.182	0.558	0
RPS18	0	-1.9163	0.064	0.44	0
GPR22	0	-2.44245	0.081	0.457	0
CELF4	0	-0.0510127	0.405	0.781	0
SYT4	0	-1.90151	0.098	0.474	0
SNCA	0	-1.09012	0.324	0.7	0
ANO5	0	-0.847615	0.341	0.717	0
EPB41L3	0	-1.07173	0.422	0.797	0
OSBPL10	0	-1.27387	0.21	0.585	0
GSTA4	0	-0.994654	0.258	0.633	0
ASNS	0	-3.52077	0.043	0.418	0
RPL35	0	-2.47965	0.052	0.427	0
FBXO44	0	-1.48444	0.174	0.548	0
PLPPR4	0	-0.48151	0.35	0.724	0
P4HTM	0	-1.25873	0.215	0.589	0
ATP5ME	0	-1.90066	0.099	0.473	0
FAM153A	0	-1.40351	0.206	0.58	0
APLP1	0	-0.918166	0.251	0.625	0
SKIC8	0	-16.1968	0	0.374	0
PRKAA2	0	-0.899142	0.323	0.697	0
SCAMP1	0	-0.843317	0.328	0.702	0
REEP1	0	-0.729187	0.303	0.676	0
SIDT1	0	-1.49889	0.176	0.549	0
ATP13A2	0	-1.07509	0.219	0.592	0
KCND3	0	-0.809617	0.354	0.727	0
BEND6	0	-0.98527	0.265	0.638	0
RHBDD2	0	-1.62965	0.11	0.483	0
CORO6	0	-1.693	0.123	0.496	0
FKBP8	0	-1.49457	0.142	0.515	0
MPPED1	0	-0.783556	0.227	0.6	0
PAK1	0	-0.861492	0.423	0.795	0
HSPA4L	0	-1.25835	0.211	0.583	0
ACTN1	0	-0.902034	0.248	0.62	0
RARS1	0	-16.208	0	0.372	0
GABRB1	0	-0.770274	0.464	0.836	0
KCTD16	0	-1.22479	0.432	0.803	0
SLC39A10	0	-0.752171	0.389	0.76	0
ATP2B2	0	-0.834588	0.473	0.844	0
MRPL41	0	-1.85493	0.125	0.496	0
BIVM	0	-1.27461	0.224	0.595	0
MAP1A	0	-1.28624	0.24	0.611	0
ELOB	0	-2.68711	0.04	0.411	0
ATP5F1D	0	-1.77986	0.1	0.471	0
RPL36	0	-2.44077	0.042	0.413	0
UNC80	0	-1.05695	0.447	0.818	0
NEK10	0	-0.580165	0.323	0.694	0
G3BP2	0	-0.887756	0.318	0.689	0
ATP5F1A	0	-1.37107	0.184	0.554	0
MZT2B	0	-2.14931	0.087	0.457	0
FSTL4	0	-1.61774	0.256	0.626	0
WNK2	0	-0.534893	0.346	0.716	0
ATRNL1	0	-1.54418	0.49	0.86	0
NME2	0	-2.25807	0.062	0.432	0
TMEM160	0	-2.41164	0.055	0.425	0
MIPOL1	0	-0.816769	0.329	0.699	0
SYT14	0	-0.794482	0.441	0.81	0
ACTR2	0	-0.738699	0.408	0.777	0
SPTBN4	0	-0.563296	0.431	0.8	0
STXBP5L	0	-1.22944	0.478	0.847	0
HTR2A	0	-2.11048	0.109	0.478	0
COX7A2L	0	-1.19779	0.202	0.571	0
ARMC9	0	-0.976468	0.294	0.662	0
INPP5F	0	-0.865108	0.306	0.674	0
BRK1	0	-1.49255	0.13	0.498	0
RPS2	0	-1.18958	0.117	0.485	0
TTC9B	0	-1.50598	0.159	0.527	0
PAK5	0	-0.809621	0.385	0.753	0
AK5	0	-0.733312	0.448	0.816	0
SLC41A2	0	-0.788351	0.289	0.656	0
ELOVL4	0	-1.44272	0.149	0.516	0
MPP7	0	-1.86696	0.116	0.483	0
NELL2	0	-1.04021	0.375	0.742	0
HLF	0	-0.977842	0.227	0.594	0
DYNC1I1	0	-0.9293	0.463	0.83	0
ABLIM1	0	-0.374892	0.449	0.816	0
CATSPER2	0	-0.801375	0.31	0.676	0
TMOD2	0	-0.925324	0.414	0.78	0
COX7A2	0	-2.43908	0.066	0.432	0
AKAP11	0	-0.924384	0.367	0.733	0
FMN1	0	-1.0646	0.362	0.728	0
ATCAY	0	-0.408746	0.35	0.716	0
RPS19	0	-1.66831	0.082	0.448	0
PNMA3	0	-1.56019	0.151	0.517	0
TUBA4A	0	-2.09242	0.061	0.426	0
TSC22D1	0	-1.08575	0.511	0.876	0
RPS15A	0	-1.89085	0.083	0.448	0
MOSMO	0	-0.778617	0.394	0.759	0
KIAA0513	0	-0.849451	0.23	0.595	0
CFAP221	0	-1.30734	0.198	0.562	0
UNC5A	0	-1.24098	0.173	0.537	0
CADM3	0	-0.874054	0.219	0.583	0
TOMM7	0	-2.6464	0.051	0.415	0
GARS1	0	-16.0991	0	0.364	0
CLSTN1	0	-0.727655	0.458	0.822	0
FBXL2	0	-0.832026	0.331	0.695	0
SPCS3	0	-1.04671	0.199	0.563	0
ADAM23	0	-1.17253	0.431	0.794	0
SLC1A3	0	1.94312	0.534	0.171	0
GALNT11	0	-0.770296	0.403	0.766	0
RAB14	0	-1.09013	0.205	0.568	0
GOT1	0	-1.08741	0.207	0.57	0
PKNOX2	0	-0.738908	0.35	0.713	0
PFDN5	0	-1.60375	0.129	0.492	0
KIF3A	0	-0.822015	0.456	0.819	0
TMEM232	0	-1.01475	0.417	0.779	0
BMPER	0	-0.874572	0.301	0.663	0
PSD	0	-1.18576	0.186	0.548	0
ARHGAP20	0	-0.678104	0.308	0.67	0
EPHX4	0	-1.73887	0.13	0.492	0
CNRIP1	0	-1.04796	0.223	0.585	0
C4orf3	0	-2.40361	0.055	0.417	0
ADCY2	0	-0.786876	0.481	0.843	0
GPLD1	0	-1.20322	0.212	0.574	0
CAMKK2	0	-1.14656	0.241	0.603	0
TM2D3	0	-1.05378	0.207	0.569	0
SYNGR1	0	-1.00768	0.23	0.592	0
TRMT9B	0	-1.37012	0.201	0.563	0
KLHL29	0	-0.618313	0.287	0.648	0
DYNC2LI1	0	-0.807163	0.307	0.668	0
PTK2B	0	-1.37423	0.18	0.541	0
UBE2B	0	-0.729621	0.392	0.753	0
CD81	0	-1.20461	0.131	0.492	0
CCDC92	0	-0.76068	0.354	0.715	0
FKBP3	0	-0.98125	0.221	0.582	0
TSPAN7	0	-0.732777	0.494	0.855	0
EEIG2	0	-16.3349	0	0.361	0
PARP8	0	-0.847945	0.341	0.702	0
SYT11	0	-0.839699	0.391	0.751	0
SH3BGRL2	0	-1.19854	0.215	0.575	0
WASF1	0	-0.928832	0.382	0.742	0
SET	0	-1.09638	0.159	0.519	0
STAMBPL1	0	-0.579155	0.222	0.582	0
NPTX1	0	-1.44783	0.137	0.497	0
SYN1	0	-1.2784	0.161	0.521	0
CIBAR1	0	-16.0663	0	0.36	0
EPRS1	0	-16.1779	0	0.36	0
TPM3	0	-0.656587	0.293	0.652	0
CACNA2D3	0	-1.13558	0.418	0.777	0
NSG2	0	-0.758746	0.299	0.658	0
KCNB2	0	-1.46097	0.298	0.657	0
CACNG8	0	-0.633533	0.293	0.652	0
SIRPA	0	-0.714491	0.303	0.662	0
CNKSR2	0	-0.962913	0.429	0.788	0
LMBRD2	0	-0.998777	0.248	0.607	0
MAP1B	0	-1.01024	0.529	0.888	0
KCNN2	0	-1.00387	0.274	0.633	0
SESN3	0	-0.650112	0.36	0.719	0
PRMT8	0	-0.921358	0.212	0.571	0
SLITRK4	0	-1.68768	0.128	0.487	0
ABLIM2	0	-0.500035	0.335	0.694	0
PJA2	0	-0.898504	0.451	0.809	0
NCALD	0	-0.942443	0.426	0.784	0
SHANK2	0	-0.11307	0.409	0.767	0
TBRG1	0	-0.878741	0.303	0.661	0
CBX6	0	-1.25566	0.189	0.547	0
NDUFS5	0	-2.57417	0.056	0.414	0
EPHA7	0	-1.04441	0.224	0.582	0
RIMS2	0	-1.18183	0.493	0.851	0
RTN3	0	-1.11352	0.547	0.905	0
CTXN1	0	-2.666	0.054	0.412	0
SYNJ1	0	-0.738029	0.353	0.711	0
SLC17A7	0	-1.00348	0.204	0.561	0
ATP6V1H	0	-0.800217	0.409	0.766	0
LY6E	0	-2.16605	0.049	0.406	0
SPOCK2	0	-1.18782	0.184	0.541	0
FLRT2	0	-1.46801	0.439	0.796	0
TCP10L	0	-3.40304	0.042	0.399	0
FAM169A	0	-0.710311	0.35	0.707	0
RAB24	0	-3.37647	0.035	0.392	0
TMEM130	0	-0.613538	0.249	0.606	0
SPTAN1	0	-0.432223	0.48	0.837	0
MAP3K9	0	-1.40799	0.15	0.507	0
MTCL1	0	-0.821944	0.28	0.637	0
SGTB	0	-1.36879	0.177	0.533	0
HSPA12A	0	-0.869296	0.433	0.789	0
CDK5R1	0	-1.67632	0.104	0.46	0
PKIG	0	-0.858738	0.285	0.641	0
SGSM1	0	-0.625247	0.301	0.657	0
MAP9	0	-0.670621	0.268	0.624	0
RPL12	0	-2.14596	0.056	0.412	0
KCNC1	0	-0.798047	0.272	0.628	0
SEPTIN11	0	-0.613194	0.423	0.778	0
AGBL4	0	-1.07483	0.48	0.835	0
MAP2	0	-0.982717	0.537	0.892	0
HMGCLL1	0	-1.03227	0.221	0.576	0
NEFM	0	-1.42041	0.069	0.424	0
NCS1	0	-0.840031	0.245	0.6	0
RYR2	0	-0.854703	0.467	0.822	0
UGP2	0	-0.592639	0.319	0.673	0
ST8SIA1	0	-0.786728	0.284	0.638	0
BBS7	0	-0.936716	0.248	0.602	0
SYT13	0	-1.71761	0.121	0.475	0
PDXP	0	-2.41124	0.053	0.407	0
PHTF1	0	-0.632114	0.314	0.667	0
LZTS3	0	-1.11517	0.179	0.532	0
HOOK1	0	-1.31215	0.15	0.503	0
UBE2QL1	0	-1.35702	0.141	0.494	0
SLC2A13	0	-0.906339	0.473	0.826	0
ZNF519	0	-0.925937	0.238	0.591	0
UQCR11	0	-1.84833	0.098	0.451	0
REX1BD	0	-1.41377	0.166	0.519	0
AARS1	0	-16.0504	0	0.353	0
SARS1	0	-16.0882	0	0.353	0
BMAL2	0	-16.3461	0	0.353	0
PATJ	0	-0.638606	0.341	0.694	0
UQCRC2	0	-0.700686	0.341	0.694	0
OCIAD1	0	-0.772589	0.457	0.809	0
CRPPA	0	-0.834523	0.283	0.635	0
COL26A1	0	-0.824694	0.203	0.555	0
GPI	0	-0.656921	0.423	0.775	0
FXYD7	0	-0.953621	0.202	0.554	0
AJAP1	0	-0.72667	0.25	0.602	0
PPM1K	0	-0.691296	0.383	0.735	0
INA	0	-1.97336	0.091	0.443	0
DYNLRB1	0	-2.75323	0.031	0.383	0
KIFAP3	0	-0.714335	0.446	0.797	0
BTF3	0	-2.09831	0.054	0.405	0
ZFAND1	0	-1.23447	0.175	0.526	0
ABCC8	0	-1.002	0.196	0.547	0
CPNE8	0	-1.43796	0.197	0.548	0
ATP2A2	0	-0.797712	0.456	0.807	0
CFAP36	0	-0.870899	0.253	0.604	0
PLK2	0	-1.49933	0.146	0.497	0
NDFIP1	0	-1.02803	0.503	0.854	0
PREP	0	-0.86608	0.247	0.598	0
ABCA10	0	-0.796381	0.244	0.595	0
CELF5	0	-0.208152	0.36	0.711	0
RTL8C	0	-2.1036	0.061	0.412	0
MT-ND5	0	-0.968241	0.097	0.448	0
SYT7	0	-0.682057	0.212	0.562	0
WDR17	0	-0.819045	0.434	0.784	0
STX1A	0	-1.23159	0.178	0.528	0
WSB2	0	-0.96478	0.194	0.544	0
NAGPA	0	-1.30617	0.177	0.527	0
UBE2M	0	-2.3265	0.049	0.399	0
MAP7D2	0	-0.590798	0.229	0.579	0
FHL1	0	-0.87101	0.248	0.598	0
RNPS1	0	-0.716604	0.314	0.663	0
NDUFA13	0	-1.88956	0.103	0.452	0
RPS6KA6	0	-1.16308	0.191	0.54	0
NME5	0	-0.772987	0.251	0.6	0
UBE2V2	0	-0.987879	0.225	0.574	0
RPS6	0	-1.85198	0.072	0.421	0
STRBP	0	-1.02639	0.479	0.828	0
RAP2A	0	-0.827084	0.244	0.593	0
DOK6	0	-0.710117	0.391	0.74	0
TSPYL2	0	-0.658667	0.261	0.61	0
TTC39C	0	-0.779868	0.31	0.658	0
PGBD5	0	-0.638303	0.349	0.697	0
ZBTB38	0	-0.571294	0.393	0.741	0
HTR1E	0	-1.78252	0.129	0.477	0
RAC1	0	-0.239279	0.272	0.62	0
LMTK2	0	-0.63649	0.372	0.72	0
CNTNAP2	0	-1.04437	0.552	0.9	0
B4GAT1	0	-1.77629	0.073	0.421	0
PNMA1	0	-1.88339	0.085	0.433	0
BMAL1	0	-16.128	0	0.348	0
NARS1	0	-16.0008	0	0.348	0
ATP6V1A	0	-0.691665	0.395	0.742	0
OPTN	0	-0.798169	0.24	0.587	0
GRM5	0	-1.0112	0.479	0.826	0
CMAS	0	-1.24804	0.148	0.495	0
RAB15	0	-1.3476	0.158	0.505	0
MARCHF11	0	-16.5141	0	0.347	0
USP9Y	0	-1.35392	0.208	0.554	0
PGAP1	0	-0.652042	0.284	0.63	0
PPM1L	0	-1.08574	0.461	0.807	0
HECW1	0	-1.18242	0.417	0.763	0
ARF5	0	-2.56277	0.048	0.394	0
GPR158	0	-0.76606	0.426	0.772	0
NOL4	0	-0.680626	0.421	0.767	0
SEPTIN3	0	-1.14172	0.19	0.536	0
RIMS1	0	-0.951363	0.504	0.85	0
PKIA	0	-0.813725	0.267	0.613	0
PIP4P2	0	-1.05253	0.165	0.511	0
PSIP1	0	-0.581828	0.388	0.734	0
DAPK1	0	-0.628335	0.353	0.699	0
H2AZ1	0	-16.126	0	0.346	0
GABRD	0	-1.6513	0.115	0.46	0
CERS6	0	-0.687048	0.467	0.812	0
MTURN	0	-0.759999	0.3	0.645	0
ODF2L	0	-0.587687	0.374	0.719	0
NDUFB4	0	-1.98461	0.078	0.423	0
SNAP91	0	-0.616702	0.475	0.82	0
DGKI	0	-1.24135	0.483	0.828	0
TXN	0	-1.99764	0.075	0.42	0
LMO7	0	-0.506859	0.347	0.692	0
MRTFB	0	-1.16016	0.471	0.816	0
TMEM178A	0	-0.711318	0.297	0.641	0
SCN3A	0	-0.429502	0.415	0.759	0
CRBN	0	-0.598585	0.308	0.652	0
BNIP3L	0	-0.690976	0.335	0.679	0
SLC6A15	0	-1.00773	0.198	0.542	0
PTPRN2	0	-0.349288	0.484	0.828	0
LGI1	0	-0.645135	0.248	0.592	0
FGFR1OP2	0	-0.806787	0.269	0.613	0
DGKE	0	-0.755185	0.259	0.603	0
TRIM37	0	-0.693761	0.369	0.713	0
OPN3	0	-2.83179	0.049	0.392	0
SORBS2	0	-0.981363	0.443	0.786	0
POMP	0	-1.26538	0.117	0.46	0
CAMKK1	0	-0.963374	0.2	0.543	0
SNU13	0	-1.45516	0.108	0.451	0
YARS1	0	-15.9721	0	0.343	0
MAPRE3	0	-0.776493	0.271	0.614	0
FGF12	0	-0.852355	0.521	0.864	0
HIVEP2	0	-1.04868	0.493	0.836	0
LY6H	0	-1.4302	0.154	0.497	0
PDE2A	0	-0.540199	0.256	0.599	0
AASDHPPT	0	-1.22781	0.171	0.514	0
IPO5	0	-0.949694	0.238	0.581	0
NETO2	0	-0.962189	0.262	0.605	0
UBA52	0	-2.37718	0.035	0.378	0
FAM3C	0	-1.19543	0.207	0.549	0
ME1	0	-0.63084	0.313	0.655	0
ATP6V1C1	0	-0.757421	0.299	0.641	0
CDKL5	0	-0.782792	0.445	0.787	0
NDUFA1	0	-2.44825	0.046	0.388	0
LUZP1	0	-0.452215	0.353	0.695	0
FRAS1	0	-1.23391	0.257	0.599	0
EPHA5	0	-0.55048	0.335	0.676	0
ELOVL6	0	-0.531566	0.303	0.644	0
TIMM23B	0	-2.48169	0.061	0.402	0
EEF2	0	-1.45714	0.103	0.444	0
ARHGEF9	0	-0.610443	0.417	0.758	0
GPR155	0	-0.538234	0.376	0.717	0
LHFPL4	0	-0.495413	0.278	0.619	0
FBXW7	0	-1.0897	0.499	0.84	0
RSPO2	0	-1.65853	0.132	0.473	0
FGF14	0	-1.27649	0.517	0.858	0
NEDD8	0	-1.1617	0.165	0.506	0
CDH12	0	-1.51163	0.347	0.687	0
PRXL2A	0	-0.841991	0.215	0.555	0
CCPG1	0	-0.97596	0.47	0.81	0
INPP4A	0	-0.520093	0.429	0.769	0
KIAA1549	0	-0.623978	0.29	0.63	0
GALNT9	0	-1.51325	0.107	0.447	0
SAP18	0	-2.01212	0.058	0.398	0
CMC2	0	-0.688028	0.337	0.677	0
USP11	0	-0.789257	0.3	0.64	0
PLXNA4	0	-0.500265	0.375	0.715	0
SORBS1	0	-0.657689	0.518	0.858	0
CNIH1	0	-1.3267	0.144	0.484	0
PKD1	0	-0.549738	0.368	0.708	0
DENND1B	0	-0.548381	0.31	0.649	0
NUCKS1	0	-0.534037	0.437	0.776	0
NPAS2	0	-0.732473	0.312	0.651	0
PARM1	0	-1.72593	0.105	0.444	0
NAP1L5	0	-2.48719	0.04	0.379	0
OXCT1	0	-0.685808	0.316	0.655	0
PDHX	0	-0.657394	0.323	0.662	0
ST13	0	-0.897605	0.2	0.539	0
ZFYVE28	0	-0.454393	0.387	0.726	0
PDE8B	0	-0.862523	0.385	0.724	0
NAP1L1	0	-0.580613	0.486	0.825	0
RHBDL1	0	-2.26165	0.096	0.435	0
SNTB2	0	-0.949764	0.249	0.588	0
RIMS3	0	-1.96097	0.11	0.448	0
PLEKHB2	0	-0.973505	0.174	0.512	0
SELENOT	0	-0.946837	0.187	0.525	0
AP3S1	0	-0.632234	0.302	0.64	0
CEP126	0	-0.695756	0.333	0.671	0
STRAP	0	-0.938871	0.197	0.535	0
CAMLG	0	-1.17417	0.157	0.495	0
RHEB	0	-0.535787	0.281	0.619	0
FBXO34	0	-0.506784	0.369	0.707	0
RFTN1	0	-1.31962	0.218	0.555	0
MLIP	0	-1.6364	0.221	0.558	0
MTCH1	0	-0.626503	0.309	0.646	0
OSBPL3	0	-0.740837	0.318	0.655	0
TUBB4B	0	-1.74356	0.062	0.399	0
SERP2	0	-1.21119	0.172	0.509	0
TMX3	0	-0.675296	0.282	0.619	0
CDIN1	0	-16.3313	0	0.337	0
FHL2	0	-1.80636	0.086	0.423	0
HMGN3	0	-0.529863	0.404	0.741	0
SERGEF	0	-0.525451	0.388	0.725	0
SYTL2	0	-0.918053	0.263	0.6	0
EIF5	0	-0.61043	0.259	0.596	0
ADARB1	0	-0.712088	0.251	0.588	0
MAGED1	0	-0.489363	0.382	0.719	0
PLCL2	0	-0.44073	0.438	0.774	0
DZIP3	0	-0.588084	0.425	0.761	0
ARID5B	0	-0.6667	0.425	0.761	0
MAST1	0	-0.201706	0.309	0.645	0
RPS16	0	-2.38523	0.038	0.374	0
NNT	0	-0.654121	0.39	0.726	0
CKMT1B	0	-1.29177	0.133	0.469	0
KCNQ2	0	-0.545008	0.276	0.612	0
ITGB1BP1	0	-0.735751	0.287	0.622	0
NDUFS1	0	-0.625928	0.419	0.754	0
CYFIP2	0	-0.515814	0.442	0.777	0
TRERF1	0	-0.649703	0.34	0.675	0
ST7	0	-0.592412	0.319	0.654	0
CLEC2L	0	-1.71947	0.117	0.452	0
LONRF1	0	-0.876461	0.181	0.516	0
RALYL	0	-1.56025	0.411	0.746	0
PLEKHA1	0	-0.513895	0.417	0.752	0
RANBP2	0	-0.544983	0.394	0.729	0
SLC9B2	0	-0.754886	0.246	0.581	0
TENM2	0	-1.23736	0.493	0.828	0
RPS10	0	-3.36331	0.022	0.357	0
BAALC	0	-0.473383	0.367	0.702	0
UTP23	0	-0.735672	0.261	0.596	0
OSBPL8	0	-0.784811	0.482	0.817	0
RAB26	0	-1.48356	0.143	0.478	0
CHD5	0	0.656919	0.346	0.68	0
NLGN4Y	0	-0.979716	0.228	0.562	0
CDC42	0	-0.557459	0.33	0.664	0
CHD1L	0	-3.89366	0.018	0.352	0
HRH2	0	-0.628274	0.243	0.577	0
NQO2	0	-0.704507	0.252	0.586	0
FOCAD	0	-1.22576	0.486	0.82	0
C9orf72	0	-0.625605	0.258	0.592	0
COG6	0	-0.598707	0.361	0.695	0
EIF4G2	0	-0.753339	0.225	0.558	0
SUSD4	0	-0.602144	0.299	0.632	0
CCDC85A	0	-1.05458	0.288	0.621	0
CCSAP	0	-0.662515	0.25	0.583	0
ADAM22	0	-0.8047	0.501	0.834	0
RIC3	0	-0.497452	0.379	0.712	0
DUT	0	-1.05903	0.146	0.479	0
YWHAE	0	-0.6032	0.402	0.735	0
CERS1	0	-2.26419	0.074	0.407	0
SMS	0	-0.64804	0.231	0.564	0
LRRFIP1	0	-0.556731	0.461	0.793	0
ANKMY2	0	-1.05027	0.189	0.521	0
TM7SF3	0	-0.545659	0.324	0.656	0
MYH10	0	-0.511498	0.453	0.785	0
PGK1	0	-0.921939	0.181	0.513	0
DDAH1	0	-0.579295	0.271	0.603	0
PLPPR5	0	-0.670553	0.268	0.6	0
CACNA1E	0	-0.438288	0.399	0.731	0
SLC25A36	0	-0.510328	0.398	0.73	0
ARHGAP26	0	-0.644237	0.516	0.848	0
EFR3A	0	-0.527484	0.394	0.726	0
MAP6	0	-0.531519	0.273	0.605	0
DYNLL2	0	-1.9143	0.075	0.407	0
SCAI	0	-0.998085	0.478	0.809	0
ETV5	0	-0.500895	0.197	0.528	0
SYT12	0	-1.42778	0.116	0.447	0
DYNLT3	0	-2.27921	0.052	0.383	0
KATNIP	0	-15.9801	0	0.331	0
PLXNA2	0	-0.535668	0.361	0.692	0
ARL6IP4	0	-1.15816	0.152	0.483	0
SERF2	0	-1.34498	0.089	0.42	0
MRPS21	0	-1.00567	0.195	0.525	0
CHRM3	0	-1.19591	0.442	0.772	0
ALS2	0	-0.643101	0.307	0.637	0
ATAD1	0	-0.567206	0.329	0.659	0
GPR162	0	-1.43455	0.124	0.454	0
RPL23	0	-1.98813	0.061	0.391	0
PDXK	0	-0.350333	0.287	0.617	0
NEXMIF	0	-0.363615	0.329	0.659	0
EPM2AIP1	0	-0.591318	0.254	0.584	0
RPS5	0	-2.44379	0.034	0.364	0
GDA	0	-0.991828	0.221	0.55	0
CCDC30	0	-0.58886	0.329	0.658	0
SCG2	0	-1.30869	0.127	0.456	0
PPP2R2C	0	-0.372194	0.451	0.78	0
ESYT2	0	-0.418675	0.415	0.744	0
NOS1AP	0	-0.531175	0.377	0.706	0
ORC4	0	-0.515932	0.366	0.695	0
NCKAP1	0	-0.657862	0.496	0.825	0
AKAP12	0	-0.123003	0.245	0.574	0
CFAP69	0	-1.15992	0.162	0.491	0
DPP7	0	-0.966182	0.171	0.5	0
PPP2R1A	0	-1.09289	0.155	0.484	0
TASP1	0	-0.544332	0.396	0.725	0
DAAM1	0	-0.335954	0.471	0.799	0
RPGRIP1L	0	-0.821859	0.221	0.549	0
GLIS1	0	-1.21051	0.14	0.468	0
CHSY3	0	-0.930845	0.431	0.759	0
KLHL3	0	-0.633867	0.307	0.635	0
MT3	0	-2.28087	0.073	0.401	0
CDH8	0	-1.08522	0.334	0.662	0
KIFBP	0	-15.8228	0	0.328	0
MARS1	0	-15.8092	0	0.328	0
EXTL2	0	-1.27402	0.154	0.482	0
MFSD4A	0	-1.26665	0.154	0.482	0
RACK1	0	-0.925892	0.164	0.492	0
CDK14	0	-1.06768	0.512	0.84	0
NEBL	0	-0.570596	0.533	0.861	0
RAB11FIP4	0	-0.31916	0.367	0.695	0
PPFIA4	0	-0.831384	0.195	0.522	0
RNF187	0	-1.94657	0.051	0.378	0
MRFAP1	0	-2.15569	0.044	0.371	0
MAPK9	0	-0.633958	0.309	0.636	0
HK1	0	-0.429288	0.312	0.639	0
STUB1	0	-1.82856	0.076	0.403	0
CLTC	0	-0.5914	0.459	0.786	0
NAPG	0	-0.598715	0.282	0.609	0
NCKAP5	0	1.49693	0.601	0.274	0
MEST	0	-1.05155	0.165	0.492	0
TOLLIP	0	-1.1558	0.159	0.486	0
BTBD10	0	-0.528729	0.365	0.692	0
ERO1A	0	-0.790132	0.214	0.54	0
CLCN3	0	-0.525909	0.422	0.748	0
ZNF273	0	-0.978871	0.193	0.519	0
PPM1A	0	-0.607524	0.312	0.638	0
SLC38A6	0	-0.681606	0.307	0.633	0
FBXL16	0	-1.58483	0.132	0.458	0
PPM1E	0	-0.318176	0.439	0.765	0
NDRG3	0	-0.506951	0.316	0.642	0
DARS1	0	-16.003	0	0.326	0
ARHGEF11	0	-0.46398	0.396	0.722	0
PEX5L	0	-0.525335	0.526	0.852	0
TUBB	0	-1.16828	0.097	0.423	0
LINGO2	0	-0.788846	0.386	0.712	0
CACNB2	0	-0.744469	0.505	0.831	0
GALNT18	0	-0.617767	0.368	0.694	0
ELP2	0	-0.49844	0.364	0.69	0
NPTXR	0	-0.765723	0.26	0.586	0
CACNA1D	0	-0.541072	0.479	0.804	0
MEF2C	0	-0.417763	0.577	0.902	0
MAN1A1	0	-1.02771	0.206	0.531	0
MPDZ	0	-0.652145	0.48	0.805	0
NR3C2	0	-0.755916	0.465	0.79	0
RPL7	0	-2.09681	0.066	0.391	0
FAM135B	0	-0.754	0.343	0.668	0
IDH3A	0	-0.980653	0.185	0.51	0
RAP1GAP	0	-0.597762	0.279	0.604	0
PIK3CA	0	-0.478839	0.382	0.707	0
SSBP4	0	-0.586543	0.254	0.579	0
CLCN4	0	-0.715279	0.252	0.577	0
IQSEC1	0	-0.512512	0.482	0.806	0
TMEM170B	0	-0.832954	0.214	0.538	0
ST6GALNAC5	0	-1.36074	0.323	0.647	0
BDH1	0	-0.547811	0.299	0.623	0
MMP16	0	-0.309295	0.443	0.767	0
MAP2K1	0	-0.392713	0.316	0.64	0
SYNGR3	0	-1.89777	0.073	0.397	0
AFG2A	0	-16.2566	0	0.324	0
GLS	0	-1.05965	0.528	0.852	0
CHL1	0	-0.659928	0.513	0.837	0
RNMT	0	-0.354613	0.401	0.725	0
SLC38A2	0	-0.200533	0.222	0.545	0
RASA2	0	-0.643834	0.451	0.774	0
KRAS	0	-0.829248	0.201	0.524	0
KCNH3	0	-0.743394	0.193	0.516	0
GTF3A	0	-1.22491	0.14	0.463	0
GRK3	0	-0.402674	0.425	0.748	0
REPS2	0	-0.32351	0.422	0.745	0
TCEAL7	0	-2.19758	0.065	0.388	0
PLEKHA6	0	-0.389598	0.372	0.695	0
LDHB	0	-1.25467	0.154	0.477	0
TMTC1	0	-1.06918	0.247	0.57	0
MYL6B	0	-1.33612	0.149	0.472	0
L2HGDH	0	-0.60753	0.27	0.593	0
PINK1	0	-1.29447	0.141	0.463	0
NEURL1	0	-0.663089	0.236	0.558	0
MAP3K13	0	-0.550518	0.465	0.787	0
UBE3D	0	-0.455558	0.317	0.639	0
CHPT1	0	-0.244483	0.432	0.754	0
DDX24	0	-0.581392	0.446	0.768	0
PDCD5	0	-1.38623	0.127	0.449	0
CADPS	0	-1.20518	0.524	0.846	0
KALRN	0	-1.07668	0.552	0.874	0
ZNF106	0	-0.350961	0.368	0.69	0
HACD3	0	-0.463628	0.367	0.689	0
LINGO1	0	-0.55509	0.263	0.585	0
ETS2	0	-0.864463	0.097	0.419	0
SRSF7	0	-0.42467	0.355	0.676	0
NR1D2	0	-0.465686	0.35	0.671	0
CNTN1	0	-0.835257	0.571	0.892	0
CNOT6L	0	-0.368474	0.33	0.651	0
AP1S1	0	-1.743	0.064	0.385	0
ZNF706	0	-0.571963	0.343	0.664	0
CDON	0	-0.874291	0.196	0.517	0
PSMA7	0	-1.02824	0.116	0.437	0
TAFAZZIN	0	-15.8834	0	0.321	0
BBLN	0	-15.9271	0	0.321	0
RIMKLA	0	-1.23209	0.154	0.475	0
WDR19	0	-0.564133	0.275	0.596	0
SPCS2	0	-0.764616	0.252	0.573	0
KIF21A	0	-0.519967	0.52	0.841	0
TBC1D4	0	-0.162317	0.26	0.581	0
CSDE1	0	-0.462062	0.363	0.683	0
PURA	0	-0.45909	0.359	0.679	0
TUBE1	0	-0.751447	0.236	0.556	0
FBXO16	0	-0.602666	0.239	0.559	0
BBIP1	0	-0.788957	0.216	0.536	0
PITHD1	0	-1.43601	0.119	0.439	0
PTCHD4	0	-1.36044	0.176	0.496	0
LYNX1	0	-1.96302	0.067	0.387	0
FGF9	0	-1.50778	0.12	0.44	0
ADCY9	0	-0.437227	0.343	0.663	0
RNF157	0	-0.434006	0.341	0.661	0
ARMCX3	0	-0.889772	0.179	0.499	0
DENND2B	0	-16.3974	0	0.32	0
KLHDC3	0	-1.06462	0.166	0.486	0
GRAMD1B	0	-0.281816	0.403	0.723	0
CCT8	0	-1.04633	0.156	0.476	0
TRAF3	0	-0.37271	0.357	0.676	0
CCDC57	0	-0.320261	0.359	0.678	0
CDC25B	0	-0.856562	0.205	0.524	0
PLCB1	0	-1.52869	0.591	0.91	0
NME7	0	-0.420901	0.438	0.757	0
CTDSPL	0	-0.50139	0.436	0.755	0
ATXN7	0	-0.45619	0.304	0.623	0
CDS1	0	-1.38268	0.125	0.444	0
NREP	0	-0.494363	0.289	0.608	0
CSNK1G3	0	-0.427277	0.317	0.636	0
RUNX1T1	0	-0.530807	0.448	0.767	0
AMMECR1	0	-0.510194	0.315	0.634	0
CSRNP3	0	-0.869115	0.53	0.849	0
KIF1A	0	-0.413226	0.384	0.703	0
RPS29	0	-1.26979	0.151	0.47	0
MTFMT	0	-0.652479	0.228	0.546	0
ENO1	0	-0.917621	0.175	0.493	0
JTB	0	-1.80966	0.083	0.401	0
CAMKV	0	-1.029	0.189	0.507	0
SLC6A7	0	-1.77749	0.107	0.425	0
HIVEP1	0	-0.570279	0.304	0.622	0
CEP15	0	-15.7442	0	0.318	0
PCNP	0	-0.5976	0.265	0.583	0
CDH9	0	-1.3777	0.281	0.599	0
CNTN5	0	-1.24119	0.404	0.722	0
HPCA	0	-1.89003	0.088	0.405	0
OXR1	0	-1.39229	0.568	0.885	0
ADGRB2	0	-0.753177	0.183	0.5	0
NDUFB5	0	-1.59015	0.106	0.423	0
MTPN	0	-0.883976	0.176	0.493	0
CAMK2G	0	-0.328893	0.41	0.727	0
PTGES3	0	-0.433004	0.286	0.603	0
CEP112	0	-0.46899	0.336	0.653	0
TCEA2	0	-1.6011	0.113	0.43	0
ERC2	0	-0.653741	0.512	0.829	0
MAST4	0	-1.06926	0.524	0.841	0
NRG2	0	-0.360552	0.378	0.695	0
RHOBTB2	0	-1.18714	0.169	0.486	0
KNDC1	0	-0.342354	0.256	0.573	0
SCN3B	0	-0.793656	0.257	0.574	0
LRRC28	0	-0.587548	0.401	0.718	0
TMEM67	0	-0.729596	0.223	0.539	0
COPS9	0	-3.26143	0.023	0.339	0
SRPK1	0	-0.460738	0.333	0.649	0
MARCKS	0	-0.638674	0.177	0.493	0
RPS20	0	-1.90386	0.077	0.393	0
FSD1L	0	-0.448878	0.314	0.63	0
PPME1	0	-0.415124	0.334	0.65	0
LRCH1	0	0.0672261	0.312	0.628	0
CNTNAP1	0	-0.880277	0.188	0.504	0
DIRAS1	0	-2.50636	0.049	0.365	0
CDKN2D	0	-1.97749	0.06	0.376	0
BLTP3A	0	-15.8605	0	0.316	0
NR3C1	0	-0.85635	0.506	0.822	0
CLTB	0	-1.02139	0.157	0.473	0
LMBR1	0	-0.383326	0.401	0.717	0
RAB18	0	-0.54732	0.267	0.583	0
FAM204A	0	-0.527226	0.278	0.594	0
TOM1L1	0	-0.687792	0.278	0.594	0
TIPRL	0	-0.649648	0.236	0.551	0
LRRN3	0	-0.838764	0.232	0.547	0
KIAA1217	0	-1.09906	0.371	0.686	0
TXNL4A	0	-0.683146	0.242	0.557	0
DRP2	0	-1.1005	0.149	0.464	0
CCDC3	0	-0.539694	0.297	0.612	0
PCGF5	0	-0.360813	0.431	0.746	0
GUCY1A2	0	-0.542349	0.421	0.736	0
PUS7L	0	-0.548078	0.331	0.646	0
CAPS2	0	-0.619375	0.315	0.63	0
ATP6AP1	0	-1.48283	0.082	0.397	0
ADSS2	0	-15.8311	0	0.315	0
FMN2	0	-0.580421	0.538	0.853	0
KIF5C	0	-0.746409	0.552	0.867	0
SACS	0	-0.487388	0.384	0.699	0
KCNA2	0	-1.25458	0.152	0.466	0
EDF1	0	-1.74352	0.086	0.4	0
SRSF5	0	-0.492105	0.49	0.804	0
ZFYVE9	0	-0.424515	0.465	0.779	0
CNST	0	-0.471559	0.306	0.62	0
LDB2	0	-1.51181	0.415	0.729	0
DNAJB14	0	-0.426762	0.444	0.758	0
CCNC	0	-0.448516	0.318	0.632	0
ROCK2	0	-0.778759	0.521	0.835	0
MRPL33	0	-0.612838	0.251	0.565	0
ARHGEF3	0	-0.439587	0.374	0.688	0
TMEM245	0	-0.443472	0.404	0.718	0
RIC8B	0	-0.433166	0.377	0.691	0
PLCB4	0	-0.482994	0.253	0.567	0
TARBP1	0	-0.615338	0.483	0.796	0
PRICKLE2	0	-0.134676	0.469	0.782	0
KIFC2	0	-0.596421	0.221	0.534	0
CDH2	0	-0.755945	0.493	0.806	0
CBLN2	0	-2.51008	0.142	0.455	0
MTX2	0	-0.464948	0.413	0.726	0
SPAG16	0	-0.602086	0.435	0.748	0
MYRIP	0	-0.618739	0.457	0.77	0
GRINA	0	-1.07323	0.123	0.436	0
CCDC6	0	-0.444864	0.328	0.641	0
SNN	0	-2.1634	0.053	0.366	0
GARRE1	0	-15.9257	0	0.313	0
MACIR	0	-15.8973	0	0.313	0
PARK7	0	-1.62749	0.094	0.407	0
NISCH	0	-0.554982	0.272	0.585	0
CTTN	0	-0.505559	0.382	0.695	0
CACNA1C	0	-0.529401	0.518	0.831	0
PDIA6	0	-0.640662	0.244	0.556	0
TRAK2	0	-0.444418	0.345	0.657	0
CPNE4	0	-1.46861	0.222	0.534	0
STOX2	0	-0.47407	0.482	0.794	0
RAP1GAP2	0	-0.120462	0.37	0.682	0
ASXL3	0	-0.636034	0.347	0.659	0
LMTK3	0	-0.594181	0.239	0.551	0
NNAT	0	-1.94612	0.093	0.405	0
IFT172	0	-0.475545	0.298	0.61	0
IQCJ	0	-5.41358	0.028	0.34	0
ANTKMT	0	-1.5037	0.137	0.449	0
IFT57	0	-0.993841	0.16	0.472	0
SLC12A2	0	-0.404631	0.405	0.717	0
MKKS	0	-1.6573	0.095	0.407	0
DZIP1	0	-0.228734	0.357	0.668	0
SPATA7	0	-0.550896	0.347	0.658	0
RCN2	0	-0.537515	0.346	0.657	0
PSMD12	0	-0.680782	0.236	0.547	0
C1orf21	0	0.0361751	0.456	0.767	0
LCLAT1	0	-0.435161	0.301	0.612	0
SATB2	0	-1.04336	0.29	0.601	0
ARL8B	0	-0.440058	0.317	0.628	0
NDUFC1	0	-1.89891	0.077	0.388	0
BRINP1	0	-0.576711	0.468	0.779	0
IGSF9B	0	-0.200121	0.203	0.514	0
KLHL42	0	-0.495289	0.313	0.624	0
SHFL	0	-0.90145	0.185	0.496	0
DNAJC6	0	0.022225	0.542	0.853	0
GMCL1	0	-0.57572	0.274	0.585	0
ANKRD30BL	0	-0.394192	0.38	0.691	0
NMT2	0	-0.560349	0.258	0.569	0
UBAP1L	0	-0.646514	0.256	0.567	0
CNTNAP5	0	-0.585081	0.476	0.786	0
OLA1	0	-0.448677	0.482	0.792	0
RNF145	0	-0.228699	0.352	0.662	0
CCDC25	0	-1.07688	0.148	0.458	0
FAR2	0	-0.126037	0.35	0.66	0
TTBK2	0	-0.484258	0.475	0.785	0
MARK1	0	-0.442679	0.455	0.765	0
TRANK1	0	-0.232608	0.293	0.603	0
CMSS1	0	-0.458799	0.461	0.771	0
GMDS	0	-0.398203	0.452	0.762	0
ULK3	0	-0.89754	0.194	0.504	0
PLEKHM3	0	-0.438485	0.393	0.703	0
FLOT1	0	-0.488608	0.263	0.573	0
TCAF1	0	-0.653903	0.258	0.568	0
NPM2	0	-0.876166	0.164	0.474	0
SPATS2	0	-0.435773	0.386	0.696	0
FBXO33	0	-0.489214	0.26	0.57	0
PAPOLA	0	-0.33986	0.4	0.71	0
PPP1R13B	0	-0.17891	0.402	0.712	0
PNKD	0	-0.753836	0.209	0.518	0
NOXA1	0	-1.26461	0.149	0.458	0
ABCB9	0	-0.613837	0.234	0.543	0
ATP6V0A1	0	-0.453852	0.489	0.798	0
DLGAP1	0	-0.853204	0.574	0.883	0
UBL5	0	-2.6775	0.033	0.342	0
PLD3	0	-0.346692	0.482	0.791	0
ENSA	0	-0.205831	0.456	0.765	0
ARL4C	0	-1.74697	0.12	0.429	0
ANAPC16	0	-0.231802	0.327	0.636	0
TCERG1L	0	-1.38044	0.125	0.434	0
TAFA2	0	-1.21054	0.446	0.755	0
FEM1B	0	-1.31959	0.118	0.427	0
COX5A	0	-1.56615	0.106	0.415	0
AP3B2	0	-0.380849	0.305	0.614	0
RPS6KA3	0	-0.255645	0.407	0.716	0
GABBR1	0	-0.229646	0.379	0.688	0
MPC2	0	-1.56627	0.094	0.402	0
ANKH	0	-0.380601	0.503	0.811	0
ELOC	0	-0.991629	0.148	0.456	0
DCUN1D5	0	-0.789204	0.21	0.518	0
ABCA6	0	-1.01496	0.156	0.464	0
TRPM2	0	-0.129853	0.222	0.53	0
TMEM59	0	-0.43455	0.304	0.612	0
SSB	0	-0.755095	0.196	0.504	0
ARL6	0	-0.879359	0.203	0.511	0
CLSTN2	0	-1.18322	0.319	0.627	0
ARMC2	0	-0.466713	0.325	0.633	0
KIAA0408	0	-0.793181	0.196	0.504	0
URGCP	0	-0.354341	0.41	0.718	0
PPM1H	0	-0.16558	0.459	0.767	0
HS6ST3	0	-1.13891	0.436	0.744	0
CRYM	0	-1.55092	0.121	0.429	0
TAF4B	0	-1.06499	0.14	0.448	0
ACOT7	0	-0.56335	0.261	0.569	0
SLC25A12	0	-0.716729	0.528	0.836	0
LRP12	0	-0.593842	0.263	0.571	0
OPCML	0	-0.453891	0.549	0.857	0
NAE1	0	-0.583913	0.258	0.566	0
ADAM11	0	-0.981857	0.165	0.473	0
PEA15	0	-0.964131	0.144	0.451	0
RGS7	0	-1.11368	0.566	0.873	0
TPPP	0	-0.677706	0.218	0.525	0
HACE1	0	-0.415708	0.348	0.655	0
COPS2	0	-0.650009	0.234	0.541	0
BAIAP2	0	-0.74051	0.222	0.529	0
BLCAP	0	-0.668754	0.221	0.528	0
MAN1C1	0	-0.403268	0.288	0.595	0
DYNC1LI1	0	-0.493516	0.289	0.596	0
VWA5B2	0	-1.29083	0.131	0.438	0
MYL12B	0	-1.33641	0.073	0.38	0
EIF1AX	0	-0.963889	0.168	0.475	0
SUCLG1	0	-0.621912	0.238	0.544	0
ENPP5	0	-1.95138	0.086	0.392	0
TAX1BP1	0	-0.396091	0.472	0.778	0
NDUFC2	0	-1.6889	0.086	0.392	0
FEZ1	0	-0.339299	0.371	0.677	0
RBFOX1	0	-0.982293	0.566	0.872	0
GRIA3	0	-0.884959	0.493	0.799	0
DDX1	0	-0.541215	0.285	0.591	0
DNAJB6	0	-0.372583	0.293	0.599	0
CNOT7	0	-0.745065	0.189	0.495	0
DMXL2	0	-0.363551	0.461	0.767	0
OSBPL6	0	-0.543092	0.518	0.824	0
PACRG	0	-0.552524	0.394	0.7	0
IQSEC2	0	-0.447492	0.27	0.576	0
FASTKD2	0	-0.590471	0.256	0.561	0
OXNAD1	0	-0.525257	0.254	0.559	0
SLC25A46	0	-0.389296	0.345	0.65	0
DGKB	0	-1.26628	0.476	0.781	0
GNAI1	0	-0.178601	0.362	0.667	0
FBXO32	0	-0.406739	0.221	0.526	0
FBXO3	0	-0.645954	0.228	0.533	0
GLT1D1	0	-0.66315	0.205	0.51	0
CFAP298	0	-0.73906	0.21	0.515	0
LNPK	0	-0.536876	0.286	0.591	0
PXYLP1	0	-0.757455	0.189	0.494	0
KPNA5	0	-0.387621	0.327	0.632	0
CCDC186	0	-0.436056	0.282	0.587	0
B4GALNT1	0	-1.40312	0.109	0.414	0
ZC3H14	0	-0.346893	0.417	0.722	0
RPL23A	0	-1.68672	0.076	0.381	0
CARS1	0	-15.7049	0	0.305	0
GLMN	0	-0.329374	0.359	0.663	0
FASTKD1	0	-0.370858	0.374	0.678	0
NAA50	0	-0.43813	0.251	0.555	0
FAM162A	0	-0.96525	0.157	0.461	0
GRIA1	0	-0.298867	0.49	0.794	0
AFTPH	0	-0.260297	0.327	0.631	0
CHCHD6	0	-0.436517	0.286	0.59	0
COX8A	0	-2.74464	0.029	0.333	0
PPHLN1	0	-0.457983	0.434	0.738	0
ATXN7L3B	0	-1.19612	0.14	0.444	0
GPR180	0	-0.805002	0.195	0.499	0
ARHGEF12	0	-0.387069	0.539	0.843	0
UBE2N	0	-0.499203	0.268	0.572	0
TTC8	0	-0.563154	0.273	0.577	0
IGF1R	0	-0.448569	0.526	0.83	0
MAP2K4	0	-0.659864	0.528	0.832	0
CLIP3	0	-0.93247	0.169	0.473	0
MEAF6	0	-0.707245	0.211	0.514	0
TRMT11	0	-0.662021	0.502	0.805	0
NRSN2	0	-1.13685	0.16	0.463	0
SPEF2	0	-0.805381	0.201	0.504	0
SKAP2	0	-0.105185	0.194	0.497	0
CADPS2	0	-1.86967	0.318	0.621	0
SCN2B	0	-2.25984	0.061	0.364	0
ATP5MC2	0	-0.977161	0.18	0.483	0
KATNAL1	0	-0.562688	0.29	0.593	0
NDUFB1	0	-1.23165	0.139	0.442	0
BRINP2	0	-0.475863	0.4	0.703	0
ZNF540	0	-0.535613	0.275	0.578	0
LMBRD1	0	-0.467801	0.482	0.784	0
C7orf50	0	-0.533251	0.248	0.55	0
NRCAM	0	-0.524841	0.587	0.889	0
HNRNPK	0	-0.584769	0.251	0.553	0
TRHDE	0	-1.00431	0.248	0.55	0
SBNO1	0	-0.362572	0.349	0.651	0
RAPGEFL1	0	-0.554731	0.237	0.539	0
GET1	0	-0.996235	0.16	0.462	0
APPL1	0	-0.371723	0.319	0.621	0
CDKL2	0	-0.82769	0.195	0.497	0
RNF150	0	-0.38894	0.422	0.724	0
TRIM23	0	-0.565791	0.287	0.589	0
ANKRD46	0	-0.743271	0.201	0.503	0
ANKS6	0	-0.697296	0.197	0.499	0
EI24	0	-1.33622	0.111	0.413	0
MOK	0	-0.339961	0.298	0.6	0
RABAC1	0	-1.68384	0.059	0.361	0
FAM217B	0	-0.882878	0.173	0.475	0
CFAP96	0	-15.8545	0	0.302	0
HNRNPLL	0	-0.542208	0.268	0.57	0
AGAP3	0	-0.412954	0.275	0.577	0
PSMG2	0	-0.510097	0.266	0.568	0
KIAA1671	0	-0.437334	0.262	0.564	0
ERICH3	0	-0.438197	0.246	0.547	0
ATG5	0	-0.378136	0.35	0.651	0
SRI	0	-0.945767	0.154	0.455	0
KIAA2026	0	1.8825	0.545	0.244	0
PRDX5	0	-2.52632	0.036	0.337	0
USP28	0	-0.571481	0.242	0.543	0
RBX1	0	-0.563724	0.255	0.556	0
ATP5PB	0	-1.1739	0.129	0.43	0
RAB3GAP2	0	-0.300566	0.408	0.709	0
C1orf115	0	-2.50921	0.053	0.354	0
TASOR2	0	-0.308866	0.44	0.741	0
CD59	0	-1.08517	0.109	0.41	0
MYEF2	0	-0.292962	0.412	0.713	0
TSPAN3	0	-0.399726	0.302	0.603	0
PHLPP2	0	-0.391674	0.307	0.608	0
CDYL2	0	-0.810065	0.203	0.504	0
DLGAP4	0	-0.0766873	0.419	0.72	0
TSPAN5	0	-0.699494	0.552	0.853	0
MPC1	0	-0.519985	0.262	0.563	0
LRRC37A3	0	-0.551741	0.27	0.571	0
DOP1B	0	-0.42086	0.268	0.569	0
UXS1	0	-0.642963	0.217	0.517	0
ZMAT3	0	-0.408975	0.228	0.528	0
RNF180	0	-0.219791	0.363	0.663	0
SORCS1	0	-1.1663	0.353	0.653	0
TBC1D30	0	-0.993487	0.16	0.46	0
MALT1	0	-0.462151	0.242	0.542	0
TMEM38A	0	-0.507064	0.24	0.54	0
ATP6V1E1	0	-1.08164	0.164	0.464	0
PFDN2	0	-1.13896	0.112	0.412	0
HACL1	0	-0.390602	0.306	0.606	0
THOC7	0	-0.952194	0.173	0.473	0
PDZRN3	0	-0.515137	0.433	0.733	0
TBCA	0	-0.261476	0.41	0.71	0
PRKAG2	0	-0.283058	0.423	0.723	0
ANXA7	0	-0.500827	0.282	0.582	0
SELENOH	0	-1.2266	0.136	0.436	0
ZDHHC17	0	-0.359009	0.422	0.722	0
ERH	0	-1.27663	0.11	0.41	0
TXNL1	0	-0.410705	0.311	0.611	0
TCAIM	0	-0.446992	0.274	0.574	0
MFN1	0	-0.404291	0.391	0.691	0
PDE5A	0	-0.0647664	0.4	0.7	0
PRKCB	0	-1.17018	0.557	0.857	0
KIAA0930	0	-0.428771	0.388	0.688	0
ESRRG	0	-0.733413	0.501	0.8	0
EFR3B	0	-0.464366	0.347	0.646	0
SFXN1	0	-0.317576	0.377	0.676	0
UGCG	0	-0.514916	0.21	0.509	0
ATP5F1C	0	-0.547216	0.242	0.541	0
MPHOSPH6	0	-0.632777	0.213	0.512	0
TMEM50A	0	-0.760277	0.192	0.491	0
PPIG	0	-0.169353	0.416	0.715	0
PPP1R7	0	-0.776342	0.189	0.488	0
FBXO9	0	-0.329336	0.338	0.637	0
CAPRIN2	0	-0.330954	0.296	0.595	0
NDUFA12	0	-1.35711	0.115	0.414	0
VPS35	0	-0.453561	0.282	0.581	0
HSPA9	0	-0.433042	0.272	0.571	0
RNF146	0	-0.479291	0.281	0.58	0
SSU72	0	-1.04194	0.144	0.442	0
CYP4X1	0	-1.14721	0.146	0.444	0
RPE	0	-0.627058	0.258	0.556	0
DCUN1D4	0	-0.342788	0.378	0.676	0
HSBP1	0	-1.3071	0.092	0.39	0
HS2ST1	0	-0.203531	0.433	0.731	0
SNX27	0	-0.345036	0.324	0.622	0
LAMC1	0	-0.612263	0.198	0.496	0
DNAH6	0	-0.975146	0.191	0.489	0
SPATS2L	0	-0.549165	0.429	0.727	0
EIF4E	0	-0.257358	0.3	0.598	0
COX7B	0	-1.97164	0.068	0.366	0
CD99L2	0	-0.462104	0.29	0.588	0
GDAP1	0	-0.731379	0.552	0.85	0
RPL31	0	-1.00018	0.171	0.468	0
PRKCI	0	-0.351042	0.359	0.656	0
PPARGC1A	0	-0.774664	0.224	0.521	0
SLC17A5	0	-0.513264	0.23	0.527	0
POLR2J3	0	2.29216	0.521	0.224	0
ARPC5L	0	-1.4143	0.095	0.392	0
CHORDC1	0	-0.501785	0.238	0.535	0
ZCCHC2	0	-0.45515	0.22	0.517	0
TCEAL4	0	-1.14202	0.147	0.444	0
FBXO2	0	-1.88064	0.074	0.371	0
MIA3	0	-0.298337	0.315	0.612	0
LPIN1	0	-0.302832	0.313	0.61	0
MRPS30	0	-1.40897	0.112	0.409	0
JMY	0	-0.391301	0.309	0.606	0
COL19A1	0	-1.55497	0.133	0.43	0
METTL26	0	-2.12259	0.067	0.364	0
PPDPF	0	-1.97684	0.07	0.367	0
SLC9A7	0	-0.766984	0.191	0.488	0
SLC9A6	0	-0.794997	0.19	0.487	0
MAPK4	0	-0.59513	0.276	0.573	0
EFCAB7	0	-0.49356	0.258	0.554	0
GPC1	0	-0.343043	0.247	0.543	0
LRFN2	0	-0.418794	0.345	0.641	0
CAPZA2	0	-0.21939	0.344	0.64	0
ANKRD7	0	-1.30127	0.144	0.44	0
PLEC	0	-0.31966	0.224	0.52	0
PPIP5K1	0	-0.436082	0.235	0.531	0
LYRM4	0	-0.409858	0.303	0.599	0
BZW2	0	-0.702512	0.198	0.494	0
VPS50	0	-0.285717	0.428	0.724	0
TXNDC16	0	-0.396897	0.333	0.629	0
SPIN3	0	-0.730293	0.195	0.491	0
SUN1	0	-0.298104	0.405	0.701	0
ZDHHC21	0	-0.504751	0.521	0.817	0
SLC24A2	0	-0.0527699	0.525	0.821	0
ACTR1B	0	-0.69453	0.213	0.508	0
TMEM33	0	-0.854208	0.16	0.455	0
ZNF248	0	-0.344991	0.472	0.767	0
FRY	0	-0.379218	0.512	0.807	0
N4BP2L1	0	-0.331132	0.354	0.649	0
OPA1	0	-0.365186	0.438	0.733	0
PPA2	0	-0.34993	0.464	0.759	0
MTMR12	0	-0.41738	0.329	0.624	0
C11orf58	0	-0.186343	0.441	0.736	0
GPALPP1	0	-0.339711	0.325	0.62	0
SLC8A3	0	-0.444025	0.295	0.59	0
ABCA3	0	-0.273363	0.338	0.633	0
VAPA	0	-0.235325	0.454	0.749	0
PIK3C3	0	-0.372221	0.435	0.73	0
SCMH1	0	-0.288345	0.512	0.806	0
ZYG11B	0	-0.351549	0.389	0.683	0
PAQR3	0	-0.371918	0.241	0.535	0
GPM6A	0	-0.151972	0.633	0.927	0
SNX25	0	-0.453	0.261	0.555	0
SSR1	0	-0.496609	0.249	0.543	0
SAMD12	0	-0.705755	0.579	0.873	0
RNLS	0	-0.544057	0.229	0.523	0
HSP90B1	0	-0.285843	0.244	0.538	0
EML5	0	-0.313732	0.358	0.652	0
DPH1	0	-1.68916	0.088	0.382	0
MAPK8IP2	0	-1.45267	0.107	0.401	0
TTC21B	0	-0.317698	0.407	0.701	0
RUBCN	0	-0.303498	0.309	0.603	0
KIAA0825	0	-0.346578	0.446	0.74	0
SESN1	0	-0.229974	0.446	0.74	0
RFK	0	-2.25485	0.051	0.345	0
STX3	0	-0.835955	0.178	0.472	0
CTSF	0	-1.34471	0.135	0.429	0
MSRB3	0	-0.942601	0.139	0.433	0
TPM1	0	-0.043849	0.316	0.61	0
UBE2V1	0	-0.446685	0.298	0.592	0
TCEAL1	0	-2.07307	0.064	0.358	0
MICU3	0	-0.498521	0.523	0.817	0
C2CD5	0	-0.535617	0.524	0.818	0
HSPE1	0	-1.51624	0.088	0.381	0
ICA1L	0	-0.379458	0.499	0.792	0
RYK	0	-0.306611	0.389	0.682	0
MED10	0	-0.883031	0.162	0.455	0
PRR16	0	-0.590701	0.26	0.553	0
TTC1	0	-0.287743	0.35	0.643	0
ASAH1	0	-0.405706	0.26	0.553	0
RRAGA	0	-2.43054	0.036	0.329	0
DDX10	0	-0.250591	0.359	0.652	0
TTC19	0	-0.307152	0.485	0.778	0
TNFRSF25	0	-1.19745	0.119	0.412	0
GCC2	0	-0.323921	0.444	0.737	0
PLA2G12A	0	-0.724881	0.2	0.493	0
CWC27	0	-0.239651	0.411	0.704	0
SLC36A1	0	-0.727742	0.193	0.486	0
MED23	0	-0.299641	0.338	0.631	0
UBE2W	0	-0.208794	0.451	0.744	0
ZFYVE27	0	-0.742405	0.185	0.478	0
ESF1	0	-0.158807	0.325	0.618	0
PDS5B	0	-0.540293	0.537	0.83	0
SEZ6L	0	-0.059271	0.395	0.688	0
PRDM2	0	-0.335957	0.487	0.779	0
CCT3	0	-0.63575	0.212	0.504	0
UCHL5	0	-0.721074	0.206	0.498	0
LRATD1	0	-1.90524	0.086	0.378	0
NDUFAF7	0	-0.611372	0.206	0.498	0
SUMO1	0	-0.608505	0.225	0.517	0
NYAP2	0	-0.750009	0.242	0.534	0
TFDP2	0	-0.365328	0.474	0.766	0
FAM13A	0	-0.56429	0.37	0.662	0
PCMTD1	0	-0.376533	0.494	0.786	0
PRRC2B	0	1.67857	0.546	0.254	0
RPS26	0	-1.45873	0.093	0.385	0
ATP6V0D1	0	-0.729694	0.17	0.462	0
APP	0	-0.866635	0.643	0.935	0
STS	0	-0.630872	0.257	0.549	0
C1D	0	-0.783877	0.199	0.491	0
LARP1B	0	-0.233835	0.458	0.75	0
CDH10	0	-0.731049	0.454	0.746	0
ERGIC2	0	-0.395043	0.282	0.574	0
KRR1	0	-0.631498	0.178	0.47	0
TMEM132D	0	-0.59318	0.465	0.757	0
ARID4A	0	-0.19517	0.465	0.757	0
DNAI4	0	-15.7156	0	0.292	0
MAPRE2	0	-0.30661	0.527	0.819	0
DLGAP3	0	-0.607422	0.212	0.503	0
PAPSS1	0	-0.361787	0.379	0.67	0
NUDCD3	0	-0.30923	0.389	0.68	0
NSMAF	0	-0.223735	0.391	0.682	0
PHF20L1	0	-0.34347	0.484	0.775	0
ANKRD26	0	-0.199536	0.507	0.798	0
AP5M1	0	-0.808184	0.17	0.461	0
GAS7	0	-0.169478	0.478	0.769	0
ACADM	0	-0.274346	0.325	0.616	0
NDUFS2	0	-0.717384	0.196	0.487	0
YPEL5	0	-1.08682	0.12	0.411	0
LRPPRC	0	-0.273257	0.456	0.747	0
FARSB	0	-0.356435	0.319	0.61	0
CRELD1	0	-0.729437	0.2	0.491	0
GRIP1	0	-1.10938	0.416	0.707	0
GDPD1	0	-0.276159	0.339	0.63	0
SETBP1	0	-0.803922	0.54	0.831	0
CHM	0	-0.327981	0.402	0.693	0
ATL2	0	-0.13013	0.345	0.635	0
MSH2	0	-0.196254	0.391	0.681	0
ATF2	0	-0.303342	0.392	0.682	0
CTNNB1	0	-0.31403	0.367	0.657	0
PODXL2	0	-1.15074	0.174	0.464	0
SLC25A27	0	-0.299276	0.367	0.657	0
ISCA1	0	-0.946688	0.163	0.453	0
MINDY3	0	-0.291032	0.349	0.639	0
SUCLA2	0	-0.338788	0.368	0.658	0
CORO2B	0	-0.207096	0.377	0.667	0
HERPUD1	0	-0.179784	0.151	0.441	0
CREG1	0	-0.625141	0.179	0.469	0
BMT2	0	-0.273603	0.312	0.602	0
UBQLN1	0	-0.342935	0.338	0.628	0
TRAPPC6B	0	-0.4655	0.273	0.563	0
TMEM175	0	-0.622385	0.236	0.525	0
NSG1	0	-2.04766	0.053	0.342	0
TBC1D19	0	-0.256488	0.384	0.673	0
NPM1	0	-0.902885	0.149	0.438	0
RAPGEF5	0	-0.574654	0.509	0.798	0
ZYX	0	-1.05431	0.113	0.402	0
MFHAS1	0	-0.236371	0.254	0.543	0
MICU1	0	-0.44873	0.515	0.804	0
BRI3BP	0	-0.881424	0.16	0.449	0
RPL36AL	0	-2.6286	0.036	0.325	0
GALK2	0	-0.267779	0.364	0.653	0
TUBB4A	0	-1.10425	0.096	0.385	0
NBL1	0	-1.45821	0.081	0.37	0
GFPT1	0	-0.312378	0.284	0.573	0
SLC20A1	0	-0.55361	0.198	0.487	0
ARPP21	0	-0.708569	0.454	0.743	0
RANBP9	0	-0.245153	0.451	0.74	0
NDUFV1	0	-0.401884	0.314	0.603	0
ARFGEF2	0	-0.249545	0.44	0.729	0
TBC1D9	0	-0.220565	0.281	0.57	0
UNC13C	0	-0.738314	0.278	0.567	0
PRDX1	0	-1.89737	0.045	0.333	0
CACYBP	0	-1.28554	0.113	0.401	0
HMGCR	0	-0.483967	0.228	0.516	0
UQCRQ	0	-2.59502	0.041	0.329	0
IRAK1BP1	0	-0.210269	0.369	0.657	0
RSPH3	0	-0.636029	0.208	0.496	0
KITLG	0	-1.56217	0.113	0.401	0
UBL3	0	-0.0796538	0.359	0.647	0
PGP	0	-0.302611	0.348	0.636	0
JPH3	0	-0.406549	0.227	0.515	0
PDE4A	0	-0.50426	0.21	0.498	0
ABCC5	0	-0.24577	0.432	0.72	0
PCDH10	0	-0.470324	0.323	0.611	0
UBXN2B	0	-0.361286	0.296	0.584	0
RUSC2	0	-0.277287	0.319	0.607	0
TMEM9B	0	-1.16877	0.121	0.409	0
GOLGA8B	0	-0.0948497	0.424	0.712	0
USP31	0	-0.324875	0.283	0.571	0
PNMA8A	0	-1.90627	0.057	0.345	0
KCNIP4	0	-1.22163	0.55	0.838	0
AEBP2	0	-0.73097	0.532	0.82	0
PIGK	0	-0.575429	0.212	0.499	0
ARHGEF4	0	0.0999759	0.377	0.664	0
ABHD14A	0	-1.66292	0.107	0.394	0
CNTN3	0	-0.583702	0.348	0.635	0
RAD21	0	-0.523329	0.243	0.53	0
PPP3CB	0	-0.343926	0.514	0.801	0
SLC44A5	0	-0.612023	0.429	0.716	0
CREBRF	0	-0.258042	0.315	0.602	0
SEM1	0	-0.267438	0.331	0.618	0
MROH1	0	-0.1754	0.327	0.614	0
RAB11FIP2	0	-0.282089	0.329	0.616	0
DTWD1	0	-0.342385	0.33	0.617	0
STK4	0	-0.0615432	0.304	0.591	0
VPS8	0	-0.376304	0.473	0.759	0
HSPA5	0	-1.24426	0.099	0.385	0
PPA1	0	-0.276207	0.265	0.551	0
C1QTNF4	0	-1.07254	0.108	0.394	0
SPTBN2	0	-0.828836	0.165	0.451	0
MYL6	0	-0.882135	0.116	0.402	0
PCID2	0	-0.529326	0.216	0.502	0
BLOC1S6	0	-0.679629	0.217	0.503	0
LRRC49	0	-0.184592	0.386	0.672	0
METTL9	0	-0.505491	0.221	0.507	0
USP22	0	-0.294808	0.392	0.678	0
NEDD4L	0	-0.63798	0.493	0.779	0
NOL10	0	-0.217033	0.34	0.626	0
PSMD14	0	-0.30848	0.334	0.62	0
MFSD6	0	-0.305252	0.293	0.579	0
MFF	0	-0.214706	0.421	0.707	0
ROBO2	0	-0.612439	0.459	0.745	0
ELP1	0	-0.334715	0.289	0.575	0
MGST1	0	-0.518232	0.201	0.487	0
SYN3	0	-0.76478	0.42	0.706	0
PTPN4	0	-0.458444	0.551	0.837	0
FAM78B	0	-0.571498	0.221	0.506	0
FNDC4	0	-2.36269	0.048	0.333	0
CCT4	0	-0.55383	0.211	0.496	0
ACSL3	0	-0.135996	0.519	0.804	0
PDCD10	0	-0.483266	0.235	0.52	0
ETFRF1	0	-1.2829	0.118	0.403	0
TMTC3	0	-0.529181	0.241	0.526	0
USP14	0	-0.300845	0.385	0.67	0
DDRGK1	0	-0.997361	0.162	0.447	0
TOR1AIP2	0	-0.358526	0.287	0.572	0
MAP3K21	0	-1.15616	0.134	0.419	0
FEZ2	0	-0.305751	0.411	0.696	0
ACAD11	0	-0.299822	0.309	0.594	0
CLK4	0	-0.279612	0.321	0.606	0
DYNC2H1	0	-0.241272	0.463	0.748	0
GLB1L3	0	-1.17974	0.126	0.411	0
ARFGEF3	0	-0.31801	0.542	0.827	0
KDM5B	0	-0.220304	0.36	0.644	0
ZBTB18	0	-0.848144	0.182	0.466	0
KLHL2	0	-0.41045	0.359	0.643	0
TENM3	0	-0.665907	0.351	0.635	0
MRAP2	0	-2.42648	0.058	0.342	0
CYTH3	0	-0.0193034	0.348	0.632	0
SCRN1	0	-0.418025	0.344	0.628	0
TMED4	0	-0.807661	0.171	0.455	0
CNIH2	0	-2.11305	0.054	0.338	0
AACS	0	-0.374838	0.25	0.534	0
CRLF1	0	-3.1977	0.039	0.323	0
RPS11	0	-2.05219	0.041	0.325	0
NDUFA3	0	-2.46318	0.047	0.331	0
PNCK	0	-1.23902	0.153	0.437	0
UTY	0	-0.447844	0.248	0.532	0
WDR47	0	-0.441531	0.285	0.569	0
KIF3C	0	-0.3098	0.329	0.613	0
PRKRA	0	-0.6233	0.201	0.485	0
UBA5	0	-0.640609	0.202	0.486	0
TMEM65	0	-0.466112	0.287	0.571	0
FAM219A	0	-0.404517	0.289	0.573	0
PIANP	0	-1.89216	0.069	0.353	0
ATP5PD	0	-2.06201	0.062	0.346	0
SMAP2	0	0.853282	0.382	0.665	0
DIAPH1	0	-0.422043	0.237	0.52	0
CUTA	0	-2.33796	0.038	0.321	0
LRRK2	0	-0.310177	0.264	0.547	0
SUGT1	0	-0.485649	0.261	0.544	0
UNC79	0	-0.876522	0.578	0.861	0
GCNT4	0	-1.94942	0.074	0.357	0
RNF19A	0	-0.0569024	0.408	0.691	0
TTLL11	0	-0.205794	0.433	0.716	0
HECTD2	0	-0.170422	0.407	0.69	0
EXOC5	0	-0.2983	0.332	0.615	0
CDH22	0	-0.858832	0.136	0.419	0
B4GALT5	0	-0.232674	0.295	0.578	0
ARNT2	0	-0.367974	0.556	0.839	0
PSMD1	0	-0.193128	0.471	0.753	0
MRPL1	0	-0.331112	0.24	0.522	0
ANXA6	0	-0.493242	0.233	0.515	0
CDC40	0	-0.426053	0.359	0.641	0
NCOA7	0	0.244199	0.485	0.767	0
ACTL6B	0	-0.908449	0.158	0.44	0
CARNMT1	0	-0.447541	0.253	0.535	0
RAD9A	0	-0.131623	0.362	0.644	0
PLEKHA5	0	-0.877673	0.569	0.851	0
RSL24D1	0	-2.01984	0.057	0.339	0
TBC1D24	0	-0.868011	0.168	0.45	0
NDUFA10	0	-0.25344	0.433	0.715	0
FAM174A	0	-1.1062	0.131	0.413	0
WASL	0	-0.405273	0.288	0.57	0
UNC5D	0	-0.997209	0.46	0.742	0
FAT3	0	-0.724457	0.436	0.718	0
GGA2	0	-0.120893	0.338	0.62	0
RIPOR1	0	-0.608574	0.202	0.484	0
RPRD1A	0	-0.247047	0.451	0.733	0
TLK1	0	-0.386608	0.506	0.787	0
ZC3H15	0	-0.34352	0.281	0.562	0
PMS1	0	-0.0222954	0.383	0.664	0
HECW2	0	-0.599403	0.566	0.847	0
SDAD1	0	-0.354554	0.223	0.504	0
PPARGC1B	0	-0.48698	0.184	0.465	0
MED21	0	-0.856862	0.167	0.448	0
SLC7A8	0	-0.623261	0.149	0.43	0
CES4A	0	-0.628416	0.264	0.545	0
WBP2	0	-0.815084	0.144	0.425	0
PIAS2	0	-0.281135	0.495	0.776	0
LANCL1	0	0.122551	0.42	0.701	0
DSE	0	-0.257169	0.314	0.595	0
CYP46A1	0	-0.297449	0.324	0.605	0
RPL4	0	-1.55113	0.08	0.361	0
HAGH	0	-0.250146	0.309	0.59	0
DCAF6	0	-0.552712	0.489	0.769	0
CDK5R2	0	-1.8735	0.056	0.336	0
UBE2D3	0	-0.325888	0.529	0.809	0
GRIK2	0	-0.67966	0.572	0.852	0
CTSB	0	0.273029	0.254	0.534	0
AP3M2	0	-0.852836	0.158	0.438	0
SPART	0	-0.166949	0.371	0.651	0
DDHD1	0	-0.287828	0.475	0.755	0
COX16	0	-0.766026	0.174	0.454	0
HDGFL3	0	-0.146928	0.406	0.686	0
KPNB1	0	-0.144673	0.386	0.666	0
RPS9	0	-1.26152	0.098	0.378	0
EPB41L1	0	-0.166474	0.391	0.671	0
PRKCZ	0	-0.0655791	0.314	0.594	0
TTC13	0	-0.258417	0.327	0.607	0
CCDC138	0	-0.288289	0.29	0.57	0
FIS1	0	-1.49734	0.079	0.359	0
SLC35B4	0	-0.618476	0.197	0.477	0
ZFPM2	0	-0.887839	0.419	0.699	0
EIF3H	0	-0.213457	0.287	0.567	0
PTPRO	0	-0.469126	0.408	0.688	0
PLXNC1	0	-0.746703	0.195	0.475	0
ROGDI	0	-0.967673	0.137	0.417	0
CACNA1A	0	-0.301019	0.548	0.828	0
IAH1	0	-0.585411	0.21	0.489	0
TCP1	0	-1.24905	0.109	0.388	0
KCNQ3	0	0.0434758	0.564	0.843	0
ARL14EP	0	-0.788239	0.161	0.44	0
LYSMD2	0	-1.408	0.098	0.377	0
PITPNA	0	-0.229017	0.281	0.56	0
VSTM2L	0	-1.13776	0.153	0.432	0
PGAP4	0	-15.4728	0	0.279	0
MAGI3	0	-0.477914	0.42	0.699	0
ASPH	0	-0.0775435	0.446	0.725	0
TERF1	0	-0.28745	0.324	0.603	0
WASF3	0	-0.167135	0.32	0.599	0
CDC27	0	-0.22849	0.462	0.741	0
SNTG1	0	-0.639651	0.542	0.821	0
CSMD3	0	-0.55134	0.558	0.837	0
HPCAL4	0	-1.42338	0.115	0.393	0
DNAJC19	0	-1.18326	0.119	0.397	0
SAR1B	0	-0.456969	0.23	0.508	0
C6orf62	0	0.0278778	0.263	0.541	0
STXBP5	0	-0.637032	0.59	0.868	0
ZBTB43	0	-0.348172	0.276	0.554	0
CNNM2	0	-0.170139	0.479	0.757	0
UROS	0	-0.697317	0.187	0.465	0
VRK1	0	-0.784931	0.169	0.447	0
RAB40C	0	-0.291252	0.275	0.553	0
RPL27	0	-2.40907	0.035	0.313	0
YJU2B	0	-15.4973	0	0.278	0
HAPSTR1	0	-15.4042	0	0.278	0
ZC3H8	0	-0.36004	0.307	0.585	0
PANK3	0	-0.393802	0.288	0.566	0
CUL1	0	-0.0887249	0.422	0.7	0
PURG	0	-0.291204	0.307	0.585	0
PCDH7	0	-1.10062	0.543	0.821	0
NPHP4	0	-0.468208	0.236	0.513	0
MACO1	0	-0.119089	0.4	0.677	0
SESTD1	0	-0.161056	0.476	0.753	0
VGLL4	0	-0.245224	0.48	0.757	0
DNAJC18	0	-0.441321	0.236	0.513	0
PRPF4B	0	1.75414	0.522	0.245	0
ACTR10	0	-0.22196	0.345	0.622	0
PPP2R5E	0	-0.19605	0.498	0.775	0
NDUFB10	0	-2.39722	0.039	0.316	0
BEX5	0	-2.21531	0.041	0.318	0
ATPAF1	0	-0.318496	0.287	0.564	0
UBP1	0	-0.219543	0.315	0.592	0
NELFA	0	-0.242876	0.317	0.594	0
RAB28	0	-0.143765	0.426	0.703	0
BAG4	0	-0.571277	0.192	0.469	0
NDUFA8	0	-1.73346	0.075	0.352	0
PDZD8	0	-0.268854	0.31	0.587	0
SMG7	0	-0.11049	0.352	0.628	0
LRPAP1	0	-0.638365	0.184	0.46	0
MFAP3	0	-0.488227	0.232	0.508	0
FAM120A	0	-0.177103	0.4	0.676	0
VDAC2	0	-1.23761	0.106	0.382	0
KLC2	0	-1.12722	0.119	0.395	0
ANKRD42	0	-1.22803	0.117	0.393	0
NR2C1	0	-0.125119	0.348	0.624	0
VEZT	0	-0.359835	0.533	0.809	0
PTPN2	0	-0.0483299	0.36	0.636	0
OXSR1	0	-0.192125	0.304	0.58	0
CNBP	0	-0.4768	0.195	0.471	0
NT5DC1	0	-0.141909	0.312	0.588	0
DLD	0	-0.587	0.197	0.473	0
MIB1	0	-0.175086	0.466	0.742	0
CASD1	0	-0.201619	0.411	0.686	0
PRKCE	0	-0.804584	0.596	0.871	0
ARL5A	0	-0.138821	0.258	0.533	0
ABI2	0	-0.482239	0.577	0.852	0
CAMK1	0	-0.687252	0.193	0.468	0
ZNF654	0	-0.10534	0.353	0.628	0
INPP4B	0	-1.15096	0.387	0.662	0
HSPA4	0	-0.448851	0.255	0.53	0
ZNF804B	0	-1.28318	0.263	0.538	0
ZC2HC1A	0	-0.272128	0.35	0.625	0
PRPF19	0	-1.48427	0.089	0.364	0
CCDC82	0	-0.139224	0.382	0.657	0
FBXL3	0	-0.627649	0.183	0.458	0
MCF2L	0	0.253198	0.35	0.625	0
YLPM1	0	-0.208112	0.491	0.766	0
ATG2B	0	-0.216474	0.381	0.656	0
UBE3A	0	-0.33358	0.581	0.856	0
FBN1	0	-0.111061	0.388	0.663	0
UBE2G2	0	-0.13054	0.371	0.646	0
ACSL4	0	-0.169308	0.372	0.647	0
SELENOI	0	-0.293705	0.294	0.569	0
TBC1D1	0	0.0160241	0.319	0.594	0
SLC36A4	0	-0.203458	0.335	0.61	0
SEC23A	0	-0.218206	0.299	0.574	0
PPP1R16B	0	0.115351	0.427	0.702	0
SELENOO	0	-0.225878	0.33	0.605	0
CHIC1	0	-0.238987	0.337	0.612	0
ASTN1	0	-0.268757	0.555	0.83	0
STX12	0	-0.0715133	0.369	0.643	0
MXD1	0	-0.538197	0.211	0.485	0
PCYOX1	0	-1.24139	0.118	0.392	0
QDPR	0	-0.14906	0.263	0.537	0
DCLK2	0	0.0366901	0.515	0.789	0
WIPF3	0	-0.792783	0.15	0.424	0
SEPTIN7	0	-0.0168168	0.663	0.937	0
TPST1	0	-0.0668459	0.474	0.748	0
DRAP1	0	-1.72266	0.052	0.326	0
PRCP	0	-0.623289	0.178	0.452	0
DENND5B	0	-0.374925	0.571	0.845	0
WSCD2	0	-0.879124	0.151	0.425	0
HSF4	0	-1.63528	0.093	0.367	0
RAB27B	0	-0.595823	0.246	0.52	0
ATP9A	0	-0.170699	0.513	0.787	0
SELENOM	0	-2.55467	0.035	0.309	0
ZNF892	0	-15.4934	0	0.274	0
BPNT2	0	-15.4241	0	0.274	0
MATCAP1	0	-15.4046	0	0.274	0
FAM168B	0	-0.269791	0.304	0.578	0
SEC22A	0	-0.130717	0.327	0.601	0
NDUFAF2	0	-0.165979	0.307	0.581	0
APBB1	0	-0.210684	0.331	0.605	0
ABHD2	0	-0.042802	0.441	0.715	0
PTPN1	0	-0.19176	0.319	0.593	0
GIPC2	0	-1.25052	0.121	0.394	0
STX7	0	0.133783	0.386	0.659	0
TMEM178B	0	-0.803262	0.593	0.866	0
INTS8	0	-0.299105	0.273	0.546	0
OAT	0	-0.67124	0.186	0.459	0
EXT2	0	-0.1732	0.354	0.627	0
CEP57	0	-0.0977211	0.39	0.663	0
PFKM	0	-1.25483	0.12	0.393	0
GIT2	0	-0.0514785	0.379	0.652	0
DENR	0	-0.292479	0.277	0.55	0
JKAMP	0	-0.500336	0.206	0.479	0
AP2B1	0	-0.147712	0.485	0.758	0
WIPF2	0	-0.121903	0.404	0.677	0
RAB37	0	-1.65034	0.067	0.34	0
UBE2O	0	-0.0839627	0.354	0.627	0
SRSF2	0	-0.362764	0.257	0.53	0
EIF3K	0	-0.53462	0.233	0.506	0
SYT5	0	-0.745301	0.164	0.437	0
PIGZ	0	-0.65292	0.196	0.469	0
CBX3	0	-0.442737	0.202	0.475	0
TFG	0	-0.211363	0.283	0.555	0
PRKACB	0	-0.587106	0.625	0.897	0
CDC42SE1	0	-0.589954	0.229	0.501	0
EPHA6	0	-0.651679	0.364	0.636	0
RETREG1	0	-0.122473	0.395	0.667	0
LNPEP	0	-0.192282	0.352	0.624	0
PFDN1	0	-0.285867	0.241	0.513	0
C6orf89	0	-0.311144	0.274	0.546	0
TSPYL4	0	-1.9617	0.064	0.336	0
ORC5	0	-0.330375	0.249	0.521	0
FAM171A1	0	-0.238903	0.492	0.764	0
ANXA11	0	-0.511901	0.168	0.44	0
TMED2	0	-1.44816	0.086	0.358	0
MZT1	0	-1.80792	0.063	0.335	0
DCTN5	0	-0.595067	0.216	0.488	0
RHOT1	0	-0.113624	0.471	0.743	0
ZNF428	0	-1.18917	0.126	0.398	0
MGAT4A	0	0.163837	0.335	0.607	0
NMD3	0	-0.183954	0.328	0.6	0
DTWD2	0	-0.348562	0.292	0.564	0
CANX	0	-0.32669	0.311	0.583	0
SNAPC3	0	-0.214325	0.304	0.576	0
AUH	0	-0.146916	0.451	0.723	0
SNX32	0	-0.129301	0.297	0.569	0
RHOT2	0	-0.607271	0.202	0.474	0
CXADR	0	-0.238331	0.309	0.581	0
NAPEPLD	0	-0.21305	0.413	0.684	0
C2CD3	0	-0.282526	0.284	0.555	0
NUP93	0	-0.399671	0.284	0.555	0
SRP9	0	-0.868719	0.145	0.416	0
YWHAQ	0	-0.149044	0.351	0.622	0
RAB3GAP1	0	-0.262708	0.511	0.782	0
TOMM70	0	-0.455342	0.232	0.503	0
PPP1R2	0	-0.320674	0.227	0.498	0
PPP1R14C	0	-1.04549	0.13	0.401	0
CSMD1	0	-0.807516	0.588	0.859	0
ZFAND5	0	-0.159789	0.26	0.531	0
VCL	0	0.0492868	0.266	0.537	0
ARL3	0	-0.37167	0.252	0.523	0
IFT20	0	-0.700388	0.183	0.454	0
ABHD8	0	-0.873505	0.158	0.429	0
RANBP1	0	-1.85333	0.064	0.335	0
[truncated: 9,148 more rows]

## Sheet: GSEA_Results
	pathway	pval	padj	log2err	ES	NES	size	leadingEdge	cellType
1	HALLMARK_ADIPOGENESIS	0.00487722	0.0276376	0.407018	-0.448475	-1.58737	90	YWHAG, APOE, QDPR, RTN3, SPARCL1, MGST3, GPAM, PFKL, TKT, REEP5, SORBS1, APLP2, RNF11, ALDH2, TALDO1, PGM1, SUCLG1, ME1, GPD2, ITGA7, ENPP2, VEGFB, G3BP2	Glial
2	HALLMARK_ALLOGRAFT_REJECTION	0.0155355	0.0749864	0.38073	0.430998	1.50626	39	TGFB1, CCND3, IL7, GCNT1, IFNGR2, FYB1, LYN, IFNGR1, TPD52, PTPRC, IKBKB, BRCA1, EIF3J	Glial
3	HALLMARK_ANDROGEN_RESPONSE	0.258427	0.399387	0.168238	0.285406	1.1107	64	FKBP5, CCND3, HMGCS1, SGK1, MAK, ABCC4, TPD52, SRP19, MERTK	Glial
4	HALLMARK_APICAL_JUNCTION	0.200262	0.339134	0.107554	-0.334277	-1.16089	80	ACTG1, ACTB, SIRPA, COL16A1, GNAI2, CDH1, CADM2, NLGN3, PPP2R2C, FSCN1, GNAI1, ITGA2, CDH8, SLIT2, NECTIN1, CNTN1, TJP1, CDH11, PARVA, SORBS3, VCAN, CDH4, AKT3, CERCAM, PKD1	Glial
5	HALLMARK_APOPTOSIS	0.304348	0.431159	0.086795	-0.34279	-1.11046	52	CLU, APP, RHOB, PDGFRB, FEZ1, SPTAN1, TGFB2, TGFBR3, CTNNB1, PAK1, BNIP3L, TXNIP	Glial
6	HALLMARK_BILE_ACID_METABOLISM	0.707965	0.80236	0.0475434	-0.272013	-0.847769	43	ALDH1A1, ABCA5, ABCD2, NR3C2, SLCO1A2, RXRA, CYP46A1, CYP27A1, ABCA8, CROT, HSD17B4, ABCD3, ABCA2, FADS1	Glial
7	HALLMARK_CHOLESTEROL_HOMEOSTASIS	0.0978593	0.219213	0.175204	-0.460034	-1.33645	31	ACTG1, CLU, SCD, CD9, SEMA3B, GNAI1, CPEB2, CTNNB1, PNRC1, ALCAM, ANXA5	Glial
8	HALLMARK_COAGULATION	0.182635	0.335653	0.122679	-0.418115	-1.2373	33	CLU, RAPGEF3, LAMP2, CD9, USP11, LRP1, ITGA2, RGN, CAPN2	Glial
9	HALLMARK_COMPLEMENT	0.196185	0.339134	0.111463	-0.35232	-1.18537	65	CALM1, SCG3, CLU, LAMP2, PCLO, CD55, GNAI2, PRCP, LRP1, ME1, GPD2, GCA	Glial
10	HALLMARK_DNA_REPAIR	0.988571	0.994483	0.0304894	-0.174616	-0.556806	47	DUT, USP11, NME3, SRSF6, PDE4B, POLD3, RBX1, AK3, GTF2H3, HPRT1	Glial
11	HALLMARK_E2F_TARGETS	0.994483	0.994483	0.0284333	-0.164728	-0.548605	63	DUT, PSIP1, CBX5, XPO1, POLD3, HNRNPD, NAP1L1, RFC1, CCP110, RAD21, PDS5B, SRSF2, ING3, PA2G4	Glial
12	HALLMARK_EPITHELIAL_MESENCHYMAL_TRANSITION	4.19936e-07	9.51854e-06	0.674963	-0.64905	-2.14865	60	APLP1, GJA1, SERPINE2, PMP22, BASP1, PRRX1, PLOD2, VEGFA, RHOB, COL5A3, PPIB, FGF2, THBS2, PDGFRB, ITGB5, ID2, COL16A1, CDH2, TGFBR3, CADM1, SGCB, LRP1, ITGA2, NOTCH2, EDIL3, SLIT2	Glial
13	HALLMARK_ESTROGEN_RESPONSE_EARLY	0.611034	0.714817	0.0512184	-0.274854	-0.915366	63	GJA1, WWC1, ABLIM1, MAST4, SLC1A4, SEMA3B, IGF1R, ABHD2, RPS6KA2, RETREG1, SYNGR1, ENDOD1, INPP5F, ADD3, LRIG1, ELOVL2, TMEM164	Glial
14	HALLMARK_ESTROGEN_RESPONSE_LATE	0.136558	0.257942	0.140406	-0.398046	-1.27894	50	CKB, FGFR3, CPE, CD9, ID2, SLC1A4, SEMA3B, CDH1, ABHD2, PLXNB1, RPS6KA2, UNC13B, CA2, ADD3	Glial
15	HALLMARK_FATTY_ACID_METABOLISM	0.0497238	0.147009	0.237794	-0.428334	-1.42005	61	SERINC1, HSP90AA1, ACADVL, CBR1, GLUL, EPHX1, BMPR1B, ALDH1A1, ACSS1, SUCLG1, ME1, GPD2, UROS, CA2, GRHPR, CPT1A, ACAA1, BCKDHB, DLD, RAP1GDS1, ALDH3A2, HSD17B4, AUH	Glial
16	HALLMARK_G2M_CHECKPOINT	0.468668	0.579445	0.0610364	-0.286986	-0.998646	81	EFNA5, SLC38A1, NCL, MARCKS, SLC12A2, RBM14	Glial
17	HALLMARK_GLYCOLYSIS	0.118439	0.23011	0.147331	-0.375573	-1.27485	67	PKM, ENO1, PLOD2, VEGFA, EGLN3, PGK1, B3GAT1, GOT1, TALDO1, PFKP, ME1, PAXIP1, LHPP, PYGB, HOMER1, IRS2, VCAN, NT5E, ANKZF1, DLD, RBCK1, UGP2, AK3, P4HA1, PC, COPB2, PDK3, SLC25A13, GAL3ST1, HS2ST1, ERO1A, MXI1, GALK2, FUT8, ZNF292, B3GAT3	Glial
18	HALLMARK_HEME_METABOLISM	0.78341	0.850507	0.100991	0.215841	0.880003	89	BTG2, C3, CCND3, CAST, EPB41, AGPAT4, SEC14L1, RANBP10, FOXO3, GAPVD1, KLF3, DCAF10, CTSB, GCLC, FN3K, USP15, BACH1, ELL2	Glial
19	HALLMARK_HYPOXIA	0.0841379	0.20059	0.179782	-0.400591	-1.33122	62	IDS, ENO1, VEGFA, PFKL, PGK1, PFKP, PGM1, RORA, GPI, BCAN, KDM3A, BNIP3L, DTNA, NCAN, PNRC1, GRHPR, IRS2, NR3C1, ANKZF1, PFKFB3, UGP2, P4HA1, PPARGC1A, F3, PDK3	Glial
20	HALLMARK_IL2_STAT5_SIGNALING	0.230216	0.364062	0.175204	0.290151	1.12646	61	IL3RA, TNFRSF21, CCND3, NCOA3, LRRC8C, PLAGL1, IKZF2, SPP1, DHRS3, IFNGR1, BCL2L1, TWSG1	Glial
21	HALLMARK_IL6_JAK_STAT3_SIGNALING	2.46753e-05	0.000419481	0.57561	0.691365	2.14323	24	IL3RA, TNFRSF21, TGFB1, IL17RA, IL7, IFNGR2, IL10RB, STAT3, PTPN11, GRB2, IFNGR1, A2M, STAT2, CBL	Glial
22	HALLMARK_INFLAMMATORY_RESPONSE	0.191643	0.339134	0.116739	-0.382127	-1.21291	46	KCNJ2, SLC1A2, ATP2B1, SRI, NAMPT, SLC4A4, CD55, GABBR1, CALCRL, CD82, LPAR1, TAPBP, ATP2A2	Glial
23	HALLMARK_INTERFERON_ALPHA_RESPONSE	0.78797	0.850507	0.0435378	-0.27417	-0.792458	29	CNP, B2M, CD47, SLC25A28, TXNIP, LPAR6, NUB1	Glial
24	HALLMARK_INTERFERON_GAMMA_RESPONSE	0.620209	0.714817	0.0982123	0.243318	0.917517	55	IL7, NCOA3, SAMHD1, STAT3, TRAFD1, RIPK1, STAT2, ZNFX1, IFIT3, PSMA3, NFKBIA, JAK2, IFI44, LAP3, SP110, IRF9, PTPN2, C1S, TRIM26	Glial
25	HALLMARK_KRAS_SIGNALING_DN	0.106383	0.219213	0.24134	0.382475	1.30682	36	ZBTB16, BTG2, STAG3, SGK1, SKIL, PTPRJ, RYR1, PDE6B, DCC, EFHD1, GRID2	Glial
26	HALLMARK_KRAS_SIGNALING_UP	0.00178862	0.0121626	0.45506	-0.533263	-1.74403	56	SNAP25, APOD, SCG3, CPE, PRRX1, SPARCL1, SPON1, GPRC5B, ID2, SEMA3B, TSPAN7, BTBD3, ITGA2, SPRY2, NRP1, CA2, CAB39L	Glial
27	HALLMARK_MITOTIC_SPINDLE	0.940606	0.984019	0.0245678	-0.199016	-0.733117	126	MARCKS, FGD6, EZR, YWHAE, PCGF5, ARHGAP5, SPTAN1, FSCN1, SUN2, ARHGEF12, NOTCH2, KIFAP3, ARHGEF11, SPTBN1, CDC42BPA, KLC1, ITSN1, CDC42, DST, RFC1, ARHGEF7, RASA2, RHOT2, MID1, ABI1, TIAM1, PCM1, NIN, PDLIM5, CTTN, KIF5B, ALS2, APC, WASL, DLG1, FARP1, DOCK4, CDK5RAP2, GSN, SMC3, HDAC6, CLASP1	Glial
28	HALLMARK_MTORC1_SIGNALING	0.0471338	0.145686	0.234393	-0.391489	-1.38615	92	ENO1, QDPR, SCD, PLOD2, SLC7A11, CD9, PFKL, EGLN3, NAMPT, PGK1, SLC1A4, HSP90B1, CANX, GOT1, SSR1, PGM1, ME1, GPI, SYTL2, PSAT1, ATP2A2	Glial
29	HALLMARK_MYC_TARGETS_V1	0.351733	0.468977	0.0743625	-0.303047	-1.06479	86	DUT, EIF4G2, YWHAE, PGK1, CANX, SSB, TXNL4A, VDAC3, ACP1, EIF4H, XPO1, YWHAQ, SERBP1, GLO1, HNRNPD, NAP1L1, FAM120A, PTGES3, CCT3, CCT4, HNRNPU, EIF4A1, HPRT1, PSMB2, SRSF2, AP3S1, HSPD1, PA2G4, IFRD1	Glial
30	HALLMARK_MYOGENESIS	0.000943949	0.00916979	0.477271	-0.516621	-1.75362	67	CKB, APOD, CLU, EIF4A2, MRAS, SCD, ABLIM1, LPIN1, APP, FGF2, GNAO1, ITGB5, MAPRE3, SORBS1, IGFBP7, PKIA, SPTAN1, CNN3, ITGA7, NOTCH1, PDE4DIP, DTNA, SORBS3, EFS, DMD, SSPN, MYOM1	Glial
31	HALLMARK_OXIDATIVE_PHOSPHORYLATION	0.00246587	0.0152436	0.431708	-0.477703	-1.65046	76	ATP1B1, LDHB, ATP5F1A, ATP5MG, ATP6V1E1, ATP5MC2, ACADVL, MGST3, OAT, MPC1, UQCRC2, NDUFS2, VDAC3, SUCLG1, GPI, NDUFB8, ALDH6A1, ATP6V1H, ATP5F1C, ISCA1, CPT1A, ATP6V1C1, HSPA9, ACAA1, IDH3A, ACADSB, DLD, CYB5R3, RHOT2, NNT	Glial
32	HALLMARK_P53_PATHWAY	0.296097	0.431159	0.0860347	-0.32642	-1.108	67	CD81, LDHB, SLC7A11, EPHX1, APP, SLC3A2, ZMAT3, CD82, RCHY1, TSC22D1, BLCAP, NOTCH1, FBXW7, RXRA, TXNIP	Glial
33	HALLMARK_PEROXISOME	0.985714	0.994483	0.0306323	-0.181148	-0.577633	47	SEMA3C, ALDH1A1, ABCD2, CADM1, PEX2	Glial
34	HALLMARK_PI3K_AKT_MTOR_SIGNALING	0.548387	0.654216	0.057006	-0.291658	-0.944821	52	ADCY2, MAPK10, GNA14, HSP90B1, CAMK4, PPP2R1B, PLA2G12A, CLTC, VAV3	Glial
35	HALLMARK_PROTEIN_SECRETION	0.328877	0.456401	0.0799859	-0.317009	-1.08603	71	GNAS, RAB14, ATP1A1, LAMP2, GALC, ATP6V1H, CLTC, SCAMP1, TMX1, ERGIC3, SSPN, ADAM10, CLCN3, DST, RER1, COPE, COPB2, RAB9A, AP3S1, STAM	Glial
36	HALLMARK_SPERMATOGENESIS	0.116592	0.23011	0.157403	-0.430122	-1.31576	39	SCG3, LPIN1, SLC12A2, SEPTIN4, CAMK4, VDAC3, TALDO1, NPHP1, TLE4	Glial
37	HALLMARK_TGF_BETA_SIGNALING	0.302469	0.431159	0.138805	0.327361	1.10154	34	TGFB1, RAB31, SKIL, IFNGR2, TGFBR1	Glial
38	HALLMARK_TNFA_SIGNALING_VIA_NFKB	0.479197	0.581882	0.0645031	-0.310289	-0.990307	48	EIF1, VEGFA, MARCKS, ATP2B1, RHOB, NAMPT, ID2	Glial
39	HALLMARK_UNFOLDED_PROTEIN_RESPONSE	0.0359712	0.135891	0.287857	-0.471398	-1.49241	45	EIF4A2, YWHAZ, VEGFA, SPCS3, SLC1A4, HSP90B1, SSR1, PDIA6, ATP6V0D1, PSAT1, ARFGAP1	Glial
40	HALLMARK_UV_RESPONSE_DN	0.0738854	0.193239	0.184706	-0.373644	-1.32297	92	GJA1, PMP22, MAP1B, ATP2B1, SRI, PDGFRB, DDAH1, SYNE1, TGFBR3, IGF1R, PLCB4, NOTCH2, NFIB, SIPA1L1, LPAR1, INPP4B, NRP1, SCN8A, RXRA, TJP1, ADD3, CDC42BPA, KCNMA1, NR3C1, ATP2B4, BCKDHB, AKT3, MAGI2, AMPH, RASA2, YTHDC1, NR1D2, F3, ACVR2A	Glial
41	HALLMARK_UV_RESPONSE_UP	0.204478	0.339134	0.114751	-0.391929	-1.20423	41	SELENOW, TMBIM6, CNP, EPHX1, RHOB, LHX2, EIF5, CA2, STARD3, PTPRD, SULT1A1, ATP6V1C1, ACAA1	Glial
42	HALLMARK_XENOBIOTIC_METABOLISM	0.0619718	0.172568	0.213928	-0.427901	-1.39651	54	NDRG2, APOE, TMBIM6, PTGDS, CBR1, EPHX1, ID2, TGFB2, ABCD2, ALDH2, ACP1, ATP2A2, COMT, CYP27A1, CA2, SAR1B, MPP2, CYFIP2, CROT, CYP2J2	Glial
43	epilepsy_DisGeNET	4.0301e-09	2.74047e-07	0.761461	-0.537889	-2.02311	164	CKB, JUND, GABRA2, GJA1, LDHB, APOE, ARL6IP5, GNAS, HSP90AA1, EDNRB, GABRB1, SPARCL1, SCD, NCL, ST13, MAP1B, GPAM, VEGFA, CALM2, GLUL, ATP1A2, EPHX1, DDR1, SLC12A2, SLC1A2, TKT, APP, FGF2, AHCYL1, EZR, ID2, CDH2, GABBR1, SLC3A2, NTRK2, GNAI2, CAMK4, MORF4L1, ALDH1A1, MAP2K2, CNTNAP2, TGFBR3, SCN2A, HPCAL1, IGF1R, GOT1, FGF1, GPD2, PARP1, SLIT2, ATP2A2, COMT, PPP3CA, CTNNB1, SCN8A, SLCO1A2, GRIN2B…	Glial
44	epilepsy_macnee	4.28698e-08	1.45757e-06	0.719513	-0.437217	-1.76011	353	CALM1, SNAP25, YWHAG, PLP1, GABRA2, GJA1, ACTG1, IDS, ACTB, APOE, TRPM3, FGFR3, SERPINI1, TUBA1A, KCNJ10, NSF, PMP22, STXBP1, RYR3, NAPB, RORB, GNAS, LGI1, ATP1A1, GABRB1, NCL, MAP1B, GLUL, ATP1A2, EPHX1, ADGRV1, SLC12A2, SLC1A2, GLI3, SRI, APP, SNCA, CLCN4, PDGFRB, GNAO1, KCNQ1, NR2F1, DNM1, YWHAE, ATN1, SLC1A4, GABBR1, CANX, KIF1A, NTRK2, SPTAN1, SAMD12, FRRS1L, CNTNAP2, SLC6A1, SCN2A, UBA5, GA…	Glial
45	epilepsy_macnee_high_conf	0.000682856	0.00773903	0.477271	-0.487016	-1.70618	85	SNAP25, TRPM3, KCNJ10, STXBP1, RYR3, LGI1, ATP1A2, GNAO1, DNM1, KIF1A, SPTAN1, SAMD12, CNTNAP2, SLC6A1, SCN2A, UBA5, GATM, TCF4, SCN8A, DOCK7, GRIN2B, GRIN2A, ASAH1, GABRB3, WWOX, SLC9A6, CYFIP2, AKT3, HECW2, FOXG1	Glial
46	high_conf_sfari	0.422717	0.540752	0.0607719	-0.26815	-1.01824	175	MAP1A, ACTB, STXBP1, RORB, CACNA2D3, RUNX1T1, TSHZ1, NLGN3, SLC6A1, NR3C2, SCN2A, GNAI1, NRXN3, SOX5, TCF4, NCKAP1, CTNNB1, SCN8A, RFX3, HIVEP2, VEZF1, GRIN2B, ANK3, GRIN2A, ZBTB20, CSDE1, SMARCA2, FMR1, GABRB3, SLC9A6, RIMS1, ANK2, MEIS2, FOXG1	Glial
47	integral component of postsynaptic density membrane	0.1	0.219213	0.266351	0.338495	1.29233	57	ROBO2, PTPRO, ASIC2, LRRTM3, CACNG4, GSG1L, SHISA9, PTPRT, KCNH1, GRIA1, GPR158, DCC, GRID2, CSMD2, LRRC7, SHISA6	Glial
48	integral component of postsynaptic membrane	0.0165411	0.0749864	0.352488	-0.46213	-1.50822	54	KCNJ2, FLRT2, ADRA1A, CDH2, GRM3, GABBR1, CANX, CADM2, SLITRK2, SLC6A1, CADM1, PLXNB1, ADGRB1, ATP2B2, LPAR1, NRP1, ADGRL3, PCDH10, NRCAM, GABRB3, ADORA1, CLCN3, CSPG5	Glial
49	integral component of presynaptic active zone membrane	0.000403094	0.00548209	0.498493	-0.664136	-1.88595	27	GABRA2, SYT11, GABRB1, ATP2B1, NPTN, FZD3, GPM6A, GABBR1, CANX, NRXN3, ATP2B2, NECTIN1, SCN8A, GRIN2B, KCNMA1	Glial
50	integral component of presynaptic membrane	0.0855457	0.20059	0.184706	-0.442069	-1.37777	43	SLC1A2, FLRT2, ADRA1A, CDH2, GRM3, GABBR1, CXADR, CNTNAP2, SLC6A1, SCN2A, CADM1, WLS, LPAR1, GRIN2B, GRIN2A, PTPRD, ADORA1	Glial
51	integral component of synaptic vesicle membrane	0.0412844	0.145686	0.276501	-0.550057	-1.4702	21	ATP6V0E2, SYT11, LAMP1, SYPL1, SYT9, ATP6V0D1, SYNGR1, SCAMP1	Glial
52	modulation of chemical synaptic transmission	0.377809	0.494058	0.0753094	-0.323367	-1.06009	57	HNRNPK, RTN4, PRKAR1B, DNM1, CDH2, GNAI2, NRG3, PTN, CPEB1, NTNG2, PLCB4, SYNGR1, CDH11, NCAN	Glial
53	postsynapse	0.00138473	0.0104624	0.45506	-0.413257	-1.55378	160	EEF1A1, PALM, SYT11, NAPB, LAMP1, MAP1B, PSD2, HNRNPK, RTN4, NEDD8, ALK, PRKAR1B, APC2, KIF1A, NTRK2, CAMK4, SPTAN1, CDH1, TSPAN7, PTN, CPEB1, WLS, GNAI1, CPEB2, CNN3, CASKIN1, KIF3A, KIFAP3, SLC24A2, SIPA1L1, FMNL2, NCKAP1, COMT, CAPN2, PAK1, SEPTIN11, SPTBN1, ANK3, WASF3, PPP1CC	Glial
54	postsynaptic cytosol	0.0634441	0.172568	0.21925	-0.498668	-1.41607	27	CALM1, CAMK2G, CALM2	Glial
55	postsynaptic density	0.106329	0.219213	0.151149	-0.354997	-1.26465	98	MAP1A, RPL5, DGKZ, ABLIM1, EIF4G2, DAPK1, CPEB1, PLCB4, EIF3E, PJA2, AGAP3, PRICKLE2, NCKAP1, CTNND2, PAK1, MPDZ, ARRB1, ARHGAP32, APBB1, ANK3, AMOT, MYO6, ZDHHC2, HOMER1, RAPGEF4, CHMP4B, HNRNPD, RHEB, MAGI2, PAK3, PPFIA2	Glial
56	postsynaptic density, intracellular component	0.348083	0.468977	0.125033	0.31581	1.05163	30	CASK, CTNND1, SIPA1L2, ACTN2, DLGAP1, DNM2, SH3GL1, TANC2	Glial
57	postsynaptic modulation of chemical synaptic transmission	0.265554	0.401281	0.0992333	-0.436177	-1.15783	20	GNAO1, GRM3, CAMK4, IGF1R, IQSEC1, PPP3CA	Glial
58	presynapse	0.0440806	0.145686	0.24134	-0.384894	-1.3757	99	YWHAG, NAPB, RTN3, SEPTIN4, CD47, GPM6A, SEPTIN8, NTRK2, GNAI2, STXBP5, PTN, CADPS2, CPEB2, CASKIN1, ITGA2, SLC24A2, PRUNE2, UNC13B, APBB1, TNIK, PPP1CC, KIF21A, STON2, DNM3, RAPGEF4, SGIP1, DOCK1, SLC9A6, RGS7, AP3B2, PPFIBP2	Glial
59	presynaptic cytosol	0.00111558	0.00948241	0.45506	-0.608593	-1.81999	34	CALM1, NSF, STXBP1, ARL6IP5, CALM2, MARCKS, STXBP5	Glial
60	regulation of postsynapse assembly	0.225037	0.364062	0.108394	-0.385006	-1.1826	40	PALM, MAP1B, FLRT2, RTN4, NEDD8, FAM107A	Glial
61	regulation of postsynapse organization	0.429421	0.540752	0.0716527	-0.337513	-1.02022	36	HNRNPK, NCAN, RAPGEF4, NRCAM, CHMP4B, ADAM10, ITSN1, CDC42, RHEB, PTPRF, PAK3, TIAM1, CDKL5, WASL, SHANK3	Glial
62	regulation of postsynaptic membrane neurotransmitter receptor levels	0.0830816	0.20059	0.190023	-0.4653	-1.36308	32	HSP90AA1, CAMK2G, YWHAE, FRRS1L, CNTNAP2, NRXN3, AGAP3, CTNND2	Glial
63	regulation of postsynaptic neurotransmitter receptor endocytosis	0.773071	0.850507	0.0446854	-0.284097	-0.797476	26	SYNE1, TSPAN7, IQSEC1, LRP1, LPAR1	Glial
64	sfari	0.0336049	0.13442	0.248911	-0.29068	-1.2073	698	SNAP25, YWHAG, MAP1A, ACTB, TRPM3, YWHAZ, RPL10, KCNJ10, GPR37, STXBP1, RORB, GNAS, CACNA2D3, CGNL1, ATP1A1, SPARCL1, PNPLA7, MAP1B, CACNB2, SLC1A2, HNRNPK, ATP2B1, NPAS2, CLCN4, MEGF10, PRKAR1B, NR2F1, RUNX1T1, CDH2, YWHAE, ERMN, PCLO, GAS2, NFIX, ARHGAP5, KIF1A, NTRK2, STXBP5, ITPR1, CAMK4, SYNE1, NUAK1, ASAP2, TSHZ1, TSPOAP1, TSPAN7, CADM2, CCSER1, SLITRK2, CNTNAP2, NLGN3, SLC6A1, NR3C2, SCN2A…	Glial
65	synapse	0.00672182	0.0351603	0.407018	-0.414274	-1.52794	127	YWHAG, NUDT3, CLU, RPL13, PRKAR1A, TTYH1, FAM171B, RPL10, RPL31, RTN3, RPL5, RHOB, PRKAR1B, YWHAE, SLC3A2, NRG3, EIF3F, PPP2R1B, YBX1, EIF5, EEF1D, PPP3CA, CNTN1, PPM1H, ARFGAP1, CDH11, NCAN, CRELD1, RAB21, YWHAQ, RAB18, STX2, PURG, VCAN, HNRNPD, CYFIP2, PPP2R2A, RHEB, GNG12	Glial
66	synapse adhesion between pre- and post-synapse	0.020804	0.0884172	0.352488	-0.573269	-1.54313	22	EFNA5, SPARCL1, CADM4, CADM2, SLITRK2, LRRC4B, CADM1, NTNG2, LRFN5	Glial
67	synaptic vesicle	0.895296	0.951252	0.0380842	-0.255354	-0.677834	20	STXBP5, CALCRL, DMXL2, PPFIA2, AP3S1, DGKI, TRIM9, BRSK1, WDR7, EXOC4	Glial
68	synaptic vesicle endocytosis	0.0452489	0.145686	0.261664	-0.497292	-1.44186	30	BTBD8, SNCA, DNM1, CANX, CLTC, CAPN2, STON2, DNM3, SGIP1, ITSN1, AP3B2, AMPH, ATP8A1	Glial
69	HALLMARK_ADIPOGENESIS	0.00269302	0.0128759	0.431708	-0.394929	-1.58021	125	CHCHD10, GPX4, SOD1, UQCR11, COX7B, SPARCL1, NDUFA5, UBC, CYC1, DHRS7, GHITM, NDUFAB1, ATP5PO, MGST3, ELOVL6, YWHAG, UQCRC1, DECR1, IDH3A, ARL4A, MDH2, MRPL15, SORBS1, RNF11, COQ3, CCNG2, QDPR, PRDX3, VEGFB	Neuron
70	HALLMARK_ALLOGRAFT_REJECTION	0.0226982	0.0794438	0.352488	-0.406749	-1.44595	58	STAT1, STAT4, RPS3A, RPS19, THY1, NME1, CCND3, RPS9, DEGS1, TAPBP, CD47, UBE2D1, PRKCB	Neuron
71	HALLMARK_ANDROGEN_RESPONSE	0.0427099	0.125374	0.266351	-0.378772	-1.38068	69	PTK2B, SLC38A2, CDC14B, CDK6, SPCS3, CCND3, SEC24D, TSC22D1, IDI1, ACSL3, INPP4B, ARID5B, VAPA, BMPR1B, AKAP12, TMEM50A, RAB4A, CAMKK2, ANKH, SMS, UBE2I, ITGAV, DHCR24, HMGCR, SGK1, HERC3, PA2G4, XRCC5, ELK4, GPD1L, RPS6KA3, SAT1, MAP7, PIAS1, ELL2, UAP1, RRP12	Neuron
72	HALLMARK_APICAL_JUNCTION	0.963333	0.974343	0.0716527	0.173676	0.753656	110	PIK3R3, VAV2, CTNND1, NEXN, LIMA1, CDH4, CDH3, NRXN2, B4GALT1, DHX16, CTNNA1, SPEG, PLCG1, TRO, PPP2R2C, NLGN3, NECTIN3, CD276	Neuron
73	HALLMARK_APICAL_SURFACE	0.732997	0.823491	0.0713053	0.263525	0.817477	23	MDGA1, SULF2, RTN4RL1, B4GALT1, BRCA1	Neuron
74	HALLMARK_APOPTOSIS	0.422452	0.563645	0.0721798	-0.277843	-1.01388	71	GPX4, SOD1, SATB1, ENO2, CLU, DNAJA1, BCL2L2, VDAC2, APP, BCAP31	Neuron
75	HALLMARK_BILE_ACID_METABOLISM	0.919643	0.961925	0.0683111	0.194761	0.733859	55	DIO2, PIPOX, FADS2, BCAR3, MLYCD, ABCA1, LIPE, CAT, PEX26, RXRA, ALDH8A1, RETSAT, CYP7B1, FADS1, CYP46A1	Neuron
76	HALLMARK_CHOLESTEROL_HOMEOSTASIS	0.363208	0.533095	0.0833634	-0.324453	-1.06522	41	STARD4, CLU, MAL2, ACTG1, PDK3, IDI1, ERRFI1, GNAI1	Neuron
77	HALLMARK_COAGULATION	0.714286	0.822763	0.0780892	0.240863	0.850073	39	A2M, TF, SPARC, C1S, WDR1, KLF7, C2, PRSS23, CPB2, LRP1, CAPN5, CPQ	Neuron
78	HALLMARK_COMPLEMENT	0.0379191	0.115021	0.321776	-0.384649	-1.44274	84	CALM3, PDP1, PRSS3, ZFPM2, CALM1, CLU, ATOX1, CD59, KCNIP2, HSPA5, PRCP, CDK5R1, FDX1, PIK3CA, GMFB, PREP, CTSL, IRF2, VCPIP1, ME1, SPOCK2, GCA, LAMP2, GNB2, SCG3, LTA4H, ADAM9, HPCAL4, GNG2, DOCK4, RBSN, ZEB1	Neuron
79	HALLMARK_DNA_REPAIR	0.0869565	0.205325	0.181383	-0.333968	-1.28364	100	GPX4, GUK1, EDF1, EIF1B, TMED2, MPC2, NME1, GTF2A2, DUT, VPS28, SRSF6, POLR2C, TAF13, GTF2H5, POLR2E, BCAP31, NME3, NME4, SDCBP, TAF6, HPRT1, AK1, ERCC4, MPG, RNMT, RBX1, RRM2B, POLR2H	Neuron
80	HALLMARK_E2F_TARGETS	0.301948	0.457955	0.142901	0.249194	1.06265	102	LUC7L3, SRSF1, RFC3, PNN, LIG1, NASP, EZH2, PMS2, SMC1A, NCAPD2, MMS22L, LBR, DONSON, HELLS, CTCF, POLE, NOP56, BRCA1, DNMT1	Neuron
81	HALLMARK_EPITHELIAL_MESENCHYMAL_TRANSITION	0.275758	0.434674	0.144631	0.277088	1.10509	74	SPARC, SFRP4, DPYSL3, LOXL2, COL5A3, PVR, MATN2, ECM2, NOTCH2, FERMT2, ADAM12, SLIT3, COL4A1, ACTA2, COL4A2, GPC1, TGFBR3, TGFB1, COL11A1	Neuron
82	HALLMARK_ESTROGEN_RESPONSE_EARLY	0.28754	0.443494	0.145516	0.257914	1.07922	93	ELOVL2, THSD4, RAB31, LRIG1, SEC14L2, PDZK1, ELF1, SVIL, NPY1R, PODXL, NCOR2, KDM4B, NADSYN1, B4GALT1, WWC1, SCARB1, SLC24A3, RARA, FARP1, PRSS23, TIAM1, RASGRP1, SLC16A1	Neuron
83	HALLMARK_ESTROGEN_RESPONSE_LATE	0.176647	0.349453	0.125033	-0.325057	-1.19663	76	CXCL14, PCP4, COX6C, TSPAN13, BCL2, MOCS2, NBL1, CKB, DNAJC12, PRKAR2B, OLFM1, HSPA4L	Neuron
84	HALLMARK_FATTY_ACID_METABOLISM	0.0892857	0.205325	0.181383	-0.346081	-1.29803	85	LDHA, MDH1, YWHAH, ENO2, GABARAPL1, DECR1, MDH2, SERINC1, IDI1, PDHB, ERP29, BMPR1B, IDH3B, HSPH1, ME1, PRDX6, FH, SUCLG1, GRHPR, SMS, SDHA, UROS, HSP90AA1, BLVRA, DLD, GAD2, HSD17B4, DHCR24, ECHS1, PDHA1, METAP1, APEX1, FASN, AUH, ACSL4	Neuron
85	HALLMARK_G2M_CHECKPOINT	0.471631	0.604485	0.116739	0.22736	0.991807	118	PRPF4B, SRSF1, HMGN2, NASP, NOTCH2, FOXN3, EZH2, TLE3, SMARCC1, SMC1A, NUMA1, LBR, FANCC, RPS6KA5, CTCF, POLE, TGFB1, INCENP, MEIS1, KIF20B, POLQ, SFPQ, BARD1, MNAT1, ILF3, KATNA1, MAP3K20, NSD2, YTHDC1, HIRA, TENT4A	Neuron
86	HALLMARK_GLYCOLYSIS	0.00726337	0.0300439	0.407018	-0.384608	-1.50305	110	LDHA, SOD1, MDH1, ARPP19, TXN, PKM, TPI1, ENO2, UGP2, PPIA, STMN1, HOMER1, CYB5A, GOT1, FAM162A, PGK1, HSPA5, PDK3, PAM, MDH2, GLRX, ENO1, PC, IRS2, MXI1, GALE, HAX1, RPE, ERO1A, ME1, PLOD2, NDST3, GNPDA1, B3GAT3	Neuron
87	HALLMARK_HEDGEHOG_SIGNALING	0.427379	0.563645	0.077884	-0.34077	-1.01409	25	ETS2, THY1, CDK6, RTN1, CDK5R1, NRP1, TLE1	Neuron
88	HALLMARK_HEME_METABOLISM	0.418637	0.563645	0.0696133	-0.257819	-1.02855	122	NR3C1, ARL2BP, YPEL5, ENDOD1, MPP1, MGST3, CCND3, TMEM9B, ISCA1, TSPAN5, GDE1, BSG, PC, GCLM, SDCBP, BNIP3L, MXI1, RAD23A, SNCA, NNT, CLCN3, LAMP2, FBXO9, XK, HDGF, UROS, ADIPOR1, SYNJ1, FECH, PIGQ, SLC25A37, BLVRA, TRAK2, PRDX2, RHD, TFDP2, EPB41, KLF3, PPP2R5B, RCL1, RBM5, RNF123, UBAC1, CDC27, DCAF11, ELL2, NARF, MKRN1, FOXO3	Neuron
89	HALLMARK_HYPOXIA	0.00171379	0.00974718	0.45506	-0.435447	-1.63321	85	LDHA, GAPDH, NR3C1, BCL2, TPI1, ENO2, UGP2, FAM162A, PGK1, HSPA5, PDK3, IDS, PAM, PPARGC1A, GLRX, CCNG2, ENO1, KIF5A, IRS2, BNIP3L, MXI1, ERRFI1, KDM3A, ERO1A, AKAP12, KLF6, GRHPR, HS3ST1, BTG1, SIAH2	Neuron
90	HALLMARK_IL2_STAT5_SIGNALING	0.125369	0.265315	0.15017	-0.336074	-1.2593	82	HOPX, GPX4, BCL2, PRNP, SPRED2, GSTO1, COCH, CD81, GABARAPL1, CCND3, COL6A1, ARL4A, TTC39B, MXD1, NFKBIZ, SH3BGRL2, NRP1, APLP1, GUCY1B1, SERPINB6, KLF6	Neuron
91	HALLMARK_IL6_JAK_STAT3_SIGNALING	0.203474	0.37788	0.153159	0.376844	1.20694	26	A2M, IL7, IL10RB, IL17RA, TYK2, CNTFR, TGFB1	Neuron
92	HALLMARK_INFLAMMATORY_RESPONSE	0.631884	0.746772	0.08654	0.245374	0.912307	51	AHR, PVR, ITGB8, MET, P2RX4, SLC1A2, PSEN1, IL18, IRAK2, ABCA1, SEMA4D, LDLR	Neuron
93	HALLMARK_INTERFERON_ALPHA_RESPONSE	0.372796	0.538483	0.109684	0.32066	1.04181	28	MOV10, ELF1, IL7, C1S, TRIM25	Neuron
94	HALLMARK_INTERFERON_GAMMA_RESPONSE	0.266766	0.434674	0.0978773	-0.311282	-1.12078	61	STAT1, STAT4, SRI, LYSMD2, ARL4A, HERC6, TAPBP, ARID5B, SOD2, IRF2	Neuron
95	HALLMARK_KRAS_SIGNALING_DN	0.723308	0.822763	0.0474483	-0.238734	-0.856138	60	ARHGDIG, SNCB, SNN, PLAG1, THRB, SIDT1, BMPR1B, PDK2, SLC16A7, GAMT, RGS11, ZBTB16, DCC, TENM2, MFSD6	Neuron
96	HALLMARK_KRAS_SIGNALING_UP	0.0027354	0.0128759	0.431708	-0.45123	-1.67064	77	SCN1B, NAP1L2, ETV5, SATB1, PCP4, SNAP25, PCSK1N, TSPAN13, SPARCL1, SPRY2, FGF9, ETV1, EPB41L3, GLRX, CAB39L, NRP1, RELN, ERO1A, AKAP12, SCG5, ANKH, SCG3, BTBD3, TSPAN7	Neuron
97	HALLMARK_MITOTIC_SPINDLE	0.0902527	0.205325	0.287857	0.265205	1.20009	145	PREX1, CCDC88A, CENPJ, PCNT, ARHGAP10, PDLIM5, NOTCH2, DOCK2, BCAR1, CLIP2, KNTC1, SMC1A, FGD4, CNTROB, MARK4, NUMA1, MYO9B, ABR, CEP250, BIN1, MID1, OPHN1, BCR, INCENP, KIF20B, FARP1, ALMS1, CDK5RAP2, TUBGCP6, TIAM1, ROCK1, KATNA1, TBCD, CNTRL, AKAP13, CLIP1, ARHGEF2, WASF2, FLNA, APC	Neuron
98	HALLMARK_MTORC1_SIGNALING	0.000170608	0.00141139	0.518848	-0.427235	-1.71824	134	ATP5MC1, LDHA, GAPDH, HSPE1, TPI1, MLLT11, CACYBP, STARD4, PPIA, TUBA4A, GOT1, ELOVL6, SKAP2, ACTR2, PGK1, HSPA5, GLRX, CALR, QDPR, ENO1, IDI1, ARPC5L, ACSL3, UBE2D3, EDEM1, PSMD12, ATP2A2, PPA1, SYTL2, ERO1A, ME1, HPRT1, CCNG1, UCHL5, PLOD2, TOMM40, PSMB5, PDAP1, MTHFD2L, UFM1, PNO1, LTA4H, ABCF2, IFRD1, SERP1, PDK1, GPI, ATP6V1D, STIP1, CYB5B, PSMC2, DHCR24, SSR1, HMGCR, HSPA4, RPA1, HSPA9, BCA…	Neuron
99	HALLMARK_MYC_TARGETS_V1	3.81226e-10	4.95594e-09	0.814036	-0.522229	-2.13801	156	RPL34, RPL18, RPL14, LDHA, RPL6, RPS6, HSPE1, SLC25A3, RANBP1, RAN, ERH, CYC1, HDDC2, RPLP0, COX5A, PPIA, LSM7, NME1, VDAC3, NDUFAB1, DUT, RPS3, TCP1, SRSF7, CNBP, HSP90AB1, ACP1, PGK1, VDAC1, CCT7, PTGES3, TUFM, VBP1, PRDX3, RPS2, SNRPB2, EIF4E, SET, RACK1, RNPS1, CBX3, CCT4, CCT3, PSMA7, EIF1AX, PSMD8, HPRT1, SRSF2, YWHAE, CSTF2, GLO1, EIF2S1, BUB3, RSL1D1, SRM, CCT2, EIF4G2, EIF4H, SNRPD1, SRS…	Neuron
100	HALLMARK_MYC_TARGETS_V2	0.619835	0.742171	0.0589694	-0.28914	-0.897786	31	HSPE1, NDUFAF4, CBX3, FARSA, SRM, NPM1, PA2G4, NOLC1, RCL1, MYBBP1A, RRP12, EXOSC5, DDX18, PPAN, PRMT3, RABEPK	Neuron
101	HALLMARK_MYOGENESIS	0.210682	0.382353	0.112379	-0.312024	-1.1662	83	SCHIP1, GABARAPL2, EIF4A2, PRNP, CKB, CLU, MYL6B, APP, SORBS1, PFKM, PICK1, ATP6AP1, PC, MYOM2	Neuron
102	HALLMARK_OXIDATIVE_PHOSPHORYLATION	5.99788e-24	1.09162e-22	1.27091	-0.667138	-2.72386	155	UQCRB, COX4I1, NDUFA4, COX5B, COX7C, ATP5MC1, ISCU, COX7A2, GPX4, ATP5PF, LDHA, NDUFB4, NDUFB2, COX6C, CYCS, UQCRH, UQCR11, ATP5MF, COX7B, MDH1, NDUFC1, ATP5PD, ATP5ME, SLC25A3, PDP1, ATP1B1, ATP5F1B, ATP6V1G1, SLC25A4, ATP6V0C, ATP5F1D, ATP5MG, NDUFB5, NDUFA8, NDUFA5, CYC1, COX5A, NDUFS7, MRPS30, MRPL34, VDAC3, NDUFAB1, ATP5PO, NDUFB1, NDUFS8, UQCRFS1, CYB5A, MGST3, ATP5PB, ATP5F1A, LDHB, ATP5MC…	Neuron
103	HALLMARK_P53_PATHWAY	0.00726077	0.0300439	0.407018	-0.396466	-1.52144	96	RPL18, ISCU, HINT1, PTPN14, EI24, CD81, CCND3, PIDD1, LDHB, ZMAT3, FAM162A, HRAS, RPS27L, CTSF, CGRRF1, APP, HSPA4L, CDK5R1, TSC22D1, MXD1, RACK1, RCHY1, PMM1, SESN1, TM7SF3, CCNG1, AK1, RAD51C, FBXW7, PLK2	Neuron
104	HALLMARK_PEROXISOME	0.40325	0.563645	0.0745501	-0.28407	-1.033	66	SOD1, SLC25A4, YWHAH, FIS1, CNBP, HRAS, IDI1, GSTK1, SOD2, ATXN1, PEX2, ITGB1BP1, PEX11B, ABCC8, ERCC1, FDPS, HSD17B4, DHCR24, ACSL4, PEX5, SIAH1	Neuron
105	HALLMARK_PI3K_AKT_MTOR_SIGNALING	0.0868925	0.205325	0.183024	-0.358323	-1.30614	69	AP2M1, PIN1, PLCB1, ARF1, YWHAB, ACTR2, HRAS, CFL1, RALB, CALR, DUSP3, CAB39L, CAMK4, EIF4E, RAC1, UBE2D3, PRKCB, UBE2N, PLA2G12A, MAPK10, PDK1, CLTC, THEM4, PRKAA2, ARHGDIA, VAV3, ITPR2, RPS6KA3, ADCY2, GSK3B, TBK1, MAP3K7	Neuron
106	HALLMARK_PROTEIN_SECRETION	0.00126246	0.00765891	0.45506	-0.444009	-1.66849	86	SOD1, GNAS, AP2M1, TMED2, BNIP3, ARF1, RAB14, RAB9A, BET1, SEC24D, PAM, VAMP4, TMX1, ATP1A1, NAPG, SH3GL2, SCAMP1, RAB22A, SNAP23, CLCN3, AP2S1, TOM1L1, LAMP2, STX7, RAB2A, ATP6V1H, GALC, SEC22B, AP3S1, COG2, VAMP3, CLTC, SNX2, ARCN1, NAPA, SCRN1, COPB2, PPT1, ARFGEF2, SGMS1, ICA1, RPS6KA3	Neuron
107	HALLMARK_REACTIVE_OXYGEN_SPECIES_PATHWAY	2.15426e-05	0.000245047	0.57561	-0.65504	-2.07426	33	GPX4, SOD1, NDUFB4, FTL, TXN, GLRX2, PRNP, ATOX1, CDKN2D, GLRX, NDUFS2, GCLM, SOD2, MGST1, PRDX6	Neuron
108	HALLMARK_SPERMATOGENESIS	0.00282987	0.0128759	0.431708	-0.469194	-1.69443	62	ART3, PCSK1N, PEBP1, CNIH2, SEPTIN4, VDAC3, TLE4, ARL4A, SLC12A2, HSPA4L, TSN, CAMK4, GAD1, STRBP, GSTM3, SCG5, SCG3, JAM3, DCC, PHF7, GMCL1, PHKG2, AGFG1, CLVS1, CSNK2A2, MLF1, PSMG1, ZC3H14, MLLT10, DBF4, MAP7, DDX25, BRAF	Neuron
109	HALLMARK_TGF_BETA_SIGNALING	0.156085	0.315638	0.183024	0.363049	1.25688	35	RAB31, BCAR3, HIPK2, SKI, NCOR2, CDK9, TGFB1, SMAD7, FKBP1A, APC, BMPR2, WWTR1, ACVR1, SMURF2	Neuron
110	HALLMARK_TNFA_SIGNALING_VIA_NFKB	0.360294	0.533095	0.0802023	-0.303199	-1.07795	57	EIF1, ETS2, SNN, KLF9, ATP2B1, NR4A1, TSC22D1, MXD1, MARCKS, IRS2, SOD2, RCAN1, KLF6, PLK2, NFKB1, BTG1, IL6ST	Neuron
111	HALLMARK_UNFOLDED_PROTEIN_RESPONSE	0.046131	0.131185	0.257206	-0.370848	-1.3642	75	RPS14, EIF4A2, SPCS1, HERPUD1, SPCS3, HSPA5, EEF2, CALR, SRPRA, EXOSC1, EIF4E, EDEM1, HYOU1, ERO1A, EIF2S1, EXOSC9, YWHAZ, NPM1, SERP1, ATP6V0D1, SDAD1, CEBPG, SSR1, FKBP14, HSPA9, NOLC1	Neuron
112	HALLMARK_UV_RESPONSE_DN	0.270115	0.434674	0.0949752	-0.288469	-1.11871	104	SCHIP1, RGS4, COL5A2, NR3C1, FHL2, SRI, SYNJ2, DDAH1, PRKAR2B, ATP2B1, IRS1, MAGI2, CAP2, NR1D2, ADGRL2, INPP4B, NRP1, AMPH, ATXN1, SIPA1L1, RASA2, DLC1	Neuron
113	HALLMARK_UV_RESPONSE_UP	0.000764007	0.00496605	0.477271	-0.46934	-1.75865	82	CCK, SELENOW, SLC25A4, ENO2, TUBA4A, DNAJA1, CDO1, CCND3, TMBIM6, NR4A1, OLFM1, EIF5, PSMC3, HSPA13, BSG, GRINA, ATP6V1C1, GLS, SOD2, AMD1, CREG1, AP2S1, MAPK8IP2, PDAP1, BTG1, POLR2H, PPP1R2, IL6ST, PPAT, CLTB, CEBPG, STIP1, NPTX2, CDC34, CYB5B, KLHDC3	Neuron
114	HALLMARK_WNT_BETA_CATENIN_SIGNALING	0.0843672	0.205325	0.245042	0.444705	1.41042	25	TCF7, CCND2, WNT5B, NCOR2, JAG2, AXIN2, AXIN1, MAML1	Neuron
115	HALLMARK_XENOBIOTIC_METABOLISM	0.0379191	0.115021	0.321776	-0.384386	-1.44176	84	PTGR1, ETS2, ARPP19, DHRS7, CDO1, GSTO1, MAN1A1, PGRMC1, GABARAPL1, CYB5A, ACP1, TMBIM6, PTGES3, DHPS, SAR1B, SSR3, PINK1, PC, PMM1, SLC35B1, GAD1, ATP2A2	Neuron
116	epilepsy_DisGeNET	0.000293549	0.00222608	0.498493	-0.371666	-1.58544	227	RGS4, SOD1, RPL21, CYCS, NR3C1, GNAS, PTK2B, PDE10A, HSPA8, JUND, BCL2, SPARCL1, GABRG2, ARL6IP5, CKB, HTR2A, GABRA1, CALB1, MORF4L1, HOMER1, PPP3CA, GOT1, CCND3, HPCA, PER2, LDHB, VDAC2, STX1B, HSPA5, NR4A1, SCN1A, KCNN2, GABRA4, VDAC1, APP, GABRB2, SLC12A2, CALR, PDCD5, SLC12A5, CAMK4, GCLM, GABRD, NTRK2, RAC1, RHEB, CHRM1, RAD23A, GAD1, ST13, CTSL, RELN, PRKCB, ATP2A2, SOD2, ADRA1B, SYT12, RCA…	Neuron
117	epilepsy_macnee	0.52359	0.66176	0.0499914	-0.215355	-0.983928	488	VAMP2, SCN1B, CERS1, SOD1, CYCS, PDXP, SNAP25, STUB1, GNAS, CSTB, SLC25A4, SCN2B, ATP6V0C, ACTB, BCL2, ENO2, PRNP, GABRG2, SRI, KCNQ5, CALM1, GABRA1, CD59, PLCB1, KCNA2, ACTG1, PPP3CA, NAPB, KCNC2, CA3, ROGDI, C9orf72, ATP6V1B2, GLRB, HRAS, STX1B, CTSF, YWHAG, SCN1A, APP, GABRB2, PRKD1, ZNHIT3, IDS, SLC12A2, KCNQ1, PIK3R1, HCN1, SLC12A5, KIF5A, KRAS, SYNM, PIK3CA, NEFL, ATP6AP2, RHOBTB2, GABRD, N…	Neuron
118	epilepsy_macnee_high_conf	0.828691	0.900678	0.0376923	-0.206263	-0.824392	124	SCN1B, SNAP25, CSTB, GABRG2, GABRA1, PLCB1, KCNA2, KCNC2, STX1B, SCN1A, GABRB2, SLC12A5, PIK3CA, ATP6AP2, KANSL1, SLC25A22, UBA5, SAMD12, PURA, GAMT, LGI1, KCNIP4, EEF1A2, SLC9A6, AKT3, TRPM3, FGF12, HECW2, SCARB2, STXBP1, ASAH1, PPT1, SCN8A, SYN1, FARS2, CYFIP2, DDX3X, NPRL2, BRAF, DYRK1A, ALDH7A1, ALG13, LIAS, SEMA6B, FOXG1, FBXO28, SLC6A8, DNAJC5, ARID1B, WDR26	Neuron
119	extrinsic component of synaptic vesicle membrane	0.0165009	0.0600631	0.352488	-0.574517	-1.66318	22	GAPDH, ATP6V1G2, ATP6V1G1, ATP6V1B2, ATP6V1E1, BTBD8, RPH3A, ATP6V1C1, AMPH, ATP6V1H, ATP6V1A, ATP6V1D, CLTC	Neuron
120	high_conf_sfari	0.214286	0.382353	0.204295	0.231967	1.10089	216	PTK7, CHD3, LZTR1, SMARCC2, EHMT1, ELAVL3, CELF4, CORO1A, SKI, SHANK2, TLE3, NRXN2, ANKRD11, CASK, CIC, DNMT3A, UPF3B, SYNGAP1, SRCAP, SMARCA4, KDM6B, PPP2R5D, PHF2, TLK2, CTCF, AHDC1, ZNF462, KMT2C, DMPK, PHF12, TEK, NLGN3, CACNA1E, CHD8, MYT1L, TCF7L2, BRSK2, PTCHD1, KCNQ3, TSC2, PPP5C, TCF20, FOXP2, BAZ2B, CACNA1C, PSMD11, NLGN4X, ANP32A, KATNAL2, PRR12, CACNA1A, FOXP1, MTOR, DYNC1H1, HECTD4, …	Neuron
121	integral component of postsynaptic density membrane	0.196774	0.373051	0.179782	0.265864	1.11793	96	ASIC2, CACNG4, GRIN2D, PTPRZ1, GRIK5, CSMD2, NOTCH2, GSG1L, KCNH1, GRIK3, P2RX4, ASIC1, SHISA9, GRIA1, CELSR3, CRHR1, LRRC7, EFNB3, NECTIN3, PLPPR4, SEMA4B, LRRC4B, CHRNA7, LRP1, NEO1, ROBO2, SHISA6, NLGN4X, GRIN3A, LRFN2	Neuron
122	integral component of postsynaptic membrane	0.997046	0.997046	0.0317091	-0.166606	-0.626716	88	HTR2A, KCNQ5, FLRT2, KCNA2, KCNN2, SLC8A1, HCN1, ADGRL2, GABRD, CHRM1, NRP1, CLCN3, FLRT3, OPRM1, CHRM2, KCNJ4, SLITRK3, CDH9, PCDH17, CADM2, KCNA4, GRIA3	Neuron
123	integral component of postsynaptic specialization membrane	0.27438	0.434674	0.102449	-0.366012	-1.13023	29	GABRG2, GABRA1, GABRA4, GABRB2, SLC12A5, GLRA3	Neuron
124	integral component of presynaptic active zone membrane	0.944969	0.974343	0.0372254	-0.20558	-0.674947	41	ATP2B1, FZD3, STX1B, GABRB2, HCN1, NPTN, CHRM2, GABRB1, GRIA3, SYT11, SCN8A, NRXN3, GPM6A, GRIA2, CDH10, STX1A, KCNMA1	Neuron
125	integral component of presynaptic membrane	0.135385	0.28	0.213928	0.284739	1.18518	87	CNTNAP4, FXYD6, GRIN2D, GRIK5, GRIK4, KCNH1, GRIK3, NPY1R, PODXL, EPHB2, PTPRS, SLC1A2, ADGRL1, PSEN1, CACNA1B, GRIA1, SLC1A6, EFNB3, SLC6A11, GABRA5, CACNA1E	Neuron
126	integral component of synaptic vesicle membrane	0.00218744	0.0117092	0.431708	-0.530095	-1.74037	41	VAMP2, ATP6V0C, SV2B, MAL2, SV2C, ATP6V0E2, SLC6A7, SYT1, ATP6AP2, ATP6AP1, SYNGR1, SYT12, SCAMP1, CLCN3, SYNPR, STX7, ATP8A1, SLC6A17, ATP6V0D1, VAMP3, SLC17A5, SYT9, SYT11	Neuron
127	ligand-gated ion channel activity involved in regulation of presynaptic membrane potential	0.272727	0.434674	0.131458	0.376487	1.12735	20	GRIN2D, GRIK5, GRIK4, GRIK3, GRIA1, GABRA5	Neuron
128	modulation of chemical synaptic transmission	0.673846	0.786154	0.0862866	0.218169	0.908098	87	CNTNAP4, NCAN, NTNG2, PTN, SHANK1, PTPRS, ABR, SYNGAP1, CPEB1, GLRA2, PLCG1, SLC6A6, EPHB1, BCR, PLPPR4, PACSIN2, TNR, DLGAP3, PTPRD, L1CAM	Neuron
129	neurotransmitter receptor localization to postsynaptic specialization membrane	0.963636	0.974343	0.0386372	-0.204895	-0.597205	23	VWC2, GNAI1, LGI1, NPTX1, NPTX2, NETO1, NRXN3, DLG1, ADAM22, NETO2, ERBB4	Neuron
130	postsynapse	0.0926641	0.205669	0.164406	-0.28713	-1.22401	223	PDXP, PTK2B, HSPA8, NCDN, NRGN, DYNLL2, RPLP0, NEDD8, THY1, RTN4, CPLX1, DSTN, SLC24A2, CALB1, INA, MPP1, NAPB, PRKAR2B, EEF1A1, HPCA, ACTR2, EPB41L3, NGEF, HTR4, CAP2, RAPGEF2, CAMK4, EIF4E, MRTFB, NTRK2, RAC1, PPP1CC, CPLX2, MOB4, SH3GL2, GNAI1, KCTD8, SNAP23, CTTN, UBE2N, FMNL2, SIPA1L1, PLK2, NCKAP1, PURA, RASGRF1, WASF3, HNRNPK, ELMO1, MAP2, PIK3C3, TSPAN7, NECAB2, WASL, TRAF6, PFN2, ATAD1, …	Neuron
131	postsynaptic actin cytoskeleton organization	0.570957	0.702123	0.0628004	-0.33026	-0.928085	20	ARF1, FRMPD4, RAC1, SH3GL2, SIPA1L1, WASL, ARHGEF7	Neuron
132	postsynaptic cytosol	0.000444257	0.0031098	0.498493	-0.566758	-1.89272	43	RGS4, VAMP2, CALM3, CALM1, PIN1, RIMS3, PLCB1, CALB1, HOMER1, FBXO45, SYT1, KIF5A, EIF4E, SUMO1, CALM2, CAMK2A, UBE2I, CAMK2D	Neuron
133	postsynaptic density	5.56376e-05	0.000562558	0.557332	-0.434608	-1.75379	143	RPS14, VAMP2, RPL7, RPS25, RPL30, RPS27, RPL14, RPL6, RPL10A, RPS18, RPS19, RPL23, RPL5, HSPA8, DYNLL2, RPLP0, ZDHHC2, PRICKLE1, RPL4, RPS3, ARF1, HOMER1, SYT1, PJA2, MAGI2, MPDZ, FRMPD4, CHMP4B, PCDH7, RPS6KC1, RAPGEF4, ARPC5, RHEB, RELN, MAP1A, CD200, EIF3E, NCKAP1, PURA, EIF4G2, MAP2K1, NEGR1, CHMP2B, ADGRA1, CYLD	Neuron
134	postsynaptic density, intracellular component	0.104294	0.225971	0.169571	-0.386104	-1.31159	47	GAPDH, NR3C1, PTK2B, LIN7B, INA, CABP1, NR3C2, AKAP5, CFL1	Neuron
135	postsynaptic modulation of chemical synaptic transmission	0.0147135	0.0557888	0.38073	-0.528649	-1.61446	28	PTK2B, NRGN, PLCB1, INA, PPP3CA, NEFL, CAMK4, CHRM1, RASGRF1, IGF1R, DCC, SORCS3, TENT2, ATG5, SYNPO, RASGRF2, BRAF	Neuron
136	postsynaptic ribosome	5.53465e-33	5.03653e-31	1.49548	-0.916607	-3.15963	50	RPL34, RPS27A, RPS21, RPL7A, RPL32, RPL24, RPS7, RPS14, RPL26, RPS3A, RPL18, RPL28, RPS15A, RPL7, RPL10, RPLP1, RPL30, RPS27, RPL11, RPL14, RPS28, RPL17, RPS24, RPL6, RPL21, RPL15, RPS6, RPLP2, RPL10A, RPL13, RPS8, RPL23A, RPS18, RPS19, RPL23, RPL36A, RPL37A, RPS20, RPL5, RPSA, RPL37, RPS26, RPLP0, RPL4, RPS3	Neuron
137	presynapse	9.29285e-05	0.000845649	0.538434	-0.419613	-1.70527	151	RGS4, SEPTIN5, RPS27, MAP1LC3B, CALY, PTK2B, HSPA8, YWHAH, CADPS2, PRNP, GAP43, SEPTIN4, SYNJ2, THY1, CPLX1, DSTN, SLC24A2, NAPB, ROGDI, CDK5R2, FBXO45, YWHAG, RABAC1, AP1S1, CDK5R1, ATG9A, SEMA7A, CD47, RAPGEF4, MRTFB, SDCBP, NTRK2, SIPA1L2, CADPS, PRUNE2, PPP1CC, GAD1, CPLX2, RAB6B, AMPH, CNTN6	Neuron
138	presynaptic cytosol	0.0083912	0.0332	0.38073	-0.485589	-1.64954	47	CALM3, SNCB, ARL6IP5, CALM1, CALB1, FBXO45, SYT1, MARCKS, PRKCB, SH3GL2, SUMO1, NSF, PNKD, PRKCE, CALM2, CAMK2A, UBE2I, ANKS1B, LRRK2, GDI1, STXBP1, PPT1, FMR1	Neuron
139	presynaptic modulation of chemical synaptic transmission	0.236364	0.413636	0.111918	-0.37332	-1.15917	31	NRN1, YWHAH, HTR2A, NR3C2, LAMP5, GLRA3, SYT12, DGKI, OPRM1, CHRM2, PRKCE, ABCC8, PFN2	Neuron
140	presynaptic ribosome	2.62989e-28	1.1966e-26	1.38026	-0.943645	-3.02412	35	RPL34, RPS27A, RPL7A, RPL32, RPL24, RPS14, RPL26, RPL18, RPL28, RPS15A, RPL7, RPL10, RPS27, RPL11, RPL14, RPS28, RPL17, RPS24, RPL6, RPL15, RPS6, RPLP2, RPL10A, RPL13, RPL23A, RPL23, RPL36A, RPL37A, RPL5, RPL37, RPS26, RPLP0, RPL4	Neuron
141	regulation of neurotransmitter receptor localization to postsynaptic specialization membrane	0.0684474	0.183197	0.222056	-0.474504	-1.41206	25	HRAS, EPB41L3, OLFM1, MAGI2, RAPGEF4, MAP2K1, CYLD, CAMK2A, TRAF6, VPS26B, KALRN, GSK3B	Neuron
142	regulation of postsynapse assembly	0.831395	0.900678	0.0721798	0.218469	0.810664	50	ASIC2, CARMIL3, NUMBL, PDLIM5, NRXN2, ASIC1, CRMP1, AFDN, PALM, NECTIN3, IQGAP1, ZDHHC8	Neuron
143	regulation of postsynapse organization	0.902857	0.955349	0.0672065	0.202511	0.745925	47	DISC1, NCAN, SHANK2, PSEN1, RPS6KA5, MINK1, ARHGAP22, PLPPR4, TIAM1, TSC2, ABHD17A, LRFN2, GRID1, MARK2, ITSN1	Neuron
144	regulation of postsynaptic membrane neurotransmitter receptor levels	0.616438	0.742171	0.0847985	0.254514	0.898283	38	KIF21B, EPS8, CTNND1	Neuron
145	regulation of postsynaptic neurotransmitter receptor endocytosis	0.277045	0.434674	0.133555	0.328692	1.11441	33	SYT17, HIP1, PPP3R1, GSG1L, RNF220, VAC14, OPHN1, MIB2	Neuron
146	regulation of presynapse assembly	0.864662	0.925697	0.0629395	0.233325	0.730287	24	MDGA1, NTNG2, IL1RAPL2, FARP1, LRRC4B	Neuron
147	regulation of synapse assembly	0.0339493	0.110335	0.321776	0.504177	1.54314	22	SRGAP2C, NTN1, SRGAP2B, CHD4, PODXL, EPHB2, SEMA4D, SRCIN1, L1CAM, NLGN4X, ICAM5, SRGAP2, EXOC7	Neuron
148	regulation of synapse maturation	0.536304	0.668543	0.0658312	-0.337581	-0.948658	20	NRN1, SEMA7A, NEFL, RELN, MDGA2, YWHAZ, SNX27, ROCK2, ADGRB3	Neuron
149	regulation of synapse organization	0.398496	0.563645	0.105125	0.332945	1.04209	24	CNTNAP4, SPARC	Neuron
150	regulation of synaptic vesicle endocytosis	0.18843	0.364832	0.127505	-0.425843	-1.2412	23	PARK7, ACTB, ACTG1, VAMP4, RAC1, VPS29, LRRK2, SYT11, SCAMP5	Neuron
151	regulation of synaptic vesicle exocytosis	0.819237	0.900678	0.0462303	-0.259721	-0.766889	24	SV2B, SV2C, FBXO45	Neuron
152	sfari	0.0301991	0.101782	0.352488	0.211076	1.12685	888	CNTNAP4, CELF6, ZNF626, NCKAP5, DISC1, DMWD, PARD3B, PTK7, SRSF1, RBM27, SYT17, KANK1, HYDIN, MYO16, ELOVL2, CHD3, NFE2L3, PREX1, POU3F3, GPC5, DPYSL3, SCN9A, MEGF11, CACNA1I, NTNG2, CACNA1G, RFX4, PXDN, LZTR1, SEMA5A, SMARCC2, EHMT1, ELAVL3, CLTCL1, PLXNA3, TNS2, GRIK5, GRIK4, SH3RF3, PPP2CA, CELF4, HIVEP3, CORO1A, PHRF1, SLC29A4, SKI, GALNT14, SASH1, ZNF713, KIRREL3, FBRSL1, PCDH15, TTN, CLIP2,…	Neuron
153	synapse	8.85554e-18	1.34309e-16	1.08644	-0.559636	-2.38745	224	RPL34, RPS27A, RPS21, RPL7A, RPL32, RPL24, RPS7, RPS14, RPL26, RPS3A, RPL18, RPL28, RPS15A, RPL7, RPS25, NUDT3, RPL10, RPLP1, RPL30, RPS27, RPL11, RPL14, RPS28, RPL17, RPS24, RPL6, RPL21, RPL15, RPLP2, RPL3, RPL10A, RPL13, RPL23A, RPS18, RPS19, RPL23, RPL36A, RPL37A, PDE10A, RPS20, RPL5, RPSA, YWHAH, RPL37, PRKAR1A, AP2M1, RPS26, TAGLN3, RPLP0, CLU, ELAVL2, RPS3, RANBP6, MLF2, RAP2A, PPP3CA, HNRN…	Neuron
154	synapse adhesion between pre- and post-synapse	0.466346	0.604485	0.0713053	-0.313123	-1.00347	35	SPARCL1, EFNA5, LRRC4, FLRT3, SLITRK5, CADM4, SLITRK3, CDH9, LRFN4, PCDH17, CADM2, LRFN5, IL1RAP, IGSF9B, SLITRK2	Neuron
155	synaptic vesicle	0.0826446	0.205325	0.199915	-0.447917	-1.38315	29	PARK7, AP2M1, SYNGR3, LAMP5, ATG9A, PICK1, AP3M2, DGKI, AP2S1	Neuron
156	synaptic vesicle endocytosis	0.0612245	0.168831	0.227987	-0.432179	-1.40073	38	SNCB, AP2M1, SYNJ2, BTBD8, SNCA, SH3GL2, AMPH, AP3M2, AP2S1, ATP8A1, PIK3C3, CLTB, DNM3, CLTC	Neuron
157	translation at postsynapse	1.82216e-25	4.14541e-24	1.31101	-0.930574	-2.98223	35	RPL34, RPS27A, RPL7A, RPL32, RPL24, RPS14, RPL26, RPL18, RPL28, RPS15A, RPL7, RPL10, RPS27, RPL11, RPL14, RPS28, RPL17, RPS24, RPL6, RPL15, RPLP2, RPL10A, RPL13, RPL23A, RPL23, RPL36A, RPL37A, RPL5, RPL37, RPS26, RPLP0, RPL4	Neuron
158	translation at presynapse	6.75e-28	2.0475e-26	1.37274	-0.943032	-2.99876	34	RPL34, RPS27A, RPL7A, RPL32, RPL24, RPS14, RPL26, RPL18, RPL28, RPS15A, RPL7, RPL10, RPS27, RPL11, RPL14, RPS28, RPL17, RPS24, RPL6, RPL15, RPLP2, RPL10A, RPL13, RPL23A, RPL23, RPL36A, RPL37A, RPL5, RPL37, RPS26, RPLP0, RPL4	Neuron
159	transmitter-gated ion channel activity involved in regulation of postsynaptic membrane potential	0.426446	0.563645	0.0774768	-0.333158	-1.01745	28	GABRG2, GABRA1, GLRB, GABRA4, GABRB2, GABRD	Neuron
160	HALLMARK_ADIPOGENESIS	0.845541	0.875849	0.0429311	-0.207138	-0.826533	105	CHCHD10, NDUFA5, UBC, YWHAG, MGST3, RNF11, RTN3, UQCRC1, REEP5, IDH3A, CCNG2, SPARCL1, PRDX3, G3BP2, APLP2	Pseudobulk
161	HALLMARK_ALLOGRAFT_REJECTION	0.398058	0.497573	0.103197	0.278272	1.02467	47	TGFB1, IL18, LY86, IFNGR1, GCNT1, BRCA1, IKBKB, CCND3, CTSS, IL7, IFNGR2, NCK1, TPD52, EGFR	Pseudobulk
162	HALLMARK_ANDROGEN_RESPONSE	0.0161371	0.0349999	0.352488	0.368886	1.4704	72	FKBP5, MERTK, ABCC4, B4GALT1, PDLIM5, NDRG1, LIFR, SGK1, ZMIZ1, ELOVL5, SAT1, ITGAV, CCND3, INSIG1	Pseudobulk
163	HALLMARK_APICAL_JUNCTION	0.369355	0.47456	0.0838361	-0.263881	-1.04189	98	YWHAH, THY1, ACTB, ACTG1, ADAM23, NEGR1, ATP1A3, CDH8, ZYX, SLC30A3, ACTN1, CADM3, CNTN1, SLIT2, CX3CL1, ICAM5, BAIAP2, SIRPA, ITGA3, TMEM8B	Pseudobulk
164	HALLMARK_APICAL_SURFACE	0.447489	0.521048	0.0925529	0.333655	0.999204	20	B4GALT1, ADIPOR2, BRCA1, SULF2, AFAP1L2	Pseudobulk
165	HALLMARK_APOPTOSIS	0.374065	0.47456	0.10882	0.264536	1.03763	66	IL18, CFLAR, GSN, MCL1, IFNGR1, PSEN1, BRCA1, JUN, LMNA, SAT1, BCL2L1, DAP, PPP3R1, BTG3, DPYD, ROCK1, SMAD7, TGFBR3	Pseudobulk
166	HALLMARK_BILE_ACID_METABOLISM	0.0164706	0.0349999	0.352488	0.406931	1.51639	49	DIO2, FADS2, ABCA1, NPC1, MLYCD, BCAR3, ACSL1, ABCA2, IDH1, LIPE, PIPOX, CAT, CYP7B1, HSD17B11, FADS1	Pseudobulk
167	HALLMARK_CHOLESTEROL_HOMEOSTASIS	0.0962963	0.163704	0.227987	0.37641	1.32291	39	LDLR, FADS2, MVK, FDFT1, PLSCR1, LSS, ABCA2, CHKA, ACSS2, HSD17B7, ALCAM, SCD, SREBF2, ACAT2, STX5, GUSB	Pseudobulk
168	HALLMARK_COAGULATION	0.00179233	0.00605293	0.45506	0.533949	1.8011	33	A2M, TF, CPB2, GSN, HTRA1, CSRP1, CPQ, KLF7, SIRT2, FYN, C1S, WDR1, FN1, CAPN2	Pseudobulk
169	HALLMARK_COMPLEMENT	0.614754	0.669924	0.0589694	-0.24415	-0.92891	78	CALM3, PDP1, CALM1, CDK5R1, HPCAL4, SPOCK2, CLU, SCG3, CD59, PCLO, ZFPM2, PREP, GMFB	Pseudobulk
170	HALLMARK_DNA_REPAIR	0.968852	0.968852	0.0380056	-0.18311	-0.696674	78	GUK1, EIF1B, ARL6IP1, VPS28, DUT, HPRT1, STX3, USP11, MPG, RBX1, NME3, RRM2B, ERCC1, NCBP2, SDCBP, ERCC4, GTF2H3, GTF2F1, SRSF6, RNMT	Pseudobulk
171	HALLMARK_E2F_TARGETS	0.120104	0.192138	0.208955	0.299609	1.22182	86	SHMT1, SRSF1, MMS22L, LUC7L3, EZH2, BRCA1, NCAPD2, NASP, BARD1, LBR, PNN, RFC3, SMC1A, HELLS, DONSON, EXOSC8, LIG1, CTCF, CCP110, RPA3, PMS2, DEK, NUP107, STAG1, UBR7, TIPIN, DNMT1, PAN2, NUP205, PRIM2, ILF3, ZW10, RFC1, PPM1D, AK2, RPA2, CSE1L, SYNCRIP, TFRC, TRA2B	Pseudobulk
172	HALLMARK_EPITHELIAL_MESENCHYMAL_TRANSITION	0.13	0.194622	0.195789	0.310346	1.22446	67	WIPF1, TGFB1, HTRA1, FERMT2, JUN, ADAM12, ECM2, SFRP4, SAT1, MATN2, CALD1, NOTCH2, COL5A3, DPYSL3, ITGAV, LAMA2, COL11A1, COLGALT1, NTM, ITGB5, FN1	Pseudobulk
173	HALLMARK_ESTROGEN_RESPONSE_EARLY	0.00430906	0.0114459	0.407018	0.385998	1.58081	87	FKBP5, RAB31, ELF1, B4GALT1, PLAAT3, DEPTOR, TIPARP, LRIG1, ELOVL2, SEC14L2, SVIL, GAB2, NADSYN1, FDFT1, IL6ST, ELOVL5, AFF1, DLC1, RHOBTB3, NCOR2, THSD4, KDM4B, SCARB1, OVOL2	Pseudobulk
174	HALLMARK_ESTROGEN_RESPONSE_LATE	0.426202	0.510242	0.0776799	-0.274349	-1.01013	63	COX6C, TSPAN13, CKB, OLFM1, PRKAR2B, HSPA4L, SNX10, MEST, HPRT1	Pseudobulk
175	HALLMARK_FATTY_ACID_METABOLISM	0.706557	0.750717	0.0524828	-0.22999	-0.875038	78	MDH1, ENO2, YWHAH, SERINC1, GABARAPL1, GAD2, HSPH1	Pseudobulk
176	HALLMARK_G2M_CHECKPOINT	0.12336	0.192138	0.206588	0.286248	1.21161	101	PRPF4B, TGFB1, FOXN3, SRSF1, MEIS1, EZH2, HMGN2, NASP, NOTCH2, BARD1, SMARCC1, MAP3K20, LBR, SMC1A, KATNA1, FANCC, NUMA1, CTCF, ABL1, TLE3, RPS6KA5	Pseudobulk
177	HALLMARK_GLYCOLYSIS	0.0710824	0.125875	0.213928	-0.329679	-1.29586	96	MDH1, ARPP19, ENO2, STMN1, PKM, PPIA, HOMER1, NDST3, PDK3, PAM, GOT1, FAM162A, PGK1, ENO1, PGAM1, PPFIA4, HAX1, ERO1A, GOT2, CHST1, HS6ST2, ME1, RPE, UGP2, DLD, B3GAT3	Pseudobulk
178	HALLMARK_HEDGEHOG_SIGNALING	0.130511	0.194622	0.161979	-0.43657	-1.30516	24	THY1, CDK5R1, RTN1, SCG2	Pseudobulk
179	HALLMARK_HEME_METABOLISM	0.637333	0.685738	0.0815265	0.214753	0.924003	110	CPOX, KAT2B, CAST, TNS1, ERMAP, BMP2K, NEK7, ACSL6, KLF3, PICALM, GCLC, CCND3, PGLS, AGPAT4, CAT, BACH1, SLC11A2, SLC30A10, VEZF1, FOXO3, SEC14L1, FN3K, FBXO7, SIDT2	Pseudobulk
180	HALLMARK_HYPOXIA	0.310345	0.425473	0.0946646	-0.282015	-1.07617	81	GAPDH, ENO2, KIF5A, IDS, PDK3, PAM, FAM162A, CCNG2, PGK1, ENO1, NR3C1, PPFIA4, ERO1A, PPARGC1A, BNIP3L, GPI, NEDD4L	Pseudobulk
181	HALLMARK_IL2_STAT5_SIGNALING	0.00899424	0.0224856	0.38073	0.389612	1.56553	77	LRRC8C, MYO1E, IKZF2, HIPK2, NDRG1, MAPKAPK2, IFNGR1, LRIG1, SWAP70, P2RX4, ANXA4, DENND5A, CYFIP1, PLSCR1, ST3GAL4, BCL2L1, NCOA3, ITGAV, CCND3, SERPINB6, AHR, ALCAM, KLF6, NFKBIZ, PTCH1, ABCB1	Pseudobulk
182	HALLMARK_IL6_JAK_STAT3_SIGNALING	0.00261115	0.00792672	0.431708	0.562318	1.77773	27	A2M, TGFB1, IL17RA, IFNGR1, IL10RB, IRF9, JUN, IL6ST, STAT3, STAT2, IL7, IFNGR2, TYK2	Pseudobulk
183	HALLMARK_INFLAMMATORY_RESPONSE	0.00341148	0.00966585	0.431708	0.462579	1.72385	50	IRAK2, IL18, LDLR, LPAR1, SEMA4D, ABCA1, ITGB8, PSEN1, P2RX4, NFKBIA, SLC1A2, PDE4B, AHR, KLF6, SLC11A2, P2RX7, IFNGR2, SLC4A4	Pseudobulk
184	HALLMARK_INTERFERON_ALPHA_RESPONSE	0.00943945	0.0229244	0.38073	0.505571	1.65465	31	ELF1, IRF9, LPAR6, MOV10, PLSCR1, LAP3, IFIT3, TRAFD1, C1S, STAT2, IL7, IRF2, TRIM25, RNF31, TDRD7, TRIM26, CNP, PSMA3	Pseudobulk
185	HALLMARK_INTERFERON_GAMMA_RESPONSE	0.105793	0.176322	0.21925	0.330377	1.27603	61	SAMHD1, IRF9, PELI1, NFKBIA, STAT3, PLSCR1, LAP3, RNF213, NCOA3, IFIT3, TRAFD1, PDE4B, C1S, STAT2, IL7, IRF2, RIPK1, TRIM25, ZNFX1, RNF31, TDRD7, TRIM26, HIF1A, PSMA3, ST3GAL5, SPPL2A, ST8SIA4	Pseudobulk
186	HALLMARK_KRAS_SIGNALING_DN	0.371901	0.47456	0.0847985	-0.292539	-1.03752	50	SIDT1, THRB, TENM2, SYNPO, CLSTN3, SLC16A7, PDK2, SLC30A3, RYR2, SPTBN2, CELSR2, ARPP21, COQ8A, SLC25A23, RGS11, EPHA5, KCNQ2	Pseudobulk
187	HALLMARK_KRAS_SIGNALING_UP	0.0139948	0.0313042	0.38073	-0.40218	-1.50773	70	PCSK1N, SNAP25, SATB1, TSPAN13, RELN, FGF9, SCG5, SCG3, EPB41L3, SPARCL1, PTPRR, ERO1A, MMD, KIF5C, TSPAN7, GUCY1A1, GABRA3, PEG3, CPE	Pseudobulk
188	HALLMARK_MITOTIC_SPINDLE	0.00185148	0.00605293	0.45506	0.357334	1.57073	131	ANLN, PREX1, MYO1E, WASF2, DOCK2, GSN, FGD4, AKAP13, PDLIM5, MYO9B, OPHN1, BIN1, NOTCH2, MID1, CLIP2, CAPZB, SMC1A, DOCK4, KATNA1, NCK2, SUN2, CCDC88A, ROCK1, CDK5RAP2, CNTRL, NUMA1, ABR, ABL1, PALLD, CENPJ, BCR, BCAR1, NCK1, ARHGEF2, SSH2	Pseudobulk
189	HALLMARK_MTORC1_SIGNALING	0.741732	0.778361	0.0484088	-0.21407	-0.870635	117	GAPDH, PPIA, CACYBP, GOT1, HPRT1, PGK1, SYTL2, ENO1, PSMB5, ATP2A2, ERO1A, ACTR2, PSMA4, UCHL5, PSMD12, TM7SF2, PDAP1, GPI, ME1, SC5D, EDEM1, ELOVL6, SSR1, HMGCR, SRD5A1, TOMM40, HSPA4, HSPA9, UFM1, DHCR24, LTA4H, PLOD2, CCT6A, PDK1, NUFIP1, CANX, UBE2D3, PSMC6, PSMD14, BCAT1	Pseudobulk
190	HALLMARK_MYC_TARGETS_V1	6.62777e-07	6.25956e-06	0.659444	-0.474692	-1.95546	131	RPL14, SLC25A3, RPL6, HSP90AB1, PPIA, RPS3, COX5A, ERH, TCP1, RPS2, VDAC1, VDAC3, SET, DUT, PSMA7, HPRT1, PSMD8, EIF1AX, HDDC2, RACK1, PGK1, PRDX3, NPM1, RPL22, SRM, ACP1, SNRPB2, SSB, EIF4G2, GOT2, CCT2, HDGF, PSMA4, RNPS1, TXNL4A, CCT5, RSL1D1, CCT3, AP3S1, YWHAE, NAP1L1, SNRPD1, CCT4, PSMB2, EIF4H, GLO1, PSMD3, CNBP, SRPK1, TOMM70, CBX3, SNRPA1, PTGES3, SRSF7, NCBP2	Pseudobulk
191	HALLMARK_MYC_TARGETS_V2	0.925795	0.936816	0.0435378	-0.225824	-0.654705	21	NPM1, SRM, FARSA, RRP12, CBX3, PA2G4, SUPV3L1	Pseudobulk
192	HALLMARK_MYOGENESIS	0.578431	0.638528	0.0617054	-0.247708	-0.939207	75	PRNP, EIF4A2, CKB, MYL6B, PFKM, CLU, VIPR1, FHL1, APP, PPFIA4, PKIA, CAMK2B, MAPRE3, PICK1, REEP1, SORBS1, TPM3, DMD	Pseudobulk
193	HALLMARK_OXIDATIVE_PHOSPHORYLATION	7.91037e-10	5.34578e-08	0.801216	-0.559828	-2.2519	112	COX6C, ATP6V0C, MDH1, PDP1, ATP5PF, SLC25A3, NDUFB2, ATP1B1, UQCRH, ATP6V1G1, NDUFA5, NDUFB5, ATP5MG, COX5A, MRPS30, ATP5F1A, ATP6V0B, UQCRFS1, LDHB, VDAC2, NDUFB1, COX7A2L, MGST3, ATP5PB, VDAC1, VDAC3, NDUFS8, ATP6V1E1, UQCRC1, NDUFS7, IDH3A, ATP5MC2, ISCA1, PRDX3, NDUFB6, ATP6V1H, ATP6V1C1, GOT2, NDUFS2, SLC25A12, NQO2, UQCRC2, OAT, PDHX, GPI, NNT, PDHA1, FDX1, NDUFS1, SUCLG1, RHOT2, DLD	Pseudobulk
194	HALLMARK_P53_PATHWAY	0.422003	0.510242	0.0776799	-0.265297	-1.01237	81	HINT1, CDK5R1, PLK2, CTSF, EI24, HSPA4L, LDHB, CD81, FBXW7, TSC22D1, FAM162A, RACK1, UPP1, APP, BAIAP2, COQ8A, BLCAP, TSPYL2, RCHY1, FGF13, TM7SF3, MXD1, CYFIP2, ACVR1B, CGRRF1	Pseudobulk
195	HALLMARK_PEROXISOME	0.575377	0.638528	0.0838361	0.242067	0.935008	60	CLN6, MLYCD, ACSL1, ELOVL5, IDH1, SMARCC1, CAT, RDH11, HMGCL, HSD17B11, FADS1, ABCB1	Pseudobulk
196	HALLMARK_PI3K_AKT_MTOR_SIGNALING	0.133884	0.19621	0.154191	-0.338912	-1.24309	62	AP2M1, PIN1, YWHAB, PLCB1, CFL1, ARF1, CAMK4, PRKCB, PRKAA2, MAPK10, ADCY2, ACTR2, PLA2G12A	Pseudobulk
197	HALLMARK_PROTEIN_SECRETION	0.12275	0.192138	0.160801	-0.325728	-1.24389	80	AP2M1, BNIP3, GNAS, SH3GL2, ARF1, ATP1A1, PAM, RAB14, SCAMP1, ICA1, ATP6V1H, SEC24D, TOM1L1, VAMP4, AP3S1, NAPG, CLTC	Pseudobulk
198	HALLMARK_REACTIVE_OXYGEN_SPECIES_PATHWAY	0.533569	0.604711	0.0694481	-0.313088	-0.944441	25	PRNP, FTL, GCLM, NDUFS2, PRDX6, MSRA, STK25, MGST1, ATOX1	Pseudobulk
199	HALLMARK_SPERMATOGENESIS	0.0109066	0.0250557	0.38073	-0.4366	-1.58034	56	PCSK1N, PEBP1, SCG5, CAMK4, HSPA4L, GAD1, VDAC3, SCG3, STRBP, DDX25, TSN, CLVS1, MLF1, SNAP91, GMCL1, PACRG, ARL4A, PHKG2, GRM8, IL12RB2	Pseudobulk
200	HALLMARK_TGF_BETA_SIGNALING	0.000608568	0.00224906	0.477271	0.548168	1.88457	35	RAB31, TGFBR1, TGFB1, HIPK2, BCAR3, WWTR1, SKI, SMURF2, NCOR2, IFNGR2, SMAD7, SMURF1, APC, BMPR1A, FNTA, SKIL	Pseudobulk
201	HALLMARK_TNFA_SIGNALING_VIA_NFKB	0.000106577	0.000532884	0.538434	0.519285	1.966	56	B4GALT1, PLPP3, IL18, CFLAR, LDLR, PDLIM5, TIPARP, MCL1, BCL6, ABCA1, SGK1, JUN, NFKBIA, DENND5A, IL6ST, SAT1, NFE2L2, CCNL1, PDE4B, REL, BTG3, KLF6, PER1, IFNGR2	Pseudobulk
202	HALLMARK_UNFOLDED_PROTEIN_RESPONSE	0.0741351	0.128602	0.2114	-0.369803	-1.35451	59	SPCS1, EIF4A2, EEF2, TUBB2A, YWHAZ, SPCS3, NPM1, ERO1A, ATP6V0D1, TSPYL2, PDIA6, DNAJA4, EDEM1, SRPRA, DCTN1, SSR1, HSPA9, EXOSC1, SDAD1, EIF2S1, PAIP1, ATF4, HSP90B1, EIF4E, DDX10, PDIA5	Pseudobulk
203	HALLMARK_UV_RESPONSE_DN	0.124324	0.192138	0.208955	0.28552	1.20737	102	RUNX1, PIK3R3, PLPP3, LTBP1, LDLR, PDLIM5, LPAR1, AGGF1, PIK3CD, SFMBT1, ANXA4, NEK7, GCNT1, ZMIZ1, APBB2, NOTCH2, RBPMS, COL11A1, INSIG1, FYN, DLC1	Pseudobulk
204	HALLMARK_UV_RESPONSE_UP	0.0082363	0.0212147	0.38073	-0.423779	-1.57362	66	CCK, ENO2, OLFM1, SELENOW, DNAJA1, MAPK8IP2, TMBIM6, GRINA, KLHDC3, GLS, BSG, CLTB, DLG4, NPTXR, ATP6V1C1, PDAP1, PPAT, CREG1, EIF5	Pseudobulk
205	HALLMARK_WNT_BETA_CATENIN_SIGNALING	0.0197305	0.0409046	0.352488	0.550336	1.66744	21	TCF7, WNT5B, RBPJ, NCOR2, PPARD, NUMB, PTCH1, HDAC11, MAML1, CCND2	Pseudobulk
206	HALLMARK_XENOBIOTIC_METABOLISM	0.328431	0.443122	0.0911073	-0.281397	-1.06695	75	ARPP19, PTGR1, PGRMC1, GABARAPL1, PINK1, GAD1, TMBIM6, MAN1A1, HPRT1, UPP1, ACP1, ATP2A2	Pseudobulk
207	epilepsy_DisGeNET	2.49701e-06	2.12246e-05	0.627257	-0.41729	-1.81577	206	GABRG2, HTR2A, GABRA1, PDE10A, CKB, GABRA4, GABRB2, SLC12A5, GABRD, STX1B, HOMER1, GNAS, RELN, JUND, CAMK2A, SYT12, CHRM2, PDCD5, PTK2B, ARL6IP5, GAD2, PPP3CA, CAMK4, LDHB, VDAC2, GAD1, KCNAB2, PRKCB, VDAC1, SCN8A, GRIN1, OPRD1, SLC4A10, SCN1A, GOT1, CNR1, CNTNAP2, MAP1B, GRIN2A, KCNN2, SLC17A7, GABRB3, MAP2, SYN2, GCLM, SPARCL1, SCN2A, MORF4L1, GRIN2B, ST13, GRIK1, GRIA3, APP, NR3C1, SLIT2, PRKC…	Pseudobulk
208	epilepsy_macnee	3.24354e-09	7.80377e-08	0.774939	-0.377042	-1.78065	452	VAMP2, SNAP25, ATP6V0C, ENO2, GABRG2, PRNP, GABRA1, KCNQ5, CALM1, KCNC2, GABRB2, SLC12A5, GABRD, HCN1, STX1B, KIF5A, GNAS, YWHAG, PLCB1, RELN, GLRB, IDS, ATP6AP2, EEF1A2, NAPB, TUBB3, SNRPN, CTSF, GAD2, ACTB, ACTG1, ATP6V1B2, SYN1, SERPINI1, PPP3CA, KCNA2, ATP1A1, KCNIP4, GAD1, KCNAB2, RHOBTB2, SV2A, STXBP1, ADAM23, TUBB2A, GNB5, KCNT1, SCN8A, GRIN1, NSF, GABRG3, ATP1A3, SCN1A, SNCA, GABBR2, CD59…	Pseudobulk
209	epilepsy_macnee_high_conf	9.63513e-05	0.000526551	0.538434	-0.445826	-1.79945	114	SNAP25, GABRG2, GABRA1, KCNC2, GABRB2, SLC12A5, STX1B, PLCB1, ATP6AP2, EEF1A2, SYN1, KCNA2, KCNIP4, STXBP1, KCNT1, SCN8A, GRIN1, ATP1A3, SCN1A, CNTNAP2, SEMA6B, GRIN2A, GABRB3, SCN2A, GRIN2B, TBC1D24, DNM1, FGF12, KCNB1, SLC9A6, CDKL5, SAMD12, PCDH19, LGI1, UBA5, ASXL3, HECW2, TRPM3, KCNQ2, CYFIP2, PIK3CA, DCX, PURA, IQSEC2, AKT3, SPTAN1, SCN3A, MEF2C, KIF1A, TCF4, ASAH1	Pseudobulk
210	extrinsic component of synaptic vesicle membrane	0.000182546	0.00077582	0.518848	-0.691782	-2.00561	21	GAPDH, ATP6V1G1, RPH3A, AMPH, ATP6V1B2, SYN1, BTBD8, ATP6V1E1, SYN2, ATP6V1H, SYN3, ATP6V1C1, ATP6V1A, DOC2A, CLTC	Pseudobulk
211	high_conf_sfari	0.433535	0.511812	0.0720033	-0.231518	-1.00741	206	SATB1, GABRB2, RELN, ACTB, BCL11A, MAP1A, SYN1, STXBP1, SCN8A, GRIN1, CACNA2D3, SCN1A, HIVEP2, GRIN2A, GABRB3, NRXN3, RIMS1, SCN2A, GRIN2B, RORB, KCNB1, DLG4, ALDH5A1, SETBP1, SLC9A6, CDKL5, ARF3, NR3C2, PCDH19, PSMD12, NCKAP1, NBEA, ASXL3, TSHZ1, GRIA2, ARHGEF9, MYT1L, SRPRA, TRIM23	Pseudobulk
212	integral component of postsynaptic density membrane	3.80206e-07	4.03969e-06	0.674963	-0.540711	-2.09455	86	STX1A, LRFN5, CHRM3, KCNAB2, NPTN, CLSTN2, VDAC1, KCNT1, SCN8A, SLITRK5, GRIN1, NETO1, OPRD1, CLSTN3, SLC16A7, EPHA7, LRRC4, NRG1, GRIN2A, NETO2, GRIN2B, RTN4, GRIA3, ADCY1, CACNG2, SEMA4F, ATP2B2, EFNB2, ADAM22, CACNG3, GPR158, NSG2, LRRTM4, ADGRB3, CLSTN1, GRM1, SORCS3, PTPRT, GRIN3A, GRIA4, CACNG8, GRIA2, ROBO2, LRP8, SLITRK1	Pseudobulk
213	integral component of postsynaptic membrane	0.000159054	0.000751089	0.518848	-0.482572	-1.84012	79	HTR2A, KCNQ5, GABRD, HCN1, ADGRL2, FLRT2, CHRM2, CDH9, KCNA2, FLRT3, GABBR2, EPHA4, GRM5, KCNN2, GABRB3, GRIA3, ATP2B2, SLC8A1, KCNC1, CDH2, DAGLA, GRM1, GRIK2, ITGA3, GRIA2, SUSD4, SLITRK1, GABRA5, KCNQ2, CACNA1D, CADM2, CACNA1C, CLCN3, NRCAM	Pseudobulk
214	integral component of postsynaptic specialization membrane	3.49764e-06	2.70272e-05	0.627257	-0.729794	-2.20145	25	GABRG2, GABRA1, GABRA4, GABRB2, SLC12A5, GLRA3, EPHA7, GABRB3, KCNB1, KCND3, GABRA2, GABRB1, CDH10, GABRA3	Pseudobulk
215	integral component of presynaptic active zone membrane	3.67236e-09	7.80377e-08	0.774939	-0.718593	-2.42798	39	GABRB2, HCN1, STX1B, ATP2B1, FZD3, CHRM2, STX1A, NPTN, SCN8A, GRIN1, NRG1, NRXN3, GRIN2B, GRIA3, SYT11, ATP2B2, GABRA2, GABRB1, CDH10, KCNMA1, GABRA3, TENM3, ITGA3, GRIA4, GRIA2, CACNA1D, GRM7, GRM8	Pseudobulk
216	integral component of presynaptic membrane	2.30815e-07	2.80275e-06	0.690132	-0.568224	-2.16067	77	HTR2A, KCNQ5, KCNC2, SLC6A7, GLRA3, FLRT2, KCNJ3, CHRM2, CDH9, IGSF8, KCNA2, STX1A, ATP2B3, CHRM3, ADAM23, GRIN1, OPRD1, ATP1A3, SCN1A, GABBR2, CNR1, CNTNAP2, EPHA4, GRIN2A, ABCC8, SCN2A, GRIN2B, GRIK1, GRIA3, CADM3, KCNJ6, EFNB2, KCNC1, CDH2, SYT7, L1CAM	Pseudobulk
217	integral component of synaptic vesicle membrane	1.19995e-08	2.03991e-07	0.74774	-0.721876	-2.42389	38	VAMP2, ATP6V0C, SV2B, MAL2, SLC6A7, SYT1, ATP6V0E2, ATP6AP2, SYNPR, SYT12, SLC6A17, STX1A, SV2A, OPRD1, SYNGR1, SYP, SCAMP5, SLC30A3, SVOP, SCAMP1, SYT11	Pseudobulk
218	ligand-gated ion channel activity involved in regulation of presynaptic membrane potential	9.91155e-05	0.000526551	0.538434	-0.709119	-2.03444	20	GABRA1, GABRB2, GRIN1, GRIN2A, GRIN2B, GRIK1, GRIA3, GABRA2, GABRB1, KCNMA1, GABRA3, GRIK2, GRIA4, GRIA2, GABRA5	Pseudobulk
219	modulation of chemical synaptic transmission	0.00392526	0.0107628	0.407018	-0.416244	-1.6039	84	PRKAR2B, CFL1, SYNPR, IGSF8, DGKB, PFN2, EPHA7, CAMKV, LRRC4, GRM5, SYNGR1, KCNN2, SYP, RTN4, PRKAR1B, ADCY1, DNM1, DLGAP1, NRG3, STX3, DLGAP2, CDKL5, CDH2, DGKE, ARHGAP44, BAIAP2, L1CAM, MAPK9, DLGAP3, CHMP2B, HNRNPK, PDE4A, PLCB4, PLPPR4, NXPH1, VPS35, IQSEC2	Pseudobulk
220	neurotransmitter receptor localization to postsynaptic specialization membrane	0.00978723	0.0231087	0.38073	-0.579867	-1.68735	22	NPTX1, NETO1, VWC2, NETO2, NRXN3, CACNG2, DLG4, ADAM22, CACNG3, NPTXR, LGI1	Pseudobulk
221	postsynapse	0.00306287	0.00897738	0.431708	-0.341234	-1.48117	202	NRGN, THY1, CPLX1, NGEF, PRKAR2B, CPLX2, CAP2, PLK2, DSTN, SH3GL2, NAPB, PTK2B, BCL11A, CAMK4, NEDD8, MRTFB, RGS7BP, PFN2, ATP1A3, GRIP1, EPB41L3, PHACTR1, CAMKV, NRG1, MAP1B, GDA, MAP2, RASGRF1, DCLK1, WASF1, PRMT8, LNX1, RTN4, PRKAR1B, SIPA1L1, PAK1, NCS1, SYT11, STX3, KCNJ6, EEF1A1, RAPGEF2, KIF3A, ICAM5, ACTR2, TSPAN7, NTRK2, KIFAP3, NCKAP1, DMD, SEPTIN11, HNRNPK, ATAD1, CDC42, ADD2, NOS1AP, …	Pseudobulk
222	postsynaptic cytosol	2.59867e-05	0.000157776	0.57561	-0.607002	-2.05094	39	VAMP2, CALM3, CALM1, RIMS3, PIN1, SYT1, HOMER1, KIF5A, PLCB1, CAMK2A, GDA, NCS1, KIF5C, BAIAP2, CALM2	Pseudobulk
223	postsynaptic density	2.20225e-05	0.000143993	0.57561	-0.450234	-1.84894	128	VAMP2, RPL30, RPL14, RPL6, SYT1, FRMPD4, HOMER1, RPS3, RELN, CAMK2A, PRICKLE1, ARF1, RPL5, MAP1A, RAPGEF4, NEGR1, CD200, LZTS3, GRIP1, PCDH7, DRP2, ADGRA1, KALRN, DGKZ, PAK3, PJA2, PLEKHA5, PAK1, CAMK2B, CRTAC1, ROCK2, EIF4G2, ARHGAP44, BAIAP2, ANKS1B, CAMK1, NEURL1, NCKAP1, MPDZ, ALS2, DAPK1, ARHGAP32, RPS6KC1, CHMP2B, PPFIA2, RHEB, CHMP4B, INPP4A, DBN1, PLCB4, PURA, OPCML, UBE2V1, AGAP3, SNAP47…	Pseudobulk
224	postsynaptic density, intracellular component	0.0707071	0.125875	0.21925	-0.402621	-1.36978	42	GAPDH, CABP1, CFL1, PTK2B, FAM81A, PSD, NR3C1, DLGAP1, DLGAP2, CDKL5, NR3C2, BAIAP2, ANKS1B	Pseudobulk
225	postsynaptic modulation of chemical synaptic transmission	0.00159549	0.0056507	0.45506	-0.603847	-1.82153	25	NRGN, PLCB1, PTK2B, PPP3CA, CAMK4, SYNPO, RASGRF1, SORCS3, IQSEC1, RASGRF2, DCC, IGF1R, PRKACA, ATG5	Pseudobulk
226	presynapse	4.62435e-06	3.27558e-05	0.610527	-0.461963	-1.90549	133	CALY, YWHAH, GAP43, PRNP, THY1, CPLX1, CADPS2, CDK5R1, MAP1LC3B, CPLX2, YWHAG, DSTN, RAB6B, NAPB, PTK2B, GAD2, AMPH, RAPGEF4, CNTN6, GAD1, CADPS, GNB5, MRTFB, SEPTIN3, RGS7BP, PFN2, RGS7, RTN3, CD47, KALRN, CNRIP1, ROGDI, TRPC5, EPHA3, STX3, KCNJ6, PPFIA4, SPTBN2, SLC9A6, UNC13C, SYNJ1, NTRK2	Pseudobulk
227	presynaptic cytosol	0.000176138	0.00077582	0.518848	-0.564052	-1.93684	44	CALM3, CALM1, SYT1, SH3GL2, CAMK2A, ARL6IP5, STXBP1, PRKCB, NSF, GDI1, GDA, NCS1, PRKCE, PNKD, BAIAP2, ANKS1B, CALM2, MARCKS, STXBP5, SUMO1, PRKCG, PPFIA2, TRIM9, SUMO2	Pseudobulk
228	presynaptic modulation of chemical synaptic transmission	0.000582233	0.00224906	0.477271	-0.611008	-1.88159	27	NRN1, YWHAH, HTR2A, GLRA3, SYT12, CHRM2, DGKI, PFN2, ABCC8, NRXN3, ADCY1, PRKCE, NR3C2, GRIN3A, GRM7, GRM8	Pseudobulk
229	regulation of neurotransmitter receptor localization to postsynaptic specialization membrane	0.0239104	0.0483902	0.352488	-0.530436	-1.5649	23	OLFM1, CAMK2A, RAPGEF4, KALRN, EPB41L3, NETO2, NBEA, VPS26B, IQSEC2, MAP2K1, MAGI2	Pseudobulk
230	regulation of postsynapse assembly	0.524618	0.602602	0.0683111	-0.276907	-0.958038	46	SLC12A5, FLRT2, PSD, NEDD8, LZTS3, PCDH7, MAP1B, DCLK1, RTN4	Pseudobulk
231	regulation of postsynapse organization	0.855241	0.875849	0.0444181	-0.222308	-0.762862	43	DGKB, RAPGEF4, EPHA7, PAK3, CDKL5, BAIAP2, CHMP2B, HNRNPK, CDC42, RHEB, NRCAM, CHMP4B, PLPPR4, ABHD17C, LRFN2, WASL	Pseudobulk
232	regulation of postsynaptic membrane neurotransmitter receptor levels	0.309402	0.425473	0.0972151	-0.331767	-1.1029	37	CNTNAP2, FRRS1L, NRXN3, CACNG2, RAP2A, EFNB2, SLC9A6, HSP90AA1, NSG2, ALS2, CACNG8, YWHAE, DLG3, INPP4A, AGAP3, FLOT2, ATG5, PRKCI, SNX27, CPT1C, CAMK2G	Pseudobulk
233	regulation of postsynaptic neurotransmitter receptor endocytosis	0.335749	0.445916	0.113787	0.332484	1.08816	31	RNF220, HIP1, LPAR1, SYT17, OPHN1, PPP3R1, SIRT2, NUMB, VAC14, RNF216	Pseudobulk
234	regulation of presynapse assembly	0.187943	0.270766	0.132846	-0.432502	-1.24084	20	LRFN5, CLSTN3, NRG1, APP, MDGA2, SLITRK1, NTRK3, LRRTM3, NRXN1, IL1RAPL2	Pseudobulk
235	regulation of synapse assembly	0.0700005	0.125875	0.287805	0.493401	1.49494	21	SRGAP2C, SRGAP2B, NTN1, SRGAP2, SEMA4D, PPFIBP2	Pseudobulk
236	regulation of synapse organization	0.0352333	0.0696472	0.321776	-0.512379	-1.49097	22	RIMS3, SLITRK4, CDH8, SPARCL1, SEMA3A, CAMK1, PTPRT, NCKAP1, TUBA1A, SEPTIN11, SLITRK1	Pseudobulk
237	regulation of synaptic vesicle endocytosis	0.424028	0.510242	0.0813027	-0.355599	-1.03095	21	ACTB, ACTG1, SCAMP5, SYT11, SYT7, VAMP4, VPS35, KCNC3, PPP3CB, LRRK2, PIP5K1C, RAC1, CXADR	Pseudobulk
238	regulation of synaptic vesicle exocytosis	0.0401101	0.0774853	0.321776	-0.530598	-1.5383	21	SV2B, STXBP5L, PRKCB, NCS1, SYT7, STXBP5, PRKCG, PPFIA2	Pseudobulk
239	sfari	0.00220318	0.00693593	0.431708	-0.266889	-1.30289	825	VAMP2, SNAP25, SATB1, GABRG2, AP2M1, RIMS3, ELAVL2, CADPS2, KCNC2, GABRA4, SYT1, GABRB2, SLC12A5, FRMPD4, HCN1, NDUFA5, HOMER1, RPH3A, RPL10, GNAS, ATP2B1, YWHAG, ZNF385B, ITPR1, PLCB1, RELN, EEF1A2, GAS2, CAMK2A, CDH9, CNTN4, USP9Y, PRICKLE1, ACTB, BCL11A, MAP1A, SYN1, FGF14, PPP3CA, CAMK4, KCNA2, RAPGEF4, DGKI, CNTN5, NUAK1, CCSER1, STX1A, ATP1A1, CNTN6, LRFN5, GLIS1, CADPS, KHDRBS2, CHRM3, RIM…	Pseudobulk
240	synapse	1.25783e-09	5.34578e-08	0.788187	-0.485795	-2.07707	177	RPL30, RPL14, YWHAH, RPL37A, AP2M1, RPS24, TAGLN3, PDE10A, NUDT3, RPLP2, RPL6, ELAVL2, RPSA, RPL37, RPL11, PRKAR1A, RPS3, RPL10, YWHAG, MLF2, LIN7A, MAP1LC3A, CPNE4, EEF1A2, EEF2, SH3GL2, RPL13, CDH9, RPL5, PPP3CA, DMTN, RPS2, GNB5, RPS6KA6, SLITRK5, CLU, RTN3, PPP2R1A, RPL31, ELMOD1, ACTN1, PRKAR1B, TBC1D24, RPL22, NRG3, CNTN1, PPFIA4, RAP2A, FAM171B, PAK5, WIPF3, PGRMC2, ADGRB2, LRRTM4, CDH10, …	Pseudobulk
241	synapse adhesion between pre- and post-synapse	0.000507271	0.00205324	0.477271	-0.590089	-1.91427	33	EFNA5, CDH9, FLRT3, LRFN5, SLITRK5, LRRC4, NRG1, SPARCL1, EPHA3, CADM3, CDH10, TENM3, ITGA3, SLITRK1, CADM2, CDH6	Pseudobulk
242	synaptic vesicle	0.201058	0.284832	0.127505	-0.412101	-1.23201	24	AP2M1, DGKI, AP3M2, PICK1, STXBP5, AP3S1, PPFIA2, TRIM9, DMXL2, AP2A1, UBE3A, WDR7	Pseudobulk
243	synaptic vesicle endocytosis	0.0536332	0.101307	0.257206	-0.431629	-1.42762	36	AP2M1, SH3GL2, AMPH, SNCA, BTBD8, CLTB, PACSIN1, DNM1, AP3M2, SNAP91, RAB27B, CLTC	Pseudobulk
244	transmitter-gated ion channel activity involved in regulation of postsynaptic membrane potential	1.19624e-07	1.69468e-06	0.690132	-0.774249	-2.33555	25	GABRG2, GABRA1, GABRA4, GABRB2, GABRD, GLRB, GRIN1, GABRG3, GRIN2A, GABRB3, GRIN2B, GRIK1, GRIA3, GABRA2, GABRB1, GABRA3, GRIK2, GRIN3A, GRIA4, GRIA2, GABRA5	Pseudobulk
