# Supplementary material for: Cell-type-informed genotyping of mosaic focal epilepsies reveals cell-autonomous and non-cell-autonomous disease-associated transcriptional programs
Source: Proc Natl Acad Sci U S A. 2025 Jul 17;122(29):e2509622122. doi: 10.1073/pnas.2509622122 (PMC12305027; doi:10.1073/pnas.2509622122)
Supplement: Supplementary file 7 — Dataset S06 (XLSX) [file pnas.2509622122.sd06.xlsx]

## Sheet: Astro
Dataset S6. Differentially expressed genes between FCD2 case (pct.1) and mTLE (pct.2) for each cell type in the dataset calculated on snRNA-seq data using Seurat FindMarkers. P-values and adjusted p-values correspond to the Wilcoxon rank sum test and Benjamini-Hotchberg correction. Positive avg_log2FC values mean overexpression in FCD2. GSEA results are also reported in a separate sheet.
	p_val	avg_log2FC	pct.1	pct.2	p_val_adj
MT-CO1	0.588319	3.86391	0.141	0.162	1
MT-ATP6	0.00489789	3.77058	0.12	0.102	1
KCNMB2	5.13516e-94	3.16126	0.402	0.126	1.90838e-89
MT-CO3	0.365777	3.05765	0.138	0.162	1
LRRC7	5.32268e-110	2.769	0.554	0.292	1.97807e-105
MT-ND4	0.0782641	2.73603	0.116	0.109	1
HES4	1.45753e-51	2.57708	0.295	0.109	5.41663e-47
DAB1	5.97226e-94	2.43516	0.505	0.246	2.21947e-89
SLAIN1	6.69344e-42	2.35054	0.271	0.104	2.48748e-37
MVD	1.00697e-40	2.33422	0.318	0.157	3.7422e-36
PABPN1	1.3738e-78	2.24149	0.505	0.282	5.10546e-74
TAFA1	1.86735e-143	2.17184	0.684	0.437	6.93963e-139
P2RY12	4.46229e-07	2.13901	0.156	0.11	0.0165832
KCND2	2.60098e-152	2.097	0.609	0.235	9.666e-148
SVIL	0.00014274	2.01638	0.14	0.106	1
MTSS1	7.01017e-28	2.00957	0.236	0.107	2.60519e-23
DGKB	3.60236e-167	1.99829	0.623	0.195	1.33875e-162
CYP51A1	3.85838e-35	1.97428	0.309	0.161	1.43389e-30
HMGCS1	2.03598e-74	1.9642	0.475	0.243	7.56631e-70
FTH1	1.70999e-17	1.95368	0.205	0.112	6.35485e-13
APBB2	9.72799e-88	1.91681	0.563	0.35	3.61521e-83
PLD5	5.52535e-26	1.91509	0.446	0.374	2.05339e-21
WNT5B	1.36318e-20	1.88177	0.206	0.106	5.066e-16
NTNG1	2.03585e-63	1.83662	0.392	0.158	7.56583e-59
LPAR1	2.58975e-27	1.83141	0.307	0.184	9.6243e-23
ACAT2	1.81889e-32	1.81508	0.301	0.158	6.75954e-28
HMGCR	5.75669e-30	1.80012	0.307	0.171	2.13936e-25
KIF26B	4.82994e-17	1.78084	0.212	0.12	1.79495e-12
PNPLA3	1.01555e-12	1.76567	0.202	0.128	3.7741e-08
ACTG1	5.45868e-10	1.75517	0.177	0.113	2.02861e-05
PTPRE	1.82874e-33	1.72845	0.323	0.17	6.79616e-29
MSMO1	2.6934e-49	1.72209	0.429	0.255	1.00095e-44
PIK3R3	5.7162e-36	1.69179	0.387	0.236	2.12431e-31
AFF3	5.98403e-42	1.69143	0.432	0.265	2.22384e-37
CADPS	2.2789e-91	1.65565	0.649	0.491	8.46909e-87
SMARCC2	4.39272e-13	1.6322	0.214	0.138	1.63247e-08
HNRNPDL	5.84335e-45	1.60805	0.503	0.367	2.17157e-40
SC5D	6.9065e-12	1.60426	0.186	0.117	2.56666e-07
COL11A1	4.16604e-52	1.60115	0.506	0.333	1.54822e-47
YWHAQ	3.3671e-14	1.58999	0.198	0.116	1.25131e-09
SETBP1	1.45425e-59	1.58232	0.49	0.288	5.40444e-55
ATP2B1	2.86371e-07	1.57783	0.154	0.106	0.0106424
WIPF1	1.27764e-11	1.57115	0.21	0.137	4.74809e-07
GSTM2	9.7134e-14	1.55692	0.181	0.103	3.60979e-09
UNC5D	1.30321e-124	1.55268	0.669	0.361	4.84314e-120
CALN1	7.57289e-29	1.53581	0.297	0.162	2.81431e-24
FASN	2.35908e-12	1.52734	0.219	0.146	8.76705e-08
RGS6	4.11747e-63	1.50086	0.431	0.195	1.53018e-58
CEMIP	5.10909e-15	1.49723	0.233	0.148	1.89869e-10
MT-CYB	2.36204e-11	1.48883	0.104	0.175	8.77805e-07
RAC1	0.0229477	1.47017	0.132	0.113	1
SYN3	9.26706e-06	1.45264	0.157	0.115	0.344392
TANC2	8.05955e-50	1.43579	0.57	0.433	2.99517e-45
PEBP1	0.145226	1.43439	0.146	0.137	1
N4BP2	6.48979e-09	1.43392	0.19	0.132	0.00024118
GPCPD1	4.73014e-32	1.43353	0.387	0.246	1.75786e-27
TMEM65	1.21972e-12	1.43036	0.221	0.146	4.53283e-08
RPL5	2.18513e-10	1.4282	0.183	0.117	8.1206e-06
ATP5F1A	1.00777e-13	1.42394	0.189	0.11	3.74516e-09
PPM1H	3.12518e-18	1.42346	0.222	0.122	1.16141e-13
SMC3	1.03655e-06	1.42262	0.177	0.13	0.0385214
SSB	5.19109e-05	1.41161	0.139	0.102	1
GPC6	1.21192e-116	1.4109	0.584	0.223	4.50385e-112
C2CD5	7.20021e-15	1.40232	0.461	0.437	2.67581e-10
NKAIN4	5.21997e-19	1.39637	0.322	0.219	1.9399e-14
SIPA1L2	4.86521e-17	1.39349	0.235	0.137	1.80806e-12
MAP1B	1.9821e-14	1.39338	0.202	0.115	7.36606e-10
ITIH4	1.89587e-08	1.38886	0.176	0.12	0.000704564
LPGAT1	1.82185e-17	1.38323	0.291	0.193	6.77054e-13
RTN4	1.21161e-13	1.3828	0.394	0.344	4.50272e-09
ACLY	9.98956e-08	1.37639	0.196	0.143	0.00371242
FSIP2	9.29031e-09	1.37584	0.252	0.193	0.000345256
GRIA1	1.65173e-55	1.37393	0.375	0.152	6.13831e-51
PCSK6	8.36467e-09	1.37287	0.168	0.11	0.000310856
BICC1	4.22304e-39	1.35609	0.515	0.377	1.56941e-34
HSD17B7	2.57057e-11	1.34748	0.22	0.147	9.55302e-07
CSPG5	4.88114e-26	1.33398	0.445	0.351	1.81398e-21
CALM1	7.33263e-05	1.33284	0.141	0.195	1
FASTKD1	7.06426e-21	1.33192	0.376	0.276	2.62529e-16
MAP3K1	2.00824e-07	1.32809	0.152	0.102	0.00746324
GLIPR1L1	4.31004e-06	1.3191	0.156	0.111	0.160174
INSIG1	4.06231e-23	1.31727	0.321	0.206	1.50967e-18
GPR137C	6.49513e-09	1.31719	0.213	0.154	0.000241379
WSB1	1.79179e-75	1.31563	0.714	0.666	6.65881e-71
PTPRN2	0.0167623	1.31552	0.117	0.148	1
CCP110	1.51042e-05	1.31304	0.156	0.115	0.561316
IDH1	4.57567e-21	1.30921	0.42	0.336	1.70046e-16
GRIP1	1.02211e-30	1.30847	0.298	0.149	3.79846e-26
BZW1	3.05569e-08	1.30773	0.163	0.107	0.00113559
SH3BP2	3.96637e-11	1.30224	0.323	0.261	1.47402e-06
HES1	1.83962e-15	1.2899	0.284	0.198	6.83657e-11
MAP2	5.97369e-10	1.28207	0.381	0.34	2.22e-05
MLLT1	0.010829	1.27148	0.127	0.106	1
ATG12	8.03958e-07	1.25926	0.176	0.127	0.0298775
SHOC1	2.09667e-09	1.25266	0.293	0.232	7.79184e-05
SEC62	6.97047e-05	1.24895	0.311	0.282	1
FDPS	2.04551e-07	1.24552	0.357	0.321	0.00760174
GPR155	5.33848e-12	1.24446	0.279	0.206	1.98394e-07
EEPD1	1.04331e-18	1.2424	0.388	0.294	3.87724e-14
KAT2A	1.32412e-06	1.23798	0.273	0.232	0.0492083
FRMD4A	1.97483e-11	1.23012	0.641	0.735	7.33905e-07
WWC2	2.77368e-11	1.22554	0.273	0.197	1.03078e-06
TM7SF2	0.0106206	1.22512	0.136	0.117	1
DNM1	0.000341303	1.22429	0.15	0.117	1
ADGRB1	1.01582e-09	1.22184	0.331	0.275	3.77511e-05
VASH1	0.0304317	1.22154	0.119	0.102	1
NSUN2	8.22926e-09	1.21747	0.224	0.162	0.000305824
ATP1B3	0.08159	1.21464	0.226	0.217	1
XYLT1	0.000105269	1.21252	0.301	0.27	1
PHTF2	1.89531e-15	1.2073	0.363	0.277	7.04354e-11
TRAF4	0.00240282	1.2055	0.143	0.117	1
PLAGL1	4.26687e-16	1.20106	0.359	0.273	1.5857e-11
C1orf56	0.611386	1.19657	0.103	0.11	1
MYH9	5.70312e-09	1.19506	0.247	0.183	0.000211945
ARPC5	0.470049	1.18403	0.109	0.106	1
SLC4A8	2.83615e-10	1.18358	0.268	0.201	1.054e-05
SELENOW	8.45751e-05	1.18067	0.293	0.266	1
PEX5L	0.000724354	1.16851	0.15	0.119	1
RPL37A	0.129355	1.16827	0.118	0.106	1
LENG8	3.93505e-11	1.16637	0.315	0.247	1.46238e-06
SREK1	8.79491e-07	1.16262	0.425	0.408	0.0326845
NONO	7.40522e-05	1.14859	0.156	0.118	1
HES6	2.85338e-05	1.14418	0.156	0.116	1
UPF3A	2.38004e-29	1.13028	0.623	0.605	8.84495e-25
FDFT1	1.6501e-16	1.12512	0.482	0.431	6.13227e-12
PRPF38B	0.0280933	1.12468	0.267	0.258	1
RALGPS2	8.68087e-06	1.12421	0.238	0.19	0.322607
CACNA1A	3.21697e-08	1.12043	0.333	0.286	0.00119552
ADGRG2	0.000116907	1.11823	0.151	0.115	1
ABCA2	0.00949621	1.11786	0.142	0.121	1
QTRT1	1.54795e-06	1.10428	0.305	0.262	0.0575263
DIAPH2	6.43223e-07	1.10411	0.285	0.232	0.0239041
OSBPL3	5.45395e-28	1.10072	0.489	0.371	2.02685e-23
HSD17B6	3.12035e-06	1.10046	0.2	0.154	0.115962
PAPPA	0.0310875	1.09938	0.211	0.199	1
DIMT1	0.00011179	1.0986	0.156	0.121	1
FRY	0.00807452	1.09843	0.178	0.158	1
NREP	5.76785e-07	1.09369	0.252	0.204	0.0214351
INTS12	1.39781e-05	1.09092	0.288	0.254	0.519468
HMGN2	0.000619201	1.08752	0.223	0.194	1
B4GALNT4	0.00677479	1.08352	0.376	0.382	1
CROT	0.000247377	1.08167	0.179	0.143	1
PAG1	9.89418e-09	1.07752	0.317	0.255	0.000367698
GRIA4	0.245465	1.07061	0.225	0.227	1
SDK1	0.000162694	1.07033	0.28	0.251	1
ST8SIA1	6.2806e-15	1.07032	0.418	0.346	2.33406e-10
BIVM	5.89653e-06	1.07006	0.144	0.101	0.219133
IDI1	1.90368e-14	1.06905	0.304	0.221	7.07466e-10
COX5B	0.00100274	1.06817	0.14	0.11	1
POLR2J3	6.09114e-21	1.06439	0.515	0.474	2.26365e-16
SHC3	8.29605e-07	1.06333	0.268	0.217	0.0308306
C16orf74	3.11445e-05	1.06294	0.204	0.164	1
USP9Y	1.05158e-14	1.06111	0.204	0.115	3.90799e-10
SRSF2	4.3885e-09	1.05844	0.238	0.177	0.00016309
SERBP1	0.000116176	1.05653	0.157	0.117	1
FAM133B	7.3801e-13	1.05594	0.468	0.429	2.74267e-08
ARX	0.142128	1.05428	0.142	0.133	1
APAF1	0.0191616	1.0536	0.132	0.113	1
LTBP1	2.21899e-41	1.05231	0.608	0.505	8.24642e-37
C1QTNF7	0.998877	1.04531	0.134	0.139	1
WBP1	0.0018651	1.04128	0.138	0.109	1
CSRNP3	9.4919e-24	1.04068	0.494	0.392	3.52747e-19
NEGR1	2.04168e-08	1.0369	0.452	0.429	0.00075875
GFPT1	0.00284671	1.03628	0.151	0.125	1
RASAL2	0.00603681	1.03172	0.327	0.32	1
BARD1	0.000604236	1.02956	0.196	0.164	1
ETNK1	1.51784e-12	1.02902	0.429	0.374	5.64073e-08
ACSS2	0.00375983	1.0283	0.247	0.225	1
NDUFB1	0.00177875	1.02728	0.136	0.108	1
REEP5	3.61898e-06	1.02545	0.183	0.135	0.134492
SMC6	0.000265383	1.02488	0.258	0.225	1
CHST9	0.459304	1.02371	0.222	0.229	1
ANKUB1	0.000334653	1.02239	0.406	0.409	1
WDR36	0.149507	1.01999	0.112	0.102	1
TVP23A	9.63218e-05	1.01771	0.154	0.117	1
LSM8	0.000933517	1.01521	0.15	0.12	1
DNER	2.15051e-20	1.01387	0.516	0.447	7.99192e-16
GAPDH	0.544327	1.00548	0.103	0.113	1
NLGN4Y	4.1218e-13	1.00018	0.206	0.123	1.53178e-08
MMAB	0.00107717	0.996958	0.202	0.172	1
PPP1R9A	1.73559e-21	0.991016	0.792	0.928	6.44999e-17
SRSF12	0.0227848	0.988726	0.12	0.101	1
EFCAB13	0.0743822	0.982285	0.235	0.228	1
TEX10	0.00460034	0.980828	0.192	0.168	1
MYO9B	0.00166385	0.979884	0.236	0.209	1
C2orf88	0.571401	0.971754	0.278	0.29	1
UNC13A	0.00121602	0.969898	0.154	0.124	1
GSTK1	0.000182918	0.967419	0.217	0.18	1
KIF5C	2.22996e-05	0.966997	0.253	0.206	0.828721
RGN	6.32495e-07	0.96234	0.225	0.176	0.0235054
AMMECR1	0.0289754	0.959993	0.241	0.228	1
LMO2	5.68385e-10	0.957388	0.193	0.124	2.11229e-05
PGP	0.0182192	0.953593	0.357	0.358	1
FILIP1L	0.666423	0.951814	0.212	0.22	1
MYRIP	1.91769e-05	0.95102	0.239	0.195	0.71267
DCP2	0.0055621	0.948097	0.198	0.172	1
TMEM59	1.10537e-06	0.947616	0.206	0.154	0.041079
LRRTM1	0.00244284	0.946766	0.135	0.107	1
PARP2	0.0127501	0.944888	0.129	0.107	1
MFGE8	1.95896e-08	0.940311	0.408	0.373	0.000728009
PGAP1	1.49623e-09	0.938717	0.392	0.34	5.56043e-05
AACS	0.00959787	0.938704	0.216	0.197	1
WDR6	0.000565037	0.937049	0.284	0.255	1
PARP14	0.756941	0.935167	0.236	0.255	1
IFT20	0.000740791	0.933473	0.14	0.11	1
TGFBR1	0.0178825	0.929963	0.17	0.15	1
FUS	3.89717e-10	0.929778	0.531	0.541	1.44831e-05
ID2	6.27327e-06	0.928358	0.339	0.303	0.233133
ADAM9	0.367183	0.927366	0.148	0.145	1
STXBP6	2.64129e-22	0.927223	0.332	0.205	9.81581e-18
LZTS3	0.319828	0.927117	0.109	0.102	1
RBM3	0.204451	0.924061	0.16	0.153	1
SCAI	3.50359e-10	0.922426	0.403	0.348	1.30204e-05
FOXN2	1.25861e-07	0.916358	0.388	0.348	0.00467736
M6PR	0.187184	0.914771	0.166	0.158	1
JKAMP	0.0119751	0.91457	0.199	0.177	1
NAT8L	0.108974	0.914471	0.279	0.286	1
ZC3HAV1	0.480471	0.911477	0.111	0.107	1
PSIP1	0.195095	0.91037	0.214	0.207	1
DCBLD2	0.000329157	0.909725	0.218	0.183	1
GNB4	0.00307895	0.909179	0.228	0.202	1
ANGPT2	0.0779257	0.908779	0.165	0.151	1
DDR1	0.189484	0.908161	0.186	0.181	1
HNRNPH1	0.000145271	0.906109	0.452	0.454	1
RDH11	0.00178201	0.905687	0.295	0.276	1
C4orf19	6.87939e-10	0.90525	0.506	0.497	2.55659e-05
SPCS3	0.608721	0.905003	0.102	0.11	1
STRADB	0.0224515	0.902781	0.295	0.292	1
LBR	0.480879	0.902167	0.167	0.166	1
DYNC1I2	0.06703	0.900949	0.232	0.222	1
GGCX	0.106154	0.900398	0.141	0.128	1
PABPC1	0.0853474	0.899459	0.28	0.276	1
ROBO1	0.111584	0.899458	0.394	0.419	1
TIAL1	0.00653448	0.897613	0.277	0.258	1
CSE1L	0.0994834	0.897548	0.163	0.151	1
ANKRA2	0.214222	0.896255	0.116	0.107	1
UBLCP1	0.210057	0.896141	0.132	0.124	1
MBD4	0.18951	0.89575	0.148	0.139	1
NLGN2	0.0331715	0.893927	0.222	0.208	1
METTL4	0.0807475	0.892665	0.125	0.112	1
HAGHL	0.000554687	0.891969	0.19	0.156	1
ZFP36L2	0.0674163	0.88876	0.246	0.24	1
REXO2	0.0558234	0.887783	0.213	0.202	1
CCDC14	1.10077e-09	0.886466	0.483	0.449	4.09079e-05
CLK1	0.000759433	0.886035	0.269	0.24	1
PCMTD2	0.0471193	0.885654	0.173	0.157	1
RGR	1.28535e-09	0.881863	0.284	0.221	4.77673e-05
MAT2A	1.55878e-15	0.881369	0.514	0.468	5.79289e-11
MYEF2	6.38539e-09	0.8809	0.419	0.377	0.0002373
ENTPD2	0.196313	0.880837	0.108	0.124	1
METTL3	0.0407661	0.88018	0.142	0.125	1
SEMA6A	5.36961e-22	0.879941	0.494	0.378	1.99551e-17
PRSS23	0.000582797	0.87976	0.225	0.192	1
CBL	0.00025993	0.876617	0.295	0.267	1
MFSD4B	0.0254685	0.876065	0.462	0.504	1
LEPROTL1	0.071319	0.875686	0.122	0.107	1
IL7	0.615759	0.875391	0.25	0.261	1
SCAMP4	0.244535	0.874355	0.126	0.118	1
ANKRD10	6.30956e-05	0.873343	0.464	0.468	1
ZNF682	0.0414473	0.872737	0.174	0.158	1
PAM	2.4238e-08	0.871229	0.381	0.325	0.000900757
POLG2	0.0632712	0.870316	0.139	0.124	1
PRKD3	0.102486	0.86984	0.249	0.24	1
PRKCQ	0.165131	0.869737	0.24	0.239	1
SPATS2	3.16424e-08	0.867867	0.349	0.293	0.00117593
OXR1	0.000870722	0.866905	0.434	0.463	1
NEXMIF	1.20406e-07	0.866585	0.274	0.215	0.00447464
HEATR1	0.208605	0.863222	0.153	0.145	1
SDAD1	0.32056	0.862333	0.159	0.152	1
NEXN	0.139112	0.861082	0.124	0.113	1
CAMK4	1.22036e-15	0.860804	0.429	0.339	4.53521e-11
DLG1	7.74945e-18	0.860575	0.623	0.608	2.87993e-13
ABHD3	0.0012429	0.860475	0.355	0.34	1
RHBDL3	0.000233759	0.85811	0.433	0.441	1
PPP1R12C	0.0753013	0.857583	0.129	0.115	1
OAT	3.4965e-06	0.857564	0.31	0.267	0.129941
EPM2AIP1	0.0310515	0.857023	0.265	0.254	1
TMEM68	0.0102375	0.855978	0.138	0.115	1
RGS17	0.16259	0.855844	0.216	0.21	1
PRKAA2	3.86148e-05	0.854621	0.276	0.234	1
OMG	0.271286	0.852767	0.274	0.28	1
MEF2C	1.63598e-09	0.852387	0.346	0.488	6.0798e-05
CBX3	0.672535	0.851875	0.139	0.147	1
NAGK	0.111725	0.851835	0.123	0.11	1
UGCG	0.000157782	0.851763	0.144	0.108	1
PPM1E	2.03247e-05	0.851394	0.246	0.2	0.755328
HKDC1	0.663156	0.848691	0.15	0.151	1
EDDM13	0.0415569	0.847848	0.142	0.125	1
KAZN	2.09555e-26	0.846418	0.537	0.391	7.78769e-22
CCT4	0.387887	0.846196	0.145	0.141	1
STIMATE	0.00150159	0.846073	0.241	0.212	1
HMGN1	6.13279e-07	0.843261	0.315	0.266	0.0227913
MICOS10	0.770755	0.839983	0.153	0.162	1
G2E3	0.0204956	0.83938	0.229	0.21	1
ZNRF2	0.0475369	0.83906	0.255	0.244	1
UQCRH	0.0230022	0.838463	0.14	0.119	1
DCTN5	0.000943567	0.838254	0.208	0.175	1
INSIG2	0.442355	0.837349	0.107	0.102	1
MORF4L2	0.0274453	0.836067	0.16	0.139	1
GLCCI1	1.08974e-12	0.83415	0.588	0.589	4.04981e-08
PAGR1	0.452892	0.833551	0.124	0.136	1
MSH6	0.164362	0.833529	0.135	0.125	1
SRSF6	0.103188	0.8316	0.223	0.214	1
TSBP1	0.401515	0.830895	0.118	0.131	1
LYRM2	0.0109863	0.829886	0.258	0.236	1
OSTC	0.483638	0.829596	0.123	0.12	1
IFNGR2	0.0266073	0.828858	0.293	0.284	1
GUF1	0.285074	0.826529	0.117	0.11	1
MAN2A2	0.00402083	0.825998	0.136	0.109	1
SPTLC2	0.787754	0.825244	0.256	0.273	1
SRP72	0.501888	0.823456	0.169	0.169	1
PAPOLG	0.682054	0.820754	0.118	0.117	1
FNIP2	0.491995	0.820553	0.227	0.247	1
SLF1	0.131745	0.820181	0.154	0.143	1
CHAC2	0.418508	0.819705	0.129	0.125	1
BORCS7	0.242456	0.8194	0.119	0.11	1
CARD19	0.13761	0.817533	0.155	0.144	1
TDG	0.0492609	0.817404	0.205	0.19	1
MPZL1	0.115549	0.817359	0.306	0.307	1
MAK	0.227027	0.817252	0.326	0.345	1
PDE3A	2.77348e-14	0.815969	0.556	0.527	1.03071e-09
ETV1	0.000323789	0.814081	0.38	0.366	1
PSMA3	0.0495206	0.812959	0.287	0.277	1
CCAR1	0.046366	0.812293	0.459	0.485	1
TMEM106B	0.414376	0.812088	0.218	0.221	1
CCDC186	0.0243465	0.811925	0.203	0.185	1
LRFN2	3.88346e-08	0.811085	0.286	0.225	0.00144321
RNF180	4.70429e-05	0.80968	0.425	0.41	1
LYN	0.0315088	0.809529	0.276	0.27	1
ASPA	0.0476604	0.808824	0.176	0.16	1
FGFR1OP2	0.140164	0.80811	0.235	0.232	1
PABPC4	0.00589011	0.807989	0.126	0.157	1
NUF2	0.723499	0.807662	0.116	0.115	1
ARMC1	0.0913039	0.807056	0.23	0.222	1
PABPC1L	0.137708	0.806796	0.115	0.103	1
FAAH2	0.00223041	0.805639	0.139	0.111	1
MDM4	0.00269739	0.804583	0.496	0.531	1
GATAD1	3.8832e-05	0.804465	0.429	0.426	1
LSS	0.597214	0.804065	0.392	0.441	1
AP3M2	0.138867	0.802171	0.124	0.111	1
LHFPL2	0.611566	0.800195	0.19	0.204	1
ZNF506	0.0390384	0.800078	0.316	0.314	1
LRRC8C	0.00184966	0.799938	0.283	0.258	1
SMARCC1	2.12556e-05	0.799031	0.553	0.6	0.789923
SOAT1	0.860045	0.798755	0.132	0.134	1
LRRC4C	7.86153e-87	0.797895	0.871	0.891	2.92158e-82
ZNF546	0.00903485	0.797797	0.175	0.151	1
FAM184B	0.208679	0.797276	0.146	0.137	1
CARD8	0.0361246	0.79695	0.194	0.175	1
DUT	0.0266946	0.794665	0.13	0.11	1
MMD2	7.2972e-25	0.794381	0.775	0.896	2.71186e-20
PREPL	0.00131159	0.794247	0.373	0.364	1
ENY2	0.412883	0.793721	0.155	0.15	1
TMEM41B	0.00127003	0.792646	0.368	0.357	1
C11orf80	0.00510282	0.791241	0.198	0.172	1
TGOLN2	0.601077	0.790484	0.162	0.162	1
MTX3	0.432463	0.788789	0.125	0.121	1
CCDC138	0.0493413	0.78801	0.162	0.146	1
UCKL1	0.000237456	0.787171	0.135	0.101	1
PTDSS1	0.0828105	0.786201	0.132	0.117	1
VPS36	0.00418902	0.786064	0.417	0.426	1
EYS	0.429334	0.784498	0.18	0.178	1
CD302	0.775348	0.784222	0.19	0.203	1
ZNF804B	0.897021	0.783928	0.104	0.106	1
DMWD	0.664	0.783106	0.189	0.189	1
TOPBP1	0.110585	0.782917	0.139	0.126	1
TMEM165	0.0428642	0.782792	0.395	0.411	1
ANO8	0.580528	0.782181	0.304	0.323	1
ATP8B1	0.1704	0.78135	0.238	0.235	1
CYFIP1	0.448417	0.780224	0.254	0.278	1
B3GALNT1	0.260206	0.779611	0.128	0.121	1
FLVCR1	0.0015581	0.779121	0.191	0.161	1
PSAP	0.0329218	0.778086	0.351	0.351	1
KLHL28	0.113514	0.777711	0.327	0.333	1
MDGA1	0.00145611	0.777515	0.133	0.103	1
ADAM23	0.000527377	0.777452	0.313	0.286	1
ATAD5	0.00380209	0.775871	0.21	0.183	1
CCNL2	0.230866	0.774896	0.433	0.473	1
HAVCR2	0.431915	0.774644	0.141	0.137	1
EBF4	0.0643359	0.774474	0.131	0.115	1
CTBP1	0.763186	0.77447	0.16	0.169	1
MCU	0.0869264	0.773642	0.253	0.246	1
NOVA1	2.28974e-16	0.773452	0.699	0.764	8.50938e-12
INPPL1	0.76866	0.773406	0.198	0.206	1
TRABD	0.980156	0.773194	0.133	0.138	1
DCAF16	0.320723	0.771671	0.149	0.143	1
MOSPD2	0.411075	0.771472	0.121	0.115	1
BLMH	0.698364	0.771276	0.162	0.162	1
EDA	0.0110885	0.770217	0.199	0.175	1
UFD1	0.289333	0.770046	0.134	0.126	1
HSPA4L	0.0733632	0.76946	0.199	0.186	1
AXIN2	0.179928	0.768539	0.143	0.132	1
ZNF404	0.00410427	0.767197	0.154	0.126	1
ABCC4	2.61094e-05	0.766866	0.218	0.171	0.970304
PLCD4	0.0254133	0.766813	0.188	0.169	1
ZNF432	0.113197	0.766459	0.139	0.126	1
PPP1R2	0.743188	0.766171	0.163	0.165	1
GNL3L	0.142214	0.766141	0.124	0.111	1
RBM45	0.165052	0.765174	0.144	0.134	1
CDK10	0.259695	0.763493	0.191	0.187	1
LSM5	0.797664	0.762117	0.109	0.108	1
SYPL1	0.163469	0.760247	0.152	0.143	1
ZFAND1	0.499578	0.758619	0.104	0.113	1
LUC7L3	1.62309e-14	0.756903	0.802	0.895	6.03191e-10
ZNF461	0.146197	0.756687	0.136	0.125	1
TMEM145	0.486406	0.756016	0.119	0.116	1
CA12	0.0410404	0.755874	0.174	0.156	1
TM2D3	0.109097	0.755354	0.127	0.113	1
SLC25A51	0.190294	0.753843	0.166	0.156	1
RFNG	0.663142	0.75339	0.131	0.13	1
SRSF3	0.861304	0.752883	0.2	0.209	1
PLXNC1	0.647524	0.751728	0.15	0.15	1
CTTNBP2NL	0.620678	0.747419	0.176	0.177	1
SLC35A1	0.0352156	0.747309	0.204	0.187	1
TMEM50A	0.61164	0.747166	0.112	0.11	1
NTN1	0.00757448	0.74712	0.132	0.108	1
MORN4	0.48021	0.746609	0.169	0.168	1
WWP1	0.0279151	0.746415	0.341	0.339	1
SDCBP	0.596767	0.744608	0.109	0.116	1
RAP1A	0.584314	0.743275	0.27	0.277	1
SDF4	0.0094735	0.743246	0.126	0.103	1
ADGRG1	0.146494	0.742006	0.428	0.46	1
EXOC6	0.000430283	0.741875	0.329	0.296	1
CHORDC1	0.597104	0.741854	0.141	0.139	1
MMS22L	0.297154	0.741532	0.188	0.184	1
RPS6KA3	0.0671615	0.741419	0.24	0.225	1
MTA1	0.211358	0.741153	0.24	0.239	1
CSRP1	0.13205	0.740678	0.455	0.561	1
CALD1	0.20108	0.739535	0.357	0.412	1
ZNF737	0.00589054	0.739106	0.166	0.139	1
POGLUT1	0.11162	0.738916	0.142	0.128	1
EIF3M	0.460099	0.738773	0.203	0.202	1
SLC16A3	0.00142809	0.738734	0.133	0.103	1
ZBTB8A	0.0945873	0.738723	0.192	0.179	1
FAM118B	0.0106874	0.738374	0.225	0.2	1
BNIP2	0.406784	0.737779	0.137	0.132	1
PCMT1	0.396702	0.735748	0.152	0.145	1
XPR1	1.53573e-07	0.734484	0.55	0.56	0.00570724
NHLRC3	0.347259	0.734462	0.21	0.206	1
DPY19L4	0.283392	0.734389	0.208	0.204	1
ZNF701	0.372616	0.734012	0.117	0.111	1
KIAA1549L	0.000299631	0.733631	0.198	0.159	1
C1orf131	0.699676	0.732302	0.108	0.106	1
ZNF431	0.0209656	0.731722	0.289	0.275	1
RELL1	0.16334	0.731714	0.305	0.314	1
CNIH4	0.629145	0.731599	0.107	0.105	1
PANK3	0.153744	0.73096	0.214	0.206	1
ANKRD6	1.8979e-05	0.73058	0.357	0.315	0.705315
BAG4	0.505528	0.730437	0.137	0.133	1
SAT2	0.0103776	0.729077	0.287	0.27	1
CACNB1	0.260785	0.728993	0.216	0.214	1
AP3S1	0.259719	0.728888	0.215	0.212	1
SHB	0.000342058	0.728577	0.174	0.136	1
NID1	0.0168614	0.728337	0.289	0.271	1
SH3D19	0.57788	0.72767	0.326	0.346	1
CACNA2D1	0.000117634	0.7256	0.514	0.53	1
FUBP1	0.15269	0.72434	0.377	0.395	1
MAP2K6	2.69528e-07	0.722973	0.251	0.191	0.0100165
RAB14	0.651295	0.722296	0.122	0.12	1
FEZ1	0.743502	0.72224	0.285	0.307	1
ARSG	0.522767	0.7219	0.173	0.173	1
TRIB2	0.1948	0.721225	0.153	0.144	1
MCMBP	0.284611	0.720499	0.169	0.162	1
ARFGAP1	0.162835	0.720413	0.178	0.169	1
TSNARE1	0.0113939	0.720185	0.188	0.165	1
SLC9B2	0.0177915	0.719722	0.164	0.142	1
SLC44A1	0.219612	0.719501	0.432	0.47	1
LMBR1L	0.330756	0.719201	0.134	0.128	1
TMX4	0.704512	0.71787	0.11	0.108	1
ACSL4	0.00306563	0.71661	0.251	0.225	1
OBI1	0.109741	0.716397	0.148	0.135	1
CCNL1	0.0061801	0.716206	0.295	0.273	1
MAN2C1	0.718915	0.7159	0.191	0.204	1
PIK3C2B	0.0379435	0.715677	0.187	0.169	1
ZBED5	0.1276	0.715542	0.227	0.218	1
BROX	0.0265554	0.715118	0.136	0.115	1
PRPF39	0.69889	0.714979	0.174	0.184	1
RNF145	0.131846	0.71435	0.234	0.225	1
BCAN	0.0088285	0.714199	0.421	0.435	1
ZBTB41	0.491209	0.714075	0.17	0.168	1
RASA1	0.00572504	0.713513	0.565	0.639	1
ANTKMT	0.576829	0.713197	0.104	0.101	1
IGDCC3	0.211914	0.712462	0.244	0.24	1
HMGN3	0.000688859	0.712413	0.556	0.618	1
HMG20B	0.670925	0.712367	0.101	0.106	1
ORMDL1	0.149222	0.711922	0.383	0.407	1
ZNF555	0.996415	0.711564	0.122	0.124	1
DDX5	1.4227e-12	0.71115	0.641	0.708	5.28718e-08
NOL8	0.124679	0.711037	0.125	0.143	1
KCNIP1	3.54019e-10	0.710751	0.513	0.462	1.31564e-05
HNRNPLL	0.961885	0.709834	0.243	0.259	1
ADGRL1	0.00622025	0.709591	0.274	0.253	1
CALU	0.330698	0.709432	0.247	0.247	1
TMED4	0.199427	0.709212	0.132	0.149	1
PTGFRN	0.0227743	0.708941	0.172	0.149	1
TAF1D	0.45394	0.708807	0.431	0.474	1
POLR2B	0.954192	0.707166	0.24	0.255	1
RCBTB1	0.298219	0.70626	0.15	0.142	1
SF3B1	0.0580655	0.705633	0.447	0.478	1
METTL21A	0.119959	0.704211	0.168	0.155	1
LIMA1	0.872135	0.704144	0.217	0.23	1
DNAJC18	0.21002	0.703607	0.163	0.154	1
CACNG7	0.0346133	0.703416	0.25	0.234	1
COLGALT2	0.963281	0.702897	0.25	0.266	1
POLR2H	0.819922	0.702848	0.128	0.135	1
LMO4	0.0266002	0.702718	0.136	0.164	1
MITD1	0.126925	0.702706	0.167	0.154	1
ANGEL2	0.41748	0.702066	0.273	0.28	1
ZNF552	0.0231786	0.701013	0.149	0.128	1
DPP7	0.0822695	0.700424	0.236	0.228	1
DBNL	0.224581	0.699839	0.12	0.11	1
TRPV3	0.126692	0.699638	0.115	0.102	1
TNK2	0.359226	0.698979	0.3	0.311	1
UBE2J1	0.832791	0.698584	0.206	0.218	1
LIPA	0.204105	0.696738	0.223	0.217	1
SNRNP70	4.39369e-05	0.696501	0.628	0.699	1
PYGM	0.117502	0.695916	0.152	0.139	1
CCDC18	0.361447	0.69576	0.223	0.246	1
MARK1	0.00103589	0.694482	0.469	0.479	1
DTX3	0.0931736	0.694362	0.117	0.104	1
PJA2	0.755096	0.694277	0.436	0.519	1
TRIM73	0.058881	0.692868	0.176	0.16	1
HSP90AA1	1.70131e-07	0.692444	0.249	0.336	0.00632257
PDE6D	0.0299726	0.692201	0.287	0.276	1
DISP3	0.0378203	0.691999	0.192	0.173	1
CDK9	0.471633	0.691892	0.143	0.14	1
SRSF1	0.129159	0.691348	0.225	0.217	1
SELENOI	0.1161	0.690038	0.284	0.282	1
PRH1	0.00047206	0.68955	0.502	0.527	1
ING4	0.169647	0.688988	0.139	0.128	1
NCAN	8.39031e-05	0.688976	0.62	0.69	1
PXK	0.473515	0.687782	0.257	0.263	1
DMD	4.33507e-07	0.685782	0.63	0.689	0.0161104
OGT	0.000456384	0.685469	0.375	0.359	1
ELOA	0.407561	0.685109	0.106	0.115	1
DLG2	2.42566e-65	0.684969	0.903	0.947	9.01447e-61
NFU1	0.258322	0.684847	0.153	0.146	1
PID1	9.88256e-05	0.684299	0.394	0.359	1
FAM149A	0.179795	0.683616	0.103	0.117	1
NEK3	0.777023	0.682617	0.151	0.151	1
UCHL3	0.618182	0.682321	0.127	0.125	1
LRCH1	0.0292502	0.682295	0.167	0.197	1
ENKUR	0.0863537	0.681755	0.218	0.208	1
ZNF112	0.488576	0.681739	0.127	0.123	1
DNAJC13	0.974656	0.680935	0.287	0.31	1
ERO1B	0.0607443	0.680147	0.294	0.287	1
DOT1L	0.442908	0.679993	0.147	0.143	1
CARNMT1	0.11182	0.679267	0.146	0.133	1
KCTD6	0.0143011	0.679198	0.177	0.154	1
CDK5RAP3	0.731324	0.678868	0.23	0.246	1
ZNF519	0.0289545	0.678326	0.139	0.119	1
INTS1	0.0608211	0.678149	0.152	0.137	1
ZNF195	0.631647	0.677637	0.121	0.128	1
FAR1	0.0207152	0.677082	0.439	0.458	1
ANAPC5	0.937005	0.676996	0.302	0.328	1
RHOT2	0.913015	0.676451	0.192	0.2	1
NDRG4	0.132769	0.676171	0.33	0.337	1
RAI14	0.251234	0.676008	0.292	0.296	1
PUS7L	0.110063	0.675508	0.24	0.232	1
DDB2	0.232412	0.675376	0.128	0.118	1
ZNRF1	0.0524383	0.674948	0.221	0.204	1
SEC61A2	0.0354115	0.674691	0.247	0.232	1
DNAJB11	0.647805	0.674653	0.12	0.118	1
TMEM184C	0.93685	0.674524	0.199	0.206	1
FBN1	0.598902	0.674503	0.299	0.309	1
CHTOP	0.210723	0.673017	0.23	0.224	1
DENND5A	0.0063831	0.672168	0.491	0.511	1
EAF2	0.160666	0.671969	0.342	0.35	1
MSL1	0.803264	0.671748	0.251	0.27	1
BTBD3	0.730772	0.67167	0.172	0.173	1
UCHL5	0.994815	0.671232	0.134	0.136	1
USP32	0.0561751	0.670648	0.466	0.507	1
USP13	0.287606	0.670317	0.187	0.18	1
ZNF583	0.362309	0.670043	0.125	0.119	1
LARP7	0.179029	0.669908	0.228	0.258	1
CCDC112	0.332383	0.669663	0.13	0.123	1
VWCE	0.072172	0.668235	0.168	0.195	1
TNC	8.12585e-116	0.66744	0.586	0.199	3.01981e-111
NOM1	0.212004	0.667314	0.103	0.116	1
SPECC1	0.000245194	0.66613	0.511	0.525	1
TBRG1	0.971439	0.665934	0.217	0.227	1
FBXO10	0.318082	0.665885	0.172	0.165	1
ATF7IP	0.0018436	0.665707	0.539	0.589	1
CYTH3	0.144774	0.665503	0.191	0.179	1
LAMP1	0.430653	0.664407	0.177	0.193	1
MTFR1	0.00857466	0.663564	0.194	0.169	1
SLC11A2	0.374988	0.663352	0.249	0.247	1
PCF11	0.361515	0.662495	0.271	0.299	1
CMTR1	0.418583	0.662467	0.132	0.128	1
EXOSC8	0.101771	0.66222	0.181	0.167	1
HNRNPR	0.376391	0.661797	0.358	0.37	1
MPHOSPH8	0.280602	0.661035	0.483	0.541	1
ACAP3	0.065732	0.660714	0.173	0.157	1
SYNJ1	0.600768	0.660571	0.193	0.194	1
STT3B	0.621964	0.660203	0.312	0.33	1
PROCR	0.890846	0.65951	0.106	0.106	1
TFRC	0.364692	0.659149	0.285	0.289	1
UCK2	0.915686	0.658486	0.123	0.128	1
GNAL	0.084281	0.658221	0.171	0.156	1
FAM117B	0.495218	0.657395	0.173	0.173	1
FKRP	0.825561	0.656254	0.113	0.118	1
TUBE1	0.27454	0.655673	0.193	0.187	1
GNPAT	0.761626	0.655431	0.195	0.206	1
SECISBP2L	0.0623451	0.654898	0.397	0.407	1
TANC1	0.102196	0.654733	0.336	0.335	1
ACER3	0.0263024	0.654032	0.476	0.509	1
OLFM1	0.359208	0.653028	0.132	0.145	1
SEC61A1	0.975482	0.652874	0.125	0.128	1
CENPP	0.0201434	0.652515	0.229	0.206	1
POLR3F	0.833139	0.651138	0.127	0.132	1
UHMK1	0.11338	0.651079	0.144	0.131	1
SHC2	0.0286609	0.651013	0.19	0.169	1
ANAPC7	0.878267	0.650145	0.193	0.199	1
DDRGK1	0.589257	0.65013	0.113	0.12	1
PCNP	0.556337	0.649669	0.207	0.224	1
CACNB4	0.000188052	0.649239	0.443	0.421	1
ZNF808	0.295297	0.648287	0.124	0.116	1
PAQR3	0.85162	0.647696	0.286	0.306	1
RPE	0.587327	0.647222	0.181	0.18	1
AADAT	0.228915	0.646959	0.159	0.151	1
TIPRL	0.57446	0.646443	0.15	0.147	1
FAM76A	0.707598	0.646378	0.171	0.18	1
CEP57	0.588656	0.646365	0.31	0.321	1
PLEKHO1	0.714532	0.646177	0.248	0.269	1
SLC38A9	0.250699	0.645776	0.221	0.215	1
SLC46A3	0.389586	0.645701	0.187	0.182	1
ACTR3	0.736324	0.644595	0.248	0.257	1
RAB8B	0.512126	0.644232	0.202	0.201	1
WDR47	0.176595	0.643644	0.268	0.265	1
C5orf15	0.650885	0.643233	0.11	0.116	1
GSS	0.14128	0.642552	0.131	0.118	1
NBN	0.706304	0.639803	0.211	0.225	1
BACH1	0.80598	0.639494	0.272	0.284	1
PHF11	0.491339	0.638911	0.174	0.172	1
CREB5	4.19879e-10	0.638889	0.168	0.101	1.5604e-05
TRAPPC2	0.452643	0.638309	0.117	0.113	1
IFT80	0.100735	0.63814	0.321	0.321	1
PI4K2A	0.312856	0.63806	0.122	0.115	1
STAT1	0.738328	0.63792	0.125	0.13	1
CEP128	0.482406	0.637762	0.303	0.311	1
RIF1	0.734901	0.637576	0.328	0.355	1
MRI1	0.0891024	0.63714	0.157	0.142	1
NAP1L1	0.725232	0.635914	0.443	0.497	1
ZNF420	0.715206	0.635753	0.177	0.177	1
MAP9	0.123421	0.635308	0.246	0.282	1
MCTS1	0.721743	0.635219	0.148	0.149	1
AKR1A1	0.867002	0.635147	0.113	0.116	1
TMEM248	0.631412	0.634836	0.178	0.191	1
BDH2	0.664399	0.634825	0.187	0.189	1
DPH7	0.12018	0.634652	0.17	0.158	1
DENND10	0.912865	0.634299	0.173	0.177	1
RBM48	0.280733	0.633772	0.112	0.103	1
JUND	0.182986	0.633678	0.137	0.125	1
MAPK11	0.140337	0.633657	0.13	0.118	1
EIF2AK3	0.454772	0.633487	0.136	0.147	1
SEPTIN8	0.788483	0.63329	0.2	0.211	1
ATP13A3	0.609795	0.632598	0.369	0.392	1
FAM161A	0.900473	0.632478	0.134	0.136	1
SYCP2	0.82752	0.632353	0.265	0.285	1
TMEM132A	0.631213	0.632351	0.202	0.206	1
ZNF730	0.777512	0.631907	0.164	0.167	1
BRMS1L	0.316966	0.631813	0.118	0.111	1
BID	0.288416	0.63128	0.156	0.147	1
CLCN6	0.776767	0.631025	0.232	0.248	1
STXBP1	0.125709	0.630843	0.184	0.208	1
RAD23A	0.00484227	0.630749	0.131	0.163	1
ZNF226	0.630238	0.629752	0.224	0.229	1
ADCK1	0.0606975	0.629531	0.136	0.119	1
PSMD9	0.815371	0.62907	0.151	0.158	1
NUDC	0.894215	0.628611	0.12	0.121	1
ANKS1B	0.165478	0.627816	0.515	0.66	1
SCRN3	0.880482	0.627749	0.235	0.244	1
GLS	0.105497	0.627383	0.271	0.311	1
SLC25A28	0.239063	0.627251	0.17	0.189	1
PHTF1	0.686572	0.627207	0.273	0.284	1
LRRC8D	0.0336233	0.625885	0.333	0.323	1
NOD1	0.73874	0.625676	0.132	0.131	1
CHUK	0.58503	0.625593	0.138	0.147	1
ME2	0.915075	0.625447	0.379	0.415	1
ANOS1	0.0218118	0.62498	0.409	0.409	1
POLE2	0.578441	0.624671	0.133	0.13	1
USP16	0.825569	0.624492	0.281	0.303	1
TMEM126B	0.380868	0.624132	0.11	0.103	1
LAMP2	0.0910662	0.623081	0.231	0.217	1
PLEKHG3	0.999849	0.622845	0.145	0.149	1
ZNF155	0.720657	0.622472	0.221	0.235	1
RAB11A	0.134061	0.622037	0.409	0.493	1
HNRNPH3	0.56885	0.621436	0.221	0.24	1
CCDC82	0.524961	0.620882	0.269	0.299	1
DUSP18	0.769664	0.620625	0.106	0.105	1
DDX55	0.565298	0.620623	0.154	0.164	1
HECTD2	0.24	0.619788	0.409	0.469	1
PI4K2B	0.0205627	0.618936	0.368	0.372	1
EIF5B	0.0855048	0.618133	0.273	0.317	1
FAM110B	0.880357	0.617369	0.358	0.386	1
PNPT1	0.396793	0.617208	0.27	0.273	1
IBTK	0.409234	0.616679	0.371	0.394	1
SLC20A2	2.64375e-05	0.615523	0.62	0.675	0.982496
RIN3	0.00375433	0.615379	0.136	0.169	1
TRANK1	0.541404	0.615314	0.12	0.117	1
NOL7	0.0511898	0.615105	0.142	0.166	1
ING3	0.704752	0.615075	0.161	0.16	1
BCL2L14	0.155392	0.615072	0.356	0.42	1
ASAH1	0.0637515	0.614087	0.21	0.195	1
DEF8	0.775371	0.613699	0.125	0.125	1
NKAP	0.692815	0.613464	0.111	0.117	1
ARHGAP12	0.758476	0.613192	0.396	0.445	1
RAPH1	0.116287	0.612637	0.44	0.467	1
MTRF1L	0.46722	0.612308	0.198	0.196	1
ACBD5	0.681897	0.611773	0.183	0.195	1
GLTP	0.459441	0.611576	0.109	0.104	1
MIB2	0.224918	0.611234	0.136	0.152	1
SLC35B4	0.430071	0.610728	0.165	0.18	1
PRNP	0.0934927	0.610626	0.163	0.187	1
ZUP1	0.164547	0.610334	0.139	0.127	1
NAA38	0.225175	0.610135	0.118	0.132	1
LRRC3B	0.0023906	0.610093	0.594	0.658	1
FBXO7	0.917671	0.609402	0.223	0.236	1
EMC10	0.334116	0.608949	0.11	0.121	1
ACYP1	0.0642065	0.608749	0.157	0.14	1
UTY	2.06471e-11	0.608562	0.24	0.154	7.67307e-07
URB1	0.461701	0.608348	0.144	0.154	1
ZCCHC10	0.662441	0.607981	0.156	0.154	1
ZNF571	0.773518	0.607891	0.151	0.151	1
TRAFD1	0.736504	0.607644	0.124	0.129	1
HACD2	0.72117	0.60764	0.164	0.164	1
IPO7	0.672597	0.607167	0.21	0.224	1
ABCB7	0.50474	0.606786	0.314	0.328	1
KLF3	0.105185	0.605178	0.157	0.18	1
ZNF382	0.136167	0.603971	0.147	0.135	1
EIF3J	0.160789	0.603854	0.209	0.233	1
CNPY2	0.814686	0.60375	0.341	0.37	1
PDE7A	0.537901	0.603192	0.331	0.351	1
FBXL14	0.639148	0.603097	0.116	0.114	1
ZFC3H1	0.561981	0.602126	0.401	0.454	1
CCDC90B	0.397578	0.602072	0.159	0.153	1
FSD1L	0.907105	0.60203	0.233	0.24	1
ZNF227	0.668819	0.601831	0.157	0.156	1
ARHGEF3	0.00254824	0.60082	0.222	0.273	1
FOXG1	0.50158	0.600189	0.459	0.516	1
EIF3A	0.00729802	0.599483	0.279	0.333	1
CHD7	0.338392	0.599202	0.397	0.455	1
BACH2	0.0152578	0.599185	0.516	0.547	1
PPP4R2	0.0662024	0.598643	0.266	0.31	1
CCDC66	0.794184	0.598537	0.38	0.413	1
NUP43	0.380721	0.598442	0.172	0.187	1
MYCBP	0.410976	0.598022	0.175	0.169	1
TMEM123	0.605421	0.597789	0.234	0.241	1
SPRY2	0.357535	0.597421	0.294	0.302	1
ALCAM	1.54043e-13	0.597316	0.696	0.72	5.7247e-09
CHMP4A	0.142928	0.597078	0.151	0.171	1
TPST1	0.256005	0.59693	0.51	0.554	1
MADD	0.319222	0.596575	0.174	0.167	1
LZIC	0.188582	0.596503	0.129	0.146	1
TMEM259	0.728421	0.596464	0.314	0.348	1
YTHDF2	0.47482	0.596286	0.161	0.171	1
DDX18	0.440565	0.595986	0.275	0.278	1
RBBP6	0.326618	0.595148	0.421	0.478	1
PGBD1	0.773679	0.594887	0.152	0.152	1
ERO1A	0.379855	0.594814	0.124	0.136	1
SREBF2	6.8594e-07	0.594608	0.658	0.744	0.0254916
ZNF785	0.228646	0.594014	0.152	0.143	1
FCHO2	0.502178	0.593876	0.26	0.284	1
DDX59	0.808156	0.593779	0.187	0.195	1
AIFM1	0.880724	0.593743	0.176	0.18	1
SPDYA	0.27709	0.593412	0.111	0.123	1
PAXBP1	0.818245	0.59339	0.468	0.525	1
CDC16	0.832398	0.592789	0.371	0.407	1
ZNF674	0.540289	0.591689	0.106	0.113	1
NECTIN3	0.653587	0.591577	0.255	0.277	1
STRN	0.275367	0.591318	0.362	0.377	1
MKRN1	0.952447	0.591317	0.119	0.12	1
PRPF4B	0.403059	0.590787	0.502	0.56	1
TXNDC16	0.490433	0.590635	0.245	0.248	1
NEDD4	0.799145	0.590353	0.169	0.171	1
PSMD11	0.959734	0.590024	0.348	0.378	1
NOSIP	0.956456	0.589892	0.147	0.151	1
C12orf56	0.475655	0.589741	0.131	0.142	1
SUGP1	0.655293	0.589492	0.141	0.148	1
RBBP7	0.11631	0.589455	0.166	0.188	1
FADS2	0.00834464	0.58938	0.571	0.645	1
CGGBP1	0.283006	0.58933	0.333	0.377	1
SLC9A7	0.22651	0.587256	0.179	0.199	1
KLHL5	0.561411	0.586391	0.44	0.474	1
UBE2Q2	0.859764	0.586168	0.183	0.19	1
HIP1	0.00058607	0.586098	0.348	0.426	1
ZNF577	0.196888	0.586008	0.271	0.267	1
MFSD1	0.0974115	0.584578	0.148	0.169	1
GUSB	0.700446	0.583863	0.143	0.149	1
SRSF11	0.0336605	0.583519	0.592	0.667	1
PLAA	0.334424	0.583019	0.163	0.178	1
P2RX7	0.281908	0.58269	0.203	0.225	1
ZNF770	0.975915	0.582595	0.159	0.165	1
EIF2A	0.826041	0.582593	0.218	0.229	1
SFT2D2	0.853977	0.582508	0.104	0.107	1
RCC2	0.170797	0.582414	0.131	0.147	1
MED23	0.399623	0.582014	0.263	0.286	1
CD164	0.514251	0.581588	0.102	0.11	1
SEPSECS	0.835448	0.581316	0.138	0.143	1
GAA	0.936588	0.580694	0.127	0.131	1
METTL14	0.34243	0.58024	0.143	0.157	1
OVOL2	0.383606	0.580236	0.13	0.142	1
FKBP3	0.226083	0.579657	0.152	0.17	1
PGBD5	0.050872	0.579433	0.182	0.165	1
CHD1	0.24231	0.579219	0.353	0.398	1
AGO4	0.498216	0.578446	0.444	0.488	1
GABRB3	0.27502	0.578437	0.14	0.155	1
NRBP2	0.170928	0.57808	0.417	0.446	1
CTNNAL1	0.481873	0.577461	0.129	0.125	1
COX5A	0.31026	0.577378	0.108	0.119	1
ATAD3B	0.408099	0.577301	0.11	0.12	1
PPP4R3A	0.2308	0.575985	0.325	0.366	1
ZNF639	0.884862	0.575835	0.102	0.105	1
ZNF567	0.810531	0.575762	0.111	0.114	1
IP6K2	0.769588	0.575761	0.303	0.327	1
PHACTR1	0.00012434	0.575219	0.624	0.667	1
ZNF133	0.571401	0.575064	0.191	0.191	1
RBX1	0.0343089	0.574742	0.181	0.212	1
DHX15	0.212795	0.574249	0.283	0.318	1
GNL3	0.420302	0.574043	0.134	0.145	1
MFN1	0.886942	0.573814	0.331	0.354	1
TRIM52	0.554075	0.573721	0.145	0.143	1
DISP1	0.596286	0.573372	0.248	0.252	1
HDAC2	0.463557	0.572784	0.155	0.168	1
PSMC6	0.810643	0.572773	0.226	0.24	1
CSTF3	0.677053	0.572169	0.282	0.293	1
ANKRD52	0.152074	0.572147	0.192	0.215	1
SUPT16H	0.417681	0.572112	0.203	0.222	1
GNPDA2	0.343573	0.571085	0.138	0.132	1
TARDBP	0.424248	0.571028	0.245	0.268	1
METAP2	0.300335	0.570964	0.265	0.292	1
WDR75	0.672903	0.570654	0.16	0.169	1
P2RY14	0.0119167	0.570505	0.395	0.485	1
MRPS5	0.310423	0.570187	0.351	0.364	1
UHRF2	0.607032	0.569953	0.233	0.249	1
RDX	0.371431	0.569868	0.588	0.723	1
ZNF749	0.927756	0.569798	0.125	0.127	1
DOCK9	0.000549226	0.569374	0.132	0.171	1
NCOA3	0.0652775	0.569212	0.334	0.387	1
NAGLU	0.473975	0.569177	0.198	0.214	1
AZI2	0.727211	0.568604	0.186	0.189	1
FNDC3A	0.146525	0.56822	0.519	0.567	1
PPP1R3E	0.645971	0.567734	0.216	0.218	1
YPEL2	0.621457	0.567329	0.159	0.17	1
ATAD2	0.853281	0.566495	0.22	0.232	1
RBM39	1.82343e-05	0.566281	0.68	0.79	0.67764
ACTR6	0.804609	0.566246	0.119	0.124	1
ABHD6	0.585	0.56591	0.15	0.159	1
SESN3	0.0810445	0.565862	0.531	0.597	1
COL6A1	0.393171	0.565556	0.178	0.195	1
NEDD9	0.10861	0.565521	0.167	0.191	1
TBC1D17	0.40215	0.565181	0.167	0.182	1
KIFC2	0.376902	0.565177	0.12	0.113	1
CSNK2A2	0.117544	0.565096	0.168	0.191	1
PRRC2C	0.106256	0.564104	0.567	0.667	1
SGCE	0.456121	0.563987	0.462	0.508	1
UPF3B	0.000323676	0.563899	0.294	0.362	1
KRR1	0.251919	0.563578	0.107	0.119	1
ZCCHC4	0.746745	0.562956	0.103	0.101	1
ZNF266	0.584944	0.562662	0.126	0.134	1
F3	0.00378703	0.562397	0.576	0.634	1
CUL4B	0.844795	0.561983	0.175	0.183	1
CDKL1	0.542341	0.561672	0.264	0.27	1
DLGAP1	0.00143561	0.561525	0.389	0.504	1
PDZD2	0.845343	0.56117	0.3	0.319	1
GSTCD	0.483879	0.56106	0.265	0.288	1
AGBL5	0.79357	0.560383	0.145	0.147	1
GLT8D1	0.790873	0.559609	0.103	0.102	1
KLF13	0.192724	0.559568	0.121	0.135	1
MAN2A1	0.0153568	0.559534	0.506	0.526	1
ESF1	0.673005	0.559295	0.243	0.261	1
TBC1D12	0.559033	0.559111	0.263	0.285	1
TAF11	0.315338	0.558983	0.227	0.251	1
KLHDC2	0.344436	0.558686	0.251	0.277	1
DUSP16	0.794323	0.558435	0.332	0.351	1
MYH10	0.0504035	0.558193	0.393	0.401	1
SCLT1	1.09173e-05	0.557917	0.61	0.649	0.40572
TMBIM4	0.505484	0.557883	0.281	0.309	1
ARPC2	0.013149	0.557542	0.231	0.268	1
CCDC88A	0.000217621	0.557534	0.724	0.825	1
METRN	0.0296253	0.557519	0.347	0.416	1
PDHA1	0.915777	0.557276	0.113	0.116	1
C17orf75	0.895447	0.557272	0.133	0.134	1
SLITRK2	0.337311	0.556818	0.266	0.29	1
ACACA	5.15954e-07	0.556466	0.691	0.791	0.0191744
FRMD6	0.0233993	0.556243	0.325	0.312	1
RNF13	0.686984	0.555649	0.495	0.563	1
POLR1D	0.678092	0.555393	0.156	0.163	1
ECI2	0.758215	0.555333	0.177	0.187	1
DFFA	0.339189	0.555211	0.122	0.134	1
GNS	0.528897	0.554759	0.149	0.145	1
DEK	0.0123942	0.554225	0.196	0.234	1
BEGAIN	0.261927	0.554057	0.133	0.127	1
NDUFB4	0.261245	0.553581	0.103	0.114	1
TTF1	0.546867	0.552958	0.148	0.157	1
TMF1	0.762807	0.552818	0.182	0.193	1
PTPRK	0.364131	0.552517	0.451	0.481	1
FAT3	7.28079e-13	0.552433	0.725	0.765	2.70576e-08
ENAH	0.667569	0.552336	0.489	0.545	1
EPDR1	0.885134	0.552332	0.105	0.109	1
FLCN	0.264823	0.550486	0.177	0.195	1
USP25	0.656372	0.550423	0.35	0.374	1
CCNI	0.00024875	0.550348	0.352	0.448	1
STK4	0.506102	0.550324	0.202	0.217	1
RTN3	0.139208	0.550192	0.336	0.386	1
CPSF6	0.628372	0.549743	0.407	0.462	1
TBC1D4	0.0034234	0.549403	0.114	0.144	1
PDE8B	0.710813	0.549305	0.343	0.371	1
ZFP30	0.591974	0.549246	0.269	0.277	1
CPSF3	0.813626	0.549228	0.115	0.118	1
ABHD17B	0.79616	0.549149	0.206	0.21	1
DCAF1	0.947403	0.548928	0.167	0.173	1
ATP8A1	2.76802e-06	0.548833	0.648	0.723	0.102868
MALT1	0.658953	0.54868	0.208	0.21	1
FGD1	0.772189	0.54815	0.116	0.121	1
ZNF66	0.951508	0.54751	0.11	0.111	1
ZNF483	0.18194	0.54725	0.219	0.209	1
CFAP97	0.0640865	0.547189	0.169	0.195	1
MGAT5	0.151723	0.547093	0.471	0.493	1
DNAJC10	0.0419055	0.546642	0.272	0.315	1
UBA1	0.77192	0.545221	0.199	0.211	1
TET1	0.232719	0.545111	0.497	0.547	1
MRPS35	0.490993	0.544964	0.123	0.132	1
HNRNPK	0.00809124	0.544764	0.224	0.27	1
GNE	0.901333	0.544224	0.168	0.173	1
SF3B3	0.359378	0.543734	0.189	0.206	1
MPLKIP	0.295239	0.542897	0.115	0.126	1
NUP50	0.604605	0.54245	0.122	0.119	1
MRTFB	0.862342	0.542442	0.435	0.483	1
PPP1R21	0.99398	0.541968	0.35	0.374	1
ZNF138	0.345979	0.541857	0.258	0.288	1
IFNAR1	0.831499	0.541834	0.206	0.217	1
PEX1	0.167342	0.541631	0.29	0.327	1
ABCD4	0.223419	0.541484	0.213	0.237	1
CRLS1	0.0692549	0.541124	0.273	0.317	1
HNMT	0.862017	0.539644	0.117	0.116	1
TMEM87B	0.0194988	0.539592	0.152	0.182	1
UBA2	0.189426	0.539553	0.292	0.332	1
PRMT2	0.440002	0.539025	0.447	0.51	1
RINT1	0.715516	0.538991	0.141	0.148	1
COG2	0.940822	0.538961	0.19	0.195	1
GTF2IRD2	0.660971	0.538419	0.245	0.262	1
PARP9	0.061602	0.538398	0.139	0.16	1
PTTG1IP	0.0594342	0.538122	0.288	0.333	1
TENT4B	0.977248	0.538063	0.165	0.169	1
SNRPA1	0.801648	0.538016	0.149	0.149	1
GNAS	0.379244	0.537923	0.265	0.281	1
STK11	0.473598	0.537193	0.101	0.11	1
KLHL12	0.386262	0.536925	0.107	0.116	1
ZNF283	0.76714	0.536287	0.119	0.117	1
ZNF25	0.572114	0.536185	0.181	0.194	1
SULT1C4	0.503086	0.535483	0.126	0.136	1
TRNAU1AP	0.585322	0.53534	0.202	0.215	1
PURB	0.0904321	0.535306	0.104	0.12	1
PHF10	0.147967	0.535074	0.113	0.129	1
TEFM	0.939798	0.535019	0.262	0.279	1
SLC2A4RG	0.511198	0.534859	0.143	0.139	1
ZNF235	0.884106	0.534587	0.314	0.332	1
ZBTB10	0.0299649	0.534502	0.122	0.146	1
ZEB1	0.00259731	0.534487	0.682	0.754	1
WBP2	0.69241	0.534321	0.261	0.281	1
GATC	0.91093	0.534311	0.105	0.107	1
CDK2AP1	0.0122665	0.534206	0.102	0.126	1
ZNF561	0.975602	0.533169	0.108	0.11	1
WDR12	0.544867	0.533119	0.25	0.27	1
PDCD6IP	0.771278	0.533004	0.493	0.559	1
GPC1	0.644086	0.532625	0.205	0.222	1
PIKFYVE	0.912637	0.53254	0.377	0.417	1
SUPT7L	0.0612934	0.532458	0.118	0.139	1
KCNQ2	0.425342	0.532321	0.114	0.123	1
STK17A	0.893889	0.532319	0.286	0.307	1
BBS5	1.35801e-08	0.532177	0.205	0.282	0.000504678
PEX7	0.821219	0.532147	0.104	0.107	1
SLC29A4	0.201393	0.532116	0.115	0.129	1
DELE1	0.761235	0.532112	0.137	0.136	1
ENTPD4	0.492303	0.531966	0.142	0.152	1
MPHOSPH9	0.239895	0.531693	0.465	0.504	1
UBE3D	0.255417	0.53155	0.244	0.236	1
ST3GAL4	0.365839	0.531318	0.204	0.222	1
ZNF736	0.138985	0.531028	0.217	0.205	1
HP1BP3	0.441349	0.53038	0.509	0.578	1
TMEM263	0.390093	0.529363	0.133	0.145	1
IL3RA	0.845926	0.52889	0.345	0.383	1
ZNF529	0.413416	0.528773	0.299	0.331	1
RIT1	0.519971	0.528424	0.111	0.118	1
ZNF568	0.193296	0.528324	0.227	0.253	1
EML4	0.948547	0.528005	0.421	0.463	1
TMEM128	0.581803	0.527958	0.112	0.12	1
EMSY	0.621168	0.5278	0.32	0.349	1
PAFAH1B2	0.442776	0.527695	0.177	0.191	1
UBE2G2	0.70657	0.527654	0.448	0.522	1
RABGAP1L	1.81051e-07	0.527476	0.693	0.762	0.00672841
KYAT3	0.574913	0.527163	0.274	0.297	1
TIMM9	0.307352	0.527074	0.113	0.125	1
CEP83	0.127451	0.526908	0.287	0.323	1
SMARCE1	0.101976	0.526587	0.2	0.227	1
MAGI3	0.0832677	0.526454	0.618	0.725	1
NSMCE4A	0.59015	0.525858	0.117	0.124	1
TBC1D23	0.0781788	0.525731	0.224	0.255	1
B3GNT5	0.213969	0.525692	0.106	0.119	1
RBM25	6.779e-10	0.525383	0.553	0.722	2.51928e-05
TMOD3	0.302335	0.524347	0.311	0.342	1
ZFP82	0.1485	0.524306	0.184	0.206	1
ANKRD13C	0.996404	0.523726	0.406	0.449	1
GAB2	0.565335	0.523702	0.422	0.448	1
HMGN5	0.050573	0.523239	0.178	0.205	1
UTP20	0.395375	0.523	0.151	0.163	1
CPEB2	0.64655	0.522986	0.369	0.409	1
NME3	0.361083	0.522754	0.29	0.294	1
VIM	2.32238e-11	0.522745	0.156	0.237	8.63065e-07
DDX52	0.0522204	0.521627	0.199	0.231	1
FAM53C	0.466541	0.52133	0.149	0.144	1
CLUH	0.637969	0.520882	0.114	0.121	1
WDR41	0.684885	0.520836	0.428	0.496	1
CISD2	0.250481	0.520436	0.135	0.151	1
SIN3B	0.416874	0.520176	0.293	0.321	1
ZNF704	0.0189956	0.520123	0.372	0.357	1
PATL1	0.214586	0.52011	0.11	0.122	1
SCN8A	0.990034	0.520074	0.149	0.152	1
SKIL	0.000968042	0.51994	0.127	0.162	1
TAF6L	0.635493	0.519681	0.138	0.146	1
IL33	0.151862	0.519463	0.259	0.254	1
FOCAD	0.239859	0.519268	0.484	0.531	1
ZDHHC15	0.529096	0.519115	0.145	0.154	1
COPS4	0.571254	0.518916	0.246	0.264	1
EPS8	0.829803	0.518635	0.457	0.504	1
LIMS1	0.644818	0.517517	0.504	0.579	1
ANXA6	0.830551	0.517248	0.126	0.131	1
USP6NL	0.187753	0.516938	0.242	0.267	1
ZNF383	0.942286	0.516647	0.156	0.159	1
TMEM170A	0.736352	0.516623	0.111	0.116	1
AATK	0.0940156	0.515803	0.286	0.327	1
MIOS	0.357092	0.5157	0.174	0.189	1
CCDC50	0.027088	0.515644	0.21	0.244	1
TCEAL3	0.281054	0.515186	0.104	0.115	1
DIO2	0.000969704	0.515084	0.463	0.597	1
GSTA4	0.696796	0.515039	0.168	0.177	1
KHDC1	0.769077	0.514912	0.148	0.149	1
STARD9	0.836685	0.514663	0.111	0.11	1
LYRM7	0.957922	0.514378	0.149	0.152	1
ATM	0.271254	0.513699	0.468	0.55	1
ATP11B	0.120146	0.513321	0.353	0.408	1
CCNYL1	0.653595	0.513065	0.187	0.198	1
PFKM	0.363573	0.512917	0.142	0.154	1
THAP12	0.207554	0.512902	0.102	0.115	1
CTR9	0.0285504	0.51289	0.136	0.162	1
C3orf38	0.284108	0.512523	0.194	0.213	1
RTCA	0.356978	0.512292	0.183	0.198	1
CNOT8	0.919809	0.510803	0.107	0.11	1
ZDHHC20	0.543182	0.510727	0.321	0.355	1
C20orf96	0.184463	0.510651	0.124	0.139	1
SNX30	0.185174	0.510366	0.148	0.165	1
CYLD	0.306619	0.510258	0.213	0.235	1
EPAS1	0.633943	0.5101	0.189	0.2	1
SUMF2	0.211498	0.509946	0.263	0.294	1
PHF6	0.824657	0.50994	0.136	0.14	1
EEF1AKMT2	0.766957	0.509856	0.283	0.303	1
SLC35A3	0.397005	0.509852	0.173	0.187	1
SRA1	0.128496	0.509324	0.177	0.201	1
SCRIB	0.378384	0.509201	0.108	0.118	1
ABRAXAS2	0.571126	0.509139	0.127	0.133	1
HIF1AN	0.762891	0.509116	0.165	0.173	1
MAP3K12	0.357473	0.509083	0.18	0.198	1
GNPDA1	0.951366	0.508999	0.143	0.146	1
SLC35E3	0.574163	0.508915	0.288	0.314	1
KANSL2	0.359483	0.5089	0.103	0.113	1
AGAP1	0.0299235	0.508007	0.693	0.83	1
ZNF540	0.778735	0.507873	0.178	0.187	1
ENTPD6	0.573739	0.507861	0.103	0.11	1
PPM1D	0.94578	0.507802	0.172	0.176	1
C2orf68	0.553318	0.50779	0.117	0.125	1
CORO1C	0.568734	0.507776	0.177	0.189	1
ZNF471	0.453247	0.507606	0.221	0.22	1
FNBP1L	0.466255	0.507475	0.361	0.375	1
KNDC1	0.610164	0.507408	0.436	0.48	1
CLOCK	0.270928	0.507151	0.336	0.381	1
TOR1AIP2	0.201328	0.50681	0.224	0.247	1
FAM219B	0.922428	0.506366	0.147	0.151	1
LRIG3	0.0992712	0.506343	0.117	0.135	1
PRRG1	0.834665	0.505876	0.104	0.102	1
POLG	0.228397	0.50571	0.112	0.125	1
ALG13	0.222327	0.505644	0.286	0.319	1
RECK	0.341646	0.50544	0.322	0.359	1
NDUFS7	0.795321	0.505333	0.104	0.103	1
ZYG11B	0.591239	0.505155	0.325	0.356	1
DESI2	0.274203	0.505154	0.183	0.201	1
XPO6	0.123276	0.505122	0.261	0.292	1
ZDHHC3	0.820566	0.504966	0.139	0.143	1
DYNC1LI2	0.122485	0.504757	0.341	0.392	1
DNAJC9	0.413701	0.504742	0.228	0.225	1
ENTR1	0.154465	0.504602	0.147	0.166	1
PDCD11	0.381666	0.504347	0.11	0.119	1
PDS5B	0.913543	0.504257	0.435	0.482	1
ATP5PF	0.242198	0.504172	0.106	0.117	1
ZNF862	0.0302126	0.504095	0.383	0.457	1
ZNF224	0.0112463	0.503641	0.153	0.183	1
TMEM179B	0.00395322	0.503588	0.135	0.169	1
PDIA6	0.413164	0.503569	0.151	0.165	1
DDX17	2.66588e-19	0.503059	0.814	0.935	9.90722e-15
MAPK1IP1L	0.375678	0.503025	0.239	0.261	1
ZNF100	0.124797	0.502784	0.193	0.218	1
TUT7	0.0373637	0.502576	0.253	0.293	1
CLK4	0.171886	0.502556	0.325	0.37	1
SUGT1	0.200538	0.50224	0.211	0.237	1
JAK2	0.0475758	0.502032	0.306	0.351	1
VRK3	0.112928	0.501888	0.13	0.149	1
ZFP14	0.25036	0.501661	0.304	0.343	1
ACTR10	0.790393	0.501523	0.34	0.371	1
CEP78	0.443269	0.501203	0.22	0.236	1
GOLGA7B	0.407553	0.500758	0.113	0.124	1
PIK3CA	0.696361	0.500748	0.336	0.366	1
ZNF146	0.2313	0.500649	0.253	0.279	1
CCDC136	0.764844	0.500616	0.196	0.206	1
SLC9A6	0.562001	0.499312	0.142	0.151	1
SH2D4A	0.527612	0.499147	0.182	0.195	1
G3BP2	0.745566	0.498605	0.195	0.196	1
ZNF800	0.147293	0.498591	0.18	0.202	1
TM9SF2	0.338994	0.498566	0.306	0.342	1
DVL3	0.362661	0.497714	0.152	0.146	1
SPOPL	0.258317	0.496949	0.174	0.193	1
DNAJC2	0.104332	0.496815	0.221	0.253	1
PDCD7	0.0339088	0.496732	0.2	0.232	1
RPN1	0.53027	0.496152	0.178	0.192	1
SMARCA1	0.177071	0.496099	0.266	0.299	1
FRYL	0.304042	0.495913	0.549	0.612	1
SYCP2L	0.496373	0.495673	0.252	0.254	1
PEX2	0.38951	0.495472	0.193	0.21	1
VPS26C	0.0217187	0.495425	0.302	0.355	1
RC3H1	0.313367	0.495298	0.47	0.55	1
LEO1	0.658856	0.495164	0.119	0.124	1
MGST3	0.769606	0.495093	0.24	0.251	1
ZNF484	0.990703	0.494842	0.14	0.141	1
CLN5	0.566426	0.494475	0.225	0.243	1
TNPO1	0.847409	0.49411	0.379	0.413	1
IST1	0.0669372	0.494063	0.312	0.36	1
TUBGCP4	0.458537	0.49406	0.146	0.156	1
PKD2	0.260931	0.49403	0.468	0.544	1
ADAM17	0.135023	0.493228	0.331	0.377	1
GGNBP2	0.00172754	0.492678	0.319	0.392	1
ABCE1	0.137639	0.492626	0.112	0.129	1
ZNF573	0.750281	0.492551	0.226	0.231	1
CYP4F11	0.435899	0.492153	0.114	0.125	1
THUMPD2	0.876688	0.492045	0.244	0.258	1
ZNF211	0.92436	0.491931	0.109	0.109	1
CDC25B	0.3661	0.491822	0.166	0.18	1
PNPLA6	0.0861679	0.49178	0.123	0.143	1
KPNA6	0.942258	0.491571	0.289	0.303	1
NKD1	0.195935	0.491531	0.101	0.114	1
PPIG	0.00480051	0.491498	0.338	0.407	1
ZNF684	0.891596	0.491446	0.138	0.139	1
SNX2	0.671498	0.491431	0.274	0.292	1
GART	0.134442	0.491242	0.193	0.219	1
CIAPIN1	0.240134	0.489628	0.119	0.132	1
REEP2	0.86503	0.489253	0.112	0.111	1
KCNC4	0.0780214	0.489018	0.119	0.103	1
RHBDL2	0.588116	0.488818	0.285	0.312	1
FCHSD2	0.301808	0.488535	0.651	0.758	1
TRMT1L	0.00964204	0.488428	0.152	0.184	1
PHC2	0.00357076	0.487934	0.23	0.278	1
ZNF718	0.838677	0.487484	0.308	0.327	1
CA2	0.272164	0.487384	0.135	0.151	1
ZNF234	0.255121	0.487336	0.109	0.121	1
VMP1	0.073428	0.487064	0.367	0.428	1
ZNF329	0.714033	0.486634	0.133	0.138	1
CHST1	0.00170209	0.486526	0.215	0.268	1
NELFA	0.657591	0.486513	0.294	0.318	1
LDLR	4.14022e-14	0.486499	0.314	0.211	1.53863e-09
DAPK3	0.197377	0.486365	0.103	0.116	1
POMP	0.0170639	0.486355	0.104	0.127	1
SLC25A23	0.659581	0.486319	0.139	0.145	1
SEPTIN10	0.0807485	0.486249	0.229	0.259	1
USP11	0.253897	0.485999	0.176	0.165	1
PTH1R	0.0268626	0.485865	0.108	0.13	1
TMX1	0.23324	0.485634	0.139	0.154	1
NKTR	0.470699	0.485418	0.671	0.795	1
ZHX1	0.0608292	0.485357	0.265	0.306	1
ELN	0.998632	0.485055	0.205	0.209	1
CCNG2	0.92729	0.484777	0.134	0.138	1
PPIL3	0.383719	0.483803	0.17	0.184	1
HGF	0.714244	0.483682	0.129	0.136	1
ZNF783	0.159983	0.483444	0.159	0.179	1
ABTB2	0.723471	0.483262	0.251	0.255	1
SRP19	0.217984	0.483231	0.243	0.269	1
TIGAR	0.143374	0.483116	0.131	0.148	1
RFXAP	0.485561	0.483048	0.109	0.117	1
ZNF276	0.0700701	0.482709	0.148	0.17	1
SRSF10	0.0551519	0.482273	0.381	0.442	1
PFKFB4	0.67943	0.48215	0.152	0.161	1
DPY19L1	0.00167895	0.481049	0.253	0.31	1
HNRNPA3	0.364084	0.480809	0.469	0.52	1
GK5	0.0639988	0.48074	0.211	0.24	1
AP5Z1	0.0531153	0.480707	0.125	0.147	1
GPALPP1	0.124414	0.480262	0.262	0.296	1
CRY1	0.324292	0.480094	0.203	0.223	1
RAB18	0.00332703	0.479959	0.224	0.27	1
DNMT1	0.175437	0.479954	0.147	0.165	1
MRPS31	0.357625	0.479861	0.26	0.285	1
TMEM266	0.526764	0.479843	0.133	0.128	1
CREB1	0.341508	0.479276	0.365	0.413	1
ATL3	0.30367	0.478226	0.123	0.136	1
ANKMY2	0.461546	0.478062	0.142	0.152	1
RAD50	0.291025	0.477907	0.502	0.58	1
ERCC5	0.0341584	0.477484	0.196	0.228	1
C6orf89	0.020683	0.477476	0.221	0.259	1
NEK5	0.542209	0.47743	0.168	0.18	1
MSH2	0.747592	0.477428	0.195	0.205	1
MIS12	0.479521	0.477362	0.11	0.118	1
EIF4G2	0.000232147	0.477279	0.154	0.2	1
FCF1	0.616308	0.476967	0.126	0.132	1
TASOR	0.203901	0.476393	0.344	0.388	1
FLACC1	0.0617667	0.476333	0.183	0.212	1
POU3F2	0.0238737	0.476259	0.319	0.378	1
STK38	0.00224067	0.476131	0.257	0.31	1
MBD2	0.00446586	0.475477	0.233	0.281	1
SAR1A	0.354287	0.475164	0.126	0.137	1
SCFD1	0.424585	0.475081	0.443	0.507	1
CLCN7	0.848945	0.474765	0.157	0.162	1
ABCC9	0.843431	0.474657	0.301	0.323	1
TGS1	0.090353	0.474525	0.186	0.212	1
HIRA	0.726435	0.474417	0.114	0.113	1
PSMD7	0.00709218	0.474406	0.133	0.162	1
EIF4A1	8.71022e-05	0.473822	0.17	0.221	1
SMIM19	0.0503495	0.47376	0.114	0.135	1
MRPS16	0.322629	0.473642	0.175	0.189	1
PDE6B	0.367628	0.473637	0.115	0.108	1
XPOT	0.071346	0.47293	0.217	0.248	1
CPSF4	0.108049	0.472467	0.124	0.143	1
RHPN1	0.00463838	0.472461	0.136	0.169	1
NSUN6	0.00871675	0.472459	0.401	0.482	1
SAMM50	0.319233	0.472427	0.108	0.119	1
RRP36	0.196926	0.47218	0.149	0.166	1
EWSR1	0.305702	0.471949	0.409	0.469	1
TBCCD1	0.178554	0.471478	0.113	0.128	1
NPDC1	0.00371696	0.471085	0.246	0.299	1
PPP2R3B	0.125396	0.470902	0.11	0.126	1
FBXO22	0.121695	0.470882	0.246	0.279	1
OCIAD1	0.0366072	0.47081	0.418	0.512	1
STAT5B	0.204955	0.470559	0.33	0.371	1
HSPD1	0.0318553	0.470091	0.243	0.287	1
PDE5A	3.75376e-05	0.470041	0.384	0.489	1
PRKAA1	0.145576	0.469982	0.193	0.214	1
RYK	0.112406	0.469571	0.341	0.388	1
RAB40B	0.761496	0.469523	0.171	0.172	1
TXNDC15	0.21265	0.469142	0.188	0.209	1
DIP2A	0.000490026	0.468964	0.372	0.456	1
SENP2	0.127841	0.468701	0.299	0.341	1
DDX46	0.0643094	0.468637	0.456	0.537	1
RAPGEF2	0.583119	0.46858	0.517	0.571	1
ZNF24	0.0138377	0.468517	0.192	0.227	1
FBXO34	0.344861	0.468509	0.211	0.227	1
MBIP	0.342485	0.468271	0.134	0.146	1
UPF2	0.0183586	0.467367	0.356	0.422	1
CDK19	0.494791	0.467068	0.443	0.47	1
PIAS2	0.492022	0.466974	0.456	0.526	1
ANKRD13A	0.183732	0.466883	0.137	0.154	1
DENND2A	0.74702	0.466846	0.431	0.466	1
RAB12	0.0660517	0.466332	0.229	0.262	1
TBP	0.321063	0.466329	0.15	0.162	1
SAMD12	0.00201061	0.465998	0.115	0.148	1
SRSF5	0.0334427	0.465992	0.521	0.625	1
ZNF318	0.00810108	0.465961	0.335	0.4	1
TACC2	0.077911	0.465908	0.204	0.23	1
ZNF566	0.54265	0.465905	0.202	0.214	1
CERS5	0.222808	0.465863	0.312	0.35	1
HEXD	0.00199515	0.46569	0.125	0.158	1
ADAM10	0.787468	0.465321	0.446	0.499	1
TBC1D20	0.555832	0.465223	0.177	0.187	1
ZNF32	0.813474	0.465194	0.107	0.11	1
SNAPC4	0.343019	0.46514	0.102	0.112	1
SLC35B3	0.024827	0.464957	0.195	0.23	1
FBXO44	0.663818	0.464919	0.131	0.138	1
MIGA2	0.534425	0.464706	0.13	0.125	1
THUMPD1	0.0587476	0.464453	0.142	0.165	1
LIN54	0.423508	0.464035	0.213	0.231	1
DDX1	0.101716	0.463627	0.199	0.225	1
RGS7	0.00324303	0.463492	0.616	0.65	1
TTL	0.25747	0.463186	0.212	0.233	1
RPF2	0.0465272	0.463032	0.124	0.146	1
NSL1	0.114153	0.4629	0.254	0.285	1
OGFRL1	0.135048	0.462361	0.655	0.809	1
CTSL	0.323325	0.462176	0.152	0.167	1
NDUFS2	0.0306844	0.461792	0.151	0.177	1
ARID5B	0.0421524	0.461644	0.356	0.341	1
GTPBP4	0.181594	0.461527	0.103	0.116	1
NBPF3	0.025219	0.460993	0.115	0.136	1
TOMM70	0.125582	0.460676	0.168	0.19	1
NTPCR	0.343136	0.460558	0.181	0.197	1
RANBP17	0.0763173	0.460439	0.241	0.225	1
EFCAB7	0.20869	0.460218	0.224	0.249	1
RIMS1	0.74221	0.460127	0.317	0.337	1
STX7	0.000983356	0.460117	0.282	0.343	1
MOGS	0.156252	0.459498	0.139	0.157	1
CUL2	0.124391	0.459387	0.22	0.249	1
MDM2	0.316129	0.459344	0.289	0.32	1
BTBD7	0.805374	0.459037	0.443	0.499	1
CEP152	0.933987	0.459005	0.114	0.116	1
MTFMT	0.0817064	0.458993	0.153	0.173	1
PTPN12	0.162391	0.458682	0.335	0.377	1
ZNF106	0.035057	0.458659	0.379	0.445	1
RBM4	0.643597	0.458435	0.316	0.344	1
HLTF	0.423841	0.45827	0.389	0.437	1
LRRN1	0.975374	0.458097	0.258	0.27	1
SRSF7	0.00122173	0.457957	0.245	0.214	1
SLC25A40	0.514763	0.457748	0.175	0.187	1
NOC2L	0.103481	0.457624	0.108	0.125	1
TRA2B	0.0127297	0.457576	0.292	0.343	1
B3GALNT2	0.235371	0.457541	0.457	0.532	1
NDUFB8	0.00341506	0.457442	0.186	0.229	1
ZNF512	0.132684	0.457184	0.218	0.244	1
IPO8	0.262438	0.457087	0.185	0.204	1
CD46	0.000746927	0.456315	0.41	0.51	1
COX19	0.124662	0.455927	0.143	0.161	1
TACC1	6.6613e-07	0.455917	0.462	0.58	0.0247554
YTHDF3	0.797628	0.455894	0.275	0.288	1
ZNF322	0.0293259	0.455835	0.157	0.184	1
LYST	0.00444243	0.455637	0.439	0.533	1
MBOAT7	0.570876	0.455586	0.115	0.122	1
BDP1	0.104729	0.455392	0.481	0.564	1
ATP2A2	0.36607	0.455335	0.451	0.522	1
SNX27	0.15753	0.455333	0.242	0.273	1
SNTB2	0.253639	0.45517	0.249	0.276	1
ZBTB7A	0.00037555	0.454437	0.236	0.296	1
FPGT	0.149774	0.45431	0.244	0.273	1
PNISR	0.00108617	0.454097	0.772	0.905	1
PARP11	0.102435	0.453935	0.255	0.289	1
THOC2	0.00270426	0.453576	0.46	0.565	1
AGPS	0.0723603	0.453575	0.278	0.321	1
NSUN4	0.087057	0.453533	0.122	0.141	1
NLGN4X	0.0578067	0.453207	0.592	0.649	1
FAM149B1	0.098814	0.453049	0.232	0.262	1
NUCB1	0.346716	0.453044	0.135	0.146	1
GGT7	0.0633066	0.452822	0.289	0.333	1
FAM53B	7.09679e-05	0.45259	0.17	0.222	1
ZNF354A	0.76449	0.452448	0.132	0.137	1
SPG7	0.0216845	0.452368	0.401	0.475	1
GRHPR	0.198416	0.452229	0.137	0.153	1
TMEM181	0.968751	0.452139	0.193	0.202	1
RDH13	0.1817	0.4521	0.107	0.12	1
BBIP1	0.324906	0.451753	0.154	0.168	1
POLR2F	0.00147492	0.451638	0.169	0.211	1
CNOT2	0.0177508	0.4514	0.448	0.539	1
CREM	0.0569174	0.450896	0.321	0.368	1
PPP2R2D	0.0830197	0.45051	0.259	0.292	1
ZFYVE16	0.408108	0.45027	0.609	0.734	1
PACS2	0.306975	0.450207	0.33	0.366	1
PLXDC2	9.09619e-07	0.449945	0.444	0.568	0.0338042
ODF2L	0.183427	0.449892	0.173	0.195	1
PSMD13	0.271916	0.449757	0.137	0.151	1
DHX35	0.0801427	0.449636	0.168	0.192	1
CAPN1	0.0206919	0.448924	0.157	0.185	1
STXBP3	0.153796	0.44882	0.305	0.346	1
TATDN3	0.279148	0.448491	0.199	0.219	1
YES1	0.320091	0.448359	0.224	0.245	1
AMT	0.693032	0.448359	0.101	0.106	1
ZNF43	0.378035	0.447994	0.31	0.34	1
MEF2A	2.31442e-05	0.447822	0.517	0.653	0.86011
PPP1R7	0.0475439	0.447557	0.144	0.168	1
OAZ2	0.0463591	0.447457	0.154	0.178	1
CEP290	0.002528	0.447388	0.305	0.372	1
FKTN	0.328874	0.447148	0.282	0.308	1
CAP1	0.000414221	0.4471	0.117	0.153	1
MRPS9	0.112632	0.447009	0.211	0.239	1
AEBP2	0.51689	0.44697	0.358	0.395	1
STX5	0.0261744	0.446915	0.2	0.236	1
MBD6	0.44068	0.446686	0.114	0.124	1
ZNF675	0.69167	0.446191	0.137	0.135	1
ROCK2	0.392133	0.446165	0.458	0.515	1
CDC27	0.054196	0.44613	0.396	0.463	1
TM9SF3	0.095705	0.445881	0.335	0.38	1
LTA4H	0.055378	0.445549	0.132	0.154	1
WRNIP1	0.132813	0.445369	0.157	0.176	1
ALS2	0.194981	0.445087	0.22	0.243	1
ACP1	0.339487	0.445007	0.102	0.111	1
TDRP	0.213341	0.444621	0.199	0.22	1
ARID4A	0.0245623	0.444619	0.44	0.53	1
TOR1AIP1	0.0413502	0.44418	0.21	0.242	1
L3HYPDH	0.168417	0.444013	0.113	0.128	1
CLCN3	0.180993	0.443947	0.359	0.412	1
KAT8	0.487647	0.44387	0.139	0.148	1
SLIRP	0.140592	0.443501	0.236	0.263	1
RSBN1	1.98142e-05	0.443188	0.155	0.206	0.736356
LUC7L	0.79145	0.442352	0.483	0.559	1
DYNC1LI1	0.126227	0.442333	0.22	0.247	1
SIRT2	0.0105921	0.442159	0.235	0.273	1
ECD	0.0094764	0.441811	0.206	0.246	1
ARMH4	0.356904	0.441724	0.584	0.681	1
DENND6A	0.00940901	0.441283	0.314	0.371	1
BCL7A	0.531369	0.44091	0.125	0.133	1
PGGT1B	0.0212637	0.44041	0.199	0.231	1
ABCC5	0.83063	0.440294	0.254	0.262	1
ZNF302	0.0222493	0.440169	0.354	0.424	1
MAGI1	1.47136e-06	0.439846	0.688	0.756	0.0546801
ZNF8	0.13146	0.439783	0.102	0.117	1
METTL17	0.0824186	0.439628	0.14	0.159	1
FBXO16	0.838773	0.439458	0.15	0.15	1
TMEM39A	0.13998	0.439437	0.185	0.207	1
KLHL24	0.765053	0.439435	0.506	0.585	1
ZNF652	0.0126082	0.439328	0.352	0.418	1
PBX3	0.0453042	0.439236	0.229	0.209	1
HBS1L	0.0369308	0.439231	0.285	0.329	1
UNKL	0.99838	0.439151	0.209	0.215	1
UBQLN1	0.987841	0.439145	0.263	0.277	1
FPGS	0.0552724	0.439074	0.135	0.157	1
SLTM	0.000912111	0.438819	0.447	0.548	1
PSEN1	0.196258	0.438809	0.395	0.448	1
PRR3	0.00892477	0.438555	0.144	0.175	1
STUM	0.000124778	0.438427	0.179	0.137	1
HDGFL2	0.04258	0.43836	0.131	0.154	1
TSPAN9	0.378744	0.438055	0.139	0.151	1
NT5C3A	0.701103	0.437868	0.259	0.276	1
SMURF2	0.541634	0.437708	0.589	0.709	1
AHCTF1	0.0126922	0.437488	0.502	0.614	1
PPIP5K2	0.0806412	0.437473	0.422	0.493	1
ARGLU1	0.000225273	0.437404	0.743	0.88	1
ZNF398	0.103425	0.437103	0.23	0.262	1
PSMC1	0.173113	0.436799	0.145	0.162	1
REL	0.00072258	0.436774	0.109	0.142	1
STX12	0.0204861	0.436532	0.267	0.31	1
KHDRBS1	0.00874037	0.436311	0.316	0.376	1
CIR1	0.0199464	0.436292	0.294	0.342	1
USF3	0.0294044	0.435866	0.2	0.232	1
LFNG	0.000291617	0.435812	0.204	0.259	1
CC2D2A	0.00011855	0.435686	0.439	0.554	1
CASP8AP2	0.0378024	0.435609	0.229	0.265	1
ZNF253	0.283861	0.435342	0.188	0.206	1
MB21D2	0.694945	0.435246	0.135	0.133	1
STAT2	2.225e-06	0.435056	0.296	0.381	0.0826875
WDR45B	0.0382853	0.434998	0.205	0.238	1
LRIG2	0.132666	0.43475	0.306	0.344	1
TMEM175	0.0407572	0.434645	0.21	0.242	1
MANBA	0.419139	0.434635	0.265	0.285	1
GABPA	0.140288	0.434432	0.137	0.156	1
SLK	0.0439403	0.434377	0.261	0.304	1
ATR	0.0171237	0.434093	0.359	0.425	1
DSCAML1	7.7497e-05	0.433944	0.171	0.128	1
YAE1	0.399033	0.433871	0.155	0.168	1
PRPSAP1	0.160108	0.43366	0.229	0.257	1
MTRR	0.0974107	0.433617	0.114	0.132	1
EIF2S3	0.00181234	0.433132	0.346	0.416	1
STK38L	0.103788	0.432839	0.387	0.45	1
TRAM1	0.104698	0.432752	0.15	0.171	1
USP15	0.00676691	0.432742	0.433	0.522	1
PAICS	0.0190076	0.432662	0.21	0.247	1
ZNF189	0.398104	0.432485	0.105	0.113	1
KIF3C	0.202111	0.432009	0.163	0.181	1
MXD1	0.0595919	0.43182	0.191	0.22	1
TPP2	0.00285243	0.431713	0.302	0.362	1
HDGFL3	0.0534084	0.431673	0.273	0.31	1
DDX42	0.032057	0.43161	0.229	0.267	1
SLC20A1	0.000153636	0.431132	0.241	0.304	1
SPPL2A	0.0105582	0.431057	0.337	0.4	1
PCDH17	0.0979071	0.431043	0.288	0.327	1
CXXC5	0.987491	0.430906	0.114	0.114	1
CRMP1	0.0112994	0.430631	0.354	0.422	1
NUP93	0.223725	0.430559	0.154	0.169	1
EBAG9	0.0150808	0.429999	0.103	0.126	1
EPB41L4A	0.302294	0.429868	0.267	0.295	1
FNTA	0.00346962	0.429632	0.256	0.31	1
ARHGEF1	0.0654019	0.429598	0.18	0.205	1
NIPA1	0.802177	0.429439	0.13	0.129	1
KBTBD2	0.0356031	0.429396	0.173	0.203	1
KMT2E	0.631232	0.429364	0.6	0.717	1
PSMD14	0.282333	0.429241	0.29	0.318	1
PTBP3	0.194362	0.428852	0.158	0.176	1
HNRNPL	8.65707e-06	0.428639	0.323	0.413	0.321723
RYBP	0.0178569	0.428574	0.244	0.288	1
ZNF844	0.984642	0.42844	0.143	0.145	1
ORC2	0.184854	0.428283	0.344	0.392	1
MALSU1	0.159659	0.42818	0.124	0.14	1
CPD	0.341551	0.428039	0.24	0.262	1
TMTC2	6.26995e-10	0.427931	0.763	0.835	2.3301e-05
COPS8	0.0191676	0.427751	0.13	0.156	1
HOOK2	0.000313267	0.427553	0.28	0.348	1
MAPKBP1	0.392013	0.427075	0.288	0.316	1
CRIPT	0.0141399	0.426438	0.154	0.186	1
CHL1	0.00289294	0.426392	0.709	0.817	1
RSU1	0.359079	0.425979	0.206	0.223	1
PECR	0.0652183	0.425848	0.115	0.133	1
ZNF84	0.00354933	0.425762	0.265	0.32	1
RALBP1	0.039339	0.425659	0.153	0.178	1
COPB1	3.84329e-05	0.42563	0.249	0.315	1
ITPA	0.157728	0.425576	0.169	0.19	1
PIGF	0.162693	0.425573	0.188	0.21	1
UTP6	0.0112817	0.425567	0.168	0.202	1
AIFM3	0.0167666	0.42556	0.256	0.306	1
AP4E1	0.004476	0.425271	0.211	0.255	1
BABAM1	0.325081	0.425261	0.118	0.128	1
APEX1	0.0369274	0.425217	0.143	0.168	1
SLC30A5	0.0379518	0.425211	0.219	0.252	1
PLXNB1	0.00917251	0.42512	0.374	0.452	1
DENND11	0.364261	0.424671	0.26	0.284	1
MAP1LC3B	0.473009	0.424613	0.108	0.116	1
C11orf54	0.00843809	0.424551	0.26	0.309	1
TMEM50B	0.2041	0.424448	0.253	0.282	1
WIPI2	0.114581	0.423929	0.169	0.192	1
SLC30A7	0.123803	0.423665	0.242	0.269	1
HABP4	0.0273694	0.423559	0.346	0.41	1
DNAJC24	0.716584	0.423394	0.181	0.191	1
MRPL19	0.0202522	0.423085	0.234	0.273	1
KPNB1	0.046537	0.423082	0.353	0.414	1
EDEM3	0.0106753	0.422785	0.324	0.385	1
VPS26A	0.0434321	0.42278	0.188	0.217	1
CREBRF	0.0712909	0.422532	0.273	0.313	1
HCFC2	0.00791645	0.422204	0.175	0.21	1
SLC33A1	0.594059	0.422197	0.187	0.197	1
ZNF41	0.788787	0.422098	0.118	0.117	1
PPTC7	0.0229263	0.422093	0.127	0.152	1
C17orf80	0.0363795	0.421899	0.122	0.144	1
SEMA6D	0.57588	0.421488	0.382	0.4	1
PHLPP2	0.0816817	0.421376	0.26	0.292	1
ANKRD9	0.048313	0.421374	0.119	0.139	1
MYSM1	0.021058	0.421351	0.355	0.418	1
SGPP1	0.107428	0.421333	0.193	0.218	1
GIT2	0.20045	0.421296	0.268	0.299	1
PLEC	0.00170409	0.421059	0.251	0.304	1
SMARCAD1	0.0115696	0.420872	0.374	0.441	1
MPHOSPH6	0.0250392	0.420764	0.147	0.173	1
PCID2	0.00955428	0.420555	0.156	0.188	1
ARHGEF40	0.00295992	0.420048	0.202	0.247	1
BMPER	0.77589	0.419963	0.253	0.266	1
TCF3	0.142634	0.419853	0.139	0.157	1
UBXN7	0.0834124	0.419733	0.317	0.364	1
EIF2AK2	0.00141986	0.41896	0.304	0.366	1
TRIM24	0.0765854	0.418958	0.289	0.329	1
WAC	0.44132	0.418932	0.553	0.66	1
UBA6	0.0220813	0.418861	0.322	0.376	1
VPS29	0.002704	0.418568	0.232	0.279	1
RIOK3	0.00301235	0.418551	0.246	0.296	1
FHOD3	0.172089	0.418511	0.538	0.584	1
TRERF1	0.959522	0.418415	0.329	0.349	1
TTC14	0.204843	0.41826	0.518	0.608	1
RPP30	0.446048	0.418219	0.112	0.121	1
DHX36	0.0208167	0.418016	0.419	0.489	1
MTRF1	0.414615	0.41763	0.106	0.114	1
LRRFIP1	0.140715	0.41753	0.374	0.417	1
YTHDC2	0.00371258	0.417092	0.413	0.495	1
LOXL3	0.232224	0.417078	0.123	0.136	1
HEATR5B	0.00746342	0.417074	0.342	0.402	1
GTF2A1	0.340857	0.417067	0.197	0.214	1
PLA2G12A	0.0117298	0.417014	0.178	0.213	1
EXOC3	0.00673917	0.416937	0.204	0.243	1
TRIM27	0.00161306	0.416855	0.125	0.158	1
DCAF17	0.131606	0.416459	0.168	0.188	1
TAOK3	7.10658e-06	0.416394	0.742	0.87	0.264102
OTUD6B	0.00229079	0.416327	0.105	0.134	1
RBM17	0.000456425	0.416228	0.219	0.271	1
MTHFR	0.0943891	0.41609	0.115	0.132	1
SH3RF3	0.464886	0.415992	0.411	0.457	1
BIRC2	0.362081	0.415903	0.181	0.196	1
FMR1	0.0199555	0.415845	0.206	0.242	1
SNX7	0.315551	0.415792	0.22	0.238	1
SHPRH	0.459113	0.41545	0.534	0.623	1
CAND1	0.0196499	0.415283	0.329	0.385	1
RAPGEF6	0.305126	0.415067	0.455	0.519	1
AGFG1	0.0139605	0.414576	0.346	0.409	1
LRIF1	0.0687406	0.414249	0.163	0.188	1
ACTN4	0.0174491	0.414203	0.174	0.206	1
TDP2	0.166442	0.414184	0.125	0.143	1
PAPSS1	0.0391988	0.41408	0.253	0.292	1
EPB41L5	0.220168	0.413975	0.477	0.558	1
KCNMB3	0.0870572	0.413906	0.102	0.119	1
PLEKHB2	0.0307924	0.413517	0.108	0.128	1
GOLT1B	0.848458	0.413451	0.101	0.103	1
TNPO2	0.00039922	0.413425	0.247	0.307	1
SIRT1	0.123648	0.413412	0.197	0.219	1
CRELD1	0.0448784	0.413257	0.178	0.206	1
UBP1	0.0351848	0.413041	0.258	0.298	1
WBP4	0.0019792	0.413016	0.234	0.284	1
SYMPK	0.00502701	0.412999	0.316	0.379	1
ADH5	0.0189491	0.412836	0.128	0.154	1
FAM76B	0.147887	0.41262	0.151	0.17	1
JUNB	0.564932	0.412268	0.135	0.132	1
GOT1	0.272212	0.412093	0.192	0.21	1
ZFYVE27	0.0761032	0.411954	0.119	0.138	1
METTL8	0.436399	0.411949	0.26	0.28	1
HSD17B4	0.0284272	0.411796	0.371	0.439	1
PUS7	0.1999	0.411224	0.148	0.164	1
C19orf18	0.377363	0.411041	0.222	0.24	1
INIP	0.439161	0.411033	0.166	0.177	1
LCORL	0.415048	0.410842	0.347	0.38	1
PLXNB2	0.0251509	0.410793	0.131	0.157	1
BTAF1	0.19132	0.41079	0.412	0.464	1
GAB1	0.410182	0.410688	0.476	0.543	1
EIF2S2	5.34376e-08	0.41043	0.163	0.228	0.0019859
CMC2	0.064331	0.409684	0.336	0.385	1
CCZ1B	0.000671579	0.409645	0.189	0.233	1
RNF168	0.0102729	0.409626	0.197	0.235	1
NRDC	0.153198	0.409568	0.541	0.647	1
MICU3	0.0499831	0.409438	0.434	0.506	1
ASB8	0.00884563	0.409402	0.148	0.18	1
NUP133	0.000546947	0.408849	0.251	0.309	1
RNF138	0.0324732	0.408509	0.221	0.256	1
RSRC2	0.000307121	0.408486	0.354	0.439	1
SMAD9	0.148211	0.408434	0.187	0.17	1
TSG101	0.000287775	0.408172	0.241	0.301	1
DNAJC21	0.000125229	0.407891	0.196	0.251	1
GATM	0.0149154	0.407821	0.211	0.251	1
TCHP	0.0133293	0.407589	0.299	0.349	1
PTPN23	0.130269	0.407568	0.115	0.131	1
ZNF606	0.00755991	0.406924	0.164	0.197	1
ZNF35	0.0178088	0.406823	0.107	0.13	1
SGSM2	0.097645	0.406803	0.312	0.353	1
APBA1	0.884872	0.406754	0.436	0.474	1
TMEM132C	6.65849e-06	0.406473	0.355	0.441	0.247449
LDHB	0.00551798	0.406442	0.277	0.329	1
ZBTB47	0.872243	0.406356	0.142	0.144	1
ZNF26	0.0187477	0.406192	0.197	0.232	1
RAB6A	0.776405	0.406131	0.583	0.682	1
GOPC	0.055033	0.406089	0.337	0.388	1
TRAPPC13	0.0300463	0.405867	0.283	0.331	1
GRSF1	0.0100398	0.405866	0.166	0.199	1
AGBL3	0.0602281	0.405772	0.205	0.236	1
PCBP2	0.000836723	0.405768	0.386	0.464	1
CEMIP2	0.00207893	0.405567	0.146	0.182	1
SLC7A6	0.00134363	0.405542	0.202	0.251	1
SH3GL1	0.362719	0.405514	0.134	0.146	1
RTCB	0.000875208	0.405485	0.165	0.208	1
SETDB1	0.0109142	0.405397	0.258	0.305	1
BRD2	0.00286264	0.405391	0.183	0.225	1
IPMK	0.479288	0.405388	0.155	0.165	1
ADK	0.226737	0.405295	0.621	0.699	1
TBC1D15	0.00014654	0.405092	0.265	0.335	1
ERP44	0.00530756	0.405053	0.304	0.359	1
TRIP4	0.017786	0.404448	0.259	0.305	1
AMER2	0.21563	0.403764	0.499	0.567	1
ORC5	0.0710164	0.403735	0.182	0.207	1
TEP1	0.0749428	0.403492	0.146	0.166	1
FAM81A	0.190793	0.403426	0.139	0.128	1
ZMYM4	0.30091	0.402749	0.585	0.706	1
SLC30A10	0.0118071	0.402442	0.394	0.47	1
B3GAT3	0.00177675	0.402157	0.13	0.163	1
ABHD12	0.148927	0.402037	0.233	0.261	1
KRAS	0.0701888	0.401889	0.127	0.147	1
CHMP3	0.000216477	0.401657	0.13	0.169	1
MAP2K7	0.0901562	0.401493	0.128	0.147	1
RBM27	0.0259518	0.401125	0.307	0.357	1
ZNF608	0.888316	0.401121	0.498	0.559	1
WDR43	0.000847504	0.401068	0.226	0.277	1
SCAMP3	0.0293417	0.40062	0.122	0.145	1
OSER1	0.0221041	0.400283	0.118	0.142	1
COX11	0.661825	0.400202	0.177	0.185	1
CYP2R1	0.00249019	0.399973	0.115	0.146	1
RAB40C	0.0394501	0.399904	0.223	0.258	1
TBK1	0.0369822	0.399597	0.261	0.301	1
SMIM14	0.126003	0.398969	0.328	0.374	1
BCAP29	0.0147663	0.398715	0.245	0.287	1
MINPP1	0.982743	0.398645	0.117	0.119	1
MRPL42	0.987151	0.398396	0.213	0.217	1
RPN2	0.0151422	0.398284	0.195	0.232	1
SELENBP1	0.053923	0.3982	0.199	0.229	1
TSN	0.0207157	0.398102	0.102	0.124	1
ADAM22	0.550111	0.39797	0.293	0.298	1
ZFYVE26	0.000305449	0.397103	0.198	0.25	1
RAB34	0.0350791	0.396925	0.163	0.192	1
NCL	1.58529e-09	0.396924	0.112	0.169	5.89142e-05
NR3C1	0.0148903	0.396837	0.385	0.459	1
SAR1B	0.00870386	0.39673	0.201	0.239	1
HBP1	0.19559	0.396629	0.298	0.333	1
TBPL1	0.206567	0.396355	0.142	0.158	1
CIRBP	0.31586	0.396242	0.552	0.649	1
NAT9	0.145984	0.396235	0.106	0.12	1
TSPAN3	0.008636	0.396181	0.266	0.314	1
TM7SF3	0.00372973	0.396108	0.218	0.264	1
ZMYM1	0.0147326	0.395894	0.174	0.206	1
AFTPH	0.00170692	0.395878	0.244	0.297	1
ZNF7	0.0107328	0.395842	0.172	0.205	1
DIP2B	0.531901	0.395466	0.567	0.664	1
PHF20L1	0.0114454	0.395413	0.397	0.473	1
CIAO3	0.0138458	0.395289	0.105	0.128	1
CCSER2	0.734982	0.395281	0.634	0.764	1
DOK5	0.652373	0.395229	0.477	0.541	1
HARS2	0.0234953	0.395198	0.101	0.122	1
CSAD	0.105397	0.395168	0.401	0.467	1
ZNF821	0.377378	0.395025	0.201	0.215	1
CAMSAP2	0.978661	0.394931	0.621	0.731	1
RAB1A	0.0540546	0.394481	0.484	0.582	1
SUDS3	0.0111362	0.393993	0.277	0.324	1
ATL2	0.0829183	0.393991	0.513	0.628	1
EXOC1	0.0811786	0.393945	0.402	0.462	1
SERGEF	0.0105635	0.393885	0.359	0.429	1
GINS3	0.313182	0.393541	0.198	0.217	1
DCDC1	0.827141	0.39348	0.108	0.11	1
NUP85	0.00823898	0.39345	0.137	0.166	1
MIB1	0.380712	0.393398	0.479	0.553	1
ZNF667	0.0365498	0.393248	0.123	0.145	1
KDM4A	0.157413	0.393217	0.254	0.282	1
ZNF251	0.231944	0.392951	0.301	0.332	1
SCAF4	0.000300219	0.392853	0.221	0.274	1
KCNN2	2.72247e-07	0.392839	0.242	0.174	0.0101175
EXOSC7	0.271124	0.392732	0.116	0.128	1
MRPS27	0.00365672	0.392303	0.237	0.287	1
ZNF655	0.0207215	0.392228	0.311	0.364	1
TULP4	0.0978314	0.391869	0.318	0.361	1
TCERG1	0.00138268	0.391847	0.407	0.494	1
ELAVL1	0.000828155	0.391666	0.214	0.265	1
RBM14	0.0312665	0.391611	0.126	0.151	1
ZNF565	0.00398006	0.391433	0.306	0.37	1
ADRA1B	0.714338	0.391047	0.11	0.116	1
CD2AP	0.00206151	0.390983	0.219	0.266	1
GPSM2	0.0121987	0.390873	0.389	0.464	1
NAA16	0.00130644	0.390464	0.274	0.334	1
PTCD1	0.146631	0.390414	0.124	0.14	1
GOLGA2	8.12266e-06	0.390308	0.202	0.264	0.301862
TSPAN14	0.0309202	0.389879	0.159	0.186	1
HACE1	0.0312057	0.389871	0.245	0.284	1
CERT1	0.0509731	0.389458	0.408	0.477	1
RNASEH2B	0.00169196	0.38899	0.181	0.222	1
FBXL13	0.000130447	0.388889	0.263	0.329	1
PIGK	0.264382	0.388796	0.135	0.149	1
TYW5	0.0609413	0.38857	0.19	0.218	1
ANKRD12	0.790095	0.388503	0.716	0.855	1
MN1	0.491688	0.388287	0.167	0.177	1
XKR6	0.000491955	0.388105	0.605	0.623	1
SEL1L	0.000171098	0.388102	0.219	0.277	1
GGA1	0.000578246	0.387877	0.256	0.314	1
TIMMDC1	0.175113	0.387258	0.18	0.202	1
GMCL1	0.0654321	0.387025	0.179	0.205	1
CRLF3	1.84682e-06	0.386531	0.48	0.642	0.0686332
SLC38A6	0.29096	0.386379	0.256	0.281	1
WDR37	0.00398772	0.386072	0.45	0.541	1
MKRN2	0.0203402	0.385794	0.104	0.126	1
WIPI1	0.0454476	0.385591	0.168	0.195	1
OSBPL8	0.125471	0.38532	0.355	0.4	1
CIAO2A	0.0658501	0.385206	0.102	0.121	1
PKN1	0.00178669	0.385018	0.157	0.195	1
CNOT7	0.00143659	0.38501	0.159	0.197	1
ARNT	0.0576874	0.384799	0.278	0.317	1
DPP6	1.49216e-11	0.384781	0.434	0.357	5.54533e-07
ARPC1A	0.0086297	0.384776	0.201	0.237	1
TCF12	0.0230408	0.384738	0.763	0.894	1
ZNF706	0.0086565	0.384715	0.234	0.274	1
ZNF493	0.44851	0.384702	0.27	0.293	1
IMMP1L	0.246337	0.384291	0.271	0.299	1
UQCRC1	0.000839585	0.384216	0.126	0.161	1
RAB3GAP1	0.488636	0.384114	0.463	0.531	1
PICALM	0.00284013	0.384026	0.598	0.742	1
SACM1L	0.00324281	0.383302	0.259	0.31	1
GLE1	0.016007	0.383194	0.17	0.202	1
KATNA1	0.0419496	0.382952	0.164	0.19	1
LAPTM4B	0.196073	0.382759	0.12	0.11	1
TTLL5	0.0543335	0.382696	0.417	0.484	1
POLB	0.176842	0.382631	0.115	0.129	1
TULP3	0.149492	0.382557	0.497	0.594	1
TMLHE	0.000144741	0.382432	0.241	0.3	1
HELQ	0.00470957	0.382206	0.186	0.224	1
RAB5B	0.0349065	0.382153	0.138	0.162	1
LRRK2	0.0264194	0.382129	0.151	0.178	1
GINM1	0.0234541	0.382089	0.234	0.271	1
DONSON	0.130094	0.382046	0.135	0.152	1
PRKCI	0.0416706	0.381917	0.263	0.302	1
MBOAT2	0.374358	0.381843	0.618	0.727	1
GFM2	0.048903	0.381718	0.151	0.177	1
FASTKD2	0.00665716	0.381388	0.208	0.249	1
HMG20A	0.0980382	0.381076	0.311	0.351	1
ANAPC4	0.0261941	0.380941	0.202	0.236	1
ZNF507	0.145627	0.380926	0.214	0.239	1
EIF2AK1	0.00772862	0.380824	0.183	0.218	1
EIF3L	0.0534139	0.380497	0.119	0.139	1
POLR3C	0.0576243	0.3804	0.107	0.126	1
MAFG	0.00836688	0.380388	0.135	0.164	1
NUP107	0.000274597	0.380377	0.182	0.231	1
MLXIP	4.45425e-05	0.379922	0.152	0.2	1
TRMT13	0.000265369	0.379842	0.201	0.253	1
C1RL	0.000376895	0.379813	0.12	0.156	1
CFLAR	0.0105504	0.379545	0.371	0.442	1
SS18	0.000235244	0.379538	0.324	0.4	1
NECAP2	0.101392	0.379472	0.115	0.132	1
WTAP	0.000338878	0.379431	0.303	0.375	1
ACIN1	1.39056e-05	0.379316	0.394	0.495	0.516773
C6orf62	2.02358e-08	0.379279	0.259	0.344	0.000752021
ANKRD26	0.198856	0.379239	0.565	0.672	1
TDRD7	0.0109991	0.378874	0.106	0.131	1
RNF111	0.000512826	0.378624	0.444	0.548	1
IMMT	0.00122831	0.378331	0.31	0.376	1
DLST	0.00581654	0.378094	0.214	0.255	1
ZNF141	0.118043	0.378025	0.284	0.316	1
POLR1C	0.0838873	0.377988	0.182	0.208	1
ATF6	9.5562e-07	0.377912	0.362	0.468	0.0355137
CAAP1	0.109639	0.377664	0.26	0.293	1
NDUFAF2	0.844755	0.377403	0.187	0.194	1
STX6	0.00594164	0.377353	0.201	0.24	1
ERCC3	0.0772274	0.377252	0.199	0.226	1
RPRD1A	0.0425605	0.377042	0.398	0.462	1
ZNF345	0.709612	0.377041	0.308	0.327	1
DENND4B	0.00676786	0.377011	0.105	0.132	1
NELFCD	0.00560066	0.376933	0.173	0.21	1
TTC39C	0.198098	0.376819	0.188	0.208	1
NIM1K	0.13193	0.376611	0.362	0.411	1
FLOT1	0.00176186	0.375954	0.176	0.216	1
C5orf22	0.149166	0.375739	0.131	0.147	1
ZC3H14	0.00145939	0.37571	0.351	0.419	1
DCUN1D5	0.0348263	0.375395	0.193	0.224	1
RB1	0.0637321	0.375368	0.446	0.511	1
CMPK1	0.102454	0.375341	0.127	0.143	1
PSMA5	0.0306381	0.375142	0.11	0.132	1
GIPC1	0.00538038	0.374906	0.339	0.403	1
POLI	0.00413453	0.374764	0.188	0.227	1
SMG9	0.0437114	0.374737	0.128	0.15	1
BTF3L4	0.0329802	0.374663	0.201	0.234	1
HSF2	0.179262	0.37447	0.114	0.128	1
MFSD14A	0.00664338	0.374308	0.248	0.294	1
UNC50	0.12816	0.37403	0.109	0.125	1
IFT81	0.00024303	0.374011	0.254	0.318	1
TMEM161B	0.00310988	0.373776	0.235	0.284	1
PSMD4	0.00258272	0.373642	0.144	0.179	1
CNOT6L	0.000411017	0.373482	0.241	0.296	1
NFATC2IP	0.00424031	0.373357	0.228	0.271	1
HNRNPA2B1	0.590849	0.372794	0.676	0.829	1
DERA	0.215453	0.372768	0.189	0.206	1
CNIH1	0.127774	0.372677	0.115	0.132	1
BAZ1A	0.000832061	0.372677	0.198	0.243	1
SMARCD1	0.33451	0.372595	0.12	0.131	1
METAP1	0.68504	0.372431	0.112	0.117	1
UBE2Z	0.0277289	0.372336	0.154	0.181	1
SSR1	0.167975	0.372179	0.172	0.191	1
BTBD10	0.0079955	0.371794	0.254	0.301	1
P4HTM	0.092357	0.37145	0.176	0.201	1
BRAT1	0.021239	0.371409	0.164	0.195	1
ENOX2	0.0819984	0.370995	0.196	0.225	1
ARL6	0.589836	0.370936	0.154	0.163	1
LIX1	0.986245	0.370936	0.19	0.193	1
CDYL	0.0121911	0.370912	0.309	0.36	1
SLC30A6	0.00296266	0.370817	0.229	0.276	1
ZNF394	0.00953106	0.37066	0.144	0.173	1
RNF146	0.0194021	0.370638	0.225	0.263	1
TMEM170B	0.489897	0.370269	0.271	0.293	1
CAPRIN1	0.000221793	0.370186	0.299	0.366	1
ALG6	0.00298613	0.369776	0.149	0.184	1
NUCKS1	5.75273e-11	0.369755	0.43	0.567	2.13789e-06
ROCK1	0.000190468	0.369675	0.478	0.597	1
DHX40	0.134374	0.36965	0.154	0.173	1
EXD2	0.438475	0.369209	0.145	0.156	1
SETD4	0.024666	0.369138	0.148	0.174	1
INSYN2A	0.0106583	0.368523	0.265	0.314	1
RBCK1	0.0369881	0.36835	0.18	0.208	1
NLK	0.00908613	0.368062	0.385	0.454	1
IKZF2	0.276512	0.367952	0.391	0.435	1
SCYL3	0.0233811	0.367908	0.153	0.18	1
ATXN3	0.008952	0.367864	0.331	0.389	1
ZC3HC1	0.374918	0.367837	0.148	0.158	1
TADA2A	0.213866	0.367728	0.171	0.189	1
GIN1	0.0918773	0.367531	0.101	0.117	1
TXLNG	0.00229638	0.367397	0.128	0.161	1
SUSD6	1.69387e-05	0.367337	0.181	0.232	0.629492
CCDC59	0.359194	0.367005	0.119	0.13	1
CCDC47	0.000117076	0.366963	0.18	0.231	1
ARHGEF9	0.327235	0.366837	0.47	0.541	1
ATG2B	0.00487056	0.366758	0.305	0.363	1
LANCL1	0.00109652	0.366649	0.231	0.284	1
GTF2H2	0.00222377	0.366603	0.175	0.214	1
DNAH9	0.562156	0.366519	0.156	0.164	1
GDPD1	0.0328761	0.366417	0.317	0.368	1
CKAP5	0.0478521	0.36616	0.325	0.375	1
CCDC126	0.0113898	0.366133	0.115	0.141	1
COPS2	0.0006803	0.366005	0.159	0.2	1
SNW1	0.000523091	0.365982	0.245	0.302	1
RAD54L2	0.00227768	0.365896	0.319	0.382	1
NUDT6	0.00588408	0.365681	0.128	0.158	1
PPM1A	0.000241233	0.365648	0.271	0.338	1
TPM3	3.05997e-06	0.365629	0.156	0.21	0.113718
DPH5	0.0219735	0.365347	0.144	0.17	1
ANKS6	0.004821	0.365118	0.138	0.169	1
KLHL7	0.023572	0.365021	0.322	0.372	1
RSBN1L	0.0076406	0.365002	0.358	0.428	1
PMF1	0.0982776	0.364939	0.14	0.159	1
ARID3B	0.228922	0.364361	0.108	0.12	1
TTI1	0.156015	0.364268	0.138	0.154	1
NNT	0.0797833	0.364131	0.392	0.45	1
VTA1	0.0223787	0.363725	0.179	0.209	1
GCN1	0.00982915	0.363637	0.146	0.177	1
TTLL4	0.00341263	0.363341	0.309	0.371	1
DYNLL1	3.61476e-07	0.363247	0.25	0.331	0.0134335
HDAC6	0.00488584	0.36318	0.175	0.212	1
CGRRF1	0.28942	0.362907	0.161	0.177	1
MBTPS1	0.00435338	0.362627	0.285	0.34	1
TMEM43	0.00562846	0.362399	0.117	0.147	1
DHX57	0.000695378	0.362356	0.256	0.31	1
DIPK1C	0.216841	0.362306	0.104	0.117	1
TBC1D14	0.000259909	0.362205	0.236	0.291	1
BRWD3	0.0265877	0.362043	0.336	0.393	1
MTIF2	0.0243348	0.362028	0.131	0.156	1
RING1	0.000850054	0.361929	0.193	0.239	1
SMAD5	0.00316549	0.361913	0.234	0.281	1
KIAA0825	0.408854	0.361848	0.398	0.442	1
HEATR3	0.772935	0.361629	0.129	0.132	1
TTBK2	0.121069	0.361593	0.482	0.568	1
AP1S2	0.416284	0.361587	0.165	0.157	1
PSMC2	0.00367934	0.361473	0.177	0.214	1
KDM2B	0.679671	0.361147	0.293	0.31	1
ZMYM5	0.000100448	0.361004	0.338	0.426	1
AK2	0.0317758	0.361003	0.169	0.196	1
RNF20	0.010577	0.36086	0.122	0.149	1
STAM	0.0337994	0.360772	0.157	0.183	1
ABCD2	0.221636	0.360369	0.469	0.541	1
ANXA5	0.0149541	0.360277	0.109	0.132	1
PEX26	0.0871772	0.360221	0.135	0.154	1
PPP1CB	0.00117493	0.359824	0.304	0.366	1
WHAMM	9.93746e-05	0.359429	0.158	0.204	1
TENM4	0.231791	0.359141	0.637	0.712	1
PAIP1	0.0174042	0.359045	0.129	0.154	1
RPS6KA5	0.561999	0.35895	0.473	0.493	1
TRIM23	0.0788885	0.35887	0.206	0.236	1
CHP1	0.0187046	0.35863	0.196	0.231	1
MCM9	0.105341	0.358626	0.303	0.343	1
ZNF428	1.78831e-05	0.358373	0.114	0.158	0.664589
RNF149	2.38187e-07	0.358246	0.32	0.418	0.00885176
SFI1	0.00264892	0.358183	0.147	0.181	1
YTHDF1	0.00530095	0.358132	0.142	0.174	1
OTUD4	0.102592	0.358084	0.189	0.214	1
RCHY1	0.05849	0.357765	0.125	0.145	1
ZNF143	0.06808	0.357021	0.13	0.151	1
VCP	1.62824e-06	0.356772	0.229	0.3	0.0605104
SMCHD1	0.00120824	0.356715	0.511	0.628	1
TTC3	8.87513e-07	0.356701	0.575	0.73	0.0329827
NUP205	0.00294195	0.3567	0.221	0.265	1
GPATCH2L	0.00199885	0.356669	0.438	0.532	1
UBA3	0.00024998	0.356644	0.264	0.328	1
HDHD5	0.0133432	0.356239	0.116	0.142	1
FAM91A1	0.0139409	0.356075	0.168	0.199	1
OSGEPL1	0.00646818	0.355787	0.13	0.159	1
MAPKAPK5	0.00495757	0.355702	0.211	0.254	1
PIGX	0.0311766	0.35569	0.161	0.188	1
MLEC	0.00823978	0.355595	0.163	0.197	1
EXOC5	0.0067842	0.35534	0.27	0.321	1
TTYH2	0.0174246	0.355131	0.3	0.348	1
PRTG	0.970534	0.355019	0.171	0.173	1
NAPB	0.000302875	0.354892	0.191	0.242	1
TFEB	0.0489144	0.354645	0.114	0.134	1
USP28	0.000562717	0.354606	0.173	0.217	1
LYPLA1	0.0143941	0.354596	0.157	0.188	1
ZNF335	0.0666833	0.354235	0.124	0.143	1
USP45	0.000176955	0.354199	0.352	0.44	1
MFSD8	0.0197702	0.354173	0.17	0.201	1
HSPA4	0.0157982	0.35383	0.202	0.236	1
NASP	1.4564e-05	0.353802	0.499	0.632	0.54124
AKIRIN1	0.0197245	0.353691	0.197	0.231	1
ZNF700	0.00754553	0.353547	0.14	0.17	1
DPY19L3	0.00908003	0.353484	0.471	0.564	1
SUPV3L1	0.022363	0.353129	0.169	0.199	1
EMC1	0.0660736	0.35305	0.142	0.164	1
PITPNB	0.0152886	0.352832	0.344	0.399	1
AAK1	0.434903	0.352797	0.555	0.645	1
CEP135	0.0426171	0.352567	0.109	0.13	1
TTC9C	0.344913	0.352482	0.152	0.164	1
CWC25	1.12456e-05	0.352448	0.136	0.184	0.41792
SRFBP1	3.78096e-05	0.35227	0.179	0.231	1
NAV1	0.000161801	0.35219	0.697	0.744	1
LAMA1	0.777348	0.352002	0.46	0.496	1
RAD17	0.0218353	0.351883	0.188	0.22	1
FAXDC2	0.0776148	0.351516	0.41	0.48	1
UBAP2L	0.000971063	0.351443	0.248	0.3	1
KIDINS220	0.106616	0.351074	0.583	0.701	1
DDX6	0.00185519	0.35097	0.379	0.456	1
PGD	0.0643991	0.350952	0.147	0.168	1
FAM221A	0.180528	0.350704	0.116	0.131	1
ZC3H13	0.00054657	0.350346	0.32	0.388	1
RNF170	0.00166328	0.350112	0.339	0.408	1
MLC1	0.00211067	0.350023	0.354	0.431	1
ACADVL	8.96904e-05	0.349561	0.316	0.392	1
CCAR2	0.0121791	0.349524	0.112	0.138	1
INTS8	0.000743729	0.349401	0.25	0.308	1
MAN1B1	0.000310859	0.348812	0.127	0.166	1
DHX29	2.86518e-05	0.348766	0.327	0.407	1
PTPN2	0.0013006	0.348688	0.258	0.314	1
KCNJ16	0.503602	0.348598	0.138	0.132	1
SLC24A3	0.0552297	0.34858	0.484	0.553	1
AKAP13	0.0103115	0.348512	0.604	0.735	1
SLC37A3	0.0447486	0.348464	0.165	0.191	1
SPAG7	0.0107906	0.347911	0.104	0.128	1
SEC22C	0.00291649	0.347902	0.197	0.239	1
ZNF426	0.00227595	0.347505	0.102	0.131	1
CSNK1D	0.00641106	0.347493	0.292	0.346	1
KCTD3	1.02553e-07	0.347489	0.313	0.411	0.00381119
SPECC1L	0.000327617	0.347487	0.514	0.644	1
PHF14	0.250978	0.347479	0.63	0.754	1
ARMC10	0.0157226	0.347341	0.178	0.209	1
CHURC1	2.66444e-05	0.347283	0.213	0.271	0.990186
CEP44	0.00831945	0.347226	0.169	0.203	1
SLC17A5	0.677581	0.34706	0.202	0.212	1
EXD3	0.00591699	0.347052	0.286	0.336	1
NAA35	0.00144556	0.346823	0.398	0.481	1
XYLT2	0.0648879	0.346734	0.125	0.144	1
SEC22A	0.0425435	0.346414	0.267	0.305	1
DNMBP	0.000478978	0.346353	0.176	0.221	1
CALCOCO1	0.0192147	0.345914	0.214	0.251	1
SYNCRIP	0.000619853	0.345644	0.208	0.255	1
GTPBP2	0.135904	0.3456	0.113	0.128	1
NCOA4	0.00754499	0.345447	0.11	0.136	1
TFCP2	0.0348097	0.345023	0.483	0.571	1
G3BP1	0.00307284	0.344994	0.273	0.325	1
IQCB1	0.000108916	0.344932	0.325	0.403	1
USP33	0.000163775	0.344835	0.476	0.592	1
ST6GALNAC5	0.752569	0.344612	0.252	0.265	1
NFXL1	0.0294244	0.34387	0.159	0.185	1
ZNF354B	6.75446e-05	0.343808	0.113	0.152	1
ATAD1	0.0517875	0.343784	0.313	0.359	1
XPA	0.038709	0.343748	0.27	0.31	1
GLO1	0.00219099	0.343735	0.173	0.212	1
[truncated: 4,706 more rows]

## Sheet: Endo
	p_val	avg_log2FC	pct.1	pct.2	p_val_adj
PCDH9	0.00128833	4.2788	0.384	0.129	1
IL1RAPL1	0.0911875	3.23154	0.269	0.161	1
ROBO2	0.123435	3.2019	0.23	0.129	1
DPP10	0.268626	3.06877	0.296	0.258	1
LRP1B	0.0169637	2.91741	0.308	0.129	1
NCAM2	0.113386	2.81293	0.254	0.161	1
RBFOX1	0.556434	2.8084	0.278	0.29	1
NPAS3	0.0255956	2.78466	0.324	0.161	1
KDR	0.00301285	2.69207	0.418	0.194	1
GPM6A	0.133098	2.50676	0.307	0.226	1
STT3B	0.0174319	2.42517	0.31	0.129	1
PPP1R9A	0.00143946	2.34292	0.411	0.129	1
GNB4	0.00335592	2.24472	0.409	0.161	1
DOCK7	0.0147687	2.23886	0.329	0.129	1
EVL	0.00118752	2.22176	0.427	0.129	1
DTNA	0.199741	2.22017	0.319	0.258	1
NLGN1	0.429136	2.2108	0.269	0.258	1
ASTN2	0.130095	2.19258	0.228	0.129	1
DAB1	0.029702	2.15777	0.33	0.161	1
SLC8A1	0.0944423	2.145	0.306	0.194	1
MT-ATP6	0.0499973	2.13709	0.493	0.419	1
RPL13A	0.00745866	2.08893	0.378	0.161	1
NREP	0.0110512	2.07443	0.339	0.129	1
ANK3	0.524158	2.07221	0.21	0.194	1
IGF2BP2	0.0426266	2.03315	0.319	0.161	1
RPL39	0.0556606	2.00189	0.297	0.161	1
HSP90B1	0.0130911	2.00134	0.335	0.129	1
DLGAP1	0.387307	1.94861	0.288	0.258	1
TMSB4X	0.00663386	1.91661	0.524	0.355	1
GPATCH2L	0.0162937	1.86707	0.334	0.129	1
ID1	0.0062729	1.86292	0.498	0.323	1
RPL18	0.0429202	1.84662	0.34	0.194	1
SAMD4A	0.143893	1.82325	0.393	0.29	1
FAM228B	0.0332953	1.81388	0.333	0.161	1
MBP	0.895281	1.80963	0.195	0.226	1
DYNC1LI2	0.00639975	1.80704	0.398	0.161	1
ARAP2	0.00979752	1.80115	0.417	0.194	1
FILIP1L	0.0882108	1.79832	0.291	0.161	1
SPATS2	0.0686909	1.79751	0.346	0.226	1
SGK1	0.0437342	1.793	0.298	0.129	1
TRAK1	0.00234777	1.78064	0.447	0.161	1
WASHC4	0.0295239	1.78007	0.337	0.161	1
SEMA6A	0.00114122	1.76651	0.481	0.194	1
NPDC1	0.0151111	1.76156	0.39	0.194	1
ZNF506	0.0628464	1.75974	0.273	0.129	1
SLC9A9	0.0546588	1.74629	0.281	0.129	1
RPL23A	0.0435332	1.73363	0.285	0.129	1
ABCA5	0.119465	1.72715	0.24	0.129	1
SMAD6	0.0657997	1.71655	0.34	0.194	1
SPARC	0.0261162	1.71414	0.506	0.419	1
MT-ND3	0.342383	1.70778	0.439	0.419	1
SMAP2	0.169016	1.69719	0.226	0.129	1
SPAST	0.141096	1.69439	0.266	0.161	1
SPATA6L	0.409609	1.68602	0.176	0.129	1
PRKCB	0.0024847	1.67974	0.442	0.161	1
IFI6	0.0155936	1.67881	0.391	0.194	1
COL4A2	0.0155266	1.66357	0.452	0.258	1
PNPT1	0.058865	1.65992	0.277	0.129	1
HNRNPDL	0.00326921	1.65815	0.519	0.29	1
YTHDC2	0.0456323	1.6463	0.401	0.258	1
HYAL2	0.0540823	1.6335	0.316	0.161	1
LENG8	0.113627	1.62543	0.276	0.161	1
KDM1A	0.142087	1.62448	0.266	0.161	1
RAMP2	0.0222286	1.60043	0.378	0.194	1
ALDH2	0.293785	1.59677	0.226	0.161	1
KAZN	0.106844	1.58451	0.309	0.194	1
ME2	0.132611	1.58065	0.242	0.129	1
RPL13	0.0222936	1.57905	0.48	0.323	1
SPC25	0.550326	1.57528	0.273	0.258	1
SGCD	0.504734	1.57524	0.222	0.194	1
FLNA	0.0708907	1.57409	0.27	0.129	1
CANX	0.0139883	1.57222	0.356	0.129	1
PLXDC2	0.0751441	1.56706	0.392	0.258	1
NEK9	0.0611207	1.56363	0.282	0.129	1
PPA2	0.0507501	1.55771	0.381	0.226	1
TMBIM6	0.0103161	1.55322	0.465	0.258	1
PBX3	0.184462	1.55016	0.259	0.161	1
MYL12B	0.0453648	1.54298	0.394	0.258	1
GNA14	0.0735437	1.53584	0.272	0.129	1
EGFL8	0.0866947	1.52299	0.26	0.129	1
PABPN1	0.0536763	1.51819	0.296	0.129	1
APCDD1	0.0829502	1.51682	0.405	0.29	1
FOXC1	0.132782	1.5168	0.266	0.161	1
NHSL1	0.0260726	1.50259	0.397	0.194	1
CARMIL1	0.24883	1.50238	0.271	0.194	1
IFNAR2	0.032786	1.5012	0.507	0.387	1
RPS9	0.0824413	1.49673	0.342	0.226	1
ZNF26	0.273371	1.49661	0.202	0.129	1
PDGFB	0.0223935	1.49232	0.35	0.161	1
TMLHE	0.0538018	1.48387	0.294	0.129	1
TJP2	0.0307931	1.48169	0.318	0.129	1
EFCAB13	0.259965	1.47648	0.204	0.129	1
MPZL1	0.0525289	1.46941	0.357	0.194	1
TNFSF10	0.0837015	1.46835	0.324	0.194	1
PSMD12	0.110765	1.46761	0.25	0.129	1
GBP4	0.0915151	1.46609	0.256	0.129	1
FRMD4A	0.285599	1.45996	0.443	0.419	1
XPO1	0.0379583	1.45967	0.369	0.194	1
IGFBP3	0.124812	1.45719	0.283	0.161	1
OGFRL1	0.0733409	1.45406	0.339	0.194	1
GNG7	0.254352	1.45352	0.206	0.129	1
LRRFIP1	0.103797	1.45185	0.383	0.258	1
EYA3	0.0282796	1.45148	0.324	0.129	1
MICU2	0.0431976	1.4469	0.387	0.226	1
SMAD3	0.112843	1.44548	0.428	0.323	1
TRIM24	0.152137	1.44379	0.236	0.129	1
KCTD12	0.324721	1.44232	0.224	0.161	1
KLHL22	0.148415	1.44165	0.235	0.129	1
CXCL12	0.0487737	1.44157	0.337	0.161	1
ZC3H14	0.0583226	1.43819	0.317	0.161	1
MDGA2	0.193423	1.43715	0.214	0.129	1
A2M	0.00176201	1.43498	0.737	0.774	1
ID3	0.0195705	1.43446	0.402	0.194	1
TUBB	0.122988	1.43406	0.243	0.129	1
ZNF516	0.097918	1.43037	0.26	0.129	1
LY6E	0.0209199	1.42905	0.326	0.129	1
AP1B1	0.171645	1.42893	0.226	0.129	1
FOXN2	0.0274304	1.42797	0.35	0.161	1
ARNT2	0.0509601	1.42449	0.49	0.355	1
MTMR1	0.193693	1.42203	0.219	0.129	1
OAZ1	0.178423	1.42172	0.256	0.161	1
RPS18	0.174748	1.41473	0.365	0.29	1
ZSCAN30	0.402079	1.41301	0.178	0.129	1
SUMO2	0.0685893	1.4108	0.274	0.129	1
MAN1A1	0.315917	1.40643	0.258	0.194	1
GPM6B	0.0618283	1.39394	0.283	0.129	1
COLEC12	0.051051	1.3823	0.293	0.129	1
F3	0.440609	1.38074	0.179	0.129	1
TTLL7	0.56074	1.37569	0.16	0.129	1
EDN3	0.0730827	1.37345	0.266	0.129	1
HES4	0.0834213	1.36831	0.323	0.194	1
CORO1C	0.0270691	1.36786	0.319	0.129	1
RASSF4	0.488278	1.36624	0.173	0.129	1
SECISBP2L	0.0409979	1.36616	0.369	0.194	1
FOXQ1	0.225332	1.36497	0.211	0.129	1
EDN1	0.0113208	1.35547	0.428	0.194	1
AFG3L2	0.153734	1.34589	0.235	0.129	1
RFX7	0.0654963	1.34525	0.384	0.226	1
PSMA3	0.0734094	1.3451	0.281	0.129	1
TOGARAM1	0.0874687	1.34378	0.303	0.161	1
PLEC	0.0470054	1.34319	0.297	0.129	1
CTNNA3	0.417706	1.33555	0.243	0.194	1
SLC25A37	0.252425	1.33405	0.278	0.194	1
DYNC1I2	0.0288012	1.33356	0.403	0.226	1
SNW1	0.0836198	1.33354	0.269	0.129	1
CHD7	0.0610652	1.33312	0.353	0.194	1
DMTF1	0.0413413	1.33176	0.427	0.258	1
FRS2	0.0595042	1.3314	0.386	0.226	1
CERS6	0.0914442	1.32802	0.353	0.226	1
RNF220	0.094847	1.32066	0.487	0.387	1
PLA2G4A	0.202745	1.32002	0.293	0.194	1
LRRC8D	0.100625	1.31931	0.261	0.129	1
CTDSPL2	0.0519237	1.31628	0.394	0.226	1
MT-CO2	0.140812	1.31422	0.496	0.452	1
RPL3	0.0474382	1.31376	0.456	0.323	1
RPS7	0.0995532	1.31162	0.378	0.258	1
ADAM17	0.0696398	1.31084	0.403	0.258	1
CCDC3	0.116484	1.30843	0.28	0.161	1
GIMAP7	0.0389558	1.30163	0.337	0.161	1
TMEM30A	0.100151	1.29912	0.259	0.129	1
PDE10A	0.0268788	1.29872	0.54	0.387	1
WDPCP	0.107063	1.29677	0.499	0.452	1
RPS28	0.0555249	1.29631	0.504	0.419	1
SCP2	0.0458098	1.29493	0.332	0.161	1
HEATR1	0.495575	1.2927	0.171	0.129	1
PLCL2	0.136258	1.29177	0.312	0.194	1
CSRP2	0.0630197	1.29144	0.278	0.129	1
LAMC1	0.0447932	1.29069	0.371	0.194	1
CCDC85B	0.0531579	1.28947	0.317	0.161	1
PRKAR1A	0.159994	1.28783	0.319	0.226	1
PDE7A	0.051642	1.28769	0.286	0.129	1
SRP72	0.130666	1.28676	0.245	0.129	1
NME3	0.126917	1.28558	0.248	0.129	1
MT-CO3	0.038321	1.28509	0.526	0.387	1
MAP3K14	0.398891	1.27683	0.215	0.161	1
YPEL2	0.130385	1.27624	0.249	0.129	1
NCKAP5	0.290915	1.27578	0.235	0.161	1
CHPT1	0.391859	1.27469	0.28	0.226	1
CD63	0.119335	1.27445	0.365	0.258	1
IFIT1	0.179773	1.27333	0.258	0.161	1
DRG1	0.221178	1.26668	0.218	0.129	1
GIT2	0.0146068	1.26098	0.343	0.129	1
TM4SF1	0.243982	1.25859	0.319	0.226	1
GPCPD1	0.0186038	1.25825	0.72	0.71	1
MAP1B	0.106693	1.25797	0.335	0.194	1
MOB1B	0.110253	1.24747	0.258	0.129	1
LRRC28	0.395213	1.24566	0.245	0.194	1
FASTKD1	0.346511	1.24153	0.224	0.161	1
GALNT17	0.201821	1.24045	0.224	0.129	1
LARP1B	0.0545055	1.24	0.294	0.129	1
ABCB7	0.130915	1.23784	0.249	0.129	1
RPS6	0.0701579	1.23743	0.394	0.258	1
FCGRT	0.23708	1.22868	0.212	0.129	1
ATP2B4	0.184109	1.2258	0.324	0.226	1
HSPA12B	0.238194	1.2257	0.242	0.161	1
SMC3	0.183196	1.22307	0.26	0.161	1
ZFYVE9	0.0473748	1.20663	0.342	0.161	1
TRIM13	0.390705	1.20649	0.337	0.29	1
SRGAP1	0.346171	1.20317	0.259	0.194	1
AZIN1	0.125573	1.20074	0.255	0.129	1
FRMD3	0.0137486	1.19942	0.388	0.161	1
HIPK1	0.120326	1.19928	0.252	0.129	1
NTRK2	0.243719	1.19905	0.244	0.161	1
SMAD1	0.0279451	1.1986	0.391	0.194	1
NOS1AP	0.177168	1.19682	0.26	0.161	1
PLEKHA3	0.324991	1.19536	0.193	0.129	1
ZNF789	0.506089	1.19388	0.167	0.129	1
CST3	0.737303	1.19353	0.256	0.323	1
ATXN7L3B	0.207774	1.19004	0.222	0.129	1
APTX	0.221854	1.1893	0.255	0.161	1
NUCKS1	0.0831394	1.18897	0.447	0.323	1
HLTF	0.224763	1.18632	0.215	0.129	1
MAML1	0.307806	1.18534	0.198	0.129	1
ERGIC1	0.054048	1.18372	0.34	0.161	1
FTL	0.183251	1.1833	0.316	0.226	1
PSAP	0.0622635	1.17952	0.41	0.258	1
DSTN	0.0327015	1.17784	0.465	0.29	1
KPNA4	0.0436167	1.1754	0.415	0.226	1
COL4A1	0.103305	1.17293	0.367	0.226	1
NFIC	0.161675	1.17178	0.365	0.258	1
OCIAD1	0.0816204	1.16523	0.408	0.258	1
RPL9	0.252025	1.1633	0.324	0.258	1
PTMA	0.0204416	1.16013	0.602	0.484	1
ACSS1	0.673203	1.15991	0.151	0.129	1
EXT1	0.0452277	1.15953	0.538	0.387	1
TET2	0.154077	1.15566	0.372	0.258	1
TAF11	0.170631	1.15483	0.23	0.129	1
MCM3AP	0.174199	1.15379	0.232	0.129	1
EXD3	0.183383	1.15315	0.265	0.161	1
PRPF40B	0.333229	1.15137	0.197	0.129	1
MEGF9	0.297513	1.15049	0.201	0.129	1
SELENOF	0.184897	1.14617	0.302	0.194	1
ZNF431	0.261622	1.14562	0.243	0.161	1
MFSD14B	0.299581	1.14431	0.237	0.161	1
PDK4	0.53192	1.1442	0.358	0.323	1
GCFC2	0.139508	1.14234	0.285	0.161	1
RGS6	0.00856687	1.13837	0.374	0.129	1
CAV2	0.198175	1.13723	0.259	0.161	1
ZNF420	0.238463	1.13587	0.278	0.194	1
FAXDC2	0.251381	1.13555	0.343	0.258	1
ZNF251	0.113774	1.13427	0.26	0.129	1
CKAP5	0.155862	1.13172	0.238	0.129	1
C1orf54	0.206323	1.13021	0.317	0.226	1
NTRK3	0.0611976	1.12821	0.272	0.129	1
CLSTN1	0.216938	1.12426	0.318	0.226	1
ZNF618	0.403411	1.11806	0.216	0.161	1
MAPK8IP3	0.250872	1.11692	0.287	0.194	1
PIK3CB	0.0899506	1.11635	0.368	0.226	1
RPL34	0.202494	1.11624	0.341	0.258	1
ANK2	0.62859	1.11611	0.267	0.258	1
MSL1	0.154682	1.10987	0.242	0.129	1
ARHGEF9	0.281761	1.1095	0.21	0.129	1
URGCP	0.133281	1.10829	0.286	0.161	1
PFN1	0.303528	1.108	0.26	0.194	1
POM121	0.0993896	1.1072	0.296	0.161	1
CHMP3	0.140649	1.10683	0.343	0.226	1
TMEM241	0.508207	1.10175	0.168	0.129	1
HM13	0.136762	1.1012	0.243	0.129	1
SLC30A9	0.0808492	1.09985	0.345	0.194	1
ABCE1	0.357162	1.09447	0.193	0.129	1
SEC61B	0.241023	1.09418	0.213	0.129	1
MAN2A1	0.285502	1.09276	0.366	0.29	1
ABCA1	0.272435	1.08977	0.281	0.194	1
DNAJC16	0.439918	1.08976	0.178	0.129	1
VPS36	0.156052	1.08972	0.376	0.258	1
ACTG1	0.070703	1.08931	0.481	0.355	1
SERINC3	0.056758	1.08811	0.347	0.194	1
DHX29	0.115722	1.08541	0.282	0.161	1
SLC25A36	0.0887053	1.08302	0.313	0.161	1
ELP1	0.362525	1.07907	0.192	0.129	1
FN1	0.0822155	1.07782	0.631	0.613	1
RPS23	0.0387623	1.0772	0.444	0.29	1
TSPAN5	0.0855583	1.07537	0.631	0.581	1
RPS21	0.0309249	1.07252	0.323	0.129	1
ACVRL1	0.133158	1.07243	0.247	0.129	1
AKAP11	0.121044	1.07235	0.292	0.161	1
RPS8	0.0369461	1.06827	0.394	0.226	1
TRIM25	0.23944	1.06765	0.25	0.161	1
CGGBP1	0.186138	1.06694	0.37	0.258	1
MTIF3	0.295108	1.06608	0.203	0.129	1
SPOCK2	0.0946562	1.06219	0.416	0.29	1
FAM171A1	0.0213512	1.06066	0.373	0.161	1
DGKB	0.0299181	1.05951	0.32	0.129	1
CHST12	0.0677724	1.05899	0.316	0.161	1
TRPM6	0.257385	1.0583	0.38	0.29	1
SMIM7	0.136261	1.0576	0.247	0.129	1
SET	0.150066	1.05476	0.297	0.194	1
RPL37A	0.141815	1.05442	0.276	0.161	1
VPS29	0.193014	1.05288	0.264	0.161	1
TRAPPC11	0.229035	1.05252	0.222	0.129	1
SLC7A11	0.196127	1.0514	0.499	0.452	1
FLOT1	0.476462	1.04896	0.239	0.194	1
LMNTD1	0.238908	1.04854	0.253	0.161	1
MYO19	0.49927	1.04562	0.174	0.129	1
RASGRP3	0.242298	1.04379	0.309	0.226	1
PROCR	0.103258	1.04276	0.254	0.129	1
SCAI	0.20749	1.04264	0.299	0.194	1
OSBPL1A	0.316498	1.04255	0.317	0.258	1
DOCK4	0.011671	1.04244	0.707	0.548	1
SRSF2	0.158856	1.04222	0.273	0.161	1
IP6K2	0.220163	1.04155	0.258	0.161	1
EIF5B	0.122987	1.03748	0.356	0.226	1
RPL18A	0.199763	1.03713	0.284	0.194	1
CEP63	0.263175	1.03692	0.209	0.129	1
TMEM14B	0.145569	1.03685	0.377	0.258	1
INPP4A	0.0309483	1.03613	0.327	0.129	1
CEP85L	0.182955	1.03148	0.396	0.29	1
TERF1	0.349532	1.03108	0.229	0.161	1
SPCS3	0.115134	1.03048	0.293	0.161	1
ST3GAL3	0.42277	1.02745	0.387	0.355	1
RBM10	0.477043	1.02665	0.177	0.129	1
GNA12	0.0769371	1.02095	0.309	0.161	1
TANGO6	0.226335	1.01956	0.227	0.129	1
SLC44A1	0.133813	1.01618	0.365	0.226	1
TLE5	0.130833	1.01382	0.287	0.161	1
RBM26	0.0632116	1.01283	0.518	0.387	1
TENT4A	0.613346	1.01007	0.255	0.226	1
PTBP3	0.0683917	1.00848	0.341	0.161	1
ANKFY1	0.208235	1.00811	0.303	0.194	1
HLA-A	0.106169	1.00787	0.505	0.419	1
HABP4	0.174249	1.0077	0.276	0.161	1
DIAPH2	0.10856	1.00685	0.4	0.258	1
RPL8	0.187687	1.00636	0.357	0.258	1
SRSF6	0.219347	1.00587	0.224	0.129	1
GABPB1	0.415399	1.00449	0.226	0.161	1
MED27	0.0911024	1.00379	0.346	0.194	1
PCYT1A	0.385774	0.999766	0.227	0.161	1
EPB41L2	0.0439507	0.997072	0.483	0.29	1
G2E3	0.3799	0.996668	0.222	0.161	1
PTN	0.135186	0.995319	0.408	0.29	1
ARHGEF18	0.492485	0.99506	0.172	0.129	1
RPS27A	0.20696	0.994321	0.375	0.29	1
PCNX4	0.133907	0.993173	0.386	0.258	1
G3BP2	0.0868347	0.991365	0.265	0.129	1
IFITM3	0.114245	0.991272	0.461	0.355	1
RER1	0.396507	0.989644	0.218	0.161	1
GNG11	0.335903	0.986893	0.343	0.29	1
WIPF1	0.121211	0.985604	0.294	0.161	1
TET1	0.39081	0.985469	0.189	0.129	1
LCMT1	0.437139	0.984337	0.185	0.129	1
CCN2	0.623944	0.984324	0.327	0.29	1
RIF1	0.300046	0.977327	0.36	0.29	1
TMCO3	0.56856	0.976769	0.199	0.161	1
DDAH2	0.225799	0.976645	0.218	0.129	1
RAB18	0.275073	0.973387	0.282	0.194	1
DIAPH1	0.218878	0.973031	0.222	0.129	1
MT-ND1	0.288295	0.972708	0.363	0.29	1
RPL36A	0.297886	0.972236	0.238	0.161	1
NMD3	0.18185	0.97092	0.269	0.161	1
LINGO2	0.670098	0.970722	0.147	0.129	1
GPR85	0.461624	0.970225	0.215	0.161	1
SLC38A5	0.243302	0.968323	0.441	0.387	1
ADGRL3	0.0460739	0.967022	0.564	0.419	1
SH3KBP1	0.097505	0.965676	0.311	0.161	1
FRMD4B	0.0846262	0.962886	0.419	0.29	1
UBA3	0.233668	0.962827	0.224	0.129	1
MYO1C	0.245165	0.962253	0.213	0.129	1
GLB1	0.226813	0.961683	0.221	0.129	1
DOP1A	0.367545	0.960587	0.379	0.323	1
MFHAS1	0.00727916	0.960298	0.427	0.161	1
PEX26	0.457567	0.958349	0.176	0.129	1
ITM2A	0.169519	0.957962	0.569	0.516	1
YIPF6	0.42645	0.956972	0.181	0.129	1
RPS2	0.176182	0.955761	0.362	0.258	1
RPL36	0.0618939	0.955629	0.284	0.129	1
TIMP1	0.828647	0.955554	0.146	0.129	1
THSD7A	0.0223457	0.953848	0.54	0.323	1
EXOC1	0.0586421	0.952398	0.33	0.161	1
EMC3	0.255642	0.95195	0.245	0.161	1
KCTD20	0.134202	0.950227	0.249	0.129	1
CD164	0.198565	0.949152	0.233	0.129	1
MCAM	0.554524	0.948711	0.199	0.161	1
GFOD1	0.155078	0.948419	0.44	0.323	1
MEAF6	0.409829	0.948137	0.183	0.129	1
NOL9	0.44072	0.947848	0.181	0.129	1
DLD	0.348492	0.947706	0.196	0.129	1
ZKSCAN1	0.0696853	0.947618	0.475	0.323	1
NMT1	0.164875	0.946872	0.28	0.161	1
B3GALNT2	0.19896	0.945339	0.233	0.129	1
UBTF	0.306114	0.941223	0.204	0.129	1
TMX3	0.3247	0.94069	0.235	0.161	1
PILRB	0.251747	0.940219	0.218	0.129	1
SHFL	0.169286	0.939809	0.244	0.129	1
RPS17	0.121247	0.938899	0.26	0.129	1
DNAJC7	0.0948705	0.938632	0.307	0.161	1
USP25	0.344249	0.938252	0.411	0.355	1
HSPH1	0.833849	0.937302	0.146	0.161	1
PURB	0.328886	0.936647	0.201	0.129	1
ARAP3	0.281702	0.936045	0.306	0.226	1
MGA	0.105034	0.933984	0.337	0.194	1
RRAS2	0.675631	0.932507	0.248	0.226	1
METTL9	0.286482	0.931637	0.246	0.161	1
CTDSP2	0.218797	0.930717	0.259	0.161	1
CRAMP1	0.199125	0.927953	0.228	0.129	1
PLXND1	0.204008	0.927385	0.349	0.258	1
PRMT9	0.600664	0.926571	0.162	0.129	1
TRAF3	0.269164	0.926403	0.212	0.129	1
RPS4X	0.0395507	0.924892	0.368	0.194	1
AQR	0.109538	0.924885	0.343	0.194	1
ACOX1	0.288426	0.92448	0.243	0.161	1
ARID3A	0.503581	0.923714	0.171	0.129	1
KCTD8	0.375702	0.922696	0.264	0.194	1
DNM1	0.816072	0.921629	0.109	0.129	1
TP53BP2	0.656735	0.920791	0.188	0.161	1
ZNF398	0.612481	0.919647	0.161	0.129	1
STK17A	0.249778	0.918868	0.215	0.129	1
IFI27	0.231967	0.917104	0.564	0.548	1
PPP2R3A	0.265441	0.916604	0.288	0.194	1
SNRNP200	0.189564	0.916131	0.227	0.129	1
ZNF438	0.0990555	0.912313	0.31	0.161	1
EIF4H	0.130648	0.911864	0.275	0.161	1
ABCB9	0.554062	0.911719	0.166	0.129	1
CCPG1	0.249833	0.911143	0.348	0.258	1
SEC63	0.245782	0.910445	0.358	0.258	1
REST	0.404006	0.910075	0.222	0.161	1
CHD9	0.0265456	0.909666	0.674	0.548	1
SLC7A8	0.23166	0.907626	0.255	0.161	1
EEF1A1	0.00904381	0.906215	0.605	0.419	1
DCAKD	0.678487	0.905929	0.155	0.129	1
MBD2	0.276095	0.905172	0.377	0.29	1
PUS7	0.42866	0.904223	0.181	0.129	1
CWF19L2	0.0818807	0.90392	0.386	0.226	1
CYB5D2	0.659421	0.902944	0.156	0.129	1
CCDC171	0.338853	0.90053	0.227	0.161	1
SEPTIN7	0.131973	0.899498	0.562	0.484	1
EML1	0.153594	0.899083	0.448	0.355	1
SENP2	0.348654	0.897978	0.235	0.161	1
NFYC	0.0776764	0.896122	0.274	0.129	1
YPEL5	0.521467	0.895621	0.169	0.129	1
RPLP2	0.129014	0.89505	0.384	0.29	1
DHRS3	0.69552	0.893614	0.25	0.226	1
TOX	0.120607	0.893135	0.445	0.29	1
ITPR1	0.118491	0.890014	0.301	0.161	1
GABBR1	0.708352	0.889426	0.149	0.129	1
SMC5	0.058384	0.888412	0.448	0.258	1
ADARB2	0.0936396	0.887754	0.268	0.129	1
RAPGEF5	0.0119391	0.887303	0.515	0.258	1
KRCC1	0.217835	0.883626	0.227	0.129	1
PACS2	0.315969	0.882085	0.276	0.194	1
TRIM22	0.700372	0.880821	0.31	0.29	1
RPS14	0.515806	0.876103	0.362	0.355	1
LRP12	0.575957	0.875664	0.197	0.161	1
AKT2	0.285427	0.875248	0.211	0.129	1
PRRX1	0.385341	0.87492	0.189	0.129	1
MAVS	0.347016	0.873751	0.231	0.161	1
KIF5B	0.0170467	0.873672	0.53	0.355	1
TAGLN2	0.203741	0.872394	0.328	0.226	1
PSMD7	0.36944	0.871295	0.193	0.129	1
RPS11	0.212091	0.870649	0.289	0.194	1
RNF24	0.537692	0.870096	0.17	0.129	1
RSU1	0.0876135	0.869138	0.321	0.161	1
NIN	0.18624	0.868694	0.403	0.29	1
CSNK1G1	0.032174	0.867656	0.356	0.161	1
PTPRJ	0.257279	0.86615	0.419	0.323	1
CIRBP	0.136039	0.862082	0.398	0.258	1
ATG4B	0.254748	0.862028	0.214	0.129	1
SAR1B	0.298894	0.860493	0.204	0.129	1
SUGP2	0.466117	0.858156	0.276	0.226	1
AK3	0.264135	0.854834	0.324	0.226	1
GSTK1	0.450188	0.854128	0.182	0.129	1
ARMH4	0.523118	0.853437	0.33	0.29	1
HNRNPC	0.0252244	0.853201	0.603	0.419	1
RBBP7	0.482218	0.852972	0.176	0.129	1
SRP54	0.389974	0.852535	0.291	0.226	1
ARID5A	0.866555	0.852293	0.136	0.129	1
TSC2	0.378495	0.852065	0.194	0.129	1
LHFPL2	0.296857	0.851272	0.375	0.29	1
SLC25A27	0.513168	0.850944	0.272	0.226	1
MAP4K2	0.612103	0.84957	0.316	0.29	1
RALGPS2	0.190673	0.847751	0.304	0.194	1
ARL5A	0.127428	0.847237	0.321	0.194	1
GOLIM4	0.310755	0.846682	0.366	0.29	1
STAM2	0.197254	0.844678	0.269	0.161	1
ZYG11B	0.215917	0.84458	0.304	0.194	1
KDM5B	0.126816	0.844376	0.265	0.129	1
FBXL5	0.16206	0.843601	0.356	0.226	1
NOSIP	0.463281	0.843057	0.179	0.129	1
MYO1B	0.126134	0.843048	0.368	0.258	1
LPAR6	0.272462	0.842599	0.342	0.258	1
SIN3A	0.183773	0.842326	0.234	0.129	1
NECTIN2	0.170782	0.841969	0.362	0.258	1
FAM20B	0.468724	0.841793	0.179	0.129	1
RPLP0	0.125679	0.841718	0.286	0.161	1
SPATA1	0.536061	0.841347	0.238	0.194	1
INVS	0.0814383	0.841215	0.431	0.29	1
MBOAT2	0.0271122	0.840194	0.472	0.226	1
MYL9	0.535695	0.840173	0.207	0.161	1
CNPY2	0.164912	0.839946	0.247	0.129	1
PLPPR4	0.474349	0.836374	0.277	0.226	1
CLPX	0.232466	0.836296	0.219	0.129	1
MDM4	0.350696	0.835112	0.427	0.355	1
IL10RB	0.439212	0.834832	0.275	0.226	1
DYNC2LI1	0.751289	0.834621	0.178	0.161	1
MCMBP	0.323522	0.833317	0.239	0.161	1
SEC11A	0.206482	0.83051	0.264	0.161	1
STRADA	0.419301	0.830305	0.255	0.194	1
HEXA	0.400941	0.829515	0.259	0.194	1
EIF2S2	0.0811496	0.825963	0.283	0.129	1
DNAJC10	0.365473	0.825334	0.328	0.258	1
RCOR3	0.194176	0.824614	0.335	0.226	1
RPS12	0.253439	0.823919	0.338	0.258	1
SMURF2	0.142524	0.822827	0.477	0.323	1
FOXO1	0.24016	0.822595	0.646	0.548	1
UCHL3	0.667016	0.822563	0.155	0.129	1
COPS2	0.291855	0.821432	0.209	0.129	1
RPL30	0.421556	0.821023	0.337	0.29	1
ATRN	0.265772	0.820117	0.356	0.258	1
ERGIC2	0.2315	0.82009	0.221	0.129	1
ANKH	0.130305	0.819255	0.466	0.323	1
UFL1	0.600813	0.818982	0.262	0.226	1
ZC3H6	0.254873	0.818274	0.289	0.194	1
SRSF5	0.229849	0.81749	0.484	0.387	1
TCHP	0.325099	0.816962	0.238	0.161	1
ABCC5	0.331571	0.816835	0.201	0.129	1
KLHL23	0.152563	0.816679	0.281	0.161	1
RPL24	0.305644	0.816121	0.275	0.194	1
HDAC7	0.105448	0.815049	0.378	0.226	1
CYBA	0.567716	0.814764	0.197	0.161	1
MIA3	0.251386	0.814418	0.288	0.194	1
RPL11	0.22266	0.81415	0.46	0.419	1
PLEKHM1	0.749219	0.813343	0.146	0.129	1
MIPEP	0.726796	0.81328	0.147	0.129	1
TAMM41	0.490961	0.812438	0.209	0.161	1
FNBP1	0.0806502	0.81176	0.511	0.355	1
GFM1	0.375334	0.811607	0.227	0.161	1
PCBP1	0.336147	0.811337	0.231	0.161	1
SRP19	0.274245	0.810067	0.217	0.129	1
DLST	0.275959	0.807333	0.211	0.129	1
CASKIN2	0.509146	0.807289	0.175	0.129	1
ZNF248	0.331605	0.807104	0.273	0.194	1
RETREG3	0.212128	0.806795	0.227	0.129	1
FSCN1	0.500208	0.806593	0.241	0.194	1
TATDN1	0.33539	0.806321	0.199	0.129	1
CLCN3	0.159896	0.804664	0.351	0.226	1
RSAD2	0.474225	0.80386	0.242	0.194	1
TMEM267	0.585922	0.80266	0.164	0.129	1
PTPN21	0.565987	0.801961	0.232	0.194	1
KLHL36	0.497656	0.80194	0.172	0.129	1
SELENOS	0.61301	0.800933	0.226	0.194	1
FGD5	0.422175	0.800833	0.373	0.323	1
RPL12	0.246964	0.800019	0.251	0.161	1
GPD1L	0.34683	0.799489	0.23	0.161	1
GALNT7	0.416926	0.799403	0.256	0.194	1
CD74	0.470414	0.797363	0.18	0.129	1
HPS4	0.580496	0.795259	0.164	0.129	1
SNX19	0.461421	0.795151	0.247	0.194	1
ZNF608	0.715225	0.794372	0.218	0.194	1
MCTP1	0.761042	0.792029	0.257	0.29	1
CAV1	0.587449	0.790527	0.324	0.29	1
BST2	0.124761	0.789593	0.359	0.226	1
IFITM2	0.333486	0.786413	0.262	0.194	1
AGO4	0.233856	0.78571	0.404	0.323	1
SUDS3	0.291462	0.783196	0.211	0.129	1
TFDP2	0.189321	0.782815	0.345	0.226	1
NUAK1	0.112783	0.781271	0.274	0.129	1
ABHD2	0.168296	0.780885	0.442	0.323	1
PIGC	0.607643	0.780253	0.261	0.226	1
TSPAN7	0.804062	0.779245	0.191	0.226	1
SPIRE1	0.36103	0.777934	0.358	0.29	1
RNF10	0.377102	0.777819	0.3	0.226	1
EML4	0.315729	0.777336	0.465	0.387	1
ULK1	0.576771	0.776929	0.167	0.129	1
IFT122	0.512654	0.77528	0.174	0.129	1
ZSWIM8	0.468531	0.774513	0.179	0.129	1
GNL3L	0.620125	0.773961	0.16	0.129	1
SECISBP2	0.305587	0.773909	0.435	0.355	1
CD99	0.383267	0.773605	0.366	0.29	1
SSU72	0.239293	0.77338	0.218	0.129	1
TAGLN	0.746526	0.770254	0.152	0.129	1
TPST1	0.352234	0.770189	0.336	0.258	1
ANKRD10	0.106936	0.769411	0.453	0.323	1
RPL4	0.325637	0.769314	0.235	0.161	1
RBM25	0.86662	0.768698	0.53	0.581	1
GNPTAB	0.119385	0.767717	0.296	0.161	1
EIF4E2	0.550323	0.767612	0.169	0.129	1
DMXL2	0.789889	0.76662	0.173	0.161	1
OS9	0.271161	0.76659	0.213	0.129	1
MT-ND4	0.120848	0.766507	0.438	0.323	1
CD34	0.112821	0.76593	0.348	0.194	1
SERPINH1	0.391179	0.763415	0.225	0.161	1
OTUD7B	0.571681	0.762977	0.332	0.29	1
FHIT	0.0758396	0.762953	0.59	0.452	1
DYNC1I1	0.408163	0.762797	0.19	0.129	1
VDAC3	0.284619	0.76263	0.21	0.129	1
CSAD	0.361396	0.761879	0.307	0.226	1
METAP2	0.219345	0.761674	0.297	0.194	1
NSD1	0.22974	0.761155	0.497	0.387	1
EFHD1	0.397731	0.759944	0.188	0.129	1
MRPS6	0.429556	0.759034	0.225	0.161	1
NUMA1	0.386799	0.758027	0.3	0.226	1
PEA15	0.45627	0.757629	0.216	0.161	1
VEGFC	0.491192	0.756513	0.177	0.129	1
JMY	0.339604	0.754355	0.276	0.194	1
HNRNPK	0.167667	0.753475	0.417	0.323	1
RNF111	0.22657	0.752304	0.456	0.355	1
MAGI1	0.098076	0.752077	0.68	0.645	1
STRBP	0.577168	0.75174	0.295	0.258	1
PKNOX1	0.651447	0.751473	0.192	0.161	1
GRN	0.39115	0.75122	0.189	0.129	1
PGS1	0.343363	0.750424	0.203	0.129	1
RNPS1	0.354702	0.749951	0.268	0.194	1
MICALL1	0.722496	0.747558	0.149	0.129	1
MFSD4B	0.148781	0.746691	0.373	0.258	1
ZNF43	0.462793	0.745477	0.254	0.194	1
MARCKS	0.847685	0.74315	0.138	0.129	1
PLA2G12A	0.671741	0.742729	0.157	0.129	1
ATE1	0.337574	0.742188	0.409	0.323	1
ATP5PB	0.468472	0.741978	0.185	0.129	1
ZBED4	0.663869	0.74178	0.156	0.129	1
ZFP14	0.446325	0.741264	0.181	0.129	1
EIF3F	0.529799	0.741195	0.204	0.161	1
ADGRL1	0.197636	0.741135	0.232	0.129	1
P4HB	0.380786	0.740308	0.225	0.161	1
ACTB	0.3144	0.740168	0.589	0.613	1
ARHGDIB	0.839608	0.740088	0.139	0.129	1
TNS3	0.177486	0.739639	0.243	0.129	1
CDC14B	0.360083	0.739149	0.23	0.161	1
SRSF3	0.126031	0.738975	0.334	0.194	1
RNF8	0.448089	0.737973	0.181	0.129	1
BRD7	0.0797621	0.737953	0.274	0.129	1
ATF2	0.431083	0.737539	0.388	0.323	1
EFL1	0.935029	0.735729	0.13	0.129	1
ATXN2	0.157736	0.735315	0.591	0.516	1
NPM1	0.201768	0.735179	0.271	0.161	1
RPL41	0.353152	0.734025	0.455	0.452	1
KRR1	0.450869	0.733894	0.181	0.129	1
GPBP1	0.113416	0.730552	0.531	0.387	1
RANBP17	0.0765823	0.728717	0.439	0.258	1
HEATR5A	0.762192	0.728475	0.241	0.226	1
UBA5	0.66353	0.727988	0.155	0.129	1
NR2F1	0.247927	0.726381	0.256	0.161	1
TSNAX	0.131622	0.726301	0.289	0.161	1
ZNF100	0.948232	0.726023	0.161	0.161	1
IK	0.367907	0.725828	0.193	0.129	1
INKA2	0.429676	0.724185	0.189	0.129	1
STX2	0.403834	0.723686	0.186	0.129	1
RTN4	0.264603	0.723287	0.501	0.419	1
MIB1	0.195343	0.722903	0.383	0.258	1
TRIP4	0.224606	0.721722	0.225	0.129	1
USP3	0.17979	0.721681	0.447	0.323	1
SAMD4B	0.836633	0.721396	0.295	0.29	1
ZNF189	0.873252	0.721178	0.17	0.161	1
RGS5	0.142441	0.720987	0.395	0.258	1
BCAM	0.527286	0.719538	0.205	0.161	1
ACLY	0.567314	0.716936	0.166	0.129	1
CRLF3	0.576613	0.716427	0.3	0.258	1
TBC1D16	0.71826	0.715671	0.221	0.194	1
FKBP15	0.263227	0.715131	0.216	0.129	1
KIZ	0.726245	0.714742	0.213	0.194	1
HLA-B	0.150228	0.713925	0.587	0.548	1
KSR1	0.385557	0.710925	0.234	0.161	1
ATP5F1C	0.17831	0.710506	0.245	0.129	1
LCLAT1	0.602087	0.709335	0.265	0.226	1
CCDC14	0.589918	0.706811	0.272	0.226	1
MKRN1	0.501764	0.705446	0.175	0.129	1
NALCN	0.878187	0.70508	0.135	0.129	1
HP1BP3	0.272765	0.704891	0.492	0.419	1
ULK2	0.252954	0.701608	0.255	0.161	1
RANBP2	0.465019	0.700731	0.376	0.323	1
NME7	0.743036	0.700342	0.216	0.194	1
ARPC1A	0.433552	0.699721	0.288	0.226	1
TMEM41B	0.388748	0.699575	0.267	0.194	1
LNPK	0.348573	0.69807	0.201	0.129	1
DHX30	0.462817	0.696351	0.22	0.161	1
RAD21	0.441222	0.695246	0.337	0.29	1
ZDHHC7	0.395437	0.693644	0.195	0.129	1
RPL10	0.314619	0.690503	0.5	0.484	1
BTBD9	0.0480167	0.690237	0.608	0.419	1
GOLGA8B	0.656212	0.689985	0.157	0.129	1
THSD1	0.459815	0.687843	0.25	0.194	1
GTF3C2	0.443729	0.686795	0.182	0.129	1
APC	0.708945	0.686764	0.365	0.355	1
AGPS	0.210498	0.686173	0.266	0.161	1
FAM204A	0.148053	0.686009	0.249	0.129	1
ELL2	0.363636	0.685809	0.365	0.29	1
SEPTIN10	0.508892	0.68552	0.248	0.194	1
COL4A5	0.596774	0.683248	0.168	0.129	1
CSTF3	0.258065	0.682986	0.25	0.161	1
DZIP3	0.589825	0.681901	0.164	0.129	1
HNRNPH3	0.269468	0.681356	0.358	0.258	1
PIGN	0.254186	0.680671	0.254	0.161	1
MYL6	0.383115	0.679753	0.465	0.419	1
TLN1	0.45047	0.679273	0.34	0.29	1
SEM1	0.276117	0.679188	0.33	0.226	1
RPL7A	0.450457	0.678135	0.341	0.29	1
CX3CL1	0.897314	0.677898	0.206	0.194	1
BASP1	0.744249	0.677464	0.211	0.194	1
RANBP10	0.446532	0.677208	0.219	0.161	1
RFTN2	0.49408	0.676566	0.399	0.355	1
SYNRG	0.143228	0.676043	0.395	0.258	1
MTREX	0.479022	0.673615	0.373	0.323	1
AGO3	0.109235	0.673277	0.518	0.387	1
EEF2	0.253607	0.672894	0.299	0.194	1
VPS39	0.495284	0.67214	0.25	0.194	1
MYO10	0.130529	0.671453	0.653	0.581	1
RPL28	0.261217	0.671337	0.398	0.323	1
SS18L1	0.552932	0.671114	0.169	0.129	1
REV3L	0.392307	0.670889	0.565	0.548	1
OSTF1	0.739619	0.669194	0.243	0.226	1
VWA1	0.473838	0.668096	0.213	0.161	1
SERF2	0.151764	0.667817	0.381	0.258	1
SLC3A2	0.16304	0.667446	0.373	0.258	1
FAM168A	0.139136	0.666876	0.355	0.226	1
ZNF565	0.29756	0.666718	0.214	0.129	1
DYNC1H1	0.4847	0.665707	0.535	0.516	1
PITPNC1	0.539068	0.665592	0.554	0.548	1
SHE	0.655342	0.664357	0.282	0.258	1
OFD1	0.333257	0.663091	0.275	0.194	1
TMEM106B	0.3653	0.662623	0.23	0.161	1
LASP1	0.456877	0.66252	0.222	0.161	1
TMA7	0.412007	0.662174	0.26	0.194	1
SLC23A2	0.659223	0.662137	0.32	0.29	1
CYFIP1	0.405069	0.661159	0.454	0.387	1
RPL35A	0.599068	0.660996	0.279	0.258	1
APOOL	0.414284	0.660485	0.185	0.129	1
RAB5C	0.316546	0.660112	0.244	0.161	1
ELAVL1	0.540409	0.659187	0.248	0.194	1
LAPTM4A	0.257827	0.656418	0.385	0.323	1
UBB	0.381282	0.656122	0.194	0.129	1
ERP44	0.325469	0.654718	0.346	0.258	1
ATP5MC2	0.428605	0.654338	0.221	0.161	1
KIF1B	0.199567	0.654292	0.539	0.452	1
SOD2	0.126633	0.653338	0.373	0.226	1
TRIM26	0.77723	0.653193	0.182	0.161	1
KDM7A	0.248078	0.653162	0.404	0.29	1
CDK14	0.190647	0.652988	0.301	0.194	1
NAA16	0.709387	0.652107	0.254	0.226	1
TULP4	0.137506	0.651695	0.382	0.226	1
CPLANE1	0.220302	0.651315	0.431	0.323	1
TFCP2	0.333769	0.648544	0.438	0.355	1
MT-CO1	0.0668855	0.648331	0.53	0.419	1
CCSER2	0.40713	0.648144	0.626	0.71	1
RIC8B	0.452005	0.648137	0.257	0.194	1
SLC39A9	0.251031	0.647708	0.222	0.129	1
RTN1	0.13304	0.647437	0.374	0.258	1
B2M	0.52321	0.646378	0.735	0.839	1
RB1CC1	0.370896	0.64609	0.486	0.419	1
ELP3	0.738607	0.644062	0.219	0.194	1
SFI1	0.482575	0.644009	0.211	0.161	1
RPS3	0.419141	0.643641	0.341	0.29	1
ZNF44	0.421936	0.642346	0.296	0.226	1
QSER1	0.219024	0.64229	0.275	0.161	1
CALD1	0.125942	0.640418	0.663	0.548	1
RPS16	0.27214	0.639772	0.318	0.226	1
TNFRSF1A	0.401233	0.639465	0.231	0.161	1
GCC2	0.220809	0.639334	0.373	0.258	1
NUP155	0.639271	0.639178	0.16	0.129	1
UEVLD	0.77334	0.638003	0.18	0.161	1
SDHD	0.431652	0.637973	0.183	0.129	1
VCL	0.607372	0.637701	0.536	0.484	1
ABI2	0.2628	0.636702	0.439	0.355	1
ATP8A1	0.855428	0.636513	0.225	0.226	1
PRKD1	0.0632556	0.636294	0.463	0.258	1
KIF1C	0.40145	0.634132	0.188	0.129	1
GALNT2	0.412488	0.633506	0.328	0.258	1
RPS20	0.54826	0.633358	0.239	0.194	1
ATG4C	0.772577	0.633264	0.209	0.194	1
PRMT2	0.338225	0.632456	0.526	0.484	1
USP36	0.583128	0.632421	0.203	0.161	1
ZNF521	0.0806202	0.632163	0.349	0.194	1
MTX2	0.375496	0.632144	0.233	0.161	1
SELENOP	0.357743	0.632049	0.273	0.194	1
FBXO22	0.347608	0.630875	0.205	0.129	1
IRF2	0.459504	0.630392	0.284	0.226	1
SEC23IP	0.266276	0.630368	0.22	0.129	1
CHD4	0.361138	0.630007	0.308	0.226	1
ORC5	0.929778	0.62932	0.212	0.226	1
ACTR10	0.188781	0.629034	0.291	0.161	1
SSR1	0.351624	0.628963	0.242	0.161	1
UBN1	0.520653	0.628271	0.313	0.258	1
TAOK3	0.381039	0.627608	0.442	0.387	1
LACTB	0.879251	0.626675	0.136	0.129	1
CHST11	0.147104	0.626464	0.359	0.226	1
POU2F1	0.136214	0.625695	0.486	0.323	1
PHLPP1	0.732021	0.624855	0.546	0.581	1
UBAP2L	0.418965	0.623428	0.262	0.194	1
ANKRD36B	0.549027	0.623209	0.243	0.194	1
ZSWIM7	0.643249	0.620367	0.159	0.129	1
CERK	0.138464	0.62012	0.254	0.129	1
TANK	0.182838	0.619854	0.463	0.355	1
MPHOSPH9	0.68302	0.619418	0.189	0.161	1
VAPB	0.366513	0.619266	0.263	0.194	1
TSHZ3	0.727801	0.617876	0.149	0.129	1
PMF1	0.714582	0.617846	0.183	0.161	1
UBE2V2	0.598273	0.617602	0.198	0.161	1
N4BP2L1	0.371168	0.617371	0.234	0.161	1
ZNF717	0.543408	0.616983	0.169	0.129	1
IPO11	0.365799	0.6169	0.2	0.129	1
RPS3A	0.26371	0.616887	0.321	0.226	1
RNF130	0.186995	0.616732	0.532	0.419	1
RAF1	0.349333	0.61622	0.396	0.29	1
KAT6B	0.260285	0.616126	0.425	0.323	1
EIF2S3	0.268077	0.615595	0.258	0.161	1
SPATA6	0.634054	0.615477	0.264	0.226	1
GRID2	0.732348	0.615286	0.269	0.323	1
FBXO42	0.362314	0.614776	0.354	0.258	1
MAP4K3	0.164691	0.614388	0.623	0.548	1
FOCAD	0.360116	0.613528	0.459	0.387	1
DNMT1	0.392753	0.613319	0.189	0.129	1
MADD	0.393764	0.613109	0.197	0.129	1
SP110	0.540023	0.613047	0.275	0.226	1
RBM41	0.55581	0.612211	0.205	0.161	1
PHF21A	0.432738	0.610587	0.477	0.419	1
GPD2	0.396542	0.609546	0.301	0.226	1
PRXL2A	0.278815	0.609111	0.324	0.226	1
LGALS3	0.695527	0.607704	0.152	0.129	1
MAPK1	0.523738	0.606747	0.443	0.387	1
RPL14	0.523636	0.605695	0.308	0.258	1
SCMH1	0.677927	0.605272	0.427	0.419	1
PTCD3	0.19722	0.605094	0.226	0.129	1
RTN3	0.797444	0.604912	0.228	0.258	1
NUP58	0.660531	0.604321	0.296	0.258	1
AGAP3	0.388285	0.603431	0.302	0.226	1
ZNF197	0.423012	0.603367	0.189	0.129	1
ZNF532	0.229115	0.602758	0.467	0.355	1
PRPF3	0.947648	0.601959	0.226	0.226	1
SARNP	0.214469	0.601817	0.341	0.226	1
ORMDL1	0.754216	0.601765	0.283	0.258	1
CCDC141	0.263344	0.601644	0.319	0.226	1
RPL27	0.480599	0.600282	0.211	0.161	1
RBM27	0.155287	0.599286	0.338	0.194	1
AAK1	0.463594	0.598284	0.606	0.548	1
CBX3	0.273855	0.597492	0.217	0.129	1
IMMP1L	0.0681026	0.59626	0.294	0.129	1
TMED5	0.533825	0.594697	0.173	0.129	1
NRDC	0.36258	0.594362	0.433	0.355	1
MAP4K4	0.0664436	0.594216	0.642	0.548	1
CC2D2B	0.151856	0.594213	0.253	0.129	1
PRKRIP1	0.61845	0.594061	0.364	0.323	1
TBC1D20	0.938036	0.593832	0.195	0.194	1
PEBP1	0.672113	0.592895	0.157	0.129	1
RPLP1	0.568041	0.592674	0.392	0.387	1
KNOP1	0.386327	0.592536	0.194	0.129	1
LIMS1	0.594498	0.592423	0.446	0.419	1
NDUFV1	0.573952	0.592008	0.206	0.161	1
METTL14	0.424594	0.591786	0.188	0.129	1
GOLM1	0.379146	0.591637	0.27	0.194	1
AIDA	0.163739	0.590951	0.238	0.129	1
SAFB	0.66595	0.590773	0.301	0.258	1
CD320	0.387353	0.590718	0.357	0.29	1
SEC23A	0.069231	0.59069	0.362	0.194	1
HIVEP3	0.0642879	0.590097	0.424	0.258	1
PBRM1	0.278322	0.587124	0.491	0.419	1
CASK	0.691746	0.586308	0.426	0.419	1
TBC1D14	0.394533	0.58614	0.198	0.129	1
MAT2A	0.293851	0.585965	0.214	0.129	1
ZNF235	0.63201	0.583324	0.229	0.194	1
CSNK1G3	0.617479	0.583033	0.366	0.323	1
NUMB	0.296394	0.582883	0.558	0.516	1
GULP1	0.226402	0.582782	0.356	0.258	1
LMO2	0.491324	0.582691	0.441	0.419	1
PFKL	0.410044	0.582373	0.26	0.194	1
KLF13	0.279551	0.581374	0.292	0.194	1
ABCA9	0.955398	0.58102	0.185	0.194	1
TXNDC12	0.622256	0.580801	0.162	0.129	1
KANK1	0.556512	0.580176	0.445	0.387	1
PSMD13	0.353318	0.57993	0.198	0.129	1
ADAMTS9	0.647451	0.579881	0.32	0.355	1
STAT1	0.913184	0.57972	0.37	0.387	1
R3HDM1	0.747697	0.57955	0.408	0.419	1
NDUFB9	0.817865	0.579531	0.205	0.194	1
SYNCRIP	0.521653	0.578884	0.307	0.258	1
GANAB	0.477977	0.578628	0.214	0.161	1
TIPRL	0.510344	0.578458	0.176	0.129	1
UIMC1	0.447556	0.578113	0.349	0.29	1
ADIRF	0.918065	0.578092	0.3	0.323	1
GTF2I	0.0813035	0.578007	0.6	0.548	1
CASC3	0.37887	0.577944	0.259	0.194	1
MGP	0.894092	0.577819	0.122	0.129	1
ST3GAL2	0.335602	0.575852	0.205	0.129	1
PDK3	0.963292	0.575503	0.122	0.129	1
MAP2K2	0.389249	0.575438	0.194	0.129	1
HMCN1	0.50483	0.574833	0.384	0.323	1
PHLDB1	0.328115	0.574769	0.317	0.226	1
PHLPP2	0.739389	0.573373	0.218	0.194	1
MINK1	0.445424	0.57332	0.287	0.226	1
ARPC1B	0.338723	0.572366	0.299	0.226	1
PPP1R2	0.407936	0.571579	0.269	0.194	1
SEC31A	0.765741	0.571092	0.408	0.387	1
EPB41L3	0.820038	0.570898	0.171	0.194	1
SEC62	0.555805	0.570724	0.451	0.419	1
CTTN	0.321651	0.570147	0.323	0.226	1
TRRAP	0.356164	0.570131	0.388	0.29	1
STXBP3	0.551529	0.570088	0.274	0.226	1
RPS15	0.179826	0.569608	0.314	0.194	1
HNRNPD	0.264575	0.569027	0.422	0.29	1
ZNF562	0.436164	0.568667	0.226	0.161	1
RRP1B	0.478274	0.567896	0.252	0.194	1
VOPP1	0.0996009	0.565435	0.407	0.226	1
SEPTIN2	0.400335	0.56525	0.496	0.452	1
AP3D1	0.571954	0.56395	0.239	0.194	1
DCTN2	0.428073	0.562589	0.228	0.161	1
NUCB1	0.664497	0.562089	0.232	0.194	1
BMP2K	0.29521	0.561635	0.47	0.387	1
ZNF445	0.666623	0.561633	0.193	0.161	1
HSPA4	0.976593	0.560418	0.246	0.258	1
VCP	0.543134	0.560404	0.348	0.29	1
PNISR	0.170289	0.560246	0.631	0.516	1
SF3A3	0.543759	0.559171	0.173	0.129	1
TM4SF18	0.707937	0.55914	0.303	0.29	1
NEK3	0.258172	0.558516	0.362	0.258	1
LRRC8B	0.754601	0.557924	0.216	0.194	1
FBXL4	0.706119	0.557921	0.29	0.258	1
TUG1	0.72972	0.557156	0.329	0.323	1
MRPS5	0.545707	0.556732	0.24	0.194	1
ZFYVE26	0.859517	0.555903	0.138	0.129	1
IWS1	0.779623	0.554796	0.35	0.323	1
MAP4K5	0.659877	0.554729	0.48	0.484	1
GABARAPL2	0.608213	0.554417	0.163	0.129	1
IFI44L	0.476029	0.553149	0.541	0.516	1
PTBP2	0.27694	0.552125	0.525	0.419	1
RPL37	0.64484	0.552119	0.322	0.29	1
UCK2	0.376484	0.552001	0.197	0.129	1
ZBTB7A	0.230667	0.551733	0.267	0.161	1
HSPA5	0.755198	0.551497	0.216	0.194	1
ITPR2	0.259149	0.551196	0.516	0.419	1
LARP1	0.635308	0.550608	0.336	0.29	1
ARHGEF6	0.24941	0.550522	0.226	0.129	1
SEC24A	0.378933	0.550271	0.195	0.129	1
DGCR2	0.455756	0.549779	0.25	0.194	1
LARP7	0.603632	0.548669	0.238	0.194	1
SMNDC1	0.543429	0.546957	0.17	0.129	1
TMEM117	0.261462	0.54609	0.361	0.258	1
CDC16	0.527244	0.544684	0.251	0.194	1
EPN1	0.644391	0.54364	0.194	0.161	1
COMMD7	0.602558	0.543285	0.199	0.161	1
ARID4A	0.375738	0.543117	0.344	0.258	1
HSPD1	0.910544	0.542056	0.267	0.258	1
MID1	0.984497	0.541491	0.222	0.226	1
CDK5RAP2	0.720605	0.541181	0.291	0.258	1
TEX2	0.583361	0.540016	0.167	0.129	1
MLEC	0.229532	0.539009	0.269	0.161	1
LGALS1	0.641861	0.538583	0.224	0.194	1
RPS13	0.676741	0.53798	0.278	0.258	1
RPS26	0.50056	0.537745	0.312	0.258	1
GUK1	0.733552	0.536913	0.252	0.226	1
ZMYM4	0.590997	0.536881	0.508	0.484	1
NUDT9	0.52016	0.536409	0.174	0.129	1
PMEPA1	0.12229	0.535917	0.252	0.129	1
TES	0.334223	0.533992	0.2	0.129	1
SPATS2L	0.544308	0.532457	0.454	0.419	1
CAAP1	0.311044	0.531097	0.207	0.129	1
RNPC3	0.47931	0.530643	0.356	0.29	1
STRAP	0.171636	0.530133	0.235	0.129	1
RNF114	0.561378	0.529273	0.21	0.161	1
PNPLA8	0.372996	0.528029	0.312	0.226	1
DAG1	0.324472	0.527589	0.204	0.129	1
TMEM131	0.71156	0.527425	0.463	0.452	1
RFFL	0.919177	0.527085	0.236	0.226	1
ALCAM	0.591102	0.527032	0.263	0.226	1
MOB2	0.681302	0.526909	0.228	0.194	1
TAFA5	0.986346	0.52652	0.127	0.129	1
SELENOW	0.323175	0.525218	0.286	0.194	1
UBXN4	0.848802	0.524446	0.466	0.484	1
SLMAP	0.667082	0.52433	0.471	0.419	1
HIP1R	0.238608	0.523068	0.271	0.161	1
CNIH4	0.70906	0.522929	0.15	0.129	1
GALK2	0.601587	0.522701	0.272	0.226	1
GPR107	0.73621	0.521717	0.286	0.258	1
GKAP1	0.804095	0.520706	0.181	0.161	1
ZNF644	0.530505	0.519288	0.53	0.516	1
AIG1	0.196668	0.518695	0.351	0.226	1
C4orf3	0.871385	0.51806	0.23	0.226	1
SPTLC2	0.293718	0.517549	0.412	0.29	1
LYN	0.316038	0.517054	0.248	0.161	1
ACADVL	0.777509	0.516845	0.218	0.194	1
GCN1	0.985285	0.516063	0.163	0.161	1
LDAH	0.370153	0.515646	0.204	0.129	1
ANKRD13C	0.242115	0.515014	0.365	0.258	1
SLC12A6	0.540363	0.514947	0.382	0.323	1
ZMYND8	0.889461	0.514267	0.516	0.516	1
WASF3	0.448089	0.513894	0.181	0.129	1
ANO6	0.281719	0.513452	0.363	0.258	1
SLC16A2	0.268351	0.513124	0.326	0.226	1
ZNF655	0.551657	0.512961	0.246	0.194	1
ZRANB1	0.470105	0.512876	0.257	0.194	1
SLCO1A2	0.937658	0.512706	0.484	0.516	1
GOLGA3	0.485142	0.512571	0.213	0.161	1
PRPF6	0.390091	0.512537	0.235	0.161	1
RAB13	0.677789	0.512476	0.157	0.129	1
FRMD8	0.63296	0.512461	0.162	0.129	1
DAAM2	0.30974	0.512383	0.272	0.194	1
ZKSCAN8	0.914012	0.512095	0.135	0.129	1
CEP57	0.180414	0.51189	0.285	0.161	1
EEA1	0.184163	0.51067	0.432	0.29	1
CRY2	0.687757	0.510078	0.191	0.161	1
PMPCB	0.67192	0.50924	0.225	0.194	1
PEPD	0.48745	0.50817	0.177	0.129	1
SPECC1	0.107479	0.507761	0.399	0.226	1
TK2	0.528973	0.507228	0.172	0.129	1
RNMT	0.38356	0.506554	0.302	0.226	1
ENG	0.540536	0.505859	0.53	0.516	1
EAPP	0.257561	0.505303	0.214	0.129	1
MIDN	0.651591	0.504459	0.23	0.194	1
TP53BP1	0.998533	0.503409	0.258	0.258	1
NSUN6	0.61066	0.502951	0.344	0.29	1
ZNF585B	0.729332	0.502884	0.192	0.161	1
TPP2	0.218902	0.502831	0.341	0.226	1
FBXO28	0.432269	0.502628	0.274	0.194	1
CDH6	0.167892	0.502226	0.288	0.161	1
FAM169A	0.650263	0.50145	0.102	0.129	1
SAFB2	0.683489	0.501345	0.251	0.29	1
MROH1	0.357579	0.501204	0.2	0.129	1
RPL15	0.633462	0.50048	0.337	0.323	1
RASA1	0.794739	0.499506	0.526	0.548	1
RBMX	0.307781	0.498111	0.394	0.29	1
JAKMIP2	0.768615	0.497843	0.145	0.129	1
TAOK1	0.121181	0.497465	0.55	0.419	1
PEAK1	0.433941	0.497152	0.579	0.516	1
SH3TC1	0.821636	0.496467	0.145	0.129	1
GARNL3	0.557251	0.495963	0.276	0.226	1
APLP2	0.631459	0.495793	0.409	0.387	1
PDCD6IP	0.531012	0.495653	0.473	0.452	1
DCAF1	0.863725	0.495376	0.207	0.226	1
HDAC4	0.292265	0.494108	0.411	0.323	1
SHTN1	0.617823	0.493816	0.151	0.194	1
TPM4	0.796762	0.493106	0.476	0.452	1
PFKFB3	0.771168	0.492964	0.215	0.194	1
ALPL	0.551202	0.492964	0.272	0.226	1
FAM13A	0.581885	0.491913	0.312	0.258	1
ADD3	0.275689	0.491872	0.352	0.258	1
TUT7	0.71668	0.491671	0.314	0.29	1
SP140L	0.502518	0.491524	0.179	0.129	1
IGFBP7	0.374419	0.491502	0.717	0.774	1
PSMG4	0.510525	0.491426	0.22	0.161	1
ACVR2A	0.801112	0.490736	0.275	0.258	1
RBCK1	0.864018	0.489099	0.204	0.194	1
SREBF2	0.89097	0.488913	0.392	0.419	1
PAK4	0.966138	0.48735	0.189	0.194	1
ZCCHC17	0.0876253	0.487042	0.271	0.129	1
HMGN1	0.759655	0.485769	0.306	0.29	1
SELENOO	0.569568	0.485408	0.204	0.161	1
SEPTIN11	0.188721	0.485174	0.389	0.258	1
IFT140	0.287534	0.485149	0.244	0.161	1
ARHGAP5	0.401976	0.485128	0.305	0.226	1
RIPOR1	0.784548	0.485077	0.242	0.226	1
ICE2	0.483364	0.484954	0.25	0.194	1
DST	0.722749	0.484257	0.461	0.484	1
ZDHHC20	0.19595	0.483732	0.359	0.226	1
CLK4	0.827418	0.481833	0.21	0.194	1
DIP2B	0.911114	0.481549	0.554	0.548	1
ZNF484	0.844538	0.481024	0.117	0.129	1
TAFA2	0.654659	0.480934	0.183	0.226	1
SERTAD2	0.857837	0.480906	0.242	0.258	1
FBXO31	0.508769	0.478018	0.22	0.161	1
NIPBL	0.288441	0.477594	0.665	0.581	1
TXNDC9	0.800593	0.476188	0.147	0.129	1
BCKDHB	0.361203	0.475035	0.309	0.226	1
RIPOR2	0.843111	0.474663	0.206	0.194	1
TBC1D10A	0.727952	0.474067	0.138	0.161	1
PROM1	0.984586	0.473274	0.278	0.29	1
PPP1R12C	0.740126	0.473164	0.187	0.161	1
DCLK2	0.575905	0.471254	0.475	0.419	1
PSIP1	0.70564	0.470545	0.285	0.258	1
MAST2	0.485333	0.470309	0.251	0.194	1
TRAK2	0.667576	0.470236	0.293	0.258	1
RBL2	0.61501	0.470222	0.341	0.29	1
RPL35	0.180271	0.469411	0.284	0.161	1
SEH1L	0.97595	0.46849	0.131	0.129	1
CYYR1	0.370987	0.46831	0.477	0.419	1
IP6K1	0.425534	0.46779	0.334	0.258	1
BEND7	0.33228	0.467169	0.242	0.161	1
MAPK14	0.540534	0.467117	0.35	0.29	1
UQCR11	0.86877	0.466714	0.171	0.161	1
YME1L1	0.739714	0.466653	0.376	0.355	1
HSPA8	0.318459	0.466392	0.209	0.129	1
SERBP1	0.568734	0.464712	0.35	0.29	1
RNF217	0.1965	0.463768	0.341	0.226	1
NAA25	0.143609	0.463429	0.308	0.161	1
MYO18A	0.533193	0.463062	0.171	0.129	1
TAF1D	0.591279	0.463031	0.37	0.323	1
CREB3L2	0.689691	0.462401	0.231	0.194	1
NDUFB2	0.718399	0.462255	0.152	0.129	1
BMPR2	0.279584	0.461586	0.762	0.71	1
AGPAT4	0.744036	0.461246	0.319	0.29	1
LIPA	0.628865	0.461209	0.264	0.226	1
DDX21	0.7185	0.460824	0.257	0.226	1
PRPF38B	0.817185	0.459968	0.279	0.258	1
SRGAP2B	0.75177	0.458723	0.529	0.548	1
NT5C3A	0.745012	0.458651	0.293	0.258	1
CLIP2	0.757255	0.458335	0.252	0.226	1
TTC3	0.934916	0.45785	0.451	0.484	1
MICU3	0.400921	0.457717	0.357	0.258	1
SYNJ2	0.780335	0.457377	0.282	0.258	1
ASB3	0.262282	0.456154	0.466	0.355	1
ATF7IP	0.837196	0.455801	0.444	0.452	1
GOLGA1	0.632367	0.455269	0.242	0.29	1
HIPK2	0.313102	0.455055	0.541	0.484	1
EIF2AK2	0.398638	0.454599	0.492	0.419	1
REV1	0.581806	0.454566	0.396	0.355	1
SLC38A6	0.461511	0.45309	0.219	0.161	1
RABGAP1L	0.212746	0.452543	0.701	0.677	1
IL13RA1	0.173695	0.451985	0.364	0.226	1
ANKRD26	0.638135	0.451927	0.297	0.258	1
PRKD3	0.739799	0.451015	0.454	0.452	1
GDAP2	0.98216	0.450886	0.193	0.194	1
SLC36A4	0.813799	0.450061	0.213	0.194	1
RSPRY1	0.748609	0.449912	0.254	0.226	1
YAP1	0.954818	0.449329	0.4	0.419	1
TFEB	0.480018	0.449085	0.222	0.161	1
CMIP	0.230582	0.448994	0.428	0.29	1
PTGES3	0.478591	0.448656	0.361	0.29	1
YTHDF3	0.788172	0.447324	0.312	0.29	1
NPLOC4	0.242736	0.446657	0.304	0.194	1
TPT1	0.984654	0.446131	0.476	0.548	1
TECPR2	0.360463	0.446084	0.303	0.226	1
HGSNAT	0.652198	0.444424	0.441	0.419	1
TAF15	0.129399	0.443967	0.544	0.387	1
KTN1	0.342361	0.443955	0.665	0.645	1
PIK3R4	0.738898	0.443588	0.151	0.129	1
ARHGAP23	0.502513	0.443477	0.216	0.161	1
LRP6	0.325882	0.443176	0.381	0.29	1
NAA60	0.876193	0.443169	0.139	0.129	1
TRAPPC8	0.446821	0.443033	0.338	0.258	1
KPNA6	0.721687	0.442857	0.315	0.29	1
TRPC4AP	0.63217	0.442777	0.42	0.355	1
MT-ND2	0.0548867	0.441711	0.324	0.129	1
SNRNP70	0.752127	0.441391	0.444	0.419	1
AMD1	0.863661	0.440797	0.205	0.194	1
RPL17	0.800746	0.439689	0.329	0.323	1
XXYLT1	0.250893	0.439368	0.263	0.161	1
TAF4	0.721238	0.438925	0.155	0.129	1
NFKB1	0.618368	0.438375	0.356	0.29	1
FUBP3	0.184061	0.438293	0.296	0.161	1
PARP4	0.350327	0.437612	0.339	0.258	1
PELI2	0.85542	0.437485	0.416	0.387	1
TSPAN4	0.277941	0.437398	0.213	0.129	1
MORF4L1	0.660943	0.437294	0.432	0.419	1
TFPI	0.0596665	0.436855	0.292	0.129	1
PLXNA2	0.884402	0.436756	0.534	0.516	1
CDK11B	0.811071	0.436572	0.177	0.194	1
CREB1	0.39781	0.436266	0.407	0.323	1
MMS19	0.441865	0.43589	0.224	0.161	1
RPL10A	0.363457	0.434323	0.268	0.194	1
ROCK1	0.45443	0.432914	0.556	0.516	1
DAAM1	0.458355	0.432188	0.422	0.355	1
FBXO38	0.4092	0.431328	0.273	0.194	1
ACTR3	0.43927	0.431163	0.4	0.323	1
TTC14	0.256351	0.431159	0.375	0.258	1
MTDH	0.625382	0.431054	0.506	0.452	1
PHTF2	0.520794	0.430158	0.25	0.194	1
PDCD6	0.802143	0.428995	0.286	0.258	1
RO60	0.994651	0.428372	0.313	0.323	1
DEGS1	0.757975	0.42792	0.151	0.129	1
RPL29	0.539529	0.427907	0.277	0.226	1
UBE3D	0.400183	0.427831	0.229	0.161	1
FAM43A	0.337733	0.42757	0.206	0.129	1
RABEPK	0.883941	0.426726	0.119	0.129	1
ZNF133	0.878595	0.425498	0.173	0.161	1
RTTN	0.599443	0.425367	0.235	0.194	1
PRPSAP2	0.748154	0.425231	0.187	0.161	1
NEMF	0.735282	0.424922	0.475	0.452	1
MAP3K4	0.304197	0.42482	0.327	0.226	1
DDX42	0.903101	0.424707	0.303	0.29	1
RPS27L	0.65886	0.424501	0.197	0.161	1
IFNGR2	0.993424	0.424341	0.411	0.419	1
PPP3CA	0.294133	0.424319	0.691	0.613	1
MAN2C1	0.860508	0.423966	0.208	0.194	1
PSMC2	0.47679	0.423731	0.183	0.129	1
DOCK10	0.612941	0.423108	0.194	0.161	1
LSM14A	0.353022	0.422823	0.514	0.452	1
MAPK6	0.988299	0.422312	0.345	0.355	1
NAP1L4	0.658679	0.421519	0.447	0.387	1
SF1	0.840324	0.420847	0.476	0.452	1
DNAJC24	0.852309	0.419886	0.209	0.194	1
CASP8AP2	0.233653	0.419637	0.232	0.129	1
SEC16A	0.824541	0.41944	0.175	0.194	1
BGN	0.273683	0.419209	0.217	0.129	1
NFATC2IP	0.484156	0.418856	0.253	0.194	1
MAP3K13	0.374627	0.418315	0.28	0.194	1
ANKRD36C	0.726701	0.418288	0.409	0.387	1
RAB5B	0.869205	0.418138	0.174	0.161	1
AUTS2	0.0593147	0.418006	0.854	0.871	1
CD47	0.496654	0.417646	0.287	0.226	1
ANKRA2	0.885621	0.417566	0.169	0.161	1
CMAS	0.839712	0.416916	0.116	0.129	1
PRKCE	0.554799	0.416373	0.55	0.516	1
YTHDF2	0.419578	0.415808	0.232	0.161	1
TTC21B	0.446513	0.415752	0.285	0.226	1
FNTB	0.830401	0.415734	0.146	0.129	1
ARHGAP27	0.561103	0.414065	0.168	0.129	1
ROCK2	0.548065	0.413315	0.527	0.484	1
PRR14L	0.326488	0.413083	0.288	0.194	1
CLEC2D	0.563885	0.412881	0.208	0.161	1
RPS27	0.14408	0.412647	0.379	0.258	1
HIF1A	0.654772	0.412301	0.385	0.452	1
SRFBP1	0.900038	0.411898	0.237	0.226	1
MED15	0.45657	0.411859	0.316	0.258	1
HIBCH	0.733417	0.411464	0.41	0.387	1
ZRANB2	0.71158	0.411276	0.531	0.516	1
HNRNPA3	0.719335	0.41055	0.486	0.484	1
VAMP5	0.219751	0.410505	0.23	0.129	1
ANXA11	0.76059	0.410498	0.224	0.194	1
MED4	0.193255	0.410107	0.297	0.161	1
CNOT8	0.627728	0.409693	0.302	0.258	1
PDE5A	0.190412	0.409223	0.317	0.194	1
PPP4R2	0.709853	0.409151	0.362	0.323	1
LIN7A	0.674218	0.408491	0.155	0.129	1
YBX1	0.939176	0.407972	0.281	0.29	1
PDGFRB	0.12085	0.407685	0.249	0.129	1
EIF4A2	0.313219	0.407539	0.4	0.323	1
ATP6V1A	0.906636	0.406691	0.302	0.29	1
PACS1	0.43661	0.406	0.431	0.355	1
LRFN5	0.154472	0.405615	0.126	0.226	1
HIGD1B	0.266501	0.405471	0.216	0.129	1
NQO2	0.870631	0.404238	0.139	0.129	1
RUNX1T1	0.252231	0.403994	0.505	0.387	1
NGLY1	0.871326	0.402631	0.28	0.258	1
SS18	0.256076	0.402622	0.306	0.194	1
CCDC144A	0.891649	0.402566	0.338	0.323	1
PARP9	0.718127	0.402385	0.394	0.355	1
FBXW7	0.339776	0.402285	0.524	0.452	1
RPL21	0.717143	0.401988	0.302	0.355	1
CAP1	0.45562	0.401279	0.304	0.226	1
WDR82	0.498005	0.400471	0.254	0.194	1
COPS4	0.693104	0.400136	0.157	0.129	1
LMBRD1	0.532061	0.399748	0.36	0.29	1
C17orf80	0.951709	0.398573	0.124	0.129	1
ANP32E	0.872855	0.398072	0.139	0.129	1
SAV1	0.977513	0.397622	0.291	0.29	1
N4BP2	0.874043	0.396959	0.211	0.194	1
MIOS	0.811314	0.39625	0.179	0.161	1
GREB1	0.854245	0.395801	0.119	0.129	1
TNRC18	0.376746	0.395662	0.406	0.323	1
XIAP	0.703131	0.395404	0.336	0.29	1
ELK4	0.307397	0.395341	0.247	0.161	1
ARHGAP21	0.43246	0.394964	0.473	0.419	1
SEPTIN6	0.977925	0.394875	0.126	0.129	1
ITCH	0.246353	0.394065	0.535	0.419	1
DUSP22	0.811348	0.393434	0.208	0.226	1
TTC17	0.625875	0.393274	0.603	0.645	1
PARP16	0.662103	0.392914	0.102	0.129	1
XRN1	0.984516	0.392647	0.51	0.548	1
PLCG2	0.250524	0.39261	0.399	0.29	1
ZNRF3	0.205951	0.392554	0.424	0.29	1
ATP1B3	0.694505	0.392104	0.324	0.355	1
CSTB	0.76299	0.39205	0.249	0.226	1
CMPK1	0.370201	0.391803	0.281	0.194	1
MATN3	0.548038	0.391395	0.172	0.129	1
RCL1	0.58178	0.391056	0.317	0.258	1
SLC30A7	0.576925	0.390981	0.3	0.258	1
VEZT	0.731572	0.390782	0.56	0.548	1
AHI1	0.485268	0.390747	0.441	0.387	1
PGP	0.665613	0.390048	0.22	0.258	1
STAT2	0.713124	0.389816	0.297	0.258	1
MPDZ	0.559502	0.389646	0.448	0.387	1
LAMA2	0.0314043	0.389634	0.6	0.419	1
CENPP	0.844807	0.38956	0.284	0.258	1
PI4KB	0.694516	0.389358	0.195	0.161	1
TTN	0.405582	0.388487	0.464	0.355	1
ZFX	0.900727	0.388433	0.347	0.355	1
GORASP2	0.763556	0.387866	0.185	0.161	1
COL18A1	0.258993	0.38783	0.378	0.258	1
SYPL1	0.696854	0.387773	0.293	0.258	1
SRSF1	0.571564	0.387645	0.244	0.194	1
ABLIM1	0.394671	0.387601	0.744	0.806	1
RPS6KC1	0.686695	0.386551	0.508	0.484	1
TRAF3IP2	0.933232	0.385517	0.156	0.161	1
EIF3B	0.4801	0.385434	0.221	0.161	1
HSPA9	0.489242	0.385216	0.286	0.226	1
ZNF587B	0.949344	0.385155	0.164	0.161	1
DCTN4	0.399672	0.38507	0.308	0.226	1
RALBP1	0.973889	0.385	0.254	0.258	1
IL17RA	0.285577	0.384331	0.214	0.129	1
CTNNBIP1	0.203684	0.383474	0.24	0.129	1
ATP2A2	0.147846	0.383053	0.353	0.226	1
TMSB10	0.881959	0.382957	0.601	0.71	1
ZCCHC7	0.208584	0.382463	0.558	0.387	1
NUP205	0.512412	0.382446	0.174	0.129	1
HNRNPF	0.571643	0.381802	0.279	0.226	1
UBE2J1	0.622737	0.381423	0.266	0.226	1
CAMK1D	0.517591	0.380446	0.595	0.548	1
C9orf72	0.979015	0.380325	0.225	0.226	1
PLAAT3	0.251629	0.380299	0.339	0.226	1
NAP1L1	0.597403	0.379744	0.476	0.452	1
ADGRG6	0.900247	0.378769	0.302	0.29	1
FIP1L1	0.338113	0.378237	0.32	0.226	1
LIMS2	0.934808	0.377976	0.466	0.484	1
SMARCE1	0.228861	0.377972	0.24	0.129	1
RFC1	0.359553	0.377859	0.294	0.194	1
RAB30	0.71972	0.377301	0.287	0.258	1
TAB2	0.567648	0.37712	0.422	0.355	1
BORCS5	0.761417	0.37712	0.184	0.161	1
GPC6	0.38668	0.37649	0.193	0.129	1
GPI	0.560908	0.376468	0.241	0.194	1
APBA1	0.2377	0.375709	0.261	0.161	1
CLCN6	0.852989	0.375053	0.142	0.129	1
WWP1	0.604082	0.374367	0.495	0.452	1
SPTAN1	0.94542	0.374192	0.557	0.645	1
ESAM	0.38938	0.374183	0.38	0.323	1
LAMA4	0.779803	0.374174	0.462	0.484	1
RASA2	0.320763	0.373947	0.455	0.355	1
DBI	0.929973	0.373662	0.132	0.129	1
TXNIP	0.7042	0.373091	0.302	0.355	1
ICE1	0.770542	0.372864	0.325	0.29	1
MTMR9	0.949069	0.371552	0.224	0.226	1
ENO1	0.593496	0.371542	0.164	0.129	1
KIF26B	0.321311	0.370581	0.256	0.161	1
COA1	0.759096	0.370535	0.349	0.323	1
EIF2AK3	0.472876	0.370414	0.181	0.129	1
NSFL1C	0.588584	0.369547	0.169	0.129	1
HECTD2	0.68387	0.368936	0.325	0.29	1
CSE1L	0.511949	0.368673	0.216	0.161	1
POGZ	0.955269	0.36757	0.539	0.581	1
LATS1	0.50464	0.367497	0.327	0.258	1
FRY	0.427561	0.367328	0.561	0.484	1
DTD1	0.337151	0.366769	0.246	0.161	1
STX7	0.646293	0.365963	0.358	0.323	1
PDE8A	0.500918	0.365839	0.531	0.484	1
SMC6	0.544833	0.364782	0.312	0.258	1
CLCN5	0.681079	0.36478	0.105	0.129	1
CACNB2	0.248752	0.364662	0.368	0.258	1
PPP4R3B	0.899627	0.364647	0.387	0.387	1
ARMC8	0.982492	0.364246	0.385	0.387	1
MEF2A	0.201241	0.36393	0.787	0.774	1
LRRC17	0.518568	0.363795	0.183	0.129	1
TIGAR	0.848969	0.363228	0.142	0.129	1
ITM2B	0.439032	0.362972	0.542	0.548	1
ATP6V1G1	0.247579	0.361981	0.267	0.161	1
POLR1C	0.85086	0.361685	0.144	0.129	1
HDAC8	0.70383	0.361295	0.494	0.452	1
ORC4	0.668164	0.360941	0.231	0.194	1
POLA1	0.548575	0.360503	0.25	0.194	1
LIN52	0.526467	0.359925	0.242	0.194	1
ZFP64	0.745361	0.359836	0.151	0.129	1
ADAMTSL3	0.80963	0.359793	0.146	0.129	1
LUC7L3	0.545338	0.359757	0.649	0.581	1
SERP1	0.329985	0.359356	0.282	0.194	1
EEF1B2	0.957488	0.358169	0.197	0.194	1
ZYX	0.924584	0.35684	0.153	0.161	1
BLZF1	0.471787	0.356839	0.184	0.129	1
WDR1	0.909747	0.356595	0.249	0.258	1
ZNF540	0.917205	0.355723	0.136	0.129	1
RPS6KA5	0.58828	0.354923	0.379	0.323	1
DCAF5	0.253048	0.354763	0.389	0.29	1
NPAT	0.434552	0.354646	0.192	0.129	1
RAI2	0.700438	0.354611	0.154	0.129	1
JAZF1	0.826619	0.353621	0.397	0.387	1
LRRC8C	0.929535	0.353274	0.568	0.613	1
ETV6	0.74994	0.352819	0.57	0.613	1
AMOTL1	0.61722	0.351176	0.319	0.387	1
ST3GAL5	0.47355	0.35114	0.187	0.129	1
CD93	0.942455	0.349862	0.162	0.161	1
BCR	0.54275	0.349859	0.321	0.258	1
JAM2	0.995614	0.349584	0.425	0.419	1
OSGEP	0.797855	0.34954	0.147	0.129	1
RPS15A	0.662779	0.349312	0.325	0.29	1
BDP1	0.761369	0.348873	0.461	0.387	1
SLC27A1	0.770659	0.348843	0.152	0.129	1
DDX17	0.311306	0.3487	0.752	0.806	1
ASXL2	0.679499	0.348694	0.347	0.29	1
ACYP2	0.525373	0.348631	0.493	0.452	1
ANAPC5	0.725136	0.348326	0.324	0.29	1
GTF2F2	0.669921	0.348181	0.255	0.226	1
IFT43	0.835513	0.34813	0.216	0.194	1
CBR4	0.615439	0.347955	0.344	0.29	1
NUP153	0.930322	0.347861	0.305	0.29	1
BCAR3	0.763528	0.347806	0.423	0.387	1
COX20	0.883101	0.347781	0.181	0.194	1
EFCAB2	0.813449	0.347616	0.314	0.29	1
SH2B3	0.555826	0.346854	0.206	0.161	1
DENND4A	0.897873	0.346681	0.531	0.516	1
CARS2	0.304267	0.345599	0.217	0.129	1
RUNDC3B	0.565074	0.345576	0.676	0.645	1
R3HDM2	0.352017	0.345557	0.523	0.484	1
SAR1A	0.449703	0.345089	0.228	0.161	1
RMND5A	0.524247	0.344436	0.18	0.129	1
ERO1B	0.783765	0.344342	0.217	0.194	1
PREX1	0.786697	0.344297	0.426	0.419	1
CDK12	0.90809	0.343161	0.346	0.323	1
RHBDD1	0.859685	0.342757	0.245	0.226	1
PIP4K2A	0.770794	0.342533	0.409	0.387	1
AGK	0.873149	0.34211	0.207	0.194	1
RPL7L1	0.365884	0.341637	0.234	0.161	1
HS2ST1	0.563884	0.341157	0.279	0.226	1
DCAF10	0.408951	0.340568	0.411	0.355	1
MTHFD2L	0.71179	0.340423	0.23	0.194	1
ERLEC1	0.351937	0.3401	0.209	0.129	1
DNAH7	0.616515	0.338733	0.125	0.161	1
PGRMC2	0.515704	0.338425	0.179	0.129	1
ADGRA2	0.743856	0.338341	0.258	0.226	1
VGLL4	0.233208	0.338199	0.499	0.387	1
AP2A2	0.84754	0.33783	0.401	0.387	1
STRN3	0.772219	0.337376	0.518	0.516	1
DPY19L3	0.632263	0.336641	0.241	0.194	1
SLC35G2	0.533945	0.336092	0.256	0.194	1
PPP1R15B	0.891054	0.336004	0.12	0.129	1
CNDP2	0.901571	0.335637	0.249	0.258	1
RACK1	0.770557	0.334525	0.341	0.387	1
CDC42SE2	0.57392	0.334048	0.389	0.323	1
EXOC5	0.81713	0.333253	0.276	0.258	1
KIDINS220	0.266223	0.333251	0.487	0.387	1
TSC22D3	0.71535	0.332833	0.367	0.323	1
LYPLA1	0.75311	0.332671	0.285	0.323	1
RGCC	0.546857	0.33225	0.524	0.484	1
EPB41L5	0.921842	0.331867	0.351	0.355	1
TAF1C	0.56635	0.331801	0.181	0.226	1
TXNRD1	0.656166	0.330607	0.238	0.194	1
LEMD3	0.827035	0.330189	0.284	0.258	1
ZNF326	0.625484	0.329841	0.252	0.29	1
GPC5	0.00376442	0.329409	0.457	0.161	1
PON2	0.961884	0.328552	0.575	0.677	1
TTC7B	0.699325	0.328376	0.403	0.355	1
GALNT11	0.781926	0.328244	0.325	0.355	1
ITGB1BP1	0.692537	0.328173	0.254	0.29	1
MAPK1IP1L	0.67215	0.32806	0.288	0.258	1
IRF1	0.88341	0.327889	0.142	0.129	1
FERMT2	0.808222	0.327856	0.396	0.419	1
NACA	0.805486	0.327808	0.264	0.29	1
SOX18	0.61266	0.32734	0.27	0.226	1
CEP290	0.276995	0.327141	0.299	0.194	1
ATL2	0.856256	0.326675	0.471	0.484	1
CAMKMT	0.493137	0.325789	0.427	0.355	1
TLK1	0.475058	0.324897	0.42	0.323	1
RC3H1	0.998883	0.324839	0.442	0.452	1
ZNF266	0.769247	0.324809	0.153	0.129	1
ARID1A	0.795106	0.324396	0.41	0.452	1
ZNF106	0.245495	0.323579	0.33	0.226	1
CORO1B	0.860627	0.323514	0.138	0.129	1
ZZEF1	0.915096	0.322802	0.347	0.355	1
USP4	0.715097	0.322449	0.306	0.258	1
PSMA6	0.279981	0.321678	0.351	0.258	1
COPE	0.873069	0.321373	0.182	0.194	1
ITGA9	0.429934	0.321261	0.226	0.161	1
DNAJC18	0.666646	0.321189	0.191	0.161	1
TMEM123	0.624448	0.321062	0.459	0.419	1
MT-ND5	0.916917	0.321041	0.257	0.258	1
DDHD1	0.730681	0.319452	0.293	0.258	1
WDR26	0.368863	0.3194	0.368	0.29	1
IFNAR1	0.964467	0.319146	0.335	0.355	1
SUSD6	0.873456	0.318797	0.459	0.484	1
RAD23A	0.61052	0.318784	0.203	0.161	1
HSPG2	0.713199	0.318349	0.294	0.258	1
HAGH	0.744014	0.318278	0.22	0.194	1
MYEF2	0.864645	0.318099	0.306	0.29	1
CCP110	0.975506	0.317889	0.125	0.129	1
TSTD3	0.633478	0.317814	0.284	0.226	1
ACTR2	0.744654	0.316793	0.427	0.387	1
LANCL1	0.435453	0.316772	0.192	0.129	1
PPTC7	0.996322	0.316455	0.129	0.129	1
PARK7	0.980007	0.316288	0.163	0.161	1
COMMD2	0.803718	0.316141	0.254	0.226	1
WBP2	0.519543	0.316044	0.179	0.129	1
PTPN2	0.879532	0.315453	0.252	0.258	1
CHP1	0.628112	0.31529	0.163	0.129	1
SIPA1L1	0.806279	0.315237	0.559	0.548	1
GABPA	0.58743	0.314961	0.204	0.161	1
SLC39A11	0.140653	0.314874	0.369	0.226	1
TDG	0.702024	0.314727	0.194	0.161	1
COX19	0.808469	0.314422	0.148	0.129	1
TRERF1	0.778513	0.314102	0.252	0.226	1
APPL1	0.931513	0.313253	0.342	0.323	1
ILKAP	0.851463	0.312658	0.272	0.29	1
TRAPPC6B	0.863241	0.311871	0.176	0.161	1
SRGAP2C	0.981985	0.311284	0.493	0.516	1
TMTC2	0.176355	0.310645	0.383	0.258	1
WDR43	0.889928	0.310453	0.249	0.258	1
SMARCA5	0.626397	0.310414	0.31	0.258	1
MLLT6	0.423283	0.309849	0.303	0.226	1
XPO7	0.960526	0.30965	0.301	0.29	1
SCLT1	0.605199	0.309354	0.417	0.355	1
CYP7B1	0.410333	0.309306	0.231	0.161	1
WASHC5	0.637637	0.308329	0.193	0.226	1
KAT2B	0.82913	0.30811	0.27	0.29	1
NAV1	0.173287	0.307127	0.404	0.258	1
RAB14	0.803951	0.306529	0.303	0.29	1
SUMF2	0.652219	0.306358	0.161	0.129	1
COPB2	0.944497	0.306069	0.232	0.226	1
TRNAU1AP	0.68896	0.306026	0.16	0.129	1
GIPC1	0.444347	0.306007	0.22	0.161	1
STX16	0.817392	0.305733	0.385	0.355	1
TIMM17A	0.934078	0.3055	0.133	0.129	1
SP1	0.553148	0.305408	0.176	0.129	1
SLC2A13	0.929631	0.304977	0.262	0.258	1
DVL3	0.666893	0.304804	0.158	0.129	1
PIP5K1A	0.843704	0.304374	0.377	0.355	1
MBD3	0.941284	0.303859	0.188	0.194	1
NBPF12	0.466259	0.303555	0.19	0.129	1
KANTR	0.656436	0.303513	0.275	0.226	1
TUBB6	0.696267	0.302885	0.282	0.258	1
MED13	0.881714	0.302824	0.534	0.516	1
GLRX3	0.674201	0.301556	0.232	0.194	1
CCDC66	0.586439	0.30115	0.312	0.258	1
CAMK2G	0.406662	0.301121	0.234	0.161	1
CCT6A	0.742469	0.300472	0.231	0.258	1
MT-CYB	0.967228	0.299541	0.483	0.548	1
ATR	0.229146	0.299292	0.368	0.258	1
TMEM91	0.722657	0.298541	0.158	0.129	1
KDM3B	0.649441	0.298477	0.366	0.419	1
ZC3H7B	0.958381	0.297629	0.239	0.226	1
GMPS	0.673103	0.297626	0.231	0.194	1
COL4A4	0.805561	0.296788	0.145	0.129	1
DIPK2B	0.430705	0.296318	0.437	0.355	1
SGIP1	0.029188	0.296302	0.375	0.161	1
TOX4	0.668695	0.295742	0.234	0.194	1
CSPP1	0.422675	0.295688	0.353	0.452	1
MPPED2	0.123967	0.295451	0.308	0.161	1
SPPL2A	0.734565	0.295409	0.325	0.29	1
SNX14	0.983605	0.294895	0.415	0.419	1
ERCC6L2	0.640644	0.294215	0.394	0.355	1
ZNF280D	0.569378	0.294138	0.452	0.387	1
MICAL3	0.873507	0.293628	0.378	0.419	1
CD58	0.771899	0.293559	0.297	0.258	1
ZNF397	0.694784	0.293211	0.199	0.161	1
CALM1	0.96598	0.293001	0.363	0.419	1
MTCH2	0.871808	0.292687	0.214	0.194	1
CHD2	0.819085	0.292685	0.596	0.613	1
USP24	0.948287	0.292654	0.406	0.387	1
ITSN2	0.634293	0.292576	0.553	0.548	1
UBE2E3	0.206748	0.291864	0.398	0.258	1
RBBP4	0.943563	0.29162	0.314	0.323	1
ATP6V1E1	0.497371	0.291377	0.184	0.129	1
FAF1	0.953578	0.29086	0.664	0.71	1
SPICE1	0.771616	0.290726	0.112	0.129	1
STK38L	0.763579	0.29014	0.288	0.258	1
AGTPBP1	0.436687	0.290086	0.386	0.323	1
PIGK	0.655	0.289794	0.164	0.129	1
MTERF4	0.71108	0.289417	0.256	0.29	1
SRSF11	0.963991	0.289093	0.586	0.677	1
PIBF1	0.383613	0.289074	0.51	0.452	1
NSL1	0.219497	0.288966	0.229	0.129	1
PLEKHA5	0.276233	0.28876	0.38	0.29	1
ITGB1	0.658995	0.28839	0.552	0.516	1
NPC1	0.940096	0.288346	0.319	0.323	1
CHMP4A	0.572838	0.286987	0.169	0.129	1
TSC22D1	0.711985	0.286942	0.719	0.774	1
RAB11FIP3	0.58195	0.286837	0.319	0.258	1
ECD	0.951331	0.286798	0.204	0.194	1
TMEM135	0.834523	0.286578	0.395	0.419	1
ZFP91	0.274526	0.285895	0.212	0.129	1
PPP2R3C	0.883614	0.285887	0.242	0.226	1
TNRC6C	0.132825	0.28573	0.432	0.29	1
CTNNBL1	0.727703	0.285485	0.267	0.226	1
CRK	0.951946	0.285238	0.359	0.355	1
C1orf52	0.951859	0.284615	0.198	0.194	1
TTYH2	0.527612	0.284294	0.296	0.355	1
RBM39	0.770008	0.284231	0.661	0.677	1
HNRNPH1	0.559221	0.283779	0.507	0.484	1
RBM6	0.924066	0.283689	0.697	0.742	1
TNFAIP1	0.877988	0.283021	0.183	0.194	1
PTMS	0.575175	0.283012	0.239	0.194	1
ZNF254	0.625463	0.282895	0.311	0.258	1
PKP4	0.878788	0.282858	0.69	0.774	1
ZFYVE16	0.667758	0.281847	0.479	0.419	1
DENND4B	0.95125	0.280317	0.133	0.129	1
HSPB1	0.653875	0.2803	0.236	0.194	1
ETNK1	0.498155	0.280269	0.443	0.387	1
AP4S1	0.994938	0.279603	0.228	0.226	1
NACC2	0.860265	0.278656	0.211	0.194	1
MYSM1	0.991131	0.278083	0.29	0.29	1
SLX4IP	0.945762	0.277973	0.225	0.226	1
ERO1A	0.608204	0.277923	0.186	0.226	1
SPATA7	0.523166	0.277823	0.181	0.129	1
SNX1	0.839111	0.277648	0.352	0.355	1
ALDH7A1	0.454297	0.277337	0.187	0.129	1
BICRAL	0.231277	0.277249	0.426	0.29	1
NOTCH1	0.902119	0.277209	0.299	0.323	1
NAA35	0.661446	0.277028	0.315	0.258	1
SH3PXD2A	0.577296	0.276201	0.242	0.194	1
EPC2	0.832719	0.276136	0.399	0.452	1
PIP5K1C	0.966228	0.27594	0.332	0.323	1
CNTLN	0.617864	0.275439	0.388	0.452	1
PSME4	0.908502	0.275344	0.431	0.387	1
TIAL1	0.678259	0.275287	0.308	0.258	1
EHD4	0.735705	0.275042	0.189	0.161	1
TULP3	0.596127	0.273872	0.168	0.129	1
FAM107B	0.543543	0.273508	0.292	0.226	1
TTBK2	0.850314	0.273498	0.373	0.419	1
HDAC9	0.370209	0.273481	0.227	0.161	1
PTTG1IP	0.87428	0.273046	0.401	0.387	1
EEF2K	0.514753	0.27285	0.183	0.129	1
DDX46	0.869058	0.272618	0.417	0.452	1
NEDD8	0.988074	0.272153	0.194	0.194	1
ARHGAP18	0.749768	0.271816	0.381	0.355	1
DNHD1	0.96747	0.271544	0.234	0.226	1
CAMSAP1	0.505697	0.271542	0.185	0.129	1
PIGG	0.93367	0.270967	0.236	0.226	1
SGSM2	0.988016	0.270886	0.13	0.129	1
NFIX	0.655937	0.270571	0.16	0.129	1
EHBP1L1	0.963996	0.270197	0.132	0.129	1
TMEM59	0.163997	0.268764	0.333	0.194	1
NCALD	0.273035	0.26836	0.492	0.387	1
PSEN1	0.796367	0.267817	0.414	0.452	1
TRIM33	0.832836	0.267179	0.447	0.419	1
CCDC186	0.555493	0.267042	0.399	0.323	1
HNRNPR	0.91088	0.266877	0.41	0.419	1
MARK4	0.892645	0.266836	0.25	0.258	1
UNC50	0.941876	0.266551	0.134	0.129	1
PSMD14	0.500009	0.266532	0.255	0.194	1
SOCS6	0.734097	0.265108	0.201	0.226	1
NCKAP1	0.7573	0.264901	0.558	0.548	1
ACADM	0.567585	0.263586	0.256	0.194	1
MBIP	0.782371	0.263362	0.151	0.129	1
CYP51A1	0.650465	0.263159	0.163	0.194	1
UBN2	0.478468	0.262049	0.325	0.387	1
SLC10A7	0.774574	0.261464	0.266	0.29	1
DACH1	0.702109	0.261138	0.605	0.677	1
ERI3	0.528524	0.261058	0.248	0.194	1
ZNF217	0.853537	0.260825	0.151	0.161	1
TBCD	0.835417	0.260193	0.445	0.419	1
TMED10	0.868423	0.259802	0.35	0.323	1
SLC25A13	0.809952	0.25978	0.321	0.29	1
TCF4	0.751486	0.259749	0.83	0.839	1
STX3	0.674779	0.259705	0.265	0.226	1
PPFIA1	0.643588	0.259452	0.447	0.484	1
ATP6V0A2	0.774517	0.258913	0.19	0.161	1
WWC3	0.529948	0.258666	0.293	0.226	1
BAZ1A	0.796928	0.258203	0.246	0.258	1
FMNL2	0.48029	0.258153	0.497	0.419	1
KYAT3	0.5623	0.257881	0.211	0.161	1
ZBTB4	0.593981	0.257822	0.278	0.323	1
ASAP2	0.799748	0.257633	0.354	0.323	1
TMEM87A	0.885203	0.257431	0.376	0.387	1
GANC	0.72599	0.257329	0.189	0.161	1
MAGI2	0.317114	0.256746	0.555	0.452	1
CTR9	0.693734	0.256386	0.197	0.161	1
MOSPD2	0.899946	0.255642	0.137	0.129	1
NFE2L1	0.472983	0.255263	0.328	0.258	1
CCNT2	0.581878	0.25526	0.321	0.258	1
GPATCH8	0.927018	0.255144	0.571	0.613	1
FDPS	0.997156	0.254794	0.326	0.323	1
NUDCD1	0.876334	0.254067	0.183	0.194	1
ITPR3	0.789553	0.253941	0.265	0.29	1
HNRNPLL	0.53601	0.253849	0.246	0.194	1
UBAC2	0.571973	0.253547	0.413	0.355	1
RECK	0.885083	0.253206	0.32	0.323	1
ETS1	0.449403	0.253138	0.515	0.484	1
VMP1	0.510594	0.252477	0.439	0.387	1
XRCC6	0.54956	0.251484	0.284	0.226	1
BTBD10	0.796041	0.250071	0.311	0.29	1
WDR25	0.814953	0.249911	0.176	0.194	1
SEC13	0.732963	0.249679	0.189	0.161	1
EGLN1	0.921034	0.248695	0.391	0.355	1
ANP32B	0.560613	0.248596	0.242	0.29	1
ADGRG1	0.962697	0.248329	0.126	0.129	1
PJA2	0.690926	0.248305	0.401	0.355	1
PKN1	0.120715	0.247828	0.314	0.161	1
DHRS7	0.683462	0.247804	0.164	0.129	1
CFL1	0.967801	0.247581	0.266	0.258	1
REPS1	0.538684	0.247285	0.332	0.258	1
ARHGAP12	0.721609	0.246456	0.383	0.419	1
SENP6	0.875296	0.246423	0.595	0.613	1
F11R	0.725809	0.246334	0.191	0.161	1
QKI	0.492831	0.24601	0.801	0.806	1
PPA1	0.221603	0.245766	0.364	0.226	1
UBE2L3	0.465453	0.245166	0.254	0.194	1
PIP4K2B	0.582658	0.244917	0.206	0.161	1
SKIL	0.728693	0.244058	0.369	0.323	1
SLC1A3	0.302065	0.243879	0.44	0.355	1
GTF3C1	0.668886	0.243798	0.233	0.194	1
SRP14	0.73719	0.243207	0.307	0.29	1
SEC61A1	0.37651	0.242136	0.204	0.129	1
KCNC4	0.931261	0.240353	0.157	0.161	1
TGFB1	0.442481	0.240289	0.198	0.258	1
RFTN1	0.0639786	0.239638	0.303	0.129	1
GIGYF1	0.870423	0.238474	0.182	0.194	1
TUBD1	0.897725	0.238234	0.121	0.129	1
MYL12A	0.71207	0.238136	0.355	0.323	1
PNKP	0.880149	0.237881	0.141	0.129	1
RPS6KA2	0.512762	0.237205	0.711	0.645	1
APOL6	0.815633	0.237198	0.148	0.129	1
RRP36	0.656579	0.237161	0.16	0.129	1
ATP9A	0.604676	0.236492	0.525	0.484	1
PUM1	0.955175	0.236488	0.573	0.645	1
PLCB1	0.473485	0.235232	0.626	0.581	1
SMAD9	0.72153	0.234929	0.404	0.355	1
ZNF76	0.654253	0.233778	0.166	0.129	1
PARN	0.87854	0.233431	0.321	0.323	1
CLTC	0.68183	0.233121	0.468	0.419	1
ATF6	0.950028	0.232465	0.465	0.452	1
NHLRC2	0.744854	0.232185	0.379	0.355	1
BRAP	0.992256	0.231884	0.162	0.161	1
G3BP1	0.956338	0.231819	0.365	0.355	1
TCERG1	0.913332	0.231659	0.344	0.323	1
UBP1	0.303546	0.231155	0.281	0.194	1
STAG2	0.875163	0.23115	0.456	0.419	1
PABPC4	0.850875	0.231004	0.144	0.129	1
C2CD5	0.868164	0.230834	0.345	0.355	1
CCDC91	0.461348	0.230101	0.446	0.355	1
ENOSF1	0.664952	0.22961	0.265	0.226	1
TNKS2	0.829795	0.229152	0.362	0.323	1
SLC25A12	0.803192	0.228292	0.256	0.226	1
FAM222B	0.753014	0.227622	0.356	0.387	1
ASH1L	0.773516	0.227508	0.682	0.677	1
EEF1G	0.635924	0.226422	0.27	0.226	1
FAM110B	0.586681	0.226406	0.16	0.194	1
ATAD2B	0.817876	0.226355	0.483	0.516	1
PARVA	0.675459	0.225456	0.305	0.258	1
UQCR10	0.915673	0.225398	0.123	0.129	1
VPS35	0.966469	0.225383	0.227	0.226	1
PRKAB1	0.794217	0.224943	0.147	0.129	1
MLH3	0.537699	0.224858	0.286	0.226	1
GSTP1	0.148273	0.224528	0.263	0.129	1
CNBP	0.381868	0.22449	0.324	0.226	1
ZNF483	0.676352	0.224439	0.165	0.194	1
VPS4A	0.948181	0.224408	0.169	0.161	1
CENPC	0.859653	0.224131	0.379	0.387	1
SNX27	0.460306	0.224005	0.227	0.161	1
PISD	0.448302	0.22372	0.184	0.129	1
RNF13	0.0610029	0.223705	0.393	0.194	1
KRBOX4	0.945541	0.223265	0.17	0.161	1
ATP8B2	0.913504	0.222711	0.135	0.129	1
CPNE1	0.990533	0.222704	0.195	0.194	1
INO80D	0.763887	0.222692	0.359	0.387	1
BCL2L13	0.857434	0.222526	0.289	0.258	1
SEC22A	0.447947	0.222114	0.293	0.226	1
RPN1	0.675024	0.219472	0.237	0.194	1
DIS3L2	0.887141	0.219274	0.379	0.387	1
XRCC5	0.781615	0.218664	0.527	0.581	1
MAP2K6	0.59053	0.218577	0.176	0.129	1
PPIP5K2	0.822186	0.218226	0.368	0.387	1
BTF3L4	0.533939	0.2178	0.213	0.161	1
EIF3L	0.506892	0.217461	0.178	0.129	1
CIR1	0.712338	0.217063	0.266	0.29	1
KDM2B	0.806407	0.216834	0.239	0.258	1
SEC24B	0.937823	0.216567	0.451	0.419	1
NCBP1	0.692367	0.216171	0.195	0.161	1
SHC1	0.799803	0.215942	0.15	0.129	1
KPNA3	0.926061	0.215734	0.38	0.355	1
KANK3	0.88187	0.215722	0.444	0.484	1
LRRFIP2	0.628963	0.215439	0.487	0.419	1
DCAF8	0.723315	0.214289	0.325	0.355	1
ZNF708	0.684403	0.214181	0.3	0.258	1
EMP1	0.613157	0.213943	0.234	0.194	1
SUPT20H	0.637137	0.213708	0.239	0.194	1
LARP4	0.660386	0.213674	0.33	0.29	1
NBEA	0.46655	0.213535	0.342	0.419	1
SYN3	0.468173	0.212895	0.272	0.355	1
CCDC30	0.814556	0.212433	0.143	0.129	1
ECHDC1	0.857267	0.211775	0.213	0.194	1
NSD2	0.574689	0.211647	0.311	0.258	1
HLCS	0.874732	0.211398	0.424	0.387	1
PSD3	0.262767	0.211377	0.449	0.355	1
C6orf89	0.257401	0.211326	0.258	0.161	1
KIAA1143	0.898218	0.211283	0.138	0.129	1
SLC4A7	0.947608	0.210761	0.284	0.29	1
MICU1	0.923585	0.210579	0.391	0.387	1
NAPEPLD	0.939004	0.209965	0.17	0.161	1
MAP3K1	0.478193	0.209603	0.405	0.323	1
TNRC6A	0.642735	0.209304	0.616	0.645	1
XPO6	0.863305	0.208841	0.251	0.258	1
PLAA	0.732453	0.208707	0.19	0.161	1
SAE1	0.963284	0.208299	0.225	0.226	1
EIF2A	0.519772	0.208043	0.217	0.161	1
CEP104	0.682876	0.20755	0.198	0.161	1
FAM117B	0.849015	0.207479	0.246	0.258	1
EED	0.830557	0.207356	0.144	0.129	1
SHLD1	0.42248	0.207016	0.331	0.258	1
AP2A1	0.68703	0.206066	0.198	0.161	1
CWF19L1	0.561993	0.205969	0.177	0.129	1
MRPS21	0.263046	0.205785	0.219	0.129	1
ADAM15	0.944533	0.205045	0.269	0.258	1
DNAJB6	0.692851	0.204942	0.431	0.452	1
PRKAR2A	0.97799	0.204876	0.362	0.355	1
MRPL20	0.677951	0.204792	0.231	0.194	1
ZNF207	0.989622	0.204725	0.498	0.484	1
PPP2CB	0.641468	0.204003	0.384	0.323	1
HIVEP1	0.959777	0.203772	0.469	0.452	1
ENY2	0.884376	0.203764	0.244	0.226	1
BRD9	0.871512	0.203093	0.185	0.194	1
OAZ2	0.936999	0.202772	0.203	0.194	1
IBTK	0.314979	0.202652	0.335	0.226	1
MTPN	0.778976	0.202467	0.32	0.29	1
HLA-E	0.982517	0.2021	0.627	0.677	1
MDN1	0.833803	0.201316	0.313	0.29	1
KMT5A	0.946322	0.200627	0.157	0.161	1
ZBTB11	0.709001	0.200421	0.16	0.129	1
ZCWPW2	0.824347	0.200311	0.146	0.129	1
MYH10	0.923847	0.200208	0.366	0.387	1
TMED8	0.796688	0.199828	0.174	0.194	1
ZSWIM6	0.86434	0.199499	0.71	0.71	1
CNOT1	0.908659	0.199486	0.358	0.355	1
ZNF586	0.976574	0.199237	0.309	0.29	1
DNAJC13	0.931705	0.199056	0.294	0.29	1
BTF3	0.673421	0.198927	0.227	0.194	1
NCK2	0.387583	0.198913	0.314	0.226	1
RAB1A	0.96078	0.198447	0.527	0.516	1
DLG2	0.537624	0.19839	0.596	0.742	1
PHC2	0.948081	0.198107	0.337	0.355	1
FAM135A	0.87887	0.197795	0.395	0.387	1
ABL2	0.687951	0.197667	0.366	0.323	1
ENAH	0.944226	0.197444	0.387	0.355	1
FAM120B	0.867959	0.197279	0.521	0.548	1
COG3	0.918095	0.19594	0.221	0.226	1
ARSB	0.814991	0.195856	0.216	0.194	1
SMAD5	0.625752	0.195184	0.303	0.355	1
RNF144A	0.927053	0.194462	0.17	0.161	1
BNIP3	0.858095	0.194141	0.141	0.129	1
NOVA1	0.439181	0.194015	0.385	0.484	1
INPP4B	0.137285	0.193564	0.351	0.226	1
PPHLN1	0.642812	0.193497	0.343	0.29	1
HDLBP	0.670395	0.193461	0.351	0.323	1
TMEM9B	0.957011	0.193176	0.168	0.161	1
CUEDC1	0.366017	0.192827	0.238	0.161	1
PNN	0.475779	0.192749	0.408	0.484	1
NAE1	0.836021	0.19231	0.178	0.161	1
SETX	0.960231	0.19211	0.53	0.548	1
SESN1	0.519407	0.191639	0.337	0.258	1
MFAP3	0.979909	0.191581	0.198	0.194	1
MGRN1	0.410848	0.190947	0.237	0.161	1
RPL31	0.46964	0.18974	0.219	0.161	1
RLF	0.805438	0.18945	0.384	0.355	1
TENT5A	0.541999	0.18918	0.181	0.129	1
CPEB3	0.689496	0.189108	0.415	0.452	1
THUMPD1	0.912521	0.188888	0.188	0.194	1
LTBP1	0.965273	0.188565	0.265	0.258	1
TEFM	0.430643	0.188525	0.199	0.129	1
EIF2AK4	0.365062	0.188378	0.245	0.161	1
FYTTD1	0.955299	0.188198	0.229	0.226	1
S1PR1	0.891454	0.187991	0.278	0.258	1
APBB1	0.78185	0.187501	0.113	0.129	1
TTC33	0.914774	0.187204	0.154	0.161	1
YTHDF1	0.92187	0.187025	0.137	0.129	1
LRSAM1	0.927751	0.186903	0.174	0.161	1
USP34	0.892188	0.186758	0.717	0.742	1
GOLGA4	0.73432	0.186738	0.571	0.548	1
EMC2	0.354947	0.186494	0.238	0.161	1
UNC5C	0.402917	0.186324	0.27	0.194	1
AFAP1	0.581139	0.186256	0.213	0.161	1
CALM2	0.872526	0.186123	0.39	0.355	1
BAZ2A	0.843029	0.185519	0.285	0.258	1
GNG5	0.743932	0.185451	0.294	0.323	1
TRIQK	0.992353	0.185059	0.23	0.226	1
NADK2	0.623733	0.184841	0.13	0.161	1
EFCAB14	0.354338	0.184339	0.277	0.194	1
RPRD2	0.467734	0.184327	0.43	0.355	1
PSMA5	0.76399	0.184136	0.173	0.194	1
RHOQ	0.807069	0.183903	0.216	0.226	1
PUM2	0.836876	0.183673	0.588	0.613	1
RRAGC	0.73319	0.183647	0.108	0.129	1
TTC13	0.799606	0.183511	0.182	0.194	1
COX7A2	0.718319	0.18348	0.158	0.129	1
ZBTB44	0.774749	0.183028	0.319	0.29	1
RAB12	0.722142	0.182539	0.27	0.226	1
UBE2B	0.344851	0.182448	0.389	0.29	1
DDX24	0.580846	0.182261	0.417	0.355	1
FRG1	0.935627	0.181877	0.168	0.161	1
SF3B1	0.913906	0.181262	0.474	0.452	1
RPS24	0.278193	0.180437	0.325	0.452	1
ABL1	0.461401	0.180282	0.425	0.323	1
ZNF83	0.785526	0.179924	0.414	0.419	1
TBCEL	0.700062	0.179664	0.235	0.194	1
KIAA2026	0.956869	0.179233	0.448	0.484	1
MMS22L	0.520918	0.178913	0.179	0.129	1
ZSWIM5	0.0740092	0.178737	0.417	0.258	1
TOP2B	0.696956	0.178459	0.408	0.355	1
NEK7	0.290951	0.17831	0.5	0.613	1
ILF3	0.819962	0.177581	0.3	0.258	1
WDR70	0.811759	0.176786	0.51	0.548	1
MRPS16	0.983285	0.176754	0.131	0.129	1
ZUP1	0.906094	0.176162	0.124	0.129	1
ZFP30	0.559267	0.176152	0.173	0.129	1
ISM1	0.768159	0.175972	0.234	0.258	1
EIF2B3	0.451918	0.174585	0.2	0.258	1
UTP6	0.940007	0.174528	0.16	0.161	1
FAM98B	0.779246	0.174467	0.148	0.129	1
NUDCD3	0.842795	0.173977	0.312	0.29	1
UBA1	0.98224	0.173957	0.2	0.194	1
WIPF2	0.633088	0.173723	0.298	0.258	1
SMCO4	0.61239	0.172868	0.171	0.129	1
GLCCI1	0.989362	0.172206	0.47	0.452	1
WTIP	0.802528	0.172191	0.22	0.194	1
CYTH3	0.978056	0.172009	0.433	0.452	1
NDUFA13	0.593241	0.171984	0.205	0.161	1
PA2G4	0.959902	0.171581	0.199	0.194	1
UQCRC2	0.121976	0.171469	0.271	0.129	1
NDUFS6	0.412061	0.17076	0.201	0.129	1
GATAD2A	0.899677	0.169639	0.342	0.323	1
NAA50	0.788876	0.169495	0.26	0.226	1
WDR47	0.581564	0.169195	0.175	0.129	1
MTERF1	0.540381	0.169148	0.255	0.194	1
C2orf83	0.421113	0.168973	0.194	0.129	1
BABAM2	0.8764	0.168821	0.565	0.516	1
USO1	0.625186	0.168811	0.335	0.258	1
BICD2	0.712503	0.168213	0.157	0.129	1
CDK6	0.766223	0.167456	0.321	0.355	1
UBE2D2	0.526207	0.167153	0.454	0.387	1
PSMD5	0.976782	0.167092	0.194	0.194	1
MORC3	0.659375	0.166974	0.291	0.323	1
FAM13C	0.255237	0.166857	0.269	0.161	1
FUS	0.633618	0.166663	0.527	0.613	1
FARP2	0.760918	0.166169	0.328	0.29	1
CCNL2	0.513749	0.165404	0.366	0.419	1
SND1	0.698287	0.165244	0.398	0.419	1
PLLP	0.853403	0.164938	0.282	0.258	1
NHSL2	0.697314	0.163117	0.262	0.226	1
LIMA1	0.890313	0.162595	0.335	0.323	1
AGO1	0.883703	0.16237	0.174	0.161	1
FNDC3A	0.713097	0.161769	0.54	0.484	1
DENND11	0.480281	0.161559	0.228	0.161	1
FAM111A	0.891585	0.161384	0.222	0.226	1
TTLL11	0.932502	0.161373	0.189	0.194	1
TMCC1	0.38854	0.161362	0.52	0.419	1
NDUFB1	0.880235	0.160811	0.14	0.129	1
SNRK	0.841808	0.16062	0.471	0.516	1
SDC3	0.670063	0.160594	0.198	0.161	1
HAUS1	0.78365	0.15996	0.113	0.129	1
MINDY2	0.887302	0.159706	0.361	0.355	1
RNF213	0.897029	0.159665	0.519	0.484	1
TMX4	0.837508	0.159639	0.179	0.161	1
SLC7A5	0.913255	0.159265	0.59	0.677	1
MAP4	0.825774	0.159066	0.681	0.742	1
RYK	0.812631	0.158695	0.375	0.387	1
LUC7L	0.804016	0.158263	0.376	0.387	1
SUB1	0.810539	0.157914	0.266	0.29	1
CS	0.598616	0.157643	0.173	0.129	1
CAMSAP2	0.715845	0.156992	0.458	0.419	1
RPSA	0.242669	0.156419	0.264	0.161	1
ICA1	0.243574	0.156389	0.421	0.29	1
TMCO1	0.940866	0.156278	0.249	0.226	1
SMARCAD1	0.882031	0.156272	0.294	0.29	1
SIRT2	0.735535	0.155545	0.167	0.194	1
UBE2G2	0.842365	0.15553	0.3	0.258	1
INPPL1	0.856536	0.155451	0.118	0.129	1
CAVIN1	0.534848	0.154914	0.309	0.258	1
UBE2F	0.798567	0.154728	0.188	0.161	1
FUBP1	0.810356	0.154677	0.366	0.323	1
MMP28	0.750135	0.154227	0.254	0.226	1
SESTD1	0.628909	0.154037	0.556	0.581	1
CDYL	0.512663	0.153243	0.374	0.29	1
DISP1	0.866744	0.152174	0.243	0.226	1
ZC3H13	0.526778	0.152029	0.382	0.452	1
PIEZO1	0.664955	0.151852	0.227	0.258	1
ZFAND5	0.450142	0.151305	0.443	0.516	1
FAM199X	0.966107	0.15059	0.231	0.226	1
GINM1	0.386209	0.150041	0.243	0.161	1
BCLAF1	0.474277	0.14964	0.411	0.323	1
BCL6	0.618773	0.149499	0.162	0.194	1
OGA	0.99786	0.149008	0.536	0.516	1
CPSF2	0.380717	0.148527	0.207	0.129	1
OGT	0.969424	0.14829	0.355	0.355	1
DMXL1	0.772308	0.148218	0.432	0.452	1
LAMP2	0.919762	0.14738	0.219	0.226	1
IPO7	0.433391	0.147108	0.309	0.226	1
RELA	0.925555	0.146902	0.126	0.129	1
CLASP2	0.894824	0.14617	0.562	0.516	1
ABI1	0.458087	0.146086	0.462	0.516	1
UNK	0.940531	0.146023	0.238	0.226	1
DCP1A	0.339279	0.145712	0.303	0.387	1
MOSMO	0.990031	0.144718	0.361	0.355	1
UPF2	0.957137	0.144571	0.365	0.355	1
GNL3	0.629512	0.144286	0.168	0.129	1
PARP6	0.78757	0.144061	0.195	0.161	1
DROSHA	0.508361	0.143364	0.206	0.258	1
ZNF493	0.862572	0.143091	0.219	0.194	1
CHN1	0.753532	0.142812	0.353	0.323	1
APPL2	0.555132	0.14155	0.373	0.29	1
EEF1AKMT2	0.828553	0.141161	0.246	0.258	1
VASP	0.897812	0.141059	0.156	0.161	1
GRM3	0.110286	0.140866	0.342	0.194	1
DDX39B	0.53544	0.139783	0.342	0.387	1
CHMP4B	0.822113	0.139708	0.211	0.226	1
FNTA	0.909488	0.139588	0.313	0.29	1
SCAMP1	0.813069	0.139582	0.35	0.323	1
HIBADH	0.610717	0.139025	0.276	0.226	1
PRPF4B	0.969108	0.138851	0.497	0.484	1
XAF1	0.47965	0.13852	0.619	0.742	1
RBM12B	0.54745	0.137969	0.176	0.129	1
KDM4B	0.579106	0.137416	0.399	0.323	1
MORF4L2	0.663908	0.137399	0.268	0.226	1
PCNX1	0.787375	0.137273	0.498	0.516	1
CLNS1A	0.891622	0.136281	0.249	0.258	1
CMSS1	0.123976	0.134577	0.372	0.226	1
ATP5MG	0.921002	0.134543	0.219	0.226	1
ABHD18	0.40625	0.134349	0.319	0.226	1
MARK2	0.407245	0.134235	0.266	0.194	1
ABCC1	0.296747	0.134064	0.217	0.129	1
SRRM1	0.793734	0.133435	0.394	0.355	1
SENP7	0.923673	0.133272	0.507	0.548	1
KMT5B	0.875287	0.133123	0.427	0.452	1
YWHAG	0.637843	0.133031	0.22	0.258	1
ZDHHC21	0.756416	0.132551	0.394	0.419	1
ACSS2	0.684856	0.13251	0.162	0.129	1
USP11	0.614879	0.132156	0.164	0.129	1
TAOK2	0.273429	0.132022	0.208	0.129	1
SBF2	0.546246	0.13199	0.74	0.677	1
ELK3	0.543615	0.131795	0.35	0.29	1
TNPO3	0.740431	0.131582	0.301	0.258	1
PCSK7	0.971521	0.131349	0.243	0.226	1
SRSF9	0.994313	0.131134	0.197	0.194	1
SSBP1	0.597561	0.13062	0.283	0.226	1
NIPSNAP2	0.826146	0.130275	0.308	0.323	1
TCF7L2	0.982362	0.130112	0.569	0.548	1
UBA2	0.392712	0.129742	0.367	0.29	1
PNPLA2	0.993905	0.128597	0.134	0.129	1
ZNF121	0.791094	0.128448	0.151	0.129	1
PPM1F	0.709501	0.1284	0.196	0.161	1
ARGLU1	0.547254	0.128145	0.705	0.806	1
ATP5F1E	0.637661	0.128094	0.235	0.194	1
BRCC3	0.896094	0.127949	0.141	0.129	1
TOMM70	0.457951	0.127907	0.193	0.129	1
PHACTR2	0.795408	0.127792	0.372	0.355	1
ATG16L2	0.665715	0.127303	0.132	0.161	1
FAR1	0.542335	0.127074	0.474	0.548	1
CPSF7	0.602263	0.126875	0.221	0.258	1
DHX15	0.606029	0.126761	0.357	0.29	1
SLC38A9	0.624384	0.125986	0.238	0.194	1
NKD1	0.97957	0.12593	0.415	0.419	1
YTHDC1	0.905874	0.125713	0.437	0.419	1
[truncated: 3,610 more rows]

## Sheet: L2_3_IT
	p_val	avg_log2FC	pct.1	pct.2	p_val_adj
SCG3	4.16957e-121	3.00269	0.312	0.102	1.54954e-116
HSP90B1	7.16475e-87	2.76353	0.319	0.154	2.66264e-82
HSP90AA1	5.354e-218	2.68481	0.543	0.204	1.98971e-213
ZBTB18	8.19091e-165	2.4818	0.39	0.131	3.04399e-160
HSPH1	8.49414e-144	2.3646	0.428	0.191	3.15668e-139
PALMD	1.03234e-107	2.29437	0.296	0.101	3.83649e-103
SPCS3	2.42899e-60	2.20817	0.244	0.11	9.02685e-56
RBM25	2.68469e-161	2.09562	0.697	0.402	9.97711e-157
CALM1	1.00915e-192	2.07489	0.673	0.384	3.75031e-188
RASGEF1B	1.05854e-217	2.01408	0.46	0.144	3.93385e-213
ENC1	0	1.94702	0.709	0.297	0
STMN2	1.32996e-264	1.87592	0.571	0.178	4.94251e-260
MAP1B	1.37645e-282	1.86327	0.832	0.479	5.11531e-278
KLHL1	1.10578e-184	1.85511	0.4	0.104	4.10943e-180
ARL14EP	9.02419e-39	1.8544	0.208	0.107	3.35366e-34
SERINC3	8.90312e-84	1.85116	0.351	0.176	3.30867e-79
ARPP19	2.90605e-133	1.83789	0.447	0.214	1.07998e-128
ARHGAP10	1.22886e-233	1.83099	0.532	0.211	4.56681e-229
MYO16	0	1.77753	0.645	0.189	0
AASDHPPT	1.31142e-44	1.75358	0.225	0.113	4.87362e-40
NECTIN3	1.9521e-268	1.72015	0.633	0.293	7.25461e-264
ATP6AP2	2.04197e-61	1.71171	0.246	0.103	7.58858e-57
TMEM30A	5.23892e-36	1.69497	0.232	0.131	1.94694e-31
RFC3	7.00676e-162	1.6941	0.436	0.173	2.60392e-157
TOMM20	1.82433e-46	1.66558	0.266	0.146	6.77975e-42
NCL	1.07814e-33	1.66199	0.232	0.137	4.0067e-29
EYS	1.87381e-165	1.65196	0.449	0.16	6.96364e-161
BDP1	1.55678e-247	1.63456	0.718	0.367	5.78545e-243
IK	1.16943e-25	1.61912	0.185	0.108	4.34597e-21
PGM2L1	5.72728e-156	1.61171	0.5	0.234	2.12843e-151
VSTM2A	6.80223e-78	1.60769	0.284	0.123	2.52791e-73
SERINC1	1.05915e-108	1.59857	0.419	0.199	3.93613e-104
YWHAH	8.31689e-98	1.5922	0.433	0.229	3.09081e-93
AKAP5	2.54351e-20	1.59211	0.173	0.106	9.45244e-16
CACNA1G	8.73221e-108	1.5811	0.307	0.103	3.24515e-103
RIT2	1.93706e-205	1.57752	0.464	0.126	7.1987e-201
CEP290	6.54216e-166	1.56115	0.53	0.257	2.43126e-161
EPHA5	2.46626e-284	1.54694	0.665	0.3	9.16538e-280
CACNA1I	8.07963e-95	1.54242	0.319	0.133	3.00263e-90
PRKG2	1.36197e-104	1.53778	0.31	0.11	5.06151e-100
MT-ND5	4.98659e-27	1.52754	0.195	0.112	1.85317e-22
BIVM	9.51447e-83	1.52133	0.281	0.113	3.53586e-78
ST8SIA3	1.97326e-69	1.51439	0.361	0.201	7.33324e-65
SREK1	3.21215e-99	1.51432	0.466	0.257	1.19373e-94
CHD5	7.62091e-154	1.51362	0.686	0.386	2.83216e-149
LUC7L3	2.86915e-95	1.50084	0.807	0.569	1.06626e-90
KIF21B	5.70299e-138	1.4796	0.378	0.138	2.1194e-133
NWD2	1.76719e-205	1.47346	0.585	0.266	6.56739e-201
PRRC2C	4.62687e-171	1.46663	0.686	0.381	1.71949e-166
NPM1	3.83154e-34	1.46399	0.207	0.111	1.42391e-29
MTPN	1.62712e-40	1.46173	0.252	0.144	6.04687e-36
BTBD8	8.2674e-128	1.45981	0.477	0.241	3.07241e-123
TPR	7.01045e-95	1.45553	0.404	0.207	2.60529e-90
RAD21	2.30703e-52	1.44132	0.253	0.125	8.57361e-48
CHGB	9.36014e-39	1.43835	0.215	0.112	3.47851e-34
SCN2A	0	1.43756	0.797	0.391	0
PABPN1	6.21781e-133	1.4339	0.473	0.224	2.31072e-128
AGAP2	4.84079e-92	1.42693	0.332	0.146	1.79898e-87
CHD3	1.40449e-111	1.42635	0.418	0.198	5.21952e-107
POLR2J3	3.33135e-154	1.42467	0.454	0.205	1.23803e-149
MAP1A	2.04864e-62	1.42199	0.371	0.218	7.61337e-58
TTC14	2.79014e-181	1.41936	0.567	0.273	1.0369e-176
RAB14	3.82107e-44	1.41288	0.251	0.134	1.42002e-39
HSPD1	6.69624e-72	1.40625	0.301	0.139	2.48852e-67
SEC62	1.37093e-111	1.39977	0.47	0.243	5.09479e-107
KCNH4	1.23234e-89	1.38691	0.317	0.133	4.57974e-85
BCL2L14	1.03655e-65	1.37913	0.269	0.122	3.85213e-61
SERPINE2	6.77048e-89	1.36455	0.375	0.184	2.51611e-84
ARPP21	0	1.34972	0.848	0.505	0
CENPJ	3.71116e-56	1.34008	0.253	0.12	1.37918e-51
MAP9	1.66819e-86	1.33785	0.391	0.206	6.1995e-82
YWHAB	2.60054e-56	1.32492	0.328	0.18	9.66438e-52
YPEL1	1.96639e-130	1.32489	0.417	0.187	7.30769e-126
GLRA3	5.03542e-64	1.32037	0.315	0.168	1.87131e-59
PTPRD	0	1.31828	0.916	0.888	0
TAFA1	0	1.31806	0.831	0.568	0
CANX	1.9439e-69	1.31605	0.362	0.2	7.2241e-65
C2orf80	4.72824e-52	1.31486	0.235	0.111	1.75715e-47
SERPINI1	5.51334e-177	1.30863	0.596	0.3	2.04892e-172
TMF1	4.96405e-49	1.30121	0.258	0.133	1.84479e-44
NRG1	1.32422e-295	1.29876	0.767	0.407	4.9212e-291
GABRA5	1.93784e-71	1.29494	0.281	0.124	7.2016e-67
ZNF528	5.28642e-51	1.29386	0.273	0.145	1.96459e-46
GABRA1	1.08335e-99	1.2928	0.439	0.226	4.02606e-95
RCN2	2.4924e-87	1.29148	0.364	0.176	9.26252e-83
NPY1R	4.87074e-128	1.28791	0.449	0.22	1.81011e-123
GDA	1.24764e-160	1.2761	0.496	0.225	4.6366e-156
DCUN1D5	1.31217e-72	1.27508	0.291	0.133	4.87642e-68
AKAP11	1.1232e-99	1.27324	0.454	0.244	4.17414e-95
SLC8A2	1.45191e-132	1.26744	0.5	0.26	5.39573e-128
ARPC5L	8.16213e-16	1.26449	0.17	0.112	3.03329e-11
RASGRP1	5.07696e-122	1.26281	0.368	0.141	1.88675e-117
PTMS	5.08587e-78	1.25338	0.328	0.155	1.89006e-73
SMARCA1	3.45511e-92	1.24918	0.417	0.219	1.28402e-87
SF3B1	4.79282e-119	1.24908	0.483	0.254	1.78116e-114
C12orf40	1.54881e-42	1.24846	0.27	0.161	5.75584e-38
ERICH3	3.51597e-128	1.24703	0.487	0.246	1.30664e-123
R3HDM1	0	1.23897	0.867	0.644	0
CCT8	7.0048e-29	1.23893	0.204	0.117	2.60319e-24
ZNF441	7.02853e-41	1.23824	0.224	0.117	2.61201e-36
UCHL5	8.6878e-45	1.23266	0.253	0.135	3.22865e-40
PARP1	8.24282e-35	1.2315	0.267	0.162	3.06328e-30
HMGCS1	3.87371e-75	1.22258	0.297	0.129	1.43959e-70
ABCD2	5.09047e-72	1.21491	0.267	0.11	1.89177e-67
YWHAG	6.68764e-99	1.20818	0.457	0.243	2.48533e-94
PLK2	3.40277e-87	1.20807	0.331	0.151	1.26457e-82
RNF112	2.01317e-80	1.19996	0.268	0.101	7.48154e-76
ZNF737	9.5935e-79	1.19796	0.308	0.142	3.56523e-74
PCDH10	7.70874e-108	1.19726	0.365	0.146	2.8648e-103
FAM3C	1.6416e-38	1.19262	0.304	0.191	6.10069e-34
NRBP2	8.29746e-102	1.18973	0.302	0.108	3.08359e-97
CCBE1	6.14886e-99	1.18954	0.405	0.187	2.2851e-94
STYK1	5.09322e-62	1.18234	0.308	0.164	1.89279e-57
LUZP2	3.52188e-207	1.17667	0.687	0.312	1.30884e-202
CCDC186	1.20033e-56	1.17139	0.313	0.173	4.46078e-52
FNBP1L	1.26977e-150	1.17102	0.435	0.147	4.71885e-146
SNX3	5.96202e-76	1.16837	0.317	0.148	2.21566e-71
SGTB	3.20932e-53	1.16311	0.29	0.158	1.19268e-48
DOK5	3.39888e-101	1.16137	0.39	0.183	1.26313e-96
BCLAF1	1.96736e-86	1.1557	0.456	0.26	7.31129e-82
BRK1	2.25899e-40	1.14819	0.213	0.106	8.39509e-36
PLPPR4	5.37762e-190	1.14483	0.63	0.31	1.99848e-185
MSMO1	6.76022e-53	1.14477	0.228	0.101	2.5123e-48
ZNF697	4.14409e-22	1.14392	0.184	0.112	1.54007e-17
STMN1	1.17528e-103	1.13531	0.421	0.203	4.36768e-99
TOPBP1	1.72205e-43	1.13439	0.255	0.138	6.39964e-39
MATK	2.84004e-59	1.13404	0.235	0.101	1.05545e-54
BRINP3	1.1128e-195	1.1324	0.701	0.386	4.13549e-191
PEA15	1.40159e-45	1.12753	0.29	0.166	5.20873e-41
TUBA1A	2.25048e-111	1.12403	0.422	0.182	8.36347e-107
CREG2	1.36976e-63	1.124	0.434	0.261	5.09044e-59
NREP	1.59868e-152	1.11491	0.481	0.202	5.94116e-148
ZBTB41	3.64264e-61	1.11366	0.279	0.134	1.35371e-56
SMPD3	3.25603e-77	1.10507	0.288	0.122	1.21004e-72
TTN	2.80102e-57	1.10125	0.249	0.117	1.04094e-52
ATP5F1A	1.67186e-64	1.09668	0.25	0.102	6.21314e-60
FEM1B	1.17365e-12	1.09314	0.159	0.11	4.36164e-08
EIF3J	2.65206e-53	1.0917	0.301	0.162	9.85585e-49
STUM	8.2989e-93	1.09139	0.384	0.192	3.08412e-88
TUBA1B	3.5686e-65	1.09085	0.324	0.156	1.3262e-60
GULP1	3.66626e-140	1.08976	0.531	0.272	1.36249e-135
EFCAB7	9.1625e-59	1.08813	0.324	0.18	3.40506e-54
PRR16	5.97836e-171	1.08617	0.608	0.304	2.22174e-166
P2RY14	7.02657e-40	1.08594	0.275	0.169	2.61128e-35
WBP11	2.72786e-16	1.08553	0.159	0.101	1.01376e-11
EEF1A2	6.50639e-95	1.08404	0.328	0.127	2.41797e-90
SLC30A3	5.77977e-66	1.08339	0.257	0.112	2.14793e-61
ZC3H13	3.71179e-106	1.08212	0.548	0.317	1.37941e-101
NOM1	2.40031e-13	1.07992	0.166	0.113	8.92026e-09
SCN9A	1.05089e-91	1.06438	0.333	0.14	3.90543e-87
EIF4G2	8.3302e-52	1.06428	0.279	0.146	3.09575e-47
TRPC4	6.00881e-117	1.06141	0.359	0.126	2.23305e-112
POLR3G	5.68413e-55	1.0556	0.271	0.135	2.11239e-50
DMXL2	4.89613e-149	1.05151	0.595	0.311	1.81955e-144
ERCC5	1.01565e-56	1.04706	0.336	0.191	3.77447e-52
PEBP1	1.06606e-49	1.04694	0.306	0.158	3.9618e-45
AP1G2	1.16664e-49	1.04204	0.251	0.126	4.33557e-45
HMGCR	2.49764e-63	1.03855	0.309	0.156	9.282e-59
MEF2C	0	1.0362	0.887	0.656	0
CHST9	2.41317e-38	1.0351	0.216	0.112	8.96807e-34
CCDC88A	3.44779e-185	1.03489	0.834	0.582	1.2813e-180
EIF1AX	2.74277e-41	1.03021	0.24	0.127	1.0193e-36
SPTBN2	3.34771e-52	1.02921	0.303	0.17	1.24411e-47
ILDR2	3.11916e-110	1.02659	0.435	0.22	1.15917e-105
TSPYL1	1.02518e-27	1.02473	0.209	0.122	3.80989e-23
CFAP43	1.09504e-39	1.02193	0.239	0.13	4.06949e-35
TNFSF13B	6.22286e-42	1.02128	0.221	0.111	2.3126e-37
ANXA6	3.018e-83	1.02075	0.354	0.172	1.12158e-78
ZNF286A	2.1809e-42	1.02013	0.267	0.15	8.10488e-38
LTN1	3.80498e-51	1.0185	0.316	0.18	1.41404e-46
DYNC1H1	4.80938e-111	1.01506	0.649	0.391	1.78731e-106
NCAN	5.4462e-117	1.01424	0.449	0.216	2.02397e-112
FRG1	3.92208e-09	1.01261	0.167	0.126	0.000145756
KRAS	2.03665e-39	1.0102	0.236	0.126	7.5688e-35
C16orf87	3.32144e-26	1.00956	0.195	0.114	1.23435e-21
WDR75	1.81616e-47	1.00942	0.268	0.144	6.74941e-43
LMBRD2	2.11694e-62	1.00907	0.352	0.198	7.86718e-58
THY1	9.87107e-45	1.00706	0.362	0.232	3.66839e-40
NRSN1	7.8911e-118	1.00113	0.39	0.156	2.93257e-113
ISCA1	6.2298e-32	1.00045	0.195	0.103	2.31518e-27
MCHR2	3.14365e-64	0.999089	0.391	0.228	1.16827e-59
ANKUB1	1.39815e-51	0.99473	0.347	0.216	5.19593e-47
NTNG1	1.25727e-156	0.993001	0.534	0.212	4.67239e-152
ITM2B	1.66978e-56	0.991879	0.427	0.265	6.20541e-52
PREPL	8.644e-116	0.988633	0.596	0.335	3.21237e-111
CSMD2	3.69458e-179	0.987306	0.725	0.419	1.37301e-174
TCEAL2	5.57164e-22	0.986202	0.188	0.114	2.07059e-17
PRKAR1A	1.09206e-40	0.978169	0.253	0.138	4.05841e-36
NYAP2	4.85332e-110	0.977421	0.429	0.2	1.80364e-105
KCNH7	5.73374e-203	0.976893	0.77	0.472	2.13083e-198
USP46	1.03378e-65	0.968979	0.322	0.166	3.84184e-61
AGBL1	3.6701e-95	0.968785	0.378	0.164	1.36392e-90
ATP6V1B2	5.09267e-26	0.968268	0.274	0.184	1.89259e-21
LAMB1	3.35328e-80	0.967658	0.407	0.228	1.24618e-75
ROBO2	1.59173e-282	0.96637	0.884	0.883	5.91536e-278
LEO1	1.07296e-21	0.966248	0.189	0.117	3.98745e-17
ZBBX	4.45296e-45	0.966084	0.288	0.167	1.65486e-40
MAP7D2	2.3022e-64	0.961362	0.413	0.247	8.55568e-60
CMPK1	9.38624e-30	0.959913	0.205	0.116	3.48821e-25
CHN1	2.33448e-149	0.959735	0.716	0.388	8.67561e-145
CHD4	2.99817e-52	0.957753	0.351	0.207	1.11421e-47
CACNG3	1.00728e-124	0.955622	0.626	0.36	3.74335e-120
NRGN	5.47069e-149	0.954443	0.657	0.37	2.03307e-144
ANKRD36C	1.3814e-114	0.95122	0.724	0.424	5.13368e-110
LRRC7	0	0.950702	0.902	0.734	0
ARGLU1	1.57178e-113	0.943991	0.756	0.496	5.84119e-109
SCG5	4.15655e-57	0.941214	0.404	0.24	1.5447e-52
SNAPC4	1.44645e-21	0.937013	0.209	0.134	5.37545e-17
DGKA	9.28891e-48	0.935725	0.289	0.164	3.45204e-43
SLC6A15	2.24041e-74	0.934001	0.357	0.19	8.32604e-70
CX3CL1	1.18326e-62	0.931403	0.271	0.123	4.39734e-58
KDM7A	4.02778e-62	0.931211	0.291	0.14	1.49684e-57
EXOC1	5.36384e-91	0.930779	0.43	0.232	1.99336e-86
ZNF711	5.37898e-53	0.928303	0.231	0.103	1.99899e-48
LTBP4	1.70529e-69	0.927928	0.297	0.138	6.33737e-65
SERBP1	8.86815e-40	0.927813	0.242	0.13	3.29567e-35
CCDC191	1.28283e-58	0.926873	0.339	0.189	4.76737e-54
BRSK1	3.88057e-68	0.92519	0.389	0.221	1.44214e-63
RNF20	1.11722e-25	0.923326	0.197	0.115	4.15193e-21
NRN1	1.52117e-33	0.921259	0.263	0.161	5.65311e-29
FGF13	3.64714e-116	0.92103	0.515	0.28	1.35539e-111
FBXW7	1.42732e-155	0.918661	0.727	0.422	5.30436e-151
CUX2	1.61354e-137	0.91742	0.682	0.397	5.9964e-133
TGOLN2	8.67885e-20	0.916989	0.22	0.147	3.22532e-15
ARL6	1.10783e-60	0.916108	0.331	0.182	4.11704e-56
CCDC14	1.16444e-103	0.915951	0.453	0.234	4.32739e-99
LMO7	4.35123e-134	0.915873	0.569	0.303	1.61705e-129
CEP126	9.21105e-106	0.914626	0.484	0.261	3.4231e-101
CCT6A	2.70071e-29	0.912186	0.213	0.123	1.00367e-24
ZNF883	1.16444e-54	0.910767	0.301	0.163	4.32741e-50
NAP1L1	1.06807e-103	0.910061	0.609	0.365	3.96927e-99
CYP46A1	1.185e-104	0.907616	0.489	0.282	4.40381e-100
GPCPD1	6.55598e-80	0.907287	0.345	0.167	2.4364e-75
GRIA2	1.77943e-249	0.905872	0.872	0.585	6.6129e-245
MDH1	4.75693e-39	0.904192	0.313	0.194	1.76782e-34
USP12	4.96073e-77	0.903554	0.35	0.176	1.84355e-72
DDX27	1.44641e-21	0.90074	0.179	0.107	5.37529e-17
KIAA0408	1.26409e-38	0.900515	0.31	0.196	4.69773e-34
N4BP2	1.9411e-61	0.899552	0.305	0.156	7.21371e-57
KIF21A	1.10352e-118	0.897041	0.636	0.371	4.10102e-114
CCSAP	2.08403e-60	0.896393	0.343	0.187	7.74488e-56
ZC3H15	7.57559e-57	0.895332	0.349	0.198	2.81532e-52
NRXN2	7.9422e-110	0.893722	0.514	0.282	2.95156e-105
ELMOD1	6.94347e-138	0.893644	0.564	0.314	2.5804e-133
SEMA6D	8.2392e-117	0.890576	0.594	0.348	3.06193e-112
KCNT2	1.42311e-143	0.889619	0.63	0.339	5.28869e-139
EIF5B	1.56104e-55	0.889328	0.396	0.241	5.80129e-51
GUCY1A2	9.77748e-161	0.886471	0.705	0.386	3.6336e-156
BEX1	1.91777e-36	0.885995	0.261	0.15	7.12699e-32
DYNC1I2	3.66801e-120	0.884518	0.545	0.298	1.36314e-115
CNGB1	1.94004e-29	0.883282	0.227	0.137	7.20977e-25
KIF3A	2.92086e-108	0.882895	0.607	0.349	1.08548e-103
HIVEP3	7.70385e-165	0.880056	0.769	0.509	2.86298e-160
PTPRN	7.28744e-71	0.879722	0.383	0.209	2.70823e-66
CYP1B1	2.51402e-18	0.878318	0.171	0.109	9.34286e-14
RTN3	1.21073e-119	0.874626	0.78	0.506	4.49943e-115
MYH10	4.73027e-149	0.874352	0.695	0.401	1.75791e-144
PPP4R4	1.00833e-118	0.873064	0.523	0.279	3.74726e-114
LRRIQ1	2.08102e-43	0.871854	0.246	0.129	7.73368e-39
CSAD	3.28787e-100	0.871515	0.473	0.263	1.22187e-95
LINGO2	3.46326e-225	0.870849	0.834	0.714	1.28705e-220
DNAJC13	6.14968e-84	0.870384	0.4	0.218	2.2854e-79
RTN4R	4.58492e-25	0.870279	0.182	0.104	1.70389e-20
NSUN6	1.74032e-81	0.869852	0.453	0.265	6.46754e-77
COL26A1	2.7155e-75	0.866473	0.443	0.257	1.00916e-70
ATP6V0C	3.43704e-48	0.866003	0.303	0.153	1.27731e-43
PHF20L1	2.2412e-109	0.865566	0.537	0.3	8.32897e-105
EIF4A2	5.74489e-66	0.865151	0.322	0.156	2.13497e-61
ARHGAP20	2.70187e-127	0.864611	0.482	0.236	1.00409e-122
YBX1	1.72472e-36	0.861961	0.202	0.102	6.40957e-32
ABCE1	4.28945e-28	0.861868	0.188	0.102	1.59409e-23
PPIP5K2	1.09219e-95	0.861505	0.509	0.292	4.05891e-91
WSB2	1.89922e-37	0.86117	0.29	0.177	7.05807e-33
KIFC2	2.50076e-107	0.85936	0.401	0.185	9.29359e-103
MRPS30	5.66326e-16	0.857015	0.158	0.101	2.10464e-11
CELF4	1.49882e-121	0.854866	0.789	0.515	5.57008e-117
ZNF804B	3.74454e-119	0.854143	0.522	0.241	1.39158e-114
UBE2Q2	2.71509e-47	0.849673	0.257	0.131	1.00901e-42
PDZD4	3.95312e-44	0.847646	0.223	0.108	1.4691e-39
CADM3	1.69856e-62	0.847464	0.409	0.239	6.31235e-58
STRADB	1.04511e-43	0.847394	0.281	0.164	3.88394e-39
CSPP1	5.6716e-108	0.845607	0.564	0.327	2.10774e-103
DDX46	3.50233e-66	0.84498	0.485	0.304	1.30157e-61
IFNAR1	2.03866e-31	0.844792	0.27	0.169	7.57627e-27
TMEM132D	4.13204e-170	0.844369	0.796	0.563	1.53559e-165
CYP51A1	4.01285e-42	0.843423	0.281	0.161	1.49129e-37
MIA3	7.38791e-37	0.842462	0.338	0.218	2.74557e-32
MAMLD1	1.13075e-45	0.841539	0.358	0.216	4.20221e-41
CCDC146	3.52785e-95	0.84064	0.431	0.219	1.31106e-90
FILIP1L	6.15716e-26	0.840624	0.297	0.209	2.28819e-21
CCAR1	1.47739e-62	0.840577	0.482	0.304	5.49042e-58
LRRC49	8.02324e-104	0.838753	0.499	0.275	2.98168e-99
NUCB2	4.69932e-56	0.838177	0.336	0.19	1.74641e-51
NPHP1	2.92177e-42	0.837273	0.317	0.194	1.08582e-37
CMAS	1.25516e-30	0.834526	0.219	0.126	4.66455e-26
CDKL2	4.97787e-42	0.833999	0.294	0.175	1.84993e-37
ZNF626	1.4079e-63	0.833594	0.363	0.203	5.23218e-59
CIP2A	3.275e-23	0.833485	0.182	0.107	1.21709e-18
CCDC47	3.15546e-36	0.83216	0.252	0.146	1.17266e-31
WDR43	5.71616e-36	0.831472	0.311	0.197	2.1243e-31
PRICKLE2	8.34803e-174	0.830783	0.718	0.417	3.10238e-169
CDH10	2.23676e-144	0.830703	0.653	0.368	8.31248e-140
SLC44A5	4.10827e-151	0.830061	0.708	0.408	1.52676e-146
CLTC	4.04137e-74	0.829173	0.516	0.317	1.50189e-69
PPP1CB	1.93354e-76	0.828165	0.382	0.203	7.18562e-72
NSA2	4.84704e-20	0.827617	0.17	0.103	1.80131e-15
SMARCA5	1.85906e-45	0.826276	0.34	0.207	6.90883e-41
HNRNPDL	2.62124e-129	0.825543	0.598	0.345	9.74133e-125
AGGF1	2.41528e-27	0.825332	0.257	0.165	8.9759e-23
RAP1GAP2	2.7249e-145	0.825169	0.653	0.368	1.01266e-140
LRRC40	1.50092e-52	0.823706	0.3	0.165	5.57787e-48
SC5D	2.57818e-39	0.822594	0.233	0.124	9.58129e-35
NFE2L1	1.65138e-44	0.821493	0.219	0.102	6.13703e-40
VPS36	4.57102e-73	0.820555	0.401	0.23	1.69873e-68
PRNP	3.64082e-45	0.820357	0.343	0.2	1.35304e-40
TOX3	1.33805e-103	0.820084	0.313	0.101	4.97259e-99
KIAA0753	1.76598e-39	0.818213	0.323	0.204	6.56291e-35
IFT81	4.74516e-52	0.816119	0.303	0.166	1.76345e-47
IFT57	2.02358e-31	0.81526	0.269	0.171	7.52023e-27
GCC2	7.50753e-78	0.815051	0.461	0.269	2.79002e-73
VDAC1	1.39439e-33	0.811648	0.28	0.173	5.18199e-29
SRSF11	1.61102e-89	0.811384	0.711	0.467	5.98704e-85
DYNC1LI1	4.81235e-44	0.810684	0.309	0.183	1.78842e-39
DNAH14	8.30212e-120	0.807501	0.431	0.176	3.08532e-115
RINT1	4.0886e-42	0.807324	0.26	0.144	1.51944e-37
GNPDA2	1.50622e-30	0.805722	0.21	0.119	5.59758e-26
RNMT	4.54732e-57	0.805133	0.378	0.225	1.68992e-52
RB1CC1	2.19189e-108	0.804459	0.572	0.334	8.14573e-104
DNAJC10	3.39233e-73	0.804254	0.417	0.241	1.26069e-68
PINK1	1.54602e-23	0.803518	0.198	0.121	5.74548e-19
SRPK1	1.34769e-93	0.800425	0.486	0.275	5.00841e-89
SCN3A	7.60285e-136	0.799893	0.664	0.387	2.82545e-131
PNISR	1.49687e-81	0.799695	0.74	0.502	5.56282e-77
ARF3	7.88795e-41	0.797062	0.295	0.176	2.9314e-36
PJA2	2.47828e-69	0.794764	0.502	0.306	9.21004e-65
JCAD	3.52997e-50	0.794598	0.242	0.114	1.31184e-45
FLACC1	1.23959e-22	0.79284	0.259	0.176	4.60671e-18
BNIP3	9.30975e-11	0.79103	0.171	0.126	3.45978e-06
SNX7	4.63846e-32	0.790805	0.232	0.135	1.72379e-27
DDX24	1.02501e-64	0.789319	0.497	0.306	3.80924e-60
RTF1	1.03618e-76	0.78885	0.495	0.301	3.85075e-72
PUS7L	1.08517e-72	0.788066	0.36	0.19	4.03281e-68
ZNF461	4.47594e-38	0.787904	0.229	0.123	1.66339e-33
YTHDC1	4.18591e-53	0.785828	0.355	0.209	1.55561e-48
STXBP5	1.65438e-127	0.785817	0.726	0.441	6.14818e-123
SATB2	6.93021e-129	0.785713	0.67	0.371	2.57547e-124
EIF3A	2.2313e-49	0.784861	0.364	0.223	8.29218e-45
SPRED1	7.32349e-103	0.78429	0.488	0.257	2.72163e-98
SSTR2	1.63464e-29	0.783733	0.201	0.112	6.07482e-25
RPGRIP1L	1.28913e-49	0.782709	0.349	0.212	4.79078e-45
ANKRD36	6.92324e-92	0.782657	0.722	0.446	2.57288e-87
RAC1	2.28435e-31	0.781873	0.299	0.194	8.48931e-27
PRPF4B	1.23946e-61	0.78155	0.424	0.258	4.60619e-57
ZNF326	1.1712e-57	0.77972	0.366	0.213	4.35252e-53
RIF1	2.90589e-63	0.779008	0.449	0.274	1.07992e-58
IDS	1.13163e-65	0.778941	0.544	0.336	4.20548e-61
ATAD5	1.0014e-44	0.778661	0.265	0.146	3.72152e-40
SUPT16H	1.94608e-35	0.778545	0.269	0.159	7.23222e-31
PANK3	6.28843e-59	0.777665	0.363	0.212	2.33697e-54
DHX36	1.22753e-67	0.777476	0.445	0.27	4.56185e-63
HLTF	1.18541e-74	0.774669	0.404	0.225	4.40534e-70
BEX2	7.37526e-44	0.771137	0.285	0.16	2.74087e-39
EIF2S2	6.75433e-29	0.769645	0.234	0.14	2.51011e-24
ZNF675	1.50192e-71	0.769078	0.349	0.178	5.58159e-67
TCERG1	1.8361e-83	0.768979	0.529	0.316	6.82351e-79
CNKSR2	2.1891e-141	0.768868	0.769	0.453	8.13536e-137
HOMER1	3.02014e-129	0.76662	0.591	0.323	1.12237e-124
LMO4	4.77123e-96	0.765964	0.531	0.302	1.77313e-91
ARMCX3	9.48986e-21	0.765793	0.187	0.116	3.52672e-16
PCLO	1.86582e-134	0.765316	0.818	0.545	6.93394e-130
SLC25A29	1.53472e-57	0.764601	0.277	0.137	5.70348e-53
HECTD2	2.41177e-99	0.764446	0.519	0.299	8.96286e-95
CCNYL1	1.15633e-67	0.764015	0.314	0.155	4.29727e-63
TMEM67	3.36967e-56	0.763321	0.346	0.202	1.25227e-51
ATP1A3	1.0955e-62	0.763167	0.466	0.291	4.07121e-58
G2E3	5.47696e-51	0.762924	0.316	0.182	2.0354e-46
SUB1	3.11815e-51	0.762025	0.338	0.195	1.1588e-46
DDX42	8.28537e-45	0.76201	0.337	0.208	3.07909e-40
UHMK1	9.63025e-24	0.759671	0.224	0.142	3.57889e-19
STMN4	1.06805e-59	0.755673	0.362	0.207	3.96918e-55
ARL6IP5	2.38022e-14	0.754494	0.212	0.153	8.8456e-10
HDAC2	7.52358e-42	0.754408	0.265	0.147	2.79599e-37
TOR1AIP2	1.4162e-65	0.753507	0.354	0.194	5.26303e-61
SEZ6	9.74675e-60	0.753433	0.286	0.137	3.62218e-55
REEP5	2.23107e-51	0.752123	0.431	0.274	8.29134e-47
DNAJA1	7.17107e-21	0.752052	0.194	0.121	2.66498e-16
EMC3	2.16849e-52	0.74861	0.301	0.164	8.05875e-48
CELF2	2.87472e-297	0.747219	0.914	0.885	1.06833e-292
GUCY1B1	2.61667e-60	0.745998	0.358	0.203	9.72432e-56
BEGAIN	3.17223e-36	0.745428	0.256	0.15	1.1789e-31
DNMT1	2.84906e-37	0.744617	0.239	0.13	1.0588e-32
GRIA4	2.56295e-152	0.743678	0.827	0.619	9.52467e-148
CALM3	1.11066e-46	0.742748	0.347	0.205	4.12756e-42
ZRANB2	1.76317e-78	0.741291	0.633	0.392	6.55248e-74
ATP2B2	4.7022e-108	0.74116	0.763	0.493	1.74748e-103
PNMA2	3.07391e-54	0.741088	0.307	0.16	1.14236e-49
PPP2R2C	2.59082e-124	0.740977	0.723	0.444	9.62825e-120
PBX4	2.85926e-55	0.74062	0.244	0.109	1.06259e-50
CCDC144A	1.7409e-49	0.740181	0.624	0.394	6.46972e-45
HNRNPA3	2.98743e-60	0.740061	0.365	0.205	1.11022e-55
NFXL1	5.83304e-38	0.739838	0.273	0.162	2.16773e-33
LRRTM4	4.93227e-237	0.73962	0.892	0.81	1.83298e-232
BEX4	2.68794e-35	0.739449	0.256	0.148	9.98921e-31
EFCAB5	6.14353e-29	0.736861	0.212	0.122	2.28312e-24
GRAMD4	3.03782e-69	0.736627	0.335	0.17	1.12894e-64
MGAT4C	8.49082e-124	0.734936	0.793	0.551	3.15544e-119
PRB2	6.30265e-38	0.73344	0.241	0.133	2.34225e-33
ZNF66	1.6774e-29	0.732448	0.195	0.106	6.2337e-25
CUL9	3.83535e-35	0.732133	0.251	0.146	1.42533e-30
AGL	1.56629e-59	0.73171	0.339	0.186	5.82081e-55
WDR47	2.13293e-62	0.730829	0.369	0.212	7.92662e-58
BCAP29	1.30611e-57	0.730645	0.404	0.244	4.8539e-53
UFL1	6.88421e-38	0.729578	0.239	0.129	2.55838e-33
PAK5	2.30032e-122	0.72865	0.627	0.367	8.54868e-118
SYCP2L	1.21036e-52	0.727984	0.298	0.157	4.49807e-48
GLT8D2	1.73403e-37	0.727889	0.227	0.121	6.44419e-33
RPL7L1	1.28388e-45	0.727548	0.269	0.143	4.77127e-41
CDK9	2.80418e-39	0.727378	0.219	0.111	1.04212e-34
NR2F1	5.27067e-74	0.725918	0.367	0.188	1.95874e-69
ICE1	1.73122e-61	0.725403	0.455	0.275	6.43373e-57
INTS2	1.51392e-31	0.72512	0.203	0.109	5.62617e-27
ZNF891	1.41496e-28	0.724793	0.213	0.125	5.25841e-24
ELOVL4	5.80878e-41	0.724162	0.257	0.144	2.15872e-36
MBD4	6.85314e-27	0.724058	0.21	0.125	2.54683e-22
EPHB2	9.78477e-68	0.723135	0.366	0.202	3.63631e-63
AFF2	4.41145e-111	0.722116	0.363	0.129	1.63943e-106
PDE2A	1.08122e-92	0.721328	0.49	0.277	4.01813e-88
IPO5	1.21729e-38	0.720176	0.346	0.22	4.52382e-34
NASP	6.937e-70	0.719801	0.411	0.23	2.578e-65
RSPH3	4.12218e-51	0.719195	0.35	0.211	1.53193e-46
MAP2	8.19115e-134	0.718401	0.826	0.54	3.04408e-129
HS6ST2	1.74913e-38	0.716038	0.217	0.107	6.5003e-34
CCT3	1.65351e-30	0.711695	0.231	0.135	6.14496e-26
GOLGA2	3.34793e-28	0.709872	0.242	0.148	1.24419e-23
ANAPC4	5.56531e-51	0.708582	0.304	0.167	2.06824e-46
CCDC180	5.22509e-24	0.707914	0.218	0.136	1.9418e-19
IARS2	1.11119e-32	0.707199	0.213	0.117	4.12951e-28
SPRYD7	9.54919e-15	0.707165	0.174	0.117	3.54876e-10
SEZ6L2	1.11881e-69	0.706721	0.446	0.26	4.15783e-65
PTPRQ	2.57938e-17	0.706628	0.195	0.131	9.58577e-13
RNF145	1.32988e-59	0.706098	0.409	0.25	4.94225e-55
CCDC28A	1.67037e-39	0.705483	0.229	0.12	6.20761e-35
CMTM4	1.13974e-100	0.705339	0.498	0.281	4.23561e-96
CA10	2.16951e-99	0.704698	0.653	0.388	8.06256e-95
TCOF1	3.18207e-09	0.704629	0.143	0.103	0.000118255
RBM45	3.02146e-23	0.70331	0.175	0.102	1.12287e-18
MYT1L	3.62451e-164	0.701766	0.864	0.674	1.34698e-159
RNPC3	5.09952e-58	0.697046	0.5	0.329	1.89514e-53
RYR3	1.34509e-140	0.696028	0.673	0.354	4.99876e-136
LUC7L	1.98623e-92	0.695448	0.567	0.345	7.38143e-88
DDX1	1.71343e-37	0.693796	0.321	0.203	6.36762e-33
TDRD7	1.36865e-29	0.693698	0.217	0.127	5.08633e-25
ADCY1	2.05309e-100	0.693518	0.593	0.346	7.62989e-96
KCNJ6	2.98785e-99	0.692906	0.614	0.355	1.11037e-94
SLC16A2	5.1923e-56	0.69222	0.263	0.124	1.92961e-51
TMEM163	4.62194e-79	0.691577	0.373	0.178	1.71765e-74
PRSS23	6.29074e-40	0.690742	0.244	0.134	2.33783e-35
AP2B1	2.52315e-72	0.689918	0.512	0.311	9.37678e-68
FAM151B	2.70643e-37	0.689752	0.205	0.103	1.00579e-32
PSMD8	2.48449e-20	0.689718	0.172	0.103	9.23313e-16
SMIM13	3.14408e-22	0.689595	0.19	0.116	1.16843e-17
GPC1	6.0155e-77	0.689332	0.397	0.212	2.23554e-72
LCORL	1.01363e-99	0.688988	0.525	0.298	3.76694e-95
CD200	1.09035e-48	0.688921	0.318	0.183	4.05206e-44
ABCB1	1.32424e-29	0.688406	0.213	0.122	4.92126e-25
TCEAL4	1.01572e-19	0.68759	0.217	0.144	3.77474e-15
BAZ2A	4.37362e-29	0.687392	0.307	0.205	1.62537e-24
ANO6	1.55851e-47	0.68709	0.276	0.146	5.79189e-43
RSRC2	7.22167e-45	0.68686	0.35	0.216	2.68379e-40
MIB2	8.80351e-25	0.686648	0.203	0.122	3.27165e-20
LINGO1	2.43491e-94	0.686423	0.516	0.297	9.04885e-90
CHD8	4.76911e-57	0.685901	0.41	0.25	1.77234e-52
SHOC2	3.29044e-58	0.685138	0.378	0.22	1.22283e-53
FUBP1	4.21555e-61	0.683663	0.363	0.203	1.56663e-56
SLC4A3	5.33071e-59	0.683437	0.247	0.106	1.98105e-54
LMTK2	7.44061e-98	0.682943	0.547	0.32	2.76515e-93
GP1BB	2.876e-44	0.682633	0.233	0.115	1.06881e-39
FANCA	7.89106e-35	0.68203	0.235	0.133	2.93256e-30
PURG	5.30752e-65	0.681887	0.394	0.231	1.97243e-60
ANKRD24	2.13708e-58	0.681641	0.402	0.237	7.94201e-54
OPTN	7.95796e-51	0.680423	0.394	0.244	2.95742e-46
POLR2B	1.02933e-32	0.679684	0.264	0.161	3.82531e-28
CYP4X1	6.86208e-35	0.677137	0.266	0.163	2.55015e-30
CROT	2.41938e-19	0.676506	0.171	0.105	8.99112e-15
PLXNA1	3.94711e-32	0.675977	0.221	0.125	1.46686e-27
EPHA4	2.28e-106	0.675786	0.651	0.392	8.47318e-102
OLFM1	8.6817e-56	0.675563	0.572	0.383	3.22638e-51
MCOLN1	1.21367e-32	0.674089	0.196	0.102	4.51038e-28
PACSIN1	3.03436e-76	0.673915	0.457	0.27	1.12766e-71
VPS41	4.3278e-95	0.67381	0.505	0.282	1.60834e-90
KIFAP3	3.784e-96	0.67355	0.601	0.353	1.40625e-91
SYT5	1.27607e-56	0.671682	0.327	0.179	4.74226e-52
TENM4	3.47762e-102	0.671389	0.775	0.522	1.29239e-97
TECPR1	4.32453e-56	0.670993	0.297	0.155	1.60712e-51
ATF7IP2	5.65056e-90	0.670917	0.504	0.301	2.09992e-85
NNAT	4.66751e-20	0.668421	0.201	0.128	1.73459e-15
HRH2	7.83937e-73	0.667719	0.459	0.278	2.91334e-68
MORF4L1	2.15994e-42	0.667119	0.349	0.218	8.02699e-38
NIPSNAP1	4.52862e-28	0.664675	0.229	0.14	1.68297e-23
DCTN1	1.04809e-57	0.663775	0.321	0.171	3.89501e-53
NUCKS1	2.88424e-56	0.662474	0.489	0.32	1.07187e-51
RARB	5.07701e-87	0.662454	0.393	0.179	1.88677e-82
SMC6	3.7482e-55	0.662416	0.374	0.224	1.39294e-50
L1CAM	7.49617e-47	0.661876	0.261	0.135	2.7858e-42
KIF1C	2.63229e-08	0.661352	0.137	0.101	0.000978237
LRGUK	1.84307e-43	0.657568	0.247	0.128	6.84938e-39
PRKCZ	6.60053e-62	0.657414	0.44	0.27	2.45295e-57
PKIA	2.44077e-73	0.656151	0.402	0.218	9.07063e-69
LRRC57	1.78519e-16	0.654107	0.175	0.114	6.63432e-12
ADGRB2	3.1245e-62	0.653434	0.373	0.213	1.16116e-57
TSGA10	2.9088e-72	0.65314	0.447	0.266	1.081e-67
NBEA	1.36957e-157	0.651703	0.864	0.663	5.08971e-153
DLD	1.05641e-29	0.649733	0.254	0.159	3.92592e-25
LCA5	1.19797e-30	0.645531	0.243	0.15	4.452e-26
TMEM50A	8.60342e-32	0.645002	0.243	0.145	3.19729e-27
MAST1	1.72579e-96	0.64497	0.526	0.308	6.41355e-92
ADD2	7.24416e-116	0.644636	0.589	0.333	2.69215e-111
DOK6	4.92447e-88	0.644589	0.654	0.402	1.83008e-83
ATP1A1	1.37995e-48	0.64433	0.464	0.299	5.1283e-44
DNAJC15	2.7876e-33	0.643853	0.212	0.114	1.03596e-28
SYNGAP1	4.27929e-81	0.641835	0.43	0.246	1.59031e-76
THSD4	6.17698e-75	0.641223	0.408	0.214	2.29555e-70
PSMD7	2.23192e-29	0.637707	0.207	0.116	8.29448e-25
FXYD7	3.45722e-52	0.637052	0.39	0.242	1.28481e-47
MFN2	3.3444e-30	0.637003	0.224	0.129	1.24288e-25
ZNF184	5.13172e-08	0.636278	0.136	0.101	0.0019071
HIVEP2	6.59521e-113	0.635587	0.658	0.392	2.45098e-108
SLK	1.27297e-28	0.634581	0.251	0.156	4.73074e-24
KLHDC2	7.27604e-33	0.634338	0.272	0.168	2.70399e-28
RIMS1	1.10745e-120	0.632642	0.785	0.536	4.11562e-116
LRPAP1	3.78351e-30	0.631796	0.254	0.155	1.40606e-25
GVQW3	1.50478e-34	0.62969	0.245	0.143	5.59222e-30
BRMS1L	3.23784e-41	0.628876	0.236	0.123	1.20328e-36
RAD17	2.02376e-34	0.628587	0.216	0.116	7.52089e-30
SOGA3	7.2672e-37	0.627995	0.358	0.235	2.70071e-32
CDHR3	5.90559e-81	0.626798	0.407	0.202	2.19469e-76
HNRNPR	1.64063e-45	0.62661	0.363	0.226	6.09708e-41
JPH3	2.80465e-68	0.626507	0.402	0.231	1.04229e-63
HSPA4	1.5769e-26	0.626237	0.299	0.202	5.86023e-22
SEPTIN11	1.47229e-108	0.624963	0.656	0.385	5.47146e-104
PPM1E	1.99736e-104	0.624712	0.711	0.457	7.42277e-100
EPHA3	9.22281e-93	0.624056	0.515	0.289	3.42747e-88
MAK	3.7291e-30	0.622797	0.276	0.181	1.38584e-25
RASGEF1C	1.45735e-76	0.622759	0.289	0.111	5.41595e-72
TMEM196	5.23844e-47	0.622609	0.291	0.162	1.94676e-42
ZNF382	3.72453e-45	0.622283	0.32	0.194	1.38415e-40
BOD1L1	3.22953e-57	0.621676	0.503	0.33	1.20019e-52
EXOSC10	4.40082e-33	0.618726	0.306	0.198	1.63548e-28
PRKACB	1.65911e-95	0.617712	0.668	0.4	6.16574e-91
LGI4	5.7821e-64	0.616809	0.36	0.2	2.1488e-59
SYNCRIP	1.70135e-26	0.616716	0.25	0.159	6.32271e-22
KIDINS220	7.36237e-89	0.615944	0.618	0.382	2.73608e-84
SRSF12	1.69562e-30	0.614738	0.253	0.157	6.30144e-26
ZNF736	3.0031e-53	0.614144	0.309	0.167	1.11604e-48
TRAPPC8	1.32258e-56	0.613605	0.391	0.235	4.91511e-52
TMEM170B	1.66365e-26	0.612724	0.269	0.178	6.18261e-22
SHANK2	1.74047e-79	0.612477	0.728	0.48	6.46811e-75
TKT	1.84427e-19	0.61219	0.192	0.12	6.85385e-15
LRTM1	2.60618e-26	0.612173	0.216	0.134	9.68533e-22
HOOK1	2.98838e-28	0.612008	0.278	0.182	1.11057e-23
MORF4L2	4.68249e-71	0.610816	0.428	0.251	1.74015e-66
FAM133B	1.76167e-45	0.610596	0.392	0.248	6.54691e-41
UPF3A	1.19421e-77	0.609376	0.553	0.347	4.43804e-73
PSMD2	7.70511e-29	0.608743	0.214	0.122	2.86345e-24
VPS35	1.00706e-41	0.608657	0.358	0.231	3.74256e-37
ANO3	1.55977e-98	0.608344	0.53	0.286	5.79656e-94
DMTN	8.57885e-39	0.608333	0.352	0.23	3.18816e-34
SLC39A10	5.0239e-79	0.60815	0.564	0.341	1.86703e-74
ATRX	4.18606e-74	0.608086	0.738	0.491	1.55567e-69
UTP6	3.58064e-30	0.607936	0.246	0.149	1.33067e-25
RBM17	1.17668e-32	0.607422	0.288	0.18	4.37288e-28
SACS	1.39666e-55	0.607282	0.474	0.3	5.19041e-51
TIMM17A	1.66935e-29	0.606643	0.191	0.102	6.20379e-25
BMS1	3.2426e-22	0.606041	0.254	0.17	1.20505e-17
OCA2	1.33512e-48	0.605941	0.255	0.126	4.9617e-44
CEP295	1.61234e-43	0.605373	0.37	0.236	5.99195e-39
AGPAT5	2.227e-41	0.605288	0.299	0.177	8.27621e-37
CCDC148	1.9853e-55	0.604999	0.366	0.212	7.37798e-51
SLC25A40	1.02504e-33	0.603397	0.219	0.121	3.80936e-29
SYCP2	7.3163e-24	0.603322	0.214	0.133	2.71895e-19
FRY	4.84605e-102	0.602899	0.711	0.46	1.80094e-97
MPHOSPH6	7.43603e-40	0.600973	0.289	0.173	2.76345e-35
RAB9B	2.80673e-19	0.600693	0.206	0.137	1.04307e-14
U2SURP	1.0221e-53	0.600371	0.472	0.308	3.79843e-49
VLDLR	1.5829e-26	0.600088	0.188	0.107	5.88252e-22
PSMA7	1.3623e-14	0.6	0.163	0.107	5.06273e-10
KIF3B	3.28833e-51	0.599515	0.365	0.222	1.22204e-46
FAM227A	7.95694e-16	0.599487	0.174	0.115	2.95704e-11
SUGT1	1.36246e-26	0.598652	0.262	0.169	5.0633e-22
NLN	4.58388e-68	0.598291	0.405	0.233	1.70351e-63
UPF2	6.04918e-46	0.59815	0.405	0.258	2.24806e-41
RSF1	1.76621e-77	0.597595	0.597	0.374	6.56377e-73
CRMP1	3.57671e-81	0.597467	0.5	0.295	1.32921e-76
UBXN4	1.11259e-64	0.597224	0.515	0.324	4.13472e-60
PLBD2	9.69757e-44	0.595868	0.225	0.109	3.60391e-39
STRIP2	4.2119e-40	0.595704	0.293	0.177	1.56527e-35
NRIP1	3.88816e-74	0.595229	0.447	0.257	1.44496e-69
GRM7	6.66327e-135	0.594276	0.83	0.692	2.47627e-130
CDC5L	6.2601e-20	0.594021	0.233	0.156	2.32644e-15
TXNDC15	1.01606e-42	0.593895	0.265	0.145	3.77598e-38
MAL2	4.61222e-19	0.593893	0.274	0.197	1.71404e-14
ABCF1	1.69597e-16	0.593546	0.189	0.126	6.30274e-12
DHX29	3.8686e-50	0.593306	0.394	0.249	1.43769e-45
MVD	4.00304e-44	0.593249	0.274	0.152	1.48765e-39
CDH11	4.04572e-78	0.592407	0.487	0.278	1.50351e-73
LNX1	2.71712e-80	0.591649	0.541	0.31	1.00976e-75
ZGRF1	2.26648e-20	0.590563	0.17	0.101	8.42292e-16
ARL10	1.8305e-21	0.589942	0.244	0.164	6.80268e-17
PSIP1	1.20284e-53	0.589551	0.484	0.305	4.47012e-49
PABPC1	2.84521e-62	0.588799	0.416	0.252	1.05737e-57
PHF3	2.3252e-69	0.588537	0.504	0.311	8.64113e-65
ATP2B1	8.0977e-70	0.586194	0.767	0.484	3.00935e-65
TMEM150C	2.17075e-75	0.586139	0.334	0.155	8.06715e-71
TMEM179	4.38604e-37	0.585992	0.287	0.173	1.62998e-32
EPM2AIP1	2.5446e-35	0.585784	0.214	0.109	9.45648e-31
CRYM	2.26975e-44	0.583741	0.329	0.196	8.43507e-40
ANKLE2	1.21206e-29	0.58332	0.266	0.167	4.50437e-25
ZC2HC1A	2.84245e-79	0.582774	0.425	0.236	1.05634e-74
ZDBF2	1.09467e-43	0.581951	0.358	0.224	4.06811e-39
DHDDS	2.60347e-35	0.58096	0.267	0.16	9.67529e-31
DCDC1	9.05686e-12	0.580267	0.168	0.118	3.3658e-07
SCN1A	7.30954e-78	0.579317	0.637	0.401	2.71645e-73
ATAD1	3.65327e-46	0.579313	0.38	0.241	1.35767e-41
TMEM38A	1.22456e-59	0.578585	0.386	0.23	4.55083e-55
CHP1	3.76807e-36	0.578456	0.224	0.12	1.40033e-31
MEIS3	2.97839e-71	0.577543	0.429	0.253	1.10686e-66
SHANK1	8.27565e-51	0.576953	0.342	0.205	3.07548e-46
RASL10A	6.9593e-48	0.576853	0.291	0.162	2.58629e-43
NCR3LG1	2.17117e-19	0.576143	0.207	0.137	8.06874e-15
TASOR	9.17247e-59	0.575918	0.383	0.227	3.40877e-54
DGKH	1.25877e-77	0.575777	0.387	0.196	4.67795e-73
CARNMT1	2.52993e-65	0.575526	0.358	0.198	9.40197e-61
ZNF280C	2.72722e-21	0.574698	0.172	0.102	1.01352e-16
RTN4	3.43499e-46	0.57424	0.73	0.503	1.27655e-41
ZNF583	1.60037e-39	0.573902	0.249	0.137	5.94746e-35
METAP2	9.23728e-32	0.573518	0.322	0.213	3.43285e-27
UNC13A	5.89424e-78	0.573232	0.519	0.312	2.19048e-73
ADAMTSL3	1.90323e-80	0.573182	0.355	0.162	7.07297e-76
PHF24	9.70926e-33	0.572351	0.201	0.108	3.60825e-28
EDRF1	5.60371e-30	0.572281	0.318	0.214	2.08251e-25
SCN3B	7.67088e-95	0.57195	0.524	0.3	2.85073e-90
KMT2B	2.77508e-07	0.57167	0.205	0.166	0.010313
SARAF	4.02188e-31	0.570319	0.397	0.273	1.49465e-26
SLIT3	7.67491e-96	0.569874	0.697	0.401	2.85223e-91
CCNL1	4.41498e-22	0.569822	0.244	0.163	1.64074e-17
DLG3	3.32105e-31	0.569788	0.256	0.157	1.2342e-26
DLGAP2	5.71246e-130	0.569417	0.867	0.755	2.12292e-125
PTMA	1.55773e-38	0.568707	0.244	0.123	5.78899e-34
RALBP1	3.1012e-30	0.568653	0.244	0.146	1.1525e-25
ACBD5	1.88917e-24	0.568517	0.186	0.107	7.02073e-20
NPTN	8.01755e-83	0.568407	0.612	0.369	2.97956e-78
UCHL1	4.99288e-74	0.567997	0.545	0.338	1.8555e-69
DIRAS2	1.50375e-09	0.567904	0.19	0.144	5.58838e-05
C2orf88	2.61607e-29	0.567313	0.192	0.104	9.72208e-25
GOLM1	4.93643e-54	0.567246	0.406	0.253	1.83453e-49
MEGF8	1.07126e-35	0.566724	0.29	0.178	3.98114e-31
PGRMC2	2.96425e-22	0.566162	0.178	0.105	1.1016e-17
NDRG4	6.17024e-74	0.565512	0.47	0.27	2.29305e-69
SPDYA	4.92498e-37	0.565398	0.207	0.105	1.83027e-32
ZNF337	3.41647e-59	0.565184	0.359	0.208	1.26966e-54
PSMD1	2.66113e-57	0.565127	0.488	0.309	9.88957e-53
UGCG	1.14774e-39	0.564871	0.255	0.14	4.26533e-35
NRG4	4.45655e-29	0.564726	0.216	0.126	1.65619e-24
UBE2QL1	5.94329e-25	0.56445	0.227	0.142	2.2087e-20
UPP2	4.53948e-91	0.562904	0.611	0.349	1.68701e-86
MTMR6	3.08728e-19	0.562474	0.201	0.129	1.14733e-14
NDUFA5	3.25997e-26	0.562208	0.256	0.164	1.2115e-21
HMGCLL1	1.41217e-53	0.562182	0.378	0.227	5.24804e-49
KDM1B	7.66314e-36	0.561985	0.282	0.173	2.84785e-31
ZNF84	1.56144e-56	0.561593	0.325	0.176	5.80279e-52
PRKAA2	1.09471e-75	0.560472	0.465	0.275	4.06826e-71
MFAP3	5.31077e-36	0.560033	0.279	0.168	1.97364e-31
FAM184B	1.11126e-61	0.55939	0.291	0.139	4.12976e-57
PSMD12	1.49559e-23	0.558494	0.267	0.179	5.55806e-19
SNW1	6.15775e-26	0.55772	0.227	0.14	2.2884e-21
ANKRD26	9.39483e-73	0.55655	0.588	0.375	3.4914e-68
CYTH3	5.40544e-89	0.556472	0.485	0.276	2.00882e-84
JOSD1	6.96658e-27	0.556083	0.201	0.115	2.58899e-22
DGKE	1.25025e-71	0.555271	0.386	0.213	4.64632e-67
DCX	6.78126e-68	0.555154	0.307	0.14	2.52012e-63
NCS1	4.55418e-39	0.554985	0.379	0.247	1.69247e-34
TRMT13	4.64648e-27	0.553516	0.185	0.101	1.72677e-22
NME7	1.33665e-77	0.552505	0.563	0.346	4.9674e-73
STK32C	8.27104e-41	0.552322	0.295	0.176	3.07377e-36
RBM39	4.91762e-63	0.55224	0.628	0.419	1.82754e-58
RRP15	9.35094e-33	0.552035	0.209	0.112	3.47509e-28
FAM171B	3.16257e-67	0.551418	0.547	0.346	1.17531e-62
SMC3	6.08882e-31	0.55127	0.258	0.157	2.26279e-26
DLG4	3.35665e-46	0.550649	0.271	0.146	1.24743e-41
RHOBTB1	2.04639e-61	0.550598	0.317	0.162	7.60499e-57
TNKS2	5.70256e-64	0.550568	0.438	0.268	2.11924e-59
FRAS1	3.80821e-91	0.550297	0.463	0.241	1.41524e-86
NOL7	3.40133e-35	0.549001	0.218	0.117	1.26404e-30
SYNJ1	9.84469e-51	0.54859	0.434	0.276	3.65858e-46
STARD3NL	1.20021e-28	0.547463	0.2	0.112	4.46036e-24
IPMK	1.58813e-24	0.54722	0.219	0.137	5.90196e-20
DOP1A	1.44779e-71	0.546093	0.593	0.365	5.38042e-67
ETNK1	1.04964e-66	0.545989	0.464	0.282	3.90079e-62
EIF2S3	4.34637e-24	0.545252	0.214	0.131	1.61524e-19
RAD50	4.19569e-55	0.54504	0.482	0.309	1.55924e-50
TMEM130	3.13573e-53	0.544345	0.436	0.277	1.16533e-48
CNTNAP1	1.06911e-49	0.544047	0.323	0.189	3.97315e-45
RAB3C	2.25229e-93	0.543467	0.58	0.342	8.37017e-89
NEK10	1.30479e-90	0.543345	0.604	0.364	4.84899e-86
ZNF283	2.04835e-20	0.542901	0.175	0.107	7.61229e-16
ATG2B	8.42619e-52	0.542889	0.407	0.254	3.13142e-47
NRDC	1.9002e-60	0.542253	0.552	0.365	7.0617e-56
NEGR1	3.92216e-128	0.541987	0.846	0.703	1.45759e-123
DHX9	4.96381e-37	0.541845	0.35	0.228	1.8447e-32
SRCAP	5.80069e-11	0.540531	0.156	0.11	2.15571e-06
FAM98B	1.3121e-24	0.539499	0.196	0.115	4.87615e-20
NRSN2	3.05841e-28	0.538376	0.24	0.148	1.1366e-23
MSH6	7.26718e-30	0.537584	0.211	0.119	2.7007e-25
TPM1	6.24262e-37	0.537543	0.402	0.272	2.31995e-32
NOP56	3.67203e-32	0.536881	0.249	0.145	1.36464e-27
CSTF3	2.65229e-64	0.536458	0.427	0.255	9.85672e-60
ACVR2A	1.03365e-78	0.536269	0.437	0.241	3.84135e-74
UBN1	1.28196e-23	0.536044	0.253	0.167	4.76415e-19
KPNA4	1.17943e-36	0.53536	0.332	0.211	4.38313e-32
FAM204A	7.62034e-28	0.534831	0.28	0.182	2.83195e-23
UBE2V1	4.25394e-48	0.534629	0.349	0.212	1.58089e-43
CCDC112	7.86299e-37	0.533773	0.264	0.151	2.92212e-32
TAF7	5.28325e-27	0.53316	0.224	0.134	1.96342e-22
SYT7	7.26837e-52	0.532739	0.444	0.284	2.70114e-47
DTWD1	4.83653e-47	0.532277	0.396	0.254	1.7974e-42
THUMPD2	6.22413e-39	0.531137	0.241	0.128	2.31307e-34
C11orf80	2.29726e-92	0.531117	0.58	0.346	8.53732e-88
ZC3H12B	1.22171e-48	0.530517	0.353	0.21	4.54025e-44
IL1RAPL2	2.12903e-45	0.530441	0.392	0.223	7.91212e-41
GFOD2	1.85698e-26	0.528604	0.248	0.16	6.90108e-22
QTRT1	1.82847e-34	0.528409	0.31	0.196	6.79514e-30
ADARB1	3.01023e-58	0.528223	0.414	0.252	1.11869e-53
SCLT1	1.65804e-70	0.527382	0.56	0.353	6.16177e-66
SLC26A8	1.58698e-38	0.527178	0.222	0.115	5.89771e-34
REEP2	4.41334e-61	0.526874	0.371	0.213	1.64013e-56
DBN1	4.29663e-28	0.526102	0.204	0.117	1.59676e-23
ACTR6	1.72253e-16	0.526026	0.167	0.105	6.40144e-12
IL34	4.40976e-32	0.525627	0.234	0.138	1.6388e-27
RFC1	5.93845e-19	0.524514	0.225	0.152	2.20691e-14
GOLGA8A	5.44524e-52	0.524176	0.631	0.405	2.02361e-47
PHF14	9.18749e-79	0.524092	0.686	0.445	3.41435e-74
ME2	6.02886e-62	0.523632	0.393	0.227	2.24051e-57
GABRD	4.98101e-44	0.522217	0.275	0.153	1.85109e-39
ZNF667	1.01754e-32	0.522119	0.33	0.22	3.78147e-28
CCT2	6.08873e-27	0.521641	0.197	0.111	2.26275e-22
PCNT	2.92921e-19	0.521589	0.383	0.281	1.08858e-14
SGCZ	1.97272e-57	0.521548	0.718	0.559	7.33123e-53
CCSER1	1.66219e-111	0.520686	0.855	0.704	6.1772e-107
PRPF38B	3.38094e-35	0.520568	0.294	0.178	1.25646e-30
CELSR2	1.30987e-27	0.52023	0.241	0.149	4.86786e-23
ACTR10	8.59613e-51	0.520207	0.376	0.229	3.19458e-46
RFXAP	1.51029e-20	0.519768	0.218	0.144	5.61269e-16
PPME1	7.11282e-49	0.519447	0.404	0.255	2.64334e-44
SPEG	1.21641e-50	0.519242	0.27	0.14	4.52054e-46
PITPNM3	4.80889e-43	0.518997	0.309	0.185	1.78713e-38
LNPK	1.87078e-44	0.518799	0.353	0.221	6.95238e-40
RAVER2	1.80976e-54	0.518627	0.314	0.167	6.7256e-50
KIAA1586	7.37914e-13	0.518336	0.155	0.104	2.74231e-08
ABCA5	1.82997e-76	0.517966	0.559	0.34	6.8007e-72
AMD1	1.43034e-28	0.517857	0.291	0.19	5.31556e-24
SNAP29	1.71196e-22	0.516967	0.193	0.117	6.36215e-18
THOC7	5.20268e-23	0.51691	0.222	0.141	1.93347e-18
ZNF780B	6.43804e-50	0.51557	0.433	0.281	2.39257e-45
ZFP91	4.82855e-13	0.515347	0.227	0.168	1.79443e-08
PLPPR1	2.33265e-92	0.514285	0.444	0.196	8.66883e-88
XKR4	2.18731e-92	0.514107	0.822	0.653	8.12871e-88
PRH1	4.06343e-79	0.51381	0.528	0.32	1.51009e-74
CCDC82	9.95929e-59	0.513358	0.418	0.252	3.70117e-54
SH3D21	4.11444e-12	0.512713	0.161	0.112	1.52905e-07
AP3B2	7.20818e-61	0.512667	0.441	0.271	2.67878e-56
RNF8	3.34963e-23	0.511454	0.236	0.154	1.24482e-18
PCMT1	1.06932e-53	0.511266	0.43	0.269	3.97391e-49
CDC40	2.95257e-48	0.511243	0.45	0.282	1.09726e-43
RBBP8	5.2037e-11	0.510571	0.171	0.123	1.93385e-06
SNCA	4.71401e-70	0.510478	0.538	0.327	1.75187e-65
ARL4A	0.000145525	0.510233	0.166	0.138	1
ZFC3H1	3.26156e-50	0.510132	0.441	0.285	1.21209e-45
ZNF484	7.57857e-16	0.510029	0.17	0.112	2.81642e-11
CREG1	8.12247e-26	0.509299	0.21	0.125	3.01855e-21
STMN3	6.9178e-40	0.509068	0.319	0.195	2.57086e-35
CCDC25	1.45465e-16	0.50896	0.184	0.121	5.40592e-12
APLP2	8.31922e-29	0.508687	0.445	0.319	3.09167e-24
DSTN	5.68395e-19	0.508372	0.301	0.218	2.11233e-14
ETF1	1.32597e-22	0.508276	0.204	0.126	4.92768e-18
SMC1A	2.8554e-14	0.508236	0.202	0.14	1.06115e-09
CAMK2B	4.49229e-71	0.507896	0.648	0.422	1.66947e-66
C4orf50	4.36863e-44	0.507761	0.346	0.215	1.62351e-39
UNC13C	1.70847e-71	0.507738	0.524	0.316	6.34919e-67
ATP6V1C1	5.38843e-38	0.506883	0.36	0.235	2.0025e-33
CCDC136	1.19298e-44	0.50649	0.339	0.202	4.43347e-40
GABARAPL1	2.23725e-20	0.506292	0.228	0.152	8.31428e-16
SLC39A14	1.7802e-19	0.505615	0.248	0.174	6.61576e-15
TBC1D31	2.47178e-37	0.505111	0.256	0.146	9.18588e-33
LURAP1	3.77398e-23	0.504832	0.193	0.116	1.40252e-18
POLH	5.20248e-17	0.504433	0.176	0.114	1.9334e-12
CLCN3	2.83834e-51	0.503314	0.414	0.258	1.05481e-46
PKDCC	3.15901e-16	0.502691	0.163	0.104	1.17398e-11
PARP2	7.00685e-30	0.502242	0.225	0.132	2.60396e-25
EIF5	2.68235e-24	0.50216	0.273	0.183	9.9684e-20
SYP	1.22848e-76	0.501446	0.597	0.383	4.56539e-72
MYSM1	1.01547e-62	0.501333	0.473	0.297	3.77381e-58
FAM131A	3.76539e-50	0.50126	0.316	0.179	1.39933e-45
TUBE1	2.55196e-27	0.500549	0.231	0.141	9.48385e-23
PDE5A	2.321e-12	0.500264	0.328	0.271	8.62554e-08
NEMF	8.39934e-49	0.499619	0.504	0.335	3.12145e-44
TMEM14A	6.16794e-34	0.499531	0.222	0.122	2.29219e-29
FAM174A	1.86349e-17	0.499238	0.176	0.112	6.92527e-13
GOLGB1	1.35989e-29	0.498941	0.475	0.332	5.05377e-25
PITRM1	2.61157e-21	0.498403	0.195	0.121	9.70537e-17
ZNF471	6.93715e-40	0.498204	0.249	0.138	2.57805e-35
TBC1D9	1.61418e-55	0.497674	0.384	0.228	5.99878e-51
NSG2	3.32517e-76	0.496551	0.523	0.317	1.23573e-71
JPH4	4.96938e-64	0.496214	0.483	0.307	1.84677e-59
SMARCE1	5.9986e-24	0.495543	0.216	0.135	2.22926e-19
UGGT2	1.92531e-71	0.494256	0.62	0.391	7.15503e-67
CKAP5	6.31794e-54	0.494057	0.425	0.267	2.34794e-49
BASP1	1.2058e-72	0.493637	0.653	0.435	4.48111e-68
PTPRB	2.19315e-54	0.4936	0.443	0.273	8.15039e-50
DYNC2H1	3.22086e-64	0.493568	0.56	0.362	1.19697e-59
ZBTB11	8.20719e-33	0.493562	0.262	0.159	3.05004e-28
PPFIA2	1.88368e-100	0.493485	0.848	0.674	7.00032e-96
CSMD3	8.52349e-95	0.492927	0.819	0.616	3.16759e-90
HMGXB3	9.51242e-31	0.492896	0.284	0.182	3.5351e-26
ODF2L	5.04722e-79	0.492169	0.509	0.304	1.8757e-74
DLG2	2.08035e-193	0.49148	0.92	0.922	7.7312e-189
GALNT1	5.51955e-54	0.490796	0.374	0.216	2.05123e-49
TTC3	1.08326e-37	0.489409	0.835	0.619	4.02571e-33
KCNH5	3.45866e-97	0.489322	0.412	0.169	1.28534e-92
CLSTN1	2.58464e-46	0.488654	0.658	0.447	9.60528e-42
LRPPRC	2.68015e-53	0.488249	0.454	0.293	9.96023e-49
GRIN2B	3.26514e-93	0.487862	0.845	0.651	1.21342e-88
TMEM132A	6.40225e-47	0.48637	0.271	0.142	2.37927e-42
KCNJ4	2.27853e-09	0.486279	0.15	0.11	8.46768e-05
POR	2.19594e-25	0.485843	0.216	0.131	8.16077e-21
ZNF391	2.40101e-13	0.485511	0.158	0.106	8.92286e-09
KTN1	2.22329e-53	0.485462	0.536	0.357	8.26242e-49
KHDRBS2	4.54452e-86	0.48523	0.819	0.649	1.68888e-81
RAB27B	4.40868e-57	0.485185	0.4	0.232	1.6384e-52
RTF2	3.18091e-15	0.484863	0.184	0.124	1.18212e-10
NCALD	1.45043e-82	0.484781	0.685	0.451	5.39023e-78
PEX13	4.74984e-25	0.483504	0.202	0.12	1.76518e-20
AKIRIN1	6.13403e-24	0.483503	0.244	0.157	2.27959e-19
BTBD10	4.7408e-61	0.483096	0.46	0.282	1.76182e-56
LANCL2	2.25081e-71	0.482722	0.444	0.263	8.36467e-67
PPP3CB	1.49044e-80	0.482277	0.576	0.358	5.53893e-76
GDAP1L1	1.54958e-27	0.480768	0.275	0.183	5.75869e-23
TMBIM4	1.39036e-45	0.480511	0.231	0.108	5.167e-41
BCLAF3	1.3012e-40	0.480203	0.324	0.197	4.83566e-36
CEP97	9.33701e-39	0.480095	0.273	0.155	3.46991e-34
NOVA2	8.73775e-50	0.479999	0.358	0.217	3.24721e-45
IFT20	1.01097e-25	0.479483	0.217	0.133	3.75708e-21
KIF1A	3.16689e-44	0.478528	0.517	0.35	1.17691e-39
TYW5	2.82198e-35	0.47843	0.2	0.103	1.04873e-30
NRXN1	2.44299e-170	0.478295	0.927	0.899	9.07889e-166
TIPRL	2.37154e-32	0.478246	0.292	0.188	8.81334e-28
MBD1	2.27771e-24	0.478101	0.201	0.121	8.46465e-20
PPM1G	3.92826e-24	0.476108	0.236	0.149	1.45986e-19
LRRN1	2.48379e-63	0.47598	0.364	0.201	9.23049e-59
PPP2R3A	7.31861e-50	0.475967	0.39	0.245	2.71981e-45
TMEM132B	5.86087e-82	0.47567	0.835	0.67	2.17807e-77
LRRN3	9.09391e-54	0.475031	0.271	0.129	3.37957e-49
SLC25A3	4.63383e-30	0.474933	0.198	0.105	1.72207e-25
SYNM	8.12826e-12	0.474581	0.155	0.106	3.02071e-07
ADAM19	2.17021e-40	0.473913	0.304	0.185	8.06515e-36
DIS3	6.93258e-17	0.473874	0.202	0.137	2.57636e-12
SLC17A7	1.01945e-72	0.473638	0.505	0.305	3.7886e-68
GNPTAB	8.7396e-74	0.473205	0.557	0.352	3.2479e-69
MAP6	4.06897e-70	0.472777	0.472	0.283	1.51215e-65
PDIA6	1.80803e-30	0.472331	0.331	0.219	6.7192e-26
FSD1L	1.1142e-58	0.471662	0.424	0.262	4.1407e-54
BRINP2	2.4114e-72	0.471494	0.604	0.358	8.96147e-68
ECHDC1	1.27054e-42	0.47088	0.306	0.18	4.72171e-38
PTPRZ1	3.94816e-38	0.470485	0.436	0.273	1.46726e-33
BBS7	2.90835e-45	0.469887	0.324	0.192	1.08083e-40
ZHX1	8.78361e-19	0.469608	0.193	0.124	3.26425e-14
SAFB	1.46188e-27	0.469541	0.329	0.226	5.43279e-23
ZNF133	1.52882e-52	0.468757	0.359	0.214	5.68154e-48
CWC22	1.51114e-24	0.468335	0.246	0.16	5.61584e-20
FSD1	1.06355e-34	0.46828	0.247	0.145	3.95248e-30
CELF5	2.63778e-76	0.4669	0.64	0.414	9.80279e-72
SMARCAD1	8.86392e-51	0.465786	0.415	0.263	3.2941e-46
NTM	3.84679e-92	0.465586	0.885	0.799	1.42958e-87
ROCK2	1.35091e-65	0.465572	0.669	0.42	5.02037e-61
NKAIN2	1.4732e-94	0.465433	0.857	0.795	5.47487e-90
CISD1	7.75508e-24	0.465158	0.236	0.15	2.88202e-19
ALDH1L2	1.10577e-41	0.464768	0.234	0.119	4.10937e-37
GABRA3	5.50426e-43	0.462882	0.31	0.18	2.04555e-38
KATNAL1	1.41413e-49	0.461172	0.383	0.234	5.25534e-45
SNX14	1.24069e-68	0.460672	0.544	0.344	4.61077e-64
C11orf87	1.54724e-19	0.460294	0.242	0.168	5.75002e-15
FUT9	1.901e-68	0.460175	0.693	0.476	7.06467e-64
DNAJC2	1.97519e-33	0.459797	0.265	0.158	7.3404e-29
STK36	4.63206e-19	0.459494	0.167	0.101	1.72141e-14
CDC7	1.32579e-25	0.45942	0.215	0.131	4.92702e-21
SLC35A1	3.30057e-66	0.45905	0.441	0.268	1.22659e-61
CEP95	2.64959e-39	0.459047	0.346	0.221	9.84666e-35
ADAM23	6.50917e-68	0.458637	0.675	0.415	2.419e-63
PTPRA	1.61107e-72	0.458533	0.696	0.462	5.98721e-68
GFRA2	1.31969e-17	0.45783	0.211	0.142	4.90436e-13
RPN1	1.4647e-43	0.457826	0.251	0.13	5.44325e-39
JAM2	6.39001e-26	0.4577	0.211	0.122	2.37472e-21
TMEM131	9.64526e-64	0.457597	0.541	0.345	3.58447e-59
CTSB	2.37985e-41	0.457358	0.314	0.185	8.84425e-37
DMTF1	1.45568e-47	0.456779	0.415	0.266	5.40973e-43
SMC5	1.23388e-49	0.456522	0.457	0.295	4.58547e-45
MAN1A2	2.5518e-65	0.456365	0.614	0.39	9.48326e-61
PPFIA3	4.34982e-43	0.456223	0.298	0.173	1.61652e-38
RAPH1	4.92908e-59	0.455842	0.521	0.334	1.83179e-54
PLEC	5.70057e-39	0.455812	0.34	0.217	2.1185e-34
NBN	3.34328e-30	0.455737	0.309	0.204	1.24246e-25
SPTAN1	1.31225e-63	0.455514	0.693	0.452	4.87671e-59
PITPNM2	1.20561e-68	0.455087	0.517	0.327	4.48042e-64
SRRM1	1.30769e-19	0.454914	0.367	0.273	4.85977e-15
GAP43	1.14897e-62	0.454885	0.458	0.272	4.2699e-58
SSX2IP	6.67947e-50	0.454536	0.49	0.316	2.48229e-45
RBFOX3	9.69835e-46	0.454523	0.725	0.495	3.6042e-41
GPR158	1.03076e-79	0.454492	0.612	0.381	3.8306e-75
RSPH1	5.08944e-15	0.454399	0.171	0.113	1.89139e-10
LARP1B	2.49354e-72	0.454381	0.606	0.374	9.26676e-68
SULT4A1	1.12941e-49	0.454192	0.319	0.179	4.19724e-45
B4GALNT1	5.02222e-37	0.451994	0.215	0.11	1.86641e-32
SSBP4	4.10594e-43	0.451631	0.387	0.252	1.52589e-38
CHORDC1	2.10391e-19	0.451499	0.244	0.169	7.81875e-15
SEC63	1.02195e-60	0.451379	0.469	0.295	3.79787e-56
KCNIP3	1.27988e-29	0.451251	0.311	0.21	4.7564e-25
ADAM22	1.29973e-68	0.451022	0.669	0.426	4.8302e-64
PLAGL1	6.90051e-56	0.450796	0.277	0.129	2.56444e-51
CFAP61	1.56352e-33	0.450776	0.242	0.14	5.81052e-29
USP15	2.08312e-61	0.450481	0.529	0.337	7.74152e-57
DPY19L1	5.1269e-54	0.450311	0.285	0.134	1.90531e-49
SSB	3.02939e-32	0.44841	0.26	0.155	1.12581e-27
POC5	8.29516e-12	0.448266	0.161	0.113	3.08273e-07
KITLG	8.96013e-20	0.447881	0.228	0.151	3.32985e-15
WWC2	7.53468e-65	0.447694	0.461	0.28	2.80011e-60
STAG3	9.21295e-39	0.447241	0.207	0.103	3.42381e-34
NCBP1	1.14455e-27	0.446642	0.238	0.146	4.2535e-23
AKAP9	9.27803e-53	0.446544	0.647	0.442	3.44799e-48
FHOD3	4.68154e-65	0.446537	0.621	0.394	1.7398e-60
IPO7	9.55286e-36	0.446475	0.31	0.194	3.55013e-31
STK39	1.86922e-81	0.446411	0.582	0.357	6.94659e-77
CNTN6	6.31771e-38	0.445102	0.227	0.115	2.34785e-33
MLLT11	1.80047e-21	0.444845	0.192	0.117	6.6911e-17
POU2F2	5.38671e-43	0.444199	0.372	0.237	2.00186e-38
DNAH7	9.06216e-53	0.444119	0.453	0.284	3.36777e-48
EPHA6	4.36475e-61	0.443994	0.793	0.652	1.62207e-56
TCEA1	1.45165e-31	0.443367	0.254	0.152	5.39475e-27
TFRC	1.70646e-34	0.443272	0.227	0.124	6.34171e-30
SDAD1	7.19816e-20	0.443224	0.247	0.168	2.67505e-15
RHOBTB2	1.45342e-30	0.443124	0.279	0.176	5.40134e-26
CDK11A	0.000130089	0.442897	0.177	0.15	1
PPARG	2.77621e-40	0.442737	0.242	0.126	1.03172e-35
WNK2	7.48031e-74	0.442673	0.547	0.338	2.77991e-69
PGM3	1.78296e-30	0.442368	0.219	0.124	6.62601e-26
VASH1	2.16267e-33	0.442362	0.24	0.137	8.03712e-29
TK2	1.36962e-34	0.442174	0.24	0.135	5.08992e-30
USP16	1.19367e-19	0.441934	0.205	0.129	4.43604e-15
ZNF138	4.87726e-48	0.441009	0.379	0.242	1.81254e-43
ETFDH	5.28535e-47	0.439908	0.325	0.189	1.9642e-42
FBXO41	5.4497e-32	0.439559	0.272	0.173	2.02527e-27
CBX5	9.83157e-30	0.439289	0.282	0.18	3.65371e-25
SH3RF3	6.18082e-71	0.439222	0.678	0.453	2.29698e-66
EFR3A	2.58634e-61	0.439128	0.451	0.274	9.6116e-57
DNAL1	9.9351e-22	0.438842	0.224	0.145	3.69218e-17
RIMBP2	9.47753e-73	0.438515	0.67	0.417	3.52213e-68
GPC6	2.12464e-55	0.438051	0.735	0.55	7.89581e-51
NUFIP2	3.68229e-36	0.437989	0.333	0.211	1.36845e-31
RALGPS2	4.50004e-59	0.437662	0.474	0.293	1.67235e-54
NAMPT	1.17567e-22	0.437571	0.206	0.126	4.36914e-18
CWC25	1.22456e-08	0.437343	0.145	0.105	0.000455084
CLU	0.00517048	0.437173	0.333	0.284	1
ALG11	1.99916e-12	0.436807	0.157	0.107	7.42947e-08
RAB11A	2.52078e-27	0.436729	0.403	0.306	9.36798e-23
MYEF2	5.42247e-68	0.436668	0.485	0.295	2.01515e-63
SSBP2	2.77366e-62	0.436661	0.708	0.494	1.03077e-57
HNRNPU	1.26861e-67	0.436455	0.568	0.355	4.71452e-63
SUDS3	1.41875e-14	0.435768	0.295	0.224	5.27251e-10
EMX1	1.69298e-07	0.435365	0.151	0.115	0.00629162
PRR3	1.31553e-20	0.434874	0.209	0.136	4.88889e-16
DZIP3	1.70293e-53	0.434608	0.532	0.345	6.32858e-49
YTHDC2	5.19174e-62	0.434334	0.537	0.344	1.92941e-57
E2F3	5.36808e-35	0.43426	0.344	0.225	1.99494e-30
FAM234A	1.32137e-27	0.434168	0.253	0.161	4.91059e-23
UNC13B	5.20837e-47	0.433882	0.358	0.221	1.93559e-42
KIRREL3	2.58552e-56	0.433877	0.838	0.716	9.60858e-52
SPPL2A	2.07028e-55	0.433521	0.348	0.194	7.69379e-51
NAPG	7.07689e-29	0.43348	0.304	0.202	2.62999e-24
VSNL1	4.37383e-61	0.43342	0.664	0.408	1.62545e-56
ZNF91	1.78793e-44	0.432826	0.591	0.394	6.64449e-40
RUFY2	4.97605e-59	0.432801	0.534	0.342	1.84925e-54
MAPK9	2.28848e-57	0.432762	0.395	0.235	8.50467e-53
TRPM7	4.44286e-59	0.432238	0.504	0.324	1.6511e-54
TENM1	1.36582e-83	0.432089	0.468	0.237	5.0758e-79
STX6	2.79082e-45	0.431964	0.367	0.234	1.03715e-40
UPF3B	1.68642e-17	0.431489	0.277	0.198	6.26723e-13
PRKCI	4.56228e-65	0.43148	0.479	0.299	1.69548e-60
ZNF155	3.01398e-23	0.431166	0.214	0.133	1.12009e-18
FBXO10	6.63269e-45	0.431076	0.353	0.223	2.46491e-40
COL24A1	3.63365e-32	0.430225	0.361	0.237	1.35037e-27
FAM199X	3.9765e-17	0.430045	0.175	0.111	1.47779e-12
BRSK2	2.44125e-40	0.429734	0.37	0.244	9.07242e-36
ATP2A2	9.78203e-48	0.429339	0.532	0.358	3.63529e-43
GRIN1	8.97221e-78	0.429257	0.631	0.397	3.33434e-73
UBR4	9.22956e-24	0.429099	0.366	0.26	3.42998e-19
SCAMP1	9.77111e-36	0.428986	0.386	0.259	3.63124e-31
TMEM33	4.65834e-14	0.428553	0.179	0.122	1.73118e-09
KIF5B	1.05156e-32	0.428289	0.309	0.199	3.90792e-28
UBA6	6.66076e-45	0.42792	0.394	0.254	2.47534e-40
DCLK1	3.05636e-84	0.427664	0.837	0.689	1.13584e-79
DST	1.58041e-34	0.427422	0.845	0.671	5.87326e-30
PTPRK	6.8935e-66	0.427396	0.758	0.575	2.56183e-61
KMT5A	3.32058e-18	0.427191	0.194	0.126	1.23403e-13
SAMD8	5.89844e-43	0.426747	0.388	0.251	2.19204e-38
HTR2A	2.38138e-15	0.426282	0.251	0.18	8.84991e-11
ULK4	4.78173e-71	0.426227	0.54	0.332	1.77704e-66
WASF1	8.42594e-66	0.425916	0.597	0.362	3.13133e-61
UBXN2B	1.76288e-47	0.425892	0.347	0.208	6.55139e-43
TMEM116	1.18778e-22	0.425393	0.196	0.119	4.41416e-18
MPPED1	2.44651e-66	0.424785	0.385	0.208	9.09198e-62
TMEM266	1.11032e-35	0.424587	0.305	0.193	4.12629e-31
SFPQ	4.20522e-42	0.424384	0.609	0.414	1.56279e-37
STAM	7.04577e-30	0.424286	0.262	0.164	2.61842e-25
THOC2	1.42183e-42	0.424207	0.437	0.289	5.28395e-38
HP1BP3	3.23696e-49	0.423489	0.494	0.327	1.20295e-44
SLC2A6	1.6937e-20	0.422516	0.17	0.103	6.29431e-16
DDX6	2.19263e-33	0.422459	0.378	0.259	8.14845e-29
PSTK	3.65247e-30	0.422409	0.22	0.125	1.35737e-25
CENPT	2.95973e-30	0.422121	0.2	0.109	1.09993e-25
SLC38A1	1.11143e-42	0.422056	0.385	0.246	4.13041e-38
ASXL3	5.26126e-75	0.421987	0.545	0.326	1.95524e-70
CAPRIN2	2.13646e-42	0.421791	0.401	0.263	7.93974e-38
GRIA1	4.19085e-51	0.421613	0.81	0.617	1.55744e-46
NDUFS2	7.72634e-27	0.421526	0.201	0.114	2.87134e-22
ADGRB3	3.41349e-134	0.42152	0.909	0.886	1.26855e-129
RANBP2	4.71873e-31	0.420498	0.425	0.297	1.75362e-26
CGGBP1	7.56221e-43	0.420384	0.293	0.168	2.81034e-38
ZYG11B	8.78367e-57	0.420349	0.432	0.267	3.26428e-52
CPNE3	5.70395e-26	0.420255	0.259	0.168	2.11976e-21
PTPRS	3.82342e-65	0.420244	0.701	0.465	1.4209e-60
P4HA2	5.81607e-11	0.420159	0.15	0.104	2.16143e-06
CASP8AP2	6.81396e-24	0.419064	0.274	0.186	2.53227e-19
ACOT8	3.88312e-12	0.418909	0.164	0.114	1.44309e-07
TTC23L	4.94975e-28	0.4184	0.188	0.103	1.83948e-23
RPF2	1.01394e-14	0.418398	0.182	0.124	3.7681e-10
ATPAF2	3.73301e-20	0.417781	0.179	0.109	1.3873e-15
SAFB2	1.66751e-18	0.417738	0.34	0.254	6.19696e-14
STXBP1	2.28033e-64	0.417511	0.683	0.428	8.47439e-60
SLC16A7	6.19545e-54	0.417364	0.459	0.288	2.30241e-49
ATP1B1	2.97639e-17	0.417295	0.613	0.47	1.10612e-12
INTU	5.53997e-44	0.416334	0.445	0.296	2.05882e-39
DOC2A	2.23513e-48	0.41584	0.349	0.213	8.30643e-44
TACC2	6.07329e-37	0.415439	0.324	0.205	2.25702e-32
ZRANB3	2.68233e-59	0.415068	0.536	0.342	9.96833e-55
SEPTIN3	2.11164e-28	0.414588	0.311	0.208	7.84748e-24
SUCLG1	1.07888e-24	0.414401	0.263	0.173	4.00943e-20
FKTN	1.80369e-50	0.413987	0.386	0.239	6.70304e-46
CCNK	4.19544e-11	0.41341	0.15	0.103	1.55915e-06
PTPRO	1.77382e-57	0.413299	0.665	0.411	6.59206e-53
ODR4	4.64317e-29	0.413284	0.314	0.21	1.72554e-24
PTPRN2	9.93282e-56	0.412968	0.838	0.644	3.69134e-51
USP7	1.83356e-34	0.412586	0.324	0.209	6.81406e-30
ABHD5	9.88352e-23	0.412359	0.209	0.131	3.67301e-18
PPT1	3.92711e-25	0.412279	0.224	0.136	1.45943e-20
RBL2	8.12283e-58	0.411088	0.419	0.258	3.01869e-53
HDGFL3	7.26178e-50	0.411038	0.449	0.285	2.6987e-45
PDCD10	3.62035e-21	0.4108	0.268	0.187	1.34543e-16
SENP5	3.83383e-62	0.409992	0.483	0.303	1.42477e-57
NLGN4X	2.31392e-62	0.409991	0.668	0.457	8.59921e-58
TAX1BP1	1.04499e-38	0.409847	0.479	0.325	3.88348e-34
ATR	2.13873e-54	0.409467	0.523	0.338	7.94815e-50
SLTM	3.12461e-39	0.409457	0.429	0.288	1.1612e-34
MRPL42	3.17935e-25	0.408901	0.21	0.124	1.18154e-20
NEK5	5.87831e-24	0.408648	0.2	0.121	2.18456e-19
C12orf4	4.06184e-19	0.408192	0.234	0.16	1.5095e-14
RALGAPA2	3.13898e-64	0.407742	0.501	0.315	1.16654e-59
CHL1	2.48338e-47	0.407453	0.722	0.488	9.22899e-43
ERCC6	3.48369e-25	0.407177	0.268	0.179	1.29464e-20
CA11	4.21552e-56	0.407155	0.417	0.258	1.56661e-51
IPO8	5.44638e-22	0.406757	0.238	0.158	2.02404e-17
PRPF40A	6.4993e-39	0.406586	0.395	0.264	2.41534e-34
TPPP	5.67702e-46	0.406242	0.304	0.169	2.10975e-41
ACSL4	1.68831e-44	0.405963	0.377	0.237	6.27426e-40
BMPR2	3.32359e-70	0.405776	0.713	0.473	1.23515e-65
RTN4RL1	1.61063e-41	0.405711	0.444	0.292	5.98559e-37
ZNF318	2.35572e-30	0.405456	0.367	0.25	8.75456e-26
SETDB2	1.77795e-26	0.404973	0.271	0.177	6.60738e-22
SLC36A4	5.62311e-34	0.404864	0.363	0.242	2.08972e-29
JUN	0.000406509	0.404808	0.167	0.142	1
FAXC	2.53227e-38	0.404018	0.363	0.236	9.41068e-34
YWHAZ	1.0744e-70	0.403753	0.609	0.38	3.99281e-66
CENPP	1.36031e-45	0.403298	0.409	0.258	5.05533e-41
CCDC85A	4.40369e-72	0.402556	0.58	0.358	1.63654e-67
BEND6	9.30142e-47	0.402185	0.37	0.226	3.45669e-42
SMG1	3.78169e-51	0.402019	0.535	0.349	1.40539e-46
EPHB6	6.91043e-12	0.401957	0.241	0.184	2.56812e-07
GRAMD1C	5.95042e-36	0.401473	0.246	0.134	2.21136e-31
TRIM23	4.10224e-30	0.401267	0.312	0.207	1.52451e-25
PRDM10	3.74866e-29	0.400813	0.217	0.126	1.39311e-24
ACTN2	9.47416e-16	0.400512	0.215	0.151	3.52088e-11
FAM50A	8.19419e-07	0.400222	0.137	0.104	0.0304521
C16orf95	1.57886e-28	0.400206	0.225	0.133	5.86753e-24
WDR35	7.42727e-27	0.400162	0.236	0.147	2.7602e-22
ZNF26	2.24328e-32	0.399787	0.287	0.183	8.33671e-28
PCDH17	3.12061e-24	0.399599	0.261	0.169	1.15971e-19
PLPPR5	1.19444e-51	0.399389	0.397	0.244	4.43889e-47
THRA	2.21013e-41	0.398832	0.362	0.23	8.21351e-37
DYNC1I1	1.76881e-65	0.398812	0.718	0.493	6.57343e-61
RGS7BP	3.08216e-50	0.39868	0.462	0.291	1.14542e-45
TMEM106B	3.13244e-37	0.398642	0.327	0.205	1.16411e-32
DCTN5	1.11582e-29	0.398587	0.261	0.163	4.1467e-25
PTGES3	2.12113e-24	0.398356	0.274	0.183	7.88275e-20
ZNF140	2.11232e-19	0.398278	0.185	0.115	7.85002e-15
PUM3	5.6525e-65	0.398165	0.551	0.339	2.10064e-60
POLR3B	1.41037e-21	0.398109	0.229	0.149	5.24134e-17
PTPN13	2.26228e-42	0.397894	0.489	0.317	8.40731e-38
DDRGK1	7.13522e-10	0.39783	0.213	0.165	2.65166e-05
MSL1	5.74051e-44	0.397601	0.335	0.203	2.13335e-39
POLG	1.32488e-13	0.396998	0.163	0.109	4.92364e-09
CAMK2N1	7.11788e-57	0.396912	0.553	0.363	2.64522e-52
SHISA7	1.5698e-28	0.396908	0.244	0.151	5.83386e-24
PRRC2A	1.84149e-15	0.396601	0.238	0.172	6.84355e-11
TET2	1.20628e-49	0.396228	0.386	0.234	4.48291e-45
ATP8B1	2.16088e-45	0.396195	0.251	0.124	8.03049e-41
MADD	2.98349e-46	0.395738	0.386	0.244	1.10875e-41
RUNX1T1	2.23766e-91	0.395118	0.661	0.414	8.31583e-87
TCAF1	8.49546e-23	0.394582	0.346	0.248	3.15717e-18
PSMD14	1.54235e-44	0.394213	0.351	0.216	5.73183e-40
DDHD2	5.07173e-50	0.393705	0.368	0.224	1.88481e-45
AP2A2	1.31525e-56	0.393691	0.509	0.324	4.88787e-52
PTPN2	5.77051e-61	0.393507	0.423	0.254	2.14449e-56
SMIM8	3.21817e-62	0.393326	0.376	0.213	1.19597e-57
AZIN1	2.67305e-31	0.393165	0.317	0.207	9.93387e-27
PRPF3	4.67784e-17	0.392545	0.249	0.178	1.73842e-12
EIF2AK1	1.55668e-18	0.392373	0.216	0.146	5.78509e-14
GRSF1	3.4029e-26	0.392346	0.249	0.159	1.26462e-21
TUT4	6.79593e-55	0.39193	0.604	0.416	2.52557e-50
PPIL4	4.49661e-23	0.390669	0.29	0.202	1.67107e-18
RIMKLA	1.03079e-41	0.389427	0.261	0.143	3.83071e-37
POT1	5.95035e-27	0.389103	0.256	0.162	2.21133e-22
KCNH3	8.43187e-47	0.388757	0.392	0.251	3.13354e-42
TLK1	1.41154e-57	0.388479	0.578	0.377	5.24569e-53
PSMC1	1.27501e-19	0.388406	0.215	0.14	4.73833e-15
L3HYPDH	1.2441e-12	0.388378	0.17	0.119	4.62345e-08
PAXBP1	1.54555e-28	0.388118	0.393	0.276	5.74373e-24
HEATR1	1.03688e-25	0.388037	0.262	0.171	3.85336e-21
AGBL3	6.67302e-35	0.387128	0.296	0.182	2.47989e-30
SLC1A1	2.4455e-52	0.386832	0.412	0.253	9.08821e-48
FCHO2	1.55768e-48	0.386459	0.393	0.246	5.78882e-44
APAF1	1.24836e-18	0.386331	0.169	0.104	4.63927e-14
TEX10	3.64515e-29	0.386201	0.227	0.134	1.35465e-24
COPS4	1.61016e-31	0.38549	0.291	0.188	5.98382e-27
KIF5A	2.69116e-51	0.384881	0.417	0.264	1.00012e-46
MARK1	2.17404e-69	0.384776	0.568	0.362	8.07938e-65
FMN1	1.16731e-75	0.384547	0.599	0.36	4.33808e-71
CYP2U1	2.9263e-13	0.384429	0.163	0.11	1.0875e-08
DNAJC24	6.13289e-24	0.384123	0.257	0.168	2.27917e-19
FBXO3	9.37139e-21	0.383641	0.262	0.181	3.48269e-16
COX10	6.90347e-28	0.383442	0.239	0.148	2.56554e-23
UBAP2L	2.05497e-19	0.383377	0.256	0.179	7.63687e-15
SRRM3	2.90536e-41	0.383255	0.614	0.403	1.07972e-36
TRIP11	3.7756e-25	0.383222	0.329	0.227	1.40313e-20
MICU3	9.79859e-54	0.383087	0.561	0.353	3.64145e-49
PTRH2	2.15934e-29	0.383057	0.226	0.132	8.02475e-25
NECTIN1	8.15878e-24	0.383027	0.249	0.166	3.03205e-19
EXD3	2.36325e-26	0.382969	0.353	0.247	8.78256e-22
KIF3C	5.71154e-65	0.382693	0.451	0.27	2.12258e-60
SIN3B	2.42621e-47	0.382067	0.394	0.249	9.01652e-43
ARHGAP44	1.96883e-71	0.381923	0.645	0.413	7.31676e-67
DPF1	4.89293e-24	0.381789	0.253	0.167	1.81836e-19
GRIK4	1.20831e-48	0.381718	0.556	0.358	4.49043e-44
CHD1	5.04512e-31	0.381502	0.354	0.239	1.87492e-26
PIP5K1C	4.45121e-25	0.381358	0.296	0.203	1.6542e-20
CDH13	2.1447e-19	0.380844	0.732	0.576	7.97035e-15
TDG	6.30651e-34	0.380737	0.306	0.196	2.34369e-29
AFDN	6.00378e-71	0.380309	0.555	0.351	2.23119e-66
DLGAP1	1.42031e-103	0.380306	0.904	0.899	5.2783e-99
PDCD6IP	1.73887e-56	0.379967	0.418	0.257	6.46217e-52
YTHDF3	1.67733e-40	0.379615	0.312	0.189	6.23347e-36
NEXMIF	2.05278e-46	0.379336	0.469	0.302	7.62876e-42
SLITRK5	1.40785e-56	0.37929	0.409	0.247	5.23201e-52
PLEKHA3	3.17524e-15	0.37926	0.179	0.118	1.18001e-10
FAR1	4.04361e-61	0.377688	0.502	0.322	1.50273e-56
GRM1	6.90192e-52	0.377421	0.651	0.418	2.56496e-47
ZNF420	4.77136e-48	0.377144	0.344	0.204	1.77318e-43
PTPRR	2.85651e-62	0.376512	0.642	0.383	1.06157e-57
ARPC2	1.29606e-51	0.376502	0.398	0.246	4.81653e-47
PAFAH1B1	3.58183e-57	0.376256	0.705	0.477	1.33112e-52
HDAC9	7.02814e-52	0.376142	0.719	0.529	2.61187e-47
REXO1	8.26146e-09	0.375855	0.159	0.119	0.000307021
PRRT2	1.06023e-42	0.374967	0.314	0.186	3.94015e-38
ALKBH8	1.1198e-14	0.374769	0.175	0.117	4.1615e-10
NDUFAF7	7.27794e-15	0.374322	0.26	0.193	2.7047e-10
BRD9	6.88692e-27	0.374181	0.211	0.123	2.55939e-22
ZNF432	1.27824e-23	0.373557	0.185	0.108	4.75032e-19
FBXO25	1.80009e-18	0.373499	0.237	0.164	6.68969e-14
VPS13C	2.11794e-42	0.373491	0.642	0.434	7.87089e-38
RTN4RL2	4.70605e-11	0.373466	0.163	0.115	1.74891e-06
C2CD5	3.02052e-64	0.373194	0.618	0.391	1.12252e-59
STX1A	2.42821e-57	0.372933	0.333	0.181	9.02394e-53
XPC	4.73528e-16	0.372844	0.226	0.159	1.75977e-11
NUS1	6.42047e-44	0.372796	0.313	0.182	2.38604e-39
TRIT1	9.06197e-40	0.372624	0.315	0.194	3.3677e-35
NUFIP1	2.34654e-10	0.372591	0.145	0.101	8.72043e-06
TRUB1	1.14788e-16	0.37247	0.17	0.109	4.26587e-12
FRMD3	3.51499e-71	0.372393	0.343	0.158	1.30627e-66
TOP3A	2.51027e-29	0.372029	0.274	0.174	9.32892e-25
CLUAP1	4.64467e-22	0.371119	0.313	0.223	1.7261e-17
RFX3	2.19048e-44	0.370673	0.716	0.521	8.14047e-40
CACNA1E	9.01518e-48	0.370495	0.719	0.473	3.35031e-43
CCPG1	9.66603e-51	0.369779	0.631	0.422	3.59219e-46
CD47	2.83061e-59	0.369278	0.552	0.353	1.05194e-54
HMGB1	4.25081e-36	0.368971	0.654	0.453	1.57973e-31
MEAF6	2.51452e-14	0.36882	0.218	0.155	9.34472e-10
HPCAL1	1.18444e-31	0.368798	0.314	0.199	4.40174e-27
IPPK	6.07519e-12	0.368258	0.187	0.135	2.25772e-07
CCNT2	8.4349e-48	0.367587	0.414	0.264	3.13466e-43
HSPA4L	7.9953e-27	0.366765	0.278	0.183	2.97129e-22
SYNPO	1.39805e-22	0.365818	0.258	0.174	5.19557e-18
B3GAT1	1.66272e-37	0.365364	0.408	0.272	6.17918e-33
CCDC149	3.18603e-27	0.364539	0.289	0.192	1.18402e-22
EWSR1	2.50837e-43	0.364456	0.376	0.237	9.32185e-39
PUS7	1.69426e-40	0.364424	0.326	0.201	6.29638e-36
NSUN2	4.84817e-41	0.364158	0.257	0.14	1.80173e-36
LRRC37B	6.64232e-34	0.364105	0.355	0.236	2.46848e-29
SPATA33	3.64421e-11	0.364	0.151	0.104	1.3543e-06
NPTX1	1.12377e-21	0.36397	0.316	0.225	4.17628e-17
RRP7A	9.75889e-07	0.363884	0.14	0.106	0.0362669
DNM1	5.82148e-28	0.363382	0.73	0.502	2.16344e-23
CPT1C	5.01884e-35	0.362648	0.331	0.217	1.86515e-30
RBM10	4.16516e-21	0.362251	0.231	0.154	1.5479e-16
PAPPA2	4.03301e-10	0.361663	0.144	0.101	1.49879e-05
IGFBP5	7.97897e-34	0.360196	0.269	0.157	2.96523e-29
PAPOLA	3.3096e-42	0.36012	0.378	0.243	1.22995e-37
ZNF589	6.50303e-38	0.360087	0.329	0.207	2.41672e-33
FAM177A1	1.58878e-31	0.359668	0.243	0.14	5.90437e-27
MBIP	2.58171e-23	0.359476	0.178	0.102	9.59442e-19
KIAA2012	4.13132e-20	0.359467	0.256	0.175	1.53532e-15
CAMKV	6.92705e-65	0.359315	0.377	0.208	2.5743e-60
CCDC66	6.31769e-48	0.359185	0.46	0.306	2.34784e-43
DNAJC21	6.84025e-16	0.358683	0.233	0.166	2.54204e-11
CACNA2D1	3.8885e-45	0.358528	0.772	0.55	1.44508e-40
ARF1	1.69626e-07	0.35821	0.222	0.18	0.0063038
CLIP2	3.19095e-61	0.358147	0.503	0.323	1.18585e-56
SUPT20H	2.8933e-29	0.358028	0.266	0.165	1.07524e-24
TM9SF3	5.65453e-45	0.35758	0.413	0.265	2.10139e-40
COPB2	2.28678e-23	0.357479	0.234	0.15	8.49835e-19
CDK10	7.49897e-28	0.357253	0.263	0.168	2.78684e-23
C1orf52	3.13531e-33	0.356911	0.281	0.174	1.16517e-28
KPNA6	1.84837e-32	0.356097	0.329	0.217	6.86911e-28
CDH8	1.74363e-56	0.355915	0.576	0.368	6.47986e-52
FAT4	2.32637e-40	0.355627	0.241	0.126	8.64547e-36
SPARCL1	8.21525e-05	0.35553	0.469	0.471	1
CDH22	9.86064e-10	0.35538	0.358	0.278	3.66451e-05
RNF175	1.96908e-39	0.355263	0.409	0.269	7.3177e-35
GSE1	3.2002e-42	0.355053	0.456	0.309	1.18929e-37
RRAGB	4.59245e-26	0.354942	0.266	0.173	1.70669e-21
IRAK1BP1	5.08914e-43	0.354307	0.44	0.288	1.89128e-38
NUP50	4.79479e-25	0.354178	0.196	0.114	1.78189e-20
CEP128	5.14601e-33	0.354074	0.299	0.187	1.91241e-28
CNTNAP5	2.28814e-27	0.354041	0.815	0.694	8.50341e-23
SLC2A3	3.80653e-23	0.353611	0.202	0.122	1.41462e-18
CLPX	1.10552e-19	0.352817	0.208	0.135	4.10843e-15
COPB1	8.12054e-25	0.352735	0.285	0.189	3.01784e-20
METTL9	2.52479e-33	0.352706	0.277	0.171	9.38286e-29
KCNQ2	7.59397e-45	0.35269	0.455	0.3	2.82215e-40
NPTX2	0.00958248	0.351917	0.128	0.149	1
ZBTB10	2.24766e-11	0.351893	0.165	0.117	8.35297e-07
CPE	5.39255e-33	0.351595	0.632	0.451	2.00403e-28
SYBU	5.31874e-54	0.351227	0.608	0.38	1.9766e-49
GTF3C3	2.40658e-10	0.350993	0.161	0.115	8.94359e-06
TBC1D19	3.32674e-45	0.350511	0.45	0.294	1.23632e-40
HEATR3	1.86068e-27	0.350441	0.262	0.168	6.91484e-23
SLC3A1	2.53083e-27	0.350424	0.204	0.118	9.40533e-23
GATAD1	4.14446e-33	0.350124	0.282	0.176	1.54021e-28
THUMPD1	2.4352e-13	0.349652	0.197	0.14	9.04995e-09
OSBPL5	1.18984e-48	0.349575	0.298	0.163	4.42179e-44
SRD5A3	1.6228e-28	0.349354	0.205	0.115	6.03081e-24
ABCC5	4.78296e-54	0.349341	0.501	0.319	1.77749e-49
ORMDL1	6.71653e-30	0.349146	0.301	0.196	2.49606e-25
KIF9	1.98968e-22	0.348877	0.203	0.126	7.39425e-18
PHRF1	2.38235e-16	0.348668	0.161	0.101	8.85353e-12
CFAP70	3.1279e-17	0.348208	0.236	0.164	1.16242e-12
LRFN5	7.03811e-47	0.348203	0.788	0.604	2.61557e-42
GALNT14	2.34092e-28	0.347953	0.329	0.217	8.69956e-24
PRKDC	1.13964e-38	0.347873	0.537	0.358	4.23524e-34
SEMA3C	1.76359e-20	0.347649	0.219	0.143	6.55404e-16
KDM5A	1.06066e-35	0.34761	0.462	0.314	3.94175e-31
SLC12A5	7.09072e-29	0.347296	0.371	0.259	2.63513e-24
DNAJC8	1.36349e-11	0.347013	0.183	0.131	5.06713e-07
DUSP26	6.20929e-20	0.346736	0.179	0.11	2.30756e-15
NELL2	2.6657e-48	0.346662	0.781	0.522	9.90655e-44
FOXG1	1.03801e-29	0.346229	0.214	0.119	3.85755e-25
TTC9B	3.48731e-62	0.345938	0.262	0.11	1.29599e-57
EXOC6	6.86106e-59	0.345787	0.613	0.392	2.54978e-54
CFAP298	6.561e-19	0.345403	0.272	0.194	2.43827e-14
CEP57L1	4.05857e-24	0.344964	0.289	0.198	1.50829e-19
UXS1	2.03288e-24	0.344425	0.29	0.197	7.5548e-20
LIN28B	1.2085e-23	0.344385	0.19	0.112	4.49114e-19
SLBP	5.24433e-15	0.344319	0.158	0.101	1.94895e-10
TOP2B	2.13624e-56	0.344248	0.478	0.302	7.93892e-52
CEP170	8.11754e-53	0.344	0.57	0.371	3.01672e-48
SLC35B4	2.529e-18	0.343849	0.203	0.132	9.39852e-14
ZNF827	3.68539e-59	0.343788	0.459	0.282	1.3696e-54
WASHC4	5.85075e-22	0.343518	0.233	0.15	2.17431e-17
SVIL	1.83564e-18	0.343433	0.286	0.203	6.82178e-14
STK38	7.0786e-42	0.34332	0.324	0.196	2.63062e-37
EXD2	1.41247e-25	0.343307	0.26	0.171	5.24915e-21
DMWD	1.17598e-19	0.343132	0.196	0.124	4.37031e-15
CCDC171	1.76155e-43	0.343047	0.547	0.361	6.54644e-39
ZNF713	6.67887e-38	0.342685	0.27	0.154	2.48207e-33
GUCY1A1	4.5819e-40	0.342553	0.328	0.2	1.70277e-35
PAK1	7.55142e-51	0.342492	0.631	0.399	2.80634e-46
KRR1	1.07836e-17	0.342482	0.217	0.146	4.0075e-13
ZMAT1	1.30695e-25	0.342095	0.326	0.226	4.85703e-21
CERT1	7.13194e-51	0.34207	0.452	0.292	2.65044e-46
KCNQ3	1.72675e-44	0.34194	0.828	0.669	6.41712e-40
BCL11A	2.12733e-63	0.341424	0.522	0.324	7.90579e-59
SNX32	1.01743e-55	0.341084	0.438	0.28	3.78107e-51
GSG1L	1.48913e-26	0.341008	0.377	0.268	5.53407e-22
NUMBL	1.51035e-29	0.340841	0.276	0.176	5.61293e-25
KATNBL1	2.62233e-49	0.339994	0.471	0.313	9.74537e-45
POP1	1.9934e-13	0.339735	0.198	0.14	7.40806e-09
PSMA3	3.17619e-34	0.339585	0.239	0.135	1.18037e-29
ERLEC1	1.56174e-17	0.339304	0.245	0.171	5.80389e-13
FBXL13	2.43418e-31	0.339117	0.304	0.197	9.04615e-27
TET1	7.46676e-20	0.33892	0.195	0.121	2.77487e-15
SNX10	8.83475e-37	0.338833	0.382	0.252	3.28326e-32
EIF4E2	1.56497e-19	0.338609	0.2	0.128	5.8159e-15
FAT3	9.85525e-44	0.33857	0.673	0.453	3.66251e-39
STRN4	4.4674e-22	0.337988	0.183	0.108	1.66022e-17
NLGN1	1.07367e-61	0.337945	0.862	0.85	3.99008e-57
SELENOI	2.15187e-33	0.3379	0.32	0.208	7.997e-29
ACIN1	2.65569e-34	0.337656	0.373	0.25	9.86933e-30
FKBP3	1.49017e-30	0.33759	0.272	0.168	5.53792e-26
CDK7	9.68643e-22	0.337524	0.204	0.128	3.59977e-17
APLF	4.31219e-15	0.337444	0.168	0.109	1.60254e-10
RILPL2	2.91396e-25	0.337191	0.183	0.104	1.08291e-20
PSMD13	2.05617e-26	0.336851	0.19	0.106	7.64133e-22
MTF2	7.93341e-55	0.336669	0.442	0.278	2.94829e-50
VPS50	5.58738e-42	0.336609	0.444	0.3	2.07644e-37
VTA1	3.76378e-31	0.336477	0.272	0.169	1.39873e-26
BTF3L4	2.28886e-27	0.336299	0.261	0.166	8.50609e-23
CASD1	8.25352e-32	0.336232	0.342	0.223	3.06725e-27
CAMLG	1.79465e-23	0.336065	0.234	0.15	6.66946e-19
DCAKD	4.15987e-47	0.335764	0.328	0.19	1.54593e-42
PDIA3	1.33689e-19	0.335462	0.256	0.176	4.96827e-15
PNPT1	4.79232e-32	0.335247	0.313	0.203	1.78097e-27
ST6GAL2	2.34653e-50	0.334878	0.422	0.262	8.72039e-46
RNF2	2.82117e-25	0.333702	0.246	0.158	1.04843e-20
ARHGAP32	2.10267e-40	0.332294	0.739	0.524	7.81414e-36
BRCC3	1.05447e-16	0.332243	0.225	0.155	3.91871e-12
MAPK8	3.62429e-50	0.331495	0.65	0.451	1.34689e-45
SRP72	1.06752e-24	0.331417	0.242	0.151	3.96722e-20
PTCHD1	5.48103e-22	0.33111	0.273	0.187	2.03692e-17
ACTR2	9.68007e-43	0.331095	0.463	0.308	3.5974e-38
CBY1	2.24925e-21	0.33076	0.189	0.116	8.35887e-17
SSBP1	1.18057e-26	0.330748	0.276	0.179	4.38734e-22
ALDH8A1	8.70655e-16	0.330046	0.178	0.118	3.23561e-11
ATP8B2	1.04481e-38	0.329732	0.358	0.233	3.88284e-34
C1orf35	4.40661e-14	0.329425	0.174	0.117	1.63763e-09
RGMB	3.89755e-13	0.329109	0.2	0.143	1.44845e-08
MGAT5B	1.43469e-39	0.328982	0.433	0.285	5.33174e-35
TIAL1	6.13474e-39	0.328964	0.305	0.182	2.27985e-34
ZNF567	8.45744e-12	0.328775	0.166	0.115	3.14304e-07
ATG12	5.44877e-27	0.328333	0.22	0.13	2.02493e-22
MYO6	2.16576e-36	0.328254	0.615	0.432	8.0486e-32
KIN	8.12682e-20	0.328188	0.245	0.169	3.02017e-15
CD46	5.19417e-47	0.327789	0.423	0.275	1.93031e-42
RBM48	2.70936e-16	0.327773	0.214	0.148	1.00688e-11
SHPRH	2.49227e-47	0.327751	0.514	0.343	9.26203e-43
GOLGA4	4.29557e-37	0.327538	0.614	0.432	1.59636e-32
AP1S3	5.27544e-29	0.326652	0.24	0.146	1.96051e-24
CCDC18	1.73973e-21	0.326329	0.178	0.105	6.46536e-17
ZNF483	1.14039e-42	0.32631	0.481	0.319	4.23804e-38
DNAAF4	4.44759e-35	0.325859	0.34	0.223	1.65286e-30
TAF4B	9.24418e-17	0.325823	0.208	0.142	3.43541e-12
DAB1	4.29115e-42	0.325686	0.858	0.804	1.59472e-37
PCNP	1.06122e-32	0.325544	0.299	0.189	3.9438e-28
BAZ1B	4.45185e-17	0.325365	0.349	0.265	1.65444e-12
FBXO36	4.39971e-15	0.324575	0.213	0.151	1.63506e-10
MRPS31	1.33477e-28	0.324211	0.246	0.149	4.96039e-24
SCRN3	1.59411e-21	0.32354	0.215	0.137	5.92421e-17
HPCAL4	1.82199e-20	0.323534	0.217	0.142	6.77106e-16
CAMSAP1	1.12751e-39	0.323526	0.401	0.264	4.19017e-35
MYO5A	1.08645e-37	0.323302	0.735	0.524	4.03757e-33
GPR19	3.08529e-13	0.32273	0.158	0.106	1.14659e-08
SCN8A	4.11046e-45	0.322435	0.679	0.435	1.52757e-40
LRRC4C	2.75874e-34	0.321508	0.858	0.818	1.02523e-29
RAB18	1.02368e-25	0.321482	0.304	0.207	3.80428e-21
ZNF682	8.3916e-39	0.321378	0.238	0.126	3.11857e-34
SLC4A7	5.03351e-39	0.321296	0.439	0.29	1.8706e-34
PAQR3	5.01118e-38	0.32116	0.289	0.176	1.8623e-33
USP14	5.57529e-42	0.320991	0.414	0.271	2.07194e-37
ENOPH1	4.47095e-17	0.320943	0.177	0.113	1.66154e-12
RAP1GAP	3.78377e-55	0.320656	0.436	0.275	1.40616e-50
FAM234B	2.83802e-23	0.320639	0.181	0.103	1.05469e-18
CCDC174	0.000108996	0.320565	0.141	0.115	1
CLVS2	3.04653e-39	0.319526	0.41	0.266	1.13218e-34
FOXP2	2.95041e-35	0.318931	0.305	0.166	1.09646e-30
ERI2	7.95618e-23	0.318785	0.177	0.102	2.95675e-18
ZNF510	8.01765e-13	0.318735	0.166	0.114	2.9796e-08
RAB11FIP4	1.25785e-54	0.318711	0.518	0.336	4.67455e-50
CAPRIN1	5.76223e-32	0.318529	0.305	0.194	2.14142e-27
ZNF507	2.45503e-24	0.318082	0.248	0.162	9.12364e-20
KLHL23	1.09883e-53	0.317838	0.481	0.314	4.08358e-49
TMCO1	1.4011e-25	0.31756	0.256	0.164	5.20691e-21
MTRR	2.36206e-25	0.317337	0.201	0.118	8.77814e-21
NDRG3	1.71195e-47	0.317248	0.383	0.239	6.36213e-43
NPM2	6.75544e-16	0.31717	0.275	0.203	2.51052e-11
ZNHIT6	3.84878e-31	0.316832	0.301	0.194	1.43032e-26
TMEM65	2.4131e-45	0.316731	0.338	0.198	8.96781e-41
ALMS1	3.99591e-45	0.316254	0.458	0.299	1.485e-40
BRI3BP	4.32607e-13	0.316141	0.192	0.135	1.6077e-08
ABCA9	1.37046e-16	0.316032	0.251	0.179	5.09305e-12
UBE2V2	1.31608e-23	0.31599	0.266	0.177	4.89095e-19
DZANK1	3.81321e-27	0.31593	0.238	0.147	1.4171e-22
PDZRN3	8.39409e-55	0.315801	0.685	0.478	3.1195e-50
SKIL	2.80963e-39	0.315675	0.34	0.214	1.04414e-34
ARMH4	5.38757e-41	0.315649	0.412	0.275	2.00218e-36
TRMT44	6.66654e-16	0.315403	0.205	0.14	2.47749e-11
SELENOT	7.83589e-17	0.315152	0.22	0.15	2.91205e-12
SNAP91	2.79912e-44	0.315034	0.693	0.476	1.04024e-39
NDUFS1	2.674e-32	0.314829	0.427	0.297	9.9374e-28
NGRN	1.48658e-14	0.314526	0.198	0.137	5.52457e-10
NKTR	3.17886e-37	0.314521	0.6	0.42	1.18136e-32
RBFOX1	4.45034e-99	0.314371	0.925	0.981	1.65388e-94
CEP104	1.81131e-22	0.313703	0.276	0.189	6.73137e-18
ALG5	9.18103e-13	0.313667	0.197	0.14	3.41195e-08
SV2A	1.6798e-26	0.313389	0.368	0.259	6.24265e-22
SLC25A23	1.8147e-11	0.31336	0.212	0.157	6.74397e-07
TPST2	1.14455e-42	0.313305	0.241	0.122	4.25351e-38
SPICE1	8.60777e-17	0.313127	0.213	0.145	3.19891e-12
POU6F2	1.68547e-54	0.312989	0.349	0.167	6.26369e-50
DYNC1LI2	4.61304e-38	0.312482	0.411	0.277	1.71434e-33
FBXL16	1.46226e-33	0.312416	0.263	0.156	5.4342e-29
C1orf159	1.05898e-34	0.312149	0.346	0.23	3.93548e-30
ACTL6B	6.193e-22	0.312089	0.272	0.189	2.3015e-17
SLX4	3.25796e-11	0.312087	0.147	0.101	1.21075e-06
TENM3	4.6677e-49	0.311984	0.698	0.5	1.73466e-44
DNAJC9	5.44651e-35	0.311346	0.276	0.164	2.02409e-30
RPL22	5.59231e-27	0.311318	0.217	0.13	2.07827e-22
CDKL5	2.34039e-52	0.311088	0.641	0.42	8.69759e-48
ZFR2	6.08735e-51	0.311006	0.43	0.273	2.26224e-46
TCTN1	2.78168e-11	0.310996	0.207	0.156	1.03375e-06
TSC1	4.2608e-37	0.310697	0.398	0.267	1.58344e-32
GNAI3	7.72562e-44	0.310189	0.342	0.21	2.87107e-39
ADGRB1	4.47601e-41	0.310005	0.387	0.251	1.66342e-36
TRHDE	3.12089e-74	0.309886	0.518	0.29	1.15981e-69
CEP44	5.55233e-11	0.309618	0.181	0.131	2.06341e-06
KCNN1	1.24068e-11	0.309507	0.157	0.108	4.61076e-07
RPE	1.05265e-27	0.309505	0.278	0.182	3.91196e-23
TRIM69	8.59464e-24	0.309062	0.214	0.131	3.19402e-19
DEF8	8.85029e-23	0.308961	0.177	0.102	3.28903e-18
CLK1	3.86694e-37	0.308932	0.257	0.144	1.43707e-32
CXADR	4.81705e-46	0.308765	0.402	0.255	1.79016e-41
NMT1	1.96113e-38	0.308717	0.351	0.224	7.28814e-34
CCDC138	9.18195e-36	0.308341	0.353	0.229	3.41229e-31
SLC22A24	0.543626	0.308141	0.109	0.116	1
HMGN1	2.57366e-59	0.307973	0.35	0.192	9.56449e-55
GLRB	1.74761e-44	0.307541	0.432	0.28	6.49466e-40
ATP6V0D1	6.99332e-12	0.306912	0.213	0.156	2.59893e-07
SDHD	2.77051e-14	0.306362	0.17	0.113	1.0296e-09
BAG4	1.73359e-18	0.306253	0.249	0.173	6.44254e-14
SVOP	1.55481e-61	0.306019	0.442	0.262	5.77815e-57
USP8	5.78789e-42	0.305656	0.425	0.281	2.15095e-37
NUDCD1	1.24287e-15	0.305597	0.17	0.11	4.61889e-11
KLHL25	3.24697e-10	0.305539	0.203	0.154	1.20667e-05
GGCT	9.2036e-26	0.304909	0.191	0.109	3.42033e-21
HS6ST1	3.69225e-25	0.304903	0.331	0.23	1.37215e-20
SMYD2	2.31666e-30	0.304734	0.208	0.113	8.60942e-26
RASGEF1A	4.27108e-15	0.304368	0.256	0.188	1.58726e-10
FAM184A	4.86877e-42	0.304171	0.46	0.309	1.80938e-37
EDEM3	3.09008e-38	0.304168	0.327	0.204	1.14837e-33
MYCBP2	9.77901e-27	0.30394	0.805	0.606	3.63417e-22
NRCAM	9.51662e-26	0.303819	0.83	0.655	3.53666e-21
GDAP2	3.04922e-15	0.303782	0.226	0.16	1.13318e-10
TRIM37	3.48754e-46	0.303778	0.458	0.3	1.29608e-41
MAPK8IP2	1.02739e-27	0.303588	0.187	0.102	3.81809e-23
PMS2	1.32748e-22	0.303559	0.244	0.161	4.9333e-18
OPA1	4.01315e-44	0.303431	0.469	0.31	1.49141e-39
TUB	1.97501e-30	0.303416	0.342	0.231	7.33973e-26
WDR17	2.12904e-40	0.303268	0.571	0.374	7.91215e-36
APPL1	1.76895e-24	0.303223	0.325	0.225	6.57397e-20
ZNRF1	7.00659e-58	0.303191	0.397	0.235	2.60386e-53
MTERF1	2.5208e-54	0.303054	0.47	0.298	9.36805e-50
USP42	3.98389e-20	0.302903	0.288	0.206	1.48053e-15
SYT1	3.3501e-39	0.302567	0.917	0.788	1.245e-34
STX2	1.99448e-24	0.302563	0.312	0.213	7.4121e-20
RAB3GAP1	4.20351e-61	0.301965	0.536	0.349	1.56215e-56
NIN	1.04453e-32	0.301811	0.658	0.432	3.8818e-28
RIMS2	6.19035e-52	0.301625	0.835	0.722	2.30052e-47
STXBP5L	9.81198e-25	0.301176	0.835	0.698	3.64643e-20
LACTB	8.04336e-09	0.301109	0.148	0.107	0.000298915
MYO9A	1.15809e-39	0.301032	0.693	0.476	4.3038e-35
ZMYM4	1.31767e-47	0.300935	0.554	0.368	4.89685e-43
TARBP1	2.64702e-47	0.300835	0.619	0.409	9.83714e-43
DCTN4	3.46138e-29	0.300287	0.299	0.196	1.28635e-24
PHAX	2.55533e-10	0.300274	0.146	0.101	9.49637e-06
PRMT8	5.61693e-33	0.300262	0.404	0.272	2.08742e-28
HDX	3.80406e-26	0.300057	0.29	0.191	1.4137e-21
PARP11	1.48827e-32	0.299425	0.314	0.203	5.53086e-28
CRHR1	9.20585e-27	0.298777	0.291	0.196	3.42117e-22
PEX1	6.33094e-25	0.298703	0.304	0.208	2.35277e-20
PRPF6	8.73505e-15	0.298268	0.232	0.166	3.24621e-10
FMR1	1.14455e-18	0.2978	0.235	0.16	4.25351e-14
CSRNP2	1.44985e-38	0.297627	0.315	0.195	5.38807e-34
ERO1A	1.95409e-20	0.29708	0.267	0.186	7.26198e-16
EML1	1.43762e-45	0.297075	0.398	0.254	5.34262e-41
TRAPPC11	2.29685e-28	0.296737	0.346	0.24	8.53578e-24
ACADM	3.57012e-32	0.296588	0.355	0.24	1.32677e-27
ARID4A	2.39109e-35	0.296262	0.465	0.321	8.886e-31
OAZ1	4.1777e-12	0.296083	0.2	0.141	1.55256e-07
HS3ST2	2.40678e-10	0.295949	0.223	0.167	8.94432e-06
DDX21	9.28413e-13	0.295922	0.201	0.143	3.45026e-08
CMTR1	8.23067e-24	0.295798	0.212	0.13	3.05876e-19
TAF1B	1.07286e-26	0.295711	0.283	0.188	3.98708e-22
TMX4	5.53501e-19	0.295544	0.304	0.22	2.05697e-14
SRSF7	2.32046e-29	0.294868	0.298	0.195	8.62353e-25
IMMT	9.1013e-32	0.294611	0.338	0.225	3.38231e-27
VPS13A	4.22391e-43	0.29407	0.555	0.364	1.56973e-38
TESK2	8.19011e-47	0.293918	0.277	0.137	3.04369e-42
GRIK5	3.04649e-48	0.293696	0.444	0.285	1.13217e-43
IGSF3	4.74833e-15	0.293598	0.184	0.124	1.76462e-10
SRP19	3.06596e-28	0.293525	0.277	0.18	1.1394e-23
PPP4R3B	1.4051e-33	0.29349	0.382	0.259	5.22176e-29
ELAVL3	3.1971e-55	0.293274	0.605	0.408	1.18814e-50
LRP2BP	4.64691e-21	0.293122	0.24	0.16	1.72693e-16
MLF1	1.10496e-18	0.292883	0.179	0.112	4.10635e-14
TRMU	3.20392e-22	0.292722	0.242	0.163	1.19067e-17
MFSD4B	6.93397e-34	0.292593	0.424	0.297	2.57687e-29
AP1S1	4.23439e-08	0.292543	0.161	0.122	0.00157363
NAE1	6.62356e-26	0.292487	0.295	0.199	2.46151e-21
GRIA3	6.83331e-32	0.292238	0.724	0.504	2.53946e-27
DUSP11	1.59217e-08	0.29199	0.157	0.117	0.000591698
USP25	7.65598e-44	0.291544	0.564	0.352	2.84519e-39
SLIT2	8.54721e-51	0.291524	0.657	0.451	3.1764e-46
KCNK10	4.57166e-36	0.29144	0.317	0.196	1.69897e-31
SLC37A3	1.13263e-38	0.291361	0.306	0.186	4.20918e-34
ZC3H8	1.20817e-31	0.291139	0.367	0.247	4.48992e-27
USP48	1.57482e-43	0.291092	0.482	0.324	5.8525e-39
ATPSCKMT	9.36264e-24	0.291001	0.232	0.149	3.47944e-19
DDX55	4.43629e-21	0.290973	0.217	0.139	1.64866e-16
PILRB	4.19396e-25	0.290565	0.303	0.209	1.5586e-20
DUSP8	2.38761e-12	0.290487	0.158	0.108	8.87308e-08
ZNF678	9.59271e-22	0.290396	0.197	0.119	3.56494e-17
KLHL22	1.36314e-47	0.290238	0.436	0.28	5.06583e-43
SELENOH	3.62205e-15	0.290014	0.195	0.133	1.34606e-10
RCC1L	1.13897e-11	0.289885	0.175	0.124	4.23276e-07
PCDH19	9.39823e-41	0.289346	0.304	0.177	3.49266e-36
RGS17	1.48189e-42	0.289289	0.345	0.207	5.50716e-38
ENTPD4	7.56882e-15	0.289014	0.239	0.173	2.8128e-10
ERCC6L2	3.92246e-41	0.288988	0.498	0.335	1.4577e-36
IGSF21	1.405e-42	0.288286	0.483	0.318	5.22139e-38
CASK	7.14983e-49	0.288238	0.618	0.416	2.65709e-44
RALGAPA1	1.96495e-46	0.288201	0.643	0.442	7.30235e-42
BRD8	2.73079e-22	0.287734	0.29	0.202	1.01484e-17
ADGRL1	2.9206e-46	0.287589	0.498	0.335	1.08538e-41
SPTB	1.94312e-22	0.287337	0.279	0.193	7.22122e-18
ZNF506	1.30564e-42	0.286897	0.351	0.218	4.85216e-38
DPP10	3.35501e-11	0.286869	0.876	0.896	1.24682e-06
FAF2	2.59916e-23	0.286665	0.294	0.203	9.65925e-19
ECPAS	1.36603e-41	0.286439	0.531	0.36	5.07658e-37
DNAJC5	9.90439e-27	0.285734	0.312	0.212	3.68077e-22
METTL14	1.13491e-17	0.285462	0.184	0.117	4.21765e-13
CAMKK2	2.90923e-41	0.285253	0.421	0.277	1.08116e-36
ECSIT	8.39165e-36	0.285132	0.237	0.129	3.11859e-31
PEX7	5.51214e-16	0.284803	0.164	0.105	2.04848e-11
CNR1	5.80844e-43	0.284678	0.419	0.272	2.15859e-38
WNK3	2.62467e-11	0.28461	0.158	0.109	9.75405e-07
MLIP	7.64486e-40	0.284608	0.559	0.353	2.84106e-35
UTP23	1.25754e-35	0.284241	0.33	0.211	4.67341e-31
RAP2A	6.54996e-30	0.283815	0.313	0.205	2.43416e-25
PI4KA	7.37568e-46	0.283386	0.715	0.473	2.74103e-41
B3GALNT1	2.50093e-27	0.283254	0.237	0.144	9.29421e-23
UTRN	1.36548e-58	0.283117	0.356	0.18	5.07453e-54
UBE2N	1.76323e-31	0.283074	0.293	0.184	6.55267e-27
NEK11	8.37917e-32	0.283044	0.385	0.266	3.11395e-27
SEZ6L	1.28493e-24	0.282292	0.621	0.441	4.77518e-20
CACNA1B	2.69548e-17	0.281209	0.798	0.658	1.00172e-12
CFAP44	7.35706e-19	0.281118	0.282	0.2	2.7341e-14
PDP1	1.55313e-25	0.281041	0.24	0.151	5.7719e-21
REEP1	3.19485e-51	0.28089	0.484	0.311	1.1873e-46
SRSF3	1.12628e-20	0.280692	0.174	0.102	4.18561e-16
TARDBP	2.78576e-17	0.280623	0.235	0.162	1.03527e-12
CPLX2	2.31499e-28	0.280439	0.372	0.257	8.60322e-24
PLEKHA5	1.27848e-26	0.280323	0.781	0.61	4.75122e-22
UBA5	9.41139e-21	0.28018	0.232	0.154	3.49755e-16
BTAF1	1.88294e-43	0.280171	0.439	0.291	6.99759e-39
RRAS2	1.94395e-39	0.27998	0.302	0.181	7.2243e-35
ATL1	1.1887e-37	0.279538	0.47	0.318	4.41755e-33
PEX3	3.50934e-29	0.27944	0.316	0.209	1.30418e-24
ASAH1	6.29286e-31	0.278613	0.302	0.192	2.33861e-26
GEMIN5	5.72543e-16	0.278569	0.191	0.128	2.12774e-11
SRFBP1	1.98769e-12	0.27783	0.216	0.158	7.38685e-08
NUCB1	3.54196e-18	0.277198	0.18	0.113	1.3163e-13
MDN1	8.67838e-31	0.277142	0.466	0.323	3.22515e-26
MIPOL1	5.07807e-52	0.277113	0.492	0.313	1.88716e-47
TBC1D32	2.34828e-40	0.277042	0.567	0.391	8.72692e-36
PDCD7	5.59926e-26	0.27653	0.355	0.249	2.08085e-21
BRWD1	1.089e-34	0.276448	0.633	0.429	4.04706e-30
ITGB3BP	5.12115e-39	0.275923	0.273	0.156	1.90317e-34
ZNF106	2.97885e-23	0.275821	0.393	0.279	1.10703e-18
GPATCH2	2.56449e-49	0.275642	0.49	0.311	9.5304e-45
HCFC2	7.95859e-25	0.27549	0.266	0.174	2.95765e-20
ALG8	4.3197e-22	0.2754	0.236	0.155	1.60533e-17
ZNF714	3.93608e-35	0.275398	0.259	0.148	1.46277e-30
TMOD2	2.47827e-33	0.275383	0.481	0.333	9.21001e-29
RPN2	5.6493e-18	0.275322	0.22	0.148	2.09945e-13
PIKFYVE	7.88694e-31	0.27521	0.359	0.244	2.93102e-26
TERF2IP	9.01038e-40	0.274794	0.542	0.373	3.34853e-35
TSTD2	1.06222e-31	0.27471	0.252	0.149	3.94754e-27
HNRNPLL	7.82585e-24	0.274673	0.294	0.199	2.90832e-19
ANKRD52	7.03739e-21	0.274544	0.236	0.158	2.6153e-16
PHYHIP	1.15056e-32	0.274494	0.29	0.183	4.27582e-28
MACROD2	6.24937e-40	0.274456	0.841	0.803	2.32245e-35
ARHGEF12	2.65221e-42	0.274388	0.655	0.446	9.85643e-38
G3BP2	2.32962e-29	0.274387	0.381	0.264	8.65758e-25
NUBP1	8.9509e-25	0.274304	0.184	0.105	3.32642e-20
CALM2	6.85924e-31	0.274247	0.627	0.464	2.5491e-26
WWC1	1.67181e-42	0.274035	0.43	0.286	6.21294e-38
DCAF16	1.57091e-23	0.273844	0.197	0.118	5.83796e-19
CDC42BPB	4.39092e-38	0.273558	0.453	0.309	1.6318e-33
CCNL2	9.00851e-30	0.27348	0.378	0.259	3.34783e-25
PCM1	5.47559e-22	0.273369	0.652	0.468	2.03489e-17
CAND1	1.67919e-41	0.273227	0.408	0.268	6.24036e-37
CWF19L2	1.79603e-29	0.273087	0.339	0.227	6.6746e-25
LEMD3	5.40063e-32	0.273073	0.278	0.17	2.00704e-27
DUT	3.08784e-11	0.272982	0.169	0.12	1.14754e-06
TBC1D23	5.22407e-25	0.272607	0.313	0.216	1.94142e-20
TERF1	1.51773e-34	0.272602	0.337	0.22	5.64033e-30
POLR3A	3.9048e-25	0.27242	0.342	0.24	1.45114e-20
RPAP3	1.64153e-09	0.271996	0.176	0.132	6.10043e-05
GRIK2	1.05646e-27	0.271899	0.822	0.717	3.92612e-23
PAK6	6.69452e-19	0.271252	0.174	0.108	2.48789e-14
GOLGA5	3.09842e-15	0.271003	0.197	0.135	1.15147e-10
GPR180	2.37723e-26	0.270957	0.243	0.153	8.8345e-22
SRRT	1.21543e-10	0.270923	0.18	0.131	4.51692e-06
ZRANB1	7.83094e-21	0.270391	0.263	0.179	2.91021e-16
NME5	1.62967e-40	0.270348	0.408	0.273	6.05636e-36
CAP2	3.95716e-47	0.27018	0.506	0.331	1.4706e-42
WIPI2	2.15379e-17	0.270108	0.222	0.151	8.00414e-13
GRIN2A	2.33615e-34	0.269967	0.854	0.719	8.68183e-30
PLXNA4	1.75677e-37	0.269785	0.709	0.473	6.52869e-33
DMXL1	6.90232e-46	0.269526	0.564	0.383	2.56511e-41
SLC1A4	2.93989e-23	0.269423	0.236	0.152	1.09255e-18
CDC16	4.0433e-29	0.26933	0.312	0.205	1.50261e-24
ILF3	6.67238e-26	0.268961	0.305	0.205	2.47966e-21
TMEM117	9.25483e-53	0.268896	0.584	0.381	3.43937e-48
TRIM46	1.78044e-42	0.268463	0.234	0.12	6.61663e-38
ACAD10	4.53059e-18	0.268212	0.204	0.134	1.6837e-13
INTS1	2.378e-24	0.268143	0.249	0.162	8.83735e-20
KALRN	6.34891e-40	0.268065	0.862	0.77	2.35944e-35
PHACTR1	2.07073e-47	0.267942	0.868	0.804	7.69547e-43
IBTK	1.55757e-42	0.2679	0.48	0.324	5.78838e-38
TRNT1	3.44356e-14	0.267522	0.201	0.14	1.27973e-09
KIAA1549L	9.65013e-41	0.267143	0.68	0.466	3.58628e-36
C14orf132	3.55592e-23	0.267132	0.29	0.201	1.32149e-18
PCGF6	4.39981e-24	0.266951	0.279	0.19	1.6351e-19
CDH4	1.8734e-39	0.266699	0.474	0.31	6.96213e-35
RASA1	2.3599e-31	0.266629	0.555	0.398	8.7701e-27
ASPHD1	1.12655e-38	0.266425	0.318	0.199	4.18659e-34
FBXO34	1.05031e-40	0.264774	0.533	0.351	3.90326e-36
DPYD	3.70087e-25	0.263658	0.765	0.6	1.37536e-20
RNF11	1.32021e-21	0.263415	0.292	0.203	4.90631e-17
FRA10AC1	3.39184e-30	0.263372	0.302	0.195	1.26051e-25
USP43	6.24997e-35	0.26329	0.275	0.162	2.32267e-30
MTCH1	2.50061e-30	0.263122	0.347	0.229	9.29302e-26
UBLCP1	2.91594e-22	0.262833	0.184	0.108	1.08365e-17
ZNF529	5.1523e-31	0.262683	0.338	0.225	1.91475e-26
NDUFAF5	1.79462e-22	0.262411	0.254	0.171	6.66935e-18
ZC3H18	1.90767e-09	0.262405	0.202	0.155	7.08946e-05
CSMD1	1.81635e-80	0.262387	0.922	0.956	6.75012e-76
EFNB2	6.25764e-19	0.261884	0.219	0.146	2.32553e-14
TMEM184C	5.55895e-31	0.26175	0.217	0.121	2.06587e-26
PPP2CA	2.88376e-31	0.261705	0.302	0.192	1.07169e-26
STRIP1	6.9049e-19	0.261356	0.184	0.115	2.56607e-14
LMF1	9.13302e-26	0.261037	0.343	0.239	3.3941e-21
CUL5	5.41735e-47	0.260867	0.507	0.333	2.01325e-42
USF2	3.47113e-12	0.260848	0.158	0.108	1.28998e-07
FANCC	7.28149e-30	0.260518	0.258	0.158	2.70602e-25
OTUD3	4.42228e-23	0.259922	0.249	0.165	1.64345e-18
HACD2	2.55446e-26	0.259741	0.318	0.218	9.49313e-22
TAF1D	2.353e-36	0.258846	0.448	0.312	8.74447e-32
NGEF	3.70088e-34	0.258477	0.436	0.286	1.37536e-29
NAA16	9.03367e-27	0.258471	0.315	0.21	3.35718e-22
FLOT1	7.99897e-33	0.258392	0.3	0.189	2.97266e-28
GABRA4	1.37779e-35	0.25829	0.42	0.279	5.12026e-31
ATP2C1	6.65822e-57	0.258002	0.598	0.4	2.47439e-52
RTN1	3.57808e-09	0.257968	0.733	0.563	0.000132972
GOLGA8B	5.54012e-26	0.257324	0.541	0.373	2.05887e-21
TMEM44	1.45883e-06	0.256922	0.144	0.111	0.0542146
TCP11L1	3.7419e-33	0.256915	0.323	0.211	1.3906e-28
KCNK12	2.08616e-14	0.256581	0.229	0.166	7.7528e-10
VSTM2B	1.31082e-15	0.256506	0.292	0.221	4.87141e-11
GALNT8	4.71002e-43	0.256296	0.231	0.109	1.75038e-38
ACADVL	1.85373e-35	0.256236	0.276	0.164	6.88901e-31
TSPOAP1	7.0501e-37	0.25599	0.367	0.244	2.62003e-32
GABRA2	1.1631e-36	0.255712	0.576	0.376	4.32244e-32
PCF11	2.07465e-17	0.255279	0.247	0.172	7.71004e-13
XPO1	1.08007e-53	0.255249	0.531	0.346	4.01388e-49
GNB1	1.4117e-46	0.255114	0.614	0.417	5.24628e-42
BABAM1	2.72626e-28	0.254667	0.195	0.106	1.01316e-23
MAN1B1	2.27743e-10	0.254634	0.186	0.138	8.46361e-06
UTP20	1.90299e-14	0.254618	0.172	0.113	7.0721e-10
SYT17	1.71725e-58	0.254575	0.454	0.274	6.38182e-54
ARMC2	2.62407e-38	0.254474	0.458	0.307	9.75184e-34
XPOT	2.2184e-28	0.254452	0.218	0.126	8.24424e-24
SLC25A51	1.62875e-22	0.254111	0.215	0.136	6.05291e-18
DROSHA	1.82483e-26	0.253541	0.306	0.207	6.78161e-22
TTLL1	3.30266e-20	0.253295	0.206	0.132	1.22737e-15
DOCK7	1.44182e-45	0.253257	0.511	0.345	5.35824e-41
DEAF1	2.78732e-39	0.25305	0.341	0.212	1.03585e-34
PTPDC1	1.15172e-18	0.253025	0.284	0.202	4.28012e-14
EML4	4.71508e-34	0.252563	0.376	0.254	1.75227e-29
CHD2	6.7596e-38	0.252102	0.618	0.423	2.51207e-33
STAM2	2.21934e-32	0.251944	0.288	0.179	8.24775e-28
TPCN2	8.18575e-21	0.251618	0.192	0.119	3.04207e-16
KLHL4	3.17272e-33	0.251571	0.393	0.261	1.17908e-28
SRSF5	3.40034e-46	0.25131	0.455	0.299	1.26367e-41
RALA	7.04639e-28	0.251167	0.319	0.215	2.61865e-23
LPCAT4	2.53035e-28	0.250869	0.312	0.213	9.40354e-24
ZSCAN30	1.03621e-21	0.250615	0.238	0.156	3.85087e-17
RBBP4	1.33725e-47	0.250483	0.382	0.238	4.96963e-43
TADA2A	5.40708e-24	0.250236	0.252	0.164	2.00943e-19
AMN1	6.29308e-38	0.250198	0.328	0.203	2.3387e-33
RGS7	7.90103e-29	0.249905	0.852	0.768	2.93626e-24
ANKFY1	1.5433e-49	0.249778	0.451	0.292	5.73535e-45
FASTKD1	4.54548e-39	0.249649	0.379	0.25	1.68924e-34
RAB40C	1.14049e-30	0.249636	0.389	0.267	4.23842e-26
EHBP1	1.60098e-26	0.249541	0.694	0.496	5.94971e-22
CNNM1	7.85248e-32	0.249515	0.321	0.21	2.91822e-27
SLC29A4	1.86305e-29	0.249043	0.243	0.148	6.92366e-25
KIF5C	6.85652e-26	0.248794	0.71	0.495	2.54809e-21
TRMT61B	2.53793e-33	0.248675	0.334	0.22	9.4317e-29
SIRT1	4.27624e-22	0.248624	0.179	0.103	1.58918e-17
ATP6V1A	1.45749e-36	0.248311	0.482	0.332	5.41648e-32
ALG6	2.53977e-27	0.247721	0.197	0.111	9.43853e-23
HUWE1	4.95189e-34	0.247643	0.479	0.326	1.84027e-29
TOMM70	5.94419e-27	0.247384	0.271	0.174	2.20904e-22
C1D	7.7264e-16	0.246916	0.243	0.173	2.87136e-11
CHMP4B	6.88519e-14	0.24685	0.156	0.101	2.55874e-09
CACNB1	2.03114e-21	0.2467	0.183	0.11	7.54832e-17
ERGIC2	7.89764e-22	0.246535	0.282	0.195	2.935e-17
RNFT1	9.05302e-13	0.246331	0.188	0.133	3.36437e-08
TP53BP1	1.60416e-40	0.246291	0.491	0.332	5.96155e-36
C8orf34	5.3108e-58	0.246194	0.488	0.282	1.97365e-53
DOT1L	1.2641e-15	0.246078	0.167	0.107	4.69776e-11
CEP89	8.63645e-28	0.245959	0.294	0.195	3.20957e-23
SKI	1.03619e-38	0.245932	0.389	0.257	3.85078e-34
CXXC5	3.65718e-10	0.245625	0.198	0.148	1.35912e-05
SART3	2.93303e-10	0.245528	0.241	0.187	1.09e-05
IMPA1	0.0834592	0.245519	0.139	0.128	1
PPP5C	6.68471e-40	0.245359	0.267	0.148	2.48424e-35
KCNC3	4.47508e-18	0.245353	0.203	0.134	1.66307e-13
NOP58	1.60046e-20	0.245143	0.349	0.255	5.94778e-16
ADAMTSL1	1.07762e-18	0.245134	0.187	0.115	4.00475e-14
WDR12	7.30688e-34	0.245018	0.28	0.174	2.71545e-29
SRP54	5.01183e-30	0.244828	0.272	0.169	1.86255e-25
ZFAND5	4.84812e-30	0.244601	0.277	0.168	1.80171e-25
TUBGCP2	1.24261e-14	0.244385	0.279	0.21	4.61792e-10
SRSF1	6.65789e-29	0.244356	0.227	0.133	2.47427e-24
KLHDC3	1.34664e-24	0.244288	0.255	0.167	5.0045e-20
ZNF493	1.39315e-45	0.244256	0.385	0.245	5.17736e-41
CDH2	1.76857e-53	0.244155	0.631	0.418	6.57255e-49
FZD3	4.74131e-31	0.243879	0.427	0.292	1.76201e-26
LDB2	8.83559e-30	0.243854	0.791	0.604	3.28357e-25
DLGAP4	6.51451e-49	0.24379	0.561	0.378	2.42099e-44
CEP162	1.0352e-25	0.243702	0.278	0.182	3.84712e-21
SMARCC1	8.06459e-41	0.243198	0.477	0.323	2.99704e-36
HDLBP	4.01001e-25	0.242988	0.352	0.251	1.49024e-20
TAOK1	1.68807e-38	0.242841	0.631	0.437	6.27336e-34
MRPL1	3.41344e-20	0.242482	0.246	0.165	1.26854e-15
LPCAT3	2.80956e-37	0.241721	0.29	0.172	1.04412e-32
LHX2	2.6977e-14	0.241668	0.214	0.153	1.00255e-09
WRN	4.4969e-41	0.241656	0.43	0.285	1.67118e-36
RAB11FIP1	7.88662e-12	0.24063	0.175	0.123	2.9309e-07
HINT3	8.35381e-13	0.240386	0.175	0.122	3.10453e-08
INO80	7.2203e-41	0.240238	0.454	0.303	2.68328e-36
RANBP17	4.55781e-68	0.240024	0.437	0.23	1.69382e-63
THOC1	8.4799e-30	0.239982	0.359	0.246	3.15138e-25
CADM2	7.46651e-53	0.2394	0.917	0.919	2.77478e-48
NUDT9	1.07385e-21	0.239357	0.203	0.125	3.99075e-17
ZNF445	1.31893e-27	0.239332	0.294	0.195	4.90156e-23
ZDHHC8	1.21654e-31	0.239121	0.246	0.147	4.52103e-27
PTPN3	3.51894e-14	0.238934	0.25	0.183	1.30774e-09
SLC2A13	3.3165e-29	0.238803	0.725	0.519	1.23251e-24
APC	3.37939e-30	0.238417	0.641	0.463	1.25588e-25
CERS6	4.3461e-41	0.23828	0.699	0.494	1.61514e-36
FKBP14	3.60887e-20	0.238075	0.181	0.112	1.34116e-15
CLCN4	1.92997e-20	0.238071	0.311	0.223	7.17235e-16
ABCC10	1.28949e-18	0.237996	0.189	0.121	4.79213e-14
RPS6KA5	6.74883e-37	0.23797	0.463	0.317	2.50807e-32
ESCO1	6.72171e-26	0.2379	0.321	0.222	2.49799e-21
ADAM11	4.75989e-37	0.237891	0.296	0.18	1.76892e-32
BTBD1	2.27632e-21	0.23773	0.271	0.189	8.45948e-17
TMEM178A	5.58553e-39	0.237599	0.428	0.286	2.07575e-34
WASL	7.22906e-21	0.237215	0.31	0.219	2.68653e-16
TSN	1.64632e-14	0.237098	0.177	0.119	6.11823e-10
ATAD2	3.32517e-11	0.237092	0.225	0.169	1.23573e-06
KCNA2	8.82828e-13	0.237024	0.164	0.11	3.28086e-08
SPEF2	7.43955e-18	0.236982	0.314	0.226	2.76476e-13
ZNF33B	3.97616e-28	0.236873	0.265	0.166	1.47766e-23
POGLUT1	6.08245e-23	0.236846	0.185	0.108	2.26042e-18
FBXO9	6.38101e-20	0.236515	0.32	0.226	2.37138e-15
PAPSS1	2.17508e-55	0.236439	0.432	0.269	8.08325e-51
PELP1	1.12592e-10	0.236302	0.198	0.147	4.18425e-06
ACTN1	1.95829e-42	0.236122	0.486	0.315	7.2776e-38
TRPC5	2.60126e-21	0.236021	0.279	0.19	9.66705e-17
OCIAD1	3.54492e-34	0.235945	0.454	0.316	1.3174e-29
NFIX	1.27531e-36	0.235897	0.484	0.335	4.73945e-32
MAPRE3	5.65837e-31	0.235871	0.356	0.241	2.10282e-26
DHX40	8.91595e-15	0.235328	0.185	0.125	3.31344e-10
ZNF518A	4.01467e-48	0.235264	0.512	0.344	1.49197e-43
MED10	3.59998e-14	0.235208	0.185	0.125	1.33786e-09
RAD9A	1.43976e-45	0.234803	0.485	0.322	5.35057e-41
SLC49A4	8.04779e-28	0.234796	0.313	0.209	2.9908e-23
MAPK1	5.55367e-49	0.234605	0.614	0.406	2.06391e-44
RANGAP1	3.54869e-24	0.234559	0.239	0.151	1.3188e-19
SLC25A36	1.83213e-26	0.234375	0.39	0.276	6.80874e-22
GPAT4	1.11129e-19	0.233776	0.171	0.102	4.12989e-15
SMCHD1	3.93821e-39	0.233711	0.515	0.352	1.46356e-34
MRPS5	1.39069e-31	0.233643	0.377	0.259	5.16821e-27
TLE5	2.03136e-16	0.233617	0.208	0.137	7.54913e-12
CC2D2A	1.76474e-41	0.233598	0.31	0.183	6.55831e-37
UST	1.13863e-45	0.233513	0.252	0.11	4.2315e-41
GTF2H1	9.63234e-23	0.233127	0.295	0.205	3.57967e-18
PDZD8	1.07012e-26	0.232901	0.325	0.221	3.97688e-22
KDM1A	1.17722e-39	0.232622	0.396	0.26	4.37491e-35
PSMC6	1.62337e-24	0.232454	0.272	0.18	6.03292e-20
AGPS	5.5571e-30	0.232248	0.349	0.237	2.06519e-25
SCYL3	1.69677e-22	0.232144	0.197	0.12	6.3057e-18
HACD3	2.16333e-30	0.231801	0.408	0.284	8.03958e-26
NAF1	1.70809e-22	0.23179	0.278	0.191	6.34777e-18
YEATS2	4.96309e-49	0.23159	0.544	0.36	1.84443e-44
MIA2	1.47666e-35	0.231114	0.399	0.263	5.4877e-31
IQSEC2	1.27262e-46	0.230832	0.447	0.291	4.72945e-42
ARRDC1	8.38289e-25	0.230745	0.18	0.101	3.11533e-20
NUP205	1.54823e-22	0.230635	0.209	0.129	5.7537e-18
PRR14L	1.93595e-34	0.230412	0.391	0.263	7.19458e-30
TIMM44	7.59241e-16	0.230107	0.182	0.121	2.82157e-11
SERTAD2	2.04717e-34	0.229989	0.332	0.213	7.6079e-30
DDX17	2.93449e-29	0.229232	0.681	0.501	1.09054e-24
BPTF	4.0806e-30	0.229191	0.678	0.491	1.51647e-25
BRWD3	1.2175e-30	0.22919	0.353	0.241	4.52458e-26
CLTB	2.58542e-12	0.228899	0.234	0.174	9.6082e-08
ZNF236	1.7269e-24	0.228786	0.349	0.244	6.41769e-20
GLO1	1.05374e-14	0.22871	0.191	0.129	3.916e-10
ABI2	8.07537e-42	0.228468	0.649	0.446	3.00105e-37
SNX13	4.47106e-37	0.228357	0.428	0.29	1.66158e-32
UBN2	1.80638e-34	0.228204	0.471	0.32	6.71303e-30
TRPC1	4.30904e-52	0.228199	0.574	0.379	1.60137e-47
MXRA7	5.28287e-06	0.228178	0.156	0.123	0.196327
TNFRSF21	3.63342e-31	0.228149	0.27	0.166	1.35029e-26
ZNF69	1.64589e-16	0.227423	0.171	0.109	6.1166e-12
SHISA9	7.87473e-19	0.227079	0.793	0.622	2.92649e-14
CABCOCO1	1.86875e-21	0.227066	0.193	0.117	6.94484e-17
OPCML	1.37808e-55	0.226877	0.905	0.93	5.12137e-51
AGTPBP1	1.30077e-47	0.226469	0.616	0.428	4.83406e-43
GABBR2	1.60527e-19	0.226465	0.772	0.559	5.96567e-15
PRPF39	3.45987e-27	0.226347	0.306	0.206	1.28579e-22
ZNF407	8.35068e-46	0.226281	0.504	0.328	3.10336e-41
ZNF439	3.1825e-31	0.226153	0.281	0.176	1.18271e-26
MCTS1	6.0414e-28	0.226005	0.237	0.144	2.24517e-23
MIS18BP1	2.55314e-18	0.225248	0.249	0.173	9.48825e-14
RESF1	4.86221e-17	0.224933	0.231	0.161	1.80694e-12
RAB11FIP2	7.17197e-27	0.224806	0.333	0.228	2.66532e-22
ERC2	1.35826e-35	0.224742	0.851	0.722	5.04771e-31
FRRS1L	1.49233e-43	0.224538	0.617	0.415	5.54594e-39
PSMD11	7.96346e-37	0.224479	0.354	0.228	2.95946e-32
CAP1	1.12583e-20	0.224345	0.21	0.133	4.18394e-16
PRCP	4.79636e-17	0.224259	0.188	0.122	1.78247e-12
KLC1	1.98409e-32	0.224098	0.557	0.403	7.37346e-28
RO60	2.67723e-28	0.223953	0.279	0.178	9.94938e-24
PCYOX1	3.32074e-16	0.223872	0.168	0.106	1.23409e-11
TMEM161B	3.48674e-26	0.223822	0.294	0.197	1.29578e-21
FGF12	1.74163e-35	0.223715	0.855	0.766	6.47242e-31
AGO1	6.47768e-29	0.223103	0.337	0.23	2.4073e-24
CLIP1	9.82993e-39	0.223044	0.59	0.407	3.6531e-34
TUBGCP6	1.03078e-17	0.222591	0.178	0.113	3.83068e-13
SPATS2	2.28697e-44	0.222258	0.511	0.336	8.49906e-40
CLK4	8.10864e-20	0.222191	0.311	0.227	3.01341e-15
GPBP1	1.23789e-36	0.222169	0.476	0.331	4.60035e-32
AP5M1	1.38376e-16	0.222027	0.206	0.14	5.14248e-12
ARMC1	9.59759e-32	0.221997	0.251	0.149	3.56675e-27
ABCA10	2.75601e-34	0.221894	0.418	0.282	1.02421e-29
ARL15	4.314e-35	0.221867	0.706	0.519	1.60321e-30
TPM3	1.57393e-31	0.221737	0.371	0.25	5.84921e-27
NAA15	5.45419e-31	0.221736	0.406	0.282	2.02694e-26
RWDD1	1.70562e-13	0.221619	0.179	0.122	6.33859e-09
UBE3A	9.44552e-26	0.221618	0.601	0.451	3.51024e-21
CALU	2.33121e-38	0.221491	0.314	0.191	8.66346e-34
SNPH	3.58324e-10	0.221298	0.154	0.11	1.33164e-05
FARP1	1.37625e-49	0.221074	0.623	0.418	5.11456e-45
CSNK1G3	2.94227e-29	0.220814	0.336	0.226	1.09344e-24
GTF2E2	3.94673e-23	0.220523	0.274	0.188	1.46672e-18
ATF7IP	3.64556e-44	0.220405	0.415	0.264	1.3548e-39
AGBL4	8.66121e-19	0.220112	0.835	0.717	3.21876e-14
CSE1L	2.7943e-25	0.219566	0.256	0.164	1.03844e-20
AZI2	4.67667e-33	0.219493	0.227	0.126	1.73799e-28
ANKRD46	4.3716e-25	0.219266	0.27	0.178	1.62462e-20
YME1L1	1.03318e-39	0.219248	0.439	0.295	3.8396e-35
RASGRF1	8.52062e-36	0.219085	0.384	0.255	3.16652e-31
TM9SF2	6.59753e-35	0.219068	0.337	0.218	2.45184e-30
SLC35E3	8.12142e-44	0.21905	0.378	0.238	3.01816e-39
PNN	1.36914e-35	0.219031	0.463	0.32	5.08815e-31
COL19A1	2.62863e-14	0.218148	0.24	0.175	9.76876e-10
WDR48	1.32332e-15	0.217658	0.256	0.187	4.91784e-11
CDS1	1.21511e-15	0.217491	0.176	0.115	4.5157e-11
ELOVL5	8.23095e-27	0.217466	0.19	0.103	3.05887e-22
GPHN	2.09927e-26	0.217447	0.832	0.744	7.80153e-22
ZNF786	1.01779e-09	0.216907	0.202	0.155	3.78243e-05
SCAI	2.32361e-43	0.216458	0.6	0.405	8.63522e-39
CDH3	1.30031e-15	0.216404	0.159	0.101	4.83235e-11
REV1	3.4817e-33	0.21636	0.432	0.301	1.29391e-28
CLIP3	1.23143e-26	0.216095	0.27	0.175	4.57636e-22
FSIP1	6.84444e-19	0.215879	0.288	0.205	2.5436e-14
NUDC	1.12341e-18	0.215624	0.221	0.148	4.17495e-14
EIF3L	1.83853e-15	0.215354	0.205	0.141	6.83252e-11
OLFM2	1.7921e-63	0.215102	0.389	0.197	6.65999e-59
UCHL3	3.73301e-23	0.215038	0.224	0.142	1.3873e-18
SDC3	1.51012e-18	0.214933	0.187	0.118	5.61205e-14
CDC42	2.22713e-33	0.214768	0.379	0.255	8.27667e-29
NOL9	7.26703e-16	0.214666	0.259	0.189	2.70065e-11
NDUFA9	5.1346e-23	0.214623	0.246	0.16	1.90817e-18
SLC23A2	1.03466e-49	0.214422	0.555	0.373	3.8451e-45
ARL13B	5.87954e-28	0.214138	0.317	0.212	2.18501e-23
NUDT4	1.0457e-37	0.213946	0.273	0.156	3.88615e-33
KLHL28	1.26154e-28	0.213567	0.303	0.203	4.68825e-24
ANKRD27	2.4441e-31	0.21352	0.309	0.2	9.08302e-27
HNRNPA2B1	5.2995e-38	0.212466	0.558	0.392	1.96945e-33
PGK1	1.44718e-15	0.212436	0.222	0.156	5.37814e-11
SOS1	6.6834e-38	0.21241	0.625	0.452	2.48375e-33
VCL	8.72584e-17	0.212205	0.302	0.222	3.24279e-12
ALS2	2.13936e-33	0.211592	0.373	0.251	7.95051e-29
SGCB	1.25707e-14	0.211541	0.168	0.11	4.67165e-10
PPM1L	1.46046e-33	0.21151	0.635	0.432	5.42751e-29
LYRM2	2.02917e-32	0.211236	0.252	0.148	7.54101e-28
SPAG9	7.52017e-34	0.211027	0.545	0.384	2.79472e-29
ZDHHC3	2.18598e-20	0.210835	0.185	0.113	8.12377e-16
DRP2	3.59642e-16	0.210305	0.278	0.205	1.33654e-11
MKRN2	1.62032e-16	0.210029	0.165	0.104	6.02158e-12
MOK	2.46735e-35	0.209497	0.423	0.288	9.16941e-31
PKN2	7.16232e-36	0.209482	0.549	0.395	2.66173e-31
NUP133	1.28496e-28	0.20946	0.337	0.229	4.77531e-24
FAM20B	8.96334e-24	0.209309	0.249	0.161	3.33105e-19
DCP2	2.52028e-18	0.209056	0.23	0.155	9.36612e-14
RPS6KA6	2.79687e-26	0.208827	0.326	0.222	1.0394e-21
NPTXR	5.93551e-29	0.208465	0.535	0.375	2.20581e-24
NCOR1	1.74795e-20	0.208306	0.611	0.453	6.49591e-16
SLC4A10	3.04971e-21	0.208189	0.804	0.581	1.13336e-16
SLC9A6	8.63611e-16	0.207836	0.257	0.186	3.20944e-11
SMAD2	2.86759e-40	0.20712	0.417	0.275	1.06568e-35
PDGFD	4.21815e-11	0.206914	0.252	0.187	1.56759e-06
RTEL1	9.32483e-10	0.206532	0.145	0.102	3.46539e-05
KCNIP4	1.9781e-66	0.20641	0.922	0.975	7.35121e-62
KMT2A	2.2719e-17	0.206168	0.616	0.446	8.44305e-13
RC3H1	1.01736e-41	0.206059	0.497	0.339	3.78082e-37
TNPO1	1.52959e-40	0.205909	0.559	0.371	5.68441e-36
SUCO	1.3618e-24	0.205678	0.278	0.183	5.06087e-20
PGBD1	1.30681e-14	0.205383	0.212	0.149	4.85651e-10
KCNG3	9.56103e-07	0.205344	0.183	0.145	0.0355317
ATP13A3	9.44794e-37	0.205271	0.422	0.287	3.51114e-32
RASAL1	5.211e-27	0.205137	0.335	0.228	1.93657e-22
PHTF1	2.86258e-44	0.204951	0.449	0.298	1.06382e-39
ST13	1.08835e-09	0.204925	0.235	0.182	4.04463e-05
RNF146	2.57585e-37	0.20357	0.313	0.194	9.57263e-33
C1GALT1	7.77369e-46	0.203555	0.363	0.223	2.88893e-41
TMEM8B	2.80166e-35	0.203552	0.236	0.129	1.04118e-30
ELOC	7.03267e-11	0.203426	0.181	0.129	2.61355e-06
METTL6	2.57698e-27	0.202962	0.367	0.255	9.57685e-23
RYR2	7.38421e-22	0.202909	0.869	0.775	2.7442e-17
GRM5	4.57757e-23	0.202754	0.827	0.693	1.70116e-18
ZNF638	2.265e-18	0.202555	0.734	0.542	8.41741e-14
MAPK8IP1	1.36011e-23	0.20223	0.197	0.116	5.05456e-19
MTMR12	1.34171e-38	0.201863	0.428	0.285	4.98621e-34
MCUR1	4.196e-12	0.201823	0.173	0.121	1.55936e-07
GTF2A1	2.59416e-17	0.201643	0.243	0.171	9.64069e-13
SPTBN1	1.88073e-15	0.201594	0.726	0.54	6.98935e-11
ZMIZ2	1.55211e-23	0.201485	0.281	0.189	5.76812e-19
EIPR1	1.47908e-41	0.201433	0.382	0.246	5.4967e-37
RABEP1	5.37376e-42	0.201244	0.596	0.41	1.99705e-37
SPAG1	9.77282e-28	0.201067	0.281	0.183	3.63187e-23
PNPLA8	1.69156e-25	0.200464	0.28	0.181	6.28634e-21
NAA35	1.14527e-37	0.200406	0.412	0.277	4.25615e-33
TSPAN14	9.3646e-24	0.200186	0.311	0.217	3.48017e-19
CREBZF	3.90199e-41	0.199991	0.358	0.227	1.4501e-36
PAIP1	5.33808e-21	0.199978	0.222	0.143	1.98379e-16
BAIAP2	5.83525e-26	0.199837	0.405	0.282	2.16855e-21
HECTD4	1.35738e-24	0.199352	0.681	0.488	5.04442e-20
THRAP3	5.02464e-35	0.199322	0.454	0.309	1.86731e-30
ZNF277	4.11379e-24	0.19904	0.311	0.214	1.52881e-19
CEND1	3.06166e-11	0.198911	0.15	0.101	1.13781e-06
NBEAL1	2.02814e-39	0.198818	0.415	0.271	7.53719e-35
KIAA0586	6.51695e-23	0.198771	0.308	0.212	2.4219e-18
NECAP1	2.84239e-18	0.198539	0.2	0.131	1.05632e-13
FBXO22	6.18417e-47	0.198371	0.388	0.243	2.29822e-42
COX15	1.73654e-22	0.198198	0.195	0.119	6.45351e-18
GPM6A	9.72494e-10	0.19809	0.872	0.798	3.61408e-05
SMARCB1	3.17369e-17	0.197815	0.235	0.166	1.17944e-12
JMJD1C	4.03168e-15	0.19738	0.834	0.718	1.49829e-10
[truncated: 4,869 more rows]

## Sheet: L4_IT
	p_val	avg_log2FC	pct.1	pct.2	p_val_adj
FGF13	8.98672e-119	5.12503	0.698	0.158	3.33973e-114
ARHGAP10	2.82378e-134	5.12477	0.722	0.116	1.0494e-129
EPHA6	4.81319e-150	4.06212	0.787	0.143	1.78873e-145
SGCZ	1.89799e-137	3.47891	0.787	0.185	7.05349e-133
NETO2	8.08543e-60	3.29843	0.508	0.116	3.00479e-55
ROBO2	6.61488e-149	3.24729	0.864	0.286	2.45829e-144
TENM1	6.98917e-89	3.20519	0.684	0.259	2.59738e-84
PTH1R	1.76999e-37	3.14093	0.413	0.129	6.57782e-33
AGBL1	1.85082e-60	3.11066	0.546	0.163	6.87821e-56
KLHL1	9.53393e-44	3.05029	0.436	0.112	3.54309e-39
PTPN13	1.1313e-100	3.0292	0.723	0.241	4.20426e-96
TUBB2A	2.63353e-18	2.97116	0.284	0.107	9.787e-14
SLC1A2	2.19802e-14	2.92602	0.295	0.143	8.16848e-10
HSP90AA1	1.56048e-27	2.82223	0.479	0.261	5.79921e-23
TIA1	1.9161e-42	2.81738	0.444	0.132	7.1208e-38
GULP1	7.61308e-38	2.66369	0.421	0.118	2.82925e-33
TUBA1A	9.23156e-21	2.6075	0.356	0.165	3.43072e-16
UST	1.35623e-67	2.56862	0.648	0.288	5.04015e-63
L3MBTL4	2.23216e-82	2.50789	0.674	0.201	8.29537e-78
LRRC3B	3.35963e-28	2.4594	0.358	0.109	1.24854e-23
PDE4B	3.82974e-28	2.44074	0.419	0.185	1.42325e-23
ATP6V0C	5.73014e-14	2.41589	0.316	0.17	2.12949e-09
LIFR	1.6726e-27	2.41514	0.383	0.141	6.21589e-23
PHACTR2	4.79309e-39	2.40558	0.511	0.228	1.78126e-34
USP3	3.41456e-21	2.39104	0.306	0.107	1.26895e-16
RPL15	1.11493e-07	2.36681	0.194	0.103	0.00414342
SHOC1	1.29151e-16	2.32399	0.32	0.156	4.79964e-12
HSP90AB1	2.18449e-28	2.32376	0.495	0.268	8.11823e-24
CDH20	2.62263e-23	2.29994	0.351	0.129	9.74649e-19
GPR26	1.14804e-23	2.2971	0.362	0.141	4.26647e-19
PLAGL1	2.41067e-38	2.2968	0.514	0.239	8.95876e-34
RFX4	2.79297e-22	2.28496	0.387	0.185	1.03795e-17
ARHGAP28	5.89768e-18	2.27828	0.3	0.121	2.19175e-13
WWC2	3.99186e-38	2.26087	0.493	0.199	1.48349e-33
CKB	9.92015e-20	2.24013	0.441	0.266	3.68663e-15
PTP4A2	1.5013e-14	2.23232	0.286	0.132	5.57927e-10
TMEM163	8.27249e-42	2.20159	0.579	0.321	3.07431e-37
BCL2L14	1.01037e-24	2.17745	0.469	0.275	3.75483e-20
ZNF608	7.68302e-12	2.17601	0.234	0.103	2.85524e-07
HHIP	1.38409e-12	2.16699	0.247	0.109	5.14368e-08
RPS8	4.13093e-19	2.16491	0.335	0.147	1.53518e-14
GALNT13	2.23621e-51	2.16159	0.669	0.431	8.31044e-47
SLC4A3	3.12637e-14	2.16155	0.288	0.134	1.16185e-09
PABPN1	2.48021e-33	2.15984	0.629	0.449	9.2172e-29
RAP2B	2.40739e-21	2.12549	0.356	0.154	8.94659e-17
LRRTM1	6.95801e-13	2.11658	0.249	0.109	2.5858e-08
TMBIM4	6.64361e-15	2.10057	0.303	0.15	2.46897e-10
LDHB	1.3208e-10	2.09649	0.24	0.118	4.90847e-06
FAM241A	2.30685e-17	2.06937	0.323	0.147	8.57295e-13
RPL10	4.80267e-18	2.06607	0.356	0.181	1.78482e-13
KCNT2	5.17513e-82	2.06281	0.745	0.295	1.92323e-77
RNASEK	7.25501e-12	2.05607	0.261	0.127	2.69618e-07
NFE2L3	1.64575e-18	2.05194	0.322	0.138	6.1161e-14
SAT1	7.31767e-09	2.04404	0.246	0.138	0.000271946
SPINT2	5.88942e-09	2.03852	0.226	0.121	0.000218869
RASGRF2	9.03767e-78	2.03622	0.765	0.496	3.35867e-73
CCDC196	6.75206e-12	2.02833	0.279	0.147	2.50927e-07
SLA	2.16033e-14	2.0223	0.296	0.143	8.02844e-10
ATP6AP2	7.15016e-16	2.01927	0.33	0.165	2.65722e-11
SET	4.2352e-12	1.98831	0.328	0.194	1.57393e-07
RPL41	1.06041e-09	1.98218	0.223	0.107	3.9408e-05
VARS2	1.76558e-05	1.97053	0.196	0.123	0.656144
TESK2	8.25255e-39	1.96822	0.633	0.455	3.0669e-34
RPL14	6.35963e-13	1.96698	0.306	0.163	2.36343e-08
CUX2	2.29975e-76	1.96236	0.763	0.48	8.54658e-72
EMG1	3.7965e-15	1.95887	0.318	0.163	1.41089e-10
BCO1	1.80625e-16	1.94883	0.32	0.154	6.71256e-12
THY1	1.30575e-14	1.94735	0.405	0.263	4.85255e-10
HES1	1.93416e-15	1.94605	0.314	0.156	7.18791e-11
SVIL	4.8802e-10	1.92217	0.333	0.217	1.81363e-05
ARHGAP12	9.22418e-12	1.91389	0.268	0.129	3.42798e-07
EYS	5.19848e-20	1.89937	0.406	0.217	1.93191e-15
SRP14	9.38556e-05	1.89829	0.168	0.105	1
SLC25A3	1.3037e-08	1.88664	0.235	0.125	0.000484493
B4GALT2	1.24857e-07	1.88553	0.252	0.156	0.00464005
INTS12	3.31349e-14	1.87319	0.372	0.23	1.23139e-09
B3GNT2	5.75175e-11	1.86973	0.234	0.107	2.13752e-06
CCDC88A	1.84977e-135	1.85712	0.942	0.913	6.87429e-131
TSBP1	5.81481e-11	1.85634	0.367	0.257	2.16096e-06
ADGRA3	2.03849e-16	1.85482	0.355	0.185	7.57564e-12
LRIG3	4.74699e-11	1.8547	0.235	0.107	1.76412e-06
ARL8A	1.44376e-06	1.85297	0.216	0.132	0.0536545
RPL6	8.85806e-11	1.84673	0.26	0.134	3.29192e-06
ACMSD	2.96587e-10	1.84423	0.255	0.134	1.10221e-05
FGD4	9.0339e-23	1.84072	0.413	0.194	3.35727e-18
ACTB	0.00135655	1.83681	0.212	0.163	1
TUBB3	1.9698e-10	1.82756	0.273	0.15	7.32036e-06
TMA7	1.36957e-06	1.8249	0.22	0.134	0.0508975
RPS3	1.33015e-09	1.82334	0.289	0.174	4.94323e-05
RPSA	5.62715e-16	1.82136	0.408	0.257	2.09122e-11
AFF2	2.5478e-21	1.81989	0.432	0.237	9.46838e-17
RPLP2	3.33862e-07	1.81975	0.249	0.156	0.0124073
TRPM3	1.00522e-39	1.81527	0.635	0.408	3.7357e-35
SLITRK2	3.55835e-09	1.80688	0.221	0.112	0.000132239
MT-ND3	0.235958	1.80483	0.165	0.205	1
PSG8	7.17908e-08	1.79379	0.219	0.123	0.00266796
CAV3	9.87418e-09	1.79335	0.262	0.158	0.000366954
MEGF11	1.77792e-06	1.79197	0.188	0.105	0.0660727
NOTCH2	8.78788e-17	1.78959	0.391	0.228	3.26584e-12
PDE1C	9.38626e-14	1.78904	0.359	0.212	3.48822e-09
TNFRSF19	1.17408e-15	1.78484	0.378	0.221	4.36322e-11
A2M	0.0018363	1.78061	0.148	0.103	1
C18orf32	2.08205e-07	1.78019	0.21	0.116	0.00773752
RGS12	4.29733e-16	1.77817	0.353	0.176	1.59702e-11
ABCB1	9.64763e-10	1.77636	0.351	0.241	3.58535e-05
BACE2	3.98064e-18	1.77408	0.491	0.366	1.47932e-13
ATP5F1A	3.09253e-10	1.77096	0.283	0.158	1.14928e-05
GP1BB	3.834e-10	1.76759	0.342	0.228	1.42483e-05
RPS24	9.36039e-09	1.76659	0.27	0.163	0.00034786
ANKRD18A	3.89978e-13	1.76551	0.409	0.275	1.44928e-08
RPS14	5.22695e-06	1.76078	0.184	0.105	0.194249
ANGPTL1	3.00157e-08	1.76017	0.24	0.141	0.00111547
NECTIN3	2.45138e-58	1.75981	0.786	0.679	9.11007e-54
ATP5IF1	3.16295e-08	1.75682	0.244	0.143	0.00117545
THSD4	1.29725e-24	1.75368	0.52	0.328	4.82098e-20
BCL2L2	1.34201e-05	1.7479	0.187	0.114	0.498731
GRID2	4.13451e-27	1.74744	0.426	0.181	1.53651e-22
GRIA4	2.43354e-106	1.74622	0.898	0.786	9.04378e-102
DYRK2	2.12718e-07	1.73608	0.209	0.114	0.00790524
PRSS51	3.18934e-20	1.73585	0.495	0.339	1.18525e-15
COL12A1	3.5733e-16	1.73081	0.304	0.125	1.32794e-11
NYAP2	1.33493e-59	1.70641	0.762	0.627	4.96099e-55
POLR2J3	3.16518e-41	1.70298	0.662	0.525	1.17627e-36
PRSS23	5.26912e-18	1.69283	0.511	0.386	1.95816e-13
NRBP2	1.13959e-16	1.69237	0.42	0.266	4.23506e-12
RUNX2	1.12898e-10	1.67914	0.291	0.165	4.19561e-06
RASL10A	6.6452e-19	1.67773	0.509	0.373	2.46955e-14
PPP2R3A	1.0562e-24	1.67645	0.6	0.473	3.92514e-20
IER5L	8.92327e-08	1.66492	0.221	0.123	0.00331616
MUC6	4.79114e-08	1.65981	0.211	0.114	0.00178053
CCBE1	0.000671659	1.65877	0.171	0.116	1
C8orf34	7.17273e-66	1.6512	0.751	0.438	2.6656e-61
HES4	8.44616e-16	1.64577	0.367	0.205	3.13885e-11
GPC5	0.00612256	1.64454	0.266	0.23	1
SLC22A25	4.14027e-05	1.64131	0.426	0.413	1
TRIM25	1.77967e-09	1.64107	0.308	0.196	6.61379e-05
MYO1F	3.12044e-05	1.64096	0.184	0.114	1
SCN9A	4.09765e-28	1.6307	0.566	0.371	1.52281e-23
DCX	2.7507e-11	1.62972	0.352	0.225	1.02224e-06
PAGR1	0.00141578	1.62734	0.179	0.127	1
IL7	1.67747e-10	1.62631	0.394	0.29	6.234e-06
CEACAM1	1.36399e-08	1.61645	0.298	0.196	0.000506899
TRAF5	2.66725e-10	1.61596	0.292	0.167	9.9123e-06
ATP1B1	9.52909e-31	1.60246	0.628	0.393	3.5413e-26
DYNLL2	0.0279179	1.60235	0.158	0.127	1
ACTN2	9.84238e-08	1.60168	0.307	0.217	0.00365772
ABCD2	6.30339e-11	1.60009	0.283	0.152	2.34253e-06
KCNH4	6.69616e-28	1.59919	0.563	0.382	2.48849e-23
CXXC4	1.75239e-23	1.59831	0.575	0.442	6.51241e-19
MMD	3.60949e-13	1.5863	0.313	0.163	1.34139e-08
ARHGAP15	4.57293e-21	1.5809	0.386	0.174	1.69944e-16
KCNH7	5.35623e-112	1.58047	0.921	0.708	1.99054e-107
VAV3	1.31964e-20	1.57434	0.396	0.181	4.90416e-16
EDF1	0.000974417	1.57403	0.162	0.109	1
DPYSL3	1.7926e-08	1.57306	0.277	0.172	0.000666184
COL5A3	1.5438e-07	1.5695	0.283	0.185	0.00573721
NDUFS3	0.000299004	1.56892	0.195	0.136	1
SMARCC2	5.71174e-07	1.56435	0.3	0.205	0.0212265
EIF4A2	4.89624e-09	1.5635	0.353	0.243	0.000181959
ROR1	8.12311e-17	1.56206	0.405	0.225	3.01879e-12
CCDC68	1.17017e-07	1.55894	0.299	0.205	0.00434871
SLC4A5	2.93564e-13	1.5558	0.421	0.292	1.09097e-08
MID1	0.000124866	1.55551	0.181	0.116	1
LRTM1	2.55133e-12	1.55419	0.362	0.234	9.48151e-08
P2RY14	3.27609e-13	1.55197	0.487	0.404	1.21749e-08
NDRG1	2.19274e-11	1.5501	0.341	0.205	8.14889e-07
SDCBP	2.68983e-05	1.54578	0.183	0.112	0.999622
PRXL2A	2.34612e-06	1.54448	0.263	0.174	0.0871887
YPEL1	1.11131e-29	1.54361	0.628	0.5	4.12995e-25
BEX1	0.000101883	1.54208	0.274	0.203	1
PLPPR2	2.16765e-05	1.53373	0.255	0.185	0.805562
WSCD1	3.98265e-05	1.53196	0.19	0.121	1
ADGRV1	2.94768e-09	1.53043	0.377	0.257	0.000109545
RBPMS	1.53944e-06	1.51623	0.217	0.132	0.0572104
RASGEF1B	9.7143e-24	1.50649	0.576	0.422	3.61013e-19
RACK1	1.34222e-05	1.50272	0.295	0.228	0.498809
CIPC	1.19742e-07	1.49804	0.274	0.176	0.00444998
SYT2	3.54153e-05	1.4978	0.188	0.118	1
ABCC4	1.64428e-07	1.48946	0.273	0.172	0.00611063
KLHL4	1.37049e-24	1.48503	0.61	0.453	5.09317e-20
PTMA	0.000138453	1.48391	0.263	0.205	1
SOD1	0.155506	1.48135	0.125	0.107	1
LTBP4	1.43502e-09	1.47267	0.442	0.357	5.33295e-05
IL3RA	1.04632e-10	1.47167	0.373	0.27	3.88844e-06
HMGN2	2.65897e-08	1.47127	0.31	0.21	0.000988152
ADCY8	0.000101553	1.47041	0.226	0.163	1
KCTD17	7.32844e-08	1.46901	0.273	0.17	0.00272347
HCFC1R1	0.197092	1.46848	0.146	0.129	1
UFM1	1.36858e-08	1.46576	0.326	0.228	0.000508607
SYNE2	0.000119232	1.4656	0.221	0.156	1
PREX1	4.0018e-12	1.45908	0.467	0.366	1.48719e-07
SERINC1	2.30183e-14	1.45685	0.511	0.393	8.55429e-10
EIF4A1	2.18246e-05	1.45177	0.325	0.263	0.811068
ARHGEF26	1.00279e-12	1.45163	0.367	0.223	3.72666e-08
MT-ATP6	0.000121596	1.45007	0.241	0.35	1
NAT14	0.00125885	1.44969	0.201	0.15	1
SSR3	0.00183725	1.44634	0.17	0.121	1
LPAR6	8.21706e-06	1.44571	0.196	0.118	0.30537
APLP1	8.46371e-15	1.44381	0.444	0.299	3.14537e-10
ZNF107	0.00057448	1.44372	0.161	0.105	1
LRRC53	0.000248665	1.43729	0.168	0.109	1
TMEM65	2.85875e-08	1.43726	0.29	0.185	0.0010624
SPCS1	1.36555e-06	1.43319	0.261	0.172	0.0507481
ARL6IP1	0.000949745	1.43294	0.208	0.154	1
STMN2	6.73201e-16	1.43132	0.599	0.489	2.50182e-11
B3GAT1	2.27077e-19	1.42974	0.566	0.442	8.43886e-15
EFCAB13	2.60978e-10	1.42961	0.381	0.268	9.69872e-06
EIF4G2	4.59001e-06	1.42908	0.387	0.333	0.170578
BMP2K	1.46643e-10	1.42899	0.404	0.288	5.4497e-06
HSBP1	0.260212	1.42623	0.165	0.156	1
RAB11B	0.00914434	1.42598	0.159	0.118	1
SPDYA	9.45503e-11	1.424	0.319	0.194	3.51377e-06
KCNMB2	4.71218e-27	1.42115	0.608	0.382	1.75119e-22
RTL9	7.56833e-07	1.41634	0.261	0.17	0.0281262
CORO1A	0.017304	1.41583	0.191	0.156	1
ADAT2	4.2292e-05	1.41449	0.172	0.103	1
TCP1	0.00226443	1.4144	0.188	0.138	1
CCDC81	0.000416896	1.4142	0.163	0.107	1
PSAP	3.27029e-11	1.41198	0.437	0.312	1.21534e-06
DKK2	3.75565e-05	1.41119	0.222	0.15	1
CYP46A1	5.7813e-23	1.41076	0.601	0.496	2.14851e-18
RNF112	8.03583e-05	1.41054	0.257	0.19	1
EEF1A2	0.000220384	1.41007	0.383	0.344	1
C11orf65	0.00096244	1.40864	0.176	0.125	1
LRRC2	1.63812e-07	1.4064	0.231	0.132	0.00608776
HAUS3	1.18106e-05	1.40631	0.208	0.129	0.438919
SUMO2	2.12259e-07	1.40574	0.308	0.214	0.00788819
CRIP2	0.0302943	1.40444	0.155	0.125	1
LBR	0.000162349	1.40366	0.179	0.114	1
ZNF883	3.05699e-16	1.4016	0.497	0.364	1.13607e-11
NEXN	1.26687e-05	1.40134	0.244	0.17	0.470807
HHIPL1	7.69903e-06	1.40134	0.181	0.103	0.286119
B4GALNT4	0.00094765	1.40078	0.345	0.308	1
SYNC	2.2646e-10	1.40078	0.417	0.319	8.41593e-06
SLC9C2	0.000230457	1.39809	0.171	0.107	1
RPL37A	7.63179e-09	1.39211	0.352	0.234	0.00028362
PDE7B	1.9323e-23	1.39028	0.612	0.475	7.18101e-19
POLD2	0.000586032	1.38839	0.172	0.116	1
OAZ1	0.00129953	1.38612	0.268	0.217	1
TTC6	1.23084e-05	1.38277	0.196	0.118	0.457416
AKAP5	8.86322e-06	1.37857	0.236	0.156	0.329384
CC2D1B	3.7636e-06	1.37651	0.214	0.129	0.139866
RPA3	2.68022e-05	1.37638	0.223	0.15	0.996049
KLHL5	6.77651e-09	1.37579	0.304	0.188	0.000251835
SYT4	3.78533e-06	1.37511	0.271	0.185	0.140674
FMO5	3.64154e-05	1.37351	0.204	0.132	1
RPL5	5.29707e-13	1.3722	0.399	0.259	1.96855e-08
FRAS1	3.34397e-22	1.37157	0.58	0.424	1.24272e-17
PRKG2	1.73785e-05	1.37137	0.232	0.156	0.645839
ADAMTSL3	2.84385e-17	1.36965	0.552	0.435	1.05686e-12
ELOVL5	0.000434105	1.3673	0.244	0.185	1
RPL30	0.000205911	1.36331	0.239	0.176	1
TMEM150C	7.56786e-18	1.36315	0.516	0.362	2.81244e-13
ANO6	1.06437e-06	1.3606	0.28	0.192	0.0395552
PTPRB	1.42112e-21	1.35904	0.61	0.507	5.28132e-17
ZFAND2B	0.000146485	1.35842	0.261	0.196	1
PGM2L1	2.09345e-22	1.35483	0.635	0.522	7.77987e-18
FOXG1	1.38675e-07	1.35463	0.33	0.234	0.00515358
ATP5ME	0.105419	1.35341	0.16	0.136	1
MAP3K5	4.74784e-20	1.34969	0.567	0.413	1.76444e-15
EME2	0.0284641	1.34849	0.135	0.103	1
NBPF26	0.00242496	1.34836	0.163	0.116	1
P4HA3	8.18002e-10	1.34722	0.343	0.228	3.03994e-05
WDR6	0.000169816	1.34716	0.288	0.221	1
CC2D2B	1.6787e-05	1.34694	0.252	0.176	0.623857
GRAMD1C	2.83366e-06	1.34667	0.282	0.201	0.105307
ZFP37	3.55792e-07	1.34625	0.275	0.181	0.0132223
TP53TG5	5.19629e-06	1.33891	0.268	0.192	0.19311
SLC39A6	1.79605e-05	1.33621	0.254	0.183	0.667466
MTCP1	0.000122376	1.33534	0.268	0.205	1
CEND1	0.792247	1.33468	0.133	0.143	1
GPSM2	3.52397e-09	1.32808	0.392	0.297	0.000130961
ATOX1	0.0320505	1.32304	0.139	0.109	1
NR2F1	1.48091e-10	1.32251	0.535	0.469	5.50352e-06
SLIT2	7.87845e-32	1.32168	0.711	0.509	2.92787e-27
ZNF521	1.75282e-08	1.31715	0.264	0.154	0.0006514
ZNF354C	4.19735e-05	1.31548	0.209	0.136	1
PRKCG	1.05248e-12	1.31531	0.502	0.417	3.91131e-08
DNER	8.4298e-11	1.31454	0.397	0.261	3.13277e-06
PRRT1	0.0696927	1.31325	0.194	0.17	1
SRGAP1	4.31983e-11	1.31228	0.437	0.308	1.60538e-06
MTSS2	0.0153831	1.31223	0.17	0.134	1
BEX3	2.69496e-09	1.30995	0.416	0.315	0.000100153
TAFA1	6.89257e-55	1.30783	0.831	0.525	2.56149e-50
THSD7A	4.57795e-45	1.30727	0.766	0.529	1.7013e-40
RTN4	6.08452e-38	1.30649	0.776	0.694	2.26119e-33
NEK5	6.25039e-07	1.29995	0.3	0.212	0.0232283
DUOX1	2.89923e-06	1.29994	0.419	0.368	0.107744
ENO1	0.153568	1.29879	0.184	0.167	1
ARL6	5.81661e-06	1.29764	0.291	0.21	0.216163
ZHX2	3.59597e-06	1.293	0.264	0.176	0.133637
TOP1MT	0.0053697	1.29113	0.225	0.183	1
PEG10	0.00892735	1.29044	0.185	0.145	1
TP53I11	0.00283058	1.28284	0.175	0.127	1
C3orf49	6.0038e-05	1.28239	0.237	0.167	1
YBX1	0.000129077	1.27936	0.276	0.214	1
KSR1	1.16094e-14	1.27928	0.514	0.395	4.31439e-10
FZD4	0.000407084	1.27786	0.177	0.118	1
COPE	0.00795665	1.27755	0.176	0.136	1
MFSD10	0.000534618	1.27607	0.255	0.199	1
SNN	0.0177045	1.27278	0.151	0.116	1
SPTB	1.39298e-14	1.27146	0.405	0.263	5.17673e-10
DPYSL5	2.06144e-11	1.27113	0.521	0.449	7.66092e-07
IGSF10	1.4438e-08	1.26938	0.305	0.192	0.00053656
CXXC1	0.49609	1.26924	0.115	0.109	1
SDR39U1	0.00280812	1.26924	0.15	0.103	1
C2CD6	0.00299015	1.26556	0.194	0.147	1
PDE5A	5.4137e-07	1.2647	0.583	0.627	0.0201189
RIC8A	0.0954293	1.26144	0.137	0.114	1
SSTR2	9.99524e-06	1.26138	0.268	0.19	0.371453
COPS5	1.14443e-06	1.25574	0.264	0.174	0.0425305
GSDME	0.0049793	1.25487	0.191	0.15	1
ANGPT2	7.72603e-07	1.25481	0.324	0.237	0.0287122
YJEFN3	0.000535463	1.25474	0.235	0.176	1
KIF21B	3.69147e-18	1.25468	0.634	0.571	1.37186e-13
CCDC146	6.28813e-13	1.25329	0.551	0.471	2.33686e-08
HSPA13	0.00114727	1.25155	0.19	0.136	1
ZNF239	0.000881275	1.24792	0.18	0.125	1
GPX4	0.547698	1.24619	0.15	0.17	1
C1R	0.0148634	1.24583	0.212	0.176	1
MGAT4B	0.289016	1.24305	0.14	0.129	1
NDUFA4	0.7749	1.24294	0.141	0.143	1
ZBTB18	1.17747e-12	1.24221	0.567	0.496	4.37584e-08
PTMS	0.0401838	1.24189	0.38	0.388	1
LDHA	0.294616	1.24061	0.122	0.109	1
ATP5PF	0.00609712	1.23411	0.23	0.19	1
RPS29	0.00627731	1.23394	0.259	0.221	1
C12orf40	4.06865e-07	1.22882	0.47	0.429	0.0151203
SCUBE2	0.0231552	1.22699	0.155	0.123	1
CAMKV	3.53765e-11	1.22508	0.545	0.491	1.3147e-06
JUN	0.858149	1.22322	0.155	0.17	1
SCOC	0.243756	1.22316	0.173	0.161	1
ZNF880	0.000898324	1.22137	0.196	0.141	1
DYNLL1	0.000658314	1.2213	0.307	0.25	1
RBMS2	6.50864e-05	1.21934	0.199	0.129	1
CC2D2A	1.09928e-05	1.21826	0.407	0.353	0.408527
NPY1R	4.21241e-20	1.21352	0.698	0.743	1.56546e-15
GLT8D1	6.77893e-06	1.21241	0.295	0.221	0.251925
GPR85	0.00583956	1.21204	0.159	0.116	1
BUB3	0.00107504	1.21143	0.173	0.118	1
GGH	9.79503e-05	1.21094	0.231	0.165	1
PTPRR	1.32716e-44	1.21037	0.816	0.808	4.93213e-40
SLC16A4	2.31921e-07	1.20861	0.306	0.214	0.00861889
CBARP	0.65806	1.20495	0.118	0.116	1
RAB3IP	0.0329646	1.20455	0.229	0.203	1
TMEM132A	3.0901e-07	1.20399	0.403	0.324	0.0114837
UBTF	0.03711	1.20117	0.266	0.241	1
LY86	0.000210345	1.20109	0.276	0.219	1
CYP3A5	0.0022064	1.20028	0.152	0.105	1
EMC4	0.00677365	1.19972	0.151	0.109	1
SLC16A1	1.52752e-06	1.19972	0.244	0.152	0.0567671
SCN7A	0.0123206	1.19761	0.149	0.112	1
JPT1	0.0247729	1.19731	0.245	0.217	1
SLC30A10	0.0050101	1.19716	0.168	0.123	1
CACNA1I	1.30582e-11	1.19638	0.477	0.364	4.85283e-07
HS6ST2	6.24935e-07	1.19457	0.225	0.127	0.0232245
TSPYL4	0.118903	1.19431	0.151	0.132	1
SRSF9	0.0736471	1.19254	0.185	0.161	1
USP6NL	0.00053096	1.19143	0.276	0.219	1
YIPF3	0.046361	1.19134	0.158	0.129	1
PGLYRP1	0.000807828	1.19089	0.184	0.129	1
MUS81	0.000663664	1.19069	0.211	0.154	1
ZFHX3	0.0148894	1.18995	0.263	0.228	1
LENG8	3.55962e-09	1.1897	0.515	0.449	0.000132286
PDE4C	0.000107856	1.1895	0.252	0.188	1
KIAA1217	3.56787e-14	1.18887	0.532	0.402	1.32593e-09
ANO4	0.0425386	1.18865	0.228	0.208	1
STYK1	7.64049e-08	1.18415	0.306	0.203	0.00283943
RFC3	9.28952e-11	1.18336	0.473	0.368	3.45227e-06
PLXND1	5.23577e-09	1.18075	0.528	0.487	0.000194577
ZNF780A	0.00066161	1.179	0.244	0.188	1
PLCH2	0.000292699	1.17813	0.234	0.167	1
HINT1	0.000732449	1.17688	0.265	0.208	1
DCLRE1C	5.32066e-09	1.17568	0.334	0.221	0.000197732
FAM184B	1.18522e-08	1.17103	0.428	0.335	0.000440464
QTRT1	0.000237527	1.17095	0.483	0.469	1
ZNF462	1.83258e-06	1.16756	0.407	0.339	0.0681041
HPS4	2.82802e-07	1.1641	0.489	0.453	0.0105098
NEDD9	0.00182198	1.16342	0.248	0.199	1
ROBO3	0.000196469	1.1624	0.183	0.118	1
METTL3	0.000174936	1.16103	0.248	0.181	1
CSPG5	5.60158e-05	1.16102	0.363	0.31	1
MYLIP	0.000719876	1.16092	0.296	0.252	1
NDUFAF8	6.73048e-07	1.15959	0.262	0.165	0.0250125
SEMA6C	0.0355222	1.15949	0.143	0.112	1
C2CD2L	0.00717561	1.15927	0.255	0.219	1
TET1	1.15734e-06	1.15679	0.399	0.333	0.0430101
SSR2	0.00721857	1.15606	0.189	0.147	1
AP2M1	0.103197	1.15598	0.284	0.272	1
DGKG	0.0127216	1.15462	0.162	0.121	1
PEBP1	0.103455	1.15424	0.301	0.281	1
CLU	0.639657	1.1529	0.271	0.317	1
MT-ND4	0.329174	1.15164	0.261	0.306	1
HRAS	0.279932	1.14649	0.129	0.116	1
MPP3	0.000644257	1.14454	0.193	0.136	1
XKR4	3.97635e-82	1.14443	0.922	0.926	1.47773e-77
PSD2	5.80936e-05	1.14291	0.193	0.123	1
CYTH3	1.75845e-15	1.14256	0.646	0.609	6.53492e-11
PAPPA2	0.00015622	1.14028	0.219	0.152	1
RYR3	2.30469e-25	1.14009	0.725	0.58	8.56491e-21
SMIM10L1	9.45255e-05	1.13753	0.237	0.167	1
DPM2	0.0236416	1.13518	0.136	0.103	1
BNIP2	0.0203283	1.13397	0.202	0.167	1
SRSF2	1.96594e-05	1.13169	0.37	0.299	0.730601
ARL6IP5	0.109089	1.12984	0.255	0.246	1
MT-ND2	9.43634e-05	1.12808	0.182	0.279	1
POLN	0.2558	1.12605	0.133	0.118	1
GABRG1	1.39518e-11	1.12143	0.631	0.643	5.18489e-07
AGBL5	6.05233e-06	1.11937	0.313	0.237	0.224923
CARHSP1	0.00174188	1.1191	0.191	0.141	1
GALNT14	2.83693e-10	1.11638	0.608	0.576	1.05429e-05
TMEM167A	0.00337635	1.1159	0.193	0.145	1
FNDC3B	1.40319e-10	1.1154	0.54	0.48	5.21468e-06
ANKRD6	6.734e-10	1.11307	0.41	0.295	2.50256e-05
PLPPR4	6.10031e-37	1.11291	0.786	0.81	2.26706e-32
DAB1	1.51737e-38	1.11136	0.838	0.734	5.639e-34
ZFP28	0.0441974	1.10936	0.141	0.109	1
ASTN2	1.74514e-56	1.1088	0.866	0.859	6.48546e-52
PLPPR5	1.14633e-15	1.10851	0.624	0.583	4.2601e-11
ECE2	0.00381483	1.10809	0.182	0.136	1
RARRES1	9.92881e-07	1.1077	0.337	0.25	0.0368984
UNC5C	7.9772e-44	1.10761	0.857	0.826	2.96457e-39
FAM133B	0.000732176	1.10525	0.471	0.469	1
TSHR	0.600336	1.10498	0.111	0.107	1
LYRM2	5.39742e-06	1.10392	0.371	0.301	0.200584
RETREG2	0.232414	1.10262	0.184	0.17	1
KIF20B	0.0664522	1.10096	0.15	0.123	1
B3GNT5	0.00211189	1.09994	0.269	0.225	1
SCG3	4.4931e-14	1.09971	0.629	0.6	1.66977e-09
PIK3C2B	0.000442456	1.09876	0.386	0.359	1
HAAO	0.00195282	1.09828	0.223	0.174	1
NTNG2	7.85953e-05	1.09796	0.264	0.192	1
PPP2R5A	1.15209e-06	1.09771	0.383	0.31	0.042815
EBP	0.0632419	1.09554	0.134	0.107	1
MT-CO1	1.18263e-06	1.09375	0.357	0.48	0.04395
PRKD3	0.000187222	1.09304	0.322	0.259	1
PTPRS	2.45375e-31	1.09273	0.801	0.81	9.11888e-27
PARD3	2.14829e-11	1.09122	0.271	0.125	7.98371e-07
SPEG	1.20696e-05	1.09049	0.407	0.35	0.448543
ZNF385D	0.000382718	1.08957	0.291	0.23	1
HNRNPK	0.0602279	1.08896	0.328	0.326	1
PTBP1	0.103772	1.08864	0.184	0.161	1
RIOK1	0.0960839	1.08759	0.137	0.114	1
HMGN1	1.12534e-11	1.08324	0.536	0.458	4.18212e-07
ANKUB1	4.37555e-06	1.08207	0.57	0.58	0.162609
RBM25	0.0220679	1.08002	0.84	0.938	1
STPG4	0.000113476	1.07988	0.232	0.163	1
NTM	5.80623e-73	1.07966	0.927	0.929	2.15777e-68
C1S	1.10676e-05	1.07945	0.413	0.368	0.411306
UCHL1	6.45941e-09	1.07816	0.646	0.618	0.000240051
TTC9B	3.69644e-11	1.07806	0.589	0.562	1.37371e-06
KCNMB3	0.0185102	1.07777	0.163	0.127	1
UBIAD1	0.034726	1.07588	0.143	0.112	1
METRN	0.089473	1.07582	0.176	0.152	1
TMEM168	4.53822e-07	1.07573	0.457	0.406	0.0168654
PCDH10	2.11457e-12	1.07558	0.659	0.665	7.85837e-08
NDC1	0.000338014	1.07315	0.248	0.185	1
DIMT1	0.000245965	1.07109	0.282	0.223	1
LPCAT3	2.1565e-12	1.07068	0.616	0.6	8.01421e-08
MPPED1	1.91334e-15	1.07038	0.669	0.674	7.11053e-11
VASH1	0.000128949	1.0703	0.368	0.308	1
MGST1	4.72282e-06	1.06976	0.45	0.411	0.175514
ITM2B	2.83581e-06	1.06763	0.553	0.558	0.105387
ACAD8	0.0198769	1.0671	0.164	0.127	1
MICOS10	0.000406976	1.06695	0.193	0.127	1
CNIH2	0.47709	1.06641	0.146	0.141	1
ZNF714	3.10476e-05	1.0646	0.352	0.279	1
EEF2	0.588601	1.06422	0.181	0.203	1
MET	3.76721e-06	1.06296	0.469	0.42	0.140001
TMEM108	9.24472e-34	1.06148	0.783	0.645	3.43562e-29
SARAF	0.000693652	1.06096	0.481	0.469	1
COPS7A	0.571951	1.06041	0.141	0.138	1
BRSK1	0.147823	1.06031	0.48	0.522	1
CLDND1	0.0908942	1.05864	0.206	0.185	1
CCDC136	5.70136e-09	1.05723	0.556	0.498	0.00021188
GUK1	0.384635	1.05715	0.202	0.196	1
ANTKMT	6.09563e-05	1.05691	0.322	0.254	1
PAFAH1B3	0.197274	1.05625	0.129	0.114	1
SLC39A11	4.10662e-10	1.05406	0.567	0.491	1.52614e-05
POMGNT1	7.65918e-06	1.05178	0.387	0.317	0.284638
FAM162B	6.51454e-05	1.05151	0.193	0.123	1
LCORL	4.88213e-20	1.0506	0.678	0.549	1.81435e-15
TET2	1.54902e-13	1.0506	0.642	0.618	5.75662e-09
PPP2R1A	0.409532	1.05046	0.273	0.281	1
PPIA	0.226061	1.05013	0.277	0.275	1
CALM3	0.155668	1.04858	0.349	0.339	1
GPC1	0.0160788	1.04783	0.474	0.491	1
SLC22A24	0.719396	1.04594	0.437	0.522	1
GALNT8	1.36989e-05	1.04584	0.421	0.362	0.509092
C12orf42	0.000297225	1.04582	0.217	0.152	1
ARHGDIA	0.924552	1.04489	0.124	0.127	1
SLC25A6	0.165548	1.04392	0.16	0.141	1
LRTM2	0.124656	1.04255	0.14	0.118	1
IVNS1ABP	0.0617536	1.04231	0.227	0.201	1
RAB8B	0.0262284	1.04231	0.198	0.165	1
RASGEF1C	3.17686e-09	1.0415	0.346	0.214	0.000118062
NME3	0.00825401	1.03932	0.348	0.328	1
ASIC1	0.0005063	1.03927	0.239	0.183	1
RCN2	1.49054e-05	1.03798	0.518	0.538	0.553928
GNL3	0.0155213	1.0375	0.301	0.275	1
PFDN5	0.0157483	1.03687	0.213	0.176	1
TTPAL	0.0104545	1.03593	0.234	0.194	1
TGFB2	0.000182517	1.03523	0.22	0.152	1
ENC1	0.678912	1.03377	0.413	0.5	1
TTC7A	1.00026e-09	1.03293	0.549	0.507	3.71725e-05
MT-CO2	0.0113381	1.03233	0.255	0.328	1
AP2S1	0.277168	1.032	0.176	0.163	1
ADI1	0.132115	1.03065	0.131	0.112	1
OTUB1	0.0186433	1.03027	0.186	0.15	1
GCLC	0.304233	1.02998	0.161	0.15	1
RFX2	1.7983e-05	1.02972	0.347	0.277	0.668302
SLC22A17	1.66144e-05	1.02869	0.4	0.33	0.61744
EHBP1L1	0.00327128	1.02774	0.248	0.201	1
PRR7	0.0249014	1.0275	0.178	0.145	1
USP5	0.230216	1.02703	0.136	0.121	1
GMFB	0.0123087	1.02586	0.185	0.145	1
CEMIP2	0.0914984	1.02584	0.217	0.196	1
GPATCH4	0.000914164	1.02567	0.186	0.127	1
L3MBTL1	1.1067e-10	1.02421	0.586	0.562	4.11283e-06
ZNF701	0.039234	1.02413	0.168	0.136	1
RAPH1	7.64373e-23	1.02386	0.715	0.721	2.84064e-18
MOV10	0.0458887	1.02357	0.158	0.127	1
SLC9A9	0.108342	1.02285	0.198	0.25	1
TCTE1	0.135852	1.02253	0.122	0.103	1
RANBP1	0.23702	1.02198	0.126	0.112	1
GDI1	0.00250895	1.02021	0.418	0.386	1
DOK5	9.86434e-10	1.01967	0.56	0.509	3.66588e-05
VDAC2	0.0385304	1.01841	0.187	0.156	1
PRPF38B	0.398805	1.01722	0.33	0.344	1
DNAJA1	0.047073	1.01664	0.215	0.183	1
SSNA1	0.123718	1.01654	0.133	0.112	1
ANTXR2	0.000185975	1.01619	0.249	0.181	1
CDK9	0.352646	1.01484	0.261	0.259	1
SPATA1	7.12569e-05	1.01477	0.254	0.181	1
LMO7	6.66143e-28	1.01457	0.806	0.868	2.47559e-23
VSTM2A	0.00708647	1.01411	0.346	0.328	1
ATP10A	0.000357081	1.01408	0.183	0.118	1
STAG3	0.000215021	1.01339	0.397	0.357	1
OGG1	1.53956e-05	1.01282	0.425	0.382	0.572148
NREP	1.0444e-15	1.01162	0.759	0.806	3.88129e-11
SYCP3	0.00122076	1.01034	0.183	0.129	1
CALY	0.98853	1.00955	0.178	0.19	1
RASGRP1	1.41832e-10	1.009	0.534	0.446	5.2709e-06
NRXN2	0.00166457	1.00876	0.523	0.542	1
BZW1	0.0406404	1.00809	0.275	0.248	1
PODXL2	0.0104028	1.00789	0.294	0.263	1
MAN2B2	0.00650647	1.00773	0.249	0.208	1
RPS6KB2	0.697496	1.00562	0.116	0.127	1
KLHL28	4.62297e-05	1.00546	0.514	0.525	1
PAXX	0.0172359	1.0051	0.166	0.127	1
SERTAD2	3.79848e-07	1.00476	0.496	0.453	0.0141163
ARAP3	0.00039992	1.00406	0.334	0.281	1
ZNF514	6.25776e-05	1.0034	0.193	0.121	1
LRRTM2	0.0166122	1.00317	0.323	0.308	1
GPCPD1	0.000223357	1.00278	0.45	0.444	1
IKBIP	0.000543006	1.0022	0.174	0.114	1
CA10	5.2059e-30	1.00174	0.518	0.201	1.93467e-25
ZNF711	0.00166701	0.999454	0.327	0.283	1
SPCS3	0.000581305	0.999312	0.314	0.259	1
ENKUR	0.0178449	0.998164	0.204	0.167	1
SYT5	0.000686614	0.997331	0.458	0.442	1
LARP7	0.756366	0.996858	0.239	0.25	1
RBM3	0.0226335	0.996451	0.205	0.17	1
ARHGAP23	0.00112819	0.996415	0.279	0.225	1
NCDN	0.0265258	0.996039	0.217	0.179	1
CLK1	1.33451e-05	0.995547	0.365	0.299	0.495943
CPVL	0.0571641	0.99456	0.131	0.103	1
CYP51A1	0.00413682	0.994413	0.367	0.339	1
KDELR1	0.300751	0.993999	0.149	0.138	1
COX4I1	0.0380538	0.993888	0.136	0.105	1
GNG4	1.03181e-05	0.992755	0.187	0.103	0.383451
TYW5	0.00511351	0.99229	0.276	0.237	1
CCDC18	0.0444214	0.991306	0.24	0.212	1
FASN	0.810974	0.991134	0.113	0.114	1
RAB23	0.0154805	0.990807	0.154	0.116	1
TOMM20	0.0597667	0.990286	0.353	0.348	1
ABCB6	0.946226	0.989735	0.138	0.145	1
LRGUK	2.22493e-05	0.989325	0.29	0.208	0.82685
TKT	0.298102	0.988526	0.207	0.196	1
TMEM104	0.0425794	0.987704	0.146	0.116	1
P2RY6	0.0552792	0.987676	0.203	0.176	1
EIF1AX	0.0458251	0.986988	0.316	0.299	1
PRKAR1A	0.260348	0.986761	0.325	0.335	1
ECSIT	0.00878383	0.986059	0.343	0.321	1
DIAPH2	1.00357e-18	0.985189	0.707	0.656	3.72957e-14
EML1	4.05362e-06	0.983852	0.432	0.373	0.150645
GHITM	0.432827	0.983634	0.17	0.194	1
KIFC2	0.00210165	0.983377	0.509	0.525	1
SERPINF1	0.0488075	0.983198	0.225	0.199	1
CGGBP1	9.67856e-06	0.983047	0.485	0.46	0.359684
ZNF578	0.0614132	0.982792	0.152	0.125	1
C1GALT1	1.76807e-09	0.982332	0.552	0.502	6.57067e-05
SLC16A2	1.38754e-05	0.980072	0.389	0.321	0.51565
FSD2	0.00058221	0.979811	0.183	0.123	1
WNT5B	0.0543536	0.979685	0.205	0.179	1
CLPP	0.304017	0.979672	0.124	0.112	1
SPRYD3	0.71454	0.979596	0.107	0.105	1
MFAP3L	0.00414744	0.979413	0.333	0.301	1
FILIP1L	0.00307511	0.979157	0.551	0.605	1
SREK1	0.117153	0.979096	0.544	0.603	1
NUP210L	0.0230713	0.977048	0.169	0.134	1
POLI	0.011086	0.976703	0.275	0.241	1
RFK	0.267581	0.976177	0.132	0.118	1
CACNA1G	3.17211e-06	0.9761	0.544	0.531	0.117885
C16orf95	1.00183e-09	0.975216	0.382	0.268	3.7231e-05
TUBB4A	0.357293	0.972096	0.142	0.167	1
PDIA2	0.0557996	0.970907	0.196	0.25	1
SEC14L2	0.00127493	0.970142	0.394	0.359	1
OMG	3.07727e-05	0.969611	0.434	0.386	1
POP5	0.26681	0.969026	0.116	0.103	1
SLC22A8	0.184166	0.968618	0.379	0.406	1
SEZ6	0.00854444	0.968562	0.305	0.275	1
NFIB	1.79973e-09	0.967846	0.411	0.275	6.68834e-05
BEX4	0.118872	0.967423	0.358	0.368	1
SLC30A3	6.18889e-06	0.967214	0.494	0.482	0.229998
DPY19L1	1.73347e-16	0.966341	0.759	0.819	6.44208e-12
ETV6	1.3604e-06	0.964658	0.539	0.498	0.0505567
PURG	1.62448e-07	0.962775	0.559	0.558	0.00603706
PCDH19	0.000144097	0.962271	0.424	0.382	1
MCRIP1	0.132241	0.961236	0.194	0.174	1
MAT2B	0.0149827	0.960386	0.146	0.107	1
RDH14	0.0174671	0.959857	0.169	0.129	1
ZNF571	0.00276185	0.959779	0.25	0.203	1
LUC7L3	3.21994e-16	0.959257	0.933	0.982	1.19663e-11
CTSB	0.00680206	0.958727	0.378	0.364	1
AUP1	0.373227	0.957842	0.145	0.136	1
OSTC	0.0622157	0.956189	0.141	0.114	1
IFIT3	0.00182232	0.956122	0.219	0.17	1
MALRD1	0.00303695	0.955761	0.178	0.129	1
FBXW7	1.22182e-47	0.954359	0.887	0.915	4.54066e-43
FAM3C	0.0140123	0.954132	0.379	0.366	1
YWHAB	0.795394	0.953804	0.389	0.413	1
NECAB3	0.00508406	0.953133	0.321	0.286	1
NOC2L	0.149629	0.95287	0.23	0.219	1
LIN28B	1.93699e-05	0.952756	0.282	0.203	0.719845
WWC1	1.10975e-08	0.952594	0.573	0.538	0.000412415
KHK	0.0564859	0.951886	0.135	0.107	1
AP1S1	0.968354	0.951791	0.156	0.163	1
ZNF546	0.00246362	0.951128	0.332	0.295	1
FAAP100	0.528384	0.950324	0.101	0.114	1
TMEM59L	6.2433e-10	0.949252	0.606	0.542	2.3202e-05
PLD5	1.74241e-08	0.947022	0.245	0.127	0.00064753
DNAH17	0.0170136	0.946593	0.182	0.145	1
MAK	0.000338976	0.945788	0.504	0.529	1
ADGRB1	0.00191528	0.944485	0.507	0.513	1
C2orf88	0.0177654	0.944083	0.299	0.27	1
PRNP	0.031394	0.94386	0.377	0.362	1
ZNF850	0.0971854	0.940949	0.14	0.118	1
FAM135B	6.65576e-05	0.940939	0.37	0.304	1
PRKCA	3.01428e-12	0.939992	0.656	0.589	1.1202e-07
AGAP2	0.234677	0.939128	0.378	0.402	1
RAB11A	6.65531e-07	0.939118	0.644	0.723	0.0247331
HECTD2	1.00759e-17	0.93868	0.696	0.67	3.7445e-13
ABHD14A	0.0291194	0.938121	0.264	0.239	1
MATK	0.108145	0.937368	0.301	0.295	1
TMEM196	2.80149e-10	0.937344	0.378	0.246	1.04112e-05
SRPK1	1.17002e-12	0.936301	0.669	0.71	4.34816e-08
ATP5F1D	0.758903	0.934659	0.174	0.179	1
EMC7	0.105806	0.933563	0.159	0.136	1
HIP1R	0.0635067	0.932428	0.212	0.188	1
GNB4	0.0490376	0.931159	0.174	0.143	1
TTYH1	9.95168e-05	0.930377	0.476	0.467	1
CDC7	0.000362426	0.927399	0.32	0.263	1
BIVM	4.65713e-05	0.926995	0.393	0.335	1
NSMF	0.378881	0.926898	0.306	0.317	1
RIMKLB	0.00406755	0.925774	0.351	0.315	1
SGF29	0.00343193	0.925635	0.338	0.306	1
SURF6	0.729001	0.925553	0.134	0.132	1
SDK1	8.17133e-20	0.925074	0.663	0.489	3.03671e-15
DUSP14	0.0926077	0.924867	0.196	0.174	1
SPRYD4	0.000890723	0.924341	0.173	0.116	1
ZBTB8A	0.007794	0.923353	0.338	0.31	1
METAP1	0.194053	0.923141	0.276	0.277	1
PPP1CC	0.779335	0.92275	0.17	0.174	1
MRPL32	0.15947	0.922606	0.215	0.203	1
ITGA9	4.89725e-09	0.921062	0.579	0.547	0.000181997
TTC9	0.0466916	0.920818	0.162	0.134	1
LAMA2	0.00012682	0.920481	0.393	0.339	1
BTG3	0.0499053	0.919679	0.193	0.163	1
VWDE	0.530349	0.919606	0.192	0.194	1
SCG5	2.35561e-05	0.91906	0.558	0.551	0.875415
ARL1	0.627157	0.917324	0.143	0.161	1
CSMD2	1.77961e-44	0.914738	0.888	0.935	6.61356e-40
MBP	0.845406	0.912866	0.282	0.31	1
PHLDB1	0.926561	0.911158	0.161	0.167	1
INTS1	0.428923	0.910815	0.319	0.335	1
TMSB10	0.0241046	0.910575	0.174	0.228	1
NPM1	0.0163509	0.910295	0.267	0.237	1
SLC16A3	0.00346935	0.909919	0.174	0.125	1
PSMA7	0.540464	0.909844	0.198	0.223	1
ZNF446	0.192754	0.909691	0.127	0.109	1
GNPTAB	4.23131e-18	0.909391	0.713	0.705	1.57248e-13
HACD4	0.045812	0.907155	0.158	0.127	1
TK2	0.00311142	0.906906	0.318	0.275	1
PCED1A	0.1006	0.906661	0.138	0.114	1
IFNGR1	0.0356436	0.905757	0.191	0.158	1
COX18	0.0155848	0.904952	0.211	0.174	1
STRADB	0.00160828	0.904626	0.48	0.493	1
WBP1	0.121581	0.903294	0.151	0.127	1
TIAM1	2.57136e-15	0.903123	0.707	0.699	9.55595e-11
LMF2	0.816396	0.902663	0.151	0.154	1
UBE2Q2	0.00257901	0.902605	0.425	0.404	1
ENTPD7	0.0310638	0.901254	0.16	0.127	1
ZNF85	0.118824	0.900247	0.166	0.145	1
ZNF696	0.390036	0.899842	0.136	0.127	1
RBM15	0.156186	0.898223	0.18	0.161	1
MAP1LC3B	0.581009	0.898145	0.168	0.188	1
BEX5	0.601733	0.897911	0.105	0.116	1
BIN1	0.0334547	0.897151	0.523	0.583	1
ZEB2	2.55859e-21	0.896992	0.807	0.848	9.50848e-17
LNX2	0.04843	0.896929	0.264	0.243	1
MSMO1	0.0923932	0.895914	0.197	0.17	1
PRB1	0.0827521	0.895692	0.179	0.156	1
TG	0.00109996	0.895068	0.192	0.136	1
B4GALNT1	0.0647993	0.894967	0.282	0.259	1
TUBA1B	0.765725	0.89477	0.297	0.328	1
ZNF527	0.520496	0.894406	0.128	0.123	1
GDA	9.39394e-06	0.894283	0.512	0.487	0.349107
TSPAN14	0.150011	0.893367	0.406	0.442	1
SLC26A5	0.0430258	0.893258	0.157	0.127	1
MAMDC2	0.0880512	0.892657	0.18	0.156	1
DHX33	0.00667878	0.892578	0.226	0.183	1
TRPC4	1.01442e-06	0.892535	0.514	0.462	0.0376987
ACTA2	0.341372	0.892173	0.188	0.181	1
PPP1CB	9.63965e-06	0.89199	0.536	0.538	0.358238
GCSH	0.159517	0.891681	0.234	0.223	1
CYB561D1	0.0642949	0.891355	0.279	0.263	1
ZNF274	0.0607033	0.891053	0.202	0.174	1
PANX2	0.094603	0.890329	0.136	0.112	1
IMPG2	0.765084	0.888928	0.141	0.143	1
PIP4K2A	0.00186828	0.886208	0.388	0.348	1
DCAF15	0.0482851	0.885389	0.249	0.221	1
USP1	0.429209	0.884924	0.183	0.179	1
PPP1R12C	0.648826	0.88475	0.242	0.275	1
NAGK	0.19517	0.884371	0.25	0.239	1
UBXN1	0.815213	0.883608	0.131	0.134	1
STUB1	0.438672	0.883421	0.148	0.138	1
SAMD5	2.69995e-09	0.883132	0.582	0.502	0.000100338
DCAF6	3.43819e-19	0.883014	0.734	0.728	1.27774e-14
MUTYH	0.161313	0.882395	0.133	0.114	1
VPS16	0.90294	0.881426	0.149	0.154	1
TMED7	0.573237	0.878237	0.133	0.129	1
SLC12A9	0.0430435	0.877601	0.143	0.112	1
PGAP3	0.0340128	0.876919	0.278	0.254	1
NKAIN3	2.3127e-29	0.87646	0.831	0.819	8.59469e-25
ATXN7L3B	0.259199	0.874758	0.262	0.257	1
SEMA6D	3.1898e-24	0.873833	0.798	0.719	1.18542e-19
SAMHD1	0.203006	0.873244	0.198	0.185	1
LANCL2	3.52844e-07	0.873233	0.518	0.475	0.0131127
ZNF611	0.00140356	0.873188	0.408	0.377	1
CTNNA1	0.00660532	0.873117	0.544	0.594	1
CCDC122	0.000846966	0.872356	0.23	0.17	1
UPP2	1.27494e-16	0.872205	0.715	0.661	4.73805e-12
MMP24OS	0.00865559	0.871689	0.378	0.362	1
POU3F2	0.0357329	0.871067	0.287	0.261	1
LRRC39	0.0366196	0.870856	0.192	0.158	1
RDX	0.00713747	0.870403	0.458	0.46	1
TCEAL7	0.947411	0.869682	0.163	0.17	1
LIG4	0.559954	0.869361	0.114	0.107	1
ERMARD	0.0838046	0.868948	0.269	0.252	1
MRPL27	0.00471959	0.868135	0.148	0.103	1
IPO13	0.282627	0.868002	0.117	0.138	1
NLRC3	0.0813368	0.867426	0.127	0.103	1
GPSM1	0.757564	0.867182	0.187	0.192	1
ARPP21	7.97052e-71	0.866595	0.954	0.987	2.96209e-66
LMO3	2.12604e-09	0.865411	0.662	0.699	7.90099e-05
NT5DC3	4.13459e-06	0.865081	0.387	0.31	0.153654
PRKCQ	0.175104	0.863135	0.162	0.143	1
SLC6A11	0.00388095	0.862664	0.371	0.339	1
SASH1	3.89586e-05	0.862097	0.512	0.489	1
LIG1	0.19708	0.861541	0.174	0.156	1
HECTD3	0.992948	0.861521	0.111	0.114	1
RANBP6	0.238411	0.860504	0.139	0.123	1
PSMC3	0.166087	0.859431	0.135	0.116	1
PROSER3	0.266185	0.858652	0.173	0.161	1
REC114	0.563711	0.858176	0.107	0.103	1
MRPL43	0.541133	0.857672	0.128	0.123	1
GRK2	0.0845379	0.857643	0.157	0.196	1
CPNE7	0.00359918	0.856924	0.239	0.185	1
SLC35E3	2.41582e-06	0.856518	0.593	0.596	0.0897793
FBXL13	8.91682e-06	0.854815	0.574	0.587	0.331376
RABEP2	0.594843	0.854436	0.11	0.105	1
COX5B	0.429094	0.854122	0.155	0.147	1
TOMM6	0.267717	0.853184	0.128	0.114	1
CSAD	1.00781e-10	0.852407	0.67	0.708	3.74532e-06
UCKL1	0.0195208	0.852308	0.155	0.116	1
CENPO	0.125381	0.852253	0.143	0.123	1
KCNJ2	0.182897	0.852251	0.125	0.107	1
RUNX1T1	1.52133e-16	0.851618	0.803	0.855	5.65374e-12
CLN5	0.0103584	0.851358	0.296	0.259	1
ZNF337	4.57304e-08	0.850828	0.607	0.621	0.00169948
MTCH1	0.278868	0.850364	0.418	0.453	1
TMEM132D	2.44536e-31	0.850211	0.866	0.81	9.08769e-27
CAMK2N1	7.63994e-14	0.850143	0.738	0.775	2.83923e-09
RGN	0.0905839	0.849952	0.134	0.109	1
SDC3	0.899448	0.849284	0.235	0.25	1
EXOSC6	0.206362	0.848341	0.198	0.181	1
TRO	0.736403	0.847958	0.175	0.192	1
LIPE	0.0262125	0.846364	0.241	0.208	1
MTA1	0.65897	0.845681	0.211	0.217	1
RECK	5.40341e-05	0.845528	0.51	0.502	1
FBXL6	0.31613	0.845413	0.152	0.141	1
ACADVL	0.551292	0.843875	0.347	0.373	1
AP1G2	0.720907	0.84346	0.334	0.359	1
SIAH3	0.240099	0.843319	0.334	0.348	1
CCDC65	0.000462394	0.840888	0.52	0.558	1
TIMP3	0.00107876	0.840748	0.488	0.48	1
PHLPP1	1.39478e-09	0.840481	0.669	0.701	5.18341e-05
CCDC192	0.459885	0.840368	0.232	0.234	1
PCDH20	0.194925	0.839978	0.29	0.29	1
GRM2	0.0971167	0.83952	0.197	0.172	1
ADAMTSL1	0.10909	0.839425	0.208	0.185	1
SDK2	0.0609065	0.839389	0.168	0.141	1
C1orf52	0.00078932	0.839266	0.395	0.362	1
CEP170B	0.492057	0.838036	0.165	0.188	1
GRIK4	4.45028e-08	0.837522	0.606	0.545	0.00165386
CAMSAP3	0.932935	0.837488	0.227	0.248	1
UFC1	0.23091	0.836913	0.136	0.121	1
PPP1R1A	0.8811	0.835351	0.115	0.123	1
CFL1	0.831252	0.834955	0.385	0.442	1
PSMA4	0.337457	0.833713	0.211	0.203	1
ERI1	0.12712	0.833623	0.161	0.136	1
MSH6	0.0299754	0.832514	0.338	0.321	1
BCORL1	0.988452	0.832352	0.119	0.123	1
TMED2	0.308034	0.831962	0.166	0.154	1
INTS7	0.0288914	0.831611	0.376	0.375	1
MYDGF	0.239075	0.83125	0.226	0.219	1
CHD3	0.585707	0.82893	0.481	0.542	1
RAD51B	0.0185065	0.82779	0.366	0.339	1
SF3A1	0.62386	0.826392	0.136	0.134	1
ZMIZ2	0.0603605	0.825707	0.446	0.478	1
RALGAPA2	1.13474e-08	0.825454	0.682	0.705	0.000421705
ESRRA	0.765537	0.825301	0.164	0.179	1
ZNF565	4.55488e-05	0.82526	0.51	0.493	1
ASRGL1	0.0512659	0.824571	0.323	0.308	1
PIP5K1B	2.26338e-06	0.823215	0.553	0.533	0.0841139
DHRS4L2	0.115931	0.821748	0.167	0.145	1
PIGC	0.103539	0.82095	0.272	0.259	1
CYSTM1	0.0214898	0.820877	0.375	0.371	1
YKT6	0.513064	0.82025	0.12	0.112	1
SCAMP4	0.00271843	0.816799	0.221	0.17	1
PRICKLE2	1.33523e-33	0.81649	0.864	0.935	4.96213e-29
HMGCS1	0.668792	0.815665	0.294	0.326	1
PLA2G15	0.271713	0.81534	0.148	0.132	1
RCBTB2	0.623679	0.815299	0.169	0.167	1
ALK	0.0169969	0.814601	0.215	0.174	1
PNMA1	0.018669	0.814431	0.208	0.17	1
TMEM259	0.0425841	0.814356	0.425	0.442	1
RNF213	0.00329677	0.813201	0.463	0.462	1
HPS3	0.279642	0.81281	0.229	0.223	1
PML	0.0671108	0.812584	0.137	0.109	1
WDR13	0.121969	0.812446	0.224	0.201	1
SLITRK5	1.07685e-07	0.812238	0.609	0.641	0.0040019
GRINA	0.20707	0.811978	0.229	0.217	1
CALU	0.00085307	0.811737	0.402	0.373	1
C10orf88	0.154418	0.811723	0.211	0.196	1
SNRNP27	0.797602	0.811385	0.13	0.129	1
SNRK	0.0156631	0.811326	0.435	0.446	1
NPEPL1	0.0861037	0.809876	0.379	0.388	1
BTN2A1	0.633951	0.808347	0.171	0.17	1
JAG2	0.226744	0.808261	0.214	0.199	1
MTFR1	0.000286467	0.808176	0.324	0.266	1
SEZ6L2	1.04817e-06	0.807979	0.619	0.625	0.0389531
CUL9	0.0063512	0.80763	0.461	0.469	1
CHDH	0.0635638	0.807366	0.178	0.15	1
COL11A2	0.420363	0.806851	0.107	0.123	1
KDM7A	0.149544	0.806763	0.391	0.408	1
UQCR11	0.774928	0.806322	0.176	0.192	1
R3HDM1	7.84338e-90	0.806059	0.97	0.991	2.91483e-85
PIGT	0.652565	0.804859	0.138	0.152	1
MCOLN1	0.30972	0.80345	0.206	0.194	1
DVL1	0.828528	0.803348	0.152	0.154	1
MYOT	0.0642347	0.802405	0.169	0.143	1
SMARCA1	3.45946e-05	0.802141	0.594	0.612	1
ZNF418	0.16378	0.801444	0.173	0.154	1
ILDR2	5.16093e-05	0.801223	0.495	0.455	1
HPCA	0.0771771	0.800876	0.375	0.377	1
ECHS1	0.809136	0.799629	0.142	0.152	1
ARF3	0.813533	0.798153	0.349	0.384	1
HAUS1	0.110139	0.798148	0.128	0.105	1
KIF26B	1.71095e-06	0.797445	0.303	0.203	0.0635839
RSPH9	0.000564015	0.797357	0.221	0.156	1
FAM20A	0.679299	0.79701	0.148	0.163	1
UBE2A	0.48276	0.796989	0.137	0.129	1
FAM151B	0.0397433	0.796363	0.319	0.299	1
ANO8	0.348072	0.795694	0.14	0.129	1
ZNF428	0.306031	0.795494	0.204	0.192	1
GNAZ	0.259644	0.795447	0.241	0.232	1
TMEM30A	0.131021	0.795297	0.327	0.319	1
KIF22	0.322469	0.795039	0.129	0.116	1
CMBL	0.418042	0.794557	0.12	0.112	1
GNE	0.0230144	0.794282	0.317	0.295	1
RBMS3	0.0219302	0.794223	0.41	0.384	1
CLUH	0.577542	0.793931	0.152	0.145	1
MT-ND5	6.49379e-14	0.793855	0.156	0.306	2.41329e-09
NONO	0.263401	0.793687	0.232	0.223	1
STMN1	0.0014985	0.793373	0.623	0.679	1
GSS	0.0620157	0.792947	0.228	0.203	1
AIDA	0.246988	0.792756	0.19	0.176	1
ZNF75A	0.114356	0.792633	0.435	0.464	1
DTD2	0.114228	0.792282	0.146	0.123	1
DCTN1	0.832714	0.79207	0.4	0.442	1
TTN	0.0162078	0.791917	0.456	0.442	1
PIPOX	0.367314	0.791732	0.16	0.152	1
LY6E	0.433119	0.791612	0.165	0.19	1
USP12	0.000677491	0.791453	0.477	0.46	1
SAMM50	0.434577	0.791347	0.221	0.217	1
RHBDL2	0.0460367	0.791298	0.313	0.299	1
PRKD2	0.914923	0.790559	0.126	0.129	1
TMEM179B	0.0199613	0.789161	0.254	0.219	1
KCNN3	0.0106266	0.788087	0.42	0.413	1
CHRNA4	0.453246	0.787577	0.104	0.118	1
F5	0.229215	0.787218	0.141	0.125	1
ZNF713	0.00526108	0.787132	0.41	0.384	1
RTCA	0.923163	0.786157	0.287	0.312	1
ACAP3	6.60635e-07	0.785648	0.647	0.674	0.0245512
NUP43	0.412866	0.785287	0.135	0.125	1
MCHR2	5.24892e-08	0.78517	0.685	0.703	0.00195066
NEB	0.823299	0.78509	0.106	0.105	1
RUVBL1	0.113701	0.785031	0.199	0.174	1
BORCS7	0.586685	0.784273	0.217	0.219	1
CALM1	0.036678	0.784171	0.733	0.826	1
NDUFC1	0.951623	0.783995	0.148	0.154	1
ZNF682	0.116884	0.783229	0.297	0.288	1
LYG1	0.243945	0.782863	0.149	0.134	1
U2AF2	0.793468	0.782485	0.14	0.15	1
CCDC14	0.00945789	0.782206	0.559	0.614	1
SLC25A29	0.516337	0.782096	0.243	0.246	1
CAMLG	0.623982	0.78153	0.327	0.348	1
KIF5B	0.862178	0.78137	0.395	0.446	1
MCF2	0.791184	0.781022	0.207	0.225	1
SERINC5	2.44078e-06	0.779863	0.617	0.641	0.0907066
CMTM1	0.123899	0.779802	0.228	0.212	1
TPM1	0.0291424	0.779669	0.491	0.511	1
ZNF550	0.328767	0.779377	0.147	0.136	1
EIF2B2	0.341511	0.778653	0.143	0.132	1
COX6C	0.6236	0.778548	0.19	0.21	1
LDLRAD4	2.41012e-34	0.77779	0.906	0.944	8.95674e-30
GLT8D2	0.00445666	0.777786	0.368	0.337	1
FIS1	0.895137	0.777713	0.15	0.154	1
CELSR3	0.433184	0.777051	0.154	0.176	1
CABLES1	0.00117363	0.776559	0.497	0.489	1
BTBD6	0.676757	0.776068	0.138	0.136	1
PPARG	0.189533	0.775968	0.246	0.228	1
R3HCC1	0.868456	0.775662	0.113	0.121	1
MPC2	0.426781	0.775581	0.203	0.196	1
ATAD5	0.00183851	0.775348	0.453	0.451	1
MAPK12	0.0451135	0.775293	0.133	0.172	1
LSM4	0.458828	0.775208	0.115	0.132	1
NDUFAF4	0.279063	0.774652	0.218	0.208	1
PELI1	0.0230747	0.773876	0.381	0.371	1
ZFAND6	0.00685433	0.773178	0.287	0.241	1
HNRNPDL	3.42819e-15	0.773135	0.771	0.846	1.27402e-10
MGAT4C	1.83663e-56	0.772938	0.809	0.35	6.82548e-52
SLC14A2	0.055868	0.772861	0.15	0.121	1
DALRD3	0.00582934	0.772215	0.233	0.188	1
ABHD17A	0.02996	0.772172	0.197	0.254	1
TRIR	0.211004	0.77158	0.257	0.246	1
WRN	3.7853e-09	0.771015	0.658	0.674	0.000140673
MDH2	0.150599	0.770742	0.149	0.183	1
CDHR2	0.36659	0.770488	0.161	0.154	1
NR1D1	0.989454	0.769851	0.122	0.127	1
SEPTIN7	3.18152e-19	0.769229	0.804	0.871	1.18235e-14
PPP4C	0.433184	0.768743	0.117	0.107	1
CHP1	0.0525031	0.768239	0.282	0.259	1
ZNF804A	0.00203308	0.768078	0.262	0.208	1
CCDC137	0.956315	0.767881	0.113	0.116	1
WNT10B	0.0591762	0.767036	0.15	0.123	1
MRPL50	0.730686	0.76691	0.11	0.107	1
CCT5	0.535789	0.766768	0.209	0.21	1
AOAH	0.237717	0.766668	0.222	0.208	1
NME2	0.134029	0.766573	0.123	0.152	1
FREM3	0.164485	0.766542	0.196	0.179	1
PODXL	0.0392235	0.766048	0.139	0.107	1
NUS1	0.000698938	0.76595	0.504	0.513	1
ZNF432	0.899103	0.76582	0.26	0.283	1
PLEKHH2	0.264678	0.765572	0.126	0.112	1
MPLKIP	0.577087	0.765224	0.209	0.212	1
NUP50	0.209968	0.765113	0.289	0.281	1
LRP8	0.782069	0.765103	0.375	0.422	1
CDK16	0.415528	0.764996	0.109	0.125	1
DACT3	0.156091	0.764623	0.214	0.199	1
ALG12	0.442417	0.76444	0.12	0.112	1
DOCK7	8.68263e-09	0.764156	0.681	0.741	0.000322673
ZDHHC8	0.0678771	0.763282	0.405	0.408	1
DPH7	0.21434	0.763126	0.254	0.248	1
AP1AR	0.0215672	0.762754	0.311	0.288	1
FUCA2	0.121384	0.762561	0.183	0.161	1
DGAT1	0.895483	0.762176	0.128	0.132	1
CLEC2D	0.0160033	0.761656	0.157	0.116	1
CENPT	0.576216	0.761634	0.271	0.286	1
CDC34	0.658686	0.761518	0.126	0.123	1
ICAM5	0.956358	0.760082	0.285	0.31	1
NCAN	5.90114e-07	0.759772	0.622	0.632	0.0219304
CKLF	0.190205	0.75957	0.33	0.33	1
VPS52	0.829958	0.759553	0.166	0.17	1
EGLN2	0.656151	0.759503	0.134	0.129	1
TMEM179	0.0320597	0.759192	0.468	0.5	1
REXO2	0.185343	0.7591	0.239	0.225	1
DDX5	1.16779e-08	0.758928	0.715	0.786	0.000433986
MBOAT2	9.99102e-10	0.758703	0.645	0.612	3.71296e-05
NDST2	0.785006	0.758368	0.143	0.154	1
AXIN2	0.29316	0.757534	0.239	0.232	1
RFNG	0.590113	0.757243	0.242	0.246	1
ECT2L	0.278181	0.756768	0.119	0.105	1
SYPL1	0.132111	0.756063	0.155	0.132	1
IL17RA	0.258841	0.755732	0.198	0.183	1
DONSON	0.0463706	0.755263	0.234	0.205	1
ZC3H12C	0.253984	0.754818	0.273	0.27	1
ATF7IP	0.00123577	0.754013	0.58	0.634	1
UBE2M	0.490285	0.753379	0.105	0.118	1
PPP1R35	0.605358	0.752937	0.109	0.105	1
SLC8B1	0.419951	0.752927	0.279	0.286	1
OSBPL5	0.0396859	0.750485	0.409	0.411	1
TSPOAP1	0.000710351	0.750236	0.603	0.647	1
CNTROB	0.0954456	0.749986	0.101	0.129	1
CELF2	1.32439e-102	0.749768	0.982	0.993	4.92183e-98
CANX	0.358335	0.748843	0.412	0.451	1
ENDOD1	0.952799	0.747836	0.14	0.147	1
SPEF1	0.432888	0.74758	0.187	0.183	1
SLIT3	5.79403e-15	0.746999	0.371	0.176	2.15323e-10
BAZ1A	0.458314	0.746701	0.156	0.176	1
RAB3B	0.0391156	0.74664	0.221	0.185	1
MDP1	0.635394	0.746638	0.107	0.103	1
TMEM184C	0.0943184	0.746604	0.302	0.288	1
ASTE1	0.287074	0.74645	0.145	0.132	1
ZNF583	0.0736453	0.745893	0.373	0.377	1
MAGEF1	0.145907	0.745631	0.142	0.121	1
SEPTIN5	0.722709	0.744947	0.158	0.158	1
DEPTOR	0.306075	0.744821	0.227	0.221	1
HCFC1	0.763182	0.744565	0.101	0.107	1
CD46	0.000143542	0.744467	0.599	0.632	1
SLIRP	0.039449	0.744158	0.345	0.337	1
EDA	0.191443	0.743915	0.305	0.295	1
KBTBD4	0.192703	0.74376	0.127	0.109	1
SELENOW	0.647413	0.743234	0.481	0.567	1
PBX4	0.0117056	0.742666	0.337	0.31	1
HIKESHI	0.0376319	0.742375	0.309	0.29	1
AFDN	0.000228261	0.74189	0.688	0.777	1
NUBP1	0.251009	0.741798	0.281	0.286	1
PABPC4	0.0182012	0.741175	0.142	0.19	1
REEP2	0.00089029	0.740621	0.563	0.58	1
ATF4	0.586397	0.740315	0.174	0.172	1
EPHB2	0.0039479	0.740022	0.528	0.551	1
CIC	0.211991	0.739997	0.161	0.145	1
GPR68	0.227536	0.739918	0.127	0.112	1
SDF4	0.0482186	0.739548	0.385	0.384	1
ZNF177	0.252985	0.739203	0.169	0.154	1
RPN1	0.483901	0.738639	0.3	0.317	1
CSK	0.797658	0.737662	0.101	0.107	1
DEPDC4	0.0673768	0.737643	0.138	0.109	1
EIF5	0.379049	0.737159	0.35	0.417	1
ADGRB2	0.460062	0.736922	0.458	0.558	1
ZNF737	0.0185168	0.736779	0.42	0.413	1
DGKH	1.00016e-06	0.736067	0.704	0.772	0.0371689
TMEM240	0.683698	0.735751	0.222	0.232	1
DDX39B	0.0863658	0.735318	0.471	0.516	1
DGKE	2.92644e-08	0.73463	0.633	0.69	0.00108755
RFC2	0.67493	0.73456	0.12	0.116	1
IFT80	0.000909922	0.73408	0.532	0.56	1
STK17A	0.266953	0.731505	0.246	0.239	1
KMT5C	0.685667	0.73133	0.12	0.118	1
HS3ST1	0.26245	0.731007	0.157	0.143	1
CCDC28B	0.651428	0.730754	0.12	0.116	1
MFSD4B	0.000294021	0.730089	0.638	0.746	1
KLF7	6.99115e-05	0.729873	0.535	0.511	1
GABARAPL2	0.139152	0.729593	0.152	0.188	1
COL27A1	0.526765	0.729579	0.113	0.127	1
RIDA	0.406446	0.729556	0.146	0.136	1
ZNF708	0.000234172	0.729435	0.551	0.583	1
SNRNP48	0.890924	0.729232	0.115	0.121	1
THRA	0.567878	0.729097	0.461	0.54	1
LRFN4	0.722287	0.72898	0.157	0.156	1
ARGLU1	3.80202e-19	0.728925	0.847	0.92	1.41294e-14
GSTO1	0.647294	0.728119	0.12	0.116	1
ZNF124	0.00347949	0.727808	0.328	0.286	1
DDX20	0.198472	0.727363	0.191	0.176	1
CDH4	0.69556	0.727272	0.265	0.295	1
BOC	0.126568	0.727189	0.15	0.127	1
ATP1A1	0.0027085	0.72607	0.618	0.672	1
ZNF692	0.494765	0.725593	0.248	0.252	1
DNAJB2	0.849286	0.725319	0.247	0.268	1
LGI4	0.0185614	0.725153	0.505	0.536	1
METTL8	0.359032	0.724762	0.238	0.232	1
CEP290	1.12812e-06	0.724684	0.73	0.779	0.0419245
BDP1	4.28821e-07	0.724427	0.866	0.942	0.0159363
PCTP	0.690173	0.723062	0.163	0.179	1
CD302	0.0264525	0.723007	0.24	0.205	1
ADSL	0.513234	0.721706	0.215	0.243	1
TBC1D31	0.349576	0.721593	0.3	0.306	1
MAP4	0.00185306	0.72148	0.618	0.665	1
ZUP1	0.0989044	0.720958	0.303	0.29	1
SLC22A23	1.48689e-07	0.720438	0.689	0.739	0.00552573
FAM131A	0.0257342	0.720338	0.43	0.442	1
CCDC191	0.0657247	0.720224	0.421	0.433	1
TXNDC15	0.0984262	0.719924	0.387	0.397	1
PKDCC	0.263338	0.719478	0.162	0.194	1
CALN1	4.72611e-22	0.718863	0.829	0.779	1.75636e-17
ZKSCAN7	0.333248	0.718281	0.149	0.138	1
MBIP	0.33173	0.718246	0.259	0.257	1
SYNGAP1	5.50443e-06	0.718001	0.585	0.58	0.204561
PGLS	0.297921	0.71789	0.145	0.132	1
SGSM3	0.722657	0.717635	0.299	0.328	1
ZBTB41	0.350201	0.717474	0.34	0.353	1
SRD5A3	0.0823544	0.717094	0.311	0.295	1
FADS3	0.00877626	0.716717	0.45	0.438	1
ARMC10	0.00887315	0.716599	0.43	0.417	1
RAB3C	1.6847e-05	0.71489	0.504	0.458	0.626084
NCBP1	0.544773	0.714871	0.383	0.431	1
TRMT1	0.469447	0.714787	0.186	0.21	1
CHST9	0.0999829	0.714772	0.166	0.208	1
MAMSTR	0.42449	0.714328	0.127	0.116	1
TADA1	0.491382	0.714163	0.177	0.172	1
RNF215	0.0776595	0.714102	0.274	0.254	1
TDRKH	0.569927	0.713667	0.134	0.15	1
EIF5B	0.452182	0.713148	0.521	0.625	1
TWF1	0.57875	0.71239	0.122	0.136	1
TIAL1	0.0689185	0.712252	0.469	0.504	1
HSP90B1	0.00276937	0.711651	0.374	0.507	1
EXOSC8	0.221911	0.710959	0.197	0.183	1
TMEM9B	0.729802	0.710867	0.223	0.23	1
ERF	0.195354	0.709923	0.184	0.167	1
PMEPA1	0.878552	0.709385	0.203	0.21	1
BRINP3	8.58564e-11	0.709051	0.845	0.913	3.19068e-06
ZNF770	0.561115	0.70881	0.19	0.214	1
TPR	0.65865	0.708782	0.527	0.603	1
BRPF1	0.680206	0.70877	0.123	0.134	1
HNRNPH1	0.000844585	0.708769	0.602	0.661	1
TRIM16L	0.342598	0.708032	0.128	0.116	1
NCAM2	3.92053e-37	0.707863	0.954	0.978	1.45699e-32
SPTLC2	0.0868696	0.707855	0.427	0.444	1
GMEB1	0.625131	0.707073	0.215	0.239	1
DCAF13	0.913937	0.70684	0.106	0.107	1
BEGAIN	0.164198	0.706646	0.321	0.312	1
CCDC112	0.232783	0.706405	0.34	0.344	1
VCPKMT	0.0568049	0.706367	0.191	0.163	1
ARG2	0.178028	0.705209	0.24	0.23	1
UMPS	0.369573	0.704223	0.257	0.259	1
RAB27B	4.74408e-07	0.702182	0.699	0.754	0.0176304
MMAB	0.687101	0.70193	0.199	0.203	1
CHD4	0.619415	0.701678	0.431	0.509	1
BEX2	0.944724	0.701253	0.392	0.455	1
HSPH1	0.928094	0.701189	0.569	0.679	1
SCN3B	4.21123e-09	0.700974	0.735	0.788	0.000156502
BMI1	0.8976	0.700853	0.211	0.219	1
FMNL1	0.882827	0.699808	0.25	0.275	1
MRPL41	0.399591	0.699538	0.302	0.304	1
MEX3C	0.241904	0.698574	0.207	0.194	1
STX1A	0.000803689	0.698543	0.614	0.641	1
DNAJB11	0.867028	0.698123	0.125	0.132	1
SLC44A2	0.119704	0.698113	0.29	0.281	1
ELAC1	0.492538	0.697598	0.116	0.109	1
MSL3	0.226659	0.697281	0.177	0.21	1
GPC6	0.000307121	0.697034	0.626	0.627	1
ZSCAN32	0.804039	0.697033	0.106	0.105	1
RPS20	0.301244	0.696928	0.195	0.23	1
ZNF684	0.248842	0.696796	0.155	0.138	1
MPZL1	0.0929721	0.696584	0.389	0.404	1
RAB31	0.00195451	0.69576	0.116	0.172	1
SRSF6	0.324991	0.694275	0.277	0.279	1
MCFD2	0.727849	0.694166	0.321	0.346	1
DOT1L	0.287014	0.694135	0.235	0.277	1
FIGNL1	0.938673	0.693967	0.177	0.188	1
PLCL1	6.43771e-18	0.693197	0.815	0.821	2.39244e-13
TUBGCP4	0.0838874	0.692938	0.353	0.355	1
FGF17	0.0942998	0.692328	0.125	0.158	1
DTNA	6.7723e-16	0.691324	0.821	0.857	2.51679e-11
NDUFS2	0.972072	0.690994	0.281	0.299	1
EIF2B4	0.361174	0.690719	0.172	0.196	1
GASK1B	0.206916	0.689373	0.208	0.19	1
ZNF330	0.575087	0.688503	0.142	0.136	1
CNTNAP3B	3.74634e-07	0.688427	0.521	0.426	0.0139225
MRPS34	0.3539	0.688306	0.129	0.118	1
MRPS26	0.863453	0.68817	0.229	0.239	1
ZNF32	0.108315	0.687873	0.187	0.161	1
EMC10	0.611443	0.68771	0.197	0.219	1
SEC14L1	0.111988	0.687523	0.35	0.346	1
MAPK4	0.000731883	0.68729	0.504	0.484	1
THUMPD3	0.869451	0.686581	0.168	0.174	1
PNMA2	0.0642043	0.686494	0.374	0.35	1
SYT17	1.12124e-08	0.686217	0.62	0.529	0.000416687
SNX3	0.32979	0.68585	0.408	0.435	1
P2RX5	0.375576	0.685727	0.14	0.129	1
KLHL8	0.00188538	0.685554	0.574	0.629	1
SPATA2L	0.217383	0.685015	0.219	0.203	1
STARD4	0.723082	0.685005	0.138	0.136	1
E2F5	0.18976	0.684711	0.17	0.152	1
CHGB	0.254034	0.684615	0.296	0.29	1
SLC19A2	0.464652	0.684463	0.195	0.19	1
ZNF793	0.07959	0.683944	0.362	0.357	1
IRGQ	0.797416	0.68368	0.128	0.136	1
SYT11	0.00288004	0.683342	0.609	0.65	1
SLAIN1	0.176606	0.683238	0.516	0.598	1
BRK1	0.505917	0.682948	0.292	0.301	1
TLCD5	0.912773	0.682639	0.126	0.134	1
CCDC28A	0.109128	0.682147	0.341	0.335	1
RNF146	0.0149377	0.682129	0.54	0.58	1
DNAH2	0.0836855	0.681679	0.183	0.156	1
PSMD7	0.434363	0.681233	0.289	0.333	1
NPY5R	0.44873	0.680688	0.111	0.103	1
PTPRN	0.0613182	0.680105	0.526	0.578	1
ZNF766	0.575033	0.679947	0.248	0.252	1
DDA1	0.366774	0.679885	0.114	0.132	1
GTPBP8	0.132147	0.679869	0.183	0.163	1
CBLB	0.00445478	0.679834	0.549	0.592	1
CX3CL1	0.718774	0.679392	0.34	0.371	1
ACO1	0.05008	0.679389	0.335	0.317	1
AGPAT5	0.305874	0.679361	0.418	0.449	1
CTSF	0.369721	0.678862	0.274	0.27	1
NBEAL1	0.00112275	0.678168	0.541	0.556	1
PRRC2C	0.528261	0.677922	0.794	0.924	1
FANCI	0.911731	0.677609	0.163	0.17	1
NAA40	0.383555	0.676956	0.234	0.228	1
ABCC3	0.539361	0.676537	0.312	0.326	1
FAM20C	0.124541	0.676536	0.219	0.268	1
MORC2	0.10101	0.676425	0.297	0.281	1
MYCBP	0.06381	0.676382	0.191	0.163	1
FAM200A	0.373819	0.676054	0.148	0.138	1
CCDC126	0.69041	0.675963	0.162	0.161	1
USE1	0.153142	0.675254	0.164	0.141	1
ZNRF1	0.0150296	0.675135	0.523	0.551	1
PDC	0.534174	0.675058	0.214	0.217	1
SLC25A40	0.0828478	0.674803	0.324	0.312	1
POLDIP3	0.674798	0.674284	0.181	0.199	1
CYTH1	0.126216	0.674116	0.477	0.511	1
GPS1	0.53503	0.674067	0.112	0.125	1
RNF169	0.00189862	0.67371	0.566	0.603	1
DIRAS2	0.691327	0.6728	0.286	0.301	1
JTB	0.614672	0.672535	0.171	0.17	1
APAF1	0.678945	0.672363	0.245	0.254	1
PSMB3	0.701304	0.672133	0.166	0.183	1
LEPR	0.386495	0.672126	0.182	0.172	1
ENY2	0.165887	0.671893	0.301	0.295	1
KCNV1	0.274405	0.671706	0.273	0.272	1
PI4K2B	0.728205	0.671484	0.142	0.141	1
TMEM91	0.739802	0.670827	0.295	0.315	1
TTF2	0.201461	0.669734	0.128	0.154	1
ING2	0.651019	0.66938	0.173	0.19	1
TTLL4	0.991523	0.667686	0.103	0.105	1
RAB1A	0.000549766	0.66767	0.574	0.607	1
CHRD	0.838136	0.667096	0.169	0.172	1
FABP3	0.761915	0.666861	0.179	0.179	1
TAFA5	0.000203914	0.665962	0.721	0.815	1
CHAMP1	0.857753	0.66546	0.184	0.192	1
NOP56	0.061048	0.665306	0.311	0.382	1
ZNF334	0.69291	0.665113	0.189	0.205	1
PTPRM	0.140511	0.664967	0.158	0.19	1
OTULINL	0.637733	0.664926	0.103	0.112	1
SLC26A8	0.177112	0.664497	0.337	0.339	1
TMC7	0.291061	0.664375	0.221	0.212	1
HMGCR	0.925261	0.664375	0.305	0.328	1
GEN1	0.128805	0.664026	0.211	0.19	1
RGS17	0.0169569	0.663812	0.495	0.511	1
MICALL2	0.964005	0.663367	0.216	0.228	1
RERG	0.0176377	0.663202	0.246	0.203	1
CRB1	0.866786	0.662274	0.211	0.219	1
FNBP1L	7.94614e-08	0.662254	0.747	0.806	0.00295303
VPS28	0.574556	0.662176	0.191	0.214	1
GINS1	0.086266	0.662147	0.138	0.112	1
ELK4	0.0194479	0.662054	0.375	0.357	1
ZNF423	0.842042	0.662011	0.153	0.165	1
GNG10	0.840929	0.66199	0.191	0.205	1
KLF6	0.746874	0.660264	0.153	0.152	1
HYLS1	0.305951	0.660074	0.203	0.192	1
SHTN1	0.18096	0.659308	0.502	0.538	1
ZNF808	0.36248	0.659023	0.191	0.179	1
CAMK2B	4.44378e-10	0.658606	0.816	0.913	1.65144e-05
URM1	0.842055	0.65856	0.16	0.163	1
STOML1	0.654526	0.658457	0.112	0.107	1
MRPL38	0.881337	0.658093	0.154	0.161	1
FKBP11	0.724317	0.657748	0.21	0.212	1
CEP128	0.0259352	0.657684	0.382	0.353	1
PSEN1	0.000165365	0.657668	0.615	0.674	1
GOLGA2	0.0392364	0.657515	0.323	0.406	1
DCAF17	0.374941	0.657355	0.246	0.241	1
GTF2F2	0.528296	0.657328	0.292	0.304	1
LIN7B	0.671825	0.657241	0.154	0.154	1
MAN1B1	0.102691	0.657151	0.273	0.333	1
TUT4	1.10784e-15	0.656837	0.815	0.904	4.11705e-11
TMPRSS9	0.141016	0.656749	0.169	0.147	1
CNOT3	0.424161	0.656729	0.106	0.121	1
GAREM1	0.00724919	0.65668	0.374	0.335	1
ZFAND5	0.470246	0.655812	0.337	0.344	1
CCSAP	0.0437409	0.655557	0.602	0.694	1
MTF2	0.000239564	0.655328	0.62	0.688	1
CAPN15	0.640981	0.654737	0.162	0.179	1
ZFP69B	0.11647	0.653692	0.232	0.212	1
PLXNA1	0.593183	0.653633	0.332	0.386	1
PRDM8	0.0530823	0.653263	0.337	0.317	1
COMMD3	0.389785	0.653233	0.183	0.176	1
SLITRK1	0.396632	0.653224	0.227	0.221	1
DNAJA2	0.825581	0.653188	0.208	0.219	1
GNPAT	0.425502	0.652927	0.268	0.315	1
OTUD6B	0.371426	0.652554	0.193	0.223	1
SEC61B	0.717823	0.651673	0.182	0.185	1
BID	0.194063	0.651094	0.191	0.232	1
ZNF626	0.309385	0.651073	0.48	0.529	1
CHMP4A	0.0959317	0.651006	0.333	0.324	1
ZFPM1	0.281109	0.650906	0.182	0.17	1
PPP2R3B	0.986475	0.650768	0.103	0.105	1
PGAM1	0.99676	0.650494	0.213	0.219	1
MEIS3	0.00215939	0.650121	0.59	0.652	1
TBC1D16	0.997998	0.649269	0.226	0.237	1
SLC5A4	0.840561	0.648589	0.227	0.25	1
RABGGTB	0.787471	0.647151	0.184	0.199	1
MTIF3	0.893909	0.646966	0.321	0.355	1
LRRC57	0.478443	0.646954	0.249	0.254	1
LZIC	0.270296	0.646906	0.183	0.17	1
MLX	0.247462	0.646106	0.183	0.167	1
CENPJ	0.714162	0.645977	0.342	0.364	1
DFFA	0.866432	0.645727	0.244	0.257	1
SLC10A1	0.44127	0.645646	0.122	0.114	1
ARMH4	0.00115552	0.645578	0.607	0.65	1
SPRED1	0.0464456	0.645491	0.545	0.592	1
ZNF677	0.263779	0.645113	0.156	0.143	1
CTH	0.553479	0.645025	0.108	0.103	1
CASK	7.27374e-16	0.644477	0.794	0.866	2.70314e-11
GGCT	0.931175	0.644181	0.205	0.217	1
GPR162	0.333075	0.643893	0.277	0.326	1
ZMAT1	0.259115	0.643357	0.404	0.487	1
SCIMP	0.0767293	0.643066	0.25	0.228	1
HAGHL	0.670552	0.642379	0.263	0.268	1
RHPN1	0.344443	0.64155	0.204	0.234	1
SEC62	0.907588	0.640962	0.588	0.665	1
IDH3B	0.514519	0.640814	0.128	0.121	1
ZNF461	0.128558	0.640518	0.328	0.319	1
PYURF	0.10457	0.640506	0.113	0.143	1
C2orf80	0.610437	0.640505	0.24	0.246	1
STIP1	0.779815	0.640124	0.137	0.147	1
COLGALT1	0.811611	0.64011	0.222	0.228	1
CKMT1A	0.898633	0.64003	0.221	0.228	1
AASDHPPT	0.601872	0.639886	0.352	0.377	1
JAM2	0.015723	0.639638	0.338	0.304	1
COX19	0.41232	0.639612	0.299	0.306	1
DCBLD2	0.00416653	0.639441	0.638	0.714	1
PXDN	0.953093	0.63924	0.118	0.123	1
IDH1	0.639459	0.638955	0.179	0.196	1
RTN4R	0.800791	0.638353	0.293	0.333	1
MT-CO3	0.000506448	0.637857	0.336	0.433	1
ZNF783	0.520269	0.637815	0.314	0.353	1
BCL11A	5.29415e-05	0.637493	0.717	0.783	1
TRPS1	3.35244e-05	0.637345	0.457	0.384	1
ABHD11	0.803336	0.637312	0.144	0.145	1
PKM	0.908676	0.637152	0.364	0.388	1
ZFP30	0.243753	0.637022	0.428	0.46	1
ARID3B	0.868355	0.63661	0.162	0.167	1
ARFGAP1	0.0273941	0.636386	0.187	0.241	1
SH3RF3	6.89917e-14	0.636044	0.805	0.828	2.56394e-09
GALNT15	0.868814	0.636024	0.107	0.107	1
FADS2	0.774898	0.634844	0.246	0.27	1
NECAP2	0.0781863	0.634399	0.217	0.19	1
PIH1D1	0.649471	0.634252	0.24	0.243	1
ZNF706	0.00257966	0.632451	0.625	0.701	1
NAV1	4.60365e-07	0.632447	0.751	0.826	0.0171086
CUL7	0.796031	0.631845	0.122	0.123	1
NPC1	0.0172322	0.631681	0.413	0.4	1
VHL	0.667122	0.631306	0.244	0.248	1
GPD2	0.0723321	0.631275	0.375	0.366	1
ZC3H13	0.735377	0.630544	0.688	0.812	1
TRAPPC6A	0.605769	0.63043	0.147	0.143	1
ZNF286A	0.571243	0.629921	0.376	0.442	1
MVD	0.586898	0.629844	0.373	0.408	1
SULT4A1	0.498717	0.629733	0.476	0.533	1
PDE8A	0.053183	0.629701	0.546	0.6	1
PLRG1	0.854052	0.629586	0.205	0.212	1
TRIQK	0.40897	0.629329	0.343	0.4	1
KATNA1	0.280083	0.629323	0.189	0.176	1
LIX1L	0.920788	0.629312	0.168	0.174	1
MZT1	0.909494	0.628753	0.111	0.112	1
GCA	0.00658623	0.628328	0.26	0.212	1
SRSF3	0.257481	0.628252	0.236	0.228	1
SNRNP70	0.00101776	0.628181	0.756	0.835	1
EIF2S2	0.801413	0.628008	0.357	0.4	1
SC5D	0.285719	0.627893	0.272	0.268	1
SUB1	0.869674	0.627395	0.407	0.471	1
PNISR	4.32167e-06	0.626832	0.891	0.958	0.160606
ZNF322	0.999981	0.626073	0.251	0.27	1
DUS1L	0.835461	0.624499	0.194	0.208	1
FGF1	0.825579	0.624232	0.291	0.328	1
NME4	0.396549	0.624184	0.14	0.161	1
LUC7L	0.000442735	0.623869	0.698	0.792	1
BAX	0.678812	0.623858	0.122	0.132	1
KAT14	0.616629	0.623558	0.201	0.199	1
CYTH2	0.466188	0.62351	0.126	0.116	1
PLCXD2	0.780718	0.623313	0.158	0.172	1
ATG12	0.813573	0.623253	0.317	0.342	1
PCBP4	0.389519	0.623127	0.184	0.21	1
KMT5B	0.0053502	0.622959	0.631	0.71	1
UBXN6	0.164508	0.622783	0.169	0.203	1
EPDR1	0.428543	0.622618	0.155	0.176	1
CES4A	0.0520938	0.622603	0.519	0.574	1
MEMO1	0.339726	0.622509	0.149	0.134	1
MED19	0.313961	0.622367	0.169	0.196	1
PFKFB4	0.599402	0.62187	0.124	0.136	1
SORCS2	0.541163	0.621253	0.581	0.658	1
CDK19	6.67629e-09	0.621153	0.744	0.804	0.000248111
TECPR1	0.84769	0.621147	0.417	0.489	1
NSMCE4A	0.79019	0.620531	0.116	0.116	1
FHOD3	2.21024e-06	0.620023	0.666	0.656	0.082139
ZNF98	0.624752	0.619678	0.172	0.172	1
NUDT13	0.418916	0.619649	0.133	0.123	1
ALG6	0.688103	0.619204	0.299	0.315	1
CPEB2	0.733034	0.618549	0.344	0.375	1
ANKRA2	0.446954	0.617827	0.137	0.156	1
ZBTB37	0.870104	0.617718	0.183	0.196	1
ZSCAN21	0.837324	0.617507	0.136	0.136	1
FASTK	0.226332	0.61698	0.144	0.17	1
SLC25A4	0.322856	0.616741	0.197	0.225	1
AIMP2	0.10163	0.616702	0.19	0.167	1
INF2	0.340021	0.616311	0.212	0.246	1
PNMA8A	0.0084909	0.616293	0.113	0.158	1
TOR1A	0.491973	0.615255	0.103	0.116	1
TMEM183A	0.34364	0.615176	0.17	0.194	1
GOT1	0.6543	0.614954	0.299	0.304	1
MCM9	0.112325	0.614815	0.312	0.29	1
NT5C3A	0.0635396	0.614788	0.515	0.562	1
ZNF341	0.713202	0.614729	0.26	0.27	1
MRPS15	0.585496	0.614326	0.145	0.161	1
VOPP1	0.181675	0.614025	0.533	0.598	1
TOR1AIP2	0.153755	0.613407	0.465	0.496	1
ZNF518A	6.03312e-07	0.612418	0.702	0.763	0.0224209
PICK1	0.454967	0.612287	0.258	0.259	1
PRMT2	0.610496	0.612239	0.441	0.482	1
LRCH2	0.867326	0.611913	0.286	0.319	1
NWD2	1.01838e-11	0.610815	0.822	0.933	3.7846e-07
AZI2	0.745637	0.610377	0.323	0.346	1
ZNF738	0.0933723	0.60973	0.13	0.105	1
GABRD	0.403768	0.609555	0.27	0.312	1
EIF2B5	0.0333987	0.609281	0.155	0.203	1
ZCRB1	0.735586	0.608951	0.191	0.208	1
SPAG7	0.462577	0.60883	0.135	0.152	1
CMTM4	0.0417681	0.608231	0.589	0.681	1
UBE2E1	0.0117407	0.608187	0.479	0.48	1
SCN3A	8.9986e-24	0.608056	0.877	0.953	3.34415e-19
TRAPPC4	0.555153	0.607753	0.131	0.125	1
ABAT	0.00263056	0.60726	0.61	0.667	1
DBP	0.855042	0.607145	0.134	0.143	1
PRRT2	0.669398	0.606912	0.408	0.469	1
ARMC3	0.0152386	0.60689	0.169	0.127	1
CRELD2	0.73309	0.606263	0.14	0.152	1
GORASP1	0.956157	0.605278	0.118	0.121	1
TMEM87B	0.184303	0.604467	0.324	0.324	1
LRRC4C	4.06661e-44	0.603819	0.944	0.978	1.51127e-39
ATAT1	0.562947	0.603559	0.165	0.183	1
CAV2	0.878303	0.603258	0.193	0.205	1
SRP19	0.0671918	0.602832	0.439	0.449	1
FKTN	0.0215547	0.602689	0.578	0.652	1
USHBP1	0.312204	0.602666	0.198	0.19	1
AFMID	0.526309	0.602274	0.143	0.136	1
PGRMC2	0.230759	0.602087	0.292	0.283	1
MRGBP	0.932478	0.601823	0.136	0.138	1
TAF6L	0.913495	0.601567	0.124	0.129	1
NSUN6	0.353619	0.601495	0.576	0.667	1
DSN1	0.417375	0.601463	0.129	0.118	1
RAD21	0.327958	0.601395	0.355	0.429	1
HDAC2	0.249085	0.601322	0.37	0.377	1
ZNF229	0.505771	0.601194	0.14	0.132	1
SGTB	0.0140133	0.599962	0.46	0.478	1
D2HGDH	0.573406	0.599882	0.19	0.188	1
DNA2	0.331152	0.599881	0.187	0.176	1
OLFM1	0.0972409	0.598918	0.778	0.897	1
WSB1	9.56357e-10	0.598668	0.783	0.897	3.55411e-05
MITD1	0.8059	0.598545	0.222	0.232	1
RPS6KL1	0.0442218	0.598134	0.49	0.511	1
USP19	0.16963	0.598048	0.102	0.125	1
TBC1D17	0.438276	0.597871	0.169	0.156	1
VDAC3	0.0494396	0.597726	0.412	0.404	1
TBC1D10B	6.75107e-05	0.597556	0.151	0.232	1
ESR1	0.888437	0.597294	0.47	0.542	1
RSPH1	0.902059	0.597096	0.218	0.234	1
PPCS	0.12155	0.59684	0.14	0.174	1
SNAPC4	0.209094	0.596533	0.265	0.308	1
SMARCA2	4.41909e-11	0.596179	0.805	0.895	1.64227e-06
ZNF551	0.671384	0.596174	0.263	0.277	1
TMEM126A	0.598086	0.596049	0.125	0.121	1
PARP6	0.0996085	0.59594	0.292	0.355	1
XYLT2	0.212012	0.595678	0.191	0.176	1
KCNH3	0.0345556	0.595575	0.61	0.681	1
TMLHE	0.547276	0.595444	0.352	0.406	1
ZNF471	0.732752	0.595256	0.331	0.375	1
BAP1	0.824901	0.595129	0.106	0.114	1
NELL1	2.04865e-21	0.594791	0.892	0.904	7.61339e-17
CTNNA3	0.0334341	0.594459	0.665	0.781	1
LDHAL6A	0.473041	0.594392	0.111	0.103	1
CARNMT1	0.00264317	0.594355	0.623	0.676	1
MRFAP1L1	0.58672	0.594187	0.121	0.134	1
DR1	0.631494	0.594106	0.236	0.239	1
DUSP12	0.243646	0.593558	0.133	0.116	1
ST6GALNAC3	0.000114381	0.59355	0.551	0.502	1
WWP1	0.197359	0.592657	0.443	0.464	1
WDR12	0.236455	0.59256	0.439	0.475	1
NASP	0.482603	0.59216	0.517	0.583	1
NOL6	0.952619	0.591534	0.114	0.116	1
CBX3	0.378366	0.59119	0.347	0.355	1
GTF2IRD2	0.713781	0.590983	0.101	0.109	1
COX20	0.981874	0.590936	0.291	0.319	1
CLK3	0.892265	0.590699	0.148	0.154	1
ACP1	0.705073	0.590519	0.209	0.208	1
FUT8	5.33196e-21	0.589887	0.852	0.946	1.98152e-16
PCMTD2	0.254469	0.589878	0.421	0.446	1
DLG3	0.772125	0.589842	0.364	0.413	1
PSMA3	0.807903	0.589522	0.365	0.406	1
MRPL16	0.351089	0.589513	0.174	0.163	1
TRIM46	0.430972	0.589479	0.351	0.373	1
UFL1	0.766801	0.588948	0.343	0.366	1
FAM171A2	0.0107943	0.588886	0.224	0.299	1
PRKG1	2.05045e-37	0.588165	0.682	0.321	7.62008e-33
CCDC158	0.260314	0.587939	0.188	0.174	1
CISD2	0.804993	0.587905	0.233	0.243	1
DUSP16	0.382904	0.587563	0.344	0.359	1
AMT	0.127104	0.587534	0.165	0.203	1
XYLT1	9.41445e-13	0.586051	0.816	0.877	3.49869e-08
CELF5	3.55169e-14	0.585816	0.852	0.935	1.31991e-09
HIVEP3	1.66371e-15	0.585264	0.873	0.933	6.18286e-11
ZMYM3	0.927978	0.585118	0.187	0.196	1
CLIP3	0.316427	0.58495	0.352	0.42	1
CCDC9	0.622412	0.584704	0.111	0.105	1
ARHGEF10	0.951405	0.584669	0.196	0.205	1
TOMM5	0.662045	0.584477	0.168	0.183	1
CABYR	0.59459	0.584384	0.235	0.239	1
MAZ	0.131868	0.584211	0.153	0.185	1
SHISA7	0.840085	0.583688	0.343	0.386	1
MCTS1	0.666532	0.583376	0.338	0.364	1
MAP2K6	0.00878417	0.583028	0.482	0.46	1
BLOC1S2	0.74407	0.582579	0.268	0.295	1
TAF11	0.799775	0.582526	0.331	0.357	1
SMC2	0.30901	0.58199	0.15	0.174	1
CYB561D2	0.606679	0.581649	0.127	0.121	1
SEH1L	0.99011	0.581273	0.228	0.241	1
HOOK2	0.0099491	0.581157	0.618	0.746	1
SLC7A6OS	0.0900855	0.580673	0.343	0.339	1
MIB2	0.0111134	0.580347	0.26	0.335	1
AHR	0.0526001	0.580334	0.454	0.603	1
MGAT1	0.128235	0.580241	0.124	0.152	1
SAT2	0.0343581	0.579906	0.491	0.504	1
TRAF3IP2	0.274662	0.579637	0.204	0.192	1
ZC3H8	0.0322151	0.578955	0.528	0.554	1
RB1CC1	0.001156	0.578902	0.715	0.821	1
PLXNA4	9.25669e-09	0.578697	0.879	0.951	0.000344006
ME2	0.232489	0.578121	0.488	0.54	1
ZMYM1	0.102951	0.578066	0.148	0.183	1
GRIK2	1.23312e-13	0.57751	0.835	0.719	4.58266e-09
KCTD13	0.92857	0.577032	0.3	0.326	1
KIAA1328	6.37513e-06	0.576427	0.726	0.766	0.236919
CCT3	0.329288	0.576331	0.304	0.359	1
AGO4	0.000255695	0.576107	0.689	0.806	1
DIPK1B	0.365485	0.575978	0.131	0.15	1
DESI2	0.386231	0.575645	0.221	0.254	1
AAMDC	0.746119	0.575467	0.247	0.257	1
DNAJC13	0.198725	0.575135	0.515	0.571	1
SNRPD1	0.673951	0.57507	0.228	0.252	1
SMARCD1	0.422035	0.574972	0.256	0.254	1
EPM2AIP1	0.432212	0.57486	0.309	0.306	1
DCTN5	0.812985	0.574512	0.313	0.353	1
RHOT2	0.0417771	0.57448	0.333	0.422	1
ZNF552	0.209558	0.574473	0.252	0.241	1
DRAP1	0.0255226	0.574307	0.17	0.223	1
SYAP1	0.754274	0.574205	0.234	0.243	1
CPSF4	0.75921	0.574183	0.201	0.217	1
POLR3E	0.933359	0.573955	0.222	0.228	1
LRP6	0.0132118	0.57391	0.564	0.594	1
SPDL1	0.819714	0.573821	0.156	0.156	1
RMDN1	0.564682	0.573355	0.218	0.214	1
MRPS18B	0.904165	0.573139	0.102	0.107	1
PDCD5	0.737136	0.572574	0.294	0.335	1
CCS	0.913448	0.57217	0.371	0.42	1
NAXD	0.446579	0.571446	0.229	0.261	1
NSUN2	0.437082	0.570793	0.374	0.397	1
CPQ	0.759177	0.570118	0.341	0.384	1
GAS2L1	0.964792	0.569899	0.155	0.161	1
SLBP	0.510157	0.569856	0.19	0.21	1
GARNL3	0.0357892	0.56903	0.403	0.384	1
ANKRD49	0.0545986	0.568877	0.2	0.25	1
HPS5	0.963998	0.568434	0.244	0.259	1
ATG4C	0.329505	0.568373	0.42	0.44	1
RPL7L1	0.344931	0.568191	0.362	0.431	1
DHPS	0.846021	0.567654	0.197	0.201	1
TMED5	0.723818	0.567645	0.162	0.176	1
PTPRA	2.80812e-20	0.567639	0.859	0.944	1.04358e-15
IQGAP1	0.246239	0.567437	0.406	0.42	1
PABPC1	0.228193	0.56743	0.558	0.638	1
TFRC	0.366801	0.567094	0.285	0.326	1
PLA2G4B	0.148737	0.567037	0.115	0.143	1
NDEL1	0.368799	0.567007	0.384	0.404	1
PTRH2	0.137417	0.566992	0.383	0.391	1
FAM90A1	0.422664	0.566938	0.161	0.154	1
AARS2	0.640692	0.566205	0.167	0.165	1
TM9SF2	0.352812	0.565869	0.452	0.489	1
MED31	0.983961	0.565615	0.191	0.199	1
ZNF497	0.640906	0.565478	0.108	0.103	1
MSTO1	0.449687	0.565038	0.122	0.112	1
PIGX	0.227264	0.564771	0.261	0.25	1
MRPL57	0.637136	0.564347	0.267	0.279	1
PARP2	0.619773	0.563979	0.371	0.438	1
ZNF736	0.195322	0.56297	0.468	0.516	1
MAGT1	0.368366	0.562747	0.13	0.118	1
SEC61A1	0.500436	0.562723	0.176	0.199	1
MCU	0.322756	0.562643	0.494	0.54	1
SUCO	0.2357	0.562496	0.376	0.379	1
RAVER2	0.142951	0.561997	0.52	0.6	1
CLPTM1L	0.113307	0.561533	0.159	0.196	1
RPL37	0.17754	0.561512	0.395	0.496	1
SEPTIN8	0.219351	0.561466	0.34	0.408	1
FAM110B	0.597972	0.561337	0.36	0.379	1
TNKS2	0.0104596	0.560996	0.629	0.712	1
EXOSC5	0.634697	0.560915	0.136	0.132	1
AMPD2	0.876306	0.560379	0.159	0.167	1
DDX49	0.836417	0.560104	0.184	0.194	1
NSMCE1	0.672532	0.559445	0.112	0.121	1
RBBP4	0.0982476	0.559426	0.567	0.654	1
TNFAIP8L1	0.986011	0.559289	0.176	0.183	1
SLC25A44	0.557275	0.559139	0.199	0.221	1
FAM219B	0.71073	0.559104	0.247	0.252	1
CTPS2	0.43939	0.558942	0.153	0.174	1
FGD6	0.755378	0.55865	0.282	0.295	1
ARHGAP33	0.507152	0.558605	0.275	0.277	1
CDK5RAP3	0.0764321	0.558519	0.307	0.377	1
ARFGAP3	0.910809	0.558347	0.309	0.328	1
IL12RB2	0.10233	0.557634	0.249	0.221	1
OSGEPL1	0.726355	0.556458	0.154	0.154	1
LRRC40	0.222178	0.556225	0.452	0.496	1
POLR1D	0.55758	0.555795	0.352	0.379	1
ASAP3	0.707793	0.555738	0.185	0.185	1
SLC35D1	0.417907	0.555531	0.286	0.283	1
SRPRB	0.157953	0.555204	0.142	0.172	1
VPS4A	0.395219	0.55518	0.261	0.301	1
POLG2	0.0721836	0.554969	0.228	0.199	1
PPP1R16A	0.610742	0.554737	0.131	0.141	1
GOPC	0.129748	0.554408	0.505	0.551	1
TCF12	0.29684	0.554239	0.445	0.529	1
RAI14	0.0906631	0.553475	0.149	0.185	1
GALT	0.206527	0.553099	0.257	0.243	1
TUBGCP6	0.00516465	0.553076	0.238	0.317	1
SYCP2	0.0333141	0.552801	0.29	0.371	1
ERC2	9.72925e-39	0.551968	0.949	0.991	3.61568e-34
GSTK1	0.662417	0.551442	0.284	0.319	1
ZCCHC10	0.91091	0.551283	0.238	0.25	1
MAP7D1	0.0204082	0.551229	0.254	0.324	1
TPRKB	0.896147	0.551147	0.193	0.201	1
ZNF350	0.0217407	0.551087	0.217	0.179	1
CSNK2B	1.83162e-06	0.551066	0.122	0.208	0.0680685
ULK3	0.165839	0.550675	0.315	0.379	1
INPP5F	0.399454	0.550516	0.485	0.545	1
RAB35	0.309653	0.550445	0.147	0.17	1
L1CAM	0.943684	0.550288	0.346	0.386	1
TCEAL2	0.0513547	0.549871	0.252	0.31	1
EPHA7	0.00819703	0.549851	0.343	0.299	1
CDH11	0.00861608	0.549829	0.554	0.574	1
RBM17	0.108264	0.549416	0.415	0.511	1
FEZ1	0.111882	0.548822	0.546	0.621	1
OGFRL1	0.0525759	0.548645	0.337	0.417	1
PSMB5	0.425115	0.548591	0.224	0.254	1
MPHOSPH10	0.183488	0.548284	0.239	0.288	1
NEUROD6	0.312378	0.548252	0.238	0.277	1
TLE5	5.27863e-06	0.548193	0.273	0.4	0.19617
LRRC8C	0.442074	0.547833	0.333	0.388	1
SYP	4.12352e-08	0.547497	0.789	0.893	0.00153243
FAM177A1	0.892651	0.547477	0.346	0.384	1
ZNF506	0.717106	0.546928	0.484	0.567	1
SLC9A8	0.187138	0.5468	0.362	0.366	1
DDX55	0.0190936	0.546629	0.273	0.353	1
TRAF6	0.905007	0.546497	0.319	0.353	1
SMPD3	0.0486238	0.546487	0.472	0.467	1
GPRIN1	0.362608	0.546058	0.2	0.192	1
CELF3	0.851168	0.545515	0.273	0.288	1
ST3GAL1	0.000945137	0.54551	0.205	0.143	1
SEMA5B	0.15631	0.544838	0.492	0.536	1
METTL26	0.451517	0.544388	0.163	0.154	1
PRR3	0.802038	0.544386	0.356	0.397	1
TDG	0.714349	0.544233	0.458	0.529	1
SBF1	0.185177	0.544208	0.117	0.141	1
SMDT1	0.479887	0.544103	0.119	0.134	1
SNX32	0.000642428	0.544063	0.703	0.821	1
TRMT13	0.959503	0.544021	0.261	0.279	1
LMO4	0.000139551	0.54379	0.797	0.902	1
KATNBL1	5.39124e-05	0.543683	0.684	0.801	1
CRLF3	0.057128	0.543486	0.667	0.821	1
LINGO2	1.08641e-31	0.543333	0.953	0.989	4.03743e-27
CEP97	0.44205	0.543258	0.388	0.411	1
PGM3	0.392398	0.543255	0.325	0.326	1
SSBP4	0.230205	0.54325	0.556	0.632	1
ORAI2	0.892258	0.543192	0.327	0.362	1
SLC38A10	0.696633	0.543117	0.243	0.27	1
RAB3GAP1	1.3689e-05	0.542859	0.725	0.826	0.508724
TNFRSF14	0.72735	0.542754	0.11	0.118	1
ZHX1	0.207188	0.542371	0.336	0.404	1
UBE2J1	0.105986	0.541688	0.347	0.337	1
ARHGEF18	0.858453	0.541672	0.344	0.384	1
MEF2C	1.69804e-41	0.541541	0.968	0.987	6.31044e-37
ZNF433	0.57778	0.541477	0.158	0.154	1
PDCD2	0.760563	0.541469	0.244	0.254	1
RIN1	0.423898	0.541322	0.103	0.116	1
ACSM6	0.924846	0.540878	0.188	0.199	1
TLK1	0.497154	0.540817	0.541	0.638	1
STUM	0.00124559	0.540463	0.562	0.529	1
MSANTD1	0.224543	0.540299	0.126	0.15	1
GTPBP2	0.940336	0.540201	0.214	0.228	1
GRHPR	0.40576	0.540069	0.127	0.145	1
ACVR2A	0.0066013	0.53992	0.593	0.632	1
MAGEE1	0.229637	0.539338	0.115	0.136	1
NAV2	3.74919e-21	0.53895	0.883	0.946	1.39331e-16
FERMT2	0.460987	0.538949	0.326	0.335	1
SEMA7A	0.587118	0.538862	0.147	0.163	1
TMA16	0.123161	0.538751	0.148	0.183	1
IK	2.07697e-06	0.538726	0.216	0.33	0.0771866
SLC41A3	0.162645	0.538368	0.214	0.257	1
ARPP19	0.239905	0.538265	0.48	0.6	1
DAZAP2	0.650906	0.53817	0.214	0.232	1
ATF7	0.564139	0.537421	0.43	0.467	1
HACD2	0.855084	0.536918	0.429	0.489	1
FUBP1	0.93625	0.536395	0.483	0.549	1
GK5	0.139969	0.536276	0.468	0.498	1
ERCC2	0.885088	0.536181	0.105	0.105	1
ACAA1	0.876328	0.536049	0.287	0.306	1
ULK4	2.46001e-05	0.535995	0.726	0.817	0.914215
ANKRD54	0.883305	0.535873	0.185	0.19	1
MTX3	0.127612	0.535626	0.203	0.246	1
RBBP6	0.224404	0.535607	0.5	0.609	1
P4HB	0.902341	0.535482	0.221	0.23	1
RTN2	0.824307	0.535458	0.335	0.375	1
CLVS2	0.00894125	0.535397	0.615	0.676	1
ABHD13	0.780489	0.534876	0.222	0.23	1
CREBL2	0.713563	0.534062	0.253	0.261	1
SUGCT	0.382676	0.533813	0.162	0.15	1
CNN3	0.653052	0.533452	0.215	0.237	1
PARPBP	0.177336	0.533434	0.103	0.127	1
EID1	0.419255	0.533216	0.206	0.194	1
CTR9	0.173852	0.532522	0.266	0.248	1
ADNP	0.0303102	0.532475	0.67	0.783	1
ACTR3	0.62667	0.532468	0.357	0.4	1
NLGN2	0.217589	0.532371	0.295	0.35	1
C17orf67	0.483808	0.531917	0.164	0.156	1
VSTM2L	0.956454	0.531833	0.37	0.408	1
MRI1	0.3353	0.531602	0.375	0.388	1
PTPRD	1.58198e-59	0.531585	0.988	1	5.87913e-55
TAF1D	0.0358463	0.531268	0.651	0.741	1
ARPC4	0.109445	0.531208	0.196	0.239	1
TMEM131	3.27718e-05	0.530695	0.728	0.833	1
HMGCL	0.516625	0.530568	0.152	0.145	1
PPIE	0.410424	0.53019	0.257	0.254	1
RASAL1	0.462824	0.530112	0.456	0.489	1
MANBAL	0.680907	0.529817	0.105	0.114	1
ETFDH	0.379181	0.529628	0.508	0.58	1
CSTF3	0.159627	0.529579	0.587	0.685	1
MTBP	0.70436	0.529496	0.255	0.263	1
FBRS	0.0805819	0.529414	0.145	0.181	1
ACVR1	0.872735	0.529305	0.299	0.317	1
ADCK1	0.923877	0.529109	0.221	0.23	1
TMEM126B	0.249672	0.529096	0.212	0.25	1
CCNL1	0.103356	0.529001	0.374	0.455	1
TP53RK	0.575719	0.528941	0.129	0.143	1
SPAAR	0.207024	0.528826	0.125	0.107	1
SCYL3	0.797701	0.528425	0.288	0.304	1
C19orf44	0.0485727	0.528294	0.123	0.161	1
ASMTL	0.568844	0.528029	0.241	0.239	1
USP7	0.14096	0.527985	0.417	0.502	1
CCDC77	0.940741	0.527852	0.124	0.129	1
RXRB	0.729634	0.527412	0.209	0.212	1
TAGLN3	0.0317271	0.527239	0.321	0.395	1
GNAI3	0.225091	0.527198	0.493	0.533	1
PDE2A	0.0732337	0.527157	0.671	0.781	1
PLXNB2	0.121913	0.527064	0.201	0.246	1
FRMD8	0.0490309	0.526701	0.155	0.201	1
LONP1	0.275447	0.526401	0.254	0.297	1
DMPK	0.835269	0.526299	0.27	0.283	1
PPT1	0.191161	0.526043	0.32	0.377	1
LIMA1	0.671202	0.525808	0.215	0.217	1
ZNF154	0.310559	0.525535	0.188	0.179	1
TRIB2	0.43836	0.524993	0.128	0.145	1
E2F4	0.257036	0.524744	0.163	0.192	1
MED30	0.52443	0.524736	0.103	0.116	1
PPP4R4	0.104303	0.524713	0.463	0.478	1
RPP30	0.618967	0.524682	0.218	0.243	1
SLC66A3	0.620658	0.524374	0.164	0.179	1
NSG2	0.11768	0.524182	0.604	0.683	1
NFRKB	0.200873	0.522942	0.188	0.221	1
FANCC	0.693854	0.522468	0.369	0.395	1
DPYSL4	0.852719	0.522192	0.159	0.167	1
JPH4	2.27328e-07	0.522153	0.771	0.886	0.0084482
GPAT4	0.0946175	0.521818	0.227	0.277	1
FCHSD2	0.000134779	0.521366	0.75	0.835	1
SEMA4C	0.0185916	0.521309	0.14	0.185	1
METTL5	0.542356	0.521242	0.183	0.205	1
SPHK2	0.596393	0.521121	0.242	0.246	1
TERF2IP	0.0086447	0.52088	0.684	0.779	1
GPR161	0.309151	0.520791	0.176	0.163	1
EVI5L	0.137438	0.520776	0.304	0.371	1
ING3	0.307338	0.520499	0.148	0.172	1
ANKRD13D	0.84455	0.52011	0.387	0.44	1
SPDYE1	0.895905	0.520054	0.232	0.248	1
ZNF121	0.905568	0.519677	0.21	0.214	1
ARF4	0.538381	0.519645	0.314	0.321	1
RAB14	0.251816	0.519614	0.337	0.395	1
EZH2	0.696171	0.518774	0.12	0.129	1
PIGZ	0.755905	0.518535	0.44	0.496	1
EIF3J	0.155035	0.518528	0.374	0.446	1
PLEKHA5	1.26275e-21	0.518254	0.908	0.962	4.69275e-17
MFAP1	0.239876	0.517223	0.187	0.219	1
DCAF16	0.940747	0.517166	0.288	0.304	1
IGSF8	0.249789	0.517007	0.454	0.558	1
CLK4	0.463504	0.516684	0.461	0.56	1
FAM149B1	0.493543	0.516616	0.356	0.377	1
CHMP1A	0.368992	0.516553	0.147	0.167	1
USP11	0.919821	0.516336	0.553	0.627	1
EIF3D	0.350693	0.516328	0.168	0.194	1
CCHCR1	0.164664	0.515711	0.126	0.154	1
ABCA2	0.139157	0.515653	0.314	0.379	1
ZNF420	0.126185	0.515354	0.527	0.587	1
SNRPG	0.639516	0.515349	0.148	0.145	1
PRPS2	0.231924	0.514876	0.3	0.362	1
SHANK2	3.91699e-12	0.514542	0.879	0.958	1.45567e-07
MAT2A	0.961548	0.51419	0.35	0.379	1
C2orf81	0.785444	0.514079	0.109	0.116	1
FDFT1	0.280017	0.513856	0.214	0.252	1
ASPHD1	0.0836578	0.513852	0.488	0.529	1
NEURL4	0.926555	0.51376	0.139	0.143	1
TMEFF1	0.607324	0.513602	0.394	0.455	1
PDCD11	0.0687033	0.513333	0.234	0.292	1
AMMECR1L	0.208352	0.513159	0.165	0.196	1
TNFSF13B	0.79285	0.512498	0.202	0.21	1
PDHB	0.0374	0.512072	0.168	0.219	1
ZNF141	0.649823	0.511948	0.411	0.458	1
RAB2B	0.959055	0.511921	0.203	0.212	1
TRIM17	0.426562	0.511884	0.148	0.138	1
TMED3	0.50646	0.511727	0.165	0.158	1
KNOP1	0.337756	0.511725	0.284	0.333	1
METTL9	0.963815	0.511688	0.415	0.475	1
SLCO5A1	0.992465	0.511623	0.128	0.132	1
MIEF1	0.274628	0.510495	0.117	0.138	1
SLC37A3	0.942142	0.509924	0.403	0.455	1
INPP5K	0.817226	0.509415	0.124	0.129	1
RPL22	0.118416	0.509255	0.301	0.368	1
B3GALNT1	0.945232	0.509046	0.333	0.368	1
TNKS1BP1	0.0200678	0.508873	0.159	0.208	1
NRDC	0.00964124	0.508804	0.728	0.846	1
ACOT13	0.7668	0.50855	0.178	0.179	1
FNDC5	0.251378	0.507838	0.246	0.29	1
RAC1	0.318323	0.507808	0.395	0.458	1
FLAD1	0.303408	0.507367	0.139	0.163	1
DNAJC9	0.972506	0.506532	0.397	0.446	1
IFNGR2	0.941282	0.506094	0.46	0.533	1
BRINP2	0.010507	0.506065	0.691	0.779	1
SLC8A2	0.0655281	0.506003	0.65	0.734	1
AGL	0.346169	0.505782	0.487	0.527	1
TAOK2	0.0197883	0.505692	0.119	0.161	1
EBNA1BP2	0.110457	0.505614	0.112	0.141	1
MAP9	0.11625	0.505256	0.488	0.598	1
UBTD2	0.737959	0.504843	0.257	0.266	1
MDM4	0.171875	0.504549	0.573	0.643	1
CAPN10	0.608376	0.504364	0.149	0.163	1
TOR1B	0.206972	0.504362	0.242	0.29	1
GPR153	0.399894	0.504236	0.206	0.239	1
SNRPE	0.686363	0.503742	0.13	0.141	1
ZNF326	0.822607	0.503584	0.49	0.571	1
POLR1C	0.484999	0.502991	0.357	0.375	1
ENO4	0.444462	0.502727	0.227	0.221	1
GABPB1	0.419575	0.502671	0.208	0.237	1
TRIM24	0.413828	0.502552	0.522	0.603	1
PDZD4	0.125583	0.502533	0.3	0.364	1
SYNCRIP	0.185431	0.502287	0.339	0.4	1
SLC15A4	0.736258	0.502219	0.318	0.355	1
ZNF429	0.871583	0.50207	0.367	0.404	1
SLC51A	0.449789	0.501992	0.114	0.105	1
PHRF1	0.174109	0.501889	0.225	0.266	1
CIAO2B	0.759171	0.501777	0.2	0.217	1
KPNA4	0.026033	0.501512	0.401	0.502	1
TTLL1	0.430477	0.501118	0.257	0.297	1
DVL3	0.00183458	0.500464	0.209	0.286	1
ZNF280C	0.534791	0.500445	0.18	0.199	1
MAPK1	0.0331411	0.500081	0.71	0.804	1
FBXW5	0.887882	0.499507	0.175	0.176	1
SRSF11	0.0100701	0.49929	0.865	0.962	1
KCNJ9	0.57781	0.499185	0.251	0.281	1
RBM39	0.000229449	0.498647	0.777	0.893	1
NR6A1	0.000411595	0.498547	0.63	0.641	1
CNIH4	0.307918	0.498186	0.206	0.241	1
WDR73	0.234194	0.498157	0.409	0.424	1
LNX1	1.15737e-07	0.497665	0.778	0.893	0.00430114
LZTR1	0.720014	0.497388	0.239	0.261	1
PRDM10	0.883292	0.497039	0.298	0.328	1
EIF1	0.402636	0.496829	0.362	0.408	1
ZBTB10	0.832477	0.496666	0.269	0.281	1
PSMD13	0.656204	0.496478	0.248	0.277	1
C5orf24	0.0776083	0.496218	0.207	0.252	1
DNAJA4	0.0470033	0.496098	0.163	0.208	1
YIPF5	0.955724	0.496066	0.177	0.183	1
ORC6	0.60576	0.495802	0.164	0.158	1
IKBKB	0.719282	0.495639	0.297	0.315	1
TARDBP	0.0840299	0.495612	0.335	0.411	1
PPDPF	0.887147	0.495553	0.126	0.129	1
EXOC1	0.699514	0.495484	0.562	0.647	1
TTLL3	0.580221	0.494986	0.381	0.4	1
ZNF780B	0.253463	0.49421	0.649	0.775	1
SLC35B3	0.962283	0.494065	0.25	0.266	1
SRM	0.426594	0.494055	0.217	0.246	1
ACAT2	0.634117	0.493873	0.158	0.172	1
RAP1B	0.597659	0.493567	0.395	0.464	1
KIAA2013	0.803023	0.492874	0.186	0.196	1
BRCA1	0.4802	0.49268	0.199	0.192	1
CREG1	0.703398	0.492586	0.398	0.438	1
SGCB	0.778084	0.492373	0.256	0.263	1
MTHFS	0.95859	0.491749	0.224	0.234	1
MZT2B	0.0354959	0.49072	0.192	0.246	1
ACER3	0.251431	0.490499	0.513	0.571	1
ARL4A	0.669871	0.490468	0.177	0.174	1
DDX18	0.966174	0.490307	0.447	0.498	1
LMTK2	5.28219e-09	0.490183	0.773	0.877	0.000196302
ZC3H12B	0.971827	0.489987	0.482	0.554	1
KIDINS220	0.00162574	0.48996	0.756	0.857	1
MRPS14	0.285595	0.489951	0.119	0.141	1
RRP15	0.700749	0.489762	0.285	0.31	1
C17orf80	0.420793	0.48934	0.224	0.252	1
APEX1	0.854799	0.489082	0.314	0.335	1
YWHAH	0.114838	0.488901	0.462	0.562	1
ZNF740	0.420728	0.488783	0.132	0.15	1
PPP1R11	0.420859	0.488583	0.127	0.145	1
GBA2	0.75473	0.488506	0.354	0.384	1
NAP1L1	0.0667252	0.48843	0.732	0.853	1
POLR3GL	0.201941	0.488186	0.129	0.156	1
TIMM17A	0.197747	0.487802	0.221	0.261	1
CRACR2A	0.811501	0.487694	0.102	0.107	1
CAMK1	0.835314	0.487667	0.487	0.567	1
SERBP1	0.321744	0.487465	0.348	0.404	1
ZNF561	0.536046	0.487326	0.182	0.174	1
IKZF5	0.239945	0.48719	0.147	0.174	1
UNC13C	0.0139185	0.487125	0.596	0.627	1
ZDHHC9	0.676699	0.48708	0.224	0.241	1
DHX36	0.142352	0.486337	0.664	0.759	1
SRR	0.705012	0.486299	0.116	0.125	1
PAN2	0.694548	0.486151	0.153	0.165	1
DIS3L	0.280881	0.486002	0.221	0.257	1
UHRF2	0.255644	0.485749	0.602	0.705	1
LCA5L	0.503955	0.485343	0.103	0.116	1
MRPS22	0.432443	0.485072	0.164	0.188	1
KRCC1	0.470969	0.484484	0.218	0.243	1
GRK3	1.05132e-05	0.484443	0.748	0.848	0.390701
SRSF1	0.36479	0.484305	0.321	0.375	1
EPHA5	2.11127e-08	0.483941	0.799	0.783	0.000784611
IFRD2	0.534043	0.483643	0.112	0.125	1
STYX	0.726725	0.483502	0.122	0.132	1
STX10	0.531677	0.483081	0.158	0.176	1
DHRS7	0.617792	0.483004	0.102	0.112	1
SLC4A7	0.647124	0.482549	0.533	0.625	1
BCAP31	0.00372238	0.48208	0.166	0.23	1
PHYHIP	0.00361477	0.481532	0.379	0.491	1
NRG1	2.55106e-14	0.481362	0.91	0.893	9.48051e-10
U2SURP	0.496305	0.481355	0.638	0.779	1
UBFD1	0.0807904	0.48102	0.185	0.225	1
TPRA1	0.0772521	0.480858	0.154	0.192	1
CLBA1	0.447999	0.480504	0.132	0.125	1
SF3B1	0.864272	0.480495	0.625	0.73	1
BTBD8	0.808727	0.480072	0.616	0.732	1
ELMOD1	1.88482e-05	0.479685	0.754	0.891	0.700454
NTNG1	0.000308531	0.479556	0.716	0.734	1
DERL1	0.250828	0.479235	0.191	0.221	1
COQ7	0.88038	0.479205	0.177	0.183	1
PDCD6IP	0.423986	0.479102	0.572	0.688	1
POLB	0.581817	0.478789	0.306	0.321	1
B3GALT2	0.209012	0.47875	0.103	0.125	1
HAUS6	0.864584	0.478551	0.192	0.201	1
TPMT	0.941253	0.478536	0.173	0.181	1
SBK1	0.119037	0.478494	0.271	0.33	1
DGCR8	0.0376123	0.478248	0.34	0.435	1
IFT27	0.168248	0.478187	0.162	0.194	1
FCHO1	0.751032	0.477369	0.436	0.504	1
ERICH3	0.926423	0.47723	0.46	0.502	1
SMIM8	0.163671	0.477002	0.467	0.504	1
POLE2	0.412286	0.476993	0.209	0.203	1
SLC22A5	0.87858	0.476559	0.152	0.154	1
ZNF202	0.122094	0.476353	0.109	0.136	1
UQCRFS1	0.762997	0.4763	0.201	0.219	1
STRN4	0.191617	0.476255	0.233	0.272	1
C3orf33	0.727146	0.47621	0.258	0.268	1
RBMX	0.878642	0.476097	0.532	0.65	1
AQP11	0.373323	0.47582	0.205	0.239	1
ZC3H6	0.555085	0.475741	0.546	0.618	1
DYNC1LI2	0.432245	0.475317	0.534	0.634	1
TXNDC9	0.970466	0.475254	0.198	0.205	1
EMC3	0.479178	0.475201	0.418	0.444	1
TIMM10B	0.301328	0.474914	0.12	0.141	1
EGR1	0.507361	0.474876	0.101	0.112	1
WDR47	0.831082	0.474208	0.525	0.6	1
ARPC2	0.976718	0.474038	0.528	0.609	1
MORN3	0.254429	0.473823	0.172	0.201	1
GLUD1	0.532081	0.473233	0.458	0.547	1
RALGDS	0.157582	0.472934	0.504	0.627	1
PIGG	0.117633	0.472677	0.368	0.444	1
TIMM9	0.348508	0.47257	0.208	0.239	1
GATAD1	0.777467	0.472535	0.42	0.478	1
POR	0.647937	0.471881	0.276	0.306	1
NDUFB9	0.0677543	0.471427	0.209	0.266	1
MED10	0.333	0.470933	0.275	0.317	1
ROCK1	0.250323	0.470927	0.651	0.743	1
CEP162	0.554183	0.47076	0.449	0.529	1
TTC23L	0.348785	0.470255	0.234	0.225	1
SUMO1	0.769841	0.470107	0.403	0.433	1
STK25	0.318217	0.470038	0.286	0.326	1
NUCKS1	0.00842802	0.469978	0.604	0.792	1
TRIM13	0.400028	0.469584	0.418	0.507	1
[truncated: 7,098 more rows]

## Sheet: L5_6_NP
	p_val	avg_log2FC	pct.1	pct.2	p_val_adj
MEIS3	8.22234e-07	3.44735	0.562	0.129	0.0305567
TRPM3	3.88116e-11	3.21388	0.797	0.161	1.44235e-06
TIA1	1.61023e-07	3.19936	0.606	0.129	0.00598409
PRSS51	5.80859e-05	3.09427	0.468	0.129	1
HSP90AA1	2.18019e-05	3.03373	0.547	0.161	0.810226
HSP90AB1	0.000280778	2.98438	0.464	0.161	1
MYO16	5.81208e-08	2.90751	0.661	0.161	0.00215994
TMEM59L	9.32144e-08	2.85865	0.681	0.258	0.00346413
MT-ATP6	0.961414	2.84259	0.262	0.29	1
MT-CO3	0.156802	2.83647	0.379	0.29	1
MT-ND4	0.288326	2.8345	0.331	0.29	1
MT-ND3	0.544861	2.79853	0.243	0.226	1
PABPN1	7.51249e-09	2.75825	0.8	0.516	0.000279187
FILIP1L	0.000392411	2.75023	0.553	0.323	1
IL7	0.000701007	2.71184	0.462	0.194	1
DPYSL3	0.000224782	2.71076	0.44	0.129	1
MT-CO2	0.368208	2.65339	0.337	0.29	1
MT-CYB	0.605434	2.63504	0.299	0.29	1
CTNNA3	0.000150571	2.62256	0.716	0.645	1
ABCB1	0.00235579	2.58978	0.438	0.194	1
EIF4A2	0.000372203	2.58638	0.469	0.194	1
RFX4	0.00132684	2.53401	0.423	0.161	1
SLC9C1	0.128124	2.4608	0.286	0.194	1
NCKAP5	1.77244e-06	2.44891	0.699	0.355	0.0658692
MT-ND1	0.535048	2.41603	0.266	0.387	1
PDE5A	0.00176519	2.40098	0.58	0.387	1
TSBP1	0.00774112	2.39766	0.422	0.226	1
SOX6	0.0486339	2.33009	0.306	0.161	1
MAK	0.000473729	2.32043	0.564	0.355	1
SMARCC2	0.000758834	2.30559	0.41	0.129	1
ANGPTL1	0.00391035	2.28345	0.384	0.161	1
CC2D2A	0.000182608	2.25212	0.506	0.161	1
PTGER3	0.00779482	2.23982	0.336	0.129	1
BACH1	0.0206714	2.23808	0.374	0.194	1
BEX3	0.000345202	2.23182	0.475	0.161	1
ANKUB1	0.000185517	2.21978	0.581	0.323	1
CGGBP1	0.000146263	2.20489	0.499	0.161	1
SLC5A4	0.00281125	2.19975	0.398	0.161	1
EIF4G2	0.000752934	2.19353	0.42	0.129	1
FER1L6	0.00603258	2.17897	0.382	0.161	1
GSE1	0.0252882	2.17559	0.296	0.129	1
DOCK10	0.0159748	2.14483	0.353	0.161	1
BCL2L14	0.00335398	2.13851	0.48	0.29	1
ATP6AP2	0.00751815	2.1342	0.368	0.161	1
CKB	0.00335864	2.13077	0.502	0.29	1
TTN	0.0536454	2.10521	0.366	0.226	1
CCDC192	0.0101006	2.09756	0.364	0.161	1
MT-CO1	0.627133	2.09552	0.368	0.452	1
TUBB3	0.0102522	2.08251	0.384	0.194	1
P2RY14	0.00168969	2.0727	0.439	0.161	1
ANGPT2	0.00705807	2.05645	0.402	0.194	1
ZNF462	0.0006919	2.03562	0.472	0.161	1
OAZ1	0.0282969	2.0202	0.288	0.129	1
RARRES1	0.00743169	2.00034	0.34	0.129	1
PLXDC2	0.0029095	2.00007	0.533	0.323	1
ARHGAP15	0.424385	1.98737	0.173	0.129	1
GPSM2	0.0061166	1.98013	0.471	0.29	1
BCO1	0.00223379	1.9713	0.41	0.161	1
YWHAB	0.0217059	1.94873	0.47	0.323	1
CFL1	0.0142027	1.94787	0.366	0.194	1
ACTR1B	0.000445452	1.94718	0.488	0.194	1
LENG8	0.000165256	1.93319	0.636	0.387	1
SERINC1	0.000590286	1.9308	0.561	0.29	1
MEGF11	0.0169392	1.92491	0.345	0.161	1
ZNF124	0.00696945	1.91358	0.376	0.161	1
LYRM2	0.00134778	1.89813	0.522	0.29	1
CEP135	0.000992525	1.8892	0.492	0.226	1
RNF220	0.358171	1.88563	0.248	0.194	1
LAMB1	0.0112301	1.8819	0.325	0.129	1
SARAF	0.00203668	1.87746	0.535	0.29	1
PBX3	0.0288528	1.87542	0.299	0.129	1
LRRTM4	0.0026544	1.86865	0.505	0.226	1
CACNA1G	0.0752933	1.86577	0.254	0.129	1
CALM3	0.0162662	1.8657	0.359	0.161	1
THY1	0.00501309	1.85687	0.529	0.323	1
MTCP1	0.0405666	1.85356	0.283	0.129	1
HNRNPK	0.00403371	1.84938	0.424	0.194	1
LRMDA	0.368716	1.84912	0.214	0.161	1
SHISA6	0.0415159	1.81683	0.426	0.29	1
ZNF783	0.00585922	1.81208	0.418	0.194	1
ROGDI	0.00217778	1.80525	0.405	0.129	1
RBPMS	0.0204154	1.80522	0.312	0.129	1
FBXO7	0.00516768	1.80073	0.396	0.161	1
ATP1A1	0.000173204	1.79607	0.674	0.452	1
CLK1	0.00191889	1.78999	0.504	0.258	1
STRADB	0.0113775	1.78301	0.491	0.355	1
COL9A1	0.0203121	1.78165	0.306	0.129	1
CHGA	0.0395248	1.78003	0.288	0.129	1
PEBP1	0.032236	1.77972	0.307	0.129	1
ADAMTS8	0.0101968	1.76333	0.404	0.194	1
CLU	0.302004	1.75354	0.3	0.258	1
ATP5F1B	0.0234985	1.74589	0.308	0.129	1
P4HA3	0.0106291	1.74329	0.335	0.129	1
PRKD3	0.0321944	1.73929	0.372	0.226	1
TRIM73	0.000519151	1.72913	0.439	0.129	1
EIF1B	0.0133782	1.72244	0.322	0.129	1
SLC22A17	1.162e-05	1.72153	0.66	0.29	0.431832
TRIM5	0.0198879	1.72056	0.383	0.194	1
ADAMTS6	0.252722	1.71805	0.198	0.129	1
TRO	0.00186246	1.71239	0.488	0.226	1
PAPPA	0.0251036	1.7078	0.428	0.258	1
CPQ	0.0354528	1.69899	0.386	0.226	1
GALNTL6	0.120417	1.69693	0.56	0.452	1
SRSF12	0.00126114	1.69654	0.489	0.226	1
EYS	0.00504242	1.69088	0.45	0.226	1
ADGRB2	0.0293199	1.6849	0.411	0.258	1
GLT8D2	0.00919516	1.68374	0.347	0.129	1
TAFA1	0.0162501	1.68078	0.39	0.194	1
RNF112	0.008822	1.67819	0.446	0.226	1
SLC3A1	0.016004	1.67717	0.422	0.226	1
MTFR1	0.00730885	1.67168	0.402	0.194	1
B3GAT1	0.101673	1.66714	0.268	0.161	1
BIVM	0.00224577	1.66364	0.497	0.29	1
RBX1	0.00429448	1.66323	0.502	0.29	1
PPIA	0.111841	1.66186	0.237	0.129	1
LARP7	0.0389095	1.65689	0.35	0.194	1
GRIK4	1.09009e-05	1.65322	0.782	0.516	0.40511
RFNG	0.00811897	1.65309	0.357	0.129	1
TIMM17A	0.015758	1.6529	0.325	0.129	1
PRKAR1A	0.0401475	1.65188	0.365	0.226	1
ZNF428	0.0238779	1.65163	0.301	0.129	1
GDI1	0.00151336	1.64799	0.554	0.323	1
SLC9A9	0.0275465	1.64492	0.376	0.194	1
FOXG1	0.0131816	1.64237	0.413	0.226	1
NTM	4.04214e-10	1.64214	0.951	0.677	1.50218e-05
HEATR4	0.00530018	1.64206	0.419	0.194	1
GRINA	0.0208713	1.63935	0.318	0.129	1
IGSF21	4.96998e-05	1.63768	0.659	0.258	1
SVIL	0.028698	1.63562	0.394	0.226	1
SLC25A29	0.00479105	1.63538	0.479	0.258	1
HCFC1R1	0.188175	1.63371	0.276	0.194	1
MSH6	0.0125619	1.63271	0.391	0.194	1
ENO2	0.0018218	1.63264	0.516	0.258	1
ZFAND2B	0.00659285	1.62118	0.365	0.129	1
COL12A1	4.16819e-08	1.61037	0.888	0.71	0.00154903
ARL6IP1	0.0931803	1.60747	0.275	0.161	1
MFSD10	0.0150429	1.6067	0.392	0.194	1
COL24A1	0.13316	1.60383	0.538	0.548	1
ROBO2	1.01354e-08	1.60359	0.939	0.548	0.000376662
PDE1C	0.00248293	1.60271	0.595	0.387	1
MDM1	0.0564342	1.60159	0.326	0.194	1
GLRA2	0.000526034	1.59969	0.599	0.323	1
PECR	0.0122118	1.59551	0.371	0.161	1
SCUBE3	0.0278366	1.59334	0.301	0.129	1
RPS8	0.0335919	1.59172	0.329	0.161	1
RPP38	0.0145726	1.57303	0.421	0.226	1
BEX1	0.0786528	1.57091	0.296	0.161	1
INTS12	0.0065465	1.56825	0.365	0.129	1
ITM2B	0.0248666	1.55991	0.486	0.355	1
QKI	0.000509067	1.55642	0.465	0.129	1
WIPI2	0.0104078	1.55571	0.402	0.194	1
SLC1A6	0.0244506	1.55285	0.309	0.129	1
CARNMT1	0.00784734	1.54755	0.473	0.258	1
NRBP2	0.000904883	1.54321	0.619	0.355	1
TOMM20	0.0270498	1.54125	0.341	0.161	1
CACNA1H	0.00496919	1.53685	0.375	0.129	1
SPINK8	0.04486	1.5311	0.273	0.129	1
TUBA1A	0.103968	1.52783	0.336	0.226	1
PHKG2	0.0233608	1.5258	0.312	0.129	1
NME3	0.00430426	1.51962	0.504	0.29	1
MAML2	0.0499975	1.51832	0.314	0.161	1
TIMP2	0.000923639	1.51722	0.59	0.323	1
HS3ST5	0.0219394	1.51692	0.325	0.129	1
STRIP2	0.0187148	1.51239	0.317	0.129	1
ICAM5	0.0524347	1.4992	0.34	0.194	1
ACAA1	0.0117576	1.49568	0.425	0.226	1
INTS1	0.0856063	1.49181	0.468	0.387	1
PDE1A	7.28355e-06	1.48767	0.792	0.355	0.270679
FANCC	0.0225067	1.48669	0.315	0.129	1
PSAP	0.00690509	1.48496	0.566	0.387	1
KLRD1	0.0339804	1.48424	0.294	0.129	1
RO60	0.00318079	1.48381	0.542	0.355	1
PSMA3	0.00625426	1.48354	0.452	0.226	1
ATP13A3	0.00069382	1.48116	0.652	0.516	1
SLC9C2	0.0420158	1.47371	0.34	0.194	1
CDK5RAP3	0.0181178	1.47329	0.558	0.419	1
C3orf38	0.0201856	1.47225	0.315	0.129	1
PILRB	0.00557989	1.46863	0.559	0.387	1
KLHL28	0.0314206	1.46525	0.549	0.516	1
TTC9B	0.00384492	1.46207	0.544	0.323	1
VAV2	0.0367754	1.46027	0.391	0.226	1
SSTR2	0.0557861	1.45807	0.336	0.194	1
CCT2	0.0362743	1.4571	0.382	0.226	1
RNASEK	0.0637942	1.45639	0.262	0.129	1
LMO4	0.00591235	1.45581	0.567	0.387	1
OMG	0.0306085	1.45269	0.451	0.323	1
STMN1	0.0417957	1.44989	0.487	0.355	1
ARHGAP20	9.50518e-06	1.44825	0.777	0.645	0.353241
EIF4A1	0.0790022	1.44748	0.41	0.29	1
VPS33B	0.0428666	1.44577	0.284	0.129	1
OPRM1	0.196624	1.44387	0.336	0.258	1
PLS1	0.0709806	1.44311	0.445	0.355	1
SPCS3	0.0306219	1.4416	0.355	0.194	1
SFMBT2	0.169095	1.44137	0.259	0.161	1
EXTL1	0.0416264	1.44084	0.333	0.161	1
KLHDC2	0.0052886	1.43963	0.482	0.258	1
AMZ1	0.0131437	1.43961	0.47	0.29	1
VPS37A	0.0174099	1.43917	0.446	0.258	1
PFDN5	0.0914578	1.43123	0.306	0.194	1
RHOBTB1	0.0343802	1.42962	0.298	0.129	1
NWD2	0.00488979	1.428	0.428	0.161	1
HES6	0.0883739	1.42689	0.247	0.129	1
CRIP2	0.0757421	1.42598	0.265	0.129	1
DPH7	0.0122177	1.42591	0.39	0.194	1
CAMKV	0.0108195	1.42539	0.62	0.516	1
HSP90B1	0.16849	1.42243	0.369	0.29	1
SLC14A2	0.175703	1.41681	0.274	0.194	1
MFSD4B	0.00450458	1.41018	0.65	0.548	1
SYNC	0.0242693	1.40696	0.411	0.226	1
ZNF626	0.00495397	1.40463	0.572	0.419	1
POLR2B	0.00789107	1.40439	0.437	0.194	1
CFTR	0.0278007	1.40369	0.3	0.129	1
KCNH3	0.00673678	1.40255	0.668	0.548	1
IFRD1	0.00334074	1.3997	0.382	0.129	1
RYR3	0.00653213	1.39817	0.525	0.29	1
USP46	0.021194	1.39358	0.444	0.29	1
POLQ	0.117923	1.39297	0.275	0.161	1
ANKRD54	0.0622006	1.38885	0.3	0.161	1
METTL3	0.0111476	1.38799	0.356	0.129	1
CHRNA4	0.000956767	1.38693	0.429	0.129	1
FLYWCH2	0.0249741	1.3868	0.307	0.129	1
VAMP2	0.0578831	1.3858	0.345	0.194	1
GCNT1	0.0100352	1.38432	0.386	0.161	1
SPDYA	0.0227241	1.38119	0.352	0.161	1
RAB11A	0.0193813	1.37809	0.626	0.613	1
PMEPA1	0.154942	1.3779	0.224	0.129	1
SRSF10	0.000532008	1.3774	0.68	0.548	1
MT-ND5	0.894724	1.3771	0.16	0.161	1
RRP15	0.0159988	1.37621	0.421	0.226	1
SV2A	0.0109984	1.37409	0.653	0.581	1
ARHGDIA	0.237541	1.37249	0.208	0.129	1
PABPC1L	0.0145558	1.37005	0.346	0.129	1
B3GALT2	0.0300826	1.36733	0.306	0.129	1
UQCRC1	0.0814402	1.36599	0.315	0.194	1
MDH1	0.00351374	1.36326	0.593	0.355	1
HEXD	0.0196495	1.36241	0.396	0.194	1
ZBBX	0.0618166	1.36231	0.303	0.161	1
ARPC2	0.00583782	1.3612	0.602	0.484	1
BRINP2	0.228608	1.36093	0.321	0.258	1
MYRFL	0.00437868	1.36048	0.415	0.161	1
CDH9	6.13497e-05	1.35849	0.832	0.806	1
ATP6AP1	0.131717	1.35777	0.236	0.129	1
PIP4K2A	0.234202	1.3577	0.417	0.355	1
RAC1	0.0628547	1.35757	0.415	0.29	1
PPP1R12C	0.0461069	1.35611	0.382	0.226	1
PIGX	0.0485758	1.35579	0.328	0.194	1
DDX55	0.0930795	1.35216	0.398	0.29	1
SYNE2	0.0674035	1.34882	0.301	0.161	1
BORCS7	0.0328278	1.34851	0.288	0.129	1
TMUB2	0.0426783	1.34719	0.313	0.161	1
FABP3	0.122167	1.34451	0.229	0.129	1
TMPRSS9	0.15243	1.34419	0.259	0.161	1
MKRN2OS	0.0355982	1.34408	0.293	0.129	1
MAT2A	0.036805	1.34367	0.502	0.387	1
UCHL1	0.000658655	1.34283	0.752	0.581	1
DTX3	0.00881764	1.34226	0.364	0.129	1
EIF3L	0.0216487	1.34133	0.386	0.194	1
SQLE	0.0411269	1.34016	0.365	0.226	1
CHRNA7	0.101551	1.33585	0.436	0.355	1
ACVR1	0.0332982	1.3358	0.36	0.194	1
POLR2J3	6.99084e-05	1.33561	0.769	0.613	1
KSR1	0.00245876	1.33427	0.496	0.194	1
UCHL5	0.0075564	1.33399	0.472	0.258	1
CD163L1	0.0584404	1.33253	0.379	0.258	1
DNAL1	0.0253469	1.32999	0.377	0.194	1
P4HTM	0.00476113	1.32891	0.555	0.355	1
HMGN1	0.00170344	1.32761	0.554	0.323	1
PPP2R3C	0.0167622	1.32668	0.392	0.194	1
NOSIP	0.0674373	1.32417	0.256	0.129	1
FCHO1	0.0136854	1.3238	0.585	0.484	1
SLC31A1	0.0289284	1.32106	0.303	0.129	1
UQCC2	0.0204595	1.32086	0.396	0.226	1
GSTK1	0.015844	1.3201	0.365	0.161	1
RPSA	0.0654083	1.31849	0.267	0.129	1
DMAP1	0.114106	1.31698	0.274	0.161	1
ZNF439	0.00676913	1.31697	0.532	0.323	1
B3GALNT1	0.028609	1.3156	0.371	0.194	1
CHAMP1	0.0582771	1.31484	0.272	0.129	1
WDR6	0.0713003	1.31454	0.464	0.355	1
POMGNT1	0.0744506	1.30918	0.451	0.355	1
ARL4C	0.0958951	1.30653	0.311	0.194	1
FAM118B	0.0318206	1.30562	0.297	0.129	1
CDC42SE1	0.0451556	1.30318	0.448	0.355	1
BEX2	0.0309741	1.29919	0.432	0.258	1
SLC7A6OS	0.0236148	1.29379	0.426	0.258	1
CDAN1	0.16784	1.29248	0.223	0.129	1
PCBP4	0.049432	1.29141	0.323	0.161	1
CPVL	0.00553796	1.28917	0.515	0.29	1
CEMIP2	0.0627305	1.28911	0.27	0.129	1
JPT1	0.0299492	1.28861	0.346	0.161	1
ARHGEF2	0.0398092	1.28706	0.475	0.355	1
RELL2	0.0444047	1.28673	0.341	0.194	1
ZNF571	0.114557	1.28671	0.266	0.161	1
FN1	0.109591	1.28641	0.343	0.226	1
MRPS31	0.0200826	1.28509	0.493	0.355	1
UNC13C	0.00273308	1.28446	0.52	0.29	1
CFAP97	0.0434751	1.2842	0.345	0.194	1
RAP1GAP	1.60378e-05	1.28365	0.858	0.742	0.596011
DENND2A	0.101775	1.28354	0.284	0.161	1
PSMD7	0.0267335	1.2833	0.349	0.161	1
ESRRB	0.272963	1.2831	0.26	0.194	1
MUS81	0.0564617	1.28236	0.267	0.129	1
SURF6	0.163396	1.28164	0.225	0.129	1
UBE2QL1	0.0917835	1.27861	0.41	0.323	1
B4GALNT1	0.0265462	1.27717	0.359	0.161	1
SLC8B1	0.0503283	1.27622	0.466	0.355	1
SIRT5	0.013008	1.2753	0.438	0.226	1
RBM25	0.0227586	1.27493	0.929	0.935	1
CREG2	0.240399	1.27479	0.271	0.194	1
EIF1AX	0.102802	1.27174	0.28	0.161	1
FAM227B	0.0656125	1.27137	0.371	0.226	1
KIF21B	0.00711379	1.2675	0.528	0.29	1
PHLDB1	0.15776	1.26705	0.298	0.194	1
DUOX1	0.10533	1.26604	0.382	0.258	1
GPATCH4	0.152242	1.26047	0.256	0.161	1
PRPF38B	0.114844	1.25925	0.476	0.355	1
AGBL5	0.0583388	1.25751	0.388	0.258	1
MT-ND2	0.130675	1.25409	0.235	0.387	1
STAG3	0.0132898	1.25115	0.455	0.258	1
RTL1	0.116129	1.25019	0.299	0.194	1
BICC1	0.16863	1.24807	0.25	0.161	1
CORO6	0.00524227	1.24682	0.724	0.581	1
ZBTB25	0.053072	1.24664	0.354	0.194	1
ZHX1	0.0702872	1.2444	0.297	0.161	1
SHB	0.0848175	1.2434	0.421	0.323	1
ZNF675	0.0196544	1.24333	0.569	0.452	1
NFIX	0.00207878	1.24294	0.713	0.581	1
CCDC12	0.0249452	1.24249	0.402	0.226	1
SLC37A3	0.00485653	1.24178	0.673	0.548	1
CRAMP1	0.0279701	1.23841	0.439	0.258	1
SGF29	0.0681551	1.23799	0.366	0.226	1
FOXRED1	0.00626742	1.23628	0.546	0.355	1
PSMD9	0.0336646	1.23586	0.332	0.161	1
DDX49	0.06626	1.23565	0.265	0.129	1
BRINP3	0.010696	1.23402	0.611	0.452	1
PSMA7	0.289006	1.23261	0.258	0.194	1
HMGCS1	0.0051058	1.23012	0.524	0.29	1
ADAM19	0.0653464	1.22968	0.396	0.258	1
XPOT	0.0288256	1.22964	0.489	0.355	1
METTL8	0.0182514	1.22729	0.354	0.161	1
PABPC4	0.0867657	1.22653	0.261	0.129	1
SEC62	0.00841861	1.22433	0.646	0.419	1
EEF1A2	0.0401511	1.2243	0.457	0.29	1
SYNM	0.0369825	1.22266	0.299	0.129	1
ABHD5	0.115551	1.2226	0.333	0.226	1
TGOLN2	0.0246232	1.22227	0.353	0.161	1
HNMT	0.143926	1.21864	0.284	0.194	1
ZNF565	0.00271915	1.21818	0.606	0.387	1
SLC6A6	0.0392161	1.2165	0.471	0.323	1
OLFM1	0.0344398	1.21624	0.577	0.452	1
ATP1B1	0.00342514	1.21603	0.768	0.613	1
LRRC47	0.152143	1.21392	0.226	0.129	1
SKIL	0.0240785	1.21372	0.509	0.355	1
DIMT1	0.0416873	1.21273	0.357	0.194	1
ST6GALNAC3	0.0126361	1.21245	0.708	0.71	1
TRIB2	0.0395213	1.21038	0.328	0.161	1
ZNF514	0.0615253	1.20978	0.275	0.129	1
TIAL1	0.014368	1.20903	0.585	0.452	1
LHFPL6	0.274935	1.20804	0.211	0.129	1
ZNF286A	0.00937023	1.20771	0.479	0.258	1
CAMK2N1	0.0209292	1.20745	0.545	0.355	1
ACADVL	0.0696288	1.20651	0.491	0.387	1
PTMS	0.339858	1.20405	0.34	0.29	1
FANCM	0.121111	1.20167	0.333	0.226	1
C11orf65	0.124754	1.20089	0.268	0.161	1
SMG9	0.0804992	1.19989	0.351	0.226	1
THAP12	0.0449456	1.19704	0.317	0.161	1
NIPSNAP1	0.0142218	1.1958	0.523	0.355	1
PIH1D1	0.103824	1.19559	0.252	0.129	1
STK32B	0.1936	1.19439	0.391	0.323	1
SUPV3L1	0.0729806	1.19427	0.466	0.355	1
BAZ1A	0.19328	1.19425	0.315	0.226	1
PDIA2	0.0223587	1.19376	0.377	0.194	1
NXNL2	0.144651	1.19358	0.226	0.129	1
PDZD2	0.00108783	1.1904	0.767	0.677	1
POU2F2	0.00408641	1.19029	0.586	0.387	1
AAMP	0.0851587	1.19028	0.257	0.129	1
PPARGC1A	0.0112616	1.1898	0.427	0.194	1
NRG1	0.00119599	1.18909	0.812	0.613	1
SLC25A25	0.041245	1.18816	0.337	0.161	1
ZNF84	0.00941869	1.18721	0.579	0.419	1
COPS8	0.0420031	1.18647	0.326	0.161	1
CCDC28A	0.0459414	1.18461	0.353	0.194	1
ELAVL2	0.0548654	1.18431	0.401	0.258	1
RPL6	0.0332159	1.18312	0.312	0.129	1
FASTKD2	0.0274203	1.18289	0.558	0.516	1
CNTNAP1	0.0128046	1.18184	0.553	0.419	1
TMEM167A	0.0630874	1.18066	0.269	0.129	1
SYNGR3	0.270279	1.17922	0.287	0.226	1
ITGA9	0.00114905	1.178	0.643	0.355	1
THRA	0.0854044	1.17589	0.488	0.419	1
PHC1	0.0308513	1.1749	0.501	0.323	1
SAMM50	0.0625229	1.17404	0.27	0.129	1
ULK1	0.0528232	1.17184	0.468	0.323	1
CYB5R3	0.0505875	1.17105	0.347	0.194	1
NECAP2	0.0541528	1.16878	0.271	0.129	1
WNT10B	0.363625	1.16572	0.302	0.258	1
BNIP2	0.148284	1.16571	0.262	0.161	1
TRIR	0.073861	1.16496	0.269	0.129	1
SLC17A7	0.00356388	1.16449	0.723	0.581	1
ATF7IP	0.00509213	1.16392	0.684	0.645	1
CTNNA1	0.0853559	1.16328	0.386	0.258	1
NUBP1	0.0472956	1.16008	0.351	0.194	1
DGKG	0.0127075	1.15942	0.605	0.484	1
IVNS1ABP	0.0775981	1.1581	0.374	0.258	1
ESR2	0.136943	1.15746	0.352	0.258	1
PI4K2B	0.111378	1.15723	0.242	0.129	1
ZNF583	0.00878135	1.15649	0.446	0.226	1
GUK1	0.192086	1.1492	0.252	0.161	1
MIS18BP1	0.0479453	1.14914	0.301	0.129	1
PTGES2	0.0233089	1.1489	0.354	0.161	1
C12orf40	0.299443	1.14795	0.257	0.194	1
TMPRSS11A	0.215741	1.14735	0.207	0.129	1
GLT8D1	0.0585677	1.14661	0.37	0.226	1
UBE2J2	0.100206	1.14625	0.324	0.194	1
RER1	0.0333363	1.14569	0.343	0.161	1
PLXNB2	0.277976	1.14536	0.264	0.194	1
FLNA	0.290351	1.1447	0.2	0.129	1
RHBDL1	0.145164	1.1441	0.349	0.258	1
RALGDS	0.0154447	1.14399	0.703	0.677	1
TMC7	0.21	1.14385	0.25	0.161	1
C9orf85	0.0202781	1.14196	0.545	0.387	1
LRIF1	0.0615657	1.14192	0.272	0.129	1
CHCHD10	0.0422868	1.13891	0.405	0.258	1
TBC1D16	0.0678877	1.13715	0.334	0.194	1
SMARCD1	0.0485856	1.13655	0.322	0.161	1
SERINC3	0.0980201	1.13504	0.5	0.419	1
POLR2E	0.0738775	1.13423	0.299	0.161	1
PDCD5	0.12549	1.13399	0.415	0.323	1
MUC6	0.0834741	1.13353	0.258	0.129	1
ATP11A	0.011649	1.13277	0.524	0.323	1
TRAPPC13	0.0294598	1.13276	0.555	0.452	1
SNUPN	0.0659065	1.13141	0.33	0.194	1
DCHS1	0.116588	1.13136	0.3	0.194	1
PCCB	0.02147	1.13117	0.447	0.258	1
MCOLN1	0.125853	1.13019	0.27	0.161	1
ITGAV	0.304353	1.12974	0.26	0.194	1
ZFP30	0.0677964	1.12938	0.53	0.484	1
STAU1	0.0580757	1.12834	0.528	0.419	1
MELTF	0.180422	1.1279	0.317	0.226	1
COX16	0.0290639	1.12632	0.415	0.226	1
RNF20	0.204941	1.12497	0.345	0.258	1
CCDC65	0.0223707	1.12472	0.505	0.323	1
VPS16	0.131774	1.1247	0.234	0.129	1
BCAT2	0.0669828	1.12435	0.438	0.29	1
JUND	0.728819	1.12195	0.254	0.258	1
HAUS6	0.305151	1.12183	0.272	0.226	1
MLF2	0.0691789	1.11575	0.374	0.226	1
GAS2L1	0.164568	1.11566	0.221	0.129	1
STK32C	0.155751	1.11525	0.356	0.258	1
PHYHIP	0.0627277	1.11485	0.317	0.161	1
SF3B2	0.0481494	1.11424	0.395	0.226	1
TMED4	0.0298897	1.11357	0.37	0.194	1
UBOX5	0.206518	1.11342	0.251	0.161	1
PCP4	0.0834348	1.11251	0.58	0.484	1
PCDH11X	0.00680123	1.11234	0.673	0.516	1
PPP2R3A	0.00647054	1.11183	0.723	0.645	1
CRTAC1	0.0102671	1.11102	0.681	0.581	1
MAP9	0.0518133	1.1108	0.573	0.516	1
DYNLT1	0.0702637	1.10952	0.361	0.226	1
ENY2	0.0572625	1.10874	0.361	0.226	1
AKAP10	0.0200221	1.10851	0.613	0.548	1
HSPA4	0.0753496	1.10815	0.499	0.387	1
ALAD	0.0189393	1.10813	0.329	0.129	1
RNFT1	0.0683372	1.10776	0.341	0.194	1
TNFSF13B	0.0821468	1.10758	0.26	0.129	1
IFNGR2	0.0318501	1.1073	0.557	0.484	1
KIF1C	0.329135	1.10656	0.36	0.323	1
RPP30	0.125012	1.10523	0.301	0.194	1
DDX21	0.120206	1.10309	0.368	0.258	1
ENC1	0.285345	1.10164	0.444	0.387	1
PODXL2	0.0146113	1.10059	0.589	0.452	1
STT3B	0.0884872	1.10002	0.501	0.419	1
VARS2	0.26764	1.09942	0.267	0.194	1
QTRT1	0.0295122	1.09861	0.653	0.581	1
MED23	0.0106519	1.09764	0.668	0.548	1
NRGN	0.0130719	1.09763	0.725	0.581	1
HELQ	0.100121	1.09654	0.307	0.194	1
TMEM39B	0.0720467	1.09639	0.362	0.226	1
IP6K2	0.0204804	1.09545	0.535	0.355	1
C3orf33	0.0677289	1.0941	0.337	0.194	1
SRSF3	0.102846	1.09393	0.289	0.161	1
ESRRA	0.207728	1.09188	0.312	0.226	1
GPR61	0.12671	1.0914	0.233	0.129	1
CPT1C	0.0230516	1.0908	0.592	0.516	1
DNAH14	0.266855	1.09017	0.346	0.29	1
SPCS1	0.188772	1.08801	0.252	0.161	1
BIN1	0.0258718	1.08747	0.661	0.581	1
RNF31	0.165823	1.08727	0.261	0.161	1
GRIK3	3.78928e-05	1.08709	0.875	0.806	1
INTS7	0.113758	1.08706	0.437	0.355	1
MITD1	0.120447	1.08676	0.296	0.194	1
CXXC5	0.154025	1.08659	0.234	0.129	1
LRRC39	0.207227	1.08332	0.303	0.226	1
ZNF692	0.125808	1.08299	0.371	0.258	1
PDE4C	0.174956	1.08194	0.349	0.258	1
ACTR10	0.00274584	1.08147	0.685	0.581	1
RCN2	0.0567415	1.08113	0.59	0.548	1
BEAN1	0.0654374	1.08104	0.344	0.194	1
TIPRL	0.0172053	1.08099	0.571	0.452	1
ZEB2	0.0722901	1.08042	0.482	0.355	1
ATMIN	0.228046	1.07979	0.268	0.194	1
REX1BD	0.0738987	1.07954	0.33	0.194	1
TSEN54	0.0628492	1.07939	0.371	0.226	1
THSD4	0.0331486	1.07772	0.297	0.129	1
DALRD3	0.105341	1.07759	0.279	0.161	1
VASH1	0.111785	1.07611	0.564	0.581	1
SYT6	0.370845	1.07522	0.303	0.258	1
PLCXD1	0.381304	1.07483	0.27	0.226	1
FLII	0.193567	1.07478	0.227	0.129	1
SREK1	0.0222614	1.07438	0.735	0.645	1
PDC	0.125176	1.07386	0.238	0.129	1
KLHL1	0.162791	1.07357	0.406	0.323	1
MFSD12	0.0720854	1.07345	0.263	0.129	1
AQP11	0.127444	1.07324	0.235	0.129	1
PPP2R5A	0.0750919	1.07294	0.329	0.194	1
ADCY1	0.000203517	1.07174	0.835	0.774	1
CMYA5	0.996179	1.07118	0.264	0.29	1
TMEM184C	0.0572557	1.07096	0.396	0.258	1
ZCCHC9	0.0745041	1.07085	0.271	0.129	1
CEP97	0.0413237	1.07051	0.495	0.355	1
AKR1E2	0.100096	1.06911	0.308	0.194	1
MATK	0.0832375	1.06905	0.338	0.194	1
USP6NL	0.000663639	1.06891	0.73	0.613	1
C1orf35	0.0504187	1.06689	0.325	0.161	1
EEF2	0.357076	1.06431	0.218	0.161	1
PABPC1	0.00260565	1.06426	0.753	0.677	1
PPEF1	0.187071	1.0627	0.213	0.129	1
ABCA2	0.152542	1.06037	0.459	0.419	1
CIAPIN1	0.149952	1.05993	0.33	0.226	1
RPL5	0.00755563	1.05942	0.464	0.226	1
PSMD11	0.0262716	1.05825	0.611	0.516	1
SH2B3	0.143173	1.05643	0.269	0.161	1
KLHL13	0.0224764	1.05617	0.335	0.129	1
ZCCHC10	0.145652	1.0557	0.361	0.258	1
ANO4	0.000160968	1.0553	0.857	0.774	1
EIF2S3	0.187598	1.05371	0.365	0.29	1
PTK7	0.0868939	1.05339	0.536	0.452	1
TRIM46	0.165856	1.05306	0.454	0.387	1
HTR4	0.00970979	1.0529	0.452	0.226	1
RASGEF1B	0.122186	1.05028	0.274	0.161	1
TPRKB	0.082809	1.05004	0.257	0.129	1
THBS4	0.234084	1.04962	0.274	0.194	1
SRSF2	0.0837414	1.04883	0.444	0.323	1
E2F4	0.0950732	1.04573	0.253	0.129	1
TTYH1	0.126534	1.04553	0.34	0.226	1
UROS	0.069836	1.04551	0.393	0.258	1
NDST2	0.158641	1.0455	0.231	0.129	1
LMNA	0.0529415	1.04411	0.353	0.194	1
SERP1	0.00700697	1.04365	0.562	0.323	1
SIAH1	0.0959173	1.04355	0.25	0.129	1
MKRN1	0.13689	1.04326	0.404	0.323	1
WWC1	0.0248199	1.04324	0.557	0.355	1
NCBP2	0.172967	1.04291	0.291	0.194	1
YJEFN3	0.013468	1.04241	0.335	0.129	1
GTPBP4	0.0785833	1.04214	0.271	0.129	1
MFN2	0.0882895	1.04195	0.368	0.226	1
MRI1	0.0213023	1.04067	0.474	0.29	1
DNAJC18	0.0398064	1.04049	0.467	0.323	1
CCDC88B	0.289065	1.04039	0.351	0.29	1
CHSY1	0.0590724	1.0398	0.344	0.194	1
TMEM67	0.0488895	1.03957	0.553	0.484	1
CYB5R1	0.0622953	1.03662	0.285	0.129	1
UFD1	0.173583	1.03653	0.255	0.161	1
WDR82	0.251571	1.03637	0.323	0.258	1
PLXNA3	0.408435	1.03481	0.249	0.194	1
C10orf88	0.056747	1.03367	0.326	0.161	1
DBT	0.0802735	1.0321	0.44	0.355	1
ZNF714	0.081703	1.0309	0.465	0.355	1
NUMA1	0.115841	1.02802	0.632	0.548	1
PRNP	0.246144	1.02627	0.361	0.29	1
ARHGEF10	0.0998753	1.02603	0.492	0.419	1
RAB18	0.0343624	1.02505	0.524	0.387	1
PIGC	0.122628	1.02425	0.351	0.226	1
AASDH	0.0934737	1.02343	0.459	0.355	1
ARGLU1	1.27916e-05	1.02341	0.916	0.839	0.475376
TDG	0.0356982	1.0226	0.552	0.452	1
ERMARD	0.0752019	1.0209	0.338	0.194	1
NAMPT	0.125715	1.02066	0.368	0.258	1
CHD4	0.42651	1.02031	0.419	0.419	1
FN3KRP	0.151165	1.01973	0.228	0.129	1
METAP2	0.140212	1.01966	0.538	0.484	1
ENTR1	0.0601184	1.01882	0.459	0.323	1
USP16	0.175204	1.01777	0.304	0.194	1
FAAH	0.110317	1.01716	0.289	0.161	1
TMEM155	0.0387562	1.01674	0.465	0.29	1
RAB26	0.00295708	1.01536	0.757	0.742	1
FBXL3	0.0865022	1.01449	0.33	0.194	1
CAPN15	0.441965	1.01439	0.202	0.161	1
UPF1	0.219202	1.01433	0.25	0.161	1
GDPD5	0.273149	1.01386	0.227	0.161	1
NEK4	0.0739815	1.01353	0.488	0.387	1
SEZ6	0.0608032	1.01348	0.627	0.548	1
ACSL3	0.0199938	1.01238	0.62	0.484	1
GORASP1	0.143053	1.01231	0.236	0.129	1
RHBDL2	0.1509	1.01195	0.397	0.323	1
ADGRB1	0.419557	1.01134	0.462	0.452	1
SLC25A39	0.101378	1.01111	0.296	0.161	1
UBE3A	0.00287205	1.01098	0.845	0.871	1
BBS5	0.0221951	1.01037	0.567	0.452	1
AIFM1	0.203191	1.00933	0.215	0.129	1
GNPTG	0.0415594	1.00893	0.509	0.387	1
C4orf19	0.167758	1.00676	0.287	0.194	1
SCRN3	0.0843721	1.00558	0.442	0.355	1
PTPN21	0.112384	1.00443	0.277	0.161	1
EIF3J	0.173824	1.00291	0.468	0.419	1
RHOA	0.154019	1.00269	0.407	0.323	1
DAZAP1	0.0972656	1.00182	0.38	0.226	1
FBXO44	0.0125241	1.00086	0.487	0.258	1
UGCG	0.0480244	1.00072	0.477	0.355	1
LTBP4	0.146863	1.00051	0.49	0.387	1
ZNF302	0.0179811	0.999472	0.548	0.355	1
SLC35B3	0.161031	0.998899	0.327	0.226	1
C8orf76	0.10969	0.99843	0.246	0.129	1
OTUD4	0.0457717	0.998269	0.477	0.29	1
SF3B1	0.0019054	0.998012	0.772	0.742	1
ANO6	0.100113	0.997659	0.396	0.29	1
SLC29A4	0.034484	0.997606	0.359	0.161	1
PDCD7	0.0536348	0.996593	0.626	0.613	1
RASAL1	0.132968	0.996352	0.576	0.581	1
OSBPL3	0.0612609	0.996192	0.507	0.387	1
FAM234B	0.0673273	0.995932	0.32	0.161	1
HSPH1	0.117146	0.994985	0.492	0.387	1
FEM1B	0.228519	0.994414	0.275	0.194	1
ST8SIA3	0.131949	0.993528	0.439	0.355	1
OBSL1	0.0763333	0.993462	0.269	0.129	1
TTC9C	0.115158	0.992777	0.334	0.226	1
PIPOX	0.145813	0.992624	0.236	0.129	1
ZNF350	0.107132	0.992588	0.243	0.129	1
GALT	0.158047	0.992541	0.354	0.258	1
SLC33A1	0.0883265	0.992197	0.379	0.258	1
CADPS2	0.214597	0.991159	0.244	0.161	1
PLD5	0.124778	0.989363	0.479	0.387	1
POLN	0.19591	0.989201	0.222	0.129	1
AP4B1	0.0494178	0.988675	0.393	0.226	1
MIB2	0.0761422	0.987999	0.498	0.387	1
PGM3	0.0575235	0.987422	0.472	0.323	1
TOP3A	0.0417674	0.986849	0.553	0.452	1
PPIL4	0.0465377	0.986762	0.521	0.355	1
SLC22A4	0.311532	0.984625	0.308	0.258	1
UBE2J1	0.0866372	0.984221	0.385	0.258	1
ADGRV1	0.00418642	0.984152	0.596	0.387	1
LYPLA1	0.0705028	0.983763	0.367	0.226	1
TOR1AIP2	0.050086	0.98321	0.534	0.419	1
DNAH10	0.184335	0.983159	0.227	0.129	1
RUNDC3A	0.296159	0.983037	0.386	0.323	1
MAP1LC3A	0.0625696	0.982655	0.657	0.71	1
ZNF561	0.0690369	0.982583	0.308	0.161	1
SYT5	0.0290967	0.982071	0.528	0.387	1
TTC23L	0.182451	0.98174	0.399	0.323	1
BEX4	0.262739	0.98142	0.427	0.387	1
CACHD1	0.0155248	0.981336	0.439	0.194	1
SHPK	0.180881	0.980785	0.294	0.194	1
ETFDH	0.0147389	0.980187	0.673	0.613	1
ZNF440	0.0458262	0.979288	0.356	0.194	1
GTF2IRD2	0.226545	0.977702	0.215	0.129	1
SLC45A1	0.0469918	0.977204	0.295	0.129	1
ZNF444	0.0855738	0.974649	0.264	0.129	1
ACVR2A	0.00974485	0.974475	0.725	0.645	1
MFSD13A	0.165135	0.974103	0.35	0.258	1
WDR3	0.120909	0.972437	0.282	0.161	1
ZNF490	0.0803271	0.972184	0.41	0.29	1
TIMMDC1	0.118404	0.971539	0.283	0.161	1
PCED1B	0.0345816	0.971031	0.568	0.419	1
SGTB	0.101868	0.970853	0.396	0.29	1
FAM200B	0.0607843	0.970569	0.346	0.194	1
TADA3	0.116835	0.969466	0.244	0.129	1
DHDDS	0.0332667	0.969334	0.629	0.613	1
CXXC4	0.0620157	0.969229	0.635	0.613	1
POLR3B	0.192244	0.969164	0.426	0.355	1
RBM3	0.209253	0.968834	0.318	0.226	1
ZNF766	0.0681673	0.968811	0.314	0.161	1
PLXDC1	0.100572	0.968689	0.295	0.161	1
EIF2B1	0.175026	0.968644	0.37	0.29	1
TCHP	0.0126438	0.967732	0.569	0.387	1
TRIM69	0.0926567	0.967695	0.435	0.323	1
MICALL2	0.159913	0.965931	0.367	0.258	1
VTI1B	0.126692	0.965347	0.364	0.258	1
DYNC1I2	0.000714928	0.964961	0.809	0.71	1
KLF7	0.159051	0.963721	0.488	0.452	1
PGD	0.138354	0.963361	0.307	0.194	1
PRPF39	0.0680138	0.962553	0.571	0.484	1
KIF13B	0.48697	0.962501	0.343	0.323	1
HELLS	0.141315	0.961935	0.235	0.129	1
INTS6	0.0669338	0.960876	0.605	0.581	1
TOPBP1	0.193562	0.960614	0.424	0.355	1
CSTF3	0.0173511	0.959936	0.73	0.645	1
GNG10	0.257745	0.95949	0.232	0.161	1
DRP2	0.260265	0.959006	0.498	0.484	1
NRP2	0.199218	0.958887	0.346	0.258	1
IGSF10	0.835018	0.958669	0.296	0.323	1
CLTCL1	0.49352	0.958061	0.302	0.29	1
UPF3A	0.000290503	0.95746	0.867	0.871	1
CCNT2	0.00160807	0.957424	0.716	0.516	1
TSTD3	0.146489	0.956727	0.473	0.419	1
VDAC2	0.181357	0.956375	0.258	0.161	1
TAB3	0.179926	0.956331	0.288	0.194	1
HIKESHI	0.0832759	0.956123	0.337	0.194	1
INKA2	0.373278	0.955884	0.245	0.194	1
NDUFA13	0.259655	0.955003	0.211	0.129	1
CARHSP1	0.0513986	0.954852	0.294	0.129	1
TRIM11	0.308447	0.954571	0.231	0.161	1
LRRIQ1	0.476606	0.954094	0.171	0.129	1
CCDC125	0.0635064	0.954071	0.422	0.258	1
UPP2	0.00931737	0.953622	0.692	0.548	1
SCN2B	0.282786	0.952404	0.291	0.226	1
STAT2	0.116401	0.951742	0.549	0.452	1
AGBL3	0.0281589	0.951352	0.551	0.387	1
NSMF	0.0741724	0.951179	0.652	0.645	1
ING4	0.0970976	0.951084	0.405	0.29	1
CHD3	0.175638	0.949332	0.709	0.806	1
PHF1	0.234216	0.947848	0.285	0.194	1
NUP210L	0.372779	0.947346	0.214	0.161	1
C20orf203	0.168699	0.946346	0.373	0.29	1
FMNL1	0.192375	0.946309	0.259	0.161	1
HNRNPA0	0.274017	0.946235	0.237	0.161	1
NEIL1	0.0401196	0.946173	0.629	0.613	1
SREBF1	0.129408	0.945367	0.415	0.323	1
ACSL6	0.0048762	0.945331	0.731	0.677	1
SPACA6	0.271316	0.945239	0.331	0.258	1
RHEB	0.13872	0.945019	0.482	0.419	1
SYT11	0.0285483	0.944431	0.623	0.484	1
METTL2A	0.209387	0.943745	0.249	0.161	1
DCAF16	0.0973843	0.942483	0.324	0.194	1
TMEM259	0.00333648	0.942121	0.573	0.355	1
UFL1	0.151342	0.942034	0.448	0.355	1
FBXW2	0.0595624	0.942002	0.511	0.387	1
LDHB	0.435098	0.941889	0.273	0.226	1
SETD6	0.320202	0.941491	0.225	0.161	1
WASHC5	0.133317	0.941257	0.516	0.484	1
GAK	0.0721092	0.940079	0.581	0.484	1
PDCD2	0.128568	0.938923	0.312	0.194	1
WDR46	0.466445	0.938335	0.173	0.129	1
TRAF3IP2	0.190857	0.937171	0.316	0.226	1
MBD1	0.143298	0.936976	0.362	0.258	1
STX3	0.137464	0.936795	0.466	0.387	1
AMDHD2	0.299319	0.93637	0.23	0.161	1
NOC3L	0.202484	0.936107	0.251	0.161	1
EEF1D	0.296057	0.935932	0.354	0.29	1
AMPD2	0.278393	0.934635	0.304	0.226	1
BMPR1A	0.0078663	0.933943	0.689	0.613	1
ZNF429	0.0719198	0.933055	0.446	0.323	1
NPTX1	0.0488478	0.931357	0.686	0.548	1
IARS2	0.1801	0.930736	0.413	0.355	1
ZNF140	0.244248	0.930086	0.335	0.258	1
NOP56	0.164523	0.929321	0.498	0.419	1
COL6A1	0.0368173	0.929207	0.533	0.387	1
MTSS2	0.377425	0.928978	0.354	0.323	1
LYPD1	0.365236	0.928717	0.246	0.194	1
SS18	0.187618	0.927162	0.373	0.29	1
SLX4	0.235235	0.926485	0.244	0.161	1
DDX6	0.0282571	0.925956	0.615	0.516	1
SLC38A2	0.228717	0.925848	0.317	0.226	1
ZNF883	0.0198448	0.925764	0.542	0.355	1
SSBP4	0.0143558	0.925574	0.638	0.452	1
GFM2	0.0454658	0.925461	0.477	0.323	1
CA11	0.0286336	0.924421	0.503	0.323	1
COTL1	0.316614	0.923822	0.258	0.194	1
NONO	0.127097	0.923786	0.317	0.194	1
METTL9	0.10193	0.92302	0.428	0.323	1
CSE1L	0.109868	0.922709	0.505	0.419	1
DDX50	0.0212206	0.922357	0.629	0.516	1
EPM2A	0.0452222	0.920259	0.515	0.323	1
D2HGDH	0.17765	0.919969	0.296	0.194	1
ENOX2	0.129385	0.919326	0.309	0.194	1
CHMP1A	0.106027	0.916987	0.251	0.129	1
LIPA	0.032806	0.91671	0.428	0.226	1
PDHA1	0.166044	0.916273	0.408	0.323	1
SRA1	0.0884235	0.915942	0.384	0.258	1
SPDYE5	0.121121	0.915683	0.312	0.194	1
ZMAT3	0.36375	0.915476	0.386	0.355	1
RPS6KA4	0.274224	0.915361	0.275	0.194	1
EID1	0.229638	0.915346	0.213	0.129	1
RBPJ	0.0149213	0.915295	0.673	0.645	1
GNPTAB	8.98271e-05	0.914342	0.851	0.806	1
MAPK11	0.623527	0.91376	0.22	0.194	1
SAT1	0.0606723	0.913688	0.436	0.29	1
EMID1	0.0802603	0.913622	0.515	0.387	1
GTPBP10	0.18781	0.913384	0.461	0.419	1
SRP54	0.0794815	0.912317	0.508	0.419	1
MAPK6	0.0849399	0.911586	0.457	0.355	1
POLDIP3	0.110219	0.911482	0.249	0.129	1
CAMSAP3	0.131099	0.910645	0.387	0.258	1
SNTA1	0.198922	0.9106	0.44	0.355	1
CHMP4B	0.0588468	0.909475	0.292	0.129	1
GRAMD1A	0.0872055	0.90939	0.264	0.129	1
CFAP61	0.16791	0.90873	0.363	0.258	1
FIBP	0.524808	0.907773	0.164	0.129	1
FAM171A2	0.24833	0.907678	0.236	0.161	1
DCAF17	0.11755	0.90717	0.343	0.226	1
SFXN4	0.240162	0.906938	0.438	0.419	1
FAM110B	0.0631523	0.90612	0.561	0.484	1
TMEM183A	0.240055	0.905351	0.214	0.129	1
RAPGEF3	0.343524	0.904118	0.29	0.226	1
CCS	0.00732579	0.90336	0.486	0.258	1
RIPOR2	0.234968	0.903265	0.331	0.258	1
MID1	0.116178	0.903006	0.47	0.387	1
TRIM8	0.127243	0.902844	0.338	0.226	1
ANXA6	0.138395	0.902808	0.558	0.516	1
B4GALT2	0.380855	0.902452	0.185	0.129	1
TYK2	0.239519	0.902188	0.341	0.258	1
FAN1	0.0959152	0.901952	0.442	0.323	1
GOT1	0.245232	0.901316	0.459	0.387	1
DUSP26	0.111899	0.901221	0.323	0.194	1
TDP1	0.228141	0.901142	0.308	0.226	1
RBKS	0.140971	0.900793	0.436	0.323	1
PTPRS	1.0563e-05	0.899974	0.918	0.839	0.392554
RPP14	0.141849	0.899346	0.237	0.129	1
HPS5	0.189933	0.898358	0.324	0.226	1
ZFP37	0.109392	0.897347	0.394	0.29	1
ARL14EP	0.146733	0.897311	0.36	0.258	1
CLCN7	0.593808	0.896867	0.383	0.387	1
CRLS1	0.188696	0.896763	0.412	0.323	1
ACAP3	0.0195932	0.896326	0.736	0.742	1
SPG21	0.0814033	0.896318	0.305	0.161	1
DGKE	0.0110251	0.896247	0.719	0.645	1
DDX3X	0.0813098	0.896245	0.469	0.323	1
HPCA	0.253624	0.895625	0.241	0.161	1
RPS2	0.897697	0.895258	0.264	0.29	1
ENTPD1	0.500469	0.895078	0.166	0.129	1
LZTS3	0.0672659	0.893601	0.57	0.484	1
MARCKS	0.216683	0.892944	0.282	0.194	1
C6orf62	0.158028	0.892497	0.398	0.29	1
POLE	0.320154	0.89177	0.257	0.194	1
FBRS	0.291091	0.891095	0.234	0.161	1
SFMBT1	0.068992	0.890719	0.548	0.484	1
DDX5	0.000108894	0.889564	0.844	0.806	1
RFC3	0.0424116	0.887987	0.697	0.677	1
MLLT11	0.366389	0.887826	0.307	0.258	1
IGBP1	0.208147	0.887719	0.374	0.29	1
MPV17L	0.159307	0.887561	0.366	0.258	1
CRBN	0.135371	0.886574	0.594	0.581	1
MAN2B2	0.207716	0.886453	0.257	0.161	1
SOCS2	0.226494	0.886366	0.209	0.129	1
TRIP11	0.375072	0.885711	0.561	0.581	1
VSTM2B	0.900507	0.885695	0.313	0.355	1
TAF1C	0.129138	0.885525	0.337	0.226	1
ZKSCAN5	0.184298	0.885213	0.258	0.161	1
PPP1R3E	0.235599	0.885173	0.382	0.323	1
PARP1	0.106564	0.885058	0.475	0.323	1
RPL7L1	0.0669016	0.884686	0.447	0.29	1
BFAR	0.114036	0.884274	0.283	0.161	1
TMEM50B	0.204885	0.883676	0.446	0.387	1
MTMR4	0.0559496	0.883484	0.578	0.484	1
DNAJC10	0.0184743	0.882466	0.632	0.484	1
ASTE1	0.113979	0.882405	0.249	0.129	1
PELI1	0.195724	0.882169	0.227	0.129	1
MAU2	0.125555	0.881957	0.601	0.581	1
SENP3	0.204677	0.881389	0.216	0.129	1
RBMX	0.101791	0.881172	0.639	0.677	1
CCDC82	0.0494978	0.881	0.657	0.548	1
RRP36	0.270661	0.88095	0.295	0.226	1
CD46	0.0029452	0.880559	0.731	0.613	1
ATAD5	0.089936	0.880029	0.503	0.387	1
RBBP6	0.195912	0.879013	0.653	0.645	1
DPF2	0.0695439	0.878415	0.382	0.226	1
FBXO21	0.054968	0.878341	0.583	0.516	1
TRAPPC2	0.250522	0.877699	0.353	0.29	1
PPP6R1	0.254436	0.877133	0.323	0.258	1
STMN2	0.0634748	0.876591	0.659	0.581	1
ARPC5	0.160488	0.876278	0.231	0.129	1
NFE2L1	0.186066	0.875843	0.398	0.29	1
STX6	0.0351942	0.875449	0.592	0.419	1
DNAJC2	0.0746576	0.874987	0.444	0.29	1
GPC6	0.0192856	0.874968	0.695	0.484	1
NXF1	0.84394	0.874325	0.167	0.161	1
CDK10	0.191472	0.873694	0.59	0.581	1
ZFAND6	0.189039	0.873349	0.293	0.194	1
NAP1L1	0.00250407	0.873166	0.846	0.774	1
NUP155	0.210272	0.872302	0.341	0.258	1
DBF4	0.321537	0.872065	0.231	0.161	1
USP3	0.0944212	0.872044	0.478	0.355	1
ATG4D	0.114935	0.871789	0.29	0.161	1
NACA	0.317171	0.871333	0.195	0.129	1
NDUFA4	0.638165	0.87125	0.151	0.129	1
CELSR2	0.172128	0.870888	0.409	0.29	1
BECN1	0.164895	0.87021	0.304	0.194	1
RBM27	0.19128	0.869437	0.521	0.484	1
CLK2	0.296728	0.86939	0.238	0.161	1
NRN1	0.132439	0.869098	0.422	0.323	1
PKDCC	0.352951	0.867818	0.263	0.194	1
SPATA2L	0.171951	0.867151	0.263	0.161	1
RASGEF1A	0.113927	0.865107	0.415	0.29	1
GCFC2	0.0650126	0.864814	0.556	0.419	1
RBMS3	0.00234226	0.864593	0.857	0.742	1
GOLGA8B	0.000729721	0.86443	0.873	0.806	1
PGP	0.0290936	0.864084	0.652	0.581	1
PSMD2	0.338139	0.863303	0.386	0.355	1
DDB2	0.316695	0.862848	0.313	0.258	1
VSIG10	0.407779	0.861665	0.439	0.452	1
KRBOX4	0.2074	0.859476	0.394	0.323	1
TAGLN3	0.241225	0.859397	0.521	0.516	1
UBE2D1	0.262185	0.859318	0.297	0.226	1
SCRG1	0.564318	0.859188	0.191	0.161	1
RACK1	0.234427	0.859125	0.34	0.258	1
EIF3E	0.301237	0.859034	0.464	0.452	1
IFT20	0.148573	0.858766	0.422	0.323	1
ZNF821	0.00854161	0.858496	0.715	0.645	1
AMZ2	0.290143	0.858133	0.202	0.129	1
EIF2A	0.217604	0.857065	0.407	0.323	1
BLMH	0.231322	0.856161	0.376	0.29	1
FKBP11	0.424068	0.854514	0.271	0.226	1
RBIS	0.130974	0.85376	0.244	0.129	1
TAB1	0.0793688	0.853559	0.381	0.226	1
TDRD5	0.29356	0.853016	0.197	0.129	1
KIF26B	0.134754	0.852754	0.394	0.29	1
RSBN1L	0.0138312	0.851829	0.673	0.548	1
OSGEPL1	0.211691	0.8518	0.21	0.129	1
SLC4A3	0.610177	0.851356	0.246	0.226	1
DBF4B	0.120409	0.851352	0.366	0.226	1
CXXC1	0.506335	0.851182	0.168	0.129	1
EPHA10	0.345514	0.851114	0.411	0.387	1
CENPT	0.21392	0.850394	0.38	0.29	1
NRDE2	0.21596	0.850236	0.452	0.387	1
ZNF362	0.038606	0.849497	0.434	0.226	1
CREG1	0.0781269	0.849404	0.431	0.29	1
ZMAT1	0.764347	0.849024	0.449	0.484	1
PHF14	8.73861e-05	0.847202	0.879	0.839	1
DOK6	0.0603624	0.846906	0.569	0.484	1
RNF213	0.0965896	0.846884	0.592	0.581	1
RAB3D	0.107736	0.846868	0.326	0.194	1
MEGF9	0.0699828	0.846743	0.662	0.645	1
SORCS1	0.0134967	0.845606	0.677	0.484	1
LMBR1L	0.331316	0.845174	0.436	0.419	1
UBE2G2	0.0534939	0.844909	0.54	0.419	1
RSPH3	0.100717	0.844195	0.57	0.484	1
PAPPA2	0.39114	0.843828	0.211	0.161	1
IL3RA	0.110659	0.843438	0.424	0.323	1
TRABD	0.357156	0.842929	0.345	0.29	1
IL26	0.331106	0.842781	0.257	0.194	1
MADD	0.128612	0.842722	0.565	0.516	1
CDK9	0.795192	0.842621	0.335	0.355	1
ADAM15	0.106919	0.842009	0.247	0.129	1
RCOR1	0.0974643	0.84198	0.457	0.323	1
TFRC	0.152169	0.840996	0.475	0.355	1
CHRM3	0.0294053	0.840896	0.439	0.226	1
ARF1	0.497257	0.840645	0.396	0.387	1
JKAMP	0.16224	0.840602	0.432	0.355	1
ATXN7L3B	0.354527	0.840008	0.279	0.226	1
NRIP3	0.175244	0.839854	0.352	0.258	1
KAT8	0.177991	0.839106	0.331	0.226	1
N4BP2	0.415486	0.838957	0.416	0.387	1
TOMM70	0.0617354	0.838835	0.529	0.387	1
RCC2	0.336363	0.838767	0.189	0.129	1
GNAZ	0.153253	0.837256	0.243	0.129	1
PPP1CB	0.10226	0.836778	0.528	0.452	1
SHFL	0.366796	0.835943	0.368	0.323	1
GPR180	0.112576	0.83538	0.521	0.452	1
HMGN3	0.0411969	0.834893	0.631	0.581	1
ZNF347	0.13142	0.834814	0.281	0.161	1
CKMT1A	0.351492	0.834672	0.281	0.226	1
SSRP1	0.493898	0.834655	0.208	0.161	1
RPS6KB2	0.480964	0.834531	0.203	0.161	1
KLHL42	0.11682	0.834515	0.564	0.484	1
MFAP3	0.168335	0.832633	0.549	0.516	1
C2orf88	0.580102	0.832331	0.431	0.452	1
VAC14	0.537674	0.831893	0.399	0.387	1
FASTKD1	0.00310025	0.831784	0.777	0.71	1
INTS2	0.111975	0.831666	0.382	0.258	1
POLR1C	0.265205	0.831468	0.387	0.323	1
ULK3	0.0153129	0.831101	0.595	0.419	1
MFAP1	0.171718	0.830789	0.263	0.161	1
SNRPD1	0.0859795	0.830586	0.275	0.129	1
P4HB	0.262517	0.82946	0.278	0.194	1
GSG1L	0.11354	0.829256	0.418	0.29	1
VPS4A	0.255589	0.829137	0.324	0.258	1
HNRNPA3	0.24701	0.828574	0.597	0.645	1
HNRNPL	0.2882	0.828241	0.514	0.452	1
SSR2	0.0993109	0.828047	0.267	0.129	1
ZBED3	0.419866	0.827338	0.203	0.161	1
CRLF3	0.0689607	0.827066	0.678	0.71	1
PYROXD1	0.218919	0.82644	0.25	0.161	1
SGK1	0.199018	0.825334	0.439	0.355	1
BSG	0.2619	0.825051	0.364	0.29	1
ACAT2	0.163833	0.824905	0.334	0.226	1
BTBD8	0.0599328	0.824645	0.592	0.484	1
BRD9	0.0332245	0.824542	0.414	0.258	1
GRAMD4	0.213173	0.824294	0.517	0.484	1
SMAP2	0.0449062	0.823747	0.633	0.548	1
CDCP1	0.413426	0.823742	0.464	0.484	1
SLC16A2	0.149104	0.823711	0.547	0.516	1
AUP1	0.229942	0.82284	0.215	0.129	1
FBLIM1	0.183416	0.822715	0.389	0.29	1
AKIP1	0.180796	0.822468	0.257	0.161	1
NIT2	0.254775	0.822248	0.366	0.29	1
L1CAM	0.140412	0.821746	0.416	0.323	1
MCCC2	0.142737	0.820895	0.442	0.355	1
SELENOW	0.421068	0.82038	0.419	0.387	1
ABCB6	0.612878	0.820141	0.326	0.419	1
RSRP1	0.00543917	0.820044	0.788	0.742	1
MRPS16	0.0944355	0.819983	0.43	0.29	1
DHX33	0.11764	0.81967	0.319	0.194	1
ZNF280C	0.162367	0.818832	0.238	0.129	1
NFIA	0.0119015	0.818298	0.396	0.161	1
GOLGA1	0.0642662	0.818077	0.575	0.484	1
NCAM2	0.000142647	0.818043	0.926	0.774	1
EIF5	0.502105	0.817827	0.4	0.387	1
RNASEH1	0.140771	0.817653	0.244	0.129	1
PICK1	0.212498	0.817609	0.361	0.29	1
ZNF197	0.244137	0.817513	0.518	0.452	1
PSMD12	0.25839	0.817481	0.441	0.387	1
PARP2	0.142499	0.816897	0.428	0.323	1
ITGB1	0.279247	0.816687	0.382	0.323	1
ATP6V1C1	0.0763848	0.815012	0.507	0.419	1
ST6GAL1	0.0857361	0.814837	0.27	0.129	1
PDE6D	0.122605	0.814817	0.329	0.194	1
TMEM169	0.649186	0.814258	0.324	0.323	1
PKD1	0.0100655	0.813688	0.834	0.806	1
TIGD7	0.159059	0.813445	0.227	0.129	1
SOD2	0.159372	0.812595	0.441	0.355	1
ZCRB1	0.204797	0.812566	0.229	0.129	1
KAT7	0.210212	0.812495	0.447	0.387	1
YWHAH	0.553718	0.812241	0.369	0.355	1
DDHD2	0.013035	0.81184	0.66	0.548	1
ZNF518B	0.201465	0.811559	0.248	0.161	1
CCAR2	0.271577	0.811356	0.268	0.194	1
GVQW3	0.130787	0.81061	0.433	0.323	1
TMEM144	0.520004	0.81046	0.349	0.323	1
DENND6B	0.120276	0.810264	0.485	0.355	1
MORC4	0.197176	0.810003	0.384	0.29	1
XK	0.177062	0.80995	0.224	0.129	1
RDX	0.0820952	0.809686	0.583	0.484	1
PTRH2	0.0892613	0.809578	0.436	0.323	1
KLF3	0.13917	0.809315	0.376	0.258	1
RINT1	0.126131	0.809185	0.523	0.452	1
HSF4	0.77158	0.808596	0.287	0.29	1
ARL6	0.166476	0.80778	0.438	0.355	1
WRN	0.0622531	0.807476	0.667	0.677	1
CCDC88A	9.30058e-05	0.806786	0.992	1	1
ARF4	0.246398	0.806266	0.364	0.29	1
COPS6	0.118347	0.806009	0.443	0.323	1
ZNF266	0.12215	0.805704	0.292	0.161	1
TGFB2	0.0538051	0.805658	0.352	0.161	1
PPWD1	0.231321	0.805655	0.535	0.548	1
FRAS1	5.21149e-05	0.805298	0.918	0.935	1
GOLM1	0.129968	0.805133	0.574	0.548	1
METAP1	0.208088	0.804974	0.379	0.29	1
SDCBP	0.520825	0.804514	0.256	0.226	1
CALM2	0.060418	0.804507	0.702	0.645	1
RYR1	0.778484	0.804421	0.27	0.323	1
GABRA2	0.143422	0.804378	0.435	0.323	1
PTPDC1	0.114341	0.804148	0.466	0.355	1
TERF2IP	0.0614104	0.803321	0.736	0.742	1
FAM184B	0.310183	0.802998	0.529	0.548	1
REXO2	0.120355	0.802631	0.343	0.226	1
ZNF236	0.0861633	0.802592	0.605	0.516	1
TMEM191C	0.206435	0.802463	0.218	0.129	1
CCDC39	0.432363	0.802431	0.316	0.29	1
RGS17	0.023054	0.802379	0.702	0.71	1
MID2	0.308871	0.801926	0.224	0.161	1
AK7	0.167114	0.800738	0.232	0.129	1
LIN7C	0.318612	0.800566	0.188	0.129	1
PLRG1	0.499058	0.800114	0.33	0.29	1
RPL14	0.121723	0.799859	0.279	0.161	1
CELSR3	0.363607	0.799448	0.318	0.258	1
AKIRIN2	0.271886	0.798425	0.241	0.161	1
CNIH4	0.129653	0.798379	0.236	0.129	1
TP53I11	0.376893	0.797875	0.444	0.419	1
EPHB6	0.460885	0.797809	0.293	0.258	1
COPS7B	0.235532	0.797645	0.287	0.194	1
STRN4	0.234279	0.797545	0.33	0.226	1
SLC25A36	0.0355211	0.796131	0.662	0.548	1
ANKRD50	0.195996	0.795311	0.292	0.194	1
SDR39U1	0.451021	0.79467	0.213	0.161	1
RBM17	0.505825	0.794406	0.51	0.516	1
PIP4P2	0.336923	0.794076	0.282	0.226	1
SCUBE2	0.285636	0.794044	0.357	0.29	1
ZNF233	0.160513	0.793733	0.228	0.129	1
PLPP3	0.278016	0.793609	0.407	0.355	1
YIPF5	0.222155	0.79334	0.243	0.161	1
PSMC6	0.16058	0.792384	0.48	0.387	1
RNPEPL1	0.172503	0.792229	0.271	0.161	1
GRK2	0.939818	0.79148	0.237	0.258	1
RAD23B	0.0798277	0.791037	0.576	0.516	1
CDK6	0.0580061	0.790625	0.398	0.226	1
TXNDC15	0.263174	0.790248	0.527	0.548	1
DDX39B	0.0572989	0.789002	0.604	0.548	1
LGR4	0.731607	0.788847	0.309	0.323	1
C2orf92	0.160754	0.787642	0.238	0.129	1
PDZD4	0.684854	0.787545	0.298	0.29	1
ELMO1	0.191203	0.787466	0.362	0.258	1
CIRBP	0.0116188	0.78707	0.727	0.645	1
KLHDC4	0.263159	0.786969	0.437	0.387	1
OCIAD2	0.151796	0.786964	0.277	0.161	1
NDUFS2	0.386049	0.786502	0.403	0.355	1
CCDC113	0.270742	0.785855	0.204	0.129	1
YWHAZ	0.0246869	0.78566	0.722	0.742	1
LUC7L3	0.0106705	0.785224	0.978	0.968	1
EFCAB5	0.348378	0.784162	0.488	0.484	1
STARD4	0.260636	0.783606	0.391	0.323	1
SNRNP35	0.192706	0.783585	0.224	0.129	1
PRPF8	0.134383	0.783496	0.51	0.419	1
CMAS	0.175306	0.78346	0.413	0.323	1
KANSL1L	0.0649534	0.783296	0.707	0.645	1
KLHL20	0.142364	0.783256	0.517	0.419	1
ARFGAP2	0.388938	0.783183	0.355	0.323	1
LRRCC1	0.168322	0.782806	0.274	0.161	1
ZNF7	0.165202	0.782758	0.329	0.226	1
CFAP100	0.318071	0.782411	0.325	0.258	1
AKAP1	0.183684	0.782097	0.331	0.226	1
ATF6B	0.167634	0.78188	0.518	0.484	1
ADCY5	0.139682	0.781406	0.441	0.323	1
GPR162	0.492583	0.781301	0.321	0.29	1
DPYSL4	0.332381	0.781286	0.297	0.226	1
TNFRSF11A	0.383361	0.780036	0.273	0.226	1
TMEM9	0.452527	0.77981	0.286	0.258	1
GSS	0.235529	0.779759	0.395	0.323	1
PPIP5K2	0.00422089	0.779553	0.807	0.71	1
GTF3C5	0.128757	0.77905	0.246	0.129	1
TCEAL2	0.63775	0.77888	0.291	0.29	1
NECAB3	0.171413	0.778064	0.34	0.226	1
SNRPB2	0.0797867	0.777715	0.266	0.129	1
SH3PXD2B	0.361582	0.777682	0.284	0.226	1
DCUN1D5	0.172149	0.777214	0.475	0.387	1
FSD1	0.299312	0.777128	0.577	0.613	1
PPP2CA	0.336121	0.776703	0.466	0.452	1
YTHDF3	0.0717777	0.776681	0.484	0.323	1
FKBP1A	0.674564	0.776548	0.287	0.29	1
ATG4B	0.244732	0.776043	0.544	0.516	1
PRRT2	0.196169	0.77568	0.421	0.323	1
DEGS1	0.145729	0.775299	0.241	0.129	1
GABARAPL1	0.289278	0.774344	0.423	0.387	1
RAB1A	0.0130436	0.772765	0.645	0.548	1
AGL	0.0655272	0.772712	0.632	0.548	1
NARF	0.0621937	0.771914	0.511	0.355	1
SEMA6C	0.546335	0.771868	0.255	0.226	1
ZNF329	0.358103	0.771532	0.351	0.323	1
TMEM9B	0.38903	0.771512	0.249	0.194	1
CACNA1E	0.0135396	0.771181	0.839	0.742	1
SPATA6	0.41828	0.770883	0.453	0.452	1
ETFRF1	0.169221	0.770718	0.322	0.226	1
PANK3	0.193554	0.770519	0.551	0.516	1
GLRB	0.066148	0.770368	0.66	0.613	1
YWHAG	0.406126	0.770079	0.536	0.516	1
MCHR2	0.851714	0.769651	0.132	0.129	1
ANKRD52	0.0538953	0.769611	0.424	0.29	1
ABCB8	0.122155	0.769413	0.463	0.355	1
BTG3	0.349876	0.769376	0.222	0.161	1
CIZ1	0.160925	0.769044	0.493	0.419	1
TF	0.681885	0.768692	0.181	0.161	1
LETM2	0.242077	0.76788	0.207	0.129	1
MDM2	0.245753	0.767739	0.534	0.516	1
FAM114A2	0.830415	0.767423	0.193	0.194	1
DHX38	0.262388	0.766908	0.211	0.129	1
ENPP5	0.155849	0.765928	0.23	0.129	1
HIF1A	0.476173	0.765469	0.427	0.419	1
FAF2	0.169706	0.76541	0.479	0.419	1
PDAP1	0.159964	0.764921	0.235	0.129	1
CIAO3	0.379951	0.764841	0.313	0.258	1
ZNF808	0.478448	0.764772	0.266	0.226	1
TOR1B	0.243297	0.764645	0.303	0.226	1
PAQR7	0.228147	0.764484	0.251	0.161	1
SNRPA1	0.186938	0.764389	0.439	0.355	1
LNPEP	0.220537	0.764331	0.514	0.452	1
ZBTB40	0.474465	0.76418	0.295	0.258	1
SLC27A3	0.557148	0.764137	0.187	0.161	1
EBNA1BP2	0.594107	0.763988	0.154	0.129	1
FADS3	0.00576866	0.762913	0.457	0.194	1
IDI1	0.0563774	0.762353	0.384	0.194	1
KCNC3	0.277601	0.761634	0.24	0.161	1
SCPEP1	0.0295265	0.761536	0.742	0.742	1
MRPL22	0.158506	0.761318	0.267	0.161	1
INTS10	0.0213008	0.761303	0.657	0.613	1
ATP5F1D	0.696738	0.7613	0.211	0.194	1
NOL11	0.245685	0.760515	0.218	0.129	1
NPEPL1	0.663046	0.760282	0.393	0.419	1
MRPS7	0.424768	0.759804	0.178	0.129	1
KIF9	0.140835	0.758649	0.331	0.226	1
KIFC2	0.0263868	0.757559	0.664	0.516	1
DCAF1	0.422489	0.756092	0.357	0.323	1
NMRAL1	0.240359	0.755958	0.388	0.323	1
SAR1B	0.43671	0.755432	0.418	0.419	1
DCTN5	0.376594	0.754685	0.458	0.452	1
ACAP2	0.00433508	0.753914	0.808	0.71	1
SSB	0.16805	0.753574	0.444	0.387	1
MRPL42	0.431723	0.753517	0.419	0.419	1
PGAP2	0.37059	0.752894	0.433	0.387	1
FLRT2	0.0406136	0.752383	0.377	0.194	1
MRPL4	0.301834	0.751688	0.297	0.226	1
C12orf76	0.661761	0.751331	0.364	0.387	1
AMER2	0.470734	0.751105	0.236	0.194	1
EFCAB13	0.00580611	0.751084	0.514	0.29	1
MRPS11	0.319472	0.750783	0.285	0.226	1
MFF	0.0823634	0.750625	0.549	0.484	1
PROSER3	0.67936	0.750243	0.183	0.161	1
ARMC10	0.332573	0.749489	0.386	0.355	1
USP11	0.216985	0.748519	0.622	0.645	1
MRPS9	0.300496	0.748036	0.449	0.419	1
VWA2	0.355123	0.747557	0.367	0.323	1
CDC7	0.271489	0.747267	0.364	0.29	1
ATP5F1A	0.532222	0.747234	0.424	0.452	1
VPS29	0.0941591	0.747207	0.439	0.29	1
NEU3	0.407512	0.746869	0.345	0.323	1
DISC1	0.483134	0.746722	0.236	0.194	1
GGCT	0.191008	0.746056	0.221	0.129	1
SRP72	0.505973	0.745741	0.435	0.452	1
MAP3K5	0.200936	0.745688	0.398	0.29	1
ZNF578	0.289911	0.745549	0.201	0.129	1
GGNBP2	0.21878	0.744844	0.59	0.613	1
HAX1	0.417679	0.744621	0.295	0.258	1
SYNJ1	0.0349532	0.744613	0.739	0.742	1
RTN4RL1	0.297719	0.744401	0.406	0.355	1
LUZP2	0.00561199	0.74433	0.921	0.871	1
ZNF382	0.0461631	0.74381	0.576	0.452	1
OGDHL	0.505741	0.743426	0.351	0.323	1
KLC4	0.2324	0.743405	0.491	0.419	1
PPM1A	0.13491	0.743101	0.638	0.581	1
SLC24A3	0.00528225	0.742969	0.795	0.677	1
SNED1	0.202655	0.742492	0.448	0.355	1
SLC16A14	0.188835	0.742335	0.386	0.29	1
POLI	0.153344	0.742196	0.311	0.194	1
ANXA4	0.439974	0.742044	0.32	0.258	1
EIF3B	0.542232	0.741575	0.407	0.387	1
SCN3A	0.00320138	0.741466	0.916	0.839	1
GALNT12	0.252843	0.741246	0.312	0.226	1
CHORDC1	0.282545	0.74099	0.435	0.387	1
PDCD6IP	0.0798489	0.740282	0.643	0.613	1
RABEP2	0.53367	0.739955	0.26	0.226	1
GCSH	0.388563	0.739849	0.246	0.194	1
C2orf80	0.365828	0.739018	0.316	0.258	1
GOLGA5	0.459721	0.738999	0.36	0.323	1
BOD1L1	0.0205565	0.738731	0.815	0.839	1
FKBP3	0.307159	0.738423	0.576	0.613	1
YY1	0.122732	0.738364	0.537	0.419	1
VPS28	0.253815	0.738086	0.275	0.194	1
DYNC1LI2	0.113672	0.737601	0.678	0.677	1
CCT4	0.184163	0.737284	0.423	0.323	1
ARHGEF1	0.474531	0.737047	0.236	0.194	1
ZNF804B	0.1333	0.737024	0.254	0.129	1
SH3D21	0.0996035	0.736383	0.466	0.355	1
PRPF40A	0.158793	0.735668	0.678	0.677	1
IFT140	0.410102	0.735643	0.414	0.355	1
MPZL1	0.310761	0.735114	0.473	0.452	1
XRRA1	0.0243388	0.73491	0.535	0.355	1
TMEM179B	0.329918	0.734385	0.251	0.194	1
SLC26A8	0.490371	0.733682	0.451	0.484	1
SRRT	0.434025	0.733127	0.344	0.29	1
CCZ1	0.223075	0.73277	0.511	0.484	1
ITGB3BP	0.0328782	0.732746	0.5	0.355	1
WSB1	0.000784499	0.732205	0.902	0.839	1
AGAP2	0.129005	0.731374	0.527	0.452	1
TBKBP1	0.910671	0.731274	0.221	0.226	1
CEBPZOS	0.253149	0.730859	0.395	0.323	1
TFAP4	0.35415	0.730668	0.2	0.129	1
SEC11A	0.429003	0.73025	0.42	0.419	1
NTAN1	0.358406	0.729923	0.223	0.161	1
CHST12	0.187511	0.72925	0.486	0.419	1
TATDN3	0.130501	0.72905	0.546	0.484	1
GATC	0.330602	0.728921	0.286	0.226	1
MTCH1	0.166038	0.728862	0.567	0.516	1
LAS1L	0.324236	0.728612	0.485	0.452	1
CDK16	0.350036	0.727475	0.226	0.161	1
ZNF337	0.230473	0.726842	0.532	0.548	1
PLCG1	0.452648	0.726736	0.382	0.355	1
KYAT3	0.337444	0.726709	0.406	0.355	1
MIER1	0.0655083	0.7266	0.603	0.548	1
TRUB1	0.42135	0.726279	0.326	0.29	1
HDAC2	0.519808	0.726222	0.426	0.419	1
YWHAQ	0.354761	0.726152	0.496	0.516	1
DNHD1	0.544107	0.72553	0.541	0.581	1
HMGXB4	0.275093	0.725257	0.368	0.29	1
GRIK1	0.0287693	0.724545	0.467	0.226	1
SCG3	0.781593	0.724037	0.392	0.419	1
FLOT1	0.0493201	0.724021	0.583	0.419	1
TECPR1	0.236568	0.724012	0.507	0.452	1
C1orf52	0.391938	0.723963	0.379	0.355	1
AP3M2	0.434949	0.723732	0.325	0.29	1
ALG13	0.179253	0.723695	0.576	0.581	1
MPPE1	0.095008	0.723417	0.409	0.258	1
HIP1R	0.0967384	0.723295	0.59	0.516	1
MOB3A	0.305626	0.723194	0.38	0.323	1
NUP153	0.176641	0.723184	0.612	0.613	1
SLC43A2	0.276786	0.723001	0.371	0.29	1
ZNF791	0.393007	0.722458	0.368	0.323	1
ZNF569	0.322992	0.722425	0.414	0.355	1
SPIRE2	0.110896	0.72169	0.592	0.548	1
NR2C2	0.0715978	0.721612	0.559	0.452	1
ARID3B	0.176347	0.721494	0.262	0.161	1
PGM2L1	0.0454597	0.72133	0.754	0.645	1
WDR13	0.098131	0.721262	0.264	0.129	1
SNRK	0.0798749	0.721114	0.48	0.323	1
PRPF38A	0.576866	0.720498	0.225	0.194	1
CALY	0.359852	0.720409	0.503	0.452	1
GRID2	0.0317831	0.720184	0.642	0.452	1
TRPC3	0.472171	0.720136	0.467	0.484	1
NFXL1	0.290448	0.71977	0.541	0.581	1
ACTR6	0.177998	0.719571	0.368	0.258	1
MTRF1L	0.215601	0.719466	0.257	0.161	1
TENM1	0.0297507	0.7194	0.799	0.774	1
CAPRIN1	0.483269	0.719384	0.505	0.548	1
PCP4L1	0.296047	0.719264	0.236	0.161	1
PPP3CB	0.00595752	0.719223	0.821	0.774	1
NOP14	0.612967	0.718219	0.195	0.161	1
KCTD2	0.463357	0.718131	0.271	0.226	1
EPM2AIP1	0.134739	0.717934	0.408	0.29	1
CBX3	0.400248	0.717789	0.341	0.29	1
MTRR	0.175283	0.717471	0.409	0.29	1
OTUD6B	0.430158	0.717082	0.283	0.226	1
LSM5	0.0791766	0.71671	0.361	0.226	1
STYK1	0.201203	0.716527	0.48	0.419	1
E4F1	0.87074	0.716227	0.327	0.355	1
ACP1	0.206473	0.715861	0.291	0.194	1
PWP1	0.463411	0.715592	0.371	0.355	1
TSC2	0.224373	0.715458	0.498	0.452	1
TBC1D13	0.238952	0.715252	0.287	0.194	1
ZC3H13	0.0467557	0.714773	0.783	0.774	1
NUP88	0.0186821	0.7142	0.575	0.355	1
SLC38A9	0.112881	0.713444	0.66	0.677	1
PRKAG1	0.120624	0.713246	0.376	0.226	1
EXOC1	0.034277	0.713059	0.636	0.516	1
HEATR3	0.335795	0.712989	0.475	0.484	1
SUCLG1	0.201508	0.712204	0.502	0.452	1
LRPPRC	0.0167567	0.711969	0.735	0.742	1
GRIN3A	0.0180927	0.711471	0.86	0.903	1
PRKACB	0.00347338	0.711455	0.854	0.742	1
PRKG2	0.433722	0.710896	0.51	0.516	1
WNT5B	0.0636785	0.710645	0.504	0.355	1
ATAT1	0.309186	0.710079	0.291	0.226	1
ALG14	0.0640301	0.709604	0.466	0.323	1
ANKRD40	0.365454	0.709518	0.223	0.161	1
MPC2	0.332028	0.70907	0.229	0.161	1
CCDC59	0.510102	0.708963	0.359	0.355	1
SMARCAD1	0.069819	0.708963	0.697	0.677	1
CAPN1	0.156589	0.708938	0.326	0.226	1
TRDMT1	0.115859	0.708883	0.549	0.484	1
SLC41A3	0.267588	0.708791	0.36	0.29	1
PIWIL1	0.825889	0.708423	0.192	0.194	1
HECTD3	0.810058	0.708075	0.173	0.161	1
ZNF546	0.209911	0.707753	0.39	0.29	1
FAM216A	0.525868	0.70716	0.45	0.452	1
DOC2A	0.0433535	0.706769	0.373	0.194	1
RHPN1	0.66931	0.706599	0.253	0.226	1
SLC1A4	0.228293	0.705181	0.38	0.29	1
RGS9	0.355141	0.704929	0.4	0.355	1
OCIAD1	0.0716568	0.703815	0.711	0.774	1
SLC7A5	0.353278	0.703525	0.226	0.161	1
TELO2	0.617164	0.703147	0.189	0.161	1
DCAF15	0.174718	0.702621	0.27	0.161	1
TSPOAP1	0.0347026	0.702233	0.825	0.806	1
IST1	0.153114	0.70207	0.568	0.484	1
GTF3A	0.113749	0.701768	0.326	0.194	1
SDC3	0.948822	0.701457	0.314	0.355	1
PPM1G	0.141587	0.701413	0.424	0.29	1
PSTK	0.108855	0.700911	0.427	0.29	1
NDUFB9	0.393324	0.700674	0.345	0.29	1
HNRNPDL	0.00439596	0.700135	0.854	0.871	1
CLN5	0.290685	0.699986	0.36	0.29	1
C5orf24	0.462134	0.699684	0.238	0.194	1
CNPY2	0.067744	0.699068	0.654	0.645	1
HOOK2	0.0154788	0.698904	0.737	0.742	1
TM7SF3	0.174729	0.698089	0.58	0.548	1
USP13	0.0689202	0.697781	0.579	0.548	1
HARS2	0.268545	0.697773	0.24	0.161	1
ZNRF1	0.0303495	0.697663	0.685	0.677	1
SNX14	0.0103446	0.697481	0.818	0.839	1
TTC1	0.151644	0.697452	0.593	0.613	1
PSMD4	0.272126	0.696967	0.489	0.452	1
CCT8	0.366945	0.696744	0.361	0.323	1
USHBP1	0.320522	0.696405	0.228	0.161	1
POLR1D	0.475481	0.696377	0.458	0.452	1
PHKA1	0.573008	0.696135	0.223	0.194	1
DHX9	0.118734	0.696056	0.593	0.516	1
VEGFB	0.616174	0.695764	0.274	0.258	1
BCAR3	0.461606	0.695648	0.365	0.323	1
EZH1	0.243905	0.695301	0.52	0.484	1
CASD1	0.0601787	0.695294	0.639	0.581	1
TAOK3	0.0562254	0.694917	0.769	0.742	1
RSPH1	0.251091	0.694878	0.215	0.129	1
TRIM22	0.407734	0.694707	0.508	0.548	1
PSMG4	0.295016	0.694235	0.458	0.419	1
ZNHIT3	0.151417	0.693367	0.231	0.129	1
FUBP1	0.159997	0.693318	0.625	0.581	1
SMARCB1	0.258238	0.692784	0.443	0.355	1
TMEM116	0.277749	0.692588	0.41	0.355	1
NIPA2	0.358022	0.692448	0.253	0.194	1
ZNF318	0.191431	0.692376	0.61	0.613	1
EDEM3	0.149778	0.692092	0.556	0.548	1
FBXL13	0.0760746	0.691689	0.417	0.258	1
TIMM44	0.242814	0.691588	0.378	0.29	1
FGF1	0.111506	0.691158	0.506	0.419	1
PIP5K1C	0.265559	0.691129	0.479	0.419	1
FEZF2	0.564956	0.690905	0.451	0.452	1
DHRSX	0.0409841	0.690834	0.428	0.29	1
MED8	0.471642	0.690595	0.269	0.226	1
SYT3	0.0747525	0.690546	0.3	0.161	1
TAPT1	0.530097	0.690472	0.423	0.452	1
CYSTM1	0.20389	0.689539	0.449	0.387	1
CBLB	0.0675587	0.689535	0.652	0.613	1
TM2D1	0.103537	0.689477	0.527	0.484	1
ZNF333	0.409062	0.689318	0.277	0.226	1
CDC40	0.0869512	0.689265	0.636	0.548	1
UBA6	0.0595638	0.689152	0.67	0.613	1
HACE1	0.123709	0.687961	0.625	0.581	1
VWC2	0.930927	0.68729	0.115	0.129	1
CTNND1	0.0275481	0.686541	0.768	0.774	1
TSPAN2	0.265619	0.686193	0.31	0.226	1
ELP6	0.204665	0.685141	0.396	0.29	1
PAIP1	0.249894	0.684112	0.344	0.258	1
ZNF507	0.262334	0.683994	0.57	0.516	1
ZC3H8	0.0961373	0.683741	0.56	0.484	1
PNMA3	0.573426	0.683605	0.428	0.452	1
GTF2F2	0.428007	0.683604	0.434	0.419	1
SFTPD	0.355097	0.683531	0.195	0.129	1
NEXN	0.763095	0.683342	0.349	0.355	1
NUDC	0.149949	0.683299	0.312	0.194	1
ARL17A	0.4053	0.683016	0.335	0.29	1
FXYD7	0.443148	0.682984	0.525	0.516	1
SPTBN2	0.212202	0.682455	0.6	0.548	1
PA2G4	0.468117	0.681896	0.27	0.226	1
SLC25A40	0.237247	0.681831	0.409	0.323	1
LY6H	0.137941	0.68171	0.422	0.323	1
PPP1R7	0.482051	0.681382	0.344	0.323	1
C17orf67	0.354113	0.681269	0.292	0.226	1
LANCL1	0.159401	0.681235	0.577	0.516	1
AK3	0.324713	0.68123	0.236	0.161	1
PBX4	0.150247	0.681198	0.462	0.355	1
UTRN	0.389045	0.680697	0.228	0.161	1
STX1A	0.126413	0.679494	0.61	0.581	1
CDC37	0.314524	0.67932	0.508	0.516	1
ARHGAP8	0.0859871	0.679025	0.312	0.161	1
ZBTB48	0.40805	0.679015	0.274	0.226	1
NANOS3	0.411368	0.67873	0.217	0.161	1
SEC24C	0.546093	0.677765	0.358	0.323	1
GAA	0.664442	0.677581	0.353	0.355	1
NR1H2	0.353894	0.677257	0.192	0.129	1
SLC29A1	0.553674	0.677007	0.281	0.258	1
STARD3NL	0.345222	0.675879	0.414	0.387	1
EIF2S2	0.448289	0.675484	0.427	0.387	1
MFSD11	0.479116	0.675355	0.505	0.516	1
TSG101	0.333639	0.675149	0.478	0.484	1
TPRA1	0.679946	0.674412	0.244	0.226	1
USP38	0.167099	0.674276	0.241	0.129	1
CYP2C18	0.499473	0.673615	0.167	0.129	1
PCDH1	0.401422	0.673073	0.345	0.29	1
FNBP1L	0.0241924	0.672131	0.743	0.742	1
IKBKB	0.561787	0.671741	0.451	0.484	1
KDELR1	0.645531	0.671093	0.242	0.226	1
TBC1D9	0.190603	0.670963	0.595	0.581	1
CLK3	0.272393	0.670711	0.212	0.129	1
ARCN1	0.479488	0.670337	0.293	0.258	1
CCDC171	0.0378796	0.669904	0.866	0.935	1
ATG4C	0.265338	0.669486	0.53	0.548	1
ADAM10	0.0322044	0.668923	0.765	0.742	1
RAB5B	0.5445	0.668732	0.376	0.355	1
TUBE1	0.0595361	0.668728	0.546	0.452	1
SWAP70	0.176512	0.668568	0.437	0.323	1
MTG1	0.339549	0.668259	0.462	0.452	1
ARRDC1	0.441608	0.66798	0.344	0.29	1
KDM1B	0.128719	0.666885	0.326	0.194	1
ZNF264	0.219176	0.665312	0.4	0.29	1
SLC30A4	0.318501	0.664695	0.203	0.129	1
SESN1	0.104219	0.66429	0.609	0.516	1
GGCX	0.207059	0.664268	0.297	0.194	1
TCTN2	0.351224	0.663715	0.257	0.194	1
UMPS	0.283739	0.663395	0.36	0.29	1
SLC25A6	0.544742	0.66335	0.191	0.161	1
SAMD8	0.299639	0.662879	0.535	0.581	1
TARDBP	0.23205	0.662845	0.442	0.355	1
NCAN	0.19569	0.66248	0.642	0.613	1
BLCAP	0.145223	0.662309	0.478	0.355	1
CAND1	0.124297	0.662201	0.668	0.645	1
EXD2	0.243423	0.662179	0.495	0.452	1
TMEM87A	0.24023	0.66155	0.564	0.548	1
NPC1	0.218337	0.661401	0.465	0.387	1
PJA2	0.170858	0.660713	0.634	0.581	1
SLIRP	0.288617	0.660638	0.384	0.323	1
CHMP4A	0.332341	0.660543	0.417	0.387	1
SRSF7	0.169588	0.660266	0.583	0.613	1
CDH20	0.081496	0.659594	0.274	0.129	1
ANKRD27	0.0941338	0.659508	0.729	0.742	1
ACTN2	0.275745	0.658449	0.458	0.419	1
BUD23	0.44471	0.658193	0.329	0.29	1
ETNK1	0.0440961	0.65704	0.703	0.677	1
CABIN1	0.082922	0.657034	0.725	0.71	1
TBCB	0.744007	0.656897	0.229	0.226	1
FAM117A	0.739504	0.65629	0.309	0.323	1
LPCAT3	0.108232	0.655382	0.47	0.355	1
CCDC186	0.0107353	0.655298	0.757	0.71	1
NADSYN1	0.345307	0.655165	0.436	0.355	1
SYT7	0.113809	0.655144	0.797	0.839	1
CACNB1	0.334447	0.655113	0.299	0.226	1
FHL1	0.25956	0.654669	0.557	0.548	1
ANKRD13D	0.155556	0.654588	0.562	0.516	1
[truncated: 7,607 more rows]

## Sheet: L5_IT
	p_val	avg_log2FC	pct.1	pct.2	p_val_adj
[truncated: 9,671 more rows]

[truncated: 14 more sheets: L6_CT, L6_IT_Car3, L6_IT, L6b, Lamp5, Micro-PVM, Oligo, OPC, Pvalb, Sncg, Sst, Vip, VLMC, GSEA_Results]
