# Supplementary material for: Cell-type-informed genotyping of mosaic focal epilepsies reveals cell-autonomous and non-cell-autonomous disease-associated transcriptional programs
Source: Proc Natl Acad Sci U S A. 2025 Jul 17;122(29):e2509622122. doi: 10.1073/pnas.2509622122 (PMC12305027; doi:10.1073/pnas.2509622122)
Supplement: Supplementary file 8 — Dataset S07 (XLSX) [file pnas.2509622122.sd07.xlsx]

## Sheet: Astro
Dataset S7. Differentially expressed genes between FCD2 case (pct.1) and mTLE (pct.2) for each cell type in the dataset calculated on snRNA-seq data using Seurat FindMarkers. P-values and adjusted p-values correspond to MAST and Benjamini-Hotchberg correction. Positive avg_log2FC values mean overexpression in FCD2. GSEA results are also reported in a separate sheet.
Gene	p_val	avg_log2FC	pct.1	pct.2	p_val_adj
MT-CO1	1	3.86391	0.141	0.162	1
MT-ATP6	0.640235	3.77058	0.12	0.102	1
KCNMB2	3.22042e-28	3.16126	0.402	0.126	1.19681e-23
MT-CO3	0.839612	3.05765	0.138	0.162	1
LRRC7	9.92197e-60	2.769	0.554	0.292	3.6873e-55
MT-ND4	0.738637	2.73603	0.116	0.109	1
HES4	1.04405e-09	2.57708	0.295	0.109	3.87999e-05
DAB1	1.63362e-19	2.43516	0.505	0.246	6.07101e-15
SLAIN1	1.40802e-11	2.35054	0.271	0.104	5.23261e-07
MVD	2.92526e-11	2.33422	0.318	0.157	1.08712e-06
PABPN1	8.87402e-11	2.24149	0.505	0.282	3.29785e-06
TAFA1	1.84552e-37	2.17184	0.684	0.437	6.85851e-33
P2RY12	2.48868e-06	2.13901	0.156	0.11	0.0924868
KCND2	1.30176e-09	2.097	0.609	0.235	4.83773e-05
SVIL	6.14536e-09	2.01638	0.14	0.106	0.00022838
MTSS1	9.34776e-07	2.00957	0.236	0.107	0.0347391
DGKB	1.82197e-16	1.99829	0.623	0.195	6.771e-12
CYP51A1	6.32872e-21	1.97428	0.309	0.161	2.35194e-16
HMGCS1	4.62709e-10	1.9642	0.475	0.243	1.71956e-05
FTH1	2.78646e-14	1.95368	0.205	0.112	1.03553e-09
APBB2	4.85131e-30	1.91681	0.563	0.35	1.80289e-25
PLD5	1.61973e-16	1.91509	0.446	0.374	6.01941e-12
WNT5B	7.1185e-08	1.88177	0.206	0.106	0.00264545
NTNG1	4.61349e-05	1.83662	0.392	0.158	1
LPAR1	8.86174e-14	1.83141	0.307	0.184	3.29329e-09
ACAT2	3.87251e-16	1.81508	0.301	0.158	1.43914e-11
HMGCR	5.80336e-09	1.80012	0.307	0.171	0.00021567
KIF26B	8.49925e-07	1.78084	0.212	0.12	0.0315858
PNPLA3	3.3466e-07	1.76567	0.202	0.128	0.012437
ACTG1	1.41827e-06	1.75517	0.177	0.113	0.0527072
PTPRE	3.33566e-08	1.72845	0.323	0.17	0.00123963
MSMO1	5.46996e-14	1.72209	0.429	0.255	2.0328e-09
PIK3R3	0.000737331	1.69179	0.387	0.236	1
AFF3	3.85858e-17	1.69143	0.432	0.265	1.43396e-12
CADPS	2.6334e-25	1.65565	0.649	0.491	9.78652e-21
SMARCC2	8.67947e-05	1.6322	0.214	0.138	1
HNRNPDL	8.10525e-17	1.60805	0.503	0.367	3.01215e-12
SC5D	2.55889e-08	1.60426	0.186	0.117	0.000950961
COL11A1	2.99728e-13	1.60115	0.506	0.333	1.11388e-08
YWHAQ	6.15752e-07	1.58999	0.198	0.116	0.0228832
SETBP1	4.64273e-08	1.58232	0.49	0.288	0.00172538
ATP2B1	2.13702e-41	1.57783	0.154	0.106	7.94181e-37
WIPF1	3.75071e-06	1.57115	0.21	0.137	0.139388
GSTM2	2.85851e-06	1.55692	0.181	0.103	0.106231
UNC5D	4.62712e-30	1.55268	0.669	0.361	1.71958e-25
CALN1	1.58455e-06	1.53581	0.297	0.162	0.0588868
FASN	2.01218e-24	1.52734	0.219	0.146	7.47788e-20
RGS6	1.6826e-06	1.50086	0.431	0.195	0.0625306
CEMIP	3.72992e-11	1.49723	0.233	0.148	1.38615e-06
MT-CYB	1	1.48883	0.104	0.175	1
RAC1	1.99664e-05	1.47017	0.132	0.113	0.742011
SYN3	5.53425e-12	1.45264	0.157	0.115	2.05669e-07
TANC2	1.38648e-23	1.43579	0.57	0.433	5.15258e-19
PEBP1	0.000758506	1.43439	0.146	0.137	1
N4BP2	3.14219e-06	1.43392	0.19	0.132	0.116773
GPCPD1	1.04666e-12	1.43353	0.387	0.246	3.88971e-08
TMEM65	2.91478e-13	1.43036	0.221	0.146	1.08322e-08
RPL5	1.09291e-08	1.4282	0.183	0.117	0.000406157
ATP5F1A	0.00341407	1.42394	0.189	0.11	1
PPM1H	0.00123664	1.42346	0.222	0.122	1
SMC3	1.56916e-05	1.42262	0.177	0.13	0.583147
SSB	4.16594e-05	1.41161	0.139	0.102	1
GPC6	9.67946e-21	1.4109	0.584	0.223	3.59718e-16
C2CD5	8.36035e-26	1.40232	0.461	0.437	3.10696e-21
NKAIN4	1.41723e-15	1.39637	0.322	0.219	5.26684e-11
SIPA1L2	3.18668e-05	1.39349	0.235	0.137	1
MAP1B	1.9846e-91	1.39338	0.202	0.115	7.37538e-87
ITIH4	0.00755963	1.38886	0.176	0.12	1
LPGAT1	6.10414e-14	1.38323	0.291	0.193	2.26848e-09
RTN4	3.30568e-08	1.3828	0.394	0.344	0.00122849
ACLY	8.38281e-09	1.37639	0.196	0.143	0.00031153
FSIP2	0.000163066	1.37584	0.252	0.193	1
GRIA1	4.1138e-07	1.37393	0.375	0.152	0.0152881
PCSK6	5.56091e-06	1.37287	0.168	0.11	0.20666
BICC1	8.46149e-14	1.35609	0.515	0.377	3.14454e-09
HSD17B7	2.05309e-21	1.34748	0.22	0.147	7.6299e-17
CSPG5	9.71579e-17	1.33398	0.445	0.351	3.61068e-12
CALM1	4.31216e-37	1.33284	0.141	0.195	1.60253e-32
FASTKD1	7.13958e-13	1.33192	0.376	0.276	2.65328e-08
MAP3K1	9.78908e-05	1.32809	0.152	0.102	1
GLIPR1L1	3.25578e-05	1.3191	0.156	0.111	1
INSIG1	4.42483e-15	1.31727	0.321	0.206	1.6444e-10
GPR137C	1.51383e-17	1.31719	0.213	0.154	5.62583e-13
WSB1	1.09272e-47	1.31563	0.714	0.666	4.06089e-43
PTPRN2	6.18817e-08	1.31552	0.117	0.148	0.00229971
CCP110	3.54659e-06	1.31304	0.156	0.115	0.131802
IDH1	1.78266e-16	1.30921	0.42	0.336	6.62488e-12
GRIP1	9.29552e-22	1.30847	0.298	0.149	3.45449e-17
BZW1	1.71978e-06	1.30773	0.163	0.107	0.0639121
SH3BP2	4.8405e-08	1.30224	0.323	0.261	0.00179888
HES1	0.000142319	1.2899	0.284	0.198	1
MAP2	9.56566e-35	1.28207	0.381	0.34	3.55489e-30
MLLT1	0.00151396	1.27148	0.127	0.106	1
ATG12	3.16414e-07	1.25926	0.176	0.127	0.0117589
SHOC1	6.93239e-11	1.25266	0.293	0.232	2.57628e-06
SEC62	1.06313e-23	1.24895	0.311	0.282	3.95089e-19
FDPS	1.37973e-14	1.24552	0.357	0.321	5.1275e-10
GPR155	5.85151e-08	1.24446	0.279	0.206	0.0021746
EEPD1	2.1325e-30	1.2424	0.388	0.294	7.92501e-26
KAT2A	1.46485e-13	1.23798	0.273	0.232	5.44383e-09
FRMD4A	1.3617e-37	1.23012	0.641	0.735	5.06047e-33
WWC2	4.48832e-12	1.22554	0.273	0.197	1.66799e-07
TM7SF2	0.0020747	1.22512	0.136	0.117	1
DNM1	3.99358e-05	1.22429	0.15	0.117	1
ADGRB1	6.1924e-15	1.22184	0.331	0.275	2.30128e-10
VASH1	7.22974e-05	1.22154	0.119	0.102	1
NSUN2	1.35471e-07	1.21747	0.224	0.162	0.0050345
ATP1B3	2.9344e-08	1.21464	0.226	0.217	0.00109051
XYLT1	7.08885e-08	1.21252	0.301	0.27	0.00263443
PHTF2	2.63429e-14	1.2073	0.363	0.277	9.78983e-10
TRAF4	1.77235e-05	1.2055	0.143	0.117	0.658659
PLAGL1	9.27401e-14	1.20106	0.359	0.273	3.4465e-09
C1orf56	2.80212e-06	1.19657	0.103	0.11	0.104135
MYH9	2.16292e-06	1.19506	0.247	0.183	0.0803805
ARPC5	4.2294e-06	1.18403	0.109	0.106	0.157177
SLC4A8	0.000550416	1.18358	0.268	0.201	1
SELENOW	7.07286e-12	1.18067	0.293	0.266	2.62849e-07
PEX5L	0.0198695	1.16851	0.15	0.119	1
RPL37A	0.00144913	1.16827	0.118	0.106	1
LENG8	3.53087e-11	1.16637	0.315	0.247	1.31218e-06
SREK1	2.1763e-19	1.16262	0.425	0.408	8.08777e-15
NONO	3.82637e-06	1.14859	0.156	0.118	0.142199
HES6	0.11687	1.14418	0.156	0.116	1
UPF3A	5.423e-36	1.13028	0.623	0.605	2.01535e-31
FDFT1	7.58296e-10	1.12512	0.482	0.431	2.81806e-05
PRPF38B	2.40557e-14	1.12468	0.267	0.258	8.93983e-10
RALGPS2	1.40745e-11	1.12421	0.238	0.19	5.23052e-07
CACNA1A	1.04889e-13	1.12043	0.333	0.286	3.89801e-09
ADGRG2	3.14309e-09	1.11823	0.151	0.115	0.000116807
ABCA2	0.000424053	1.11786	0.142	0.121	1
QTRT1	2.95989e-08	1.10428	0.305	0.262	0.00109998
DIAPH2	1.6952e-06	1.10411	0.285	0.232	0.0629987
OSBPL3	2.50591e-08	1.10072	0.489	0.371	0.000931273
HSD17B6	2.4205e-08	1.10046	0.2	0.154	0.00089953
PAPPA	3.71324e-13	1.09938	0.211	0.199	1.37995e-08
DIMT1	0.00109175	1.0986	0.156	0.121	1
FRY	1.05458e-65	1.09843	0.178	0.158	3.91915e-61
NREP	1.1285e-08	1.09369	0.252	0.204	0.000419386
INTS12	1.14758e-10	1.09092	0.288	0.254	4.26475e-06
HMGN2	6.85853e-08	1.08752	0.223	0.194	0.00254883
B4GALNT4	1.70938e-15	1.08352	0.376	0.382	6.35258e-11
CROT	3.34331e-05	1.08167	0.179	0.143	1
PAG1	3.07339e-11	1.07752	0.317	0.255	1.14216e-06
GRIA4	4.63961e-14	1.07061	0.225	0.227	1.72422e-09
SDK1	1.89044e-07	1.07033	0.28	0.251	0.00702545
ST8SIA1	5.62976e-11	1.07032	0.418	0.346	2.09219e-06
BIVM	1.73851e-05	1.07006	0.144	0.101	0.646084
IDI1	1.44771e-26	1.06905	0.304	0.221	5.38014e-22
COX5B	8.17011e-13	1.06817	0.14	0.11	3.03626e-08
POLR2J3	5.96685e-20	1.06439	0.515	0.474	2.21746e-15
SHC3	0.000183237	1.06333	0.268	0.217	1
C16orf74	0.00452218	1.06294	0.204	0.164	1
USP9Y	1.10892e-59	1.06111	0.204	0.115	4.12107e-55
SRSF2	1.89187e-05	1.05844	0.238	0.177	0.703075
SERBP1	0.000328796	1.05653	0.157	0.117	1
FAM133B	2.07825e-16	1.05594	0.468	0.429	7.72339e-12
ARX	0.00152719	1.05428	0.142	0.133	1
APAF1	0.000326171	1.0536	0.132	0.113	1
LTBP1	1.93751e-18	1.05231	0.608	0.505	7.20036e-14
C1QTNF7	8.2606e-05	1.04531	0.134	0.139	1
WBP1	0.0284838	1.04128	0.138	0.109	1
CSRNP3	3.78449e-29	1.04068	0.494	0.392	1.40643e-24
NEGR1	8.41051e-13	1.0369	0.452	0.429	3.1256e-08
GFPT1	3.15875e-07	1.03628	0.151	0.125	0.0117388
RASAL2	2.55405e-25	1.03172	0.327	0.32	9.49161e-21
BARD1	0.000159854	1.02956	0.196	0.164	1
ETNK1	1.04244e-12	1.02902	0.429	0.374	3.87402e-08
ACSS2	2.99227e-12	1.0283	0.247	0.225	1.11202e-07
NDUFB1	1.8979e-05	1.02728	0.136	0.108	0.705315
REEP5	4.4128e-14	1.02545	0.183	0.135	1.63993e-09
SMC6	2.94246e-09	1.02488	0.258	0.225	0.000109351
CHST9	3.58383e-19	1.02371	0.222	0.229	1.33186e-14
ANKUB1	1.35906e-12	1.02239	0.406	0.409	5.05066e-08
WDR36	4.12013e-09	1.01999	0.112	0.102	0.000153116
TVP23A	0.0119538	1.01771	0.154	0.117	1
LSM8	0.00032241	1.01521	0.15	0.12	1
DNER	1.93498e-21	1.01387	0.516	0.447	7.19095e-17
GAPDH	2.1939e-42	1.00548	0.103	0.113	8.15318e-38
NLGN4Y	7.59399e-49	1.00018	0.206	0.123	2.82215e-44
MMAB	2.89073e-05	0.996958	0.202	0.172	1
PPP1R9A	9.13577e-130	0.991016	0.792	0.928	3.39513e-125
SRSF12	0.000379632	0.988726	0.12	0.101	1
EFCAB13	2.34616e-06	0.982285	0.235	0.228	0.0871905
TEX10	1.56483e-06	0.980828	0.192	0.168	0.0581537
MYO9B	8.4404e-06	0.979884	0.236	0.209	0.313671
C2orf88	4.01862e-12	0.971754	0.278	0.29	1.49344e-07
UNC13A	0.0171049	0.969898	0.154	0.124	1
GSTK1	2.07221e-06	0.967419	0.217	0.18	0.0770094
KIF5C	6.0498e-26	0.966997	0.253	0.206	2.24829e-21
RGN	0.000549882	0.96234	0.225	0.176	1
AMMECR1	0.000269238	0.959993	0.241	0.228	1
LMO2	0.00921977	0.957388	0.193	0.124	1
PGP	4.77378e-18	0.953593	0.357	0.358	1.77408e-13
FILIP1L	0.00286734	0.951814	0.212	0.22	1
MYRIP	8.05674e-16	0.95102	0.239	0.195	2.99413e-11
DCP2	0.000221895	0.948097	0.198	0.172	1
TMEM59	1.07616e-09	0.947616	0.206	0.154	3.99934e-05
LRRTM1	0.00301319	0.946766	0.135	0.107	1
PARP2	0.000188	0.944888	0.129	0.107	1
MFGE8	2.59253e-14	0.940311	0.408	0.373	9.63461e-10
PGAP1	7.23679e-07	0.938717	0.392	0.34	0.0268941
AACS	1.33097e-10	0.938704	0.216	0.197	4.94627e-06
WDR6	7.40505e-09	0.937049	0.284	0.255	0.000275194
PARP14	2.05848e-13	0.935167	0.236	0.255	7.64992e-09
IFT20	4.38247e-08	0.933473	0.14	0.11	0.00162866
TGFBR1	2.12143e-05	0.929963	0.17	0.15	0.788386
FUS	4.93921e-31	0.929778	0.531	0.541	1.83556e-26
ID2	1.34689e-20	0.928358	0.339	0.303	5.00545e-16
ADAM9	1.09466e-11	0.927366	0.148	0.145	4.0681e-07
STXBP6	6.65002e-06	0.927223	0.332	0.205	0.247135
LZTS3	7.1933e-08	0.927117	0.109	0.102	0.00267325
RBM3	2.30594e-07	0.924061	0.16	0.153	0.00856955
SCAI	1.28989e-14	0.922426	0.403	0.348	4.79364e-10
FOXN2	4.39602e-14	0.916358	0.388	0.348	1.63369e-09
M6PR	0.00248161	0.914771	0.166	0.158	1
JKAMP	4.776e-09	0.91457	0.199	0.177	0.00017749
NAT8L	1.57162e-06	0.914471	0.279	0.286	0.058406
ZC3HAV1	2.00197e-08	0.911477	0.111	0.107	0.000743993
PSIP1	1.0592e-25	0.91037	0.214	0.207	3.93629e-21
DCBLD2	5.40624e-07	0.909725	0.218	0.183	0.0200912
GNB4	2.49826e-09	0.909179	0.228	0.202	9.28427e-05
ANGPT2	2.11917e-07	0.908779	0.165	0.151	0.00787545
DDR1	2.24056e-23	0.908161	0.186	0.181	8.32661e-19
HNRNPH1	2.91727e-28	0.906109	0.452	0.454	1.08415e-23
RDH11	1.93648e-09	0.905687	0.295	0.276	7.19656e-05
C4orf19	1.56335e-14	0.90525	0.506	0.497	5.80986e-10
SPCS3	9.07569e-05	0.905003	0.102	0.11	1
STRADB	1.14578e-10	0.902781	0.295	0.292	4.25806e-06
LBR	2.70263e-12	0.902167	0.167	0.166	1.00438e-07
DYNC1I2	4.70333e-10	0.900949	0.232	0.222	1.7479e-05
GGCX	0.0127254	0.900398	0.141	0.128	1
PABPC1	4.24786e-16	0.899459	0.28	0.276	1.57863e-11
ROBO1	2.68655e-14	0.899458	0.394	0.419	9.98403e-10
TIAL1	1.10031e-13	0.897613	0.277	0.258	4.08909e-09
CSE1L	2.88236e-06	0.897548	0.163	0.151	0.107117
ANKRA2	3.56898e-05	0.896255	0.116	0.107	1
UBLCP1	0.00102837	0.896141	0.132	0.124	1
MBD4	0.000519457	0.89575	0.148	0.139	1
NLGN2	3.81063e-09	0.893927	0.222	0.208	0.000141615
METTL4	6.79959e-05	0.892665	0.125	0.112	1
HAGHL	0.000440254	0.891969	0.19	0.156	1
ZFP36L2	8.04755e-09	0.88876	0.246	0.24	0.000299071
REXO2	6.94656e-08	0.887783	0.213	0.202	0.00258155
CCDC14	5.53796e-24	0.886466	0.483	0.449	2.05807e-19
CLK1	3.46704e-11	0.886035	0.269	0.24	1.28846e-06
PCMTD2	6.4199e-05	0.885654	0.173	0.157	1
RGR	5.06801e-13	0.881863	0.284	0.221	1.88343e-08
MAT2A	4.83883e-23	0.881369	0.514	0.468	1.79825e-18
MYEF2	8.17876e-18	0.8809	0.419	0.377	3.03947e-13
ENTPD2	1.72799e-08	0.880837	0.108	0.124	0.000642174
METTL3	0.000319036	0.88018	0.142	0.125	1
SEMA6A	1.19167e-34	0.879941	0.494	0.378	4.42859e-30
PRSS23	1.04619e-06	0.87976	0.225	0.192	0.0388794
CBL	2.23467e-08	0.876617	0.295	0.267	0.00083047
MFSD4B	1.54472e-10	0.876065	0.462	0.504	5.74063e-06
LEPROTL1	0.000709994	0.875686	0.122	0.107	1
IL7	2.42845e-06	0.875391	0.25	0.261	0.0902485
SCAMP4	6.33741e-05	0.874355	0.126	0.118	1
ANKRD10	5.60588e-18	0.873343	0.464	0.468	2.08331e-13
ZNF682	1.70887e-05	0.872737	0.174	0.158	0.635068
PAM	2.46678e-17	0.871229	0.381	0.325	9.16731e-13
POLG2	6.71549e-05	0.870316	0.139	0.124	1
PRKD3	2.94427e-12	0.86984	0.249	0.24	1.09418e-07
PRKCQ	2.92863e-10	0.869737	0.24	0.239	1.08837e-05
SPATS2	1.58155e-10	0.867867	0.349	0.293	5.8775e-06
OXR1	3.33714e-15	0.866905	0.434	0.463	1.24018e-10
NEXMIF	0.000135114	0.866585	0.274	0.215	1
HEATR1	7.52805e-07	0.863222	0.153	0.145	0.0279765
SDAD1	7.50982e-09	0.862333	0.159	0.152	0.000279088
NEXN	0.00626903	0.861082	0.124	0.113	1
CAMK4	0.0207517	0.860804	0.429	0.339	1
DLG1	8.10779e-32	0.860575	0.623	0.608	3.0131e-27
ABHD3	1.8884e-13	0.860475	0.355	0.34	7.01787e-09
RHBDL3	3.99145e-16	0.85811	0.433	0.441	1.48334e-11
PPP1R12C	1.97011e-06	0.857583	0.129	0.115	0.0732151
OAT	1.28861e-07	0.857564	0.31	0.267	0.00478885
EPM2AIP1	9.75209e-09	0.857023	0.265	0.254	0.000362417
TMEM68	0.000572852	0.855978	0.138	0.115	1
RGS17	0.00142266	0.855844	0.216	0.21	1
PRKAA2	1.15066e-06	0.854621	0.276	0.234	0.0427619
OMG	9.67617e-18	0.852767	0.274	0.28	3.59595e-13
MEF2C	1.58409e-28	0.852387	0.346	0.488	5.88696e-24
CBX3	3.85355e-06	0.851875	0.139	0.147	0.143209
NAGK	2.08669e-05	0.851835	0.123	0.11	0.775478
UGCG	1.15072e-10	0.851763	0.144	0.108	4.27643e-06
PPM1E	4.85166e-11	0.851394	0.246	0.2	1.80302e-06
HKDC1	0.0252842	0.848691	0.15	0.151	1
EDDM13	0.000658236	0.847848	0.142	0.125	1
KAZN	2.22151e-42	0.846418	0.537	0.391	8.25581e-38
CCT4	2.25866e-07	0.846196	0.145	0.141	0.00839385
STIMATE	4.34759e-06	0.846073	0.241	0.212	0.161569
HMGN1	3.31247e-12	0.843261	0.315	0.266	1.23101e-07
MICOS10	2.15781e-06	0.839983	0.153	0.162	0.0801907
G2E3	1.49904e-07	0.83938	0.229	0.21	0.00557086
ZNRF2	7.05676e-09	0.83906	0.255	0.244	0.00026225
UQCRH	0.0101442	0.838463	0.14	0.119	1
DCTN5	0.000834181	0.838254	0.208	0.175	1
INSIG2	4.51294e-05	0.837349	0.107	0.102	1
MORF4L2	2.52841e-21	0.836067	0.16	0.139	9.39633e-17
GLCCI1	2.62808e-26	0.83415	0.588	0.589	9.76674e-22
PAGR1	5.13433e-21	0.833551	0.124	0.136	1.90807e-16
MSH6	0.0010848	0.833529	0.135	0.125	1
SRSF6	2.53744e-08	0.8316	0.223	0.214	0.000942989
TSBP1	0.000317901	0.830895	0.118	0.131	1
LYRM2	7.22608e-06	0.829886	0.258	0.236	0.268543
OSTC	3.79664e-05	0.829596	0.123	0.12	1
IFNGR2	1.28055e-08	0.828858	0.293	0.284	0.00047589
GUF1	0.000538643	0.826529	0.117	0.11	1
MAN2A2	0.00070734	0.825998	0.136	0.109	1
SPTLC2	1.79873e-11	0.825244	0.256	0.273	6.6846e-07
SRP72	5.5778e-08	0.823456	0.169	0.169	0.00207288
PAPOLG	3.4574e-13	0.820754	0.118	0.117	1.28487e-08
FNIP2	6.08134e-08	0.820553	0.227	0.247	0.00226001
SLF1	4.74555e-05	0.820181	0.154	0.143	1
CHAC2	0.000860646	0.819705	0.129	0.125	1
BORCS7	0.000704235	0.8194	0.119	0.11	1
CARD19	2.4911e-09	0.817533	0.155	0.144	9.25769e-05
TDG	6.34612e-07	0.817404	0.205	0.19	0.0235841
MPZL1	5.04756e-10	0.817359	0.306	0.307	1.87582e-05
MAK	1.26996e-11	0.817252	0.326	0.345	4.71954e-07
PDE3A	1.42301e-14	0.815969	0.556	0.527	5.28833e-10
ETV1	5.49402e-11	0.814081	0.38	0.366	2.04174e-06
PSMA3	9.30586e-11	0.812959	0.287	0.277	3.45834e-06
CCAR1	2.85617e-13	0.812293	0.459	0.485	1.06144e-08
TMEM106B	2.1649e-05	0.812088	0.218	0.221	0.804544
CCDC186	0.00109773	0.811925	0.203	0.185	1
LRFN2	0.000147952	0.811085	0.286	0.225	1
RNF180	2.28769e-11	0.80968	0.425	0.41	8.50174e-07
LYN	5.67133e-08	0.809529	0.276	0.27	0.00210764
ASPA	7.59764e-09	0.808824	0.176	0.16	0.000282351
FGFR1OP2	5.24629e-07	0.80811	0.235	0.232	0.0194968
PABPC4	5.16494e-08	0.807989	0.126	0.157	0.00191945
NUF2	0.0273014	0.807662	0.116	0.115	1
ARMC1	1.04472e-08	0.807056	0.23	0.222	0.000388251
PABPC1L	0.000128454	0.806796	0.115	0.103	1
FAAH2	0.00123674	0.805639	0.139	0.111	1
MDM4	3.8766e-26	0.804583	0.496	0.531	1.44066e-21
GATAD1	1.3826e-12	0.804465	0.429	0.426	5.13815e-08
LSS	3.17204e-25	0.804065	0.392	0.441	1.17883e-20
AP3M2	0.0914948	0.802171	0.124	0.111	1
LHFPL2	1.10817e-11	0.800195	0.19	0.204	4.11828e-07
ZNF506	2.91987e-11	0.800078	0.316	0.314	1.08511e-06
LRRC8C	7.28749e-12	0.799938	0.283	0.258	2.70825e-07
SMARCC1	2.31932e-30	0.799031	0.553	0.6	8.61928e-26
SOAT1	2.74377e-08	0.798755	0.132	0.134	0.00101967
LRRC4C	1.50734e-85	0.797895	0.871	0.891	5.60175e-81
ZNF546	0.0996268	0.797797	0.175	0.151	1
FAM184B	2.33817e-05	0.797276	0.146	0.137	0.868936
CARD8	0.00388773	0.79695	0.194	0.175	1
DUT	3.75314e-13	0.794665	0.13	0.11	1.39478e-08
MMD2	1.31928e-48	0.794381	0.775	0.896	4.90286e-44
PREPL	2.98553e-15	0.794247	0.373	0.364	1.10951e-10
ENY2	0.000458619	0.793721	0.155	0.15	1
TMEM41B	3.36826e-15	0.792646	0.368	0.357	1.25175e-10
C11orf80	1.48233e-05	0.791241	0.198	0.172	0.550878
TGOLN2	1.97494e-05	0.790484	0.162	0.162	0.733947
MTX3	2.76115e-06	0.788789	0.125	0.121	0.102613
CCDC138	0.000286369	0.78801	0.162	0.146	1
UCKL1	0.00304954	0.787171	0.135	0.101	1
PTDSS1	3.2536e-05	0.786201	0.132	0.117	1
VPS36	3.13851e-13	0.786064	0.417	0.426	1.16636e-08
EYS	0.00301566	0.784498	0.18	0.178	1
CD302	6.65911e-09	0.784222	0.19	0.203	0.000247473
ZNF804B	0.000439606	0.783928	0.104	0.106	1
DMWD	0.000375447	0.783106	0.189	0.189	1
TOPBP1	8.0969e-05	0.782917	0.139	0.126	1
TMEM165	5.0284e-17	0.782792	0.395	0.411	1.8687e-12
ANO8	6.57912e-14	0.782181	0.304	0.323	2.445e-09
ATP8B1	1.8602e-07	0.78135	0.238	0.235	0.00691308
CYFIP1	8.3088e-15	0.780224	0.254	0.278	3.0878e-10
B3GALNT1	0.000209643	0.779611	0.128	0.121	1
FLVCR1	2.00235e-05	0.779121	0.191	0.161	0.744132
PSAP	0.00329529	0.778086	0.351	0.351	1
KLHL28	6.72473e-12	0.777711	0.327	0.333	2.49911e-07
MDGA1	0.0623007	0.777515	0.133	0.103	1
ADAM23	0.000159745	0.777452	0.313	0.286	1
ATAD5	0.00120624	0.775871	0.21	0.183	1
CCNL2	5.52914e-23	0.774896	0.433	0.473	2.05479e-18
HAVCR2	9.62387e-10	0.774644	0.141	0.137	3.57652e-05
EBF4	1.27675e-07	0.774474	0.131	0.115	0.0047448
CTBP1	5.84444e-07	0.77447	0.16	0.169	0.0217197
MCU	9.81904e-14	0.773642	0.253	0.246	3.64905e-09
NOVA1	9.15671e-54	0.773452	0.699	0.764	3.40291e-49
INPPL1	2.5133e-16	0.773406	0.198	0.206	9.34018e-12
TRABD	0.00673025	0.773194	0.133	0.138	1
DCAF16	0.000304767	0.771671	0.149	0.143	1
MOSPD2	0.00131683	0.771472	0.121	0.115	1
BLMH	4.63782e-05	0.771276	0.162	0.162	1
EDA	5.28433e-06	0.770217	0.199	0.175	0.196381
UFD1	7.15803e-07	0.770046	0.134	0.126	0.0266014
HSPA4L	1.17953e-06	0.76946	0.199	0.186	0.043835
AXIN2	0.000473744	0.768539	0.143	0.132	1
ZNF404	0.0170339	0.767197	0.154	0.126	1
ABCC4	2.81956e-37	0.766866	0.218	0.171	1.04783e-32
PLCD4	2.94475e-05	0.766813	0.188	0.169	1
ZNF432	0.00832956	0.766459	0.139	0.126	1
PPP1R2	0.000304867	0.766171	0.163	0.165	1
GNL3L	0.00188337	0.766141	0.124	0.111	1
RBM45	0.000159512	0.765174	0.144	0.134	1
CDK10	6.11953e-05	0.763493	0.191	0.187	1
LSM5	3.26933e-05	0.762117	0.109	0.108	1
SYPL1	2.31549e-05	0.760247	0.152	0.143	0.860505
ZFAND1	2.73136e-06	0.758619	0.104	0.113	0.101505
LUC7L3	1.28814e-38	0.756903	0.802	0.895	4.78711e-34
ZNF461	4.74597e-05	0.756687	0.136	0.125	1
TMEM145	0.000253773	0.756016	0.119	0.116	1
CA12	9.62564e-06	0.755874	0.174	0.156	0.357718
TM2D3	4.13121e-06	0.755354	0.127	0.113	0.153528
SLC25A51	0.00221133	0.753843	0.166	0.156	1
RFNG	0.0380387	0.75339	0.131	0.13	1
SRSF3	1.73665e-12	0.752883	0.2	0.209	6.45391e-08
PLXNC1	9.62101e-06	0.751728	0.15	0.15	0.357545
CTTNBP2NL	2.01868e-08	0.747419	0.176	0.177	0.000750201
SLC35A1	0.00022705	0.747309	0.204	0.187	1
TMEM50A	8.86416e-09	0.747166	0.112	0.11	0.000329419
NTN1	1.146e-05	0.74712	0.132	0.108	0.425887
MORN4	0.0001078	0.746609	0.169	0.168	1
WWP1	2.78745e-11	0.746415	0.341	0.339	1.0359e-06
SDCBP	4.16811e-07	0.744608	0.109	0.116	0.0154899
RAP1A	5.94555e-07	0.743275	0.27	0.277	0.0220955
SDF4	0.00822683	0.743246	0.126	0.103	1
ADGRG1	2.68622e-23	0.742006	0.428	0.46	9.9828e-19
EXOC6	7.45277e-08	0.741875	0.329	0.296	0.00276967
CHORDC1	1.80427e-14	0.741854	0.141	0.139	6.70519e-10
MMS22L	9.32546e-06	0.741532	0.188	0.184	0.346562
RPS6KA3	0.0111434	0.741419	0.24	0.225	1
MTA1	1.07698e-11	0.741153	0.24	0.239	4.00237e-07
CSRP1	6.4859e-27	0.740678	0.455	0.561	2.41035e-22
CALD1	4.90476e-17	0.739535	0.357	0.412	1.82276e-12
ZNF737	6.16604e-05	0.739106	0.166	0.139	1
POGLUT1	0.000945405	0.738916	0.142	0.128	1
EIF3M	8.3127e-08	0.738773	0.203	0.202	0.00308925
SLC16A3	5.58235e-05	0.738734	0.133	0.103	1
ZBTB8A	0.00391354	0.738723	0.192	0.179	1
FAM118B	3.1542e-05	0.738374	0.225	0.2	1
BNIP2	3.44364e-05	0.737779	0.137	0.132	1
PCMT1	2.55004e-20	0.735748	0.152	0.145	9.47673e-16
XPR1	3.16423e-21	0.734484	0.55	0.56	1.17592e-16
NHLRC3	1.2869e-13	0.734462	0.21	0.206	4.7825e-09
DPY19L4	2.45342e-09	0.734389	0.208	0.204	9.11765e-05
ZNF701	0.0138696	0.734012	0.117	0.111	1
KIAA1549L	3.88048e-10	0.733631	0.198	0.159	1.4421e-05
C1orf131	0.000106933	0.732302	0.108	0.106	1
ZNF431	1.52581e-05	0.731722	0.289	0.275	0.567037
RELL1	8.87297e-09	0.731714	0.305	0.314	0.000329746
CNIH4	0.00355731	0.731599	0.107	0.105	1
PANK3	8.73712e-09	0.73096	0.214	0.206	0.000324697
ANKRD6	3.82927e-10	0.73058	0.357	0.315	1.42307e-05
BAG4	0.0024132	0.730437	0.137	0.133	1
SAT2	2.60881e-08	0.729077	0.287	0.27	0.000969513
CACNB1	8.44646e-06	0.728993	0.216	0.214	0.313896
AP3S1	5.33778e-08	0.728888	0.215	0.212	0.00198368
SHB	5.13713e-28	0.728577	0.174	0.136	1.90911e-23
NID1	7.40071e-06	0.728337	0.289	0.271	0.275032
SH3D19	3.34935e-10	0.72767	0.326	0.346	1.24472e-05
CACNA2D1	1.35481e-10	0.7256	0.514	0.53	5.0349e-06
FUBP1	4.45449e-15	0.72434	0.377	0.395	1.65542e-10
MAP2K6	0.0102548	0.722973	0.251	0.191	1
RAB14	8.22448e-29	0.722296	0.122	0.12	3.05646e-24
FEZ1	5.55353e-08	0.72224	0.285	0.307	0.00206386
ARSG	9.76373e-06	0.7219	0.173	0.173	0.362849
TRIB2	0.00647397	0.721225	0.153	0.144	1
MCMBP	0.000792246	0.720499	0.169	0.162	1
ARFGAP1	1.65932e-09	0.720413	0.178	0.169	6.16652e-05
TSNARE1	0.0429418	0.720185	0.188	0.165	1
SLC9B2	2.63839e-05	0.719722	0.164	0.142	0.980506
SLC44A1	9.54671e-07	0.719501	0.432	0.47	0.0354784
LMBR1L	1.6865e-06	0.719201	0.134	0.128	0.0626755
TMX4	1.30934e-24	0.71787	0.11	0.108	4.86589e-20
ACSL4	2.59318e-10	0.71661	0.251	0.225	9.63705e-06
OBI1	0.0196167	0.716397	0.148	0.135	1
CCNL1	1.02063e-22	0.716206	0.295	0.273	3.79298e-18
MAN2C1	2.22274e-06	0.7159	0.191	0.204	0.0826035
PIK3C2B	2.31523e-08	0.715677	0.187	0.169	0.000860408
ZBED5	3.67081e-05	0.715542	0.227	0.218	1
BROX	2.68677e-06	0.715118	0.136	0.115	0.0998484
PRPF39	6.57283e-08	0.714979	0.174	0.184	0.00244266
RNF145	3.90134e-08	0.71435	0.234	0.225	0.00144985
BCAN	2.53754e-12	0.714199	0.421	0.435	9.43024e-08
ZBTB41	0.000114924	0.714075	0.17	0.168	1
RASA1	1.24805e-26	0.713513	0.565	0.639	4.63811e-22
ANTKMT	0.0201138	0.713197	0.104	0.101	1
IGDCC3	1.84762e-07	0.712462	0.244	0.24	0.00686633
HMGN3	7.16248e-32	0.712413	0.556	0.618	2.66179e-27
HMG20B	0.00339475	0.712367	0.101	0.106	1
ORMDL1	1.20063e-14	0.711922	0.383	0.407	4.46188e-10
ZNF555	2.08397e-05	0.711564	0.122	0.124	0.774464
DDX5	2.74363e-37	0.71115	0.641	0.708	1.01961e-32
NOL8	5.5613e-07	0.711037	0.125	0.143	0.0206675
KCNIP1	1.1682e-08	0.710751	0.513	0.462	0.00043414
HNRNPLL	4.49894e-10	0.709834	0.243	0.259	1.67194e-05
ADGRL1	0.102071	0.709591	0.274	0.253	1
CALU	6.68367e-11	0.709432	0.247	0.247	2.48385e-06
TMED4	0.000297038	0.709212	0.132	0.149	1
PTGFRN	1.6769e-05	0.708941	0.172	0.149	0.623188
TAF1D	1.13011e-22	0.708807	0.431	0.474	4.19984e-18
POLR2B	1.12151e-13	0.707166	0.24	0.255	4.16788e-09
RCBTB1	6.92418e-05	0.70626	0.15	0.142	1
SF3B1	1.94104e-19	0.705633	0.447	0.478	7.21349e-15
METTL21A	0.00900708	0.704211	0.168	0.155	1
LIMA1	1.61699e-07	0.704144	0.217	0.23	0.00600923
DNAJC18	1.71512e-06	0.703607	0.163	0.154	0.063739
CACNG7	7.51106e-05	0.703416	0.25	0.234	1
COLGALT2	1.22928e-05	0.702897	0.25	0.266	0.456838
POLR2H	3.82056e-08	0.702848	0.128	0.135	0.00141983
LMO4	6.52637e-16	0.702718	0.136	0.164	2.42539e-11
MITD1	0.000302035	0.702706	0.167	0.154	1
ANGEL2	7.89222e-10	0.702066	0.273	0.28	2.93299e-05
ZNF552	7.67801e-06	0.701013	0.149	0.128	0.285338
DPP7	1.84774e-08	0.700424	0.236	0.228	0.000686675
DBNL	0.000109854	0.699839	0.12	0.11	1
TRPV3	7.29813e-05	0.699638	0.115	0.102	1
TNK2	9.63791e-16	0.698979	0.3	0.311	3.58174e-11
UBE2J1	3.13352e-05	0.698584	0.206	0.218	1
LIPA	7.32217e-06	0.696738	0.223	0.217	0.272114
SNRNP70	1.06656e-27	0.696501	0.628	0.699	3.96366e-23
PYGM	0.000378943	0.695916	0.152	0.139	1
CCDC18	3.46929e-10	0.69576	0.223	0.246	1.28929e-05
MARK1	1.99473e-12	0.694482	0.469	0.479	7.413e-08
DTX3	0.0113292	0.694362	0.117	0.104	1
PJA2	2.0411e-23	0.694277	0.436	0.519	7.58535e-19
TRIM73	0.00150647	0.692868	0.176	0.16	1
HSP90AA1	1.05441e-05	0.692444	0.249	0.336	0.391852
PDE6D	1.40612e-07	0.692201	0.287	0.276	0.00522555
DISP3	1.17365e-08	0.691999	0.192	0.173	0.000436163
CDK9	4.89519e-05	0.691892	0.143	0.14	1
SRSF1	4.4017e-14	0.691348	0.225	0.217	1.6358e-09
SELENOI	3.52121e-06	0.690038	0.284	0.282	0.130859
PRH1	1.359e-17	0.68955	0.502	0.527	5.05046e-13
ING4	0.000584866	0.688988	0.139	0.128	1
NCAN	8.6605e-17	0.688976	0.62	0.69	3.2185e-12
PXK	1.5113e-07	0.687782	0.257	0.263	0.00561645
DMD	1.52001e-17	0.685782	0.63	0.689	5.6488e-13
OGT	3.30072e-10	0.685469	0.375	0.359	1.22665e-05
ELOA	0.000562716	0.685109	0.106	0.115	1
DLG2	2.78842e-26	0.684969	0.903	0.947	1.03626e-21
NFU1	3.32909e-06	0.684847	0.153	0.146	0.123719
PID1	1.55775e-06	0.684299	0.394	0.359	0.0578905
FAM149A	0.00217255	0.683616	0.103	0.117	1
NEK3	0.000359683	0.682617	0.151	0.151	1
UCHL3	1.21807e-06	0.682321	0.127	0.125	0.0452672
LRCH1	1.90878e-07	0.682295	0.167	0.197	0.00709361
ENKUR	3.0325e-07	0.681755	0.218	0.208	0.0112697
ZNF112	0.000155375	0.681739	0.127	0.123	1
DNAJC13	1.88228e-16	0.680935	0.287	0.31	6.99513e-12
ERO1B	1.69248e-08	0.680147	0.294	0.287	0.000628976
DOT1L	1.44383e-07	0.679993	0.147	0.143	0.00536571
CARNMT1	7.66641e-14	0.679267	0.146	0.133	2.84907e-09
KCTD6	0.0102397	0.679198	0.177	0.154	1
CDK5RAP3	5.07037e-07	0.678868	0.23	0.246	0.018843
ZNF519	0.000202969	0.678326	0.139	0.119	1
INTS1	0.163377	0.678149	0.152	0.137	1
ZNF195	8.34432e-07	0.677637	0.121	0.128	0.03101
FAR1	2.46713e-10	0.677082	0.439	0.458	9.16859e-06
ANAPC5	1.30728e-13	0.676996	0.302	0.328	4.85826e-09
RHOT2	7.99332e-09	0.676451	0.192	0.2	0.000297056
NDRG4	5.03615e-19	0.676171	0.33	0.337	1.87158e-14
RAI14	0.00868497	0.676008	0.292	0.296	1
PUS7L	3.41082e-07	0.675508	0.24	0.232	0.0126756
DDB2	0.0527463	0.675376	0.128	0.118	1
ZNRF1	3.80848e-05	0.674948	0.221	0.204	1
SEC61A2	1.1076e-06	0.674691	0.247	0.232	0.0411616
DNAJB11	5.83662e-06	0.674653	0.12	0.118	0.216906
TMEM184C	2.55109e-08	0.674524	0.199	0.206	0.00094806
FBN1	1.44641e-34	0.674503	0.299	0.309	5.37528e-30
CHTOP	2.29017e-09	0.673017	0.23	0.224	8.51094e-05
DENND5A	1.15041e-24	0.672168	0.491	0.511	4.27527e-20
EAF2	1.27211e-08	0.671969	0.342	0.35	0.000472756
MSL1	7.29875e-08	0.671748	0.251	0.27	0.00271243
BTBD3	0.000104642	0.67167	0.172	0.173	1
UCHL5	6.10342e-07	0.671232	0.134	0.136	0.0226821
USP32	2.25844e-31	0.670648	0.466	0.507	8.39306e-27
USP13	0.0260326	0.670317	0.187	0.18	1
ZNF583	0.0199198	0.670043	0.125	0.119	1
LARP7	5.76661e-08	0.669908	0.228	0.258	0.00214305
CCDC112	0.00134455	0.669663	0.13	0.123	1
VWCE	7.07389e-18	0.668235	0.168	0.195	2.62887e-13
TNC	1.54803e-55	0.66744	0.586	0.199	5.75296e-51
NOM1	0.000343422	0.667314	0.103	0.116	1
SPECC1	3.83921e-09	0.66613	0.511	0.525	0.000142677
TBRG1	8.36874e-05	0.665934	0.217	0.227	1
FBXO10	0.000678217	0.665885	0.172	0.165	1
ATF7IP	1.74189e-22	0.665707	0.539	0.589	6.47338e-18
CYTH3	2.02653e-06	0.665503	0.191	0.179	0.0753118
LAMP1	8.14261e-10	0.664407	0.177	0.193	3.02604e-05
MTFR1	3.50542e-07	0.663564	0.194	0.169	0.0130272
SLC11A2	2.44078e-06	0.663352	0.249	0.247	0.0907068
PCF11	8.09033e-15	0.662495	0.271	0.299	3.00661e-10
CMTR1	0.0114153	0.662467	0.132	0.128	1
EXOSC8	0.000583224	0.66222	0.181	0.167	1
HNRNPR	2.71928e-11	0.661797	0.358	0.37	1.01057e-06
MPHOSPH8	2.86569e-27	0.661035	0.483	0.541	1.06498e-22
ACAP3	3.73869e-11	0.660714	0.173	0.157	1.38941e-06
SYNJ1	5.79838e-07	0.660571	0.193	0.194	0.0215485
STT3B	5.37391e-08	0.660203	0.312	0.33	0.00199711
PROCR	0.00210957	0.65951	0.106	0.106	1
TFRC	8.64209e-14	0.659149	0.285	0.289	3.21166e-09
UCK2	2.25707e-07	0.658486	0.123	0.128	0.00838793
GNAL	0.00044219	0.658221	0.171	0.156	1
FAM117B	1.63634e-07	0.657395	0.173	0.173	0.00608113
FKRP	0.000305492	0.656254	0.113	0.118	1
TUBE1	1.95407e-05	0.655673	0.193	0.187	0.726189
GNPAT	0.000106131	0.655431	0.195	0.206	1
SECISBP2L	2.89178e-16	0.654898	0.397	0.407	1.07467e-11
TANC1	1.02413e-18	0.654733	0.336	0.335	3.80596e-14
ACER3	7.89505e-14	0.654032	0.476	0.509	2.93404e-09
OLFM1	0.00336951	0.653028	0.132	0.145	1
SEC61A1	3.49168e-06	0.652874	0.125	0.128	0.129761
CENPP	1.08543e-11	0.652515	0.229	0.206	4.03377e-07
POLR3F	0.00185602	0.651138	0.127	0.132	1
UHMK1	0.0038992	0.651079	0.144	0.131	1
SHC2	1.00966e-08	0.651013	0.19	0.169	0.000375219
ANAPC7	7.83769e-06	0.650145	0.193	0.199	0.291272
DDRGK1	0.00019045	0.65013	0.113	0.12	1
PCNP	1.54083e-08	0.649669	0.207	0.224	0.00057262
CACNB4	1.43063e-16	0.649239	0.443	0.421	5.31665e-12
ZNF808	1.4831e-07	0.648287	0.124	0.116	0.00551163
PAQR3	1.56319e-06	0.647696	0.286	0.306	0.058093
RPE	4.48525e-05	0.647222	0.181	0.18	1
AADAT	0.0150853	0.646959	0.159	0.151	1
TIPRL	0.000579169	0.646443	0.15	0.147	1
FAM76A	1.67817e-07	0.646378	0.171	0.18	0.00623657
CEP57	7.75296e-13	0.646365	0.31	0.321	2.88123e-08
PLEKHO1	8.99031e-05	0.646177	0.248	0.269	1
SLC38A9	1.1241e-06	0.645776	0.221	0.215	0.041775
SLC46A3	4.73628e-05	0.645701	0.187	0.182	1
ACTR3	1.58872e-18	0.644595	0.248	0.257	5.90417e-14
RAB8B	1.73929e-12	0.644232	0.202	0.201	6.46373e-08
WDR47	1.23242e-06	0.643644	0.268	0.265	0.0458003
C5orf15	1.73283e-06	0.643233	0.11	0.116	0.0643971
GSS	0.0129611	0.642552	0.131	0.118	1
NBN	2.61439e-17	0.639803	0.211	0.225	9.71587e-13
BACH1	1.31646e-07	0.639494	0.272	0.284	0.00489238
PHF11	0.000526042	0.638911	0.174	0.172	1
CREB5	1.62637e-49	0.638889	0.168	0.101	6.04409e-45
TRAPPC2	0.00541659	0.638309	0.117	0.113	1
IFT80	4.89639e-12	0.63814	0.321	0.321	1.81964e-07
PI4K2A	0.00812325	0.63806	0.122	0.115	1
STAT1	2.06964e-09	0.63792	0.125	0.13	7.6914e-05
CEP128	0.0152759	0.637762	0.303	0.311	1
RIF1	2.43332e-15	0.637576	0.328	0.355	9.04294e-11
MRI1	2.9761e-05	0.63714	0.157	0.142	1
NAP1L1	1.18584e-22	0.635914	0.443	0.497	4.40694e-18
ZNF420	0.00662181	0.635753	0.177	0.177	1
MAP9	9.39829e-06	0.635308	0.246	0.282	0.349269
MCTS1	0.000213838	0.635219	0.148	0.149	1
AKR1A1	0.00921813	0.635147	0.113	0.116	1
TMEM248	2.56243e-09	0.634836	0.178	0.191	9.52278e-05
BDH2	6.75511e-11	0.634825	0.187	0.189	2.5104e-06
DPH7	0.333931	0.634652	0.17	0.158	1
DENND10	8.20223e-07	0.634299	0.173	0.177	0.0304819
RBM48	9.24931e-06	0.633772	0.112	0.103	0.343732
JUND	1.23403e-78	0.633678	0.137	0.125	4.58601e-74
MAPK11	0.22535	0.633657	0.13	0.118	1
EIF2AK3	2.73457e-07	0.633487	0.136	0.147	0.0101625
SEPTIN8	7.07608e-05	0.63329	0.2	0.211	1
ATP13A3	1.20998e-25	0.632598	0.369	0.392	4.49663e-21
FAM161A	0.000214216	0.632478	0.134	0.136	1
SYCP2	4.74896e-07	0.632353	0.265	0.285	0.0176485
TMEM132A	0.000495159	0.632351	0.202	0.206	1
ZNF730	7.00084e-07	0.631907	0.164	0.167	0.0260172
BRMS1L	2.47217e-09	0.631813	0.118	0.111	9.18734e-05
BID	1.15025e-13	0.63128	0.156	0.147	4.27468e-09
CLCN6	3.0225e-11	0.631025	0.232	0.248	1.12325e-06
STXBP1	6.14882e-41	0.630843	0.184	0.208	2.28508e-36
RAD23A	6.40791e-05	0.630749	0.131	0.163	1
ZNF226	2.02666e-07	0.629752	0.224	0.229	0.00753166
ADCK1	0.0319875	0.629531	0.136	0.119	1
PSMD9	0.000170367	0.62907	0.151	0.158	1
NUDC	3.71119e-07	0.628611	0.12	0.121	0.0137919
ANKS1B	3.68372e-23	0.627816	0.515	0.66	1.36898e-18
SCRN3	5.41052e-07	0.627749	0.235	0.244	0.0201071
GLS	1.57684e-28	0.627383	0.271	0.311	5.86001e-24
SLC25A28	0.00105658	0.627251	0.17	0.189	1
PHTF1	1.97796e-08	0.627207	0.273	0.284	0.000735068
LRRC8D	7.0401e-06	0.625885	0.333	0.323	0.261631
NOD1	0.000185188	0.625676	0.132	0.131	1
CHUK	8.21901e-07	0.625593	0.138	0.147	0.0305443
ME2	3.72309e-14	0.625447	0.379	0.415	1.38361e-09
ANOS1	4.95495e-14	0.62498	0.409	0.409	1.84141e-09
POLE2	0.000132405	0.624671	0.133	0.13	1
USP16	2.26112e-09	0.624492	0.281	0.303	8.40298e-05
TMEM126B	0.0623739	0.624132	0.11	0.103	1
LAMP2	1.89332e-08	0.623081	0.231	0.217	0.000703614
PLEKHG3	3.97954e-09	0.622845	0.145	0.149	0.000147892
ZNF155	6.92925e-12	0.622472	0.221	0.235	2.57512e-07
RAB11A	3.19136e-26	0.622037	0.409	0.493	1.18601e-21
HNRNPH3	1.96921e-10	0.621436	0.221	0.24	7.31816e-06
CCDC82	4.01967e-16	0.620882	0.269	0.299	1.49383e-11
DUSP18	2.93059e-11	0.620625	0.106	0.105	1.0891e-06
DDX55	1.97967e-05	0.620623	0.154	0.164	0.735705
HECTD2	1.94651e-08	0.619788	0.409	0.469	0.000723381
PI4K2B	2.86686e-05	0.618936	0.368	0.372	1
EIF5B	2.3602e-11	0.618133	0.273	0.317	8.77121e-07
FAM110B	6.0398e-14	0.617369	0.358	0.386	2.24457e-09
PNPT1	5.09483e-08	0.617208	0.27	0.273	0.00189339
IBTK	3.41728e-19	0.616679	0.371	0.394	1.26997e-14
SLC20A2	6.2989e-38	0.615523	0.62	0.675	2.34086e-33
RIN3	4.35382e-17	0.615379	0.136	0.169	1.61801e-12
TRANK1	0.0033121	0.615314	0.12	0.117	1
NOL7	0.000247766	0.615105	0.142	0.166	1
ING3	3.37209e-05	0.615075	0.161	0.16	1
BCL2L14	2.0101e-11	0.615072	0.356	0.42	7.47013e-07
ASAH1	0.000143428	0.614087	0.21	0.195	1
DEF8	0.000478385	0.613699	0.125	0.125	1
NKAP	0.000549012	0.613464	0.111	0.117	1
ARHGAP12	8.5496e-15	0.613192	0.396	0.445	3.17729e-10
RAPH1	1.17247e-15	0.612637	0.44	0.467	4.35726e-11
MTRF1L	0.0017008	0.612308	0.198	0.196	1
ACBD5	1.12253e-06	0.611773	0.183	0.195	0.0417165
GLTP	0.000240216	0.611576	0.109	0.104	1
MIB2	0.00187259	0.611234	0.136	0.152	1
SLC35B4	4.66204e-07	0.610728	0.165	0.18	0.0173255
PRNP	7.00131e-05	0.610626	0.163	0.187	1
ZUP1	0.089943	0.610334	0.139	0.127	1
NAA38	0.00096211	0.610135	0.118	0.132	1
LRRC3B	0.00171522	0.610093	0.594	0.658	1
FBXO7	0.00028871	0.609402	0.223	0.236	1
EMC10	0.0328973	0.608949	0.11	0.121	1
ACYP1	0.00467102	0.608749	0.157	0.14	1
UTY	4.98295e-78	0.608562	0.24	0.154	1.85181e-73
URB1	1.55734e-09	0.608348	0.144	0.154	5.78754e-05
ZCCHC10	0.00166137	0.607981	0.156	0.154	1
ZNF571	1.92317e-08	0.607891	0.151	0.151	0.000714706
TRAFD1	0.00115209	0.607644	0.124	0.129	1
HACD2	2.3265e-15	0.60764	0.164	0.164	8.64597e-11
IPO7	3.5372e-11	0.607167	0.21	0.224	1.31453e-06
ABCB7	2.82415e-12	0.606786	0.314	0.328	1.04954e-07
KLF3	5.20142e-06	0.605178	0.157	0.18	0.1933
ZNF382	0.0126455	0.603971	0.147	0.135	1
EIF3J	3.96859e-07	0.603854	0.209	0.233	0.0147485
CNPY2	7.44985e-11	0.60375	0.341	0.37	2.76859e-06
PDE7A	1.06299e-12	0.603192	0.331	0.351	3.9504e-08
FBXL14	0.0367613	0.603097	0.116	0.114	1
ZFC3H1	2.38706e-16	0.602126	0.401	0.454	8.87103e-12
CCDC90B	2.61482e-05	0.602072	0.159	0.153	0.971744
FSD1L	1.88562e-22	0.60203	0.233	0.24	7.00754e-18
ZNF227	0.00109642	0.601831	0.157	0.156	1
ARHGEF3	7.56932e-55	0.60082	0.222	0.273	2.81299e-50
FOXG1	6.02272e-22	0.600189	0.459	0.516	2.23822e-17
EIF3A	5.36746e-15	0.599483	0.279	0.333	1.99471e-10
CHD7	7.60288e-07	0.599202	0.397	0.455	0.0282546
BACH2	4.28472e-10	0.599185	0.516	0.547	1.59233e-05
PPP4R2	2.76503e-16	0.598643	0.266	0.31	1.02757e-11
CCDC66	2.27576e-09	0.598537	0.38	0.413	8.45739e-05
NUP43	0.000133242	0.598442	0.172	0.187	1
MYCBP	0.000624381	0.598022	0.175	0.169	1
TMEM123	1.01455e-12	0.597789	0.234	0.241	3.77035e-08
SPRY2	1.0342e-05	0.597421	0.294	0.302	0.384341
ALCAM	3.91571e-18	0.597316	0.696	0.72	1.45519e-13
CHMP4A	0.000192909	0.597078	0.151	0.171	1
TPST1	6.07425e-16	0.59693	0.51	0.554	2.25737e-11
MADD	2.20072e-08	0.596575	0.174	0.167	0.000817854
LZIC	0.000439135	0.596503	0.129	0.146	1
TMEM259	1.64359e-09	0.596464	0.314	0.348	6.10806e-05
YTHDF2	4.88741e-06	0.596286	0.161	0.171	0.181631
DDX18	5.8044e-06	0.595986	0.275	0.278	0.215709
RBBP6	3.6731e-19	0.595148	0.421	0.478	1.36504e-14
PGBD1	4.09235e-05	0.594887	0.152	0.152	1
ERO1A	5.89967e-07	0.594814	0.124	0.136	0.0219249
SREBF2	4.80486e-32	0.594608	0.658	0.744	1.78563e-27
ZNF785	0.0560568	0.594014	0.152	0.143	1
FCHO2	1.29631e-11	0.593876	0.26	0.284	4.81748e-07
DDX59	4.74759e-08	0.593779	0.187	0.195	0.00176435
AIFM1	0.000946801	0.593743	0.176	0.18	1
SPDYA	0.00812428	0.593412	0.111	0.123	1
PAXBP1	5.57683e-18	0.59339	0.468	0.525	2.07252e-13
CDC16	4.37007e-11	0.592789	0.371	0.407	1.62405e-06
ZNF674	0.0022369	0.591689	0.106	0.113	1
NECTIN3	1.57241e-33	0.591577	0.255	0.277	5.84354e-29
STRN	4.16292e-11	0.591318	0.362	0.377	1.54707e-06
MKRN1	0.0279695	0.591317	0.119	0.12	1
PRPF4B	2.78027e-22	0.590787	0.502	0.56	1.03323e-17
TXNDC16	9.63278e-07	0.590635	0.245	0.248	0.0357983
NEDD4	1.46091e-08	0.590353	0.169	0.171	0.000542918
PSMD11	2.84343e-13	0.590024	0.348	0.378	1.0567e-08
NOSIP	0.000246717	0.589892	0.147	0.151	1
C12orf56	0.00476548	0.589741	0.131	0.142	1
SUGP1	0.00127724	0.589492	0.141	0.148	1
RBBP7	4.87403e-08	0.589455	0.166	0.188	0.00181134
FADS2	4.60689e-26	0.58938	0.571	0.645	1.71206e-21
CGGBP1	5.00896e-07	0.58933	0.333	0.377	0.0186148
SLC9A7	0.00113179	0.587256	0.179	0.199	1
KLHL5	4.34168e-17	0.586391	0.44	0.474	1.6135e-12
UBE2Q2	1.85631e-05	0.586168	0.183	0.19	0.689859
HIP1	6.57494e-11	0.586098	0.348	0.426	2.44344e-06
ZNF577	9.83914e-05	0.586008	0.271	0.267	1
MFSD1	4.44458e-07	0.584578	0.148	0.169	0.0165174
GUSB	0.00396381	0.583863	0.143	0.149	1
SRSF11	1.32965e-35	0.583519	0.592	0.667	4.94136e-31
PLAA	2.49202e-05	0.583019	0.163	0.178	0.926111
P2RX7	2.86031e-08	0.58269	0.203	0.225	0.00106298
ZNF770	0.0122785	0.582595	0.159	0.165	1
EIF2A	3.71247e-05	0.582593	0.218	0.229	1
SFT2D2	0.00171542	0.582508	0.104	0.107	1
RCC2	0.00117825	0.582414	0.131	0.147	1
MED23	1.3383e-07	0.582014	0.263	0.286	0.00497354
CD164	0.0213479	0.581588	0.102	0.11	1
SEPSECS	0.000327026	0.581316	0.138	0.143	1
GAA	0.033715	0.580694	0.127	0.131	1
METTL14	1.16467e-09	0.58024	0.143	0.157	4.32828e-05
OVOL2	0.000204974	0.580236	0.13	0.142	1
FKBP3	1.63145e-05	0.579657	0.152	0.17	0.606295
PGBD5	0.00312896	0.579433	0.182	0.165	1
CHD1	4.75753e-18	0.579219	0.353	0.398	1.76804e-13
AGO4	4.08315e-12	0.578446	0.444	0.488	1.51742e-07
GABRB3	1.44176e-31	0.578437	0.14	0.155	5.358e-27
NRBP2	1.47157e-20	0.57808	0.417	0.446	5.46878e-16
CTNNAL1	0.0193104	0.577461	0.129	0.125	1
COX5A	0.0509884	0.577378	0.108	0.119	1
ATAD3B	5.66086e-06	0.577301	0.11	0.12	0.210374
PPP4R3A	5.23238e-20	0.575985	0.325	0.366	1.94451e-15
ZNF639	0.0111212	0.575835	0.102	0.105	1
ZNF567	0.00890749	0.575762	0.111	0.114	1
IP6K2	3.14883e-12	0.575761	0.303	0.327	1.1702e-07
PHACTR1	2.53714e-16	0.575219	0.624	0.667	9.42878e-12
ZNF133	6.8056e-08	0.575064	0.191	0.191	0.00252916
RBX1	6.80616e-06	0.574742	0.181	0.212	0.252937
DHX15	8.759e-12	0.574249	0.283	0.318	3.25511e-07
GNL3	7.14563e-06	0.574043	0.134	0.145	0.265553
MFN1	3.46244e-14	0.573814	0.331	0.354	1.28675e-09
TRIM52	1.66451e-06	0.573721	0.145	0.143	0.0618582
DISP1	7.98036e-10	0.573372	0.248	0.252	2.96574e-05
HDAC2	1.94379e-07	0.572784	0.155	0.168	0.00722372
PSMC6	3.92624e-12	0.572773	0.226	0.24	1.45911e-07
CSTF3	1.31209e-11	0.572169	0.282	0.293	4.87611e-07
ANKRD52	1.60677e-06	0.572147	0.192	0.215	0.0597124
SUPT16H	5.48373e-10	0.572112	0.203	0.222	2.03792e-05
GNPDA2	0.00997631	0.571085	0.138	0.132	1
TARDBP	2.29238e-11	0.571028	0.245	0.268	8.51915e-07
METAP2	1.07539e-07	0.570964	0.265	0.292	0.00399647
WDR75	2.34588e-06	0.570654	0.16	0.169	0.0871799
P2RY14	1.28384e-20	0.570505	0.395	0.485	4.77113e-16
MRPS5	1.73354e-08	0.570187	0.351	0.364	0.000644235
UHRF2	2.49351e-08	0.569953	0.233	0.249	0.000926662
RDX	3.44656e-39	0.569868	0.588	0.723	1.28084e-34
ZNF749	0.00349172	0.569798	0.125	0.127	1
DOCK9	0.000423217	0.569374	0.132	0.171	1
NCOA3	1.38194e-14	0.569212	0.334	0.387	5.13569e-10
NAGLU	4.09624e-07	0.569177	0.198	0.214	0.0152228
AZI2	5.76529e-05	0.568604	0.186	0.189	1
FNDC3A	1.45785e-18	0.56822	0.519	0.567	5.41779e-14
PPP1R3E	2.98805e-06	0.567734	0.216	0.218	0.111045
YPEL2	3.2013e-05	0.567329	0.159	0.17	1
ATAD2	0.000808515	0.566495	0.22	0.232	1
RBM39	1.01292e-44	0.566281	0.68	0.79	3.7643e-40
ACTR6	6.25861e-06	0.566246	0.119	0.124	0.232589
ABHD6	2.06307e-06	0.56591	0.15	0.159	0.07667
SESN3	5.87361e-24	0.565862	0.531	0.597	2.18281e-19
COL6A1	0.000818276	0.565556	0.178	0.195	1
NEDD9	7.39133e-07	0.565521	0.167	0.191	0.0274684
TBC1D17	2.87747e-05	0.565181	0.167	0.182	1
KIFC2	0.000778553	0.565177	0.12	0.113	1
CSNK2A2	7.97519e-11	0.565096	0.168	0.191	2.96382e-06
PRRC2C	9.55095e-26	0.564104	0.567	0.667	3.54942e-21
SGCE	5.21385e-12	0.563987	0.462	0.508	1.93762e-07
UPF3B	9.32544e-10	0.563899	0.294	0.362	3.46561e-05
KRR1	0.00454527	0.563578	0.107	0.119	1
ZCCHC4	0.00227502	0.562956	0.103	0.101	1
ZNF266	2.9076e-06	0.562662	0.126	0.134	0.108055
F3	5.58852e-11	0.562397	0.576	0.634	2.07686e-06
CUL4B	4.29655e-06	0.561983	0.175	0.183	0.159673
CDKL1	1.49235e-06	0.561672	0.264	0.27	0.0554601
DLGAP1	3.64891e-48	0.561525	0.389	0.504	1.35605e-43
PDZD2	0.000305993	0.56117	0.3	0.319	1
GSTCD	4.21423e-09	0.56106	0.265	0.288	0.000156613
AGBL5	0.00607774	0.560383	0.145	0.147	1
GLT8D1	0.00164954	0.559609	0.103	0.102	1
KLF13	0.0603843	0.559568	0.121	0.135	1
MAN2A1	5.0616e-22	0.559534	0.506	0.526	1.88104e-17
ESF1	3.63158e-12	0.559295	0.243	0.261	1.3496e-07
TBC1D12	2.34274e-07	0.559111	0.263	0.285	0.00870634
TAF11	1.40485e-09	0.558983	0.227	0.251	5.22085e-05
KLHDC2	1.33655e-09	0.558686	0.251	0.277	4.96702e-05
DUSP16	1.5081e-09	0.558435	0.332	0.351	5.60454e-05
MYH10	2.06417e-09	0.558193	0.393	0.401	7.67107e-05
SCLT1	7.68359e-14	0.557917	0.61	0.649	2.85545e-09
TMBIM4	1.52073e-11	0.557883	0.281	0.309	5.6515e-07
ARPC2	2.38547e-11	0.557542	0.231	0.268	8.86511e-07
CCDC88A	7.8618e-38	0.557534	0.724	0.825	2.92168e-33
METRN	5.71473e-14	0.557519	0.347	0.416	2.12376e-09
PDHA1	0.0427651	0.557276	0.113	0.116	1
C17orf75	0.0158806	0.557272	0.133	0.134	1
SLITRK2	6.84429e-10	0.556818	0.266	0.29	2.54354e-05
ACACA	4.51944e-28	0.556466	0.691	0.791	1.67956e-23
FRMD6	2.5193e-19	0.556243	0.325	0.312	9.36246e-15
RNF13	3.42269e-18	0.555649	0.495	0.563	1.27198e-13
POLR1D	5.21611e-05	0.555393	0.156	0.163	1
ECI2	0.00058063	0.555333	0.177	0.187	1
DFFA	0.00138511	0.555211	0.122	0.134	1
GNS	0.0310151	0.554759	0.149	0.145	1
DEK	3.50206e-10	0.554225	0.196	0.234	1.30147e-05
BEGAIN	0.453415	0.554057	0.133	0.127	1
NDUFB4	0.0010522	0.553581	0.103	0.114	1
TTF1	4.37155e-06	0.552958	0.148	0.157	0.16246
TMF1	3.3705e-09	0.552818	0.182	0.193	0.000125258
PTPRK	2.91572e-09	0.552517	0.451	0.481	0.000108357
FAT3	3.61952e-10	0.552433	0.725	0.765	1.34512e-05
ENAH	2.50177e-22	0.552336	0.489	0.545	9.29734e-18
EPDR1	1.12454e-06	0.552332	0.105	0.109	0.0417911
FLCN	5.42248e-11	0.550486	0.177	0.195	2.01516e-06
USP25	1.36592e-08	0.550423	0.35	0.374	0.000507616
CCNI	2.40781e-17	0.550348	0.352	0.448	8.94815e-13
STK4	1.34744e-12	0.550324	0.202	0.217	5.00748e-08
RTN3	1.38226e-14	0.550192	0.336	0.386	5.13689e-10
CPSF6	5.37606e-20	0.549743	0.407	0.462	1.99791e-15
TBC1D4	1.56222e-05	0.549403	0.114	0.144	0.580567
PDE8B	8.42983e-18	0.549305	0.343	0.371	3.13278e-13
ZFP30	3.95917e-07	0.549246	0.269	0.277	0.0147135
CPSF3	0.045611	0.549228	0.115	0.118	1
ABHD17B	2.50687e-12	0.549149	0.206	0.21	9.31627e-08
DCAF1	2.49124e-11	0.548928	0.167	0.173	9.25818e-07
ATP8A1	1.90133e-40	0.548833	0.648	0.723	7.06591e-36
MALT1	5.38111e-06	0.54868	0.208	0.21	0.199978
FGD1	0.00403889	0.54815	0.116	0.121	1
ZNF66	0.0420918	0.54751	0.11	0.111	1
ZNF483	3.95291e-06	0.54725	0.219	0.209	0.146902
CFAP97	1.25243e-07	0.547189	0.169	0.195	0.0046544
MGAT5	4.09476e-16	0.547093	0.471	0.493	1.52174e-11
DNAJC10	2.96445e-09	0.546642	0.272	0.315	0.000110168
UBA1	0.00397732	0.545221	0.199	0.211	1
TET1	2.74788e-18	0.545111	0.497	0.547	1.02119e-13
MRPS35	0.218943	0.544964	0.123	0.132	1
HNRNPK	3.24258e-20	0.544764	0.224	0.27	1.20504e-15
GNE	0.00198471	0.544224	0.168	0.173	1
SF3B3	0.000791028	0.543734	0.189	0.206	1
MPLKIP	0.000162952	0.542897	0.115	0.126	1
NUP50	0.0123343	0.54245	0.122	0.119	1
MRTFB	4.17274e-14	0.542442	0.435	0.483	1.55072e-09
PPP1R21	1.37913e-10	0.541968	0.35	0.374	5.12525e-06
ZNF138	7.8404e-09	0.541857	0.258	0.288	0.000291373
IFNAR1	8.15946e-06	0.541834	0.206	0.217	0.30323
PEX1	4.57324e-09	0.541631	0.29	0.327	0.000169955
ABCD4	4.985e-07	0.541484	0.213	0.237	0.0185258
CRLS1	5.38856e-12	0.541124	0.273	0.317	2.00255e-07
HNMT	2.45827e-16	0.539644	0.117	0.116	9.13565e-12
TMEM87B	6.72387e-14	0.539592	0.152	0.182	2.49879e-09
UBA2	4.15199e-11	0.539553	0.292	0.332	1.543e-06
PRMT2	5.21335e-30	0.539025	0.447	0.51	1.93744e-25
RINT1	0.0102383	0.538991	0.141	0.148	1
COG2	0.000307986	0.538961	0.19	0.195	1
GTF2IRD2	1.78739e-09	0.538419	0.245	0.262	6.64247e-05
PARP9	9.7353e-06	0.538398	0.139	0.16	0.361793
PTTG1IP	4.62351e-20	0.538122	0.288	0.333	1.71824e-15
TENT4B	2.42001e-07	0.538063	0.165	0.169	0.0089935
SNRPA1	0.00324126	0.538016	0.149	0.149	1
GNAS	1.0546e-33	0.537923	0.265	0.281	3.91919e-29
STK11	1.60745e-05	0.537193	0.101	0.11	0.597376
KLHL12	0.0023432	0.536925	0.107	0.116	1
ZNF283	0.0171508	0.536287	0.119	0.117	1
ZNF25	1.43172e-08	0.536185	0.181	0.194	0.000532072
SULT1C4	0.000944922	0.535483	0.126	0.136	1
TRNAU1AP	1.30067e-05	0.53534	0.202	0.215	0.483369
PURB	0.0158812	0.535306	0.104	0.12	1
PHF10	0.00673667	0.535074	0.113	0.129	1
TEFM	2.65985e-09	0.535019	0.262	0.279	9.88481e-05
SLC2A4RG	1.45649e-05	0.534859	0.143	0.139	0.541277
ZNF235	2.18918e-11	0.534587	0.314	0.332	8.13565e-07
ZBTB10	4.30335e-05	0.534502	0.122	0.146	1
ZEB1	1.39249e-20	0.534487	0.682	0.754	5.17491e-16
WBP2	5.73577e-14	0.534321	0.261	0.281	2.13159e-09
GATC	0.00373596	0.534311	0.105	0.107	1
CDK2AP1	1.36528e-06	0.534206	0.102	0.126	0.0507379
ZNF561	0.000793296	0.533169	0.108	0.11	1
WDR12	0.00183303	0.533119	0.25	0.27	1
PDCD6IP	1.56925e-25	0.533004	0.493	0.559	5.8318e-21
GPC1	0.0207983	0.532625	0.205	0.222	1
PIKFYVE	3.21073e-13	0.53254	0.377	0.417	1.1932e-08
SUPT7L	1.43191e-06	0.532458	0.118	0.139	0.0532141
KCNQ2	0.0101252	0.532321	0.114	0.123	1
STK17A	3.40448e-06	0.532319	0.286	0.307	0.126521
BBS5	1.90198e-10	0.532177	0.205	0.282	7.06833e-06
PEX7	6.40641e-05	0.532147	0.104	0.107	1
SLC29A4	3.19085e-06	0.532116	0.115	0.129	0.118582
DELE1	5.34271e-05	0.532112	0.137	0.136	1
ENTPD4	2.93536e-07	0.531966	0.142	0.152	0.0109087
MPHOSPH9	3.02648e-17	0.531693	0.465	0.504	1.12473e-12
UBE3D	8.03101e-09	0.53155	0.244	0.236	0.000298457
ST3GAL4	4.94021e-06	0.531318	0.204	0.222	0.183593
ZNF736	0.0488209	0.531028	0.217	0.205	1
HP1BP3	1.38515e-27	0.53038	0.509	0.578	5.14762e-23
TMEM263	3.11128e-06	0.529363	0.133	0.145	0.115625
IL3RA	5.262e-12	0.52889	0.345	0.383	1.95552e-07
ZNF529	3.48398e-10	0.528773	0.299	0.331	1.29475e-05
RIT1	0.000320881	0.528424	0.111	0.118	1
ZNF568	6.40554e-10	0.528324	0.227	0.253	2.38049e-05
EML4	1.60084e-11	0.528005	0.421	0.463	5.94922e-07
TMEM128	0.00960213	0.527958	0.112	0.12	1
EMSY	4.62244e-17	0.5278	0.32	0.349	1.71784e-12
PAFAH1B2	1.33772e-05	0.527695	0.177	0.191	0.497138
UBE2G2	1.05419e-23	0.527654	0.448	0.522	3.91768e-19
RABGAP1L	7.61837e-30	0.527476	0.693	0.762	2.83121e-25
KYAT3	5.25259e-05	0.527163	0.274	0.297	1
TIMM9	9.00236e-05	0.527074	0.113	0.125	1
CEP83	2.68097e-09	0.526908	0.287	0.323	9.9633e-05
SMARCE1	1.29864e-08	0.526587	0.2	0.227	0.000482615
MAGI3	1.12758e-32	0.526454	0.618	0.725	4.19041e-28
NSMCE4A	0.0159782	0.525858	0.117	0.124	1
TBC1D23	1.0959e-10	0.525731	0.224	0.255	4.07268e-06
B3GNT5	0.138034	0.525692	0.106	0.119	1
RBM25	1.3383e-30	0.525383	0.553	0.722	4.97352e-26
TMOD3	3.62948e-13	0.524347	0.311	0.342	1.34882e-08
ZFP82	3.88194e-07	0.524306	0.184	0.206	0.0144265
ANKRD13C	6.88742e-19	0.523726	0.406	0.449	2.55957e-14
GAB2	3.47912e-28	0.523702	0.422	0.448	1.29295e-23
HMGN5	0.000792852	0.523239	0.178	0.205	1
UTP20	3.95005e-06	0.523	0.151	0.163	0.146796
CPEB2	2.19991e-11	0.522986	0.369	0.409	8.17551e-07
NME3	3.37645e-13	0.522754	0.29	0.294	1.25479e-08
VIM	0.000398828	0.522745	0.156	0.237	1
DDX52	4.86618e-10	0.521627	0.199	0.231	1.80842e-05
FAM53C	0.00863378	0.52133	0.149	0.144	1
CLUH	3.49967e-10	0.520882	0.114	0.121	1.30058e-05
WDR41	1.38338e-11	0.520836	0.428	0.496	5.14106e-07
CISD2	0.000388116	0.520436	0.135	0.151	1
SIN3B	1.37282e-13	0.520176	0.293	0.321	5.10182e-09
ZNF704	3.70202e-18	0.520123	0.372	0.357	1.37578e-13
PATL1	0.00378067	0.52011	0.11	0.122	1
SCN8A	1.32818e-20	0.520074	0.149	0.152	4.9359e-16
SKIL	1.10982e-18	0.51994	0.127	0.162	4.12441e-14
TAF6L	0.00013901	0.519681	0.138	0.146	1
IL33	1.65283e-12	0.519463	0.259	0.254	6.14242e-08
FOCAD	4.77142e-15	0.519268	0.484	0.531	1.7732e-10
ZDHHC15	0.000380406	0.519115	0.145	0.154	1
COPS4	9.5131e-09	0.518916	0.246	0.264	0.000353535
EPS8	2.86946e-13	0.518635	0.457	0.504	1.06638e-08
LIMS1	6.61693e-29	0.517517	0.504	0.579	2.45905e-24
ANXA6	4.62977e-06	0.517248	0.126	0.131	0.172056
USP6NL	2.5014e-16	0.516938	0.242	0.267	9.29595e-12
ZNF383	0.0281932	0.516647	0.156	0.159	1
TMEM170A	1.04059e-06	0.516623	0.111	0.116	0.0386716
AATK	1.18517e-09	0.515803	0.286	0.327	4.40445e-05
MIOS	4.98165e-05	0.5157	0.174	0.189	1
CCDC50	2.92212e-09	0.515644	0.21	0.244	0.000108595
TCEAL3	0.000107592	0.515186	0.104	0.115	1
DIO2	6.37043e-21	0.515084	0.463	0.597	2.36744e-16
GSTA4	5.92451e-05	0.515039	0.168	0.177	1
KHDC1	0.00650937	0.514912	0.148	0.149	1
STARD9	0.02943	0.514663	0.111	0.11	1
LYRM7	9.22145e-06	0.514378	0.149	0.152	0.342697
ATM	3.83917e-26	0.513699	0.468	0.55	1.42675e-21
ATP11B	9.98113e-25	0.513321	0.353	0.408	3.70929e-20
CCNYL1	9.88056e-06	0.513065	0.187	0.198	0.367191
PFKM	0.0069441	0.512917	0.142	0.154	1
THAP12	0.000384788	0.512902	0.102	0.115	1
CTR9	0.000131816	0.51289	0.136	0.162	1
C3orf38	4.15915e-07	0.512523	0.194	0.213	0.0154567
RTCA	8.33978e-07	0.512292	0.183	0.198	0.0309931
CNOT8	0.000712089	0.510803	0.107	0.11	1
ZDHHC20	0.000147884	0.510727	0.321	0.355	1
C20orf96	5.7612e-05	0.510651	0.124	0.139	1
SNX30	0.000269964	0.510366	0.148	0.165	1
CYLD	2.44183e-12	0.510258	0.213	0.235	9.07459e-08
EPAS1	1.11642e-06	0.5101	0.189	0.2	0.0414895
SUMF2	0.000122125	0.509946	0.263	0.294	1
PHF6	0.00241561	0.50994	0.136	0.14	1
EEF1AKMT2	6.9948e-12	0.509856	0.283	0.303	2.59948e-07
SLC35A3	3.56476e-12	0.509852	0.173	0.187	1.32477e-07
SRA1	8.87593e-07	0.509324	0.177	0.201	0.0329856
SCRIB	8.58254e-11	0.509201	0.108	0.118	3.18953e-06
ABRAXAS2	0.00110244	0.509139	0.127	0.133	1
HIF1AN	0.00156719	0.509116	0.165	0.173	1
MAP3K12	3.22674e-10	0.509083	0.18	0.198	1.19915e-05
GNPDA1	0.0135311	0.508999	0.143	0.146	1
SLC35E3	1.10683e-08	0.508915	0.288	0.314	0.000411332
KANSL2	0.00236188	0.5089	0.103	0.113	1
AGAP1	1.77166e-48	0.508007	0.693	0.83	6.58403e-44
ZNF540	1.37139e-07	0.507873	0.178	0.187	0.00509649
ENTPD6	0.0013001	0.507861	0.103	0.11	1
PPM1D	2.89234e-10	0.507802	0.172	0.176	1.07488e-05
C2orf68	0.00267009	0.50779	0.117	0.125	1
CORO1C	8.87424e-22	0.507776	0.177	0.189	3.29793e-17
ZNF471	0.000748679	0.507606	0.221	0.22	1
FNBP1L	7.90031e-21	0.507475	0.361	0.375	2.93599e-16
KNDC1	9.14196e-20	0.507408	0.436	0.48	3.39743e-15
CLOCK	5.48747e-14	0.507151	0.336	0.381	2.03931e-09
TOR1AIP2	8.15741e-13	0.50681	0.224	0.247	3.03154e-08
FAM219B	0.000377516	0.506366	0.147	0.151	1
LRIG3	2.23486e-14	0.506343	0.117	0.135	8.30541e-10
PRRG1	0.00119771	0.505876	0.104	0.102	1
POLG	0.0538124	0.50571	0.112	0.125	1
ALG13	4.60141e-13	0.505644	0.286	0.319	1.71002e-08
RECK	6.00118e-09	0.50544	0.322	0.359	0.000223022
NDUFS7	1.31249e-05	0.505333	0.104	0.103	0.487762
ZYG11B	1.11876e-14	0.505155	0.325	0.356	4.15766e-10
DESI2	2.04823e-08	0.505154	0.183	0.201	0.000761184
XPO6	8.97643e-12	0.505122	0.261	0.292	3.33591e-07
ZDHHC3	6.14567e-07	0.504966	0.139	0.143	0.0228391
DYNC1LI2	6.87735e-20	0.504757	0.341	0.392	2.55583e-15
DNAJC9	0.0020454	0.504742	0.228	0.225	1
ENTR1	0.00022836	0.504602	0.147	0.166	1
PDCD11	1.28309e-06	0.504347	0.11	0.119	0.0476836
PDS5B	1.09402e-18	0.504257	0.435	0.482	4.06571e-14
ATP5PF	0.00999735	0.504172	0.106	0.117	1
ZNF862	5.83188e-12	0.504095	0.383	0.457	2.1673e-07
ZNF224	0.000162519	0.503641	0.153	0.183	1
TMEM179B	1.73478e-06	0.503588	0.135	0.169	0.0644696
PDIA6	1.66836e-05	0.503569	0.151	0.165	0.620011
DDX17	1.66649e-45	0.503059	0.814	0.935	6.19318e-41
MAPK1IP1L	3.27554e-21	0.503025	0.239	0.261	1.21729e-16
ZNF100	3.35434e-06	0.502784	0.193	0.218	0.124657
TUT7	1.33794e-14	0.502576	0.253	0.293	4.9722e-10
CLK4	7.67434e-12	0.502556	0.325	0.37	2.85202e-07
SUGT1	6.95974e-13	0.50224	0.211	0.237	2.58645e-08
JAK2	2.66969e-16	0.502032	0.306	0.351	9.92136e-12
VRK3	1.95048e-05	0.501888	0.13	0.149	0.724859
ZFP14	3.36758e-11	0.501661	0.304	0.343	1.2515e-06
ACTR10	1.62291e-06	0.501523	0.34	0.371	0.0603123
CEP78	7.15241e-20	0.501203	0.22	0.236	2.65805e-15
GOLGA7B	2.76674e-06	0.500758	0.113	0.124	0.10282
PIK3CA	3.19959e-09	0.500748	0.336	0.366	0.000118906
ZNF146	1.74058e-11	0.500649	0.253	0.279	6.46853e-07
CCDC136	0.00133082	0.500616	0.196	0.206	1
SLC9A6	0.00388344	0.499312	0.142	0.151	1
SH2D4A	0.0187337	0.499147	0.182	0.195	1
G3BP2	6.5266e-09	0.498605	0.195	0.196	0.000242548
ZNF800	4.54576e-07	0.498591	0.18	0.202	0.0168934
TM9SF2	3.70023e-11	0.498566	0.306	0.342	1.37512e-06
DVL3	3.68387e-08	0.497714	0.152	0.146	0.00136904
SPOPL	9.56606e-11	0.496949	0.174	0.193	3.55504e-06
DNAJC2	2.44689e-06	0.496815	0.221	0.253	0.0909337
PDCD7	3.52154e-08	0.496732	0.2	0.232	0.00130871
RPN1	1.23991e-09	0.496152	0.178	0.192	4.60787e-05
SMARCA1	2.26143e-20	0.496099	0.266	0.299	8.40416e-16
FRYL	8.85762e-20	0.495913	0.549	0.612	3.29176e-15
SYCP2L	4.91087e-08	0.495673	0.252	0.254	0.00182502
PEX2	4.79628e-05	0.495472	0.193	0.21	1
VPS26C	3.79743e-10	0.495425	0.302	0.355	1.41124e-05
RC3H1	2.0167e-20	0.495298	0.47	0.55	7.49466e-16
LEO1	0.0175323	0.495164	0.119	0.124	1
MGST3	1.85799e-08	0.495093	0.24	0.251	0.000690484
ZNF484	0.00505929	0.494842	0.14	0.141	1
CLN5	0.000696768	0.494475	0.225	0.243	1
TNPO1	1.93871e-08	0.49411	0.379	0.413	0.000720482
IST1	2.18327e-16	0.494063	0.312	0.36	8.11367e-12
TUBGCP4	0.00173803	0.49406	0.146	0.156	1
PKD2	4.32197e-20	0.49403	0.468	0.544	1.60617e-15
ADAM17	2.63586e-19	0.493228	0.331	0.377	9.79564e-15
GGNBP2	8.30403e-17	0.492678	0.319	0.392	3.08603e-12
ABCE1	5.11376e-14	0.492626	0.112	0.129	1.90043e-09
ZNF573	0.00123264	0.492551	0.226	0.231	1
CYP4F11	0.0114721	0.492153	0.114	0.125	1
THUMPD2	3.34974e-11	0.492045	0.244	0.258	1.24487e-06
ZNF211	0.00556898	0.491931	0.109	0.109	1
CDC25B	0.000494451	0.491822	0.166	0.18	1
PNPLA6	4.70911e-07	0.49178	0.123	0.143	0.0175005
KPNA6	7.52044e-16	0.491571	0.289	0.303	2.79482e-11
NKD1	0.000364489	0.491531	0.101	0.114	1
PPIG	1.06018e-21	0.491498	0.338	0.407	3.93994e-17
ZNF684	0.112562	0.491446	0.138	0.139	1
SNX2	4.435e-09	0.491431	0.274	0.292	0.000164818
GART	5.43796e-06	0.491242	0.193	0.219	0.202091
CIAPIN1	0.000929998	0.489628	0.119	0.132	1
REEP2	0.0174579	0.489253	0.112	0.111	1
KCNC4	0.330275	0.489018	0.119	0.103	1
RHBDL2	3.69914e-09	0.488818	0.285	0.312	0.000137471
FCHSD2	7.48094e-41	0.488535	0.651	0.758	2.78014e-36
TRMT1L	1.28764e-06	0.488428	0.152	0.184	0.0478526
PHC2	1.6011e-07	0.487934	0.23	0.278	0.00595016
ZNF718	2.0515e-08	0.487484	0.308	0.327	0.000762398
CA2	0.356999	0.487384	0.135	0.151	1
ZNF234	0.000206113	0.487336	0.109	0.121	1
VMP1	4.10774e-19	0.487064	0.367	0.428	1.52656e-14
ZNF329	0.00203804	0.486634	0.133	0.138	1
CHST1	0.00147091	0.486526	0.215	0.268	1
NELFA	6.72047e-08	0.486513	0.294	0.318	0.00249753
LDLR	2.14019e-45	0.486499	0.314	0.211	7.95358e-41
DAPK3	5.18415e-08	0.486365	0.103	0.116	0.00192659
POMP	0.0012201	0.486355	0.104	0.127	1
SLC25A23	0.000764518	0.486319	0.139	0.145	1
SEPTIN10	2.81224e-14	0.486249	0.229	0.259	1.04511e-09
USP11	3.52448e-09	0.485999	0.176	0.165	0.00013098
PTH1R	5.74575e-08	0.485865	0.108	0.13	0.00213529
TMX1	0.0468	0.485634	0.139	0.154	1
NKTR	6.06978e-30	0.485418	0.671	0.795	2.25571e-25
ZHX1	9.34144e-15	0.485357	0.265	0.306	3.47156e-10
ELN	6.43358e-20	0.485055	0.205	0.209	2.39091e-15
CCNG2	0.153547	0.484777	0.134	0.138	1
PPIL3	0.000191222	0.483803	0.17	0.184	1
HGF	0.00276391	0.483682	0.129	0.136	1
ZNF783	0.000178731	0.483444	0.159	0.179	1
ABTB2	0.0162243	0.483262	0.251	0.255	1
SRP19	1.73522e-06	0.483231	0.243	0.269	0.0644859
TIGAR	4.97557e-05	0.483116	0.131	0.148	1
RFXAP	0.0453223	0.483048	0.109	0.117	1
ZNF276	0.00167422	0.482709	0.148	0.17	1
SRSF10	3.00807e-18	0.482273	0.381	0.442	1.11789e-13
PFKFB4	3.39399e-05	0.48215	0.152	0.161	1
DPY19L1	1.29338e-23	0.481049	0.253	0.31	4.80658e-19
HNRNPA3	7.96676e-20	0.480809	0.469	0.52	2.96069e-15
GK5	1.00534e-12	0.48074	0.211	0.24	3.73614e-08
AP5Z1	3.29857e-08	0.480707	0.125	0.147	0.00122585
GPALPP1	4.8673e-07	0.480262	0.262	0.296	0.0180884
CRY1	6.67029e-17	0.480094	0.203	0.223	2.47888e-12
RAB18	1.08094e-09	0.479959	0.224	0.27	4.01708e-05
DNMT1	3.88824e-07	0.479954	0.147	0.165	0.0144498
MRPS31	1.12918e-07	0.479861	0.26	0.285	0.00419637
TMEM266	0.0167328	0.479843	0.133	0.128	1
CREB1	2.35319e-13	0.479276	0.365	0.413	8.74516e-09
ATL3	0.00787038	0.478226	0.123	0.136	1
ANKMY2	0.00111269	0.478062	0.142	0.152	1
RAD50	1.96864e-14	0.477907	0.502	0.58	7.31605e-10
ERCC5	0.00287731	0.477484	0.196	0.228	1
C6orf89	5.08018e-09	0.477476	0.221	0.259	0.000188795
NEK5	1.22311e-06	0.47743	0.168	0.18	0.0454546
MSH2	8.02801e-05	0.477428	0.195	0.205	1
MIS12	0.0313635	0.477362	0.11	0.118	1
EIF4G2	1.83393e-09	0.477279	0.154	0.2	6.81542e-05
FCF1	0.000252298	0.476967	0.126	0.132	1
TASOR	6.38595e-20	0.476393	0.344	0.388	2.37321e-15
FLACC1	3.36365e-09	0.476333	0.183	0.212	0.000125003
POU3F2	1.42132e-05	0.476259	0.319	0.378	0.528206
STK38	9.32849e-10	0.476131	0.257	0.31	3.46675e-05
MBD2	1.41099e-12	0.475477	0.233	0.281	5.24368e-08
SAR1A	1.27088e-11	0.475164	0.126	0.137	4.72297e-07
SCFD1	7.94152e-28	0.475081	0.443	0.507	2.95131e-23
CLCN7	0.00248455	0.474765	0.157	0.162	1
ABCC9	6.28253e-20	0.474657	0.301	0.323	2.33478e-15
TGS1	1.12712e-08	0.474525	0.186	0.212	0.000418873
HIRA	0.00542224	0.474417	0.114	0.113	1
PSMD7	0.00407463	0.474406	0.133	0.162	1
EIF4A1	1.94674e-11	0.473822	0.17	0.221	7.23467e-07
SMIM19	7.58138e-06	0.47376	0.114	0.135	0.281747
MRPS16	0.000331107	0.473642	0.175	0.189	1
PDE6B	0.0145076	0.473637	0.115	0.108	1
XPOT	4.74905e-08	0.47293	0.217	0.248	0.00176489
CPSF4	2.87605e-17	0.472467	0.124	0.143	1.06883e-12
RHPN1	2.90882e-56	0.472461	0.136	0.169	1.081e-51
NSUN6	3.53335e-30	0.472459	0.401	0.482	1.3131e-25
SAMM50	2.32304e-05	0.472427	0.108	0.119	0.863313
RRP36	0.00513516	0.47218	0.149	0.166	1
EWSR1	3.11529e-25	0.471949	0.409	0.469	1.15773e-20
TBCCD1	0.00340309	0.471478	0.113	0.128	1
NPDC1	1.02909e-09	0.471085	0.246	0.299	3.8244e-05
PPP2R3B	5.62004e-11	0.470902	0.11	0.126	2.08857e-06
FBXO22	1.71223e-06	0.470882	0.246	0.279	0.0636315
OCIAD1	3.97152e-23	0.47081	0.418	0.512	1.47594e-18
STAT5B	3.48802e-19	0.470559	0.33	0.371	1.29625e-14
HSPD1	1.66933e-13	0.470091	0.243	0.287	6.20374e-09
PDE5A	2.1819e-10	0.470041	0.384	0.489	8.10861e-06
PRKAA1	4.64789e-07	0.469982	0.193	0.214	0.017273
RYK	4.98241e-14	0.469571	0.341	0.388	1.85161e-09
RAB40B	9.29301e-09	0.469523	0.171	0.172	0.000345356
TXNDC15	0.00277842	0.469142	0.188	0.209	1
DIP2A	8.50057e-20	0.468964	0.372	0.456	3.15907e-15
SENP2	3.59108e-14	0.468701	0.299	0.341	1.33455e-09
DDX46	3.6587e-20	0.468637	0.456	0.537	1.35968e-15
RAPGEF2	6.36647e-16	0.46858	0.517	0.571	2.36597e-11
ZNF24	5.67169e-10	0.468517	0.192	0.227	2.10777e-05
FBXO34	1.79143e-09	0.468509	0.211	0.227	6.65748e-05
MBIP	1.59787e-09	0.468271	0.134	0.146	5.93817e-05
UPF2	3.58355e-11	0.467367	0.356	0.422	1.33176e-06
CDK19	4.96315e-12	0.467068	0.443	0.47	1.84446e-07
PIAS2	3.06495e-19	0.466974	0.456	0.526	1.13903e-14
ANKRD13A	9.99615e-05	0.466883	0.137	0.154	1
DENND2A	9.55987e-14	0.466846	0.431	0.466	3.55274e-09
RAB12	2.12255e-05	0.466332	0.229	0.262	0.788803
TBP	0.0213026	0.466329	0.15	0.162	1
SAMD12	2.70153e-20	0.465998	0.115	0.148	1.00397e-15
SRSF5	2.61549e-19	0.465992	0.521	0.625	9.71996e-15
ZNF318	1.90188e-14	0.465961	0.335	0.4	7.06797e-10
TACC2	6.89538e-06	0.465908	0.204	0.23	0.256253
ZNF566	4.8543e-06	0.465905	0.202	0.214	0.1804
CERS5	4.69763e-08	0.465863	0.312	0.35	0.00174578
HEXD	2.55284e-05	0.46569	0.125	0.158	0.948711
ADAM10	8.43667e-23	0.465321	0.446	0.499	3.13532e-18
TBC1D20	3.0176e-05	0.465223	0.177	0.187	1
ZNF32	0.00223524	0.465194	0.107	0.11	1
SNAPC4	0.000320716	0.46514	0.102	0.112	1
SLC35B3	2.518e-09	0.464957	0.195	0.23	9.35766e-05
FBXO44	0.0118064	0.464919	0.131	0.138	1
MIGA2	0.0033726	0.464706	0.13	0.125	1
THUMPD1	0.000252824	0.464453	0.142	0.165	1
LIN54	4.85741e-07	0.464035	0.213	0.231	0.0180516
DDX1	3.5322e-05	0.463627	0.199	0.225	1
RGS7	1.85295e-09	0.463492	0.616	0.65	6.88612e-05
TTL	1.30225e-05	0.463186	0.212	0.233	0.483955
RPF2	8.10814e-09	0.463032	0.124	0.146	0.000301323
NSL1	3.65288e-09	0.4629	0.254	0.285	0.000135752
OGFRL1	9.04888e-36	0.462361	0.655	0.809	3.36284e-31
CTSL	0.00588143	0.462176	0.152	0.167	1
NDUFS2	0.000470966	0.461792	0.151	0.177	1
ARID5B	8.24562e-19	0.461644	0.356	0.341	3.06432e-14
GTPBP4	0.000678084	0.461527	0.103	0.116	1
NBPF3	0.000238673	0.460993	0.115	0.136	1
TOMM70	0.000291794	0.460676	0.168	0.19	1
NTPCR	3.91519e-05	0.460558	0.181	0.197	1
RANBP17	3.39834e-06	0.460439	0.241	0.225	0.126293
EFCAB7	0.000254515	0.460218	0.224	0.249	1
RIMS1	2.50666e-05	0.460127	0.317	0.337	0.931551
STX7	2.20999e-20	0.460117	0.282	0.343	8.213e-16
MOGS	1.45786e-05	0.459498	0.139	0.157	0.541785
CUL2	1.67653e-07	0.459387	0.22	0.249	0.00623049
MDM2	4.79999e-12	0.459344	0.289	0.32	1.78382e-07
BTBD7	9.14959e-19	0.459037	0.443	0.499	3.40026e-14
CEP152	0.0861837	0.459005	0.114	0.116	1
MTFMT	0.00191426	0.458993	0.153	0.173	1
PTPN12	1.94555e-15	0.458682	0.335	0.377	7.23024e-11
ZNF106	1.47264e-16	0.458659	0.379	0.445	5.47276e-12
RBM4	3.50669e-13	0.458435	0.316	0.344	1.30319e-08
HLTF	6.40995e-10	0.45827	0.389	0.437	2.38213e-05
LRRN1	1.1934e-05	0.458097	0.258	0.27	0.443504
SRSF7	1.18417e-07	0.457957	0.245	0.214	0.00440072
SLC25A40	3.85662e-05	0.457748	0.175	0.187	1
NOC2L	0.0070003	0.457624	0.108	0.125	1
TRA2B	3.73856e-20	0.457576	0.292	0.343	1.38936e-15
B3GALNT2	1.36186e-20	0.457541	0.457	0.532	5.06109e-16
NDUFB8	1.08599e-10	0.457442	0.186	0.229	4.03588e-06
ZNF512	2.6062e-07	0.457184	0.218	0.244	0.00968544
IPO8	4.49693e-09	0.457087	0.185	0.204	0.00016712
CD46	2.60483e-19	0.456315	0.41	0.51	9.68034e-15
COX19	0.193043	0.455927	0.143	0.161	1
TACC1	2.5301e-19	0.455917	0.462	0.58	9.40263e-15
YTHDF3	2.61424e-15	0.455894	0.275	0.288	9.71531e-11
ZNF322	0.00226139	0.455835	0.157	0.184	1
LYST	7.8279e-33	0.455637	0.439	0.533	2.90908e-28
MBOAT7	1.78065e-06	0.455586	0.115	0.122	0.0661741
BDP1	1.17465e-24	0.455392	0.481	0.564	4.36536e-20
ATP2A2	5.63453e-21	0.455335	0.451	0.522	2.09396e-16
SNX27	2.67011e-10	0.455333	0.242	0.273	9.92293e-06
SNTB2	1.11744e-07	0.45517	0.249	0.276	0.00415276
ZBTB7A	2.46789e-16	0.454437	0.236	0.296	9.17144e-12
FPGT	2.14935e-11	0.45431	0.244	0.273	7.98762e-07
PNISR	2.62755e-34	0.454097	0.772	0.905	9.76477e-30
PARP11	3.14522e-10	0.453935	0.255	0.289	1.16886e-05
THOC2	6.56511e-30	0.453576	0.46	0.565	2.43979e-25
AGPS	1.16385e-18	0.453575	0.278	0.321	4.32522e-14
NSUN4	2.71169e-06	0.453533	0.122	0.141	0.100775
NLGN4X	2.40567e-11	0.453207	0.592	0.649	8.94019e-07
FAM149B1	1.01106e-10	0.453049	0.232	0.262	3.7574e-06
NUCB1	2.68308e-05	0.453044	0.135	0.146	0.997115
GGT7	9.52254e-13	0.452822	0.289	0.333	3.53886e-08
FAM53B	4.85417e-14	0.45259	0.17	0.222	1.80395e-09
ZNF354A	0.0296521	0.452448	0.132	0.137	1
SPG7	3.4472e-24	0.452368	0.401	0.475	1.28108e-19
GRHPR	7.34263e-07	0.452229	0.137	0.153	0.0272874
TMEM181	0.00150944	0.452139	0.193	0.202	1
RDH13	0.00762667	0.4521	0.107	0.12	1
BBIP1	9.00719e-05	0.451753	0.154	0.168	1
POLR2F	3.35234e-05	0.451638	0.169	0.211	1
CNOT2	2.17375e-26	0.4514	0.448	0.539	8.07829e-22
CREM	2.11954e-12	0.450896	0.321	0.368	7.87686e-08
PPP2R2D	3.08722e-08	0.45051	0.259	0.292	0.0011473
ZFYVE16	3.21658e-54	0.45027	0.609	0.734	1.19538e-49
PACS2	4.25879e-10	0.450207	0.33	0.366	1.58269e-05
PLXDC2	3.89012e-31	0.449945	0.444	0.568	1.44569e-26
ODF2L	1.234e-33	0.449892	0.173	0.195	4.58591e-29
PSMD13	0.000390229	0.449757	0.137	0.151	1
DHX35	4.76433e-06	0.449636	0.168	0.192	0.177057
CAPN1	0.0030997	0.448924	0.157	0.185	1
STXBP3	2.00211e-09	0.44882	0.305	0.346	7.44043e-05
TATDN3	1.80896e-06	0.448491	0.199	0.219	0.0672264
YES1	7.74398e-07	0.448359	0.224	0.245	0.0287789
AMT	0.0180598	0.448359	0.101	0.106	1
ZNF43	5.83398e-05	0.447994	0.31	0.34	1
MEF2A	1.08868e-28	0.447822	0.517	0.653	4.04587e-24
PPP1R7	9.69035e-05	0.447557	0.144	0.168	1
OAZ2	0.000100491	0.447457	0.154	0.178	1
CEP290	3.90262e-20	0.447388	0.305	0.372	1.45033e-15
FKTN	1.8018e-10	0.447148	0.282	0.308	6.69602e-06
CAP1	1.54214e-15	0.4471	0.117	0.153	5.73105e-11
MRPS9	2.1262e-06	0.447009	0.211	0.239	0.0790159
AEBP2	5.74013e-16	0.44697	0.358	0.395	2.13321e-11
STX5	1.74649e-14	0.446915	0.2	0.236	6.49046e-10
MBD6	0.00835018	0.446686	0.114	0.124	1
ZNF675	1.36911e-06	0.446191	0.137	0.135	0.0508803
ROCK2	3.54565e-26	0.446165	0.458	0.515	1.31767e-21
CDC27	6.7422e-18	0.44613	0.396	0.463	2.5056e-13
TM9SF3	1.10126e-16	0.445881	0.335	0.38	4.09261e-12
LTA4H	0.00448964	0.445549	0.132	0.154	1
WRNIP1	0.0344702	0.445369	0.157	0.176	1
ALS2	8.89231e-08	0.445087	0.22	0.243	0.00330465
ACP1	0.000647534	0.445007	0.102	0.111	1
TDRP	6.3585e-11	0.444621	0.199	0.22	2.36301e-06
ARID4A	1.55536e-19	0.444619	0.44	0.53	5.78017e-15
TOR1AIP1	9.88017e-12	0.44418	0.21	0.242	3.67177e-07
L3HYPDH	4.14154e-06	0.444013	0.113	0.128	0.153912
CLCN3	3.55477e-16	0.443947	0.359	0.412	1.32106e-11
KAT8	0.00183339	0.44387	0.139	0.148	1
SLIRP	0.00697045	0.443501	0.236	0.263	1
RSBN1	4.83208e-13	0.443188	0.155	0.206	1.79575e-08
LUC7L	4.47257e-21	0.442352	0.483	0.559	1.66214e-16
DYNC1LI1	1.8179e-07	0.442333	0.22	0.247	0.00675587
SIRT2	2.07128e-07	0.442159	0.235	0.273	0.00769752
ECD	7.27202e-12	0.441811	0.206	0.246	2.7025e-07
ARMH4	1.24556e-20	0.441724	0.584	0.681	4.62889e-16
DENND6A	8.87208e-15	0.441283	0.314	0.371	3.29713e-10
BCL7A	6.40168e-05	0.44091	0.125	0.133	1
PGGT1B	1.85889e-10	0.44041	0.199	0.231	6.90818e-06
ABCC5	5.07781e-06	0.440294	0.254	0.262	0.188707
ZNF302	1.229e-11	0.440169	0.354	0.424	4.56734e-07
MAGI1	3.33633e-22	0.439846	0.688	0.756	1.23988e-17
ZNF8	0.00905266	0.439783	0.102	0.117	1
METTL17	0.000548573	0.439628	0.14	0.159	1
FBXO16	0.000840994	0.439458	0.15	0.15	1
TMEM39A	5.66924e-05	0.439437	0.185	0.207	1
KLHL24	1.30628e-20	0.439435	0.506	0.585	4.85454e-16
ZNF652	1.99633e-13	0.439328	0.352	0.418	7.41895e-09
PBX3	0.000459728	0.439236	0.229	0.209	1
HBS1L	8.80954e-09	0.439231	0.285	0.329	0.000327389
UNKL	0.000235526	0.439151	0.209	0.215	1
UBQLN1	1.06044e-16	0.439145	0.263	0.277	3.94092e-12
FPGS	7.35673e-07	0.439074	0.135	0.157	0.0273398
SLTM	3.93088e-19	0.438819	0.447	0.548	1.46083e-14
PSEN1	1.31886e-10	0.438809	0.395	0.448	4.90129e-06
PRR3	0.000252327	0.438555	0.144	0.175	1
STUM	8.80194e-41	0.438427	0.179	0.137	3.27106e-36
HDGFL2	0.000368612	0.43836	0.131	0.154	1
TSPAN9	0.00275032	0.438055	0.139	0.151	1
NT5C3A	4.47858e-05	0.437868	0.259	0.276	1
SMURF2	1.88313e-34	0.437708	0.589	0.709	6.99828e-30
AHCTF1	5.53417e-25	0.437488	0.502	0.614	2.05666e-20
PPIP5K2	3.52132e-22	0.437473	0.422	0.493	1.30863e-17
ARGLU1	3.60841e-70	0.437404	0.743	0.88	1.34099e-65
ZNF398	4.52228e-08	0.437103	0.23	0.262	0.00168062
PSMC1	4.79728e-05	0.436799	0.145	0.162	1
REL	5.58332e-08	0.436774	0.109	0.142	0.00207493
STX12	4.52593e-12	0.436532	0.267	0.31	1.68197e-07
KHDRBS1	5.18431e-21	0.436311	0.316	0.376	1.92665e-16
CIR1	2.24296e-11	0.436292	0.294	0.342	8.33549e-07
USF3	4.04064e-09	0.435866	0.2	0.232	0.000150162
LFNG	3.85856e-09	0.435812	0.204	0.259	0.000143396
CC2D2A	7.14367e-15	0.435686	0.439	0.554	2.6548e-10
CASP8AP2	8.60652e-11	0.435609	0.229	0.265	3.19844e-06
ZNF253	1.75137e-06	0.435342	0.188	0.206	0.0650861
MB21D2	0.000576221	0.435246	0.135	0.133	1
STAT2	1.63509e-15	0.435056	0.296	0.381	6.07648e-11
WDR45B	2.38133e-07	0.434998	0.205	0.238	0.00884974
LRIG2	2.45439e-08	0.43475	0.306	0.344	0.000912124
TMEM175	7.69949e-07	0.434645	0.21	0.242	0.0286136
MANBA	1.1059e-08	0.434635	0.265	0.285	0.000410984
GABPA	5.23481e-07	0.434432	0.137	0.156	0.0194541
SLK	1.65327e-12	0.434377	0.261	0.304	6.14406e-08
ATR	1.58919e-24	0.434093	0.359	0.425	5.90589e-20
DSCAML1	4.29479e-27	0.433944	0.171	0.128	1.59607e-22
YAE1	0.0145778	0.433871	0.155	0.168	1
PRPSAP1	2.28628e-10	0.43366	0.229	0.257	8.4965e-06
MTRR	6.67706e-06	0.433617	0.114	0.132	0.24814
EIF2S3	1.39264e-21	0.433132	0.346	0.416	5.17546e-17
STK38L	3.33622e-11	0.432839	0.387	0.45	1.23984e-06
TRAM1	1.84468e-07	0.432752	0.15	0.171	0.00685538
USP15	3.14775e-17	0.432742	0.433	0.522	1.1698e-12
PAICS	7.17e-11	0.432662	0.21	0.247	2.66459e-06
ZNF189	0.0296016	0.432485	0.105	0.113	1
KIF3C	0.00122002	0.432009	0.163	0.181	1
MXD1	5.45696e-11	0.43182	0.191	0.22	2.02797e-06
TPP2	1.97858e-18	0.431713	0.302	0.362	7.35298e-14
HDGFL3	2.70671e-10	0.431673	0.273	0.31	1.0059e-05
DDX42	8.2559e-13	0.43161	0.229	0.267	3.06814e-08
SLC20A1	4.68975e-07	0.431132	0.241	0.304	0.0174285
SPPL2A	1.64084e-11	0.431057	0.337	0.4	6.09784e-07
PCDH17	6.6513e-19	0.431043	0.288	0.327	2.47182e-14
CXXC5	4.99201e-26	0.430906	0.114	0.114	1.85518e-21
CRMP1	9.92221e-17	0.430631	0.354	0.422	3.68739e-12
NUP93	9.21631e-08	0.430559	0.154	0.169	0.00342506
EBAG9	0.000627785	0.429999	0.103	0.126	1
EPB41L4A	0.0823545	0.429868	0.267	0.295	1
FNTA	1.34336e-08	0.429632	0.256	0.31	0.000499233
ARHGEF1	0.000435129	0.429598	0.18	0.205	1
NIPA1	0.000219073	0.429439	0.13	0.129	1
KBTBD2	1.9517e-08	0.429396	0.173	0.203	0.000725309
KMT2E	1.43691e-35	0.429364	0.6	0.717	5.33999e-31
PSMD14	7.14016e-08	0.429241	0.29	0.318	0.0026535
PTBP3	4.97415e-11	0.428852	0.158	0.176	1.84855e-06
HNRNPL	9.00438e-19	0.428639	0.323	0.413	3.3463e-14
RYBP	3.31823e-07	0.428574	0.244	0.288	0.0123315
ZNF844	0.0573475	0.42844	0.143	0.145	1
ORC2	3.48429e-16	0.428283	0.344	0.392	1.29487e-11
MALSU1	0.00142548	0.42818	0.124	0.14	1
CPD	3.32588e-16	0.428039	0.24	0.262	1.236e-11
TMTC2	5.39237e-27	0.427931	0.763	0.835	2.00396e-22
COPS8	0.00105864	0.427751	0.13	0.156	1
HOOK2	1.48302e-12	0.427553	0.28	0.348	5.51133e-08
MAPKBP1	4.21775e-14	0.427075	0.288	0.316	1.56744e-09
CRIPT	4.0816e-07	0.426438	0.154	0.186	0.0151685
CHL1	1.14717e-20	0.426392	0.709	0.817	4.26321e-16
RSU1	1.16222e-08	0.425979	0.206	0.223	0.000431916
PECR	0.0659485	0.425848	0.115	0.133	1
ZNF84	6.69629e-06	0.425762	0.265	0.32	0.248854
RALBP1	6.25029e-05	0.425659	0.153	0.178	1
COPB1	3.82925e-14	0.42563	0.249	0.315	1.42306e-09
ITPA	9.15142e-08	0.425576	0.169	0.19	0.00340094
PIGF	2.96427e-06	0.425573	0.188	0.21	0.110161
UTP6	2.17199e-05	0.425567	0.168	0.202	0.807178
AIFM3	3.83338e-05	0.42556	0.256	0.306	1
AP4E1	1.60078e-06	0.425271	0.211	0.255	0.0594899
BABAM1	0.000277437	0.425261	0.118	0.128	1
APEX1	0.00124738	0.425217	0.143	0.168	1
SLC30A5	2.23072e-08	0.425211	0.219	0.252	0.000829003
PLXNB1	1.65582e-25	0.42512	0.374	0.452	6.15353e-21
DENND11	2.6872e-10	0.424671	0.26	0.284	9.98644e-06
MAP1LC3B	2.1352e-05	0.424613	0.108	0.116	0.793503
C11orf54	1.4393e-10	0.424551	0.26	0.309	5.34888e-06
TMEM50B	2.88524e-05	0.424448	0.253	0.282	1
WIPI2	1.53789e-07	0.423929	0.169	0.192	0.00571525
SLC30A7	4.36671e-17	0.423665	0.242	0.269	1.6228e-12
HABP4	1.16094e-20	0.423559	0.346	0.41	4.31442e-16
DNAJC24	1.4753e-07	0.423394	0.181	0.191	0.00548264
MRPL19	1.63723e-05	0.423085	0.234	0.273	0.608442
KPNB1	1.29405e-19	0.423082	0.353	0.414	4.80909e-15
EDEM3	1.14419e-09	0.422785	0.324	0.385	4.25215e-05
VPS26A	1.12261e-07	0.42278	0.188	0.217	0.00417197
CREBRF	6.38833e-06	0.422532	0.273	0.313	0.23741
HCFC2	4.9649e-09	0.422204	0.175	0.21	0.000184511
SLC33A1	0.00247998	0.422197	0.187	0.197	1
ZNF41	6.37716e-05	0.422098	0.118	0.117	1
PPTC7	6.66015e-07	0.422093	0.127	0.152	0.0247511
C17orf80	0.011073	0.421899	0.122	0.144	1
SEMA6D	1.3372e-23	0.421488	0.382	0.4	4.96945e-19
PHLPP2	8.94114e-06	0.421376	0.26	0.292	0.33228
ANKRD9	2.05155e-07	0.421374	0.119	0.139	0.00762417
MYSM1	4.20659e-15	0.421351	0.355	0.418	1.56329e-10
SGPP1	2.73252e-14	0.421333	0.193	0.218	1.01549e-09
GIT2	7.40202e-10	0.421296	0.268	0.299	2.75081e-05
PLEC	1.29081e-50	0.421059	0.251	0.304	4.79705e-46
SMARCAD1	2.76374e-17	0.420872	0.374	0.441	1.02709e-12
MPHOSPH6	4.78739e-06	0.420764	0.147	0.173	0.177914
PCID2	9.84229e-10	0.420555	0.156	0.188	3.65769e-05
ARHGEF40	5.02237e-08	0.420048	0.202	0.247	0.00186646
BMPER	0.223437	0.419963	0.253	0.266	1
TCF3	0.0441763	0.419853	0.139	0.157	1
UBXN7	5.36417e-13	0.419733	0.317	0.364	1.99349e-08
EIF2AK2	2.25533e-12	0.41896	0.304	0.366	8.38147e-08
TRIM24	1.38282e-14	0.418958	0.289	0.329	5.13899e-10
WAC	5.55801e-30	0.418932	0.553	0.66	2.06552e-25
UBA6	7.50042e-20	0.418861	0.322	0.376	2.78738e-15
VPS29	9.51064e-07	0.418568	0.232	0.279	0.0353444
RIOK3	1.36618e-12	0.418551	0.246	0.296	5.07713e-08
FHOD3	2.48362e-10	0.418511	0.538	0.584	9.22989e-06
TRERF1	0.000438392	0.418415	0.329	0.349	1
TTC14	5.3581e-22	0.41826	0.518	0.608	1.99123e-17
RPP30	0.0304615	0.418219	0.112	0.121	1
DHX36	2.22179e-19	0.418016	0.419	0.489	8.25683e-15
MTRF1	0.0276619	0.41763	0.106	0.114	1
LRRFIP1	1.63322e-14	0.41753	0.374	0.417	6.06954e-10
YTHDC2	2.56015e-18	0.417092	0.413	0.495	9.51429e-14
LOXL3	0.00461317	0.417078	0.123	0.136	1
HEATR5B	3.60054e-16	0.417074	0.342	0.402	1.33807e-11
GTF2A1	2.6841e-08	0.417067	0.197	0.214	0.000997492
PLA2G12A	3.76676e-11	0.417014	0.178	0.213	1.39984e-06
EXOC3	2.11503e-09	0.416937	0.204	0.243	7.86009e-05
TRIM27	4.25333e-05	0.416855	0.125	0.158	1
DCAF17	9.39425e-06	0.416459	0.168	0.188	0.349119
TAOK3	4.55086e-47	0.416394	0.742	0.87	1.69124e-42
OTUD6B	0.00335646	0.416327	0.105	0.134	1
RBM17	9.17673e-11	0.416228	0.219	0.271	3.41035e-06
MTHFR	2.56664e-10	0.41609	0.115	0.132	9.53841e-06
SH3RF3	1.47303e-12	0.415992	0.411	0.457	5.47423e-08
BIRC2	7.94167e-09	0.415903	0.181	0.196	0.000295136
FMR1	1.01101e-06	0.415845	0.206	0.242	0.0375721
SNX7	2.96347e-30	0.415792	0.22	0.238	1.10131e-25
SHPRH	2.43352e-21	0.41545	0.534	0.623	9.04367e-17
CAND1	7.66457e-08	0.415283	0.329	0.385	0.00284838
RAPGEF6	1.06351e-06	0.415067	0.455	0.519	0.0395232
AGFG1	2.01964e-16	0.414576	0.346	0.409	7.50558e-12
LRIF1	2.19798e-06	0.414249	0.163	0.188	0.0816835
ACTN4	0.00135443	0.414203	0.174	0.206	1
TDP2	0.00576163	0.414184	0.125	0.143	1
PAPSS1	2.68071e-15	0.41408	0.253	0.292	9.96231e-11
EPB41L5	1.76324e-16	0.413975	0.477	0.558	6.55274e-12
KCNMB3	0.0488289	0.413906	0.102	0.119	1
PLEKHB2	7.48485e-06	0.413517	0.108	0.128	0.278159
GOLT1B	6.55043e-07	0.413451	0.101	0.103	0.0243434
TNPO2	1.16606e-16	0.413425	0.247	0.307	4.33343e-12
SIRT1	0.000888354	0.413412	0.197	0.219	1
CRELD1	2.17392e-07	0.413257	0.178	0.206	0.00807894
UBP1	8.39596e-13	0.413041	0.258	0.298	3.12019e-08
WBP4	5.07119e-10	0.413016	0.234	0.284	1.88461e-05
SYMPK	2.14771e-11	0.412999	0.316	0.379	7.98152e-07
ADH5	0.000398055	0.412836	0.128	0.154	1
FAM76B	2.61653e-07	0.41262	0.151	0.17	0.0097238
JUNB	4.64371e-45	0.412268	0.135	0.132	1.72574e-40
GOT1	3.67362e-06	0.412093	0.192	0.21	0.136523
ZFYVE27	0.0120517	0.411954	0.119	0.138	1
METTL8	7.05215e-13	0.411949	0.26	0.28	2.62079e-08
HSD17B4	7.39972e-20	0.411796	0.371	0.439	2.74996e-15
PUS7	0.000210565	0.411224	0.148	0.164	1
C19orf18	6.35272e-16	0.411041	0.222	0.24	2.36086e-11
INIP	1.88625e-05	0.411033	0.166	0.177	0.700988
LCORL	4.85543e-21	0.410842	0.347	0.38	1.80442e-16
PLXNB2	1.88901e-09	0.410793	0.131	0.157	7.02013e-05
BTAF1	3.28012e-19	0.41079	0.412	0.464	1.21899e-14
GAB1	1.24352e-08	0.410688	0.476	0.543	0.000462128
EIF2S2	1.55753e-13	0.41043	0.163	0.228	5.78826e-09
CMC2	2.98952e-13	0.409684	0.336	0.385	1.111e-08
CCZ1B	8.83587e-08	0.409645	0.189	0.233	0.00328367
RNF168	0.000142635	0.409626	0.197	0.235	1
NRDC	1.52718e-24	0.409568	0.541	0.647	5.67545e-20
MICU3	8.12218e-17	0.409438	0.434	0.506	3.01845e-12
ASB8	0.00016704	0.409402	0.148	0.18	1
NUP133	5.69754e-16	0.408849	0.251	0.309	2.11738e-11
RNF138	6.01681e-07	0.408509	0.221	0.256	0.0223603
RSRC2	6.64348e-21	0.408486	0.354	0.439	2.46892e-16
SMAD9	1.48755e-46	0.408434	0.187	0.17	5.5282e-42
TSG101	1.05934e-13	0.408172	0.241	0.301	3.93682e-09
DNAJC21	1.7416e-07	0.407891	0.196	0.251	0.00647232
GATM	2.21084e-11	0.407821	0.211	0.251	8.21613e-07
TCHP	2.1007e-08	0.407589	0.299	0.349	0.000780681
PTPN23	3.14251e-05	0.407568	0.115	0.131	1
ZNF606	5.39773e-07	0.406924	0.164	0.197	0.0200596
ZNF35	0.00271075	0.406823	0.107	0.13	1
SGSM2	3.85348e-10	0.406803	0.312	0.353	1.43207e-05
APBA1	5.82972e-07	0.406754	0.436	0.474	0.021665
TMEM132C	2.52578e-16	0.406473	0.355	0.441	9.38657e-12
LDHB	9.54576e-10	0.406442	0.277	0.329	3.54749e-05
ZBTB47	0.00127335	0.406356	0.142	0.144	1
ZNF26	1.16015e-09	0.406192	0.197	0.232	4.31146e-05
RAB6A	2.54173e-21	0.406131	0.583	0.682	9.44583e-17
GOPC	2.08802e-16	0.406089	0.337	0.388	7.7597e-12
TRAPPC13	7.70763e-10	0.405867	0.283	0.331	2.86439e-05
GRSF1	1.58554e-19	0.405866	0.166	0.199	5.89234e-15
AGBL3	4.03476e-08	0.405772	0.205	0.236	0.00149944
PCBP2	7.25517e-17	0.405768	0.386	0.464	2.69624e-12
CEMIP2	3.6756e-05	0.405567	0.146	0.182	1
SLC7A6	3.135e-10	0.405542	0.202	0.251	1.16506e-05
SH3GL1	8.44442e-09	0.405514	0.134	0.146	0.00031382
RTCB	3.50673e-07	0.405485	0.165	0.208	0.0130321
SETDB1	8.44564e-08	0.405397	0.258	0.305	0.00313865
BRD2	8.10979e-30	0.405391	0.183	0.225	3.01384e-25
IPMK	0.0107778	0.405388	0.155	0.165	1
ADK	1.62266e-26	0.405295	0.621	0.699	6.03029e-22
TBC1D15	3.4837e-23	0.405092	0.265	0.335	1.29465e-18
ERP44	3.60107e-14	0.405053	0.304	0.359	1.33827e-09
TRIP4	2.87204e-17	0.404448	0.259	0.305	1.06734e-12
AMER2	4.83943e-33	0.403764	0.499	0.567	1.79848e-28
ORC5	0.000127311	0.403735	0.182	0.207	1
TEP1	0.0184556	0.403492	0.146	0.166	1
FAM81A	5.79779e-11	0.403426	0.139	0.128	2.15463e-06
ZMYM4	1.73022e-31	0.402749	0.585	0.706	6.43e-27
SLC30A10	3.5515e-12	0.402442	0.394	0.47	1.31984e-07
B3GAT3	0.000103322	0.402157	0.13	0.163	1
ABHD12	1.0085e-09	0.402037	0.233	0.261	3.74789e-05
KRAS	1.76111e-08	0.401889	0.127	0.147	0.000654481
CHMP3	2.28063e-08	0.401657	0.13	0.169	0.000847551
MAP2K7	0.000286299	0.401493	0.128	0.147	1
RBM27	3.61307e-13	0.401125	0.307	0.357	1.34272e-08
ZNF608	7.30888e-28	0.401121	0.498	0.559	2.7162e-23
WDR43	2.58092e-06	0.401068	0.226	0.277	0.0959149
SCAMP3	0.00342751	0.40062	0.122	0.145	1
OSER1	2.27116e-06	0.400283	0.118	0.142	0.0844031
COX11	1.10426e-05	0.400202	0.177	0.185	0.410377
CYP2R1	0.00018883	0.399973	0.115	0.146	1
RAB40C	0.000120935	0.399904	0.223	0.258	1
TBK1	4.9767e-12	0.399597	0.261	0.301	1.84949e-07
SMIM14	1.7735e-11	0.398969	0.328	0.374	6.59087e-07
BCAP29	3.48407e-10	0.398715	0.245	0.287	1.29479e-05
MINPP1	0.31119	0.398645	0.117	0.119	1
MRPL42	1.67265e-05	0.398396	0.213	0.217	0.621607
RPN2	0.0096883	0.398284	0.195	0.232	1
SELENBP1	0.000154601	0.3982	0.199	0.229	1
TSN	3.13479e-07	0.398102	0.102	0.124	0.0116498
ADAM22	4.91439e-12	0.39797	0.293	0.298	1.82634e-07
ZFYVE26	1.2362e-11	0.397103	0.198	0.25	4.59408e-07
RAB34	0.000797217	0.396925	0.163	0.192	1
NCL	2.99001e-21	0.396924	0.112	0.169	1.11118e-16
NR3C1	8.93578e-18	0.396837	0.385	0.459	3.3208e-13
SAR1B	2.90936e-07	0.39673	0.201	0.239	0.0108121
HBP1	7.40265e-09	0.396629	0.298	0.333	0.000275105
TBPL1	0.00165592	0.396355	0.142	0.158	1
CIRBP	1.1951e-18	0.396242	0.552	0.649	4.44134e-14
NAT9	6.20872e-05	0.396235	0.106	0.12	1
TSPAN3	6.90076e-14	0.396181	0.266	0.314	2.56453e-09
TM7SF3	7.11637e-09	0.396108	0.218	0.264	0.000264466
ZMYM1	3.69906e-08	0.395894	0.174	0.206	0.00137468
AFTPH	1.65219e-12	0.395878	0.244	0.297	6.14003e-08
ZNF7	0.00322355	0.395842	0.172	0.205	1
DIP2B	1.03663e-17	0.395466	0.567	0.664	3.85243e-13
PHF20L1	1.57916e-15	0.395413	0.397	0.473	5.86861e-11
CIAO3	0.0120253	0.395289	0.105	0.128	1
CCSER2	3.93178e-24	0.395281	0.634	0.764	1.46117e-19
DOK5	1.70063e-15	0.395229	0.477	0.541	6.32004e-11
HARS2	0.148672	0.395198	0.101	0.122	1
CSAD	1.47103e-13	0.395168	0.401	0.467	5.46677e-09
ZNF821	0.00140293	0.395025	0.201	0.215	1
CAMSAP2	1.44664e-30	0.394931	0.621	0.731	5.37615e-26
RAB1A	2.13439e-19	0.394481	0.484	0.582	7.93203e-15
SUDS3	7.91832e-09	0.393993	0.277	0.324	0.000294268
ATL2	4.96938e-33	0.393991	0.513	0.628	1.84677e-28
EXOC1	5.90569e-13	0.393945	0.402	0.462	2.19473e-08
SERGEF	4.40126e-24	0.393885	0.359	0.429	1.63564e-19
GINS3	3.2619e-35	0.393541	0.198	0.217	1.21222e-30
DCDC1	6.27657e-06	0.39348	0.108	0.11	0.233256
NUP85	5.92379e-07	0.39345	0.137	0.166	0.0220146
MIB1	6.97514e-17	0.393398	0.479	0.553	2.59217e-12
ZNF667	5.52213e-06	0.393248	0.123	0.145	0.205219
KDM4A	7.00458e-07	0.393217	0.254	0.282	0.0260311
ZNF251	1.48188e-08	0.392951	0.301	0.332	0.000550711
SCAF4	3.3054e-09	0.392853	0.221	0.274	0.000122838
KCNN2	3.90141e-28	0.392839	0.242	0.174	1.44988e-23
EXOSC7	7.95061e-07	0.392732	0.116	0.128	0.0295469
MRPS27	9.41467e-15	0.392303	0.237	0.287	3.49877e-10
ZNF655	1.87611e-15	0.392228	0.311	0.364	6.97219e-11
TULP4	2.22636e-11	0.391869	0.318	0.361	8.27382e-07
TCERG1	1.733e-25	0.391847	0.407	0.494	6.44035e-21
ELAVL1	6.8042e-09	0.391666	0.214	0.265	0.000252864
RBM14	1.07463e-09	0.391611	0.126	0.151	3.99364e-05
ZNF565	1.5615e-10	0.391433	0.306	0.37	5.803e-06
ADRA1B	0.0684432	0.391047	0.11	0.116	1
CD2AP	1.32534e-14	0.390983	0.219	0.266	4.92538e-10
GPSM2	1.13256e-10	0.390873	0.389	0.464	4.20892e-06
NAA16	4.59231e-14	0.390464	0.274	0.334	1.70664e-09
PTCD1	0.00118283	0.390414	0.124	0.14	1
GOLGA2	1.28532e-14	0.390308	0.202	0.264	4.77665e-10
TSPAN14	8.94121e-08	0.389879	0.159	0.186	0.00332282
HACE1	1.56786e-11	0.389871	0.245	0.284	5.82663e-07
CERT1	9.07521e-17	0.389458	0.408	0.477	3.37262e-12
RNASEH2B	1.60761e-19	0.38899	0.181	0.222	5.97438e-15
FBXL13	4.67056e-06	0.388889	0.263	0.329	0.173572
PIGK	1.46027e-05	0.388796	0.135	0.149	0.542681
TYW5	0.000140926	0.38857	0.19	0.218	1
ANKRD12	1.86858e-31	0.388503	0.716	0.855	6.94422e-27
MN1	1.29934e-05	0.388287	0.167	0.177	0.482875
XKR6	1.33864e-10	0.388105	0.605	0.623	4.97478e-06
SEL1L	4.14097e-20	0.388102	0.219	0.277	1.53891e-15
GGA1	2.62289e-11	0.387877	0.256	0.314	9.74744e-07
TIMMDC1	0.00506899	0.387258	0.18	0.202	1
GMCL1	6.06368e-07	0.387025	0.179	0.205	0.0225345
CRLF3	3.82938e-26	0.386531	0.48	0.642	1.42311e-21
SLC38A6	1.75501e-08	0.386379	0.256	0.281	0.000652216
WDR37	5.40357e-14	0.386072	0.45	0.541	2.00813e-09
MKRN2	0.000483504	0.385794	0.104	0.126	1
WIPI1	4.27783e-06	0.385591	0.168	0.195	0.158977
OSBPL8	1.23968e-10	0.38532	0.355	0.4	4.60702e-06
CIAO2A	0.000378848	0.385206	0.102	0.121	1
PKN1	1.39441e-06	0.385018	0.157	0.195	0.0518204
CNOT7	0.000865328	0.38501	0.159	0.197	1
ARNT	8.2338e-09	0.384799	0.278	0.317	0.000305993
DPP6	3.07569e-37	0.384781	0.434	0.357	1.14302e-32
ARPC1A	3.51885e-09	0.384776	0.201	0.237	0.000130771
TCF12	1.78045e-38	0.384738	0.763	0.894	6.6167e-34
ZNF706	1.96415e-12	0.384715	0.234	0.274	7.29938e-08
ZNF493	5.67035e-06	0.384702	0.27	0.293	0.210727
IMMP1L	7.3662e-07	0.384291	0.271	0.299	0.027375
UQCRC1	7.24596e-05	0.384216	0.126	0.161	1
RAB3GAP1	3.33538e-17	0.384114	0.463	0.531	1.23953e-12
PICALM	5.53862e-29	0.384026	0.598	0.742	2.05832e-24
SACM1L	2.35836e-11	0.383302	0.259	0.31	8.76437e-07
GLE1	0.00038157	0.383194	0.17	0.202	1
KATNA1	1.19953e-06	0.382952	0.164	0.19	0.0445782
LAPTM4B	1.89469e-06	0.382759	0.12	0.11	0.0704125
TTLL5	7.22277e-28	0.382696	0.417	0.484	2.6842e-23
POLB	0.0141302	0.382631	0.115	0.129	1
TULP3	1.89936e-25	0.382557	0.497	0.594	7.05858e-21
TMLHE	1.37071e-10	0.382432	0.241	0.3	5.09398e-06
HELQ	4.31231e-10	0.382206	0.186	0.224	1.60259e-05
RAB5B	1.64297e-07	0.382153	0.138	0.162	0.00610576
LRRK2	0.00143901	0.382129	0.151	0.178	1
GINM1	0.00013777	0.382089	0.234	0.271	1
DONSON	0.00495442	0.382046	0.135	0.152	1
PRKCI	2.08094e-10	0.381917	0.263	0.302	7.73339e-06
MBOAT2	1.06096e-13	0.381843	0.618	0.727	3.94284e-09
GFM2	2.418e-08	0.381718	0.151	0.177	0.000898602
FASTKD2	4.4094e-08	0.381388	0.208	0.249	0.00163867
HMG20A	9.18095e-14	0.381076	0.311	0.351	3.41192e-09
ANAPC4	3.35559e-13	0.380941	0.202	0.236	1.24704e-08
ZNF507	4.49343e-06	0.380926	0.214	0.239	0.166989
EIF2AK1	5.27e-08	0.380824	0.183	0.218	0.00195849
EIF3L	5.50263e-05	0.380497	0.119	0.139	1
POLR3C	0.000449874	0.3804	0.107	0.126	1
MAFG	0.00019914	0.380388	0.135	0.164	1
NUP107	4.21171e-12	0.380377	0.182	0.231	1.5652e-07
MLXIP	7.53895e-19	0.379922	0.152	0.2	2.8017e-14
TRMT13	6.48666e-12	0.379842	0.201	0.253	2.41064e-07
C1RL	8.81343e-10	0.379813	0.12	0.156	3.27533e-05
CFLAR	1.45173e-14	0.379545	0.371	0.442	5.39506e-10
SS18	2.86384e-15	0.379538	0.324	0.4	1.06429e-10
NECAP2	1.1667e-05	0.379472	0.115	0.132	0.43358
WTAP	1.0646e-14	0.379431	0.303	0.375	3.95636e-10
ACIN1	3.75609e-24	0.379316	0.394	0.495	1.39588e-19
C6orf62	3.07703e-22	0.379279	0.259	0.344	1.14351e-17
ANKRD26	3.62657e-32	0.379239	0.565	0.672	1.34774e-27
TDRD7	0.00199252	0.378874	0.106	0.131	1
RNF111	6.14242e-24	0.378624	0.444	0.548	2.28271e-19
IMMT	1.98865e-10	0.378331	0.31	0.376	7.39042e-06
DLST	0.000711733	0.378094	0.214	0.255	1
ZNF141	7.39648e-08	0.378025	0.284	0.316	0.00274875
POLR1C	0.0024278	0.377988	0.182	0.208	1
ATF6	2.49498e-23	0.377912	0.362	0.468	9.2721e-19
CAAP1	3.11254e-08	0.377664	0.26	0.293	0.00115671
NDUFAF2	0.0258483	0.377403	0.187	0.194	1
STX6	6.49278e-06	0.377353	0.201	0.24	0.241291
ERCC3	7.8365e-05	0.377252	0.199	0.226	1
RPRD1A	5.97531e-17	0.377042	0.398	0.462	2.22061e-12
ZNF345	4.04183e-05	0.377041	0.308	0.327	1
DENND4B	8.34169e-06	0.377011	0.105	0.132	0.310002
NELFCD	8.56646e-07	0.376933	0.173	0.21	0.0318355
TTC39C	2.66426e-07	0.376819	0.188	0.208	0.00990118
NIM1K	2.26635e-08	0.376611	0.362	0.411	0.000842242
FLOT1	4.41768e-08	0.375954	0.176	0.216	0.00164174
C5orf22	0.0107661	0.375739	0.131	0.147	1
ZC3H14	2.10076e-16	0.37571	0.351	0.419	7.80707e-12
DCUN1D5	3.13475e-09	0.375395	0.193	0.224	0.000116497
RB1	1.60933e-24	0.375368	0.446	0.511	5.98074e-20
CMPK1	0.000643062	0.375341	0.127	0.143	1
PSMA5	1.71525e-06	0.375142	0.11	0.132	0.0637439
GIPC1	3.02977e-12	0.374906	0.339	0.403	1.12595e-07
POLI	9.52049e-09	0.374764	0.188	0.227	0.00035381
SMG9	1.69426e-06	0.374737	0.128	0.15	0.062964
BTF3L4	7.68745e-08	0.374663	0.201	0.234	0.00285689
HSF2	0.000446245	0.37447	0.114	0.128	1
MFSD14A	8.08556e-17	0.374308	0.248	0.294	3.00484e-12
UNC50	0.0146036	0.37403	0.109	0.125	1
IFT81	1.66117e-14	0.374011	0.254	0.318	6.1734e-10
TMEM161B	1.59761e-15	0.373776	0.235	0.284	5.93719e-11
PSMD4	3.08458e-06	0.373642	0.144	0.179	0.114632
CNOT6L	4.14739e-08	0.373482	0.241	0.296	0.00154129
NFATC2IP	4.04782e-07	0.373357	0.228	0.271	0.0150429
HNRNPA2B1	1.2947e-37	0.372794	0.676	0.829	4.8115e-33
DERA	4.87478e-06	0.372768	0.189	0.206	0.181162
CNIH1	0.105425	0.372677	0.115	0.132	1
BAZ1A	1.5826e-08	0.372677	0.198	0.243	0.000588141
SMARCD1	0.00232345	0.372595	0.12	0.131	1
METAP1	0.0520316	0.372431	0.112	0.117	1
UBE2Z	0.00117749	0.372336	0.154	0.181	1
SSR1	2.3486e-14	0.372179	0.172	0.191	8.72812e-10
BTBD10	1.34591e-09	0.371794	0.254	0.301	5.0018e-05
P4HTM	0.000156571	0.37145	0.176	0.201	1
BRAT1	1.62323e-05	0.371409	0.164	0.195	0.603239
ENOX2	3.97703e-16	0.370995	0.196	0.225	1.47798e-11
ARL6	0.0151974	0.370936	0.154	0.163	1
LIX1	3.67005e-09	0.370936	0.19	0.193	0.00013639
CDYL	3.27385e-21	0.370912	0.309	0.36	1.21666e-16
SLC30A6	2.90836e-09	0.370817	0.229	0.276	0.000108083
ZNF394	0.00322305	0.37066	0.144	0.173	1
RNF146	0.000997919	0.370638	0.225	0.263	1
TMEM170B	3.07646e-05	0.370269	0.271	0.293	1
CAPRIN1	1.71474e-22	0.370186	0.299	0.366	6.37249e-18
ALG6	3.96475e-06	0.369776	0.149	0.184	0.147342
NUCKS1	7.29548e-07	0.369755	0.43	0.567	0.0271122
ROCK1	9.55203e-25	0.369675	0.478	0.597	3.54982e-20
DHX40	6.05543e-07	0.36965	0.154	0.173	0.0225038
EXD2	0.000765201	0.369209	0.145	0.156	1
SETD4	0.000468115	0.369138	0.148	0.174	1
INSYN2A	3.6993e-08	0.368523	0.265	0.314	0.00137477
RBCK1	5.06623e-07	0.36835	0.18	0.208	0.0188276
NLK	1.88682e-11	0.368062	0.385	0.454	7.01198e-07
IKZF2	2.45689e-11	0.367952	0.391	0.435	9.13052e-07
SCYL3	1.17025e-10	0.367908	0.153	0.18	4.34901e-06
ATXN3	1.03248e-13	0.367864	0.331	0.389	3.83702e-09
ZC3HC1	0.0885332	0.367837	0.148	0.158	1
TADA2A	4.4324e-06	0.367728	0.171	0.189	0.164721
GIN1	0.00066697	0.367531	0.101	0.117	1
TXLNG	1.45091e-09	0.367397	0.128	0.161	5.39203e-05
SUSD6	3.89584e-32	0.367337	0.181	0.232	1.44781e-27
CCDC59	5.74722e-06	0.367005	0.119	0.13	0.213584
CCDC47	2.4962e-10	0.366963	0.18	0.231	9.27664e-06
ARHGEF9	3.92895e-11	0.366837	0.47	0.541	1.46011e-06
ATG2B	4.39398e-13	0.366758	0.305	0.363	1.63294e-08
LANCL1	2.13854e-08	0.366649	0.231	0.284	0.000794746
GTF2H2	1.7051e-11	0.366603	0.175	0.214	6.33668e-07
DNAH9	0.00462585	0.366519	0.156	0.164	1
GDPD1	1.53854e-09	0.366417	0.317	0.368	5.71768e-05
CKAP5	6.70913e-15	0.36616	0.325	0.375	2.49331e-10
CCDC126	2.93054e-12	0.366133	0.115	0.141	1.08908e-07
COPS2	2.20665e-06	0.366005	0.159	0.2	0.0820058
SNW1	7.28632e-07	0.365982	0.245	0.302	0.0270781
RAD54L2	3.02974e-14	0.365896	0.319	0.382	1.12594e-09
NUDT6	0.0717007	0.365681	0.128	0.158	1
PPM1A	2.81322e-19	0.365648	0.271	0.338	1.04548e-14
TPM3	2.30933e-08	0.365629	0.156	0.21	0.000858216
DPH5	0.000236792	0.365347	0.144	0.17	1
ANKS6	0.00117564	0.365118	0.138	0.169	1
KLHL7	1.47768e-09	0.365021	0.322	0.372	5.49151e-05
RSBN1L	2.16265e-09	0.365002	0.358	0.428	8.03705e-05
PMF1	7.75131e-08	0.364939	0.14	0.159	0.00288062
ARID3B	2.61608e-06	0.364361	0.108	0.12	0.0972213
TTI1	1.25482e-05	0.364268	0.138	0.154	0.466328
NNT	1.27884e-11	0.364131	0.392	0.45	4.75255e-07
VTA1	8.06459e-09	0.363725	0.179	0.209	0.000299704
GCN1	7.70219e-07	0.363637	0.146	0.177	0.0286236
TTLL4	3.77176e-13	0.363341	0.309	0.371	1.4017e-08
DYNLL1	2.76787e-09	0.363247	0.25	0.331	0.000102862
HDAC6	4.79891e-10	0.36318	0.175	0.212	1.78342e-05
CGRRF1	0.000668798	0.362907	0.161	0.177	1
MBTPS1	5.47611e-11	0.362627	0.285	0.34	2.03509e-06
TMEM43	2.31409e-08	0.362399	0.117	0.147	0.000859984
DHX57	2.736e-11	0.362356	0.256	0.31	1.01678e-06
DIPK1C	0.000138691	0.362306	0.104	0.117	1
TBC1D14	1.26776e-11	0.362205	0.236	0.291	4.71138e-07
BRWD3	8.32552e-10	0.362043	0.336	0.393	3.09401e-05
MTIF2	0.000539102	0.362028	0.131	0.156	1
RING1	9.91336e-08	0.361929	0.193	0.239	0.0036841
SMAD5	8.50542e-15	0.361913	0.234	0.281	3.16087e-10
KIAA0825	1.22228e-14	0.361848	0.398	0.442	4.54237e-10
HEATR3	0.0325321	0.361629	0.129	0.132	1
TTBK2	1.4502e-22	0.361593	0.482	0.568	5.38938e-18
AP1S2	1.07668e-55	0.361587	0.165	0.157	4.00128e-51
PSMC2	0.000284455	0.361473	0.177	0.214	1
KDM2B	3.10382e-06	0.361147	0.293	0.31	0.115347
ZMYM5	1.57987e-16	0.361004	0.338	0.426	5.87128e-12
AK2	0.00152428	0.361003	0.169	0.196	1
RNF20	2.02138e-05	0.36086	0.122	0.149	0.751204
STAM	4.36618e-10	0.360772	0.157	0.183	1.6226e-05
ABCD2	5.10354e-17	0.360369	0.469	0.541	1.89663e-12
ANXA5	4.8771e-07	0.360277	0.109	0.132	0.0181248
PEX26	3.88218e-05	0.360221	0.135	0.154	1
PPP1CB	4.15072e-20	0.359824	0.304	0.366	1.54253e-15
WHAMM	4.07985e-13	0.359429	0.158	0.204	1.5162e-08
TENM4	1.65628e-41	0.359141	0.637	0.712	6.15523e-37
PAIP1	3.7295e-07	0.359045	0.129	0.154	0.01386
RPS6KA5	1.49411e-24	0.35895	0.473	0.493	5.55256e-20
TRIM23	0.000285362	0.35887	0.206	0.236	1
CHP1	2.67122e-14	0.35863	0.196	0.231	9.92704e-10
MCM9	1.23878e-08	0.358626	0.303	0.343	0.000460369
ZNF428	0.00467398	0.358373	0.114	0.158	1
RNF149	1.52083e-24	0.358246	0.32	0.418	5.65186e-20
SFI1	5.80446e-10	0.358183	0.147	0.181	2.15711e-05
YTHDF1	3.37552e-09	0.358132	0.142	0.174	0.000125444
OTUD4	5.13469e-06	0.358084	0.189	0.214	0.19082
RCHY1	2.59728e-09	0.357765	0.125	0.145	9.65226e-05
ZNF143	0.0460526	0.357021	0.13	0.151	1
VCP	2.9326e-13	0.356772	0.229	0.3	1.08984e-08
SMCHD1	5.97526e-23	0.356715	0.511	0.628	2.22058e-18
TTC3	5.70695e-27	0.356701	0.575	0.73	2.12087e-22
NUP205	2.61002e-12	0.3567	0.221	0.265	9.69963e-08
GPATCH2L	3.61856e-23	0.356669	0.438	0.532	1.34477e-18
UBA3	3.00149e-05	0.356644	0.264	0.328	1
HDHD5	1.00994e-05	0.356239	0.116	0.142	0.375326
FAM91A1	8.25968e-15	0.356075	0.168	0.199	3.06954e-10
OSGEPL1	0.00202829	0.355787	0.13	0.159	1
MAPKAPK5	7.39249e-08	0.355702	0.211	0.254	0.00274727
PIGX	6.92757e-07	0.35569	0.161	0.188	0.0257449
MLEC	6.4334e-06	0.355595	0.163	0.197	0.239084
EXOC5	5.80458e-20	0.35534	0.27	0.321	2.15716e-15
TTYH2	3.45021e-08	0.355131	0.3	0.348	0.0012822
PRTG	6.71662e-26	0.355019	0.171	0.173	2.4961e-21
NAPB	2.95441e-10	0.354892	0.191	0.242	1.09795e-05
TFEB	0.020461	0.354645	0.114	0.134	1
USP28	1.42748e-09	0.354606	0.173	0.217	5.30494e-05
LYPLA1	6.48426e-12	0.354596	0.157	0.188	2.40975e-07
ZNF335	0.000774446	0.354235	0.124	0.143	1
USP45	2.01583e-13	0.354199	0.352	0.44	7.49142e-09
MFSD8	2.30373e-06	0.354173	0.17	0.201	0.0856134
HSPA4	2.11091e-06	0.35383	0.202	0.236	0.0784476
NASP	1.42055e-19	0.353802	0.499	0.632	5.27918e-15
AKIRIN1	1.19443e-16	0.353691	0.197	0.231	4.43885e-12
ZNF700	1.64847e-09	0.353547	0.14	0.17	6.1262e-05
DPY19L3	6.124e-16	0.353484	0.471	0.564	2.27586e-11
SUPV3L1	1.27157e-06	0.353129	0.169	0.199	0.0472553
EMC1	0.000328816	0.35305	0.142	0.164	1
PITPNB	1.83848e-12	0.352832	0.344	0.399	6.83234e-08
AAK1	9.06886e-19	0.352797	0.555	0.645	3.37026e-14
CEP135	5.5996e-10	0.352567	0.109	0.13	2.08098e-05
TTC9C	0.0735867	0.352482	0.152	0.164	1
CWC25	1.50468e-12	0.352448	0.136	0.184	5.59184e-08
SRFBP1	2.74708e-12	0.35227	0.179	0.231	1.0209e-07
NAV1	8.48583e-37	0.35219	0.697	0.744	3.15359e-32
LAMA1	1.47984e-27	0.352002	0.46	0.496	5.49953e-23
RAD17	2.10943e-06	0.351883	0.188	0.22	0.0783927
FAXDC2	3.0361e-09	0.351516	0.41	0.48	0.000112831
UBAP2L	1.69942e-08	0.351443	0.248	0.3	0.000631555
KIDINS220	1.8277e-18	0.351074	0.583	0.701	6.79227e-14
DDX6	2.52258e-14	0.35097	0.379	0.456	9.37468e-10
PGD	6.05166e-08	0.350952	0.147	0.168	0.00224898
FAM221A	0.00164114	0.350704	0.116	0.131	1
ZC3H13	4.73238e-08	0.350346	0.32	0.388	0.00175869
RNF170	3.22571e-11	0.350112	0.339	0.408	1.19877e-06
MLC1	4.99999e-14	0.350023	0.354	0.431	1.85815e-09
ACADVL	1.74494e-09	0.349561	0.316	0.392	6.48473e-05
CCAR2	1.0834e-06	0.349524	0.112	0.138	0.0402622
INTS8	2.69716e-09	0.349401	0.25	0.308	0.000100235
MAN1B1	2.52178e-05	0.348812	0.127	0.166	0.937171
DHX29	7.8662e-18	0.348766	0.327	0.407	2.92332e-13
PTPN2	9.22302e-15	0.348688	0.258	0.314	3.42755e-10
KCNJ16	9.03571e-08	0.348598	0.138	0.132	0.00335794
SLC24A3	3.31111e-05	0.34858	0.484	0.553	1
AKAP13	1.05917e-30	0.348512	0.604	0.735	3.93618e-26
SLC37A3	2.20161e-08	0.348464	0.165	0.191	0.000818184
SPAG7	0.105963	0.347911	0.104	0.128	1
SEC22C	1.13843e-05	0.347902	0.197	0.239	0.423073
ZNF426	0.00134793	0.347505	0.102	0.131	1
CSNK1D	2.73569e-10	0.347493	0.292	0.346	1.01666e-05
KCTD3	5.30771e-15	0.347489	0.313	0.411	1.97251e-10
SPECC1L	6.546e-25	0.347487	0.514	0.644	2.43269e-20
PHF14	1.16294e-30	0.347479	0.63	0.754	4.32182e-26
ARMC10	0.0249767	0.347341	0.178	0.209	1
CHURC1	2.67396e-09	0.347283	0.213	0.271	9.93723e-05
CEP44	4.65651e-08	0.347226	0.169	0.203	0.0017305
SLC17A5	8.59435e-05	0.34706	0.202	0.212	1
EXD3	0.000204657	0.347052	0.286	0.336	1
NAA35	5.05116e-15	0.346823	0.398	0.481	1.87716e-10
XYLT2	0.000139942	0.346734	0.125	0.144	1
SEC22A	1.09914e-16	0.346414	0.267	0.305	4.08473e-12
DNMBP	0.000641976	0.346353	0.176	0.221	1
CALCOCO1	1.70291e-05	0.345914	0.214	0.251	0.632854
SYNCRIP	2.31347e-16	0.345644	0.208	0.255	8.59755e-12
GTPBP2	5.75253e-07	0.3456	0.113	0.128	0.0213781
NCOA4	0.00282278	0.345447	0.11	0.136	1
TFCP2	3.22292e-24	0.345023	0.483	0.571	1.19773e-19
G3BP1	4.71314e-15	0.344994	0.273	0.325	1.75155e-10
IQCB1	2.20347e-20	0.344932	0.325	0.403	8.18874e-16
USP33	9.92814e-24	0.344835	0.476	0.592	3.68959e-19
ST6GALNAC5	1.33203e-06	0.344612	0.252	0.265	0.0495022
NFXL1	1.90794e-05	0.34387	0.159	0.185	0.709048
ZNF354B	1.88015e-06	0.343808	0.113	0.152	0.0698719
ATAD1	6.74631e-10	0.343784	0.313	0.359	2.50713e-05
XPA	9.42075e-09	0.343748	0.27	0.31	0.000350103
GLO1	0.00208183	0.343735	0.173	0.212	1
[truncated: 4,706 more rows]

## Sheet: Endo
	p_val	avg_log2FC	pct.1	pct.2	p_val_adj
PCDH9	0.570055	4.2788	0.384	0.129	1
IL1RAPL1	0.395772	3.23154	0.269	0.161	1
ROBO2	0.552525	3.2019	0.23	0.129	1
DPP10	0.297016	3.06877	0.296	0.258	1
LRP1B	0.185167	2.91741	0.308	0.129	1
NCAM2	0.123249	2.81293	0.254	0.161	1
RBFOX1	0.273713	2.8084	0.278	0.29	1
NPAS3	0.257819	2.78466	0.324	0.161	1
KDR	0.489499	2.69207	0.418	0.194	1
GPM6A	0.314777	2.50676	0.307	0.226	1
STT3B	0.544183	2.42517	0.31	0.129	1
PPP1R9A	0.381177	2.34292	0.411	0.129	1
GNB4	0.259879	2.24472	0.409	0.161	1
DOCK7	0.304981	2.23886	0.329	0.129	1
EVL	0.302603	2.22176	0.427	0.129	1
DTNA	0.217068	2.22017	0.319	0.258	1
NLGN1	0.269301	2.2108	0.269	0.258	1
ASTN2	0.378146	2.19258	0.228	0.129	1
DAB1	0.478082	2.15777	0.33	0.161	1
SLC8A1	0.366556	2.145	0.306	0.194	1
MT-ATP6	1	2.13709	0.493	0.419	1
RPL13A	0.661218	2.08893	0.378	0.161	1
NREP	0.401387	2.07443	0.339	0.129	1
ANK3	0.466149	2.07221	0.21	0.194	1
IGF2BP2	0.291782	2.03315	0.319	0.161	1
RPL39	0.785579	2.00189	0.297	0.161	1
HSP90B1	0.571318	2.00134	0.335	0.129	1
DLGAP1	0.274071	1.94861	0.288	0.258	1
TMSB4X	0.490163	1.91661	0.524	0.355	1
GPATCH2L	0.580416	1.86707	0.334	0.129	1
ID1	0.162565	1.86292	0.498	0.323	1
RPL18	0.558097	1.84662	0.34	0.194	1
SAMD4A	0.12313	1.82325	0.393	0.29	1
FAM228B	0.498562	1.81388	0.333	0.161	1
MBP	1	1.80963	0.195	0.226	1
DYNC1LI2	0.54516	1.80704	0.398	0.161	1
ARAP2	0.491536	1.80115	0.417	0.194	1
FILIP1L	0.552183	1.79832	0.291	0.161	1
SPATS2	0.434942	1.79751	0.346	0.226	1
SGK1	0.550944	1.793	0.298	0.129	1
TRAK1	0.494172	1.78064	0.447	0.161	1
WASHC4	0.530709	1.78007	0.337	0.161	1
SEMA6A	0.482355	1.76651	0.481	0.194	1
NPDC1	0.471855	1.76156	0.39	0.194	1
ZNF506	0.619282	1.75974	0.273	0.129	1
SLC9A9	0.476239	1.74629	0.281	0.129	1
RPL23A	0.708348	1.73363	0.285	0.129	1
ABCA5	0.651179	1.72715	0.24	0.129	1
SMAD6	0.412856	1.71655	0.34	0.194	1
SPARC	1	1.71414	0.506	0.419	1
MT-ND3	1	1.70778	0.439	0.419	1
SMAP2	0.410829	1.69719	0.226	0.129	1
SPAST	0.424899	1.69439	0.266	0.161	1
SPATA6L	0.420437	1.68602	0.176	0.129	1
PRKCB	0.434339	1.67974	0.442	0.161	1
IFI6	0.44366	1.67881	0.391	0.194	1
COL4A2	0.270104	1.66357	0.452	0.258	1
PNPT1	0.400696	1.65992	0.277	0.129	1
HNRNPDL	0.2344	1.65815	0.519	0.29	1
YTHDC2	0.646965	1.6463	0.401	0.258	1
HYAL2	0.564529	1.6335	0.316	0.161	1
LENG8	0.588836	1.62543	0.276	0.161	1
KDM1A	0.512285	1.62448	0.266	0.161	1
RAMP2	0.608493	1.60043	0.378	0.194	1
ALDH2	0.506564	1.59677	0.226	0.161	1
KAZN	0.355238	1.58451	0.309	0.194	1
ME2	0.397148	1.58065	0.242	0.129	1
RPL13	0.384486	1.57905	0.48	0.323	1
SPC25	0.513038	1.57528	0.273	0.258	1
SGCD	0.324928	1.57524	0.222	0.194	1
FLNA	0.652117	1.57409	0.27	0.129	1
CANX	0.495339	1.57222	0.356	0.129	1
PLXDC2	0.191994	1.56706	0.392	0.258	1
NEK9	0.600569	1.56363	0.282	0.129	1
PPA2	0.400619	1.55771	0.381	0.226	1
TMBIM6	0.5493	1.55322	0.465	0.258	1
PBX3	0.548379	1.55016	0.259	0.161	1
MYL12B	0.641441	1.54298	0.394	0.258	1
GNA14	0.47946	1.53584	0.272	0.129	1
EGFL8	0.526821	1.52299	0.26	0.129	1
PABPN1	0.762712	1.51819	0.296	0.129	1
APCDD1	0.409198	1.51682	0.405	0.29	1
FOXC1	0.780271	1.5168	0.266	0.161	1
NHSL1	0.242438	1.50259	0.397	0.194	1
CARMIL1	0.252189	1.50238	0.271	0.194	1
IFNAR2	0.697468	1.5012	0.507	0.387	1
RPS9	0.526403	1.49673	0.342	0.226	1
ZNF26	0.747059	1.49661	0.202	0.129	1
PDGFB	0.61395	1.49232	0.35	0.161	1
TMLHE	0.520394	1.48387	0.294	0.129	1
TJP2	0.550063	1.48169	0.318	0.129	1
EFCAB13	0.458153	1.47648	0.204	0.129	1
MPZL1	0.332426	1.46941	0.357	0.194	1
TNFSF10	0.502523	1.46835	0.324	0.194	1
PSMD12	0.457853	1.46761	0.25	0.129	1
GBP4	0.3768	1.46609	0.256	0.129	1
FRMD4A	0.454335	1.45996	0.443	0.419	1
XPO1	0.609251	1.45967	0.369	0.194	1
IGFBP3	0.268132	1.45719	0.283	0.161	1
OGFRL1	0.447622	1.45406	0.339	0.194	1
GNG7	0.522346	1.45352	0.206	0.129	1
LRRFIP1	0.358135	1.45185	0.383	0.258	1
EYA3	0.378058	1.45148	0.324	0.129	1
MICU2	0.798517	1.4469	0.387	0.226	1
SMAD3	0.476857	1.44548	0.428	0.323	1
TRIM24	0.560251	1.44379	0.236	0.129	1
KCTD12	0.703222	1.44232	0.224	0.161	1
KLHL22	0.757181	1.44165	0.235	0.129	1
CXCL12	0.626096	1.44157	0.337	0.161	1
ZC3H14	0.391259	1.43819	0.317	0.161	1
MDGA2	0.248089	1.43715	0.214	0.129	1
A2M	0.0833399	1.43498	0.737	0.774	1
ID3	0.873815	1.43446	0.402	0.194	1
TUBB	1	1.43406	0.243	0.129	1
ZNF516	0.453168	1.43037	0.26	0.129	1
LY6E	0.731885	1.42905	0.326	0.129	1
AP1B1	0.515275	1.42893	0.226	0.129	1
FOXN2	0.471794	1.42797	0.35	0.161	1
ARNT2	0.23645	1.42449	0.49	0.355	1
MTMR1	0.508504	1.42203	0.219	0.129	1
OAZ1	0.700969	1.42172	0.256	0.161	1
RPS18	0.454592	1.41473	0.365	0.29	1
ZSCAN30	0.749578	1.41301	0.178	0.129	1
SUMO2	0.876241	1.4108	0.274	0.129	1
MAN1A1	0.487324	1.40643	0.258	0.194	1
GPM6B	0.51649	1.39394	0.283	0.129	1
COLEC12	1	1.3823	0.293	0.129	1
F3	0.607805	1.38074	0.179	0.129	1
TTLL7	0.790885	1.37569	0.16	0.129	1
EDN3	0.66107	1.37345	0.266	0.129	1
HES4	0.363857	1.36831	0.323	0.194	1
CORO1C	0.560183	1.36786	0.319	0.129	1
RASSF4	0.470098	1.36624	0.173	0.129	1
SECISBP2L	0.647132	1.36616	0.369	0.194	1
FOXQ1	1	1.36497	0.211	0.129	1
EDN1	0.143671	1.35547	0.428	0.194	1
AFG3L2	0.903221	1.34589	0.235	0.129	1
RFX7	0.426026	1.34525	0.384	0.226	1
PSMA3	0.634611	1.3451	0.281	0.129	1
TOGARAM1	0.425045	1.34378	0.303	0.161	1
PLEC	0.837304	1.34319	0.297	0.129	1
CTNNA3	0.478592	1.33555	0.243	0.194	1
SLC25A37	0.27245	1.33405	0.278	0.194	1
DYNC1I2	0.559203	1.33356	0.403	0.226	1
SNW1	0.642348	1.33354	0.269	0.129	1
CHD7	0.643032	1.33312	0.353	0.194	1
DMTF1	0.281524	1.33176	0.427	0.258	1
FRS2	0.641117	1.3314	0.386	0.226	1
CERS6	0.419269	1.32802	0.353	0.226	1
RNF220	0.391431	1.32066	0.487	0.387	1
PLA2G4A	0.417755	1.32002	0.293	0.194	1
LRRC8D	0.452791	1.31931	0.261	0.129	1
CTDSPL2	0.604063	1.31628	0.394	0.226	1
MT-CO2	0.617912	1.31422	0.496	0.452	1
RPL3	0.621647	1.31376	0.456	0.323	1
RPS7	0.490607	1.31162	0.378	0.258	1
ADAM17	0.537553	1.31084	0.403	0.258	1
CCDC3	0.91059	1.30843	0.28	0.161	1
GIMAP7	0.564999	1.30163	0.337	0.161	1
TMEM30A	0.652842	1.29912	0.259	0.129	1
PDE10A	1	1.29872	0.54	0.387	1
WDPCP	0.383122	1.29677	0.499	0.452	1
RPS28	0.68691	1.29631	0.504	0.419	1
SCP2	0.664443	1.29493	0.332	0.161	1
HEATR1	0.509612	1.2927	0.171	0.129	1
PLCL2	0.784065	1.29177	0.312	0.194	1
CSRP2	1	1.29144	0.278	0.129	1
LAMC1	0.250173	1.29069	0.371	0.194	1
CCDC85B	0.811552	1.28947	0.317	0.161	1
PRKAR1A	1	1.28783	0.319	0.226	1
PDE7A	0.740857	1.28769	0.286	0.129	1
SRP72	0.522272	1.28676	0.245	0.129	1
NME3	0.515389	1.28558	0.248	0.129	1
MT-CO3	1	1.28509	0.526	0.387	1
MAP3K14	0.404774	1.27683	0.215	0.161	1
YPEL2	0.447202	1.27624	0.249	0.129	1
NCKAP5	0.79359	1.27578	0.235	0.161	1
CHPT1	0.289438	1.27469	0.28	0.226	1
CD63	0.7258	1.27445	0.365	0.258	1
IFIT1	0.387625	1.27333	0.258	0.161	1
DRG1	0.4702	1.26668	0.218	0.129	1
GIT2	0.563077	1.26098	0.343	0.129	1
TM4SF1	0.380189	1.25859	0.319	0.226	1
GPCPD1	0.304905	1.25825	0.72	0.71	1
MAP1B	0.482054	1.25797	0.335	0.194	1
MOB1B	0.506063	1.24747	0.258	0.129	1
LRRC28	0.552587	1.24566	0.245	0.194	1
FASTKD1	0.438999	1.24153	0.224	0.161	1
GALNT17	0.809219	1.24045	0.224	0.129	1
LARP1B	0.333068	1.24	0.294	0.129	1
ABCB7	0.532877	1.23784	0.249	0.129	1
RPS6	0.501593	1.23743	0.394	0.258	1
FCGRT	0.810687	1.22868	0.212	0.129	1
ATP2B4	0.887406	1.2258	0.324	0.226	1
HSPA12B	0.708406	1.2257	0.242	0.161	1
SMC3	0.753045	1.22307	0.26	0.161	1
ZFYVE9	0.478148	1.20663	0.342	0.161	1
TRIM13	0.597136	1.20649	0.337	0.29	1
SRGAP1	0.393588	1.20317	0.259	0.194	1
AZIN1	0.345622	1.20074	0.255	0.129	1
FRMD3	0.683203	1.19942	0.388	0.161	1
HIPK1	0.683177	1.19928	0.252	0.129	1
NTRK2	0.505203	1.19905	0.244	0.161	1
SMAD1	0.428068	1.1986	0.391	0.194	1
NOS1AP	0.77666	1.19682	0.26	0.161	1
PLEKHA3	0.645994	1.19536	0.193	0.129	1
ZNF789	0.686941	1.19388	0.167	0.129	1
CST3	0.794634	1.19353	0.256	0.323	1
ATXN7L3B	0.585804	1.19004	0.222	0.129	1
APTX	0.558602	1.1893	0.255	0.161	1
NUCKS1	0.377704	1.18897	0.447	0.323	1
HLTF	0.723624	1.18632	0.215	0.129	1
MAML1	1	1.18534	0.198	0.129	1
ERGIC1	0.36911	1.18372	0.34	0.161	1
FTL	0.475843	1.1833	0.316	0.226	1
PSAP	0.765759	1.17952	0.41	0.258	1
DSTN	0.40639	1.17784	0.465	0.29	1
KPNA4	0.404566	1.1754	0.415	0.226	1
COL4A1	0.48957	1.17293	0.367	0.226	1
NFIC	0.59882	1.17178	0.365	0.258	1
OCIAD1	0.455671	1.16523	0.408	0.258	1
RPL9	0.661664	1.1633	0.324	0.258	1
PTMA	0.525365	1.16013	0.602	0.484	1
ACSS1	0.763427	1.15991	0.151	0.129	1
EXT1	0.228733	1.15953	0.538	0.387	1
TET2	0.377453	1.15566	0.372	0.258	1
TAF11	0.837223	1.15483	0.23	0.129	1
MCM3AP	0.584659	1.15379	0.232	0.129	1
EXD3	0.487105	1.15315	0.265	0.161	1
PRPF40B	0.529615	1.15137	0.197	0.129	1
MEGF9	0.553437	1.15049	0.201	0.129	1
SELENOF	1	1.14617	0.302	0.194	1
ZNF431	0.685936	1.14562	0.243	0.161	1
MFSD14B	0.541834	1.14431	0.237	0.161	1
PDK4	0.509097	1.1442	0.358	0.323	1
GCFC2	0.613832	1.14234	0.285	0.161	1
RGS6	0.341608	1.13837	0.374	0.129	1
CAV2	0.680191	1.13723	0.259	0.161	1
ZNF420	0.868965	1.13587	0.278	0.194	1
FAXDC2	0.53362	1.13555	0.343	0.258	1
ZNF251	0.608084	1.13427	0.26	0.129	1
CKAP5	0.508542	1.13172	0.238	0.129	1
C1orf54	0.45641	1.13021	0.317	0.226	1
NTRK3	0.3688	1.12821	0.272	0.129	1
CLSTN1	0.341401	1.12426	0.318	0.226	1
ZNF618	0.752929	1.11806	0.216	0.161	1
MAPK8IP3	0.942709	1.11692	0.287	0.194	1
PIK3CB	0.635125	1.11635	0.368	0.226	1
RPL34	0.554986	1.11624	0.341	0.258	1
ANK2	0.704119	1.11611	0.267	0.258	1
MSL1	0.650292	1.10987	0.242	0.129	1
ARHGEF9	0.608617	1.1095	0.21	0.129	1
URGCP	0.575444	1.10829	0.286	0.161	1
PFN1	0.767689	1.108	0.26	0.194	1
POM121	0.48082	1.1072	0.296	0.161	1
CHMP3	0.521103	1.10683	0.343	0.226	1
TMEM241	0.769471	1.10175	0.168	0.129	1
HM13	0.598438	1.1012	0.243	0.129	1
SLC30A9	0.599764	1.09985	0.345	0.194	1
ABCE1	0.571167	1.09447	0.193	0.129	1
SEC61B	0.798232	1.09418	0.213	0.129	1
MAN2A1	0.927063	1.09276	0.366	0.29	1
ABCA1	0.712227	1.08977	0.281	0.194	1
DNAJC16	0.57786	1.08976	0.178	0.129	1
VPS36	0.500821	1.08972	0.376	0.258	1
ACTG1	0.397038	1.08931	0.481	0.355	1
SERINC3	0.618321	1.08811	0.347	0.194	1
DHX29	0.45735	1.08541	0.282	0.161	1
SLC25A36	0.414595	1.08302	0.313	0.161	1
ELP1	0.604319	1.07907	0.192	0.129	1
FN1	0.32835	1.07782	0.631	0.613	1
RPS23	0.362955	1.0772	0.444	0.29	1
TSPAN5	0.863804	1.07537	0.631	0.581	1
RPS21	0.787367	1.07252	0.323	0.129	1
ACVRL1	0.767347	1.07243	0.247	0.129	1
AKAP11	0.480194	1.07235	0.292	0.161	1
RPS8	0.372035	1.06827	0.394	0.226	1
TRIM25	1	1.06765	0.25	0.161	1
CGGBP1	0.737288	1.06694	0.37	0.258	1
MTIF3	0.612996	1.06608	0.203	0.129	1
SPOCK2	1	1.06219	0.416	0.29	1
FAM171A1	0.298393	1.06066	0.373	0.161	1
DGKB	1	1.05951	0.32	0.129	1
CHST12	0.695737	1.05899	0.316	0.161	1
TRPM6	0.362713	1.0583	0.38	0.29	1
SMIM7	0.536552	1.0576	0.247	0.129	1
SET	0.652121	1.05476	0.297	0.194	1
RPL37A	0.63758	1.05442	0.276	0.161	1
VPS29	0.611594	1.05288	0.264	0.161	1
TRAPPC11	0.955263	1.05252	0.222	0.129	1
SLC7A11	0.952106	1.0514	0.499	0.452	1
FLOT1	0.598547	1.04896	0.239	0.194	1
LMNTD1	0.725228	1.04854	0.253	0.161	1
MYO19	0.332872	1.04562	0.174	0.129	1
RASGRP3	0.287594	1.04379	0.309	0.226	1
PROCR	0.430712	1.04276	0.254	0.129	1
SCAI	0.38664	1.04264	0.299	0.194	1
OSBPL1A	0.440977	1.04255	0.317	0.258	1
DOCK4	0.150147	1.04244	0.707	0.548	1
SRSF2	0.646302	1.04222	0.273	0.161	1
IP6K2	0.564679	1.04155	0.258	0.161	1
EIF5B	0.624511	1.03748	0.356	0.226	1
RPL18A	0.677716	1.03713	0.284	0.194	1
CEP63	0.778851	1.03692	0.209	0.129	1
TMEM14B	0.554386	1.03685	0.377	0.258	1
INPP4A	0.447577	1.03613	0.327	0.129	1
CEP85L	0.428354	1.03148	0.396	0.29	1
TERF1	0.836477	1.03108	0.229	0.161	1
SPCS3	0.585269	1.03048	0.293	0.161	1
ST3GAL3	0.457663	1.02745	0.387	0.355	1
RBM10	0.644078	1.02665	0.177	0.129	1
GNA12	0.694638	1.02095	0.309	0.161	1
TANGO6	0.501757	1.01956	0.227	0.129	1
SLC44A1	1	1.01618	0.365	0.226	1
TLE5	0.834302	1.01382	0.287	0.161	1
RBM26	0.407544	1.01283	0.518	0.387	1
TENT4A	0.695115	1.01007	0.255	0.226	1
PTBP3	0.588267	1.00848	0.341	0.161	1
ANKFY1	0.429667	1.00811	0.303	0.194	1
HLA-A	1	1.00787	0.505	0.419	1
HABP4	0.586918	1.0077	0.276	0.161	1
DIAPH2	0.358185	1.00685	0.4	0.258	1
RPL8	0.536915	1.00636	0.357	0.258	1
SRSF6	0.395689	1.00587	0.224	0.129	1
GABPB1	0.452724	1.00449	0.226	0.161	1
MED27	0.861503	1.00379	0.346	0.194	1
PCYT1A	0.931355	0.999766	0.227	0.161	1
EPB41L2	0.496394	0.997072	0.483	0.29	1
G2E3	0.496048	0.996668	0.222	0.161	1
PTN	0.943819	0.995319	0.408	0.29	1
ARHGEF18	0.711592	0.99506	0.172	0.129	1
RPS27A	0.501547	0.994321	0.375	0.29	1
PCNX4	0.575588	0.993173	0.386	0.258	1
G3BP2	0.628456	0.991365	0.265	0.129	1
IFITM3	0.604175	0.991272	0.461	0.355	1
RER1	1	0.989644	0.218	0.161	1
GNG11	1	0.986893	0.343	0.29	1
WIPF1	0.667313	0.985604	0.294	0.161	1
TET1	0.863446	0.985469	0.189	0.129	1
LCMT1	0.872785	0.984337	0.185	0.129	1
CCN2	0.507885	0.984324	0.327	0.29	1
RIF1	0.437718	0.977327	0.36	0.29	1
TMCO3	0.590011	0.976769	0.199	0.161	1
DDAH2	1	0.976645	0.218	0.129	1
RAB18	0.471484	0.973387	0.282	0.194	1
DIAPH1	0.415291	0.973031	0.222	0.129	1
MT-ND1	0.808985	0.972708	0.363	0.29	1
RPL36A	0.784472	0.972236	0.238	0.161	1
NMD3	0.727248	0.97092	0.269	0.161	1
LINGO2	0.608177	0.970722	0.147	0.129	1
GPR85	0.875273	0.970225	0.215	0.161	1
SLC38A5	0.410454	0.968323	0.441	0.387	1
ADGRL3	0.53024	0.967022	0.564	0.419	1
SH3KBP1	0.48088	0.965676	0.311	0.161	1
FRMD4B	0.344001	0.962886	0.419	0.29	1
UBA3	0.447937	0.962827	0.224	0.129	1
MYO1C	0.751628	0.962253	0.213	0.129	1
GLB1	0.584857	0.961683	0.221	0.129	1
DOP1A	0.488262	0.960587	0.379	0.323	1
MFHAS1	0.442333	0.960298	0.427	0.161	1
PEX26	0.963037	0.958349	0.176	0.129	1
ITM2A	0.770477	0.957962	0.569	0.516	1
YIPF6	1	0.956972	0.181	0.129	1
RPS2	0.603295	0.955761	0.362	0.258	1
RPL36	0.496667	0.955629	0.284	0.129	1
TIMP1	0.799231	0.955554	0.146	0.129	1
THSD7A	0.257483	0.953848	0.54	0.323	1
EXOC1	0.689555	0.952398	0.33	0.161	1
EMC3	0.815124	0.95195	0.245	0.161	1
KCTD20	0.488657	0.950227	0.249	0.129	1
CD164	0.504647	0.949152	0.233	0.129	1
MCAM	0.814253	0.948711	0.199	0.161	1
GFOD1	0.271264	0.948419	0.44	0.323	1
MEAF6	0.595847	0.948137	0.183	0.129	1
NOL9	0.553094	0.947848	0.181	0.129	1
DLD	0.92983	0.947706	0.196	0.129	1
ZKSCAN1	0.80573	0.947618	0.475	0.323	1
NMT1	0.685589	0.946872	0.28	0.161	1
B3GALNT2	0.7379	0.945339	0.233	0.129	1
UBTF	1	0.941223	0.204	0.129	1
TMX3	0.616166	0.94069	0.235	0.161	1
PILRB	0.789577	0.940219	0.218	0.129	1
SHFL	0.531782	0.939809	0.244	0.129	1
RPS17	0.838042	0.938899	0.26	0.129	1
DNAJC7	0.414926	0.938632	0.307	0.161	1
USP25	0.444798	0.938252	0.411	0.355	1
HSPH1	0.632022	0.937302	0.146	0.161	1
PURB	0.728371	0.936647	0.201	0.129	1
ARAP3	0.779393	0.936045	0.306	0.226	1
MGA	0.567215	0.933984	0.337	0.194	1
RRAS2	0.648249	0.932507	0.248	0.226	1
METTL9	0.580837	0.931637	0.246	0.161	1
CTDSP2	0.573251	0.930717	0.259	0.161	1
CRAMP1	0.620961	0.927953	0.228	0.129	1
PLXND1	0.323631	0.927385	0.349	0.258	1
PRMT9	0.58024	0.926571	0.162	0.129	1
TRAF3	0.488752	0.926403	0.212	0.129	1
RPS4X	0.462208	0.924892	0.368	0.194	1
AQR	0.355615	0.924885	0.343	0.194	1
ACOX1	0.645393	0.92448	0.243	0.161	1
ARID3A	0.800847	0.923714	0.171	0.129	1
KCTD8	0.443571	0.922696	0.264	0.194	1
DNM1	1	0.921629	0.109	0.129	1
TP53BP2	0.695494	0.920791	0.188	0.161	1
ZNF398	0.929374	0.919647	0.161	0.129	1
STK17A	0.654487	0.918868	0.215	0.129	1
IFI27	0.850224	0.917104	0.564	0.548	1
PPP2R3A	0.542652	0.916604	0.288	0.194	1
SNRNP200	0.569835	0.916131	0.227	0.129	1
ZNF438	0.468911	0.912313	0.31	0.161	1
EIF4H	0.734482	0.911864	0.275	0.161	1
ABCB9	1	0.911719	0.166	0.129	1
CCPG1	0.728353	0.911143	0.348	0.258	1
SEC63	0.714175	0.910445	0.358	0.258	1
REST	0.616842	0.910075	0.222	0.161	1
CHD9	0.783172	0.909666	0.674	0.548	1
SLC7A8	0.66687	0.907626	0.255	0.161	1
EEF1A1	0.313168	0.906215	0.605	0.419	1
DCAKD	0.613984	0.905929	0.155	0.129	1
MBD2	0.471362	0.905172	0.377	0.29	1
PUS7	0.749769	0.904223	0.181	0.129	1
CWF19L2	0.681199	0.90392	0.386	0.226	1
CYB5D2	0.594964	0.902944	0.156	0.129	1
CCDC171	0.533867	0.90053	0.227	0.161	1
SEPTIN7	0.423174	0.899498	0.562	0.484	1
EML1	0.744821	0.899083	0.448	0.355	1
SENP2	0.714993	0.897978	0.235	0.161	1
NFYC	0.469737	0.896122	0.274	0.129	1
YPEL5	0.613663	0.895621	0.169	0.129	1
RPLP2	1	0.89505	0.384	0.29	1
DHRS3	0.618556	0.893614	0.25	0.226	1
TOX	0.362646	0.893135	0.445	0.29	1
ITPR1	0.446262	0.890014	0.301	0.161	1
GABBR1	0.599193	0.889426	0.149	0.129	1
SMC5	0.307195	0.888412	0.448	0.258	1
ADARB2	1	0.887754	0.268	0.129	1
RAPGEF5	0.442565	0.887303	0.515	0.258	1
KRCC1	0.482364	0.883626	0.227	0.129	1
PACS2	0.707859	0.882085	0.276	0.194	1
TRIM22	0.428312	0.880821	0.31	0.29	1
RPS14	0.585477	0.876103	0.362	0.355	1
LRP12	0.880846	0.875664	0.197	0.161	1
AKT2	0.560842	0.875248	0.211	0.129	1
PRRX1	1	0.87492	0.189	0.129	1
MAVS	0.756192	0.873751	0.231	0.161	1
KIF5B	0.465984	0.873672	0.53	0.355	1
TAGLN2	0.394747	0.872394	0.328	0.226	1
PSMD7	0.758436	0.871295	0.193	0.129	1
RPS11	0.937666	0.870649	0.289	0.194	1
RNF24	1	0.870096	0.17	0.129	1
RSU1	0.399266	0.869138	0.321	0.161	1
NIN	0.765328	0.868694	0.403	0.29	1
CSNK1G1	0.341507	0.867656	0.356	0.161	1
PTPRJ	0.237273	0.86615	0.419	0.323	1
CIRBP	0.506765	0.862082	0.398	0.258	1
ATG4B	0.780874	0.862028	0.214	0.129	1
SAR1B	0.716372	0.860493	0.204	0.129	1
SUGP2	0.456367	0.858156	0.276	0.226	1
AK3	0.653602	0.854834	0.324	0.226	1
GSTK1	0.496079	0.854128	0.182	0.129	1
ARMH4	0.422004	0.853437	0.33	0.29	1
HNRNPC	0.253624	0.853201	0.603	0.419	1
RBBP7	1	0.852972	0.176	0.129	1
SRP54	0.429645	0.852535	0.291	0.226	1
ARID5A	0.632758	0.852293	0.136	0.129	1
TSC2	0.56012	0.852065	0.194	0.129	1
LHFPL2	0.498241	0.851272	0.375	0.29	1
SLC25A27	0.796574	0.850944	0.272	0.226	1
MAP4K2	1	0.84957	0.316	0.29	1
RALGPS2	0.234172	0.847751	0.304	0.194	1
ARL5A	0.602477	0.847237	0.321	0.194	1
GOLIM4	0.452902	0.846682	0.366	0.29	1
STAM2	0.619376	0.844678	0.269	0.161	1
ZYG11B	0.654631	0.84458	0.304	0.194	1
KDM5B	0.470302	0.844376	0.265	0.129	1
FBXL5	0.651087	0.843601	0.356	0.226	1
NOSIP	0.372152	0.843057	0.179	0.129	1
MYO1B	0.473248	0.843048	0.368	0.258	1
LPAR6	0.439963	0.842599	0.342	0.258	1
SIN3A	0.519741	0.842326	0.234	0.129	1
NECTIN2	0.66426	0.841969	0.362	0.258	1
FAM20B	0.687983	0.841793	0.179	0.129	1
RPLP0	0.592816	0.841718	0.286	0.161	1
SPATA1	0.5111	0.841347	0.238	0.194	1
INVS	0.457674	0.841215	0.431	0.29	1
MBOAT2	0.395709	0.840194	0.472	0.226	1
MYL9	0.530114	0.840173	0.207	0.161	1
CNPY2	0.476306	0.839946	0.247	0.129	1
PLPPR4	1	0.836374	0.277	0.226	1
CLPX	0.815478	0.836296	0.219	0.129	1
MDM4	0.33034	0.835112	0.427	0.355	1
IL10RB	1	0.834832	0.275	0.226	1
DYNC2LI1	0.590622	0.834621	0.178	0.161	1
MCMBP	0.719214	0.833317	0.239	0.161	1
SEC11A	0.480857	0.83051	0.264	0.161	1
STRADA	1	0.830305	0.255	0.194	1
HEXA	0.515847	0.829515	0.259	0.194	1
EIF2S2	0.684133	0.825963	0.283	0.129	1
DNAJC10	1	0.825334	0.328	0.258	1
RCOR3	0.473361	0.824614	0.335	0.226	1
RPS12	0.525022	0.823919	0.338	0.258	1
SMURF2	0.483844	0.822827	0.477	0.323	1
FOXO1	0.13862	0.822595	0.646	0.548	1
UCHL3	1	0.822563	0.155	0.129	1
COPS2	0.537068	0.821432	0.209	0.129	1
RPL30	0.453217	0.821023	0.337	0.29	1
ATRN	0.375166	0.820117	0.356	0.258	1
ERGIC2	0.645052	0.82009	0.221	0.129	1
ANKH	0.83112	0.819255	0.466	0.323	1
UFL1	1	0.818982	0.262	0.226	1
ZC3H6	0.906052	0.818274	0.289	0.194	1
SRSF5	0.468909	0.81749	0.484	0.387	1
TCHP	0.779019	0.816962	0.238	0.161	1
ABCC5	0.926438	0.816835	0.201	0.129	1
KLHL23	0.780325	0.816679	0.281	0.161	1
RPL24	0.694177	0.816121	0.275	0.194	1
HDAC7	0.642082	0.815049	0.378	0.226	1
CYBA	1	0.814764	0.197	0.161	1
MIA3	0.65476	0.814418	0.288	0.194	1
RPL11	0.408519	0.81415	0.46	0.419	1
PLEKHM1	0.633715	0.813343	0.146	0.129	1
MIPEP	1	0.81328	0.147	0.129	1
TAMM41	0.541573	0.812438	0.209	0.161	1
FNBP1	0.174439	0.81176	0.511	0.355	1
GFM1	0.821263	0.811607	0.227	0.161	1
PCBP1	0.648455	0.811337	0.231	0.161	1
SRP19	0.705623	0.810067	0.217	0.129	1
DLST	0.501875	0.807333	0.211	0.129	1
CASKIN2	1	0.807289	0.175	0.129	1
ZNF248	0.509999	0.807104	0.273	0.194	1
RETREG3	0.632345	0.806795	0.227	0.129	1
FSCN1	1	0.806593	0.241	0.194	1
TATDN1	0.508521	0.806321	0.199	0.129	1
CLCN3	0.493048	0.804664	0.351	0.226	1
RSAD2	1	0.80386	0.242	0.194	1
TMEM267	0.57801	0.80266	0.164	0.129	1
PTPN21	0.490274	0.801961	0.232	0.194	1
KLHL36	1	0.80194	0.172	0.129	1
SELENOS	0.751134	0.800933	0.226	0.194	1
FGD5	0.416695	0.800833	0.373	0.323	1
RPL12	0.553942	0.800019	0.251	0.161	1
GPD1L	0.690853	0.799489	0.23	0.161	1
GALNT7	0.420002	0.799403	0.256	0.194	1
CD74	0.576656	0.797363	0.18	0.129	1
HPS4	0.645091	0.795259	0.164	0.129	1
SNX19	0.463174	0.795151	0.247	0.194	1
ZNF608	0.353795	0.794372	0.218	0.194	1
MCTP1	0.304071	0.792029	0.257	0.29	1
CAV1	0.483631	0.790527	0.324	0.29	1
BST2	0.952988	0.789593	0.359	0.226	1
IFITM2	0.478472	0.786413	0.262	0.194	1
AGO4	0.640015	0.78571	0.404	0.323	1
SUDS3	0.792692	0.783196	0.211	0.129	1
TFDP2	1	0.782815	0.345	0.226	1
NUAK1	0.833717	0.781271	0.274	0.129	1
ABHD2	0.289482	0.780885	0.442	0.323	1
PIGC	0.915275	0.780253	0.261	0.226	1
TSPAN7	1	0.779245	0.191	0.226	1
SPIRE1	0.59913	0.777934	0.358	0.29	1
RNF10	0.912104	0.777819	0.3	0.226	1
EML4	0.472505	0.777336	0.465	0.387	1
ULK1	0.71453	0.776929	0.167	0.129	1
IFT122	1	0.77528	0.174	0.129	1
ZSWIM8	0.439235	0.774513	0.179	0.129	1
GNL3L	1	0.773961	0.16	0.129	1
SECISBP2	0.542347	0.773909	0.435	0.355	1
CD99	0.410983	0.773605	0.366	0.29	1
SSU72	0.663072	0.77338	0.218	0.129	1
TAGLN	0.602719	0.770254	0.152	0.129	1
TPST1	0.674818	0.770189	0.336	0.258	1
ANKRD10	0.547152	0.769411	0.453	0.323	1
RPL4	1	0.769314	0.235	0.161	1
RBM25	0.473906	0.768698	0.53	0.581	1
GNPTAB	0.609767	0.767717	0.296	0.161	1
EIF4E2	0.700375	0.767612	0.169	0.129	1
DMXL2	0.520466	0.76662	0.173	0.161	1
OS9	0.873656	0.76659	0.213	0.129	1
MT-ND4	0.656367	0.766507	0.438	0.323	1
CD34	0.864052	0.76593	0.348	0.194	1
SERPINH1	1	0.763415	0.225	0.161	1
OTUD7B	0.532759	0.762977	0.332	0.29	1
FHIT	0.240029	0.762953	0.59	0.452	1
DYNC1I1	0.645807	0.762797	0.19	0.129	1
VDAC3	0.578624	0.76263	0.21	0.129	1
CSAD	0.622818	0.761879	0.307	0.226	1
METAP2	0.946615	0.761674	0.297	0.194	1
NSD1	0.619753	0.761155	0.497	0.387	1
EFHD1	1	0.759944	0.188	0.129	1
MRPS6	0.658017	0.759034	0.225	0.161	1
NUMA1	0.326834	0.758027	0.3	0.226	1
PEA15	1	0.757629	0.216	0.161	1
VEGFC	0.630684	0.756513	0.177	0.129	1
JMY	0.618919	0.754355	0.276	0.194	1
HNRNPK	0.92717	0.753475	0.417	0.323	1
RNF111	0.557905	0.752304	0.456	0.355	1
MAGI1	0.334662	0.752077	0.68	0.645	1
STRBP	0.641717	0.75174	0.295	0.258	1
PKNOX1	0.824008	0.751473	0.192	0.161	1
GRN	0.694384	0.75122	0.189	0.129	1
PGS1	0.495048	0.750424	0.203	0.129	1
RNPS1	0.551783	0.749951	0.268	0.194	1
MICALL1	1	0.747558	0.149	0.129	1
MFSD4B	0.624493	0.746691	0.373	0.258	1
ZNF43	0.599911	0.745477	0.254	0.194	1
MARCKS	1	0.74315	0.138	0.129	1
PLA2G12A	0.742021	0.742729	0.157	0.129	1
ATE1	0.433586	0.742188	0.409	0.323	1
ATP5PB	0.644288	0.741978	0.185	0.129	1
ZBED4	0.613749	0.74178	0.156	0.129	1
ZFP14	1	0.741264	0.181	0.129	1
EIF3F	1	0.741195	0.204	0.161	1
ADGRL1	0.506794	0.741135	0.232	0.129	1
P4HB	1	0.740308	0.225	0.161	1
ACTB	0.331684	0.740168	0.589	0.613	1
ARHGDIB	1	0.740088	0.139	0.129	1
TNS3	0.735934	0.739639	0.243	0.129	1
CDC14B	0.579629	0.739149	0.23	0.161	1
SRSF3	0.518402	0.738975	0.334	0.194	1
RNF8	1	0.737973	0.181	0.129	1
BRD7	0.693819	0.737953	0.274	0.129	1
ATF2	0.381166	0.737539	0.388	0.323	1
EFL1	0.804903	0.735729	0.13	0.129	1
ATXN2	0.443875	0.735315	0.591	0.516	1
NPM1	0.725978	0.735179	0.271	0.161	1
RPL41	0.408804	0.734025	0.455	0.452	1
KRR1	0.587553	0.733894	0.181	0.129	1
GPBP1	0.26705	0.730552	0.531	0.387	1
RANBP17	0.876448	0.728717	0.439	0.258	1
HEATR5A	1	0.728475	0.241	0.226	1
UBA5	1	0.727988	0.155	0.129	1
NR2F1	0.808124	0.726381	0.256	0.161	1
TSNAX	0.454074	0.726301	0.289	0.161	1
ZNF100	0.522664	0.726023	0.161	0.161	1
IK	1	0.725828	0.193	0.129	1
INKA2	1	0.724185	0.189	0.129	1
STX2	0.723256	0.723686	0.186	0.129	1
RTN4	0.908405	0.723287	0.501	0.419	1
MIB1	0.448333	0.722903	0.383	0.258	1
TRIP4	0.651199	0.721722	0.225	0.129	1
USP3	0.420104	0.721681	0.447	0.323	1
SAMD4B	0.479311	0.721396	0.295	0.29	1
ZNF189	0.475075	0.721178	0.17	0.161	1
RGS5	1	0.720987	0.395	0.258	1
BCAM	0.720782	0.719538	0.205	0.161	1
ACLY	1	0.716936	0.166	0.129	1
CRLF3	0.390176	0.716427	0.3	0.258	1
TBC1D16	0.627531	0.715671	0.221	0.194	1
FKBP15	0.872449	0.715131	0.216	0.129	1
KIZ	1	0.714742	0.213	0.194	1
HLA-B	0.276462	0.713925	0.587	0.548	1
KSR1	0.520034	0.710925	0.234	0.161	1
ATP5F1C	0.702134	0.710506	0.245	0.129	1
LCLAT1	0.398556	0.709335	0.265	0.226	1
CCDC14	0.761108	0.706811	0.272	0.226	1
MKRN1	1	0.705446	0.175	0.129	1
NALCN	0.626186	0.70508	0.135	0.129	1
HP1BP3	0.508655	0.704891	0.492	0.419	1
ULK2	1	0.701608	0.255	0.161	1
RANBP2	0.326334	0.700731	0.376	0.323	1
NME7	0.552391	0.700342	0.216	0.194	1
ARPC1A	0.47355	0.699721	0.288	0.226	1
TMEM41B	0.489945	0.699575	0.267	0.194	1
LNPK	0.910278	0.69807	0.201	0.129	1
DHX30	0.44959	0.696351	0.22	0.161	1
RAD21	0.767528	0.695246	0.337	0.29	1
ZDHHC7	1	0.693644	0.195	0.129	1
RPL10	0.414953	0.690503	0.5	0.484	1
BTBD9	0.330849	0.690237	0.608	0.419	1
GOLGA8B	0.634136	0.689985	0.157	0.129	1
THSD1	1	0.687843	0.25	0.194	1
GTF3C2	1	0.686795	0.182	0.129	1
APC	0.230156	0.686764	0.365	0.355	1
AGPS	0.690821	0.686173	0.266	0.161	1
FAM204A	0.605848	0.686009	0.249	0.129	1
ELL2	0.30805	0.685809	0.365	0.29	1
SEPTIN10	0.843649	0.68552	0.248	0.194	1
COL4A5	0.252689	0.683248	0.168	0.129	1
CSTF3	0.534109	0.682986	0.25	0.161	1
DZIP3	1	0.681901	0.164	0.129	1
HNRNPH3	0.436047	0.681356	0.358	0.258	1
PIGN	0.687354	0.680671	0.254	0.161	1
MYL6	0.431532	0.679753	0.465	0.419	1
TLN1	0.490751	0.679273	0.34	0.29	1
SEM1	0.802188	0.679188	0.33	0.226	1
RPL7A	0.537391	0.678135	0.341	0.29	1
CX3CL1	0.548549	0.677898	0.206	0.194	1
BASP1	1	0.677464	0.211	0.194	1
RANBP10	0.726367	0.677208	0.219	0.161	1
RFTN2	0.340295	0.676566	0.399	0.355	1
SYNRG	0.366829	0.676043	0.395	0.258	1
MTREX	0.537947	0.673615	0.373	0.323	1
AGO3	0.391054	0.673277	0.518	0.387	1
EEF2	0.738966	0.672894	0.299	0.194	1
VPS39	0.574561	0.67214	0.25	0.194	1
MYO10	0.259824	0.671453	0.653	0.581	1
RPL28	1	0.671337	0.398	0.323	1
SS18L1	1	0.671114	0.169	0.129	1
REV3L	0.171007	0.670889	0.565	0.548	1
OSTF1	0.601043	0.669194	0.243	0.226	1
VWA1	1	0.668096	0.213	0.161	1
SERF2	0.513017	0.667817	0.381	0.258	1
SLC3A2	1	0.667446	0.373	0.258	1
FAM168A	0.311805	0.666876	0.355	0.226	1
ZNF565	0.70465	0.666718	0.214	0.129	1
DYNC1H1	0.288765	0.665707	0.535	0.516	1
PITPNC1	0.619122	0.665592	0.554	0.548	1
SHE	0.337658	0.664357	0.282	0.258	1
OFD1	0.732382	0.663091	0.275	0.194	1
TMEM106B	0.899532	0.662623	0.23	0.161	1
LASP1	0.869988	0.66252	0.222	0.161	1
TMA7	0.681933	0.662174	0.26	0.194	1
SLC23A2	0.575813	0.662137	0.32	0.29	1
CYFIP1	0.57126	0.661159	0.454	0.387	1
RPL35A	0.699569	0.660996	0.279	0.258	1
APOOL	0.849283	0.660485	0.185	0.129	1
RAB5C	0.759628	0.660112	0.244	0.161	1
ELAVL1	0.515278	0.659187	0.248	0.194	1
LAPTM4A	1	0.656418	0.385	0.323	1
UBB	1	0.656122	0.194	0.129	1
ERP44	0.383784	0.654718	0.346	0.258	1
ATP5MC2	1	0.654338	0.221	0.161	1
KIF1B	0.394601	0.654292	0.539	0.452	1
SOD2	0.488913	0.653338	0.373	0.226	1
TRIM26	0.619331	0.653193	0.182	0.161	1
KDM7A	0.551858	0.653162	0.404	0.29	1
CDK14	0.604706	0.652988	0.301	0.194	1
NAA16	0.807295	0.652107	0.254	0.226	1
TULP4	0.424492	0.651695	0.382	0.226	1
CPLANE1	0.630825	0.651315	0.431	0.323	1
TFCP2	0.898106	0.648544	0.438	0.355	1
MT-CO1	0.493306	0.648331	0.53	0.419	1
CCSER2	0.836106	0.648144	0.626	0.71	1
RIC8B	0.588307	0.648137	0.257	0.194	1
SLC39A9	0.552204	0.647708	0.222	0.129	1
RTN1	0.419774	0.647437	0.374	0.258	1
B2M	0.163052	0.646378	0.735	0.839	1
RB1CC1	0.473296	0.64609	0.486	0.419	1
ELP3	0.810167	0.644062	0.219	0.194	1
SFI1	1	0.644009	0.211	0.161	1
RPS3	0.5735	0.643641	0.341	0.29	1
ZNF44	0.531936	0.642346	0.296	0.226	1
QSER1	0.533999	0.64229	0.275	0.161	1
CALD1	0.177169	0.640418	0.663	0.548	1
RPS16	0.895822	0.639772	0.318	0.226	1
TNFRSF1A	0.564712	0.639465	0.231	0.161	1
GCC2	0.596885	0.639334	0.373	0.258	1
NUP155	1	0.639178	0.16	0.129	1
UEVLD	0.840343	0.638003	0.18	0.161	1
SDHD	0.931421	0.637973	0.183	0.129	1
VCL	0.834871	0.637701	0.536	0.484	1
ABI2	0.603865	0.636702	0.439	0.355	1
ATP8A1	1	0.636513	0.225	0.226	1
PRKD1	0.783785	0.636294	0.463	0.258	1
KIF1C	0.849972	0.634132	0.188	0.129	1
GALNT2	0.623579	0.633506	0.328	0.258	1
RPS20	0.896938	0.633358	0.239	0.194	1
ATG4C	1	0.633264	0.209	0.194	1
PRMT2	0.396101	0.632456	0.526	0.484	1
USP36	1	0.632421	0.203	0.161	1
ZNF521	0.465845	0.632163	0.349	0.194	1
MTX2	0.513302	0.632144	0.233	0.161	1
SELENOP	1	0.632049	0.273	0.194	1
FBXO22	0.576911	0.630875	0.205	0.129	1
IRF2	0.46715	0.630392	0.284	0.226	1
SEC23IP	0.50848	0.630368	0.22	0.129	1
CHD4	0.820155	0.630007	0.308	0.226	1
ORC5	0.612229	0.62932	0.212	0.226	1
ACTR10	0.570905	0.629034	0.291	0.161	1
SSR1	0.387683	0.628963	0.242	0.161	1
UBN1	0.488033	0.628271	0.313	0.258	1
TAOK3	0.471422	0.627608	0.442	0.387	1
LACTB	0.728568	0.626675	0.136	0.129	1
CHST11	0.628613	0.626464	0.359	0.226	1
POU2F1	0.415642	0.625695	0.486	0.323	1
PHLPP1	0.872723	0.624855	0.546	0.581	1
UBAP2L	0.591755	0.623428	0.262	0.194	1
ANKRD36B	0.54572	0.623209	0.243	0.194	1
ZSWIM7	0.864454	0.620367	0.159	0.129	1
CERK	1	0.62012	0.254	0.129	1
TANK	0.509033	0.619854	0.463	0.355	1
MPHOSPH9	0.862679	0.619418	0.189	0.161	1
VAPB	0.536888	0.619266	0.263	0.194	1
TSHZ3	0.636029	0.617876	0.149	0.129	1
PMF1	1	0.617846	0.183	0.161	1
UBE2V2	1	0.617602	0.198	0.161	1
N4BP2L1	0.792338	0.617371	0.234	0.161	1
ZNF717	1	0.616983	0.169	0.129	1
IPO11	0.453156	0.6169	0.2	0.129	1
RPS3A	0.595851	0.616887	0.321	0.226	1
RNF130	0.453946	0.616732	0.532	0.419	1
RAF1	0.422554	0.61622	0.396	0.29	1
KAT6B	0.876768	0.616126	0.425	0.323	1
EIF2S3	0.60549	0.615595	0.258	0.161	1
SPATA6	0.369508	0.615477	0.264	0.226	1
GRID2	0.590496	0.615286	0.269	0.323	1
FBXO42	0.697658	0.614776	0.354	0.258	1
MAP4K3	0.428174	0.614388	0.623	0.548	1
FOCAD	0.494961	0.613528	0.459	0.387	1
DNMT1	0.814637	0.613319	0.189	0.129	1
MADD	0.65272	0.613109	0.197	0.129	1
SP110	0.444705	0.613047	0.275	0.226	1
RBM41	0.700513	0.612211	0.205	0.161	1
PHF21A	0.331465	0.610587	0.477	0.419	1
GPD2	0.683013	0.609546	0.301	0.226	1
PRXL2A	1	0.609111	0.324	0.226	1
LGALS3	0.809612	0.607704	0.152	0.129	1
MAPK1	0.359576	0.606747	0.443	0.387	1
RPL14	0.590668	0.605695	0.308	0.258	1
SCMH1	0.580032	0.605272	0.427	0.419	1
PTCD3	0.693065	0.605094	0.226	0.129	1
RTN3	0.679305	0.604912	0.228	0.258	1
NUP58	0.78973	0.604321	0.296	0.258	1
AGAP3	0.766265	0.603431	0.302	0.226	1
ZNF197	0.748249	0.603367	0.189	0.129	1
ZNF532	0.69684	0.602758	0.467	0.355	1
PRPF3	0.524912	0.601959	0.226	0.226	1
SARNP	0.575648	0.601817	0.341	0.226	1
ORMDL1	0.58427	0.601765	0.283	0.258	1
CCDC141	1	0.601644	0.319	0.226	1
RPL27	1	0.600282	0.211	0.161	1
RBM27	0.683933	0.599286	0.338	0.194	1
AAK1	0.255766	0.598284	0.606	0.548	1
CBX3	1	0.597492	0.217	0.129	1
IMMP1L	0.618894	0.59626	0.294	0.129	1
TMED5	0.662908	0.594697	0.173	0.129	1
NRDC	0.563794	0.594362	0.433	0.355	1
MAP4K4	0.327473	0.594216	0.642	0.548	1
CC2D2B	0.529842	0.594213	0.253	0.129	1
PRKRIP1	0.483986	0.594061	0.364	0.323	1
TBC1D20	0.851658	0.593832	0.195	0.194	1
PEBP1	0.671268	0.592895	0.157	0.129	1
RPLP1	0.628931	0.592674	0.392	0.387	1
KNOP1	0.485784	0.592536	0.194	0.129	1
LIMS1	0.728859	0.592423	0.446	0.419	1
NDUFV1	0.630242	0.592008	0.206	0.161	1
METTL14	0.909701	0.591786	0.188	0.129	1
GOLM1	0.570183	0.591637	0.27	0.194	1
AIDA	0.820117	0.590951	0.238	0.129	1
SAFB	0.459346	0.590773	0.301	0.258	1
CD320	0.723626	0.590718	0.357	0.29	1
SEC23A	0.586239	0.59069	0.362	0.194	1
HIVEP3	0.56041	0.590097	0.424	0.258	1
PBRM1	0.323204	0.587124	0.491	0.419	1
CASK	0.337373	0.586308	0.426	0.419	1
TBC1D14	0.522427	0.58614	0.198	0.129	1
MAT2A	0.878491	0.585965	0.214	0.129	1
ZNF235	0.705225	0.583324	0.229	0.194	1
CSNK1G3	0.356548	0.583033	0.366	0.323	1
NUMB	0.370286	0.582883	0.558	0.516	1
GULP1	0.680931	0.582782	0.356	0.258	1
LMO2	0.632692	0.582691	0.441	0.419	1
PFKL	0.5445	0.582373	0.26	0.194	1
KLF13	1	0.581374	0.292	0.194	1
ABCA9	1	0.58102	0.185	0.194	1
TXNDC12	0.70493	0.580801	0.162	0.129	1
KANK1	0.356411	0.580176	0.445	0.387	1
PSMD13	1	0.57993	0.198	0.129	1
ADAMTS9	0.240994	0.579881	0.32	0.355	1
STAT1	0.540427	0.57972	0.37	0.387	1
R3HDM1	0.465096	0.57955	0.408	0.419	1
NDUFB9	0.922205	0.579531	0.205	0.194	1
SYNCRIP	0.505509	0.578884	0.307	0.258	1
GANAB	0.792788	0.578628	0.214	0.161	1
TIPRL	0.474549	0.578458	0.176	0.129	1
UIMC1	0.678487	0.578113	0.349	0.29	1
ADIRF	0.358288	0.578092	0.3	0.323	1
GTF2I	0.671858	0.578007	0.6	0.548	1
CASC3	0.647402	0.577944	0.259	0.194	1
MGP	0.596423	0.577819	0.122	0.129	1
ST3GAL2	0.430432	0.575852	0.205	0.129	1
PDK3	1	0.575503	0.122	0.129	1
MAP2K2	1	0.575438	0.194	0.129	1
HMCN1	0.448489	0.574833	0.384	0.323	1
PHLDB1	0.620279	0.574769	0.317	0.226	1
PHLPP2	0.559416	0.573373	0.218	0.194	1
MINK1	0.61496	0.57332	0.287	0.226	1
ARPC1B	0.592981	0.572366	0.299	0.226	1
PPP1R2	0.626616	0.571579	0.269	0.194	1
SEC31A	0.403899	0.571092	0.408	0.387	1
EPB41L3	0.737795	0.570898	0.171	0.194	1
SEC62	0.643757	0.570724	0.451	0.419	1
CTTN	0.448409	0.570147	0.323	0.226	1
TRRAP	0.457683	0.570131	0.388	0.29	1
STXBP3	0.685038	0.570088	0.274	0.226	1
RPS15	0.742574	0.569608	0.314	0.194	1
HNRNPD	0.507723	0.569027	0.422	0.29	1
ZNF562	0.520828	0.568667	0.226	0.161	1
RRP1B	0.815652	0.567896	0.252	0.194	1
VOPP1	0.733027	0.565435	0.407	0.226	1
SEPTIN2	0.460936	0.56525	0.496	0.452	1
AP3D1	0.907409	0.56395	0.239	0.194	1
DCTN2	0.81745	0.562589	0.228	0.161	1
NUCB1	1	0.562089	0.232	0.194	1
BMP2K	0.446021	0.561635	0.47	0.387	1
ZNF445	0.6014	0.561633	0.193	0.161	1
HSPA4	0.649774	0.560418	0.246	0.258	1
VCP	0.590928	0.560404	0.348	0.29	1
PNISR	0.794473	0.560246	0.631	0.516	1
SF3A3	0.625488	0.559171	0.173	0.129	1
TM4SF18	0.765033	0.55914	0.303	0.29	1
NEK3	0.547054	0.558516	0.362	0.258	1
LRRC8B	1	0.557924	0.216	0.194	1
FBXL4	0.32467	0.557921	0.29	0.258	1
TUG1	0.526818	0.557156	0.329	0.323	1
MRPS5	0.529843	0.556732	0.24	0.194	1
ZFYVE26	0.678517	0.555903	0.138	0.129	1
IWS1	0.73677	0.554796	0.35	0.323	1
MAP4K5	0.424954	0.554729	0.48	0.484	1
GABARAPL2	0.707896	0.554417	0.163	0.129	1
IFI44L	0.728851	0.553149	0.541	0.516	1
PTBP2	0.488655	0.552125	0.525	0.419	1
RPL37	0.635222	0.552119	0.322	0.29	1
UCK2	0.515456	0.552001	0.197	0.129	1
ZBTB7A	1	0.551733	0.267	0.161	1
HSPA5	0.58869	0.551497	0.216	0.194	1
ITPR2	0.292882	0.551196	0.516	0.419	1
LARP1	0.569995	0.550608	0.336	0.29	1
ARHGEF6	0.339134	0.550522	0.226	0.129	1
SEC24A	0.585276	0.550271	0.195	0.129	1
DGCR2	0.875501	0.549779	0.25	0.194	1
LARP7	0.466257	0.548669	0.238	0.194	1
SMNDC1	0.890025	0.546957	0.17	0.129	1
TMEM117	0.75854	0.54609	0.361	0.258	1
CDC16	0.544021	0.544684	0.251	0.194	1
EPN1	1	0.54364	0.194	0.161	1
COMMD7	0.610506	0.543285	0.199	0.161	1
ARID4A	0.406502	0.543117	0.344	0.258	1
HSPD1	0.690374	0.542056	0.267	0.258	1
MID1	0.751545	0.541491	0.222	0.226	1
CDK5RAP2	0.538948	0.541181	0.291	0.258	1
TEX2	0.826212	0.540016	0.167	0.129	1
MLEC	1	0.539009	0.269	0.161	1
LGALS1	1	0.538583	0.224	0.194	1
RPS13	0.712161	0.53798	0.278	0.258	1
RPS26	0.62481	0.537745	0.312	0.258	1
GUK1	0.795173	0.536913	0.252	0.226	1
ZMYM4	0.392759	0.536881	0.508	0.484	1
NUDT9	1	0.536409	0.174	0.129	1
PMEPA1	0.970964	0.535917	0.252	0.129	1
TES	0.68715	0.533992	0.2	0.129	1
SPATS2L	0.400867	0.532457	0.454	0.419	1
CAAP1	0.576877	0.531097	0.207	0.129	1
RNPC3	0.61257	0.530643	0.356	0.29	1
STRAP	0.423699	0.530133	0.235	0.129	1
RNF114	1	0.529273	0.21	0.161	1
PNPLA8	0.496157	0.528029	0.312	0.226	1
DAG1	1	0.527589	0.204	0.129	1
TMEM131	0.41788	0.527425	0.463	0.452	1
RFFL	0.929419	0.527085	0.236	0.226	1
ALCAM	0.356649	0.527032	0.263	0.226	1
MOB2	0.346501	0.526909	0.228	0.194	1
TAFA5	0.794235	0.52652	0.127	0.129	1
SELENOW	0.643256	0.525218	0.286	0.194	1
UBXN4	0.202074	0.524446	0.466	0.484	1
SLMAP	0.322265	0.52433	0.471	0.419	1
HIP1R	0.488528	0.523068	0.271	0.161	1
CNIH4	0.716443	0.522929	0.15	0.129	1
GALK2	0.367516	0.522701	0.272	0.226	1
GPR107	0.688717	0.521717	0.286	0.258	1
GKAP1	0.370975	0.520706	0.181	0.161	1
ZNF644	0.459656	0.519288	0.53	0.516	1
AIG1	0.771814	0.518695	0.351	0.226	1
C4orf3	0.374221	0.51806	0.23	0.226	1
SPTLC2	0.56631	0.517549	0.412	0.29	1
LYN	1	0.517054	0.248	0.161	1
ACADVL	0.786142	0.516845	0.218	0.194	1
GCN1	1	0.516063	0.163	0.161	1
LDAH	0.476191	0.515646	0.204	0.129	1
ANKRD13C	0.81492	0.515014	0.365	0.258	1
SLC12A6	0.636888	0.514947	0.382	0.323	1
ZMYND8	0.73485	0.514267	0.516	0.516	1
WASF3	0.786465	0.513894	0.181	0.129	1
ANO6	0.460074	0.513452	0.363	0.258	1
SLC16A2	0.637764	0.513124	0.326	0.226	1
ZNF655	0.596393	0.512961	0.246	0.194	1
ZRANB1	0.902624	0.512876	0.257	0.194	1
SLCO1A2	0.0252466	0.512706	0.484	0.516	1
GOLGA3	0.573297	0.512571	0.213	0.161	1
PRPF6	0.646245	0.512537	0.235	0.161	1
RAB13	1	0.512476	0.157	0.129	1
FRMD8	1	0.512461	0.162	0.129	1
DAAM2	1	0.512383	0.272	0.194	1
ZKSCAN8	1	0.512095	0.135	0.129	1
CEP57	0.64283	0.51189	0.285	0.161	1
EEA1	0.572144	0.51067	0.432	0.29	1
CRY2	1	0.510078	0.191	0.161	1
PMPCB	0.639028	0.50924	0.225	0.194	1
PEPD	0.653584	0.50817	0.177	0.129	1
SPECC1	0.544086	0.507761	0.399	0.226	1
TK2	1	0.507228	0.172	0.129	1
RNMT	0.129393	0.506554	0.302	0.226	1
ENG	0.369899	0.505859	0.53	0.516	1
EAPP	1	0.505303	0.214	0.129	1
MIDN	1	0.504459	0.23	0.194	1
TP53BP1	1	0.503409	0.258	0.258	1
NSUN6	0.39503	0.502951	0.344	0.29	1
ZNF585B	1	0.502884	0.192	0.161	1
TPP2	1	0.502831	0.341	0.226	1
FBXO28	0.648853	0.502628	0.274	0.194	1
CDH6	1	0.502226	0.288	0.161	1
FAM169A	0.669202	0.50145	0.102	0.129	1
SAFB2	1	0.501345	0.251	0.29	1
MROH1	1	0.501204	0.2	0.129	1
RPL15	0.905319	0.50048	0.337	0.323	1
RASA1	0.379109	0.499506	0.526	0.548	1
RBMX	0.428726	0.498111	0.394	0.29	1
JAKMIP2	0.613986	0.497843	0.145	0.129	1
TAOK1	0.13111	0.497465	0.55	0.419	1
PEAK1	0.317861	0.497152	0.579	0.516	1
SH3TC1	0.67122	0.496467	0.145	0.129	1
GARNL3	0.692112	0.495963	0.276	0.226	1
APLP2	0.676796	0.495793	0.409	0.387	1
PDCD6IP	0.413467	0.495653	0.473	0.452	1
DCAF1	0.672747	0.495376	0.207	0.226	1
HDAC4	0.419171	0.494108	0.411	0.323	1
SHTN1	0.986107	0.493816	0.151	0.194	1
TPM4	0.272713	0.493106	0.476	0.452	1
PFKFB3	1	0.492964	0.215	0.194	1
ALPL	0.0310803	0.492964	0.272	0.226	1
FAM13A	1	0.491913	0.312	0.258	1
ADD3	0.648223	0.491872	0.352	0.258	1
TUT7	0.624044	0.491671	0.314	0.29	1
SP140L	0.5615	0.491524	0.179	0.129	1
IGFBP7	0.0505773	0.491502	0.717	0.774	1
PSMG4	0.43437	0.491426	0.22	0.161	1
ACVR2A	0.902116	0.490736	0.275	0.258	1
RBCK1	1	0.489099	0.204	0.194	1
SREBF2	0.775155	0.488913	0.392	0.419	1
PAK4	1	0.48735	0.189	0.194	1
ZCCHC17	0.552855	0.487042	0.271	0.129	1
HMGN1	0.464492	0.485769	0.306	0.29	1
SELENOO	0.541896	0.485408	0.204	0.161	1
SEPTIN11	0.44724	0.485174	0.389	0.258	1
IFT140	0.276822	0.485149	0.244	0.161	1
ARHGAP5	0.649721	0.485128	0.305	0.226	1
RIPOR1	0.805846	0.485077	0.242	0.226	1
ICE2	0.713417	0.484954	0.25	0.194	1
DST	0.398881	0.484257	0.461	0.484	1
ZDHHC20	0.447723	0.483732	0.359	0.226	1
CLK4	0.642873	0.481833	0.21	0.194	1
DIP2B	0.379419	0.481549	0.554	0.548	1
ZNF484	0.747032	0.481024	0.117	0.129	1
TAFA2	1	0.480934	0.183	0.226	1
SERTAD2	0.483427	0.480906	0.242	0.258	1
FBXO31	0.777703	0.478018	0.22	0.161	1
NIPBL	0.971931	0.477594	0.665	0.581	1
TXNDC9	0.731775	0.476188	0.147	0.129	1
BCKDHB	0.669918	0.475035	0.309	0.226	1
RIPOR2	0.422854	0.474663	0.206	0.194	1
TBC1D10A	1	0.474067	0.138	0.161	1
PROM1	0.22549	0.473274	0.278	0.29	1
PPP1R12C	1	0.473164	0.187	0.161	1
DCLK2	0.798325	0.471254	0.475	0.419	1
PSIP1	1	0.470545	0.285	0.258	1
MAST2	0.709193	0.470309	0.251	0.194	1
TRAK2	0.7025	0.470236	0.293	0.258	1
RBL2	1	0.470222	0.341	0.29	1
RPL35	0.641256	0.469411	0.284	0.161	1
SEH1L	0.314728	0.46849	0.131	0.129	1
CYYR1	0.805799	0.46831	0.477	0.419	1
IP6K1	0.521649	0.46779	0.334	0.258	1
BEND7	0.520182	0.467169	0.242	0.161	1
MAPK14	0.709273	0.467117	0.35	0.29	1
UQCR11	1	0.466714	0.171	0.161	1
YME1L1	0.400077	0.466653	0.376	0.355	1
HSPA8	0.490006	0.466392	0.209	0.129	1
SERBP1	0.463995	0.464712	0.35	0.29	1
RNF217	0.842599	0.463768	0.341	0.226	1
NAA25	0.555713	0.463429	0.308	0.161	1
MYO18A	1	0.463062	0.171	0.129	1
TAF1D	0.692917	0.463031	0.37	0.323	1
CREB3L2	0.629825	0.462401	0.231	0.194	1
NDUFB2	0.647932	0.462255	0.152	0.129	1
BMPR2	0.360523	0.461586	0.762	0.71	1
AGPAT4	0.531379	0.461246	0.319	0.29	1
LIPA	0.585442	0.461209	0.264	0.226	1
DDX21	0.456159	0.460824	0.257	0.226	1
PRPF38B	0.736223	0.459968	0.279	0.258	1
SRGAP2B	0.139301	0.458723	0.529	0.548	1
NT5C3A	0.530605	0.458651	0.293	0.258	1
CLIP2	0.329949	0.458335	0.252	0.226	1
TTC3	0.0849334	0.45785	0.451	0.484	1
MICU3	0.360395	0.457717	0.357	0.258	1
SYNJ2	0.452053	0.457377	0.282	0.258	1
ASB3	0.344848	0.456154	0.466	0.355	1
ATF7IP	0.606496	0.455801	0.444	0.452	1
GOLGA1	0.559167	0.455269	0.242	0.29	1
HIPK2	0.33912	0.455055	0.541	0.484	1
EIF2AK2	0.443226	0.454599	0.492	0.419	1
REV1	0.403515	0.454566	0.396	0.355	1
SLC38A6	0.82121	0.45309	0.219	0.161	1
RABGAP1L	0.960286	0.452543	0.701	0.677	1
IL13RA1	0.458624	0.451985	0.364	0.226	1
ANKRD26	0.73315	0.451927	0.297	0.258	1
PRKD3	0.440338	0.451015	0.454	0.452	1
GDAP2	1	0.450886	0.193	0.194	1
SLC36A4	0.717986	0.450061	0.213	0.194	1
RSPRY1	0.414822	0.449912	0.254	0.226	1
YAP1	0.56285	0.449329	0.4	0.419	1
TFEB	1	0.449085	0.222	0.161	1
CMIP	0.294529	0.448994	0.428	0.29	1
PTGES3	0.609218	0.448656	0.361	0.29	1
YTHDF3	0.871873	0.447324	0.312	0.29	1
NPLOC4	0.422834	0.446657	0.304	0.194	1
TPT1	0.343748	0.446131	0.476	0.548	1
TECPR2	0.843873	0.446084	0.303	0.226	1
HGSNAT	0.429029	0.444424	0.441	0.419	1
TAF15	0.297323	0.443967	0.544	0.387	1
KTN1	0.273132	0.443955	0.665	0.645	1
PIK3R4	0.702728	0.443588	0.151	0.129	1
ARHGAP23	1	0.443477	0.216	0.161	1
LRP6	0.874167	0.443176	0.381	0.29	1
NAA60	1	0.443169	0.139	0.129	1
TRAPPC8	0.54741	0.443033	0.338	0.258	1
KPNA6	0.315838	0.442857	0.315	0.29	1
TRPC4AP	0.603289	0.442777	0.42	0.355	1
MT-ND2	1	0.441711	0.324	0.129	1
SNRNP70	0.592413	0.441391	0.444	0.419	1
AMD1	1	0.440797	0.205	0.194	1
RPL17	0.709716	0.439689	0.329	0.323	1
XXYLT1	0.480335	0.439368	0.263	0.161	1
TAF4	0.729281	0.438925	0.155	0.129	1
NFKB1	0.452015	0.438375	0.356	0.29	1
FUBP3	0.682842	0.438293	0.296	0.161	1
PARP4	0.634237	0.437612	0.339	0.258	1
PELI2	0.367653	0.437485	0.416	0.387	1
TSPAN4	0.667412	0.437398	0.213	0.129	1
MORF4L1	0.427461	0.437294	0.432	0.419	1
TFPI	0.356498	0.436855	0.292	0.129	1
PLXNA2	0.895992	0.436756	0.534	0.516	1
CDK11B	0.789756	0.436572	0.177	0.194	1
CREB1	0.722179	0.436266	0.407	0.323	1
MMS19	0.625588	0.43589	0.224	0.161	1
RPL10A	0.608279	0.434323	0.268	0.194	1
ROCK1	0.61416	0.432914	0.556	0.516	1
DAAM1	0.365586	0.432188	0.422	0.355	1
FBXO38	0.827306	0.431328	0.273	0.194	1
ACTR3	0.854988	0.431163	0.4	0.323	1
TTC14	0.686971	0.431159	0.375	0.258	1
MTDH	0.617779	0.431054	0.506	0.452	1
PHTF2	0.662992	0.430158	0.25	0.194	1
PDCD6	0.380309	0.428995	0.286	0.258	1
RO60	0.394375	0.428372	0.313	0.323	1
DEGS1	1	0.42792	0.151	0.129	1
RPL29	0.718155	0.427907	0.277	0.226	1
UBE3D	1	0.427831	0.229	0.161	1
FAM43A	0.731464	0.42757	0.206	0.129	1
RABEPK	1	0.426726	0.119	0.129	1
ZNF133	1	0.425498	0.173	0.161	1
RTTN	1	0.425367	0.235	0.194	1
PRPSAP2	0.412397	0.425231	0.187	0.161	1
NEMF	0.474438	0.424922	0.475	0.452	1
MAP3K4	0.554709	0.42482	0.327	0.226	1
DDX42	1	0.424707	0.303	0.29	1
RPS27L	0.890599	0.424501	0.197	0.161	1
IFNGR2	0.615424	0.424341	0.411	0.419	1
PPP3CA	0.191716	0.424319	0.691	0.613	1
MAN2C1	0.44118	0.423966	0.208	0.194	1
PSMC2	0.688714	0.423731	0.183	0.129	1
DOCK10	0.186445	0.423108	0.194	0.161	1
LSM14A	0.280637	0.422823	0.514	0.452	1
MAPK6	0.591973	0.422312	0.345	0.355	1
NAP1L4	0.658913	0.421519	0.447	0.387	1
SF1	0.434781	0.420847	0.476	0.452	1
DNAJC24	0.743962	0.419886	0.209	0.194	1
CASP8AP2	0.420612	0.419637	0.232	0.129	1
SEC16A	0.801017	0.41944	0.175	0.194	1
BGN	1	0.419209	0.217	0.129	1
NFATC2IP	0.826325	0.418856	0.253	0.194	1
MAP3K13	0.465961	0.418315	0.28	0.194	1
ANKRD36C	0.935093	0.418288	0.409	0.387	1
RAB5B	1	0.418138	0.174	0.161	1
AUTS2	0.412585	0.418006	0.854	0.871	1
CD47	0.405309	0.417646	0.287	0.226	1
ANKRA2	1	0.417566	0.169	0.161	1
CMAS	0.919667	0.416916	0.116	0.129	1
PRKCE	0.387135	0.416373	0.55	0.516	1
YTHDF2	0.670341	0.415808	0.232	0.161	1
TTC21B	0.788468	0.415752	0.285	0.226	1
FNTB	0.329799	0.415734	0.146	0.129	1
ARHGAP27	0.843844	0.414065	0.168	0.129	1
ROCK2	0.538896	0.413315	0.527	0.484	1
PRR14L	0.655831	0.413083	0.288	0.194	1
CLEC2D	1	0.412881	0.208	0.161	1
RPS27	0.822125	0.412647	0.379	0.258	1
HIF1A	0.783172	0.412301	0.385	0.452	1
SRFBP1	0.456881	0.411898	0.237	0.226	1
MED15	0.665133	0.411859	0.316	0.258	1
HIBCH	0.851223	0.411464	0.41	0.387	1
ZRANB2	0.408024	0.411276	0.531	0.516	1
HNRNPA3	0.503775	0.41055	0.486	0.484	1
VAMP5	0.554784	0.410505	0.23	0.129	1
ANXA11	0.394406	0.410498	0.224	0.194	1
MED4	0.725686	0.410107	0.297	0.161	1
CNOT8	0.831231	0.409693	0.302	0.258	1
PDE5A	1	0.409223	0.317	0.194	1
PPP4R2	0.441743	0.409151	0.362	0.323	1
LIN7A	1	0.408491	0.155	0.129	1
YBX1	0.533501	0.407972	0.281	0.29	1
PDGFRB	0.777456	0.407685	0.249	0.129	1
EIF4A2	0.121532	0.407539	0.4	0.323	1
ATP6V1A	1	0.406691	0.302	0.29	1
PACS1	0.78789	0.406	0.431	0.355	1
LRFN5	0.569516	0.405615	0.126	0.226	1
HIGD1B	1	0.405471	0.216	0.129	1
NQO2	0.905846	0.404238	0.139	0.129	1
RUNX1T1	0.31911	0.403994	0.505	0.387	1
NGLY1	0.454745	0.402631	0.28	0.258	1
SS18	0.607116	0.402622	0.306	0.194	1
CCDC144A	0.764599	0.402566	0.338	0.323	1
PARP9	0.453016	0.402385	0.394	0.355	1
FBXW7	0.523811	0.402285	0.524	0.452	1
RPL21	0.66711	0.401988	0.302	0.355	1
CAP1	0.473514	0.401279	0.304	0.226	1
WDR82	0.63068	0.400471	0.254	0.194	1
COPS4	0.644682	0.400136	0.157	0.129	1
LMBRD1	0.662759	0.399748	0.36	0.29	1
C17orf80	0.709028	0.398573	0.124	0.129	1
ANP32E	1	0.398072	0.139	0.129	1
SAV1	0.491904	0.397622	0.291	0.29	1
N4BP2	0.47211	0.396959	0.211	0.194	1
MIOS	0.814437	0.39625	0.179	0.161	1
GREB1	0.441371	0.395801	0.119	0.129	1
TNRC18	1	0.395662	0.406	0.323	1
XIAP	0.641713	0.395404	0.336	0.29	1
ELK4	0.725212	0.395341	0.247	0.161	1
ARHGAP21	0.485051	0.394964	0.473	0.419	1
SEPTIN6	0.691252	0.394875	0.126	0.129	1
ITCH	0.48446	0.394065	0.535	0.419	1
DUSP22	0.751842	0.393434	0.208	0.226	1
TTC17	0.868698	0.393274	0.603	0.645	1
PARP16	0.963101	0.392914	0.102	0.129	1
XRN1	0.761817	0.392647	0.51	0.548	1
PLCG2	0.549898	0.39261	0.399	0.29	1
ZNRF3	0.398209	0.392554	0.424	0.29	1
ATP1B3	0.283623	0.392104	0.324	0.355	1
CSTB	1	0.39205	0.249	0.226	1
CMPK1	0.662555	0.391803	0.281	0.194	1
MATN3	0.61385	0.391395	0.172	0.129	1
RCL1	0.701108	0.391056	0.317	0.258	1
SLC30A7	0.662467	0.390981	0.3	0.258	1
VEZT	0.832849	0.390782	0.56	0.548	1
AHI1	0.438214	0.390747	0.441	0.387	1
PGP	0.864519	0.390048	0.22	0.258	1
STAT2	0.420992	0.389816	0.297	0.258	1
MPDZ	0.580998	0.389646	0.448	0.387	1
LAMA2	0.100252	0.389634	0.6	0.419	1
CENPP	0.603353	0.38956	0.284	0.258	1
PI4KB	1	0.389358	0.195	0.161	1
TTN	0.0471303	0.388487	0.464	0.355	1
ZFX	0.627177	0.388433	0.347	0.355	1
GORASP2	0.542241	0.387866	0.185	0.161	1
COL18A1	0.434766	0.38783	0.378	0.258	1
SYPL1	0.677231	0.387773	0.293	0.258	1
SRSF1	0.724658	0.387645	0.244	0.194	1
ABLIM1	0.110103	0.387601	0.744	0.806	1
RPS6KC1	0.867646	0.386551	0.508	0.484	1
TRAF3IP2	0.38508	0.385517	0.156	0.161	1
EIF3B	0.513387	0.385434	0.221	0.161	1
HSPA9	1	0.385216	0.286	0.226	1
ZNF587B	0.670726	0.385155	0.164	0.161	1
DCTN4	0.618913	0.38507	0.308	0.226	1
RALBP1	1	0.385	0.254	0.258	1
IL17RA	0.410067	0.384331	0.214	0.129	1
CTNNBIP1	0.777911	0.383474	0.24	0.129	1
ATP2A2	0.612926	0.383053	0.353	0.226	1
TMSB10	0.492953	0.382957	0.601	0.71	1
ZCCHC7	0.314632	0.382463	0.558	0.387	1
NUP205	0.702591	0.382446	0.174	0.129	1
HNRNPF	1	0.381802	0.279	0.226	1
UBE2J1	0.435105	0.381423	0.266	0.226	1
CAMK1D	0.718802	0.380446	0.595	0.548	1
C9orf72	0.543531	0.380325	0.225	0.226	1
PLAAT3	1	0.380299	0.339	0.226	1
NAP1L1	0.484889	0.379744	0.476	0.452	1
ADGRG6	0.27344	0.378769	0.302	0.29	1
FIP1L1	0.540574	0.378237	0.32	0.226	1
LIMS2	0.586669	0.377976	0.466	0.484	1
SMARCE1	0.429472	0.377972	0.24	0.129	1
RFC1	1	0.377859	0.294	0.194	1
RAB30	0.80113	0.377301	0.287	0.258	1
TAB2	0.532704	0.37712	0.422	0.355	1
BORCS5	0.647332	0.37712	0.184	0.161	1
GPC6	0.300689	0.37649	0.193	0.129	1
GPI	0.472326	0.376468	0.241	0.194	1
APBA1	0.925976	0.375709	0.261	0.161	1
CLCN6	1	0.375053	0.142	0.129	1
WWP1	0.399854	0.374367	0.495	0.452	1
SPTAN1	0.293766	0.374192	0.557	0.645	1
ESAM	1	0.374183	0.38	0.323	1
LAMA4	0.315214	0.374174	0.462	0.484	1
RASA2	0.525522	0.373947	0.455	0.355	1
DBI	0.317285	0.373662	0.132	0.129	1
TXNIP	0.79081	0.373091	0.302	0.355	1
ICE1	1	0.372864	0.325	0.29	1
MTMR9	0.649823	0.371552	0.224	0.226	1
ENO1	0.585494	0.371542	0.164	0.129	1
KIF26B	0.415281	0.370581	0.256	0.161	1
COA1	0.702712	0.370535	0.349	0.323	1
EIF2AK3	1	0.370414	0.181	0.129	1
NSFL1C	0.653058	0.369547	0.169	0.129	1
HECTD2	0.624844	0.368936	0.325	0.29	1
CSE1L	0.535491	0.368673	0.216	0.161	1
POGZ	0.266866	0.36757	0.539	0.581	1
LATS1	1	0.367497	0.327	0.258	1
FRY	0.859807	0.367328	0.561	0.484	1
DTD1	0.606448	0.366769	0.246	0.161	1
STX7	1	0.365963	0.358	0.323	1
PDE8A	0.335773	0.365839	0.531	0.484	1
SMC6	0.450509	0.364782	0.312	0.258	1
CLCN5	0.687117	0.36478	0.105	0.129	1
CACNB2	0.419331	0.364662	0.368	0.258	1
PPP4R3B	0.391867	0.364647	0.387	0.387	1
ARMC8	0.33152	0.364246	0.385	0.387	1
MEF2A	0.976009	0.36393	0.787	0.774	1
LRRC17	1	0.363795	0.183	0.129	1
TIGAR	0.834521	0.363228	0.142	0.129	1
ITM2B	0.553051	0.362972	0.542	0.548	1
ATP6V1G1	1	0.361981	0.267	0.161	1
POLR1C	0.678139	0.361685	0.144	0.129	1
HDAC8	0.291056	0.361295	0.494	0.452	1
ORC4	1	0.360941	0.231	0.194	1
POLA1	0.606607	0.360503	0.25	0.194	1
LIN52	0.522731	0.359925	0.242	0.194	1
ZFP64	1	0.359836	0.151	0.129	1
ADAMTSL3	0.539446	0.359793	0.146	0.129	1
LUC7L3	0.27784	0.359757	0.649	0.581	1
SERP1	0.680242	0.359356	0.282	0.194	1
EEF1B2	0.386719	0.358169	0.197	0.194	1
ZYX	0.62222	0.35684	0.153	0.161	1
BLZF1	0.7961	0.356839	0.184	0.129	1
WDR1	0.639997	0.356595	0.249	0.258	1
ZNF540	1	0.355723	0.136	0.129	1
RPS6KA5	0.28307	0.354923	0.379	0.323	1
DCAF5	0.340152	0.354763	0.389	0.29	1
NPAT	0.620641	0.354646	0.192	0.129	1
RAI2	0.763255	0.354611	0.154	0.129	1
JAZF1	0.375341	0.353621	0.397	0.387	1
LRRC8C	0.522269	0.353274	0.568	0.613	1
ETV6	0.254207	0.352819	0.57	0.613	1
AMOTL1	1	0.351176	0.319	0.387	1
ST3GAL5	1	0.35114	0.187	0.129	1
CD93	0.810628	0.349862	0.162	0.161	1
BCR	0.53758	0.349859	0.321	0.258	1
JAM2	0.474205	0.349584	0.425	0.419	1
OSGEP	0.444363	0.34954	0.147	0.129	1
RPS15A	0.681311	0.349312	0.325	0.29	1
BDP1	0.469218	0.348873	0.461	0.387	1
SLC27A1	0.745681	0.348843	0.152	0.129	1
DDX17	0.859583	0.3487	0.752	0.806	1
ASXL2	0.459976	0.348694	0.347	0.29	1
ACYP2	0.516895	0.348631	0.493	0.452	1
ANAPC5	0.719882	0.348326	0.324	0.29	1
GTF2F2	0.480248	0.348181	0.255	0.226	1
IFT43	0.396084	0.34813	0.216	0.194	1
CBR4	0.60452	0.347955	0.344	0.29	1
NUP153	0.562433	0.347861	0.305	0.29	1
BCAR3	0.782088	0.347806	0.423	0.387	1
COX20	1	0.347781	0.181	0.194	1
EFCAB2	1	0.347616	0.314	0.29	1
SH2B3	1	0.346854	0.206	0.161	1
DENND4A	0.211828	0.346681	0.531	0.516	1
CARS2	0.704248	0.345599	0.217	0.129	1
RUNDC3B	0.376708	0.345576	0.676	0.645	1
R3HDM2	0.447717	0.345557	0.523	0.484	1
SAR1A	0.53443	0.345089	0.228	0.161	1
RMND5A	1	0.344436	0.18	0.129	1
ERO1B	0.530293	0.344342	0.217	0.194	1
PREX1	0.852982	0.344297	0.426	0.419	1
CDK12	0.603376	0.343161	0.346	0.323	1
RHBDD1	0.830451	0.342757	0.245	0.226	1
PIP4K2A	0.747969	0.342533	0.409	0.387	1
AGK	0.610558	0.34211	0.207	0.194	1
RPL7L1	0.46924	0.341637	0.234	0.161	1
HS2ST1	0.776886	0.341157	0.279	0.226	1
DCAF10	0.514055	0.340568	0.411	0.355	1
MTHFD2L	0.72847	0.340423	0.23	0.194	1
ERLEC1	0.783329	0.3401	0.209	0.129	1
DNAH7	1	0.338733	0.125	0.161	1
PGRMC2	0.680749	0.338425	0.179	0.129	1
ADGRA2	0.233047	0.338341	0.258	0.226	1
VGLL4	0.261438	0.338199	0.499	0.387	1
AP2A2	0.84791	0.33783	0.401	0.387	1
STRN3	0.789157	0.337376	0.518	0.516	1
DPY19L3	0.334153	0.336641	0.241	0.194	1
SLC35G2	0.841065	0.336092	0.256	0.194	1
PPP1R15B	1	0.336004	0.12	0.129	1
CNDP2	0.907796	0.335637	0.249	0.258	1
RACK1	1	0.334525	0.341	0.387	1
CDC42SE2	0.628193	0.334048	0.389	0.323	1
EXOC5	0.940771	0.333253	0.276	0.258	1
KIDINS220	0.639221	0.333251	0.487	0.387	1
TSC22D3	0.728757	0.332833	0.367	0.323	1
LYPLA1	0.48921	0.332671	0.285	0.323	1
RGCC	0.199051	0.33225	0.524	0.484	1
EPB41L5	0.483825	0.331867	0.351	0.355	1
TAF1C	0.494352	0.331801	0.181	0.226	1
TXNRD1	0.791387	0.330607	0.238	0.194	1
LEMD3	0.895928	0.330189	0.284	0.258	1
ZNF326	0.309567	0.329841	0.252	0.29	1
GPC5	0.51966	0.329409	0.457	0.161	1
PON2	0.224009	0.328552	0.575	0.677	1
TTC7B	0.57796	0.328376	0.403	0.355	1
GALNT11	0.455753	0.328244	0.325	0.355	1
ITGB1BP1	1	0.328173	0.254	0.29	1
MAPK1IP1L	1	0.32806	0.288	0.258	1
IRF1	1	0.327889	0.142	0.129	1
FERMT2	0.754939	0.327856	0.396	0.419	1
NACA	0.634689	0.327808	0.264	0.29	1
SOX18	0.656805	0.32734	0.27	0.226	1
CEP290	0.72786	0.327141	0.299	0.194	1
ATL2	0.886287	0.326675	0.471	0.484	1
CAMKMT	0.357308	0.325789	0.427	0.355	1
TLK1	0.466968	0.324897	0.42	0.323	1
RC3H1	0.769427	0.324839	0.442	0.452	1
ZNF266	1	0.324809	0.153	0.129	1
ARID1A	0.834423	0.324396	0.41	0.452	1
ZNF106	0.541133	0.323579	0.33	0.226	1
CORO1B	1	0.323514	0.138	0.129	1
ZZEF1	0.636485	0.322802	0.347	0.355	1
USP4	0.697425	0.322449	0.306	0.258	1
PSMA6	0.425246	0.321678	0.351	0.258	1
COPE	1	0.321373	0.182	0.194	1
ITGA9	0.605055	0.321261	0.226	0.161	1
DNAJC18	0.424131	0.321189	0.191	0.161	1
TMEM123	1	0.321062	0.459	0.419	1
MT-ND5	1	0.321041	0.257	0.258	1
DDHD1	0.816987	0.319452	0.293	0.258	1
WDR26	0.363626	0.3194	0.368	0.29	1
IFNAR1	1	0.319146	0.335	0.355	1
SUSD6	0.753361	0.318797	0.459	0.484	1
RAD23A	1	0.318784	0.203	0.161	1
HSPG2	0.324259	0.318349	0.294	0.258	1
HAGH	0.46224	0.318278	0.22	0.194	1
MYEF2	0.46203	0.318099	0.306	0.29	1
CCP110	0.807537	0.317889	0.125	0.129	1
TSTD3	0.75857	0.317814	0.284	0.226	1
ACTR2	0.785821	0.316793	0.427	0.387	1
LANCL1	0.481036	0.316772	0.192	0.129	1
PPTC7	0.752844	0.316455	0.129	0.129	1
PARK7	1	0.316288	0.163	0.161	1
COMMD2	0.76361	0.316141	0.254	0.226	1
WBP2	0.691244	0.316044	0.179	0.129	1
PTPN2	0.755629	0.315453	0.252	0.258	1
CHP1	1	0.31529	0.163	0.129	1
SIPA1L1	0.473498	0.315237	0.559	0.548	1
GABPA	1	0.314961	0.204	0.161	1
SLC39A11	0.440137	0.314874	0.369	0.226	1
TDG	0.786634	0.314727	0.194	0.161	1
COX19	1	0.314422	0.148	0.129	1
TRERF1	0.564203	0.314102	0.252	0.226	1
APPL1	0.445258	0.313253	0.342	0.323	1
ILKAP	0.506917	0.312658	0.272	0.29	1
TRAPPC6B	0.33835	0.311871	0.176	0.161	1
SRGAP2C	0.32852	0.311284	0.493	0.516	1
TMTC2	0.200376	0.310645	0.383	0.258	1
WDR43	0.723049	0.310453	0.249	0.258	1
SMARCA5	0.729058	0.310414	0.31	0.258	1
MLLT6	0.665507	0.309849	0.303	0.226	1
XPO7	0.466605	0.30965	0.301	0.29	1
SCLT1	0.4679	0.309354	0.417	0.355	1
CYP7B1	0.46888	0.309306	0.231	0.161	1
WASHC5	1	0.308329	0.193	0.226	1
KAT2B	0.627695	0.30811	0.27	0.29	1
NAV1	0.0913752	0.307127	0.404	0.258	1
RAB14	0.532459	0.306529	0.303	0.29	1
SUMF2	0.760267	0.306358	0.161	0.129	1
COPB2	0.569821	0.306069	0.232	0.226	1
TRNAU1AP	0.773172	0.306026	0.16	0.129	1
GIPC1	0.459555	0.306007	0.22	0.161	1
STX16	0.745675	0.305733	0.385	0.355	1
TIMM17A	0.669406	0.3055	0.133	0.129	1
SP1	0.654235	0.305408	0.176	0.129	1
SLC2A13	0.212141	0.304977	0.262	0.258	1
DVL3	1	0.304804	0.158	0.129	1
PIP5K1A	0.633181	0.304374	0.377	0.355	1
MBD3	0.482683	0.303859	0.188	0.194	1
NBPF12	0.863807	0.303555	0.19	0.129	1
KANTR	0.385462	0.303513	0.275	0.226	1
TUBB6	0.544963	0.302885	0.282	0.258	1
MED13	0.685908	0.302824	0.534	0.516	1
GLRX3	1	0.301556	0.232	0.194	1
CCDC66	0.496488	0.30115	0.312	0.258	1
CAMK2G	0.706601	0.301121	0.234	0.161	1
CCT6A	0.49094	0.300472	0.231	0.258	1
MT-CYB	0.620885	0.299541	0.483	0.548	1
ATR	0.156825	0.299292	0.368	0.258	1
TMEM91	0.614336	0.298541	0.158	0.129	1
KDM3B	0.325529	0.298477	0.366	0.419	1
ZC3H7B	1	0.297629	0.239	0.226	1
GMPS	0.781799	0.297626	0.231	0.194	1
COL4A4	0.763699	0.296788	0.145	0.129	1
DIPK2B	0.782649	0.296318	0.437	0.355	1
SGIP1	0.6685	0.296302	0.375	0.161	1
TOX4	0.725827	0.295742	0.234	0.194	1
CSPP1	0.417464	0.295688	0.353	0.452	1
MPPED2	0.622795	0.295451	0.308	0.161	1
SPPL2A	0.753234	0.295409	0.325	0.29	1
SNX14	0.522497	0.294895	0.415	0.419	1
ERCC6L2	0.305412	0.294215	0.394	0.355	1
ZNF280D	0.43564	0.294138	0.452	0.387	1
MICAL3	0.471666	0.293628	0.378	0.419	1
CD58	0.483231	0.293559	0.297	0.258	1
ZNF397	1	0.293211	0.199	0.161	1
CALM1	0.643139	0.293001	0.363	0.419	1
MTCH2	0.395642	0.292687	0.214	0.194	1
CHD2	0.467813	0.292685	0.596	0.613	1
USP24	0.775345	0.292654	0.406	0.387	1
ITSN2	0.653945	0.292576	0.553	0.548	1
UBE2E3	0.689633	0.291864	0.398	0.258	1
RBBP4	1	0.29162	0.314	0.323	1
ATP6V1E1	0.675639	0.291377	0.184	0.129	1
FAF1	0.947579	0.29086	0.664	0.71	1
SPICE1	0.737225	0.290726	0.112	0.129	1
STK38L	0.654833	0.29014	0.288	0.258	1
AGTPBP1	0.585049	0.290086	0.386	0.323	1
PIGK	1	0.289794	0.164	0.129	1
MTERF4	1	0.289417	0.256	0.29	1
SRSF11	0.381997	0.289093	0.586	0.677	1
PIBF1	0.524759	0.289074	0.51	0.452	1
NSL1	0.522485	0.288966	0.229	0.129	1
PLEKHA5	0.814987	0.28876	0.38	0.29	1
ITGB1	0.77252	0.28839	0.552	0.516	1
NPC1	1	0.288346	0.319	0.323	1
CHMP4A	0.614144	0.286987	0.169	0.129	1
TSC22D1	0.281467	0.286942	0.719	0.774	1
RAB11FIP3	0.681168	0.286837	0.319	0.258	1
ECD	0.551427	0.286798	0.204	0.194	1
TMEM135	0.318143	0.286578	0.395	0.419	1
ZFP91	0.26033	0.285895	0.212	0.129	1
PPP2R3C	0.525071	0.285887	0.242	0.226	1
TNRC6C	0.42261	0.28573	0.432	0.29	1
CTNNBL1	0.717369	0.285485	0.267	0.226	1
CRK	0.763048	0.285238	0.359	0.355	1
C1orf52	0.776417	0.284615	0.198	0.194	1
TTYH2	1	0.284294	0.296	0.355	1
RBM39	0.822351	0.284231	0.661	0.677	1
HNRNPH1	0.240842	0.283779	0.507	0.484	1
RBM6	0.199488	0.283689	0.697	0.742	1
TNFAIP1	0.674412	0.283021	0.183	0.194	1
PTMS	0.667496	0.283012	0.239	0.194	1
ZNF254	0.425541	0.282895	0.311	0.258	1
PKP4	0.22932	0.282858	0.69	0.774	1
ZFYVE16	0.493867	0.281847	0.479	0.419	1
DENND4B	1	0.280317	0.133	0.129	1
HSPB1	1	0.2803	0.236	0.194	1
ETNK1	0.83725	0.280269	0.443	0.387	1
AP4S1	1	0.279603	0.228	0.226	1
NACC2	0.294465	0.278656	0.211	0.194	1
MYSM1	0.504836	0.278083	0.29	0.29	1
SLX4IP	0.335942	0.277973	0.225	0.226	1
ERO1A	1	0.277923	0.186	0.226	1
SPATA7	1	0.277823	0.181	0.129	1
SNX1	0.806023	0.277648	0.352	0.355	1
ALDH7A1	0.716079	0.277337	0.187	0.129	1
BICRAL	0.51843	0.277249	0.426	0.29	1
NOTCH1	0.92407	0.277209	0.299	0.323	1
NAA35	0.468797	0.277028	0.315	0.258	1
SH3PXD2A	0.627126	0.276201	0.242	0.194	1
EPC2	0.729808	0.276136	0.399	0.452	1
PIP5K1C	0.49347	0.27594	0.332	0.323	1
CNTLN	0.35981	0.275439	0.388	0.452	1
PSME4	0.382899	0.275344	0.431	0.387	1
TIAL1	0.463175	0.275287	0.308	0.258	1
EHD4	0.614285	0.275042	0.189	0.161	1
TULP3	1	0.273872	0.168	0.129	1
FAM107B	0.382473	0.273508	0.292	0.226	1
TTBK2	0.48623	0.273498	0.373	0.419	1
HDAC9	0.47216	0.273481	0.227	0.161	1
PTTG1IP	0.788416	0.273046	0.401	0.387	1
EEF2K	0.75549	0.27285	0.183	0.129	1
DDX46	0.695948	0.272618	0.417	0.452	1
NEDD8	0.901775	0.272153	0.194	0.194	1
ARHGAP18	0.962564	0.271816	0.381	0.355	1
DNHD1	1	0.271544	0.234	0.226	1
CAMSAP1	0.621952	0.271542	0.185	0.129	1
PIGG	0.801884	0.270967	0.236	0.226	1
SGSM2	1	0.270886	0.13	0.129	1
NFIX	0.865618	0.270571	0.16	0.129	1
EHBP1L1	1	0.270197	0.132	0.129	1
TMEM59	0.801616	0.268764	0.333	0.194	1
NCALD	0.77031	0.26836	0.492	0.387	1
PSEN1	0.558781	0.267817	0.414	0.452	1
TRIM33	0.634002	0.267179	0.447	0.419	1
CCDC186	0.791158	0.267042	0.399	0.323	1
HNRNPR	0.618975	0.266877	0.41	0.419	1
MARK4	0.38436	0.266836	0.25	0.258	1
UNC50	1	0.266551	0.134	0.129	1
PSMD14	0.551855	0.266532	0.255	0.194	1
SOCS6	0.799233	0.265108	0.201	0.226	1
NCKAP1	0.853969	0.264901	0.558	0.548	1
ACADM	0.74674	0.263586	0.256	0.194	1
MBIP	0.614245	0.263362	0.151	0.129	1
CYP51A1	0.30369	0.263159	0.163	0.194	1
UBN2	0.446371	0.262049	0.325	0.387	1
SLC10A7	0.900495	0.261464	0.266	0.29	1
DACH1	0.866702	0.261138	0.605	0.677	1
ERI3	1	0.261058	0.248	0.194	1
ZNF217	0.568332	0.260825	0.151	0.161	1
TBCD	0.449839	0.260193	0.445	0.419	1
TMED10	0.469019	0.259802	0.35	0.323	1
SLC25A13	0.568974	0.25978	0.321	0.29	1
TCF4	0.442488	0.259749	0.83	0.839	1
STX3	1	0.259705	0.265	0.226	1
PPFIA1	0.346101	0.259452	0.447	0.484	1
ATP6V0A2	0.710461	0.258913	0.19	0.161	1
WWC3	0.530839	0.258666	0.293	0.226	1
BAZ1A	0.65606	0.258203	0.246	0.258	1
FMNL2	0.166358	0.258153	0.497	0.419	1
KYAT3	0.950494	0.257881	0.211	0.161	1
ZBTB4	0.223139	0.257822	0.278	0.323	1
ASAP2	1	0.257633	0.354	0.323	1
TMEM87A	0.675767	0.257431	0.376	0.387	1
GANC	0.830308	0.257329	0.189	0.161	1
MAGI2	0.405093	0.256746	0.555	0.452	1
CTR9	0.69259	0.256386	0.197	0.161	1
MOSPD2	0.680137	0.255642	0.137	0.129	1
NFE2L1	0.201111	0.255263	0.328	0.258	1
CCNT2	0.548959	0.25526	0.321	0.258	1
GPATCH8	0.282669	0.255144	0.571	0.613	1
FDPS	0.613647	0.254794	0.326	0.323	1
NUDCD1	0.510114	0.254067	0.183	0.194	1
ITPR3	0.908989	0.253941	0.265	0.29	1
HNRNPLL	0.36395	0.253849	0.246	0.194	1
UBAC2	1	0.253547	0.413	0.355	1
RECK	0.588254	0.253206	0.32	0.323	1
ETS1	0.311865	0.253138	0.515	0.484	1
VMP1	0.266255	0.252477	0.439	0.387	1
XRCC6	0.738513	0.251484	0.284	0.226	1
BTBD10	0.683202	0.250071	0.311	0.29	1
WDR25	0.651486	0.249911	0.176	0.194	1
SEC13	0.382735	0.249679	0.189	0.161	1
EGLN1	0.30341	0.248695	0.391	0.355	1
ANP32B	0.306352	0.248596	0.242	0.29	1
ADGRG1	0.789025	0.248329	0.126	0.129	1
PJA2	0.50811	0.248305	0.401	0.355	1
PKN1	0.416497	0.247828	0.314	0.161	1
DHRS7	1	0.247804	0.164	0.129	1
CFL1	0.661587	0.247581	0.266	0.258	1
REPS1	0.55379	0.247285	0.332	0.258	1
ARHGAP12	0.859214	0.246456	0.383	0.419	1
SENP6	0.467732	0.246423	0.595	0.613	1
F11R	1	0.246334	0.191	0.161	1
QKI	0.450618	0.24601	0.801	0.806	1
PPA1	0.617402	0.245766	0.364	0.226	1
UBE2L3	0.79173	0.245166	0.254	0.194	1
PIP4K2B	1	0.244917	0.206	0.161	1
SKIL	0.729294	0.244058	0.369	0.323	1
SLC1A3	0.396367	0.243879	0.44	0.355	1
GTF3C1	0.534391	0.243798	0.233	0.194	1
SRP14	0.803551	0.243207	0.307	0.29	1
SEC61A1	0.306366	0.242136	0.204	0.129	1
KCNC4	0.904261	0.240353	0.157	0.161	1
TGFB1	0.756972	0.240289	0.198	0.258	1
RFTN1	0.577839	0.239638	0.303	0.129	1
GIGYF1	0.612058	0.238474	0.182	0.194	1
TUBD1	0.693063	0.238234	0.121	0.129	1
MYL12A	0.610755	0.238136	0.355	0.323	1
PNKP	0.607097	0.237881	0.141	0.129	1
RPS6KA2	0.261795	0.237205	0.711	0.645	1
APOL6	0.88397	0.237198	0.148	0.129	1
RRP36	0.625725	0.237161	0.16	0.129	1
ATP9A	0.884714	0.236492	0.525	0.484	1
PUM1	0.173598	0.236488	0.573	0.645	1
PLCB1	0.91549	0.235232	0.626	0.581	1
SMAD9	0.231112	0.234929	0.404	0.355	1
ZNF76	1	0.233778	0.166	0.129	1
PARN	0.417372	0.233431	0.321	0.323	1
CLTC	0.733922	0.233121	0.468	0.419	1
ATF6	0.802395	0.232465	0.465	0.452	1
NHLRC2	0.584923	0.232185	0.379	0.355	1
BRAP	0.719621	0.231884	0.162	0.161	1
G3BP1	0.658626	0.231819	0.365	0.355	1
TCERG1	0.743346	0.231659	0.344	0.323	1
UBP1	0.229549	0.231155	0.281	0.194	1
STAG2	0.402681	0.23115	0.456	0.419	1
PABPC4	0.757147	0.231004	0.144	0.129	1
C2CD5	0.715893	0.230834	0.345	0.355	1
CCDC91	0.454074	0.230101	0.446	0.355	1
ENOSF1	0.573248	0.22961	0.265	0.226	1
TNKS2	0.668485	0.229152	0.362	0.323	1
SLC25A12	0.333485	0.228292	0.256	0.226	1
FAM222B	0.394796	0.227622	0.356	0.387	1
ASH1L	0.346996	0.227508	0.682	0.677	1
EEF1G	1	0.226422	0.27	0.226	1
FAM110B	0.83653	0.226406	0.16	0.194	1
ATAD2B	0.110493	0.226355	0.483	0.516	1
PARVA	0.801508	0.225456	0.305	0.258	1
UQCR10	1	0.225398	0.123	0.129	1
VPS35	0.917077	0.225383	0.227	0.226	1
PRKAB1	1	0.224943	0.147	0.129	1
MLH3	0.788726	0.224858	0.286	0.226	1
GSTP1	0.908991	0.224528	0.263	0.129	1
CNBP	0.533704	0.22449	0.324	0.226	1
ZNF483	0.823985	0.224439	0.165	0.194	1
VPS4A	1	0.224408	0.169	0.161	1
CENPC	0.762759	0.224131	0.379	0.387	1
SNX27	0.903766	0.224005	0.227	0.161	1
PISD	1	0.22372	0.184	0.129	1
RNF13	0.863135	0.223705	0.393	0.194	1
KRBOX4	1	0.223265	0.17	0.161	1
ATP8B2	1	0.222711	0.135	0.129	1
CPNE1	0.408794	0.222704	0.195	0.194	1
INO80D	1	0.222692	0.359	0.387	1
BCL2L13	0.378504	0.222526	0.289	0.258	1
SEC22A	1	0.222114	0.293	0.226	1
RPN1	0.329238	0.219472	0.237	0.194	1
DIS3L2	1	0.219274	0.379	0.387	1
XRCC5	0.347141	0.218664	0.527	0.581	1
MAP2K6	0.916811	0.218577	0.176	0.129	1
PPIP5K2	0.844561	0.218226	0.368	0.387	1
BTF3L4	1	0.2178	0.213	0.161	1
EIF3L	0.809607	0.217461	0.178	0.129	1
CIR1	0.711397	0.217063	0.266	0.29	1
KDM2B	1	0.216834	0.239	0.258	1
SEC24B	0.47287	0.216567	0.451	0.419	1
NCBP1	0.799847	0.216171	0.195	0.161	1
SHC1	0.655162	0.215942	0.15	0.129	1
KPNA3	0.56983	0.215734	0.38	0.355	1
KANK3	0.662896	0.215722	0.444	0.484	1
LRRFIP2	0.569962	0.215439	0.487	0.419	1
DCAF8	0.742188	0.214289	0.325	0.355	1
ZNF708	0.615814	0.214181	0.3	0.258	1
EMP1	0.680133	0.213943	0.234	0.194	1
SUPT20H	0.454616	0.213708	0.239	0.194	1
LARP4	0.444167	0.213674	0.33	0.29	1
NBEA	0.435758	0.213535	0.342	0.419	1
SYN3	1	0.212895	0.272	0.355	1
CCDC30	0.693893	0.212433	0.143	0.129	1
ECHDC1	1	0.211775	0.213	0.194	1
NSD2	0.491684	0.211647	0.311	0.258	1
HLCS	0.552194	0.211398	0.424	0.387	1
PSD3	0.329119	0.211377	0.449	0.355	1
C6orf89	0.912836	0.211326	0.258	0.161	1
KIAA1143	0.901981	0.211283	0.138	0.129	1
SLC4A7	0.735274	0.210761	0.284	0.29	1
MICU1	0.314026	0.210579	0.391	0.387	1
NAPEPLD	1	0.209965	0.17	0.161	1
MAP3K1	0.682466	0.209603	0.405	0.323	1
TNRC6A	0.537544	0.209304	0.616	0.645	1
XPO6	0.578403	0.208841	0.251	0.258	1
PLAA	1	0.208707	0.19	0.161	1
SAE1	0.979	0.208299	0.225	0.226	1
EIF2A	0.527083	0.208043	0.217	0.161	1
CEP104	0.800944	0.20755	0.198	0.161	1
FAM117B	0.783456	0.207479	0.246	0.258	1
EED	0.529649	0.207356	0.144	0.129	1
SHLD1	0.426114	0.207016	0.331	0.258	1
AP2A1	1	0.206066	0.198	0.161	1
CWF19L1	0.631371	0.205969	0.177	0.129	1
MRPS21	0.359117	0.205785	0.219	0.129	1
ADAM15	0.867348	0.205045	0.269	0.258	1
DNAJB6	0.501341	0.204942	0.431	0.452	1
PRKAR2A	1	0.204876	0.362	0.355	1
MRPL20	0.878992	0.204792	0.231	0.194	1
ZNF207	0.487078	0.204725	0.498	0.484	1
PPP2CB	0.527273	0.204003	0.384	0.323	1
HIVEP1	0.353338	0.203772	0.469	0.452	1
ENY2	0.568601	0.203764	0.244	0.226	1
BRD9	1	0.203093	0.185	0.194	1
OAZ2	0.269988	0.202772	0.203	0.194	1
IBTK	0.451302	0.202652	0.335	0.226	1
MTPN	0.487634	0.202467	0.32	0.29	1
HLA-E	0.232758	0.2021	0.627	0.677	1
MDN1	0.719834	0.201316	0.313	0.29	1
KMT5A	1	0.200627	0.157	0.161	1
ZBTB11	0.824005	0.200421	0.16	0.129	1
ZCWPW2	0.676655	0.200311	0.146	0.129	1
MYH10	0.801174	0.200208	0.366	0.387	1
TMED8	1	0.199828	0.174	0.194	1
ZSWIM6	0.183821	0.199499	0.71	0.71	1
CNOT1	0.834177	0.199486	0.358	0.355	1
ZNF586	0.686811	0.199237	0.309	0.29	1
DNAJC13	1	0.199056	0.294	0.29	1
BTF3	1	0.198927	0.227	0.194	1
NCK2	0.577464	0.198913	0.314	0.226	1
RAB1A	0.561223	0.198447	0.527	0.516	1
DLG2	0.305896	0.19839	0.596	0.742	1
PHC2	0.613822	0.198107	0.337	0.355	1
FAM135A	0.449636	0.197795	0.395	0.387	1
ABL2	0.170684	0.197667	0.366	0.323	1
ENAH	0.264144	0.197444	0.387	0.355	1
FAM120B	0.704558	0.197279	0.521	0.548	1
COG3	0.643012	0.19594	0.221	0.226	1
ARSB	0.734527	0.195856	0.216	0.194	1
SMAD5	0.670803	0.195184	0.303	0.355	1
RNF144A	0.221916	0.194462	0.17	0.161	1
BNIP3	1	0.194141	0.141	0.129	1
NOVA1	0.278307	0.194015	0.385	0.484	1
INPP4B	0.53593	0.193564	0.351	0.226	1
PPHLN1	0.752073	0.193497	0.343	0.29	1
HDLBP	0.364154	0.193461	0.351	0.323	1
TMEM9B	1	0.193176	0.168	0.161	1
CUEDC1	0.57961	0.192827	0.238	0.161	1
PNN	0.439555	0.192749	0.408	0.484	1
NAE1	0.824683	0.19231	0.178	0.161	1
SETX	0.421385	0.19211	0.53	0.548	1
SESN1	0.479403	0.191639	0.337	0.258	1
MFAP3	0.539843	0.191581	0.198	0.194	1
MGRN1	0.557803	0.190947	0.237	0.161	1
RPL31	0.651928	0.18974	0.219	0.161	1
RLF	0.564426	0.18945	0.384	0.355	1
TENT5A	0.552682	0.18918	0.181	0.129	1
CPEB3	0.808195	0.189108	0.415	0.452	1
THUMPD1	0.583944	0.188888	0.188	0.194	1
LTBP1	0.563653	0.188565	0.265	0.258	1
TEFM	1	0.188525	0.199	0.129	1
EIF2AK4	0.377627	0.188378	0.245	0.161	1
FYTTD1	0.719603	0.188198	0.229	0.226	1
S1PR1	1	0.187991	0.278	0.258	1
APBB1	1	0.187501	0.113	0.129	1
TTC33	0.798217	0.187204	0.154	0.161	1
YTHDF1	0.904305	0.187025	0.137	0.129	1
LRSAM1	0.903142	0.186903	0.174	0.161	1
USP34	0.661676	0.186758	0.717	0.742	1
GOLGA4	0.817437	0.186738	0.571	0.548	1
EMC2	0.806694	0.186494	0.238	0.161	1
UNC5C	0.609209	0.186324	0.27	0.194	1
AFAP1	0.440633	0.186256	0.213	0.161	1
CALM2	0.948104	0.186123	0.39	0.355	1
BAZ2A	0.32986	0.185519	0.285	0.258	1
GNG5	1	0.185451	0.294	0.323	1
TRIQK	1	0.185059	0.23	0.226	1
NADK2	1	0.184841	0.13	0.161	1
EFCAB14	1	0.184339	0.277	0.194	1
RPRD2	0.776251	0.184327	0.43	0.355	1
PSMA5	1	0.184136	0.173	0.194	1
RHOQ	0.651904	0.183903	0.216	0.226	1
PUM2	0.795039	0.183673	0.588	0.613	1
RRAGC	1	0.183647	0.108	0.129	1
TTC13	0.749943	0.183511	0.182	0.194	1
COX7A2	0.841763	0.18348	0.158	0.129	1
ZBTB44	0.744634	0.183028	0.319	0.29	1
RAB12	1	0.182539	0.27	0.226	1
UBE2B	0.666117	0.182448	0.389	0.29	1
DDX24	0.693171	0.182261	0.417	0.355	1
FRG1	0.641356	0.181877	0.168	0.161	1
SF3B1	0.169529	0.181262	0.474	0.452	1
RPS24	0.450229	0.180437	0.325	0.452	1
ABL1	0.516625	0.180282	0.425	0.323	1
ZNF83	0.384172	0.179924	0.414	0.419	1
TBCEL	0.902842	0.179664	0.235	0.194	1
KIAA2026	0.533706	0.179233	0.448	0.484	1
MMS22L	0.825441	0.178913	0.179	0.129	1
ZSWIM5	0.420933	0.178737	0.417	0.258	1
TOP2B	1	0.178459	0.408	0.355	1
NEK7	0.322062	0.17831	0.5	0.613	1
ILF3	0.632348	0.177581	0.3	0.258	1
WDR70	0.781297	0.176786	0.51	0.548	1
MRPS16	0.717725	0.176754	0.131	0.129	1
ZUP1	1	0.176162	0.124	0.129	1
ZFP30	0.726213	0.176152	0.173	0.129	1
ISM1	1	0.175972	0.234	0.258	1
EIF2B3	1	0.174585	0.2	0.258	1
UTP6	0.821869	0.174528	0.16	0.161	1
FAM98B	1	0.174467	0.148	0.129	1
NUDCD3	1	0.173977	0.312	0.29	1
UBA1	1	0.173957	0.2	0.194	1
WIPF2	0.78149	0.173723	0.298	0.258	1
SMCO4	0.815503	0.172868	0.171	0.129	1
GLCCI1	0.574463	0.172206	0.47	0.452	1
WTIP	1	0.172191	0.22	0.194	1
CYTH3	1	0.172009	0.433	0.452	1
NDUFA13	0.605629	0.171984	0.205	0.161	1
PA2G4	0.62434	0.171581	0.199	0.194	1
UQCRC2	0.667302	0.171469	0.271	0.129	1
NDUFS6	0.309034	0.17076	0.201	0.129	1
GATAD2A	0.626834	0.169639	0.342	0.323	1
NAA50	0.77976	0.169495	0.26	0.226	1
WDR47	0.725285	0.169195	0.175	0.129	1
MTERF1	0.427599	0.169148	0.255	0.194	1
C2orf83	1	0.168973	0.194	0.129	1
BABAM2	0.752539	0.168821	0.565	0.516	1
USO1	0.530469	0.168811	0.335	0.258	1
BICD2	0.773458	0.168213	0.157	0.129	1
CDK6	0.755694	0.167456	0.321	0.355	1
UBE2D2	0.324286	0.167153	0.454	0.387	1
PSMD5	1	0.167092	0.194	0.194	1
MORC3	1	0.166974	0.291	0.323	1
FAM13C	0.128693	0.166857	0.269	0.161	1
FUS	0.412506	0.166663	0.527	0.613	1
FARP2	0.687792	0.166169	0.328	0.29	1
CCNL2	0.860908	0.165404	0.366	0.419	1
SND1	1	0.165244	0.398	0.419	1
PLLP	1	0.164938	0.282	0.258	1
NHSL2	0.710902	0.163117	0.262	0.226	1
LIMA1	0.611558	0.162595	0.335	0.323	1
AGO1	1	0.16237	0.174	0.161	1
FNDC3A	0.37199	0.161769	0.54	0.484	1
DENND11	0.72947	0.161559	0.228	0.161	1
FAM111A	0.851374	0.161384	0.222	0.226	1
TTLL11	0.267976	0.161373	0.189	0.194	1
TMCC1	0.660984	0.161362	0.52	0.419	1
NDUFB1	0.659602	0.160811	0.14	0.129	1
SNRK	0.398548	0.16062	0.471	0.516	1
SDC3	0.830746	0.160594	0.198	0.161	1
HAUS1	1	0.15996	0.113	0.129	1
MINDY2	1	0.159706	0.361	0.355	1
RNF213	0.761045	0.159665	0.519	0.484	1
TMX4	1	0.159639	0.179	0.161	1
SLC7A5	0.000772483	0.159265	0.59	0.677	1
MAP4	0.701623	0.159066	0.681	0.742	1
RYK	0.573211	0.158695	0.375	0.387	1
LUC7L	0.584522	0.158263	0.376	0.387	1
SUB1	0.655123	0.157914	0.266	0.29	1
CS	0.676786	0.157643	0.173	0.129	1
CAMSAP2	0.546397	0.156992	0.458	0.419	1
RPSA	0.662646	0.156419	0.264	0.161	1
ICA1	0.171308	0.156389	0.421	0.29	1
TMCO1	0.956337	0.156278	0.249	0.226	1
SMARCAD1	0.575382	0.156272	0.294	0.29	1
SIRT2	0.640498	0.155545	0.167	0.194	1
UBE2G2	0.421163	0.15553	0.3	0.258	1
INPPL1	1	0.155451	0.118	0.129	1
CAVIN1	1	0.154914	0.309	0.258	1
UBE2F	1	0.154728	0.188	0.161	1
FUBP1	0.0881778	0.154677	0.366	0.323	1
MMP28	1	0.154227	0.254	0.226	1
SESTD1	0.52145	0.154037	0.556	0.581	1
CDYL	0.971804	0.153243	0.374	0.29	1
DISP1	1	0.152174	0.243	0.226	1
ZC3H13	0.6592	0.152029	0.382	0.452	1
PIEZO1	0.481019	0.151852	0.227	0.258	1
ZFAND5	0.443761	0.151305	0.443	0.516	1
FAM199X	0.731704	0.15059	0.231	0.226	1
GINM1	0.845988	0.150041	0.243	0.161	1
BCLAF1	0.530477	0.14964	0.411	0.323	1
BCL6	1	0.149499	0.162	0.194	1
OGA	0.797373	0.149008	0.536	0.516	1
CPSF2	1	0.148527	0.207	0.129	1
OGT	0.602831	0.14829	0.355	0.355	1
DMXL1	0.876593	0.148218	0.432	0.452	1
LAMP2	0.686888	0.14738	0.219	0.226	1
IPO7	0.692942	0.147108	0.309	0.226	1
RELA	1	0.146902	0.126	0.129	1
CLASP2	0.815311	0.14617	0.562	0.516	1
ABI1	0.886855	0.146086	0.462	0.516	1
UNK	0.44762	0.146023	0.238	0.226	1
DCP1A	0.526174	0.145712	0.303	0.387	1
MOSMO	0.468798	0.144718	0.361	0.355	1
UPF2	1	0.144571	0.365	0.355	1
GNL3	0.593518	0.144286	0.168	0.129	1
PARP6	0.567286	0.144061	0.195	0.161	1
DROSHA	0.696095	0.143364	0.206	0.258	1
ZNF493	0.810527	0.143091	0.219	0.194	1
CHN1	0.533062	0.142812	0.353	0.323	1
APPL2	0.384855	0.14155	0.373	0.29	1
EEF1AKMT2	0.800505	0.141161	0.246	0.258	1
VASP	0.698446	0.141059	0.156	0.161	1
GRM3	1	0.140866	0.342	0.194	1
DDX39B	0.494543	0.139783	0.342	0.387	1
CHMP4B	0.663817	0.139708	0.211	0.226	1
FNTA	1	0.139588	0.313	0.29	1
SCAMP1	0.130979	0.139582	0.35	0.323	1
HIBADH	0.62953	0.139025	0.276	0.226	1
PRPF4B	0.805985	0.138851	0.497	0.484	1
XAF1	0.768199	0.13852	0.619	0.742	1
RBM12B	0.911997	0.137969	0.176	0.129	1
KDM4B	0.532767	0.137416	0.399	0.323	1
MORF4L2	0.463471	0.137399	0.268	0.226	1
PCNX1	0.678115	0.137273	0.498	0.516	1
CLNS1A	0.743483	0.136281	0.249	0.258	1
CMSS1	0.686202	0.134577	0.372	0.226	1
ATP5MG	1	0.134543	0.219	0.226	1
ABHD18	0.738782	0.134349	0.319	0.226	1
MARK2	0.786287	0.134235	0.266	0.194	1
ABCC1	0.669279	0.134064	0.217	0.129	1
SRRM1	0.522552	0.133435	0.394	0.355	1
SENP7	0.455287	0.133272	0.507	0.548	1
KMT5B	1	0.133123	0.427	0.452	1
YWHAG	0.694263	0.133031	0.22	0.258	1
ZDHHC21	0.809342	0.132551	0.394	0.419	1
ACSS2	0.973196	0.13251	0.162	0.129	1
USP11	0.691223	0.132156	0.164	0.129	1
TAOK2	1	0.132022	0.208	0.129	1
SBF2	0.904292	0.13199	0.74	0.677	1
ELK3	0.275576	0.131795	0.35	0.29	1
TNPO3	0.371129	0.131582	0.301	0.258	1
PCSK7	0.390777	0.131349	0.243	0.226	1
SRSF9	1	0.131134	0.197	0.194	1
SSBP1	0.854972	0.13062	0.283	0.226	1
NIPSNAP2	1	0.130275	0.308	0.323	1
TCF7L2	0.301421	0.130112	0.569	0.548	1
UBA2	0.843879	0.129742	0.367	0.29	1
PNPLA2	1	0.128597	0.134	0.129	1
ZNF121	0.606413	0.128448	0.151	0.129	1
PPM1F	1	0.1284	0.196	0.161	1
ARGLU1	0.997778	0.128145	0.705	0.806	1
ATP5F1E	0.641408	0.128094	0.235	0.194	1
BRCC3	0.762645	0.127949	0.141	0.129	1
TOMM70	0.569257	0.127907	0.193	0.129	1
PHACTR2	0.621651	0.127792	0.372	0.355	1
ATG16L2	1	0.127303	0.132	0.161	1
FAR1	0.75533	0.127074	0.474	0.548	1
CPSF7	0.727639	0.126875	0.221	0.258	1
DHX15	0.538714	0.126761	0.357	0.29	1
SLC38A9	0.53687	0.125986	0.238	0.194	1
NKD1	1	0.12593	0.415	0.419	1
YTHDC1	0.916807	0.125713	0.437	0.419	1
[truncated: 3,610 more rows]

## Sheet: L2_3_IT
	p_val	avg_log2FC	pct.1	pct.2	p_val_adj
SCG3	0.00146299	3.00269	0.312	0.102	1
HSP90B1	1.99325e-42	2.76353	0.319	0.154	7.40753e-38
HSP90AA1	1.45461e-06	2.68481	0.543	0.204	0.0540575
ZBTB18	9.43548e-07	2.4818	0.39	0.131	0.0350651
HSPH1	1.04266e-25	2.3646	0.428	0.191	3.87483e-21
PALMD	7.30733e-10	2.29437	0.296	0.101	2.71562e-05
SPCS3	7.61269e-10	2.20817	0.244	0.11	2.8291e-05
RBM25	2.02653e-28	2.09562	0.697	0.402	7.53119e-24
CALM1	4.05537e-44	2.07489	0.673	0.384	1.5071e-39
RASGEF1B	1.33068e-18	2.01408	0.46	0.144	4.9452e-14
ENC1	4.84067e-25	1.94702	0.709	0.297	1.79894e-20
STMN2	9.53052e-06	1.87592	0.571	0.178	0.354183
MAP1B	4.5706e-26	1.86327	0.832	0.479	1.69857e-21
KLHL1	2.52752e-12	1.85511	0.4	0.104	9.39302e-08
ARL14EP	1.78042e-16	1.8544	0.208	0.107	6.61657e-12
SERINC3	4.16765e-26	1.85116	0.351	0.176	1.54883e-21
ARPP19	7.34568e-32	1.83789	0.447	0.214	2.72987e-27
ARHGAP10	4.03808e-43	1.83099	0.532	0.211	1.50067e-38
MYO16	5.6039e-25	1.77753	0.645	0.189	2.08258e-20
AASDHPPT	2.35617e-11	1.75358	0.225	0.113	8.75622e-07
NECTIN3	2.92981e-56	1.72015	0.633	0.293	1.08881e-51
ATP6AP2	2.87985e-10	1.71171	0.246	0.103	1.07024e-05
TMEM30A	8.81253e-15	1.69497	0.232	0.131	3.275e-10
RFC3	1.4439e-23	1.6941	0.436	0.173	5.36596e-19
TOMM20	2.15174e-43	1.66558	0.266	0.146	7.99651e-39
NCL	6.25408e-25	1.66199	0.232	0.137	2.3242e-20
EYS	7.10931e-25	1.65196	0.449	0.16	2.64203e-20
BDP1	3.18526e-40	1.63456	0.718	0.367	1.18374e-35
IK	4.63275e-15	1.61912	0.185	0.108	1.72167e-10
PGM2L1	3.88324e-19	1.61171	0.5	0.234	1.44313e-14
VSTM2A	2.22242e-08	1.60769	0.284	0.123	0.000825916
SERINC1	1.39658e-17	1.59857	0.419	0.199	5.19012e-13
YWHAH	8.73303e-36	1.5922	0.433	0.229	3.24546e-31
AKAP5	7.94941e-20	1.59211	0.173	0.106	2.95424e-15
CACNA1G	9.42079e-06	1.5811	0.307	0.103	0.350105
RIT2	0.000614958	1.57752	0.464	0.126	1
CEP290	2.14251e-25	1.56115	0.53	0.257	7.96221e-21
EPHA5	2.50317e-53	1.54694	0.665	0.3	9.30253e-49
CACNA1I	9.03671e-08	1.54242	0.319	0.133	0.00335831
PRKG2	4.11078e-10	1.53778	0.31	0.11	1.52769e-05
MT-ND5	3.01015e-41	1.52754	0.195	0.112	1.11866e-36
BIVM	5.81263e-06	1.52133	0.281	0.113	0.216015
ST8SIA3	1.50481e-23	1.51439	0.361	0.201	5.59233e-19
SREK1	1.278e-20	1.51432	0.466	0.257	4.74945e-16
CHD5	1.13188e-26	1.51362	0.686	0.386	4.20642e-22
LUC7L3	2.42692e-25	1.50084	0.807	0.569	9.01915e-21
KIF21B	5.12717e-07	1.4796	0.378	0.138	0.0190541
NWD2	4.35061e-31	1.47346	0.585	0.266	1.61682e-26
PRRC2C	1.8253e-30	1.46663	0.686	0.381	6.78338e-26
NPM1	0.00421387	1.46399	0.207	0.111	1
MTPN	2.07913e-24	1.46173	0.252	0.144	7.72668e-20
BTBD8	7.25766e-24	1.45981	0.477	0.241	2.69717e-19
TPR	3.67545e-19	1.45553	0.404	0.207	1.36591e-14
RAD21	1.54801e-09	1.44132	0.253	0.125	5.75286e-05
CHGB	1.89561e-29	1.43835	0.215	0.112	7.04464e-25
SCN2A	6.98129e-29	1.43756	0.797	0.391	2.59446e-24
PABPN1	4.10385e-16	1.4339	0.473	0.224	1.52511e-11
AGAP2	3.41606e-07	1.42693	0.332	0.146	0.0126951
CHD3	5.8166e-08	1.42635	0.418	0.198	0.00216162
POLR2J3	3.17106e-28	1.42467	0.454	0.205	1.17846e-23
MAP1A	6.46738e-25	1.42199	0.371	0.218	2.40347e-20
TTC14	8.81495e-29	1.41936	0.567	0.273	3.2759e-24
RAB14	8.06305e-12	1.41288	0.251	0.134	2.99647e-07
HSPD1	1.06486e-19	1.40625	0.301	0.139	3.95733e-15
SEC62	9.57705e-15	1.39977	0.47	0.243	3.55912e-10
KCNH4	1.69092e-10	1.38691	0.317	0.133	6.28396e-06
BCL2L14	3.31436e-16	1.37913	0.269	0.122	1.23172e-11
SERPINE2	5.6793e-16	1.36455	0.375	0.184	2.1106e-11
ARPP21	2.61847e-48	1.34972	0.848	0.505	9.73103e-44
CENPJ	4.39605e-08	1.34008	0.253	0.12	0.0016337
MAP9	2.81973e-20	1.33785	0.391	0.206	1.0479e-15
YWHAB	1.74668e-19	1.32492	0.328	0.18	6.49118e-15
YPEL1	4.52502e-17	1.32489	0.417	0.187	1.68163e-12
GLRA3	3.3788e-12	1.32037	0.315	0.168	1.25566e-07
PTPRD	9.11098e-88	1.31828	0.916	0.888	3.38591e-83
TAFA1	2.30024e-56	1.31806	0.831	0.568	8.54838e-52
CANX	9.23216e-25	1.31605	0.362	0.2	3.43095e-20
C2orf80	1.6731e-05	1.31486	0.235	0.111	0.621772
SERPINI1	4.08899e-24	1.30863	0.596	0.3	1.51959e-19
TMF1	2.48961e-12	1.30121	0.258	0.133	9.25216e-08
NRG1	3.80499e-22	1.29876	0.767	0.407	1.41405e-17
GABRA5	0.111004	1.29494	0.281	0.124	1
ZNF528	3.92808e-12	1.29386	0.273	0.145	1.45979e-07
GABRA1	4.37715e-24	1.2928	0.439	0.226	1.62668e-19
RCN2	5.95014e-13	1.29148	0.364	0.176	2.21125e-08
NPY1R	4.97755e-30	1.28791	0.449	0.22	1.84981e-25
GDA	1.14251e-18	1.2761	0.496	0.225	4.24592e-14
DCUN1D5	2.63132e-09	1.27508	0.291	0.133	9.77876e-05
AKAP11	1.15583e-20	1.27324	0.454	0.244	4.29541e-16
SLC8A2	3.66819e-19	1.26744	0.5	0.26	1.36321e-14
ARPC5L	1.31241e-19	1.26449	0.17	0.112	4.87733e-15
RASGRP1	2.21216e-09	1.26281	0.368	0.141	8.22107e-05
PTMS	2.69256e-11	1.25338	0.328	0.155	1.00064e-06
SMARCA1	4.85801e-20	1.24918	0.417	0.219	1.80538e-15
SF3B1	1.04481e-24	1.24908	0.483	0.254	3.88283e-20
C12orf40	2.89953e-21	1.24846	0.27	0.161	1.07755e-16
ERICH3	4.0404e-24	1.24703	0.487	0.246	1.50153e-19
R3HDM1	1.38664e-42	1.23897	0.867	0.644	5.15318e-38
CCT8	2.18402e-17	1.23893	0.204	0.117	8.11646e-13
ZNF441	6.58803e-08	1.23824	0.224	0.117	0.00244831
UCHL5	1.06999e-09	1.23266	0.253	0.135	3.97641e-05
PARP1	5.09391e-22	1.2315	0.267	0.162	1.89305e-17
HMGCS1	7.86219e-13	1.22258	0.297	0.129	2.92182e-08
ABCD2	5.16902e-06	1.21491	0.267	0.11	0.192096
YWHAG	1.16268e-22	1.20818	0.457	0.243	4.32086e-18
PLK2	5.36588e-20	1.20807	0.331	0.151	1.99412e-15
RNF112	6.65013e-05	1.19996	0.268	0.101	1
ZNF737	7.70582e-15	1.19796	0.308	0.142	2.86371e-10
PCDH10	2.23485e-15	1.19726	0.365	0.146	8.30536e-11
FAM3C	7.20137e-30	1.19262	0.304	0.191	2.67625e-25
NRBP2	1.73721e-09	1.18973	0.302	0.108	6.456e-05
CCBE1	3.06867e-16	1.18954	0.405	0.187	1.14041e-11
STYK1	2.07657e-08	1.18234	0.308	0.164	0.000771716
LUZP2	1.49738e-43	1.17667	0.687	0.312	5.56473e-39
CCDC186	4.90425e-14	1.17139	0.313	0.173	1.82257e-09
FNBP1L	2.02707e-10	1.17102	0.435	0.147	7.53318e-06
SNX3	1.65483e-11	1.16837	0.317	0.148	6.14985e-07
SGTB	7.1176e-20	1.16311	0.29	0.158	2.64511e-15
DOK5	2.33967e-17	1.16137	0.39	0.183	8.69492e-13
BCLAF1	2.38524e-24	1.1557	0.456	0.26	8.86428e-20
BRK1	7.23671e-16	1.14819	0.213	0.106	2.68938e-11
PLPPR4	1.617e-36	1.14483	0.63	0.31	6.00927e-32
MSMO1	2.302e-07	1.14477	0.228	0.101	0.00855493
ZNF697	1.74491e-13	1.14392	0.184	0.112	6.48461e-09
STMN1	1.76052e-12	1.13531	0.421	0.203	6.54262e-08
TOPBP1	2.12819e-06	1.13439	0.255	0.138	0.07909
MATK	7.47531e-05	1.13404	0.235	0.101	1
BRINP3	4.2245e-32	1.1324	0.701	0.386	1.56995e-27
PEA15	5.23363e-20	1.12753	0.29	0.166	1.94497e-15
TUBA1A	4.40597e-06	1.12403	0.422	0.182	0.163739
CREG2	1.70199e-39	1.124	0.434	0.261	6.32509e-35
NREP	4.4863e-16	1.11491	0.481	0.202	1.66724e-11
ZBTB41	1.5009e-05	1.11366	0.279	0.134	0.557779
SMPD3	0.00018673	1.10507	0.288	0.122	1
TTN	3.5163e-15	1.10125	0.249	0.117	1.30676e-10
ATP5F1A	0.512051	1.09668	0.25	0.102	1
FEM1B	1.01866e-14	1.09314	0.159	0.11	3.78565e-10
EIF3J	7.19435e-12	1.0917	0.301	0.162	2.67364e-07
STUM	8.94729e-14	1.09139	0.384	0.192	3.32508e-09
TUBA1B	4.35451e-30	1.09085	0.324	0.156	1.61826e-25
GULP1	1.49281e-35	1.08976	0.531	0.272	5.54772e-31
EFCAB7	4.08689e-20	1.08813	0.324	0.18	1.51881e-15
PRR16	7.79525e-54	1.08617	0.608	0.304	2.89695e-49
P2RY14	1.99606e-26	1.08594	0.275	0.169	7.41795e-22
WBP11	1.92874e-16	1.08553	0.159	0.101	7.16779e-12
EEF1A2	5.03691e-19	1.08404	0.328	0.127	1.87187e-14
SLC30A3	5.82942e-09	1.08339	0.257	0.112	0.000216639
ZC3H13	3.25192e-26	1.08212	0.548	0.317	1.20851e-21
NOM1	4.28875e-12	1.07992	0.166	0.113	1.59383e-07
SCN9A	8.75628e-06	1.06438	0.333	0.14	0.32541
EIF4G2	2.40403e-10	1.06428	0.279	0.146	8.9341e-06
TRPC4	2.62057e-08	1.06141	0.359	0.126	0.000973881
POLR3G	0.00775009	1.0556	0.271	0.135	1
DMXL2	6.27641e-27	1.05151	0.595	0.311	2.3325e-22
ERCC5	2.02794e-18	1.04706	0.336	0.191	7.53644e-14
PEBP1	2.34521e-19	1.04694	0.306	0.158	8.7155e-15
AP1G2	3.66569e-06	1.04204	0.251	0.126	0.136228
HMGCR	3.94175e-10	1.03855	0.309	0.156	1.46487e-05
MEF2C	1.29664e-34	1.0362	0.887	0.656	4.8187e-30
CHST9	6.03273e-14	1.0351	0.216	0.112	2.24194e-09
CCDC88A	1.16444e-59	1.03489	0.834	0.582	4.32741e-55
EIF1AX	6.38284e-08	1.03021	0.24	0.127	0.00237206
SPTBN2	1.98199e-11	1.02921	0.303	0.17	7.36566e-07
ILDR2	3.33011e-14	1.02659	0.435	0.22	1.23757e-09
TSPYL1	5.46152e-44	1.02473	0.209	0.122	2.02966e-39
CFAP43	3.26933e-09	1.02193	0.239	0.13	0.000121498
TNFSF13B	0.0387924	1.02128	0.221	0.111	1
ANXA6	5.16442e-11	1.02075	0.354	0.172	1.91925e-06
ZNF286A	9.16635e-09	1.02013	0.267	0.15	0.000340649
LTN1	3.97771e-11	1.0185	0.316	0.18	1.47824e-06
DYNC1H1	4.37581e-20	1.01506	0.649	0.391	1.62618e-15
NCAN	5.7827e-15	1.01424	0.449	0.216	2.14903e-10
FRG1	1.93385e-14	1.01261	0.167	0.126	7.18677e-10
KRAS	4.3951e-11	1.0102	0.236	0.126	1.63335e-06
C16orf87	3.8037e-09	1.00956	0.195	0.114	0.000141357
WDR75	5.20791e-11	1.00942	0.268	0.144	1.93541e-06
LMBRD2	1.51395e-15	1.00907	0.352	0.198	5.62628e-11
THY1	1.39074e-52	1.00706	0.362	0.232	5.16839e-48
NRSN1	5.77492e-10	1.00113	0.39	0.156	2.14613e-05
ISCA1	2.2172e-19	1.00045	0.195	0.103	8.23978e-15
MCHR2	2.45875e-18	0.999089	0.391	0.228	9.13746e-14
ANKUB1	1.55156e-27	0.99473	0.347	0.216	5.76606e-23
NTNG1	0.00280826	0.993001	0.534	0.212	1
ITM2B	2.50202e-13	0.991879	0.427	0.265	9.29827e-09
PREPL	1.64393e-31	0.988633	0.596	0.335	6.10934e-27
CSMD2	2.95028e-62	0.987306	0.725	0.419	1.09641e-57
TCEAL2	6.91984e-27	0.986202	0.188	0.114	2.57162e-22
PRKAR1A	5.01243e-13	0.978169	0.253	0.138	1.86277e-08
NYAP2	9.64856e-11	0.977421	0.429	0.2	3.58569e-06
KCNH7	1.07467e-24	0.976893	0.77	0.472	3.9938e-20
USP46	4.97851e-15	0.968979	0.322	0.166	1.85016e-10
AGBL1	4.54939e-09	0.968785	0.378	0.164	0.000169069
ATP6V1B2	6.80196e-19	0.968268	0.274	0.184	2.52781e-14
LAMB1	1.05877e-27	0.967658	0.407	0.228	3.93472e-23
ROBO2	1.08154e-118	0.96637	0.884	0.883	4.01932e-114
LEO1	1.31929e-17	0.966248	0.189	0.117	4.90289e-13
ZBBX	8.96791e-07	0.966084	0.288	0.167	0.0333274
MAP7D2	6.00218e-25	0.961362	0.413	0.247	2.23059e-20
CMPK1	7.22516e-10	0.959913	0.205	0.116	2.68509e-05
CHN1	2.52067e-28	0.959735	0.716	0.388	9.36755e-24
CHD4	6.70316e-14	0.957753	0.351	0.207	2.49109e-09
CACNG3	1.27822e-34	0.955622	0.626	0.36	4.75024e-30
NRGN	4.71539e-31	0.954443	0.657	0.37	1.75238e-26
ANKRD36C	1.04809e-35	0.95122	0.724	0.424	3.89503e-31
LRRC7	2.81693e-37	0.950702	0.902	0.734	1.04686e-32
ARGLU1	1.18663e-33	0.943991	0.756	0.496	4.40987e-29
SCG5	0.00011009	0.941214	0.404	0.24	1
SNAPC4	3.90741e-10	0.937013	0.209	0.134	1.45211e-05
DGKA	1.95122e-15	0.935725	0.289	0.164	7.25131e-11
SLC6A15	1.92341e-14	0.934001	0.357	0.19	7.14798e-10
CX3CL1	0.000501578	0.931403	0.271	0.123	1
KDM7A	5.87473e-05	0.931211	0.291	0.14	1
EXOC1	7.93648e-19	0.930779	0.43	0.232	2.94943e-14
ZNF711	4.83374e-05	0.928303	0.231	0.103	1
LTBP4	9.71496e-07	0.927928	0.297	0.138	0.0361037
SERBP1	1.104e-10	0.927813	0.242	0.13	4.10278e-06
CCDC191	4.48169e-11	0.926873	0.339	0.189	1.66553e-06
BRSK1	2.33979e-08	0.92519	0.389	0.221	0.000869538
RNF20	1.47368e-05	0.923326	0.197	0.115	0.547664
NRN1	9.57494e-27	0.921259	0.263	0.161	3.55834e-22
FGF13	5.21886e-43	0.92103	0.515	0.28	1.93948e-38
FBXW7	1.37693e-29	0.918661	0.727	0.422	5.11709e-25
CUX2	2.49814e-28	0.91742	0.682	0.397	9.28384e-24
TGOLN2	1.42253e-28	0.916989	0.22	0.147	5.28655e-24
ARL6	2.28603e-13	0.916108	0.331	0.182	8.49556e-09
CCDC14	6.07472e-22	0.915951	0.453	0.234	2.25755e-17
LMO7	8.42673e-30	0.915873	0.569	0.303	3.13163e-25
CEP126	1.95633e-24	0.914626	0.484	0.261	7.2703e-20
CCT6A	1.30426e-10	0.912186	0.213	0.123	4.84701e-06
ZNF883	8.96056e-14	0.910767	0.301	0.163	3.33001e-09
NAP1L1	2.63684e-25	0.910061	0.609	0.365	9.79929e-21
CYP46A1	2.83669e-45	0.907616	0.489	0.282	1.0542e-40
GPCPD1	1.08022e-16	0.907287	0.345	0.167	4.01441e-12
GRIA2	8.62037e-15	0.905872	0.872	0.585	3.20359e-10
MDH1	9.72345e-20	0.904192	0.313	0.194	3.61353e-15
USP12	7.59542e-06	0.903554	0.35	0.176	0.282268
DDX27	1.44418e-12	0.90074	0.179	0.107	5.36701e-08
KIAA0408	3.47763e-11	0.900515	0.31	0.196	1.29239e-06
N4BP2	2.70127e-09	0.899552	0.305	0.156	0.000100387
KIF21A	7.01671e-27	0.897041	0.636	0.371	2.60762e-22
CCSAP	3.75341e-21	0.896393	0.343	0.187	1.39488e-16
ZC3H15	7.9063e-20	0.895332	0.349	0.198	2.93822e-15
NRXN2	4.34567e-14	0.893722	0.514	0.282	1.61498e-09
ELMOD1	1.52736e-39	0.893644	0.564	0.314	5.67613e-35
SEMA6D	3.91886e-29	0.890576	0.594	0.348	1.45637e-24
KCNT2	4.43612e-26	0.889619	0.63	0.339	1.6486e-21
EIF5B	1.70699e-18	0.889328	0.396	0.241	6.3437e-14
GUCY1A2	6.55623e-34	0.886471	0.705	0.386	2.43649e-29
BEX1	3.01398e-22	0.885995	0.261	0.15	1.12009e-17
DYNC1I2	4.58062e-26	0.884518	0.545	0.298	1.7023e-21
CNGB1	6.34452e-13	0.883282	0.227	0.137	2.35782e-08
KIF3A	2.33558e-27	0.882895	0.607	0.349	8.67973e-23
HIVEP3	4.19864e-119	0.880056	0.769	0.509	1.56034e-114
PTPRN	1.60256e-09	0.879722	0.383	0.209	5.9556e-05
CYP1B1	4.42422e-16	0.878318	0.171	0.109	1.64417e-11
RTN3	5.80565e-30	0.874626	0.78	0.506	2.15756e-25
MYH10	3.32578e-36	0.874352	0.695	0.401	1.23596e-31
PPP4R4	4.56681e-32	0.873064	0.523	0.279	1.69716e-27
LRRIQ1	1.49085e-06	0.871854	0.246	0.129	0.0554045
CSAD	4.41601e-29	0.871515	0.473	0.263	1.64112e-24
LINGO2	1.98765e-56	0.870849	0.834	0.714	7.38669e-52
DNAJC13	1.10728e-24	0.870384	0.4	0.218	4.11499e-20
RTN4R	1.10414e-08	0.870279	0.182	0.104	0.000410331
NSUN6	1.66678e-24	0.869852	0.453	0.265	6.19426e-20
COL26A1	1.10934e-29	0.866473	0.443	0.257	4.12265e-25
ATP6V0C	2.3478e-20	0.866003	0.303	0.153	8.72512e-16
PHF20L1	1.73783e-21	0.865566	0.537	0.3	6.45831e-17
EIF4A2	4.92159e-10	0.865151	0.322	0.156	1.82901e-05
ARHGAP20	3.9756e-22	0.864611	0.482	0.236	1.47745e-17
YBX1	2.20889e-05	0.861961	0.202	0.102	0.82089
ABCE1	5.79999e-05	0.861868	0.188	0.102	1
PPIP5K2	3.17489e-32	0.861505	0.509	0.292	1.17989e-27
WSB2	6.98989e-17	0.86117	0.29	0.177	2.59765e-12
KIFC2	1.17385e-12	0.85936	0.401	0.185	4.36237e-08
MRPS30	3.73219e-14	0.857015	0.158	0.101	1.38699e-09
CELF4	8.60009e-38	0.854866	0.789	0.515	3.19605e-33
ZNF804B	0.000242123	0.854143	0.522	0.241	1
UBE2Q2	1.03042e-09	0.849673	0.257	0.131	3.82937e-05
PDZD4	0.000702389	0.847646	0.223	0.108	1
CADM3	1.59401e-14	0.847464	0.409	0.239	5.92383e-10
STRADB	2.63404e-28	0.847394	0.281	0.164	9.78889e-24
CSPP1	1.52259e-29	0.845607	0.564	0.327	5.65842e-25
DDX46	9.93599e-27	0.84498	0.485	0.304	3.69251e-22
IFNAR1	4.45648e-15	0.844792	0.27	0.169	1.65616e-10
TMEM132D	5.55676e-28	0.844369	0.796	0.563	2.06506e-23
CYP51A1	2.59533e-18	0.843423	0.281	0.161	9.64502e-14
MIA3	8.28814e-17	0.842462	0.338	0.218	3.08012e-12
MAMLD1	5.2778e-11	0.841539	0.358	0.216	1.96139e-06
CCDC146	1.12096e-12	0.84064	0.431	0.219	4.16581e-08
FILIP1L	5.67319e-28	0.840624	0.297	0.209	2.10833e-23
CCAR1	2.38785e-24	0.840577	0.482	0.304	8.87398e-20
LRRC49	6.69876e-29	0.838753	0.499	0.275	2.48946e-24
NUCB2	2.37749e-12	0.838177	0.336	0.19	8.83545e-08
NPHP1	1.82759e-11	0.837273	0.317	0.194	6.79186e-07
CMAS	4.50989e-11	0.834526	0.219	0.126	1.67601e-06
CDKL2	2.35088e-13	0.833999	0.294	0.175	8.73658e-09
ZNF626	1.65943e-18	0.833594	0.363	0.203	6.16693e-14
CIP2A	2.00679e-06	0.833485	0.182	0.107	0.0745785
CCDC47	2.95341e-15	0.83216	0.252	0.146	1.09758e-10
WDR43	7.39982e-14	0.831472	0.311	0.197	2.74999e-09
PRICKLE2	5.27854e-59	0.830783	0.718	0.417	1.96166e-54
CDH10	4.48012e-26	0.830703	0.653	0.368	1.66495e-21
SLC44A5	4.08345e-54	0.830061	0.708	0.408	1.51753e-49
CLTC	6.1233e-27	0.829173	0.516	0.317	2.2756e-22
PPP1CB	2.75433e-10	0.828165	0.382	0.203	1.02359e-05
NSA2	1.57467e-06	0.827617	0.17	0.103	0.0585193
SMARCA5	1.21869e-21	0.826276	0.34	0.207	4.52902e-17
HNRNPDL	2.94143e-41	0.825543	0.598	0.345	1.09312e-36
AGGF1	6.62807e-22	0.825332	0.257	0.165	2.46319e-17
RAP1GAP2	3.55204e-39	0.825169	0.653	0.368	1.32004e-34
LRRC40	2.50855e-12	0.823706	0.3	0.165	9.32254e-08
SC5D	5.79348e-07	0.822594	0.233	0.124	0.0215303
NFE2L1	0.000195858	0.821493	0.219	0.102	1
VPS36	2.99586e-20	0.820555	0.401	0.23	1.11335e-15
PRNP	5.57093e-16	0.820357	0.343	0.2	2.07033e-11
TOX3	1.03081e-11	0.820084	0.313	0.101	3.83078e-07
KIAA0753	3.20348e-15	0.818213	0.323	0.204	1.19051e-10
IFT81	1.44445e-13	0.816119	0.303	0.166	5.36802e-09
IFT57	2.99875e-15	0.81526	0.269	0.171	1.11443e-10
GCC2	7.77694e-24	0.815051	0.461	0.269	2.89014e-19
VDAC1	1.24922e-22	0.811648	0.28	0.173	4.64246e-18
SRSF11	3.22462e-32	0.811384	0.711	0.467	1.19836e-27
DYNC1LI1	2.88088e-22	0.810684	0.309	0.183	1.07062e-17
DNAH14	2.33102e-07	0.807501	0.431	0.176	0.00866278
RINT1	1.11102e-13	0.807324	0.26	0.144	4.12889e-09
GNPDA2	3.22875e-07	0.805722	0.21	0.119	0.011999
RNMT	1.24981e-19	0.805133	0.378	0.225	4.64466e-15
RB1CC1	1.42212e-33	0.804459	0.572	0.334	5.28504e-29
DNAJC10	2.84216e-19	0.804254	0.417	0.241	1.05623e-14
PINK1	1.93337e-13	0.803518	0.198	0.121	7.18497e-09
SRPK1	7.74827e-31	0.800425	0.486	0.275	2.87949e-26
SCN3A	5.9991e-34	0.799893	0.664	0.387	2.22945e-29
PNISR	3.53475e-22	0.799695	0.74	0.502	1.31362e-17
ARF3	4.78212e-20	0.797062	0.295	0.176	1.77718e-15
PJA2	3.22943e-30	0.794764	0.502	0.306	1.20015e-25
JCAD	2.33136e-09	0.794598	0.242	0.114	8.66402e-05
FLACC1	7.24996e-12	0.79284	0.259	0.176	2.6943e-07
BNIP3	1.28915e-25	0.79103	0.171	0.126	4.79088e-21
SNX7	4.09523e-08	0.790805	0.232	0.135	0.00152191
DDX24	6.42632e-32	0.789319	0.497	0.306	2.38821e-27
RTF1	3.64866e-22	0.78885	0.495	0.301	1.35595e-17
PUS7L	1.13799e-21	0.788066	0.36	0.19	4.22911e-17
ZNF461	3.84243e-07	0.787904	0.229	0.123	0.0142796
YTHDC1	2.12699e-17	0.785828	0.355	0.209	7.90453e-13
STXBP5	2.3318e-46	0.785817	0.726	0.441	8.66567e-42
SATB2	5.79799e-31	0.785713	0.67	0.371	2.15471e-26
EIF3A	1.08941e-18	0.784861	0.364	0.223	4.04858e-14
SPRED1	4.75019e-21	0.78429	0.488	0.257	1.76531e-16
SSTR2	0.000205551	0.783733	0.201	0.112	1
RPGRIP1L	1.23816e-20	0.782709	0.349	0.212	4.60138e-16
ANKRD36	9.77328e-40	0.782657	0.722	0.446	3.63204e-35
RAC1	1.84237e-18	0.781873	0.299	0.194	6.84681e-14
PRPF4B	6.58338e-29	0.78155	0.424	0.258	2.44658e-24
ZNF326	1.71219e-21	0.77972	0.366	0.213	6.36301e-17
RIF1	2.08757e-20	0.779008	0.449	0.274	7.75803e-16
IDS	1.05961e-31	0.778941	0.544	0.336	3.93781e-27
ATAD5	4.75965e-16	0.778661	0.265	0.146	1.76883e-11
SUPT16H	1.94992e-16	0.778545	0.269	0.159	7.24648e-12
PANK3	8.02564e-17	0.777665	0.363	0.212	2.98257e-12
DHX36	7.30924e-27	0.777476	0.445	0.27	2.71633e-22
HLTF	3.2796e-18	0.774669	0.404	0.225	1.2188e-13
BEX2	1.42294e-19	0.771137	0.285	0.16	5.28808e-15
EIF2S2	2.85897e-13	0.769645	0.234	0.14	1.06248e-08
ZNF675	8.40201e-10	0.769078	0.349	0.178	3.12244e-05
TCERG1	2.69598e-24	0.768979	0.529	0.316	1.00191e-19
CNKSR2	2.22724e-23	0.768868	0.769	0.453	8.27709e-19
HOMER1	7.05343e-27	0.76662	0.591	0.323	2.62127e-22
LMO4	7.20729e-21	0.765964	0.531	0.302	2.67845e-16
ARMCX3	1.85964e-14	0.765793	0.187	0.116	6.911e-10
PCLO	4.38023e-33	0.765316	0.818	0.545	1.62782e-28
SLC25A29	2.95202e-15	0.764601	0.277	0.137	1.09706e-10
HECTD2	2.32556e-42	0.764446	0.519	0.299	8.64246e-38
CCNYL1	7.4284e-12	0.764015	0.314	0.155	2.76062e-07
TMEM67	5.46395e-23	0.763321	0.346	0.202	2.03057e-18
ATP1A3	3.12997e-18	0.763167	0.466	0.291	1.16319e-13
G2E3	1.09535e-15	0.762924	0.316	0.182	4.07063e-11
SUB1	5.93432e-21	0.762025	0.338	0.195	2.20537e-16
DDX42	1.36898e-24	0.76201	0.337	0.208	5.08753e-20
UHMK1	2.22983e-09	0.759671	0.224	0.142	8.28673e-05
STMN4	1.1189e-18	0.755673	0.362	0.207	4.15817e-14
ARL6IP5	2.72516e-16	0.754494	0.212	0.153	1.01275e-11
HDAC2	1.612e-15	0.754408	0.265	0.147	5.99068e-11
TOR1AIP2	5.97338e-11	0.753507	0.354	0.194	2.21989e-06
SEZ6	4.62455e-06	0.753433	0.286	0.137	0.171862
REEP5	2.90061e-33	0.752123	0.431	0.274	1.07795e-28
DNAJA1	1.5957e-06	0.752052	0.194	0.121	0.059301
EMC3	5.03467e-08	0.74861	0.301	0.164	0.00187104
CELF2	1.38571e-44	0.747219	0.914	0.885	5.14973e-40
GUCY1B1	1.80306e-12	0.745998	0.358	0.203	6.70072e-08
BEGAIN	2.80855e-10	0.745428	0.256	0.15	1.04374e-05
DNMT1	2.04817e-07	0.744617	0.239	0.13	0.00761162
GRIA4	9.52991e-39	0.743678	0.827	0.619	3.5416e-34
CALM3	2.92133e-34	0.742748	0.347	0.205	1.08565e-29
ZRANB2	4.01417e-24	0.741291	0.633	0.392	1.49179e-19
ATP2B2	4.8079e-27	0.74116	0.763	0.493	1.78676e-22
PNMA2	7.5012e-17	0.741088	0.307	0.16	2.78767e-12
PPP2R2C	1.04887e-45	0.740977	0.723	0.444	3.89791e-41
PBX4	0.042872	0.74062	0.244	0.109	1
CCDC144A	6.05021e-28	0.740181	0.624	0.394	2.24844e-23
HNRNPA3	3.56668e-20	0.740061	0.365	0.205	1.32548e-15
NFXL1	3.88265e-12	0.739838	0.273	0.162	1.44291e-07
LRRTM4	9.21153e-09	0.73962	0.892	0.81	0.000342328
BEX4	1.5564e-36	0.739449	0.256	0.148	5.78406e-32
EFCAB5	0.000118289	0.736861	0.212	0.122	1
GRAMD4	2.23689e-05	0.736627	0.335	0.17	0.831294
MGAT4C	8.14471e-41	0.734936	0.793	0.551	3.02682e-36
PRB2	6.61708e-08	0.73344	0.241	0.133	0.00245911
ZNF66	0.000603316	0.732448	0.195	0.106	1
CUL9	3.55515e-05	0.732133	0.251	0.146	1
AGL	1.95515e-16	0.73171	0.339	0.186	7.26592e-12
WDR47	8.42479e-16	0.730829	0.369	0.212	3.1309e-11
BCAP29	4.61831e-20	0.730645	0.404	0.244	1.7163e-15
UFL1	1.11701e-11	0.729578	0.239	0.129	4.15115e-07
PAK5	2.77619e-55	0.72865	0.627	0.367	1.03172e-50
SYCP2L	5.06318e-06	0.727984	0.298	0.157	0.188163
GLT8D2	0.0137222	0.727889	0.227	0.121	1
RPL7L1	3.22664e-07	0.727548	0.269	0.143	0.0119912
CDK9	0.00162486	0.727378	0.219	0.111	1
NR2F1	4.62272e-11	0.725918	0.367	0.188	1.71794e-06
ICE1	1.04405e-21	0.725403	0.455	0.275	3.88002e-17
INTS2	5.41045e-06	0.72512	0.203	0.109	0.201069
ZNF891	3.36405e-07	0.724793	0.213	0.125	0.0125018
ELOVL4	1.03494e-10	0.724162	0.257	0.144	3.84614e-06
MBD4	3.65982e-10	0.724058	0.21	0.125	1.3601e-05
EPHB2	1.6434e-09	0.723135	0.366	0.202	6.10736e-05
AFF2	0.00360637	0.722116	0.363	0.129	1
PDE2A	7.35302e-16	0.721328	0.49	0.277	2.7326e-11
IPO5	4.27378e-26	0.720176	0.346	0.22	1.58827e-21
NASP	4.19775e-16	0.719801	0.411	0.23	1.56001e-11
RSPH3	5.13619e-16	0.719195	0.35	0.211	1.90876e-11
MAP2	3.54305e-20	0.718401	0.826	0.54	1.3167e-15
HS6ST2	1.00604e-07	0.716038	0.217	0.107	0.00373874
CCT3	3.25152e-12	0.711695	0.231	0.135	1.20836e-07
GOLGA2	1.36124e-09	0.709872	0.242	0.148	5.05878e-05
ANAPC4	4.55979e-09	0.708582	0.304	0.167	0.000169456
CCDC180	1.36209e-06	0.707914	0.218	0.136	0.0506193
IARS2	9.05979e-06	0.707199	0.213	0.117	0.336689
SPRYD7	3.04462e-16	0.707165	0.174	0.117	1.13147e-11
SEZ6L2	2.60038e-21	0.706721	0.446	0.26	9.6638e-17
PTPRQ	1.71362e-08	0.706628	0.195	0.131	0.000636834
RNF145	7.94373e-25	0.706098	0.409	0.25	2.95213e-20
CCDC28A	4.45486e-12	0.705483	0.229	0.12	1.65556e-07
CMTM4	1.28676e-22	0.705339	0.498	0.281	4.782e-18
CA10	8.9833e-35	0.704698	0.653	0.388	3.33846e-30
TCOF1	1.08343e-08	0.704629	0.143	0.103	0.000402636
RBM45	1.41096e-06	0.70331	0.175	0.102	0.0524356
MYT1L	2.70015e-49	0.701766	0.864	0.674	1.00346e-44
RNPC3	5.1967e-36	0.697046	0.5	0.329	1.93125e-31
RYR3	2.7046e-41	0.696028	0.673	0.354	1.00511e-36
LUC7L	3.74185e-31	0.695448	0.567	0.345	1.39058e-26
DDX1	1.95971e-23	0.693796	0.321	0.203	7.28286e-19
TDRD7	4.56619e-05	0.693698	0.217	0.127	1
ADCY1	6.13336e-32	0.693518	0.593	0.346	2.27934e-27
KCNJ6	3.68855e-46	0.692906	0.614	0.355	1.37078e-41
SLC16A2	0.00306118	0.69222	0.263	0.124	1
TMEM163	5.00764e-12	0.691577	0.373	0.178	1.86099e-07
PRSS23	9.20245e-19	0.690742	0.244	0.134	3.41991e-14
AP2B1	8.59005e-28	0.689918	0.512	0.311	3.19232e-23
FAM151B	0.00300718	0.689752	0.205	0.103	1
PSMD8	7.27226e-11	0.689718	0.172	0.103	2.70259e-06
SMIM13	7.28176e-07	0.689595	0.19	0.116	0.0270612
GPC1	3.3452e-07	0.689332	0.397	0.212	0.0124318
LCORL	5.64384e-29	0.688988	0.525	0.298	2.09742e-24
CD200	9.86299e-17	0.688921	0.318	0.183	3.66538e-12
ABCB1	1.00429e-15	0.688406	0.213	0.122	3.73223e-11
TCEAL4	1.37213e-15	0.68759	0.217	0.144	5.09926e-11
BAZ2A	4.64132e-13	0.687392	0.307	0.205	1.72485e-08
ANO6	1.30854e-06	0.68709	0.276	0.146	0.0486294
RSRC2	1.00207e-20	0.68686	0.35	0.216	3.724e-16
MIB2	4.7778e-20	0.686648	0.203	0.122	1.77557e-15
LINGO1	3.10113e-23	0.686423	0.516	0.297	1.15247e-18
CHD8	9.95475e-20	0.685901	0.41	0.25	3.69948e-15
SHOC2	3.30295e-16	0.685138	0.378	0.22	1.22748e-11
FUBP1	8.29409e-11	0.683663	0.363	0.203	3.08233e-06
SLC4A3	0.000253367	0.683437	0.247	0.106	1
LMTK2	1.68024e-24	0.682943	0.547	0.32	6.24426e-20
GP1BB	0.159861	0.682633	0.233	0.115	1
FANCA	0.000121252	0.68203	0.235	0.133	1
PURG	5.58302e-23	0.681887	0.394	0.231	2.07482e-18
ANKRD24	2.88195e-25	0.681641	0.402	0.237	1.07102e-20
OPTN	1.81772e-29	0.680423	0.394	0.244	6.75521e-25
POLR2B	3.44551e-13	0.679684	0.264	0.161	1.28045e-08
CYP4X1	1.46944e-09	0.677137	0.266	0.163	5.4609e-05
CROT	1.28849e-07	0.676506	0.171	0.105	0.0047884
PLXNA1	0.028794	0.675977	0.221	0.125	1
EPHA4	5.66531e-43	0.675786	0.651	0.392	2.1054e-38
OLFM1	1.55015e-34	0.675563	0.572	0.383	5.76082e-30
MCOLN1	1.38278e-11	0.674089	0.196	0.102	5.13882e-07
PACSIN1	1.88111e-22	0.673915	0.457	0.27	6.99076e-18
VPS41	8.97693e-21	0.67381	0.505	0.282	3.3361e-16
KIFAP3	4.86113e-31	0.67355	0.601	0.353	1.80654e-26
SYT5	9.66963e-14	0.671682	0.327	0.179	3.59352e-09
TENM4	5.5046e-38	0.671389	0.775	0.522	2.04567e-33
TECPR1	8.08163e-08	0.670993	0.297	0.155	0.00300338
ATF7IP2	2.46054e-38	0.670917	0.504	0.301	9.14412e-34
NNAT	1.40195e-13	0.668421	0.201	0.128	5.21005e-09
HRH2	1.2967e-28	0.667719	0.459	0.278	4.81893e-24
MORF4L1	2.01754e-19	0.667119	0.349	0.218	7.49778e-15
NIPSNAP1	2.02752e-17	0.664675	0.229	0.14	7.53486e-13
DCTN1	4.75491e-13	0.663775	0.321	0.171	1.76707e-08
NUCKS1	5.48021e-22	0.662474	0.489	0.32	2.03661e-17
RARB	7.09336e-12	0.662454	0.393	0.179	2.63611e-07
SMC6	1.33191e-24	0.662416	0.374	0.224	4.94979e-20
L1CAM	1.20447e-05	0.661876	0.261	0.135	0.447616
KIF1C	1.31078e-06	0.661352	0.137	0.101	0.0487123
LRGUK	3.22338e-05	0.657568	0.247	0.128	1
PRKCZ	5.77914e-19	0.657414	0.44	0.27	2.1477e-14
PKIA	4.54313e-12	0.656151	0.402	0.218	1.68836e-07
LRRC57	9.86861e-13	0.654107	0.175	0.114	3.66747e-08
ADGRB2	2.05326e-13	0.653434	0.373	0.213	7.63051e-09
TSGA10	1.95265e-30	0.65314	0.447	0.266	7.25662e-26
NBEA	3.21966e-36	0.651703	0.864	0.663	1.19652e-31
DLD	2.30231e-18	0.649733	0.254	0.159	8.55607e-14
LCA5	1.39766e-19	0.645531	0.243	0.15	5.19412e-15
TMEM50A	5.55036e-10	0.645002	0.243	0.145	2.06268e-05
MAST1	2.7091e-23	0.64497	0.526	0.308	1.00678e-18
ADD2	1.07493e-29	0.644636	0.589	0.333	3.99476e-25
DOK6	1.82694e-40	0.644589	0.654	0.402	6.78945e-36
ATP1A1	1.14952e-36	0.64433	0.464	0.299	4.27196e-32
DNAJC15	8.81756e-05	0.643853	0.212	0.114	1
SYNGAP1	4.75803e-27	0.641835	0.43	0.246	1.76823e-22
THSD4	1.06736e-20	0.641223	0.408	0.214	3.96665e-16
PSMD7	1.47815e-14	0.637707	0.207	0.116	5.49325e-10
FXYD7	8.37336e-24	0.637052	0.39	0.242	3.11179e-19
MFN2	2.323e-09	0.637003	0.224	0.129	8.63298e-05
ZNF184	3.27311e-18	0.636278	0.136	0.101	1.21638e-13
HIVEP2	4.84381e-28	0.635587	0.658	0.392	1.80011e-23
SLK	5.07137e-13	0.634581	0.251	0.156	1.88467e-08
KLHDC2	1.45022e-18	0.634338	0.272	0.168	5.38946e-14
RIMS1	6.60704e-36	0.632642	0.785	0.536	2.45537e-31
LRPAP1	2.89342e-21	0.631796	0.254	0.155	1.07528e-16
GVQW3	2.62794e-09	0.62969	0.245	0.143	9.76623e-05
BRMS1L	7.61553e-10	0.628876	0.236	0.123	2.83016e-05
RAD17	3.36649e-07	0.628587	0.216	0.116	0.0125109
SOGA3	4.54369e-30	0.627995	0.358	0.235	1.68857e-25
CDHR3	2.39705e-13	0.626798	0.407	0.202	8.90816e-09
HNRNPR	1.21238e-19	0.62661	0.363	0.226	4.50556e-15
JPH3	4.37144e-12	0.626507	0.402	0.231	1.62456e-07
HSPA4	1.2865e-11	0.626237	0.299	0.202	4.78103e-07
SEPTIN11	9.39796e-34	0.624963	0.656	0.385	3.49256e-29
PPM1E	2.42979e-52	0.624712	0.711	0.457	9.02982e-48
EPHA3	1.14748e-29	0.624056	0.515	0.289	4.26439e-25
MAK	2.87206e-20	0.622797	0.276	0.181	1.06734e-15
RASGEF1C	1.56339e-05	0.622759	0.289	0.111	0.581002
TMEM196	1.16711e-15	0.622609	0.291	0.162	4.33734e-11
ZNF382	6.2538e-13	0.622283	0.32	0.194	2.3241e-08
BOD1L1	4.20787e-20	0.621676	0.503	0.33	1.56377e-15
EXOSC10	3.91173e-11	0.618726	0.306	0.198	1.45372e-06
PRKACB	3.06485e-33	0.617712	0.668	0.4	1.13899e-28
LGI4	5.6504e-15	0.616809	0.36	0.2	2.09986e-10
SYNCRIP	4.2699e-18	0.616716	0.25	0.159	1.58682e-13
KIDINS220	2.9588e-19	0.615944	0.618	0.382	1.09958e-14
SRSF12	3.13546e-12	0.614738	0.253	0.157	1.16523e-07
ZNF736	7.32147e-11	0.614144	0.309	0.167	2.72088e-06
TRAPPC8	2.78298e-20	0.613605	0.391	0.235	1.03424e-15
TMEM170B	4.97269e-20	0.612724	0.269	0.178	1.848e-15
SHANK2	2.51492e-38	0.612477	0.728	0.48	9.34619e-34
TKT	0.189345	0.61219	0.192	0.12	1
LRTM1	2.73084e-22	0.612173	0.216	0.134	1.01486e-17
HOOK1	4.26922e-17	0.612008	0.278	0.182	1.58657e-12
MORF4L2	4.79102e-23	0.610816	0.428	0.251	1.78049e-18
FAM133B	3.74987e-19	0.610596	0.392	0.248	1.39356e-14
UPF3A	6.59052e-31	0.609376	0.553	0.347	2.44923e-26
PSMD2	7.0919e-10	0.608743	0.214	0.122	2.63556e-05
VPS35	2.13117e-18	0.608657	0.358	0.231	7.92007e-14
ANO3	3.79731e-26	0.608344	0.53	0.286	1.41119e-21
DMTN	4.35488e-17	0.608333	0.352	0.23	1.61841e-12
SLC39A10	5.28121e-26	0.60815	0.564	0.341	1.96265e-21
ATRX	7.3549e-30	0.608086	0.738	0.491	2.7333e-25
UTP6	1.76777e-11	0.607936	0.246	0.149	6.56956e-07
RBM17	7.64469e-15	0.607422	0.288	0.18	2.841e-10
SACS	2.01256e-20	0.607282	0.474	0.3	7.47926e-16
TIMM17A	1.89333e-08	0.606643	0.191	0.102	0.000703617
BMS1	1.1169e-21	0.606041	0.254	0.17	4.15075e-17
OCA2	0.0111063	0.605941	0.255	0.126	1
CEP295	8.34716e-23	0.605373	0.37	0.236	3.10206e-18
AGPAT5	2.23731e-13	0.605288	0.299	0.177	8.31452e-09
CCDC148	1.3498e-08	0.604999	0.366	0.212	0.000501628
SLC25A40	4.18375e-05	0.603397	0.219	0.121	1
SYCP2	4.05341e-13	0.603322	0.214	0.133	1.50637e-08
FRY	3.10675e-51	0.602899	0.711	0.46	1.15456e-46
MPHOSPH6	9.77979e-11	0.600973	0.289	0.173	3.63446e-06
RAB9B	1.44717e-08	0.600693	0.206	0.137	0.000537811
U2SURP	7.3489e-27	0.600371	0.472	0.308	2.73107e-22
VLDLR	8.43293e-08	0.600088	0.188	0.107	0.00313393
PSMA7	0.0314142	0.6	0.163	0.107	1
KIF3B	8.06435e-12	0.599515	0.365	0.222	2.99695e-07
FAM227A	0.00134761	0.599487	0.174	0.115	1
SUGT1	4.95032e-15	0.598652	0.262	0.169	1.83969e-10
NLN	2.1141e-16	0.598291	0.405	0.233	7.85665e-12
UPF2	6.85071e-19	0.59815	0.405	0.258	2.54593e-14
RSF1	1.72096e-30	0.597595	0.597	0.374	6.39559e-26
CRMP1	2.32215e-21	0.597467	0.5	0.295	8.62981e-17
UBXN4	2.918e-17	0.597224	0.515	0.324	1.08442e-12
PLBD2	0.000138327	0.595868	0.225	0.109	1
STRIP2	2.29895e-15	0.595704	0.293	0.177	8.54358e-11
NRIP1	2.25516e-18	0.595229	0.447	0.257	8.38085e-14
GRM7	9.86324e-44	0.594276	0.83	0.692	3.66548e-39
CDC5L	9.06401e-23	0.594021	0.233	0.156	3.36846e-18
TXNDC15	6.14121e-10	0.593895	0.265	0.145	2.28226e-05
MAL2	1.14467e-28	0.593893	0.274	0.197	4.25395e-24
ABCF1	1.25951e-11	0.593546	0.189	0.126	4.68071e-07
DHX29	5.20403e-23	0.593306	0.394	0.249	1.93397e-18
MVD	6.89083e-10	0.593249	0.274	0.152	2.56084e-05
CDH11	1.07453e-25	0.592407	0.487	0.278	3.99326e-21
LNX1	2.30685e-29	0.591649	0.541	0.31	8.57294e-25
ZGRF1	4.52184e-07	0.590563	0.17	0.101	0.0168045
ARL10	1.17458e-08	0.589942	0.244	0.164	0.00043651
PSIP1	2.46602e-33	0.589551	0.484	0.305	9.16449e-29
PABPC1	2.18685e-29	0.588799	0.416	0.252	8.12698e-25
PHF3	2.10604e-25	0.588537	0.504	0.311	7.82667e-21
ATP2B1	1.49944e-38	0.586194	0.767	0.484	5.57237e-34
TMEM150C	0.000739489	0.586139	0.334	0.155	1
TMEM179	6.4818e-08	0.585992	0.287	0.173	0.00240883
EPM2AIP1	3.18546e-08	0.585784	0.214	0.109	0.00118381
CRYM	1.52595e-24	0.583741	0.329	0.196	5.67087e-20
ANKLE2	2.09744e-15	0.58332	0.266	0.167	7.79471e-11
ZC2HC1A	4.95175e-21	0.582774	0.425	0.236	1.84022e-16
ZDBF2	5.82931e-22	0.581951	0.358	0.224	2.16635e-17
DHDDS	3.30516e-10	0.58096	0.267	0.16	1.2283e-05
DCDC1	5.99362e-09	0.580267	0.168	0.118	0.000222741
SCN1A	7.3521e-29	0.579317	0.637	0.401	2.73226e-24
ATAD1	1.90596e-20	0.579313	0.38	0.241	7.08313e-16
TMEM38A	3.29531e-13	0.578585	0.386	0.23	1.22464e-08
CHP1	4.07585e-08	0.578456	0.224	0.12	0.00151471
MEIS3	6.83503e-14	0.577543	0.429	0.253	2.5401e-09
SHANK1	1.87747e-10	0.576953	0.342	0.205	6.97723e-06
RASL10A	2.32918e-14	0.576853	0.291	0.162	8.65591e-10
NCR3LG1	2.38305e-14	0.576143	0.207	0.137	8.85613e-10
TASOR	1.3049e-21	0.575918	0.383	0.227	4.84941e-17
DGKH	1.4345e-10	0.575777	0.387	0.196	5.33103e-06
CARNMT1	1.13308e-11	0.575526	0.358	0.198	4.21086e-07
ZNF280C	4.62509e-06	0.574698	0.172	0.102	0.171882
RTN4	8.0331e-22	0.57424	0.73	0.503	2.98534e-17
ZNF583	8.45257e-08	0.573902	0.249	0.137	0.00314123
METAP2	1.39207e-12	0.573518	0.322	0.213	5.17336e-08
UNC13A	2.28098e-25	0.573232	0.519	0.312	8.47681e-21
ADAMTSL3	8.70518e-09	0.573182	0.355	0.162	0.000323511
PHF24	1.89512e-06	0.572351	0.201	0.108	0.0704282
EDRF1	2.44499e-15	0.572281	0.318	0.214	9.08633e-11
SCN3B	1.03808e-21	0.57195	0.524	0.3	3.85783e-17
KMT2B	1.33565e-20	0.57167	0.205	0.166	4.96369e-16
SARAF	5.09223e-32	0.570319	0.397	0.273	1.89242e-27
SLIT3	4.63715e-28	0.569874	0.697	0.401	1.7233e-23
CCNL1	2.56336e-12	0.569822	0.244	0.163	9.52621e-08
DLG3	3.19332e-09	0.569788	0.256	0.157	0.000118673
DLGAP2	6.98142e-28	0.569417	0.867	0.755	2.59451e-23
PTMA	0.00264468	0.568707	0.244	0.123	1
RALBP1	7.04402e-17	0.568653	0.244	0.146	2.61777e-12
ACBD5	1.66901e-05	0.568517	0.186	0.107	0.620253
NPTN	3.84278e-27	0.568407	0.612	0.369	1.42809e-22
UCHL1	1.12694e-16	0.567997	0.545	0.338	4.18804e-12
DIRAS2	3.01497e-33	0.567904	0.19	0.144	1.12045e-28
C2orf88	4.59359e-10	0.567313	0.192	0.104	1.70712e-05
GOLM1	1.88581e-25	0.567246	0.406	0.253	7.00822e-21
MEGF8	8.82337e-07	0.566724	0.29	0.178	0.0327903
PGRMC2	0.00016841	0.566162	0.178	0.105	1
NDRG4	9.19534e-17	0.565512	0.47	0.27	3.41726e-12
SPDYA	1.36382e-08	0.565398	0.207	0.105	0.000506837
ZNF337	2.46625e-27	0.565184	0.359	0.208	9.16533e-23
PSMD1	6.05724e-25	0.565127	0.488	0.309	2.25105e-20
UGCG	1.14222e-05	0.564871	0.255	0.14	0.424483
NRG4	6.94008e-13	0.564726	0.216	0.126	2.57914e-08
UBE2QL1	0.000476999	0.56445	0.227	0.142	1
UPP2	1.01946e-36	0.562904	0.611	0.349	3.78862e-32
MTMR6	1.52392e-13	0.562474	0.201	0.129	5.66335e-09
NDUFA5	2.82599e-15	0.562208	0.256	0.164	1.05022e-10
HMGCLL1	1.62913e-16	0.562182	0.378	0.227	6.05433e-12
KDM1B	5.18107e-11	0.561985	0.282	0.173	1.92544e-06
ZNF84	1.20368e-10	0.561593	0.325	0.176	4.47322e-06
PRKAA2	1.35794e-24	0.560472	0.465	0.275	5.04653e-20
MFAP3	5.52895e-11	0.560033	0.279	0.168	2.05472e-06
FAM184B	0.00214486	0.55939	0.291	0.139	1
PSMD12	1.0441e-22	0.558494	0.267	0.179	3.88021e-18
SNW1	6.17026e-19	0.55772	0.227	0.14	2.29305e-14
ANKRD26	5.6651e-35	0.55655	0.588	0.375	2.10532e-30
CYTH3	5.56721e-19	0.556472	0.485	0.276	2.06894e-14
JOSD1	4.75409e-06	0.556083	0.201	0.115	0.176676
DGKE	1.30541e-20	0.555271	0.386	0.213	4.85129e-16
DCX	2.51694e-07	0.555154	0.307	0.14	0.00935372
NCS1	2.01813e-14	0.554985	0.379	0.247	7.49998e-10
TRMT13	5.57934e-07	0.553516	0.185	0.101	0.0207345
NME7	3.30755e-29	0.552505	0.563	0.346	1.22919e-24
STK32C	4.38817e-09	0.552322	0.295	0.176	0.000163077
RBM39	4.19308e-36	0.55224	0.628	0.419	1.55827e-31
RRP15	0.000126179	0.552035	0.209	0.112	1
FAM171B	1.4431e-24	0.551418	0.547	0.346	5.36298e-20
SMC3	2.38912e-16	0.55127	0.258	0.157	8.8787e-12
DLG4	3.49891e-06	0.550649	0.271	0.146	0.13003
RHOBTB1	7.26989e-09	0.550598	0.317	0.162	0.000270171
TNKS2	3.5733e-21	0.550568	0.438	0.268	1.32794e-16
FRAS1	5.48685e-06	0.550297	0.463	0.241	0.203908
NOL7	2.20122e-10	0.549001	0.218	0.117	8.1804e-06
SYNJ1	2.57813e-21	0.54859	0.434	0.276	9.5811e-17
STARD3NL	7.82952e-05	0.547463	0.2	0.112	1
IPMK	7.63791e-12	0.54722	0.219	0.137	2.83848e-07
DOP1A	1.04584e-32	0.546093	0.593	0.365	3.88666e-28
ETNK1	2.61901e-28	0.545989	0.464	0.282	9.73301e-24
EIF2S3	9.25499e-20	0.545252	0.214	0.131	3.43943e-15
RAD50	9.05846e-17	0.54504	0.482	0.309	3.36639e-12
TMEM130	5.673e-20	0.544345	0.436	0.277	2.10826e-15
CNTNAP1	1.67776e-11	0.544047	0.323	0.189	6.23507e-07
RAB3C	1.10777e-23	0.543467	0.58	0.342	4.11679e-19
NEK10	3.00378e-46	0.543345	0.604	0.364	1.11629e-41
ZNF283	0.000157104	0.542901	0.175	0.107	1
ATG2B	7.32732e-21	0.542889	0.407	0.254	2.72305e-16
NRDC	4.09779e-30	0.542253	0.552	0.365	1.52286e-25
NEGR1	6.49674e-19	0.541987	0.846	0.703	2.41439e-14
DHX9	2.58394e-16	0.541845	0.35	0.228	9.60271e-12
SRCAP	2.9629e-10	0.540531	0.156	0.11	1.1011e-05
FAM98B	2.00458e-06	0.539499	0.196	0.115	0.0744962
NRSN2	4.05191e-11	0.538376	0.24	0.148	1.50581e-06
MSH6	6.48319e-09	0.537584	0.211	0.119	0.000240935
TPM1	1.11933e-32	0.537543	0.402	0.272	4.15978e-28
NOP56	1.19949e-10	0.536881	0.249	0.145	4.45768e-06
CSTF3	5.04665e-22	0.536458	0.427	0.255	1.87549e-17
ACVR2A	3.16188e-15	0.536269	0.437	0.241	1.17505e-10
UBN1	2.63948e-16	0.536044	0.253	0.167	9.80908e-12
KPNA4	2.79536e-11	0.53536	0.332	0.211	1.03884e-06
FAM204A	4.23031e-16	0.534831	0.28	0.182	1.57211e-11
UBE2V1	1.35604e-12	0.534629	0.349	0.212	5.03945e-08
CCDC112	2.28719e-08	0.533773	0.264	0.151	0.00084999
TAF7	6.04471e-08	0.53316	0.224	0.134	0.0022464
SYT7	1.34828e-22	0.532739	0.444	0.284	5.01063e-18
DTWD1	1.42796e-32	0.532277	0.396	0.254	5.30671e-28
THUMPD2	9.62615e-09	0.531137	0.241	0.128	0.000357737
C11orf80	3.2406e-40	0.531117	0.58	0.346	1.2043e-35
ZC3H12B	3.61061e-08	0.530517	0.353	0.21	0.00134181
IL1RAPL2	1.78053e-19	0.530441	0.392	0.223	6.61698e-15
GFOD2	1.42045e-14	0.528604	0.248	0.16	5.27884e-10
QTRT1	3.85311e-12	0.528409	0.31	0.196	1.43193e-07
ADARB1	1.58498e-22	0.528223	0.414	0.252	5.89028e-18
SCLT1	6.74171e-36	0.527382	0.56	0.353	2.50542e-31
SLC26A8	7.60743e-05	0.527178	0.222	0.115	1
REEP2	6.44567e-14	0.526874	0.371	0.213	2.3954e-09
DBN1	3.89273e-10	0.526102	0.204	0.117	1.44665e-05
ACTR6	7.62127e-11	0.526026	0.167	0.105	2.83229e-06
IL34	1.66752e-06	0.525627	0.234	0.138	0.0619702
RFC1	1.62734e-15	0.524514	0.225	0.152	6.0477e-11
GOLGA8A	1.90239e-25	0.524176	0.631	0.405	7.06985e-21
PHF14	2.51573e-35	0.524092	0.686	0.445	9.34919e-31
ME2	1.3457e-12	0.523632	0.393	0.227	5.00101e-08
GABRD	1.61191e-10	0.522217	0.275	0.153	5.99033e-06
ZNF667	3.59753e-19	0.522119	0.33	0.22	1.33695e-14
CCT2	1.29313e-10	0.521641	0.197	0.111	4.80566e-06
PCNT	7.01233e-35	0.521589	0.383	0.281	2.60599e-30
SGCZ	1.03206e-35	0.521548	0.718	0.559	3.83545e-31
CCSER1	7.36571e-22	0.520686	0.855	0.704	2.73732e-17
PRPF38B	2.58808e-05	0.520568	0.294	0.178	0.96181
CELSR2	3.92521e-09	0.52023	0.241	0.149	0.000145873
ACTR10	1.00561e-22	0.520207	0.376	0.229	3.73714e-18
RFXAP	6.27558e-12	0.519768	0.218	0.144	2.33219e-07
PPME1	1.07356e-24	0.519447	0.404	0.255	3.98966e-20
SPEG	1.22954e-05	0.519242	0.27	0.14	0.456935
PITPNM3	1.36011e-11	0.518997	0.309	0.185	5.05459e-07
LNPK	6.16583e-17	0.518799	0.353	0.221	2.29141e-12
RAVER2	2.73353e-08	0.518627	0.314	0.167	0.00101586
KIAA1586	6.99907e-13	0.518336	0.155	0.104	2.60106e-08
ABCA5	9.22903e-35	0.517966	0.559	0.34	3.42978e-30
AMD1	1.00965e-16	0.517857	0.291	0.19	3.75217e-12
SNAP29	6.99083e-09	0.516967	0.193	0.117	0.0002598
THOC7	1.28136e-15	0.51691	0.222	0.141	4.76191e-11
ZNF780B	6.14745e-23	0.51557	0.433	0.281	2.28458e-18
ZFP91	2.62984e-14	0.515347	0.227	0.168	9.77328e-10
PLPPR1	3.07567e-17	0.514285	0.444	0.196	1.14301e-12
XKR4	3.29961e-86	0.514107	0.822	0.653	1.22623e-81
PRH1	8.51012e-39	0.51381	0.528	0.32	3.16262e-34
CCDC82	4.3898e-17	0.513358	0.418	0.252	1.63138e-12
SH3D21	4.83918e-05	0.512713	0.161	0.112	1
AP3B2	5.38432e-21	0.512667	0.441	0.271	2.00097e-16
RNF8	3.73584e-11	0.511454	0.236	0.154	1.38835e-06
PCMT1	1.92613e-23	0.511266	0.43	0.269	7.15808e-19
CDC40	3.2741e-29	0.511243	0.45	0.282	1.21675e-24
RBBP8	2.78997e-11	0.510571	0.171	0.123	1.03684e-06
SNCA	6.74293e-27	0.510478	0.538	0.327	2.50587e-22
ARL4A	1.08635e-32	0.510233	0.166	0.138	4.0372e-28
ZFC3H1	6.92406e-28	0.510132	0.441	0.285	2.57319e-23
ZNF484	7.29183e-10	0.510029	0.17	0.112	2.70986e-05
CREG1	1.55289e-10	0.509299	0.21	0.125	5.771e-06
STMN3	2.56989e-22	0.509068	0.319	0.195	9.5505e-18
CCDC25	1.69052e-10	0.50896	0.184	0.121	6.28249e-06
APLP2	6.78133e-26	0.508687	0.445	0.319	2.52015e-21
DSTN	3.1898e-30	0.508372	0.301	0.218	1.18543e-25
ETF1	3.4736e-11	0.508276	0.204	0.126	1.29089e-06
SMC1A	1.82942e-18	0.508236	0.202	0.14	6.79868e-14
CAMK2B	8.59945e-30	0.507896	0.648	0.422	3.19581e-25
C4orf50	2.27647e-16	0.507761	0.346	0.215	8.46004e-12
UNC13C	8.66612e-19	0.507738	0.524	0.316	3.22059e-14
ATP6V1C1	4.60384e-19	0.506883	0.36	0.235	1.71093e-14
CCDC136	3.52576e-15	0.50649	0.339	0.202	1.31028e-10
GABARAPL1	2.68428e-22	0.506292	0.228	0.152	9.9756e-18
SLC39A14	2.61706e-10	0.505615	0.248	0.174	9.72579e-06
TBC1D31	1.81509e-07	0.505111	0.256	0.146	0.00674541
LURAP1	2.56165e-13	0.504832	0.193	0.116	9.51985e-09
POLH	0.000345367	0.504433	0.176	0.114	1
CLCN3	2.87399e-19	0.503314	0.414	0.258	1.06806e-14
PKDCC	0.0190236	0.502691	0.163	0.104	1
PARP2	2.77795e-13	0.502242	0.225	0.132	1.03237e-08
EIF5	9.35715e-31	0.50216	0.273	0.183	3.4774e-26
SYP	3.07527e-28	0.501446	0.597	0.383	1.14286e-23
MYSM1	8.74511e-24	0.501333	0.473	0.297	3.24995e-19
FAM131A	1.40824e-11	0.50126	0.316	0.179	5.23344e-07
TUBE1	7.03488e-11	0.500549	0.231	0.141	2.61437e-06
PDE5A	1.66534e-36	0.500264	0.328	0.271	6.18891e-32
NEMF	1.24356e-25	0.499619	0.504	0.335	4.62146e-21
TMEM14A	5.23752e-07	0.499531	0.222	0.122	0.0194642
FAM174A	1.30502e-06	0.499238	0.176	0.112	0.0484984
GOLGB1	1.10854e-27	0.498941	0.475	0.332	4.11969e-23
PITRM1	4.2105e-07	0.498403	0.195	0.121	0.0156475
ZNF471	5.76757e-05	0.498204	0.249	0.138	1
TBC1D9	5.11416e-17	0.497674	0.384	0.228	1.90057e-12
NSG2	1.22685e-13	0.496551	0.523	0.317	4.55935e-09
JPH4	9.4454e-27	0.496214	0.483	0.307	3.5102e-22
SMARCE1	9.31425e-12	0.495543	0.216	0.135	3.46146e-07
UGGT2	9.40176e-37	0.494256	0.62	0.391	3.49397e-32
CKAP5	3.71653e-21	0.494057	0.425	0.267	1.38117e-16
BASP1	5.33873e-29	0.493637	0.653	0.435	1.98403e-24
PTPRB	4.10212e-19	0.4936	0.443	0.273	1.52447e-14
DYNC2H1	1.62469e-43	0.493568	0.56	0.362	6.03783e-39
ZBTB11	7.11379e-11	0.493562	0.262	0.159	2.6437e-06
PPFIA2	7.20771e-23	0.493485	0.848	0.674	2.6786e-18
CSMD3	2.53423e-20	0.492927	0.819	0.616	9.41795e-16
HMGXB3	9.39898e-28	0.492896	0.284	0.182	3.49294e-23
ODF2L	1.59642e-25	0.492169	0.509	0.304	5.93278e-21
DLG2	1.94357e-14	0.49148	0.92	0.922	7.22291e-10
GALNT1	2.38851e-13	0.490796	0.374	0.216	8.87643e-09
TTC3	3.4847e-29	0.489409	0.835	0.619	1.29502e-24
KCNH5	0.00418487	0.489322	0.412	0.169	1
CLSTN1	1.98822e-25	0.488654	0.658	0.447	7.38883e-21
LRPPRC	1.31867e-28	0.488249	0.454	0.293	4.90056e-24
GRIN2B	6.9248e-39	0.487862	0.845	0.651	2.57346e-34
TMEM132A	5.36157e-10	0.48637	0.271	0.142	1.99252e-05
KCNJ4	1.4393e-11	0.486279	0.15	0.11	5.34888e-07
POR	5.82826e-07	0.485843	0.216	0.131	0.0216596
ZNF391	3.00368e-10	0.485511	0.158	0.106	1.11626e-05
KTN1	6.92207e-28	0.485462	0.536	0.357	2.57245e-23
KHDRBS2	1.20735e-26	0.48523	0.819	0.649	4.48688e-22
RAB27B	2.09738e-17	0.485185	0.4	0.232	7.7945e-13
RTF2	4.50096e-10	0.484863	0.184	0.124	1.67269e-05
NCALD	9.06893e-41	0.484781	0.685	0.451	3.37028e-36
PEX13	4.56776e-10	0.483504	0.202	0.12	1.69752e-05
AKIRIN1	1.37055e-11	0.483503	0.244	0.157	5.09339e-07
BTBD10	1.2854e-20	0.483096	0.46	0.282	4.77692e-16
LANCL2	1.69622e-23	0.482722	0.444	0.263	6.30367e-19
PPP3CB	2.40025e-24	0.482277	0.576	0.358	8.92003e-20
GDAP1L1	3.62818e-12	0.480768	0.275	0.183	1.34834e-07
TMBIM4	0.000801195	0.480511	0.231	0.108	1
BCLAF3	1.07038e-11	0.480203	0.324	0.197	3.97784e-07
CEP97	0.00227218	0.480095	0.273	0.155	1
NOVA2	4.6704e-12	0.479999	0.358	0.217	1.73566e-07
IFT20	1.60996e-10	0.479483	0.217	0.133	5.98311e-06
KIF1A	7.12668e-36	0.478528	0.517	0.35	2.64849e-31
TYW5	2.29429e-05	0.47843	0.2	0.103	0.852628
NRXN1	1.11715e-10	0.478295	0.927	0.899	4.15168e-06
TIPRL	4.3824e-19	0.478246	0.292	0.188	1.62863e-14
MBD1	1.11074e-08	0.478101	0.201	0.121	0.000412786
PPM1G	2.84423e-12	0.476108	0.236	0.149	1.057e-07
LRRN1	2.33583e-14	0.47598	0.364	0.201	8.68065e-10
PPP2R3A	1.016e-16	0.475967	0.39	0.245	3.77578e-12
TMEM132B	7.5163e-31	0.47567	0.835	0.67	2.79328e-26
LRRN3	0.000591616	0.475031	0.271	0.129	1
SLC25A3	4.33108e-06	0.474933	0.198	0.105	0.160956
SYNM	1.74248e-13	0.474581	0.155	0.106	6.4756e-09
ADAM19	1.04151e-17	0.473913	0.304	0.185	3.87057e-13
DIS3	3.39053e-10	0.473874	0.202	0.137	1.26002e-05
SLC17A7	8.71029e-24	0.473638	0.505	0.305	3.237e-19
GNPTAB	2.1099e-33	0.473205	0.557	0.352	7.84104e-29
MAP6	8.05499e-21	0.472777	0.472	0.283	2.99348e-16
PDIA6	1.21536e-21	0.472331	0.331	0.219	4.51664e-17
FSD1L	1.80089e-19	0.471662	0.424	0.262	6.69266e-15
BRINP2	4.25294e-24	0.471494	0.604	0.358	1.58052e-19
ECHDC1	2.93467e-09	0.47088	0.306	0.18	0.000109061
PTPRZ1	4.12649e-10	0.470485	0.436	0.273	1.53353e-05
BBS7	1.26073e-11	0.469887	0.324	0.192	4.68524e-07
ZHX1	4.014e-08	0.469608	0.193	0.124	0.00149172
SAFB	9.76549e-21	0.469541	0.329	0.226	3.62915e-16
ZNF133	2.04461e-18	0.468757	0.359	0.214	7.59837e-14
CWC22	2.13953e-13	0.468335	0.246	0.16	7.95113e-09
FSD1	1.32806e-09	0.46828	0.247	0.145	4.93548e-05
CELF5	6.18187e-41	0.4669	0.64	0.414	2.29737e-36
SMARCAD1	2.06626e-23	0.465786	0.415	0.263	7.67886e-19
NTM	2.75989e-105	0.465586	0.885	0.799	1.02566e-100
ROCK2	9.3011e-29	0.465572	0.669	0.42	3.45657e-24
NKAIN2	4.54941e-46	0.465433	0.857	0.795	1.6907e-41
CISD1	6.62576e-16	0.465158	0.236	0.15	2.46233e-11
ALDH1L2	0.000559973	0.464768	0.234	0.119	1
GABRA3	2.34824e-07	0.462882	0.31	0.18	0.00872676
KATNAL1	7.41067e-13	0.461172	0.383	0.234	2.75403e-08
SNX14	3.71953e-31	0.460672	0.544	0.344	1.38229e-26
C11orf87	9.52552e-23	0.460294	0.242	0.168	3.53997e-18
FUT9	6.89947e-34	0.460175	0.693	0.476	2.56405e-29
DNAJC2	1.37799e-07	0.459797	0.265	0.158	0.00512101
STK36	0.0224827	0.459494	0.167	0.101	1
CDC7	0.00107883	0.45942	0.215	0.131	1
SLC35A1	1.81095e-27	0.45905	0.441	0.268	6.73002e-23
CEP95	2.94509e-16	0.459047	0.346	0.221	1.09449e-11
ADAM23	1.3013e-26	0.458637	0.675	0.415	4.83603e-22
PTPRA	6.48973e-34	0.458533	0.696	0.462	2.41178e-29
GFRA2	5.10998e-18	0.45783	0.211	0.142	1.89902e-13
RPN1	0.000129287	0.457826	0.251	0.13	1
JAM2	5.81667e-11	0.4577	0.211	0.122	2.16165e-06
TMEM131	1.88874e-34	0.457597	0.541	0.345	7.01914e-30
CTSB	6.27613e-09	0.457358	0.314	0.185	0.00023324
DMTF1	8.5267e-17	0.456779	0.415	0.266	3.16878e-12
SMC5	3.24673e-25	0.456522	0.457	0.295	1.20658e-20
MAN1A2	1.65361e-31	0.456365	0.614	0.39	6.1453e-27
PPFIA3	3.07929e-08	0.456223	0.298	0.173	0.00114436
RAPH1	1.37615e-24	0.455842	0.521	0.334	5.11418e-20
PLEC	4.75251e-07	0.455812	0.34	0.217	0.0176618
NBN	1.28232e-17	0.455737	0.309	0.204	4.76548e-13
SPTAN1	8.94375e-27	0.455514	0.693	0.452	3.32377e-22
PITPNM2	1.95979e-30	0.455087	0.517	0.327	7.28316e-26
SRRM1	1.64028e-27	0.454914	0.367	0.273	6.09577e-23
GAP43	4.21608e-19	0.454885	0.458	0.272	1.56682e-14
SSX2IP	1.8292e-25	0.454536	0.49	0.316	6.79785e-21
RBFOX3	5.49032e-23	0.454523	0.725	0.495	2.04037e-18
GPR158	4.95372e-28	0.454492	0.612	0.381	1.84095e-23
RSPH1	1.48255e-10	0.454399	0.171	0.113	5.50959e-06
LARP1B	4.33127e-24	0.454381	0.606	0.374	1.60963e-19
SULT4A1	6.16281e-12	0.454192	0.319	0.179	2.29028e-07
B4GALNT1	3.13474e-09	0.451994	0.215	0.11	0.000116496
SSBP4	1.48167e-21	0.451631	0.387	0.252	5.50631e-17
CHORDC1	6.58941e-17	0.451499	0.244	0.169	2.44882e-12
SEC63	2.98326e-27	0.451379	0.469	0.295	1.10867e-22
KCNIP3	2.07704e-17	0.451251	0.311	0.21	7.71889e-13
ADAM22	1.8768e-30	0.451022	0.669	0.426	6.97474e-26
PLAGL1	1.46124e-05	0.450796	0.277	0.129	0.543041
CFAP61	5.75912e-12	0.450776	0.242	0.14	2.14026e-07
USP15	6.3265e-25	0.450481	0.529	0.337	2.35112e-20
DPY19L1	2.01656e-08	0.450311	0.285	0.134	0.000749413
SSB	1.5228e-15	0.44841	0.26	0.155	5.65919e-11
POC5	3.6298e-11	0.448266	0.161	0.113	1.34894e-06
KITLG	1.36126e-08	0.447881	0.228	0.151	0.000505887
WWC2	2.23606e-25	0.447694	0.461	0.28	8.30986e-21
STAG3	5.4501e-12	0.447241	0.207	0.103	2.02542e-07
NCBP1	7.47547e-10	0.446642	0.238	0.146	2.77811e-05
AKAP9	7.85528e-33	0.446544	0.647	0.442	2.91926e-28
FHOD3	8.25923e-42	0.446537	0.621	0.394	3.06938e-37
IPO7	1.27436e-11	0.446475	0.31	0.194	4.73591e-07
STK39	4.30427e-27	0.446411	0.582	0.357	1.5996e-22
CNTN6	0.302341	0.445102	0.227	0.115	1
MLLT11	2.67486e-18	0.444845	0.192	0.117	9.94057e-14
POU2F2	2.91738e-21	0.444199	0.372	0.237	1.08419e-16
DNAH7	1.21908e-16	0.444119	0.453	0.284	4.53048e-12
EPHA6	6.54197e-45	0.443994	0.793	0.652	2.43119e-40
TCEA1	3.67823e-09	0.443367	0.254	0.152	0.000136694
TFRC	2.74954e-05	0.443272	0.227	0.124	1
SDAD1	2.45179e-20	0.443224	0.247	0.168	9.11159e-16
RHOBTB2	3.09829e-16	0.443124	0.279	0.176	1.15142e-11
CDK11A	1.84907e-21	0.442897	0.177	0.15	6.87171e-17
PPARG	2.39928e-06	0.442737	0.242	0.126	0.0891645
WNK2	5.35589e-28	0.442673	0.547	0.338	1.99041e-23
PGM3	1.97352e-06	0.442368	0.219	0.124	0.0733418
VASH1	1.72369e-10	0.442362	0.24	0.137	6.40574e-06
TK2	3.44994e-09	0.442174	0.24	0.135	0.00012821
USP16	1.82621e-05	0.441934	0.205	0.129	0.678674
ZNF138	2.25535e-21	0.441009	0.379	0.242	8.38155e-17
ETFDH	1.90343e-11	0.439908	0.325	0.189	7.07373e-07
FBXO41	2.56802e-09	0.439559	0.272	0.173	9.54352e-05
CBX5	5.84433e-13	0.439289	0.282	0.18	2.17193e-08
SH3RF3	3.59305e-50	0.439222	0.678	0.453	1.33529e-45
EFR3A	2.05641e-18	0.439128	0.451	0.274	7.64225e-14
DNAL1	2.13453e-15	0.438842	0.224	0.145	7.93257e-11
RIMBP2	8.66163e-46	0.438515	0.67	0.417	3.21892e-41
GPC6	1.79837e-14	0.438051	0.735	0.55	6.68329e-10
NUFIP2	1.51555e-13	0.437989	0.333	0.211	5.63224e-09
RALGPS2	1.14981e-28	0.437662	0.474	0.293	4.27305e-24
NAMPT	6.82613e-10	0.437571	0.206	0.126	2.5368e-05
CWC25	2.13129e-15	0.437343	0.145	0.105	7.92052e-11
CLU	1.75961e-41	0.437173	0.333	0.284	6.53924e-37
ALG11	5.3508e-07	0.436807	0.157	0.107	0.0198852
RAB11A	3.84418e-36	0.436729	0.403	0.306	1.42861e-31
MYEF2	1.75567e-28	0.436668	0.485	0.295	6.5246e-24
SSBP2	1.64549e-56	0.436661	0.708	0.494	6.11514e-52
HNRNPU	7.59583e-26	0.436455	0.568	0.355	2.82284e-21
SUDS3	6.6674e-25	0.435768	0.295	0.224	2.47781e-20
EMX1	2.3223e-16	0.435365	0.151	0.115	8.63037e-12
PRR3	9.17494e-12	0.434874	0.209	0.136	3.40968e-07
DZIP3	6.64579e-31	0.434608	0.532	0.345	2.46978e-26
YTHDC2	3.0601e-24	0.434334	0.537	0.344	1.13722e-19
E2F3	2.45263e-13	0.43426	0.344	0.225	9.11472e-09
FAM234A	3.26977e-11	0.434168	0.253	0.161	1.21514e-06
UNC13B	1.17991e-20	0.433882	0.358	0.221	4.38489e-16
KIRREL3	2.97541e-42	0.433877	0.838	0.716	1.10575e-37
SPPL2A	9.65527e-12	0.433521	0.348	0.194	3.58819e-07
NAPG	5.1529e-18	0.43348	0.304	0.202	1.91497e-13
VSNL1	1.62918e-28	0.43342	0.664	0.408	6.05452e-24
ZNF91	9.48031e-26	0.432826	0.591	0.394	3.52317e-21
RUFY2	7.29124e-26	0.432801	0.534	0.342	2.70964e-21
MAPK9	2.48819e-14	0.432762	0.395	0.235	9.24686e-10
TRPM7	1.23389e-28	0.432238	0.504	0.324	4.58552e-24
TENM1	6.14966e-10	0.432089	0.468	0.237	2.2854e-05
STX6	3.72832e-27	0.431964	0.367	0.234	1.38555e-22
UPF3B	1.45051e-13	0.431489	0.277	0.198	5.39052e-09
PRKCI	1.98436e-30	0.43148	0.479	0.299	7.37449e-26
ZNF155	0.000222844	0.431166	0.214	0.133	1
FBXO10	2.25129e-23	0.431076	0.353	0.223	8.36646e-19
COL24A1	5.11034e-23	0.430225	0.361	0.237	1.89915e-18
FAM199X	5.82029e-10	0.430045	0.175	0.111	2.16299e-05
BRSK2	4.76518e-16	0.429734	0.37	0.244	1.77088e-11
ATP2A2	1.92994e-33	0.429339	0.532	0.358	7.17223e-29
GRIN1	8.69882e-28	0.429257	0.631	0.397	3.23274e-23
UBR4	3.05985e-18	0.429099	0.366	0.26	1.13713e-13
SCAMP1	5.9462e-25	0.428986	0.386	0.259	2.20979e-20
TMEM33	1.12519e-12	0.428553	0.179	0.122	4.18154e-08
KIF5B	1.94748e-21	0.428289	0.309	0.199	7.23742e-17
UBA6	3.59711e-18	0.42792	0.394	0.254	1.33679e-13
DCLK1	2.6913e-26	0.427664	0.837	0.689	1.00017e-21
DST	5.72064e-29	0.427422	0.845	0.671	2.12596e-24
PTPRK	2.84946e-36	0.427396	0.758	0.575	1.05894e-31
KMT5A	2.56009e-11	0.427191	0.194	0.126	9.51406e-07
SAMD8	4.43466e-19	0.426747	0.388	0.251	1.64805e-14
HTR2A	3.81848e-30	0.426282	0.251	0.18	1.41906e-25
ULK4	2.51634e-32	0.426227	0.54	0.332	9.35147e-28
WASF1	9.60613e-27	0.425916	0.597	0.362	3.56993e-22
UBXN2B	2.91994e-19	0.425892	0.347	0.208	1.08514e-14
TMEM116	1.74485e-05	0.425393	0.196	0.119	0.648439
MPPED1	1.14461e-14	0.424785	0.385	0.208	4.25372e-10
TMEM266	3.76814e-15	0.424587	0.305	0.193	1.40036e-10
SFPQ	2.39415e-26	0.424384	0.609	0.414	8.8974e-22
STAM	5.83896e-08	0.424286	0.262	0.164	0.00216993
THOC2	3.75123e-20	0.424207	0.437	0.289	1.39407e-15
HP1BP3	3.69999e-18	0.423489	0.494	0.327	1.37503e-13
SLC2A6	3.75615e-13	0.422516	0.17	0.103	1.3959e-08
DDX6	3.15676e-28	0.422459	0.378	0.259	1.17315e-23
PSTK	0.000227726	0.422409	0.22	0.125	1
CENPT	3.62554e-09	0.422121	0.2	0.109	0.000134736
SLC38A1	7.35942e-11	0.422056	0.385	0.246	2.73498e-06
ASXL3	3.06426e-33	0.421987	0.545	0.326	1.13877e-28
CAPRIN2	1.39371e-21	0.421791	0.401	0.263	5.17943e-17
GRIA1	9.35407e-78	0.421613	0.81	0.617	3.47625e-73
NDUFS2	1.67356e-09	0.421526	0.201	0.114	6.21945e-05
ADGRB3	1.03292e-07	0.42152	0.909	0.886	0.00383863
RANBP2	2.41628e-29	0.420498	0.425	0.297	8.97964e-25
CGGBP1	5.60187e-25	0.420384	0.293	0.168	2.08182e-20
ZYG11B	1.83155e-19	0.420349	0.432	0.267	6.80658e-15
CPNE3	1.9476e-14	0.420255	0.259	0.168	7.23787e-10
PTPRS	9.71842e-36	0.420244	0.701	0.465	3.61166e-31
P4HA2	1.01343e-06	0.420159	0.15	0.104	0.0376619
CASP8AP2	5.66787e-15	0.419064	0.274	0.186	2.10635e-10
ACOT8	1.32326e-08	0.418909	0.164	0.114	0.000491761
TTC23L	0.00617258	0.4184	0.188	0.103	1
RPF2	2.89937e-11	0.418398	0.182	0.124	1.07749e-06
ATPAF2	0.000468199	0.417781	0.179	0.109	1
SAFB2	7.79289e-23	0.417738	0.34	0.254	2.89607e-18
STXBP1	2.27845e-27	0.417511	0.683	0.428	8.46739e-23
SLC16A7	7.48525e-24	0.417364	0.459	0.288	2.78174e-19
ATP1B1	3.92801e-22	0.417295	0.613	0.47	1.45977e-17
INTU	8.84855e-32	0.416334	0.445	0.296	3.28839e-27
DOC2A	1.6379e-09	0.41584	0.349	0.213	6.08694e-05
TACC2	1.52622e-18	0.415439	0.324	0.205	5.67188e-14
ZRANB3	6.3039e-33	0.415068	0.536	0.342	2.34272e-28
SEPTIN3	7.75708e-14	0.414588	0.311	0.208	2.88276e-09
SUCLG1	8.6438e-15	0.414401	0.263	0.173	3.21229e-10
FKTN	1.80568e-20	0.413987	0.386	0.239	6.71045e-16
CCNK	1.16414e-09	0.41341	0.15	0.103	4.32629e-05
PTPRO	7.41144e-24	0.413299	0.665	0.411	2.75431e-19
ODR4	9.00205e-18	0.413284	0.314	0.21	3.34543e-13
PTPRN2	9.11551e-47	0.412968	0.838	0.644	3.3876e-42
USP7	3.78687e-12	0.412586	0.324	0.209	1.40731e-07
ABHD5	1.29336e-06	0.412359	0.209	0.131	0.0480653
PPT1	1.48403e-14	0.412279	0.224	0.136	5.5151e-10
RBL2	1.11016e-24	0.411088	0.419	0.258	4.12567e-20
HDGFL3	9.90552e-20	0.411038	0.449	0.285	3.68119e-15
PDCD10	2.30355e-22	0.4108	0.268	0.187	8.56067e-18
SENP5	1.62437e-24	0.409992	0.483	0.303	6.03666e-20
NLGN4X	5.05989e-53	0.409991	0.668	0.457	1.88041e-48
TAX1BP1	3.10033e-25	0.409847	0.479	0.325	1.15218e-20
ATR	7.10538e-28	0.409467	0.523	0.338	2.64057e-23
SLTM	5.52351e-15	0.409457	0.429	0.288	2.0527e-10
MRPL42	1.85253e-08	0.408901	0.21	0.124	0.000688457
NEK5	1.01347e-10	0.408648	0.2	0.121	3.76638e-06
C12orf4	7.09813e-13	0.408192	0.234	0.16	2.63788e-08
RALGAPA2	1.00551e-27	0.407742	0.501	0.315	3.73679e-23
CHL1	1.48561e-24	0.407453	0.722	0.488	5.52098e-20
ERCC6	3.7565e-13	0.407177	0.268	0.179	1.39603e-08
CA11	2.96885e-13	0.407155	0.417	0.258	1.10331e-08
IPO8	3.88084e-08	0.406757	0.238	0.158	0.00144224
PRPF40A	8.2395e-20	0.406586	0.395	0.264	3.06204e-15
TPPP	0.000402855	0.406242	0.304	0.169	1
ACSL4	1.08471e-14	0.405963	0.377	0.237	4.0311e-10
BMPR2	5.22564e-37	0.405776	0.713	0.473	1.942e-32
RTN4RL1	8.42605e-24	0.405711	0.444	0.292	3.13137e-19
ZNF318	4.81973e-23	0.405456	0.367	0.25	1.79116e-18
SETDB2	2.41595e-11	0.404973	0.271	0.177	8.9784e-07
SLC36A4	7.38829e-15	0.404864	0.363	0.242	2.74571e-10
JUN	1.90757e-32	0.404808	0.167	0.142	7.08912e-28
FAXC	1.07086e-18	0.404018	0.363	0.236	3.97963e-14
YWHAZ	1.39601e-23	0.403753	0.609	0.38	5.18798e-19
CENPP	1.21241e-30	0.403298	0.409	0.258	4.50568e-26
CCDC85A	1.60735e-43	0.402556	0.58	0.358	5.97341e-39
BEND6	8.62018e-14	0.402185	0.37	0.226	3.20352e-09
SMG1	1.78962e-31	0.402019	0.535	0.349	6.65076e-27
EPHB6	3.32723e-40	0.401957	0.241	0.184	1.2365e-35
GRAMD1C	4.38091e-07	0.401473	0.246	0.134	0.0162808
TRIM23	1.19912e-17	0.401267	0.312	0.207	4.4563e-13
PRDM10	2.29175e-06	0.400813	0.217	0.126	0.0851683
ACTN2	7.71681e-11	0.400512	0.215	0.151	2.8678e-06
FAM50A	6.54849e-20	0.400222	0.137	0.104	2.43362e-15
C16orf95	9.51157e-05	0.400206	0.225	0.133	1
WDR35	1.18337e-07	0.400162	0.236	0.147	0.00439776
ZNF26	2.71386e-12	0.399787	0.287	0.183	1.00855e-07
PCDH17	1.36555e-10	0.399599	0.261	0.169	5.07478e-06
PLPPR5	2.16598e-19	0.399389	0.397	0.244	8.04942e-15
THRA	1.50473e-14	0.398832	0.362	0.23	5.59202e-10
DYNC1I1	4.63136e-51	0.398812	0.718	0.493	1.72115e-46
RGS7BP	3.72297e-22	0.39868	0.462	0.291	1.38357e-17
TMEM106B	8.52565e-13	0.398642	0.327	0.205	3.16839e-08
DCTN5	2.11413e-10	0.398587	0.261	0.163	7.85673e-06
PTGES3	4.4333e-18	0.398356	0.274	0.183	1.64755e-13
ZNF140	6.03063e-09	0.398278	0.185	0.115	0.000224116
PUM3	5.64357e-32	0.398165	0.551	0.339	2.09732e-27
POLR3B	3.28579e-09	0.398109	0.229	0.149	0.00012211
PTPN13	5.78454e-23	0.397894	0.489	0.317	2.14971e-18
DDRGK1	3.25952e-23	0.39783	0.213	0.165	1.21134e-18
MSL1	3.50857e-11	0.397601	0.335	0.203	1.30389e-06
POLG	3.54177e-08	0.396998	0.163	0.109	0.00131623
CAMK2N1	7.3781e-26	0.396912	0.553	0.363	2.74192e-21
SHISA7	1.36496e-09	0.396908	0.244	0.151	5.07261e-05
PRRC2A	2.71367e-09	0.396601	0.238	0.172	0.000100848
TET2	5.76344e-18	0.396228	0.386	0.234	2.14187e-13
ATP8B1	7.26702e-07	0.396195	0.251	0.124	0.0270064
MADD	2.04345e-11	0.395738	0.386	0.244	7.59409e-07
RUNX1T1	1.95268e-32	0.395118	0.661	0.414	7.25673e-28
TCAF1	5.70289e-18	0.394582	0.346	0.248	2.11937e-13
PSMD14	6.97128e-14	0.394213	0.351	0.216	2.59074e-09
DDHD2	7.09487e-18	0.393705	0.368	0.224	2.63667e-13
AP2A2	1.50889e-20	0.393691	0.509	0.324	5.60751e-16
PTPN2	2.70123e-19	0.393507	0.423	0.254	1.00386e-14
SMIM8	1.04455e-11	0.393326	0.376	0.213	3.88185e-07
AZIN1	1.92866e-23	0.393165	0.317	0.207	7.16747e-19
PRPF3	6.78619e-23	0.392545	0.249	0.178	2.52195e-18
EIF2AK1	1.05079e-08	0.392373	0.216	0.146	0.000390506
GRSF1	1.19018e-11	0.392346	0.249	0.159	4.42308e-07
TUT4	9.22519e-43	0.39193	0.604	0.416	3.42836e-38
PPIL4	1.77111e-21	0.390669	0.29	0.202	6.58196e-17
RIMKLA	5.37057e-10	0.389427	0.261	0.143	1.99587e-05
POT1	2.32882e-10	0.389103	0.256	0.162	8.65459e-06
KCNH3	1.85544e-25	0.388757	0.392	0.251	6.89539e-21
TLK1	2.24319e-37	0.388479	0.578	0.377	8.33638e-33
PSMC1	6.0828e-12	0.388406	0.215	0.14	2.26055e-07
L3HYPDH	6.41752e-12	0.388378	0.17	0.119	2.38494e-07
PAXBP1	8.34168e-27	0.388118	0.393	0.276	3.10002e-22
HEATR1	6.14567e-15	0.388037	0.262	0.171	2.28391e-10
AGBL3	3.52574e-13	0.387128	0.296	0.182	1.31027e-08
SLC1A1	7.29101e-16	0.386832	0.412	0.253	2.70956e-11
FCHO2	3.73118e-25	0.386459	0.393	0.246	1.38662e-20
APAF1	3.87573e-10	0.386331	0.169	0.104	1.44034e-05
TEX10	1.799e-07	0.386201	0.227	0.134	0.00668563
COPS4	1.17571e-20	0.38549	0.291	0.188	4.3693e-16
KIF5A	1.48327e-17	0.384881	0.417	0.264	5.51228e-13
MARK1	1.87684e-35	0.384776	0.568	0.362	6.97489e-31
FMN1	1.81274e-36	0.384547	0.599	0.36	6.73669e-32
CYP2U1	3.07272e-10	0.384429	0.163	0.11	1.14192e-05
DNAJC24	5.88621e-11	0.384123	0.257	0.168	2.18749e-06
FBXO3	2.42509e-24	0.383641	0.262	0.181	9.01237e-20
COX10	9.85261e-10	0.383442	0.239	0.148	3.66153e-05
UBAP2L	2.52569e-16	0.383377	0.256	0.179	9.38623e-12
SRRM3	6.55553e-28	0.383255	0.614	0.403	2.43623e-23
TRIP11	2.57585e-15	0.383222	0.329	0.227	9.57264e-11
MICU3	2.39144e-28	0.383087	0.561	0.353	8.88731e-24
PTRH2	8.76812e-21	0.383057	0.226	0.132	3.2585e-16
NECTIN1	1.12286e-11	0.383027	0.249	0.166	4.17288e-07
EXD3	1.80403e-11	0.382969	0.353	0.247	6.70432e-07
KIF3C	5.8047e-17	0.382693	0.451	0.27	2.1572e-12
SIN3B	3.25067e-17	0.382067	0.394	0.249	1.20805e-12
ARHGAP44	2.66316e-36	0.381923	0.645	0.413	9.8971e-32
DPF1	6.21263e-08	0.381789	0.253	0.167	0.0023088
GRIK4	5.21564e-26	0.381718	0.556	0.358	1.93829e-21
CHD1	3.80443e-20	0.381502	0.354	0.239	1.41384e-15
PIP5K1C	2.54232e-13	0.381358	0.296	0.203	9.44803e-09
CDH13	5.55467e-28	0.380844	0.732	0.576	2.06428e-23
TDG	4.44647e-25	0.380737	0.306	0.196	1.65244e-20
AFDN	1.07141e-25	0.380309	0.555	0.351	3.98168e-21
DLGAP1	3.16154e-08	0.380306	0.904	0.899	0.00117492
PDCD6IP	1.91833e-20	0.379967	0.418	0.257	7.1291e-16
YTHDF3	2.26391e-13	0.379615	0.312	0.189	8.41336e-09
NEXMIF	3.7471e-21	0.379336	0.469	0.302	1.39253e-16
SLITRK5	2.26745e-17	0.37929	0.409	0.247	8.42654e-13
PLEKHA3	1.2804e-12	0.37926	0.179	0.118	4.75836e-08
FAR1	1.38729e-30	0.377688	0.502	0.322	5.1556e-26
GRM1	2.91961e-55	0.377421	0.651	0.418	1.08501e-50
ZNF420	1.39745e-11	0.377144	0.344	0.204	5.19333e-07
PTPRR	3.26726e-24	0.376512	0.642	0.383	1.21421e-19
ARPC2	2.6671e-17	0.376502	0.398	0.246	9.91174e-13
PAFAH1B1	9.33282e-33	0.376256	0.705	0.477	3.46836e-28
HDAC9	7.46138e-34	0.376142	0.719	0.529	2.77287e-29
REXO1	5.51662e-11	0.375855	0.159	0.119	2.05014e-06
PRRT2	2.02507e-09	0.374967	0.314	0.186	7.52575e-05
ALKBH8	9.84649e-06	0.374769	0.175	0.117	0.365925
NDUFAF7	1.66315e-23	0.374322	0.26	0.193	6.18077e-19
BRD9	6.18276e-09	0.374181	0.211	0.123	0.00022977
ZNF432	0.0395534	0.373557	0.185	0.108	1
FBXO25	3.03243e-12	0.373499	0.237	0.164	1.12694e-07
VPS13C	2.42594e-28	0.373491	0.642	0.434	9.01553e-24
RTN4RL2	4.73581e-11	0.373466	0.163	0.115	1.75997e-06
C2CD5	9.19937e-41	0.373194	0.618	0.391	3.41876e-36
STX1A	1.35403e-11	0.372933	0.333	0.181	5.03197e-07
XPC	1.3097e-09	0.372844	0.226	0.159	4.86724e-05
NUS1	2.59398e-08	0.372796	0.313	0.182	0.000964001
TRIT1	1.03514e-16	0.372624	0.315	0.194	3.84688e-12
NUFIP1	0.00575696	0.372591	0.145	0.101	1
TRUB1	3.94115e-09	0.37247	0.17	0.109	0.000146465
FRMD3	3.17717e-08	0.372393	0.343	0.158	0.00118073
TOP3A	2.96143e-11	0.372029	0.274	0.174	1.10056e-06
CLUAP1	2.96847e-18	0.371119	0.313	0.223	1.10317e-13
RFX3	1.51219e-47	0.370673	0.716	0.521	5.61973e-43
CACNA1E	2.47522e-52	0.370495	0.719	0.473	9.19866e-48
CCPG1	6.8638e-30	0.369779	0.631	0.422	2.5508e-25
CD47	8.67039e-26	0.369278	0.552	0.353	3.22218e-21
HMGB1	2.88228e-19	0.368971	0.654	0.453	1.07114e-14
MEAF6	4.31545e-18	0.36882	0.218	0.155	1.60375e-13
HPCAL1	1.13632e-12	0.368798	0.314	0.199	4.2229e-08
IPPK	3.71963e-12	0.368258	0.187	0.135	1.38232e-07
CCNT2	5.20769e-18	0.367587	0.414	0.264	1.93534e-13
HSPA4L	6.67765e-14	0.366765	0.278	0.183	2.48161e-09
SYNPO	6.59293e-14	0.365818	0.258	0.174	2.45013e-09
B3GAT1	7.73375e-16	0.365364	0.408	0.272	2.87409e-11
CCDC149	3.75838e-05	0.364539	0.289	0.192	1
EWSR1	2.32876e-15	0.364456	0.376	0.237	8.65438e-11
PUS7	8.06519e-11	0.364424	0.326	0.201	2.99727e-06
NSUN2	0.0119569	0.364158	0.257	0.14	1
LRRC37B	4.65662e-19	0.364105	0.355	0.236	1.73054e-14
SPATA33	1.62173e-13	0.364	0.151	0.104	6.02684e-09
NPTX1	5.39055e-19	0.36397	0.316	0.225	2.00329e-14
RRP7A	9.66788e-18	0.363884	0.14	0.106	3.59287e-13
DNM1	1.89389e-29	0.363382	0.73	0.502	7.03826e-25
CPT1C	2.86579e-16	0.362648	0.331	0.217	1.06501e-11
RBM10	1.05248e-13	0.362251	0.231	0.154	3.91134e-09
PAPPA2	3.82785e-10	0.361663	0.144	0.101	1.42255e-05
IGFBP5	0.00139066	0.360196	0.269	0.157	1
PAPOLA	2.10074e-22	0.36012	0.378	0.243	7.80699e-18
ZNF589	5.65146e-15	0.360087	0.329	0.207	2.10025e-10
FAM177A1	9.70891e-12	0.359668	0.243	0.14	3.60812e-07
MBIP	5.5248e-07	0.359476	0.178	0.102	0.0205318
KIAA2012	6.68691e-14	0.359467	0.256	0.175	2.48506e-09
CAMKV	1.99985e-10	0.359315	0.377	0.208	7.43203e-06
CCDC66	7.72075e-34	0.359185	0.46	0.306	2.86926e-29
DNAJC21	2.02626e-14	0.358683	0.233	0.166	7.53021e-10
CACNA2D1	2.09247e-22	0.358528	0.772	0.55	7.77626e-18
ARF1	7.1999e-26	0.35821	0.222	0.18	2.6757e-21
CLIP2	4.19849e-26	0.358147	0.503	0.323	1.56028e-21
SUPT20H	3.4501e-10	0.358028	0.266	0.165	1.28216e-05
TM9SF3	9.51411e-21	0.35758	0.413	0.265	3.53573e-16
COPB2	2.07566e-10	0.357479	0.234	0.15	7.71379e-06
CDK10	3.19645e-09	0.357253	0.263	0.168	0.00011879
C1orf52	6.67072e-19	0.356911	0.281	0.174	2.47904e-14
KPNA6	9.61696e-15	0.356097	0.329	0.217	3.57395e-10
CDH8	5.11852e-20	0.355915	0.576	0.368	1.90219e-15
FAT4	1.92267e-05	0.355627	0.241	0.126	0.714523
SPARCL1	2.9649e-50	0.35553	0.469	0.471	1.10185e-45
CDH22	1.57706e-24	0.35538	0.358	0.278	5.86081e-20
RNF175	5.13208e-27	0.355263	0.409	0.269	1.90724e-22
GSE1	4.1854e-14	0.355053	0.456	0.309	1.55542e-09
RRAGB	8.45026e-13	0.354942	0.266	0.173	3.14037e-08
IRAK1BP1	2.96305e-30	0.354307	0.44	0.288	1.10116e-25
NUP50	5.19514e-07	0.354178	0.196	0.114	0.0193067
CEP128	2.89336e-10	0.354074	0.299	0.187	1.07526e-05
CNTNAP5	8.08684e-17	0.354041	0.815	0.694	3.00531e-12
SLC2A3	4.1153e-06	0.353611	0.202	0.122	0.152937
CLPX	2.27508e-15	0.352817	0.208	0.135	8.45486e-11
COPB1	5.10045e-12	0.352735	0.285	0.189	1.89548e-07
METTL9	1.93109e-10	0.352706	0.277	0.171	7.17651e-06
KCNQ2	9.2956e-15	0.35269	0.455	0.3	3.45453e-10
NPTX2	3.14883e-34	0.351917	0.128	0.149	1.1702e-29
ZBTB10	2.37189e-14	0.351893	0.165	0.117	8.81466e-10
CPE	7.30408e-17	0.351595	0.632	0.451	2.71441e-12
SYBU	6.1944e-34	0.351227	0.608	0.38	2.30203e-29
GTF3C3	1.16719e-07	0.350993	0.161	0.115	0.00433763
TBC1D19	8.31345e-26	0.350511	0.45	0.294	3.08953e-21
HEATR3	2.02392e-12	0.350441	0.262	0.168	7.52149e-08
SLC3A1	1.02922e-31	0.350424	0.204	0.118	3.82487e-27
GATAD1	8.70339e-22	0.350124	0.282	0.176	3.23444e-17
THUMPD1	2.22672e-14	0.349652	0.197	0.14	8.27515e-10
OSBPL5	8.3463e-06	0.349575	0.298	0.163	0.310173
SRD5A3	1.81911e-06	0.349354	0.205	0.115	0.0676035
ABCC5	1.0687e-22	0.349341	0.501	0.319	3.97161e-18
ORMDL1	8.80649e-27	0.349146	0.301	0.196	3.27276e-22
KIF9	9.54246e-09	0.348877	0.203	0.126	0.000354627
PHRF1	7.20197e-07	0.348668	0.161	0.101	0.0267647
CFAP70	6.39401e-10	0.348208	0.236	0.164	2.37621e-05
LRFN5	3.77144e-21	0.348203	0.788	0.604	1.40158e-16
GALNT14	6.40908e-13	0.347953	0.329	0.217	2.38181e-08
PRKDC	7.26902e-28	0.347873	0.537	0.358	2.70138e-23
SEMA3C	4.38857e-10	0.347649	0.219	0.143	1.63093e-05
KDM5A	1.72214e-18	0.34761	0.462	0.314	6.39999e-14
SLC12A5	3.66395e-28	0.347296	0.371	0.259	1.36164e-23
DNAJC8	4.48718e-21	0.347013	0.183	0.131	1.66757e-16
DUSP26	2.43874e-08	0.346736	0.179	0.11	0.000906309
NELL2	4.36671e-30	0.346662	0.781	0.522	1.6228e-25
FOXG1	1.2259e-09	0.346229	0.214	0.119	4.55582e-05
TTC9B	2.17535e-06	0.345938	0.262	0.11	0.0808424
EXOC6	6.5212e-36	0.345787	0.613	0.392	2.42348e-31
CFAP298	4.05785e-27	0.345403	0.272	0.194	1.50802e-22
CEP57L1	3.27604e-26	0.344964	0.289	0.198	1.21747e-21
UXS1	1.47364e-06	0.344425	0.29	0.197	0.0547647
LIN28B	2.68055e-05	0.344385	0.19	0.112	0.996173
SLBP	5.21815e-16	0.344319	0.158	0.101	1.93922e-11
TOP2B	2.75057e-25	0.344248	0.478	0.302	1.02219e-20
CEP170	4.44965e-26	0.344	0.57	0.371	1.65363e-21
SLC35B4	2.43059e-17	0.343849	0.203	0.132	9.03279e-13
ZNF827	8.15805e-25	0.343788	0.459	0.282	3.03178e-20
WASHC4	9.79072e-12	0.343518	0.233	0.15	3.63852e-07
SVIL	1.08356e-16	0.343433	0.286	0.203	4.02684e-12
STK38	4.10776e-11	0.34332	0.324	0.196	1.52657e-06
EXD2	1.06509e-11	0.343307	0.26	0.171	3.95818e-07
DMWD	2.49911e-12	0.343132	0.196	0.124	9.28745e-08
CCDC171	1.91317e-29	0.343047	0.547	0.361	7.1099e-25
ZNF713	2.99985e-05	0.342685	0.27	0.154	1
GUCY1A1	4.5297e-08	0.342553	0.328	0.2	0.00168337
PAK1	1.51337e-27	0.342492	0.631	0.399	5.62413e-23
KRR1	1.2449e-11	0.342482	0.217	0.146	4.62643e-07
ZMAT1	9.5019e-14	0.342095	0.326	0.226	3.53119e-09
CERT1	4.22414e-17	0.34207	0.452	0.292	1.56982e-12
KCNQ3	1.69544e-45	0.34194	0.828	0.669	6.30075e-41
BCL11A	3.57072e-25	0.341424	0.522	0.324	1.32699e-20
SNX32	2.34792e-25	0.341084	0.438	0.28	8.72556e-21
GSG1L	2.7209e-20	0.341008	0.377	0.268	1.01117e-15
NUMBL	1.7177e-06	0.340841	0.276	0.176	0.0638347
KATNBL1	3.0697e-29	0.339994	0.471	0.313	1.14079e-24
POP1	1.10156e-10	0.339735	0.198	0.14	4.09373e-06
PSMA3	8.11403e-13	0.339585	0.239	0.135	3.01542e-08
ERLEC1	1.15482e-21	0.339304	0.245	0.171	4.29165e-17
FBXL13	6.1058e-26	0.339117	0.304	0.197	2.2691e-21
TET1	3.82024e-09	0.33892	0.195	0.121	0.000141972
SNX10	2.46107e-19	0.338833	0.382	0.252	9.14607e-15
EIF4E2	3.28911e-10	0.338609	0.2	0.128	1.22233e-05
FAT3	8.99641e-20	0.33857	0.673	0.453	3.34334e-15
STRN4	5.31898e-05	0.337988	0.183	0.108	1
NLGN1	3.46318e-37	0.337945	0.862	0.85	1.28702e-32
SELENOI	8.55103e-14	0.3379	0.32	0.208	3.17782e-09
ACIN1	5.70737e-15	0.337656	0.373	0.25	2.12103e-10
FKBP3	1.04461e-18	0.33759	0.272	0.168	3.88208e-14
CDK7	3.94626e-08	0.337524	0.204	0.128	0.00146655
APLF	4.6474e-07	0.337444	0.168	0.109	0.0172711
RILPL2	0.0135396	0.337191	0.183	0.104	1
PSMD13	0.000314147	0.336851	0.19	0.106	1
MTF2	4.0448e-24	0.336669	0.442	0.278	1.50317e-19
VPS50	3.15745e-31	0.336609	0.444	0.3	1.1734e-26
VTA1	1.2541e-12	0.336477	0.272	0.169	4.66062e-08
BTF3L4	3.95856e-13	0.336299	0.261	0.166	1.47112e-08
CASD1	8.98535e-16	0.336232	0.342	0.223	3.33923e-11
CAMLG	1.64863e-12	0.336065	0.234	0.15	6.12682e-08
DCAKD	1.07634e-11	0.335764	0.328	0.19	4.00001e-07
PDIA3	7.09931e-11	0.335462	0.256	0.176	2.63832e-06
PNPT1	1.33783e-18	0.335247	0.313	0.203	4.97177e-14
ST6GAL2	7.61649e-17	0.334878	0.422	0.262	2.83052e-12
RNF2	4.58901e-11	0.333702	0.246	0.158	1.70541e-06
ARHGAP32	1.51216e-26	0.332294	0.739	0.524	5.61962e-22
BRCC3	3.62233e-05	0.332243	0.225	0.155	1
MAPK8	5.26016e-59	0.331495	0.65	0.451	1.95483e-54
SRP72	1.52369e-12	0.331417	0.242	0.151	5.66249e-08
PTCHD1	1.20621e-07	0.33111	0.273	0.187	0.00448263
ACTR2	1.1753e-29	0.331095	0.463	0.308	4.36778e-25
CBY1	6.96718e-06	0.33076	0.189	0.116	0.258921
SSBP1	9.82732e-12	0.330748	0.276	0.179	3.65213e-07
ALDH8A1	0.00021683	0.330046	0.178	0.118	1
ATP8B2	1.61611e-21	0.329732	0.358	0.233	6.00596e-17
C1orf35	5.66288e-07	0.329425	0.174	0.117	0.021045
RGMB	7.50708e-16	0.329109	0.2	0.143	2.78985e-11
MGAT5B	1.39951e-23	0.328982	0.433	0.285	5.201e-19
TIAL1	4.05021e-20	0.328964	0.305	0.182	1.50518e-15
ZNF567	1.53394e-09	0.328775	0.166	0.115	5.70059e-05
ATG12	2.77769e-08	0.328333	0.22	0.13	0.00103227
MYO6	1.12562e-30	0.328254	0.615	0.432	4.18313e-26
KIN	2.70199e-25	0.328188	0.245	0.169	1.00414e-20
CD46	9.58893e-31	0.327789	0.423	0.275	3.56353e-26
RBM48	1.09114e-20	0.327773	0.214	0.148	4.055e-16
SHPRH	4.30969e-37	0.327751	0.514	0.343	1.60161e-32
GOLGA4	1.54751e-31	0.327538	0.614	0.432	5.75101e-27
AP1S3	2.54411e-08	0.326652	0.24	0.146	0.000945468
CCDC18	1.38602e-06	0.326329	0.178	0.105	0.0515087
ZNF483	3.56717e-27	0.32631	0.481	0.319	1.32567e-22
DNAAF4	2.2223e-18	0.325859	0.34	0.223	8.25874e-14
TAF4B	1.19015e-12	0.325823	0.208	0.142	4.42295e-08
DAB1	8.82195e-60	0.325686	0.858	0.804	3.2785e-55
PCNP	4.29997e-14	0.325544	0.299	0.189	1.598e-09
BAZ1B	3.05601e-20	0.325365	0.349	0.265	1.1357e-15
FBXO36	3.77765e-11	0.324575	0.213	0.151	1.40389e-06
MRPS31	1.42837e-13	0.324211	0.246	0.149	5.30826e-09
SCRN3	1.52796e-16	0.32354	0.215	0.137	5.67837e-12
HPCAL4	3.11328e-07	0.323534	0.217	0.142	0.0115699
CAMSAP1	2.81591e-19	0.323526	0.401	0.264	1.04647e-14
MYO5A	7.45928e-30	0.323302	0.735	0.524	2.77209e-25
GPR19	3.32477e-06	0.32273	0.158	0.106	0.123558
SCN8A	2.14649e-29	0.322435	0.679	0.435	7.97702e-25
LRRC4C	5.52046e-70	0.321508	0.858	0.818	2.05157e-65
RAB18	4.43173e-11	0.321482	0.304	0.207	1.64696e-06
ZNF682	4.17646e-09	0.321378	0.238	0.126	0.00015521
SLC4A7	2.66079e-17	0.321296	0.439	0.29	9.88829e-13
PAQR3	4.121e-15	0.32116	0.289	0.176	1.53149e-10
USP14	7.62598e-23	0.320991	0.414	0.271	2.83404e-18
ENOPH1	1.51155e-08	0.320943	0.177	0.113	0.000561739
RAP1GAP	6.04757e-18	0.320656	0.436	0.275	2.24746e-13
FAM234B	0.00386516	0.320639	0.181	0.103	1
CCDC174	5.02789e-15	0.320565	0.141	0.115	1.86852e-10
CLVS2	2.27672e-18	0.319526	0.41	0.266	8.46099e-14
FOXP2	4.02286e-14	0.318931	0.305	0.166	1.49501e-09
ERI2	4.07171e-06	0.318785	0.177	0.102	0.151317
ZNF510	6.50456e-06	0.318735	0.166	0.114	0.241729
RAB11FIP4	1.15653e-26	0.318711	0.518	0.336	4.29799e-22
CAPRIN1	1.01641e-12	0.318529	0.305	0.194	3.77729e-08
ZNF507	9.77794e-08	0.318082	0.248	0.162	0.00363378
KLHL23	2.13545e-32	0.317838	0.481	0.314	7.93597e-28
TMCO1	2.47476e-12	0.31756	0.256	0.164	9.19694e-08
MTRR	1.17758e-09	0.317337	0.201	0.118	4.37625e-05
NDRG3	4.39965e-14	0.317248	0.383	0.239	1.63504e-09
NPM2	6.37363e-31	0.31717	0.275	0.203	2.36863e-26
ZNHIT6	3.81592e-16	0.316832	0.301	0.194	1.41811e-11
TMEM65	4.65053e-12	0.316731	0.338	0.198	1.72828e-07
ALMS1	4.69995e-24	0.316254	0.458	0.299	1.74664e-19
BRI3BP	9.2072e-17	0.316141	0.192	0.135	3.42167e-12
ABCA9	3.67497e-11	0.316032	0.251	0.179	1.36573e-06
UBE2V2	1.99294e-16	0.31599	0.266	0.177	7.40635e-12
DZANK1	3.9949e-11	0.31593	0.238	0.147	1.48463e-06
PDZRN3	3.31294e-45	0.315801	0.685	0.478	1.23119e-40
SKIL	4.5848e-14	0.315675	0.34	0.214	1.70385e-09
ARMH4	2.22064e-29	0.315649	0.412	0.275	8.25256e-25
TRMT44	7.08313e-14	0.315403	0.205	0.14	2.63231e-09
SELENOT	5.83001e-12	0.315152	0.22	0.15	2.16661e-07
SNAP91	1.11715e-41	0.315034	0.693	0.476	4.15166e-37
NDUFS1	5.94171e-25	0.314829	0.427	0.297	2.20812e-20
NGRN	6.17976e-17	0.314526	0.198	0.137	2.29658e-12
NKTR	9.63166e-33	0.314521	0.6	0.42	3.57941e-28
RBFOX1	7.47233e-07	0.314371	0.925	0.981	0.0277694
CEP104	8.8019e-12	0.313703	0.276	0.189	3.27105e-07
ALG5	1.27239e-11	0.313667	0.197	0.14	4.72857e-07
SV2A	7.84089e-18	0.313389	0.368	0.259	2.91391e-13
SLC25A23	6.31061e-16	0.31336	0.212	0.157	2.34521e-11
TPST2	1.05027e-05	0.313305	0.241	0.122	0.39031
SPICE1	2.01793e-12	0.313127	0.213	0.145	7.49924e-08
POU6F2	0.00134932	0.312989	0.349	0.167	1
DYNC1LI2	1.97883e-14	0.312482	0.411	0.277	7.35391e-10
FBXL16	7.97829e-16	0.312416	0.263	0.156	2.96497e-11
C1orf159	5.80942e-18	0.312149	0.346	0.23	2.15895e-13
ACTL6B	9.24819e-21	0.312089	0.272	0.189	3.43691e-16
SLX4	3.67461e-10	0.312087	0.147	0.101	1.3656e-05
TENM3	6.02213e-38	0.311984	0.698	0.5	2.23801e-33
DNAJC9	1.17158e-08	0.311346	0.276	0.164	0.000435396
RPL22	2.02341e-06	0.311318	0.217	0.13	0.0751958
CDKL5	4.2983e-30	0.311088	0.641	0.42	1.59738e-25
ZFR2	4.04977e-20	0.311006	0.43	0.273	1.50501e-15
TCTN1	2.74253e-18	0.310996	0.207	0.156	1.01921e-13
TSC1	1.59046e-18	0.310697	0.398	0.267	5.91061e-14
GNAI3	1.03432e-14	0.310189	0.342	0.21	3.84384e-10
ADGRB1	1.71812e-11	0.310005	0.387	0.251	6.38503e-07
TRHDE	3.73503e-09	0.309886	0.518	0.29	0.000138805
CEP44	3.62345e-11	0.309618	0.181	0.131	1.34658e-06
KCNN1	2.69664e-05	0.309507	0.157	0.108	1
RPE	3.65425e-11	0.309505	0.278	0.182	1.35803e-06
TRIM69	8.33078e-10	0.309062	0.214	0.131	3.09597e-05
DEF8	0.00416742	0.308961	0.177	0.102	1
CLK1	2.0133e-07	0.308932	0.257	0.144	0.00748202
CXADR	4.9502e-17	0.308765	0.402	0.255	1.83964e-12
NMT1	2.75734e-13	0.308717	0.351	0.224	1.02471e-08
CCDC138	9.31409e-14	0.308341	0.353	0.229	3.46139e-09
SLC22A24	4.30336e-29	0.308141	0.109	0.116	1.59926e-24
HMGN1	3.60328e-10	0.307973	0.35	0.192	1.33909e-05
GLRB	1.22539e-23	0.307541	0.432	0.28	4.55393e-19
ATP6V0D1	1.62322e-10	0.306912	0.213	0.156	6.03239e-06
SDHD	3.29716e-11	0.306362	0.17	0.113	1.22532e-06
BAG4	6.7598e-19	0.306253	0.249	0.173	2.51214e-14
SVOP	4.80275e-09	0.306019	0.442	0.262	0.000178485
USP8	1.44758e-22	0.305656	0.425	0.281	5.37964e-18
NUDCD1	9.93116e-05	0.305597	0.17	0.11	1
KLHL25	1.2399e-15	0.305539	0.203	0.154	4.60786e-11
GGCT	1.75686e-08	0.304909	0.191	0.109	0.000652902
HS6ST1	2.33096e-18	0.304903	0.331	0.23	8.66253e-14
SMYD2	0.0517012	0.304734	0.208	0.113	1
RASGEF1A	1.62475e-15	0.304368	0.256	0.188	6.03804e-11
FAM184A	2.48978e-24	0.304171	0.46	0.309	9.25278e-20
EDEM3	3.00861e-11	0.304168	0.327	0.204	1.11809e-06
MYCBP2	5.53747e-23	0.30394	0.805	0.606	2.05789e-18
NRCAM	1.72548e-21	0.303819	0.83	0.655	6.41239e-17
GDAP2	2.28607e-10	0.303782	0.226	0.16	8.49572e-06
TRIM37	1.05442e-24	0.303778	0.458	0.3	3.91856e-20
MAPK8IP2	2.85326e-05	0.303588	0.187	0.102	1
PMS2	3.56624e-11	0.303559	0.244	0.161	1.32532e-06
OPA1	1.48347e-21	0.303431	0.469	0.31	5.51301e-17
TUB	3.43154e-15	0.303416	0.342	0.231	1.27526e-10
WDR17	5.79386e-29	0.303268	0.571	0.374	2.15317e-24
APPL1	2.15053e-21	0.303223	0.325	0.225	7.99202e-17
ZNRF1	9.09736e-10	0.303191	0.397	0.235	3.38085e-05
MTERF1	1.29911e-21	0.303054	0.47	0.298	4.82787e-17
USP42	2.00192e-14	0.302903	0.288	0.206	7.43974e-10
SYT1	2.72086e-47	0.302567	0.917	0.788	1.01115e-42
STX2	7.10833e-17	0.302563	0.312	0.213	2.64167e-12
RAB3GAP1	2.31398e-27	0.301965	0.536	0.349	8.59943e-23
NIN	1.8052e-22	0.301811	0.658	0.432	6.70866e-18
RIMS2	1.10336e-16	0.301625	0.835	0.722	4.1004e-12
STXBP5L	6.34878e-20	0.301176	0.835	0.698	2.3594e-15
LACTB	3.39897e-07	0.301109	0.148	0.107	0.0126316
MYO9A	1.25248e-39	0.301032	0.693	0.476	4.65458e-35
ZMYM4	6.58416e-28	0.300935	0.554	0.368	2.44687e-23
TARBP1	1.1375e-38	0.300835	0.619	0.409	4.22729e-34
DCTN4	7.85317e-18	0.300287	0.299	0.196	2.91847e-13
PHAX	6.77588e-13	0.300274	0.146	0.101	2.51812e-08
PRMT8	2.86851e-24	0.300262	0.404	0.272	1.06602e-19
HDX	2.38116e-12	0.300057	0.29	0.191	8.8491e-08
PARP11	1.27297e-11	0.299425	0.314	0.203	4.73074e-07
CRHR1	1.78002e-10	0.298777	0.291	0.196	6.61509e-06
PEX1	7.14562e-22	0.298703	0.304	0.208	2.65553e-17
PRPF6	3.27409e-15	0.298268	0.232	0.166	1.21675e-10
FMR1	5.23059e-13	0.2978	0.235	0.16	1.94384e-08
CSRNP2	3.73032e-14	0.297627	0.315	0.195	1.3863e-09
ERO1A	4.23852e-16	0.29708	0.267	0.186	1.57516e-11
EML1	8.14439e-24	0.297075	0.398	0.254	3.0267e-19
TRAPPC11	2.30413e-23	0.296737	0.346	0.24	8.56284e-19
ACADM	4.34822e-24	0.296588	0.355	0.24	1.61593e-19
ARID4A	8.72637e-22	0.296262	0.465	0.321	3.24298e-17
OAZ1	1.07261e-21	0.296083	0.2	0.141	3.98615e-17
HS3ST2	1.12753e-20	0.295949	0.223	0.167	4.19023e-16
DDX21	3.63692e-16	0.295922	0.201	0.143	1.35159e-11
CMTR1	3.60087e-06	0.295798	0.212	0.13	0.133819
TAF1B	2.99225e-19	0.295711	0.283	0.188	1.11201e-14
TMX4	3.30962e-16	0.295544	0.304	0.22	1.22995e-11
SRSF7	6.12405e-25	0.294868	0.298	0.195	2.27588e-20
IMMT	3.15797e-20	0.294611	0.338	0.225	1.17359e-15
VPS13A	5.40184e-29	0.29407	0.555	0.364	2.00748e-24
TESK2	1.71502e-08	0.293918	0.277	0.137	0.000637351
GRIK5	3.78332e-24	0.293696	0.444	0.285	1.406e-19
IGSF3	0.048463	0.293598	0.184	0.124	1
SRP19	1.72402e-21	0.293525	0.277	0.18	6.40696e-17
PPP4R3B	1.16867e-22	0.29349	0.382	0.259	4.34312e-18
ELAVL3	2.15249e-25	0.293274	0.605	0.408	7.9993e-21
LRP2BP	1.03947e-16	0.293122	0.24	0.16	3.86297e-12
MLF1	0.000175097	0.292883	0.179	0.112	1
TRMU	5.96136e-12	0.292722	0.242	0.163	2.21542e-07
MFSD4B	1.80156e-24	0.292593	0.424	0.297	6.69512e-20
AP1S1	1.47878e-30	0.292543	0.161	0.122	5.49561e-26
NAE1	1.2712e-18	0.292487	0.295	0.199	4.72417e-14
GRIA3	6.83215e-26	0.292238	0.724	0.504	2.53903e-21
DUSP11	9.14035e-17	0.29199	0.157	0.117	3.39683e-12
USP25	4.26096e-21	0.291544	0.564	0.352	1.5835e-16
SLIT2	3.94583e-41	0.291524	0.657	0.451	1.46639e-36
KCNK10	9.07356e-11	0.29144	0.317	0.196	3.37201e-06
SLC37A3	8.99576e-08	0.291361	0.306	0.186	0.00334309
ZC3H8	3.19987e-20	0.291139	0.367	0.247	1.18917e-15
USP48	5.70206e-25	0.291092	0.482	0.324	2.11906e-20
ATPSCKMT	1.59911e-06	0.291001	0.232	0.149	0.0594279
DDX55	4.16993e-12	0.290973	0.217	0.139	1.54967e-07
PILRB	2.84151e-28	0.290565	0.303	0.209	1.05599e-23
DUSP8	2.31614e-07	0.290487	0.158	0.108	0.00860747
ZNF678	1.09091e-05	0.290396	0.197	0.119	0.405414
KLHL22	1.5735e-18	0.290238	0.436	0.28	5.84761e-14
SELENOH	1.04248e-19	0.290014	0.195	0.133	3.87416e-15
RCC1L	1.16453e-06	0.289885	0.175	0.124	0.0432775
PCDH19	2.71634e-06	0.289346	0.304	0.177	0.100947
RGS17	2.87152e-09	0.289289	0.345	0.207	0.000106714
ENTPD4	3.14033e-13	0.289014	0.239	0.173	1.16704e-08
ERCC6L2	1.12273e-26	0.288988	0.498	0.335	4.1724e-22
IGSF21	3.51524e-21	0.288286	0.483	0.318	1.30637e-16
CASK	2.71906e-32	0.288238	0.618	0.416	1.01049e-27
RALGAPA1	5.62999e-37	0.288201	0.643	0.442	2.09227e-32
BRD8	3.56235e-13	0.287734	0.29	0.202	1.32387e-08
ADGRL1	1.48291e-26	0.287589	0.498	0.335	5.51094e-22
SPTB	1.44026e-08	0.287337	0.279	0.193	0.000535244
ZNF506	3.11596e-11	0.286897	0.351	0.218	1.15798e-06
DPP10	2.23153e-51	0.286869	0.876	0.896	8.29303e-47
FAF2	9.46559e-15	0.286665	0.294	0.203	3.5177e-10
ECPAS	2.49242e-26	0.286439	0.531	0.36	9.26257e-22
DNAJC5	2.89668e-13	0.285734	0.312	0.212	1.07649e-08
METTL14	2.33065e-07	0.285462	0.184	0.117	0.0086614
CAMKK2	2.63183e-27	0.285253	0.421	0.277	9.78068e-23
ECSIT	2.23964e-05	0.285132	0.237	0.129	0.832318
PEX7	4.20844e-06	0.284803	0.164	0.105	0.156398
CNR1	3.33907e-24	0.284678	0.419	0.272	1.2409e-19
WNK3	2.16326e-11	0.28461	0.158	0.109	8.03932e-07
MLIP	8.5444e-28	0.284608	0.559	0.353	3.17536e-23
UTP23	5.54781e-17	0.284241	0.33	0.211	2.06173e-12
RAP2A	9.583e-19	0.283815	0.313	0.205	3.56133e-14
PI4KA	4.47691e-30	0.283386	0.715	0.473	1.66375e-25
B3GALNT1	2.44874e-18	0.283254	0.237	0.144	9.10024e-14
UTRN	3.17267e-07	0.283117	0.356	0.18	0.0117906
UBE2N	6.37073e-11	0.283074	0.293	0.184	2.36755e-06
NEK11	6.47445e-17	0.283044	0.385	0.266	2.4061e-12
SEZ6L	2.86197e-34	0.282292	0.621	0.441	1.06359e-29
CACNA1B	5.1612e-36	0.281209	0.798	0.658	1.91806e-31
CFAP44	1.62417e-13	0.281118	0.282	0.2	6.03592e-09
PDP1	2.28747e-14	0.281041	0.24	0.151	8.50092e-10
REEP1	1.03348e-22	0.28089	0.484	0.311	3.8407e-18
SRSF3	9.06894e-08	0.280692	0.174	0.102	0.00337029
TARDBP	9.50437e-21	0.280623	0.235	0.162	3.53211e-16
CPLX2	3.27933e-16	0.280439	0.372	0.257	1.2187e-11
PLEKHA5	8.44195e-21	0.280323	0.781	0.61	3.13728e-16
UBA5	5.55704e-15	0.28018	0.232	0.154	2.06516e-10
BTAF1	6.26943e-27	0.280171	0.439	0.291	2.32991e-22
RRAS2	8.00596e-09	0.27998	0.302	0.181	0.000297525
ATL1	1.53232e-31	0.279538	0.47	0.318	5.69455e-27
PEX3	5.05263e-15	0.27944	0.316	0.209	1.87771e-10
ASAH1	2.81758e-12	0.278613	0.302	0.192	1.0471e-07
GEMIN5	8.61429e-06	0.278569	0.191	0.128	0.320133
SRFBP1	8.16058e-08	0.27783	0.216	0.158	0.00303272
NUCB1	1.93772e-07	0.277198	0.18	0.113	0.00720113
MDN1	3.72258e-24	0.277142	0.466	0.323	1.38342e-19
MIPOL1	4.78646e-24	0.277113	0.492	0.313	1.77879e-19
TBC1D32	1.62915e-43	0.277042	0.567	0.391	6.0544e-39
PDCD7	1.02072e-33	0.27653	0.355	0.249	3.79331e-29
BRWD1	1.23177e-24	0.276448	0.633	0.429	4.57763e-20
ITGB3BP	7.68025e-07	0.275923	0.273	0.156	0.0285421
ZNF106	3.39448e-21	0.275821	0.393	0.279	1.26149e-16
GPATCH2	8.11486e-28	0.275642	0.49	0.311	3.01573e-23
HCFC2	2.33325e-08	0.27549	0.266	0.174	0.000867105
ALG8	3.44705e-11	0.2754	0.236	0.155	1.28103e-06
ZNF714	1.84818e-08	0.275398	0.259	0.148	0.000686839
TMOD2	3.62357e-22	0.275383	0.481	0.333	1.34663e-17
RPN2	3.24467e-11	0.275322	0.22	0.148	1.20582e-06
PIKFYVE	5.94002e-20	0.27521	0.359	0.244	2.20749e-15
TERF2IP	2.01778e-28	0.274794	0.542	0.373	7.49869e-24
TSTD2	1.05631e-09	0.27471	0.252	0.149	3.92558e-05
HNRNPLL	8.28835e-18	0.274673	0.294	0.199	3.0802e-13
ANKRD52	5.0557e-11	0.274544	0.236	0.158	1.87885e-06
PHYHIP	4.92651e-17	0.274494	0.29	0.183	1.83084e-12
MACROD2	1.74303e-56	0.274456	0.841	0.803	6.47761e-52
ARHGEF12	6.56736e-31	0.274388	0.655	0.446	2.44063e-26
G3BP2	7.75767e-19	0.274387	0.381	0.264	2.88298e-14
NUBP1	6.91111e-12	0.274304	0.184	0.105	2.56838e-07
CALM2	2.84212e-23	0.274247	0.627	0.464	1.05622e-18
WWC1	3.93264e-26	0.274035	0.43	0.286	1.46149e-21
DCAF16	2.06679e-10	0.273844	0.197	0.118	7.6808e-06
CDC42BPB	1.87004e-24	0.273558	0.453	0.309	6.94961e-20
CCNL2	5.99136e-18	0.27348	0.378	0.259	2.22657e-13
PCM1	8.4685e-34	0.273369	0.652	0.468	3.14715e-29
CAND1	6.3236e-16	0.273227	0.408	0.268	2.35004e-11
CWF19L2	1.89826e-13	0.273087	0.339	0.227	7.05451e-09
LEMD3	2.1685e-05	0.273073	0.278	0.17	0.80588
DUT	6.83797e-15	0.272982	0.169	0.12	2.54119e-10
TBC1D23	2.46766e-18	0.272607	0.313	0.216	9.17058e-14
TERF1	3.9092e-15	0.272602	0.337	0.22	1.45278e-10
POLR3A	1.60599e-20	0.27242	0.342	0.24	5.96835e-16
RPAP3	6.24967e-16	0.271996	0.176	0.132	2.32257e-11
GRIK2	5.10399e-23	0.271899	0.822	0.717	1.8968e-18
PAK6	0.000215222	0.271252	0.174	0.108	1
GOLGA5	2.2883e-13	0.271003	0.197	0.135	8.50402e-09
GPR180	2.76532e-08	0.270957	0.243	0.153	0.00102767
SRRT	5.48976e-16	0.270923	0.18	0.131	2.04016e-11
ZRANB1	9.38196e-09	0.270391	0.263	0.179	0.000348662
NME5	1.85612e-26	0.270348	0.408	0.273	6.89789e-22
CAP2	1.82375e-26	0.27018	0.506	0.331	6.77761e-22
WIPI2	2.42585e-11	0.270108	0.222	0.151	9.01518e-07
GRIN2A	4.60455e-21	0.269967	0.854	0.719	1.71119e-16
PLXNA4	5.85966e-33	0.269785	0.709	0.473	2.17763e-28
DMXL1	6.33216e-36	0.269526	0.564	0.383	2.35322e-31
SLC1A4	4.5007e-09	0.269423	0.236	0.152	0.00016726
CDC16	7.08888e-16	0.26933	0.312	0.205	2.63444e-11
ILF3	2.66789e-16	0.268961	0.305	0.205	9.91468e-12
TMEM117	2.03965e-33	0.268896	0.584	0.381	7.57995e-29
TRIM46	0.000181767	0.268463	0.234	0.12	1
ACAD10	5.80162e-08	0.268212	0.204	0.134	0.00215606
INTS1	7.12378e-08	0.268143	0.249	0.162	0.00264741
KALRN	6.19374e-16	0.268065	0.862	0.77	2.30178e-11
PHACTR1	7.30437e-15	0.267942	0.868	0.804	2.71452e-10
IBTK	9.4895e-27	0.2679	0.48	0.324	3.52658e-22
TRNT1	2.71001e-19	0.267522	0.201	0.14	1.00712e-14
KIAA1549L	1.11435e-38	0.267143	0.68	0.466	4.14127e-34
C14orf132	1.42727e-12	0.267132	0.29	0.201	5.30416e-08
PCGF6	2.82814e-18	0.266951	0.279	0.19	1.05102e-13
CDH4	9.6568e-25	0.266699	0.474	0.31	3.58876e-20
RASA1	7.0645e-31	0.266629	0.555	0.398	2.62538e-26
ASPHD1	4.61868e-20	0.266425	0.318	0.199	1.71644e-15
FBXO34	3.91891e-24	0.264774	0.533	0.351	1.45638e-19
DPYD	6.02944e-68	0.263658	0.765	0.6	2.24072e-63
RNF11	1.15089e-19	0.263415	0.292	0.203	4.27707e-15
FRA10AC1	3.19103e-08	0.263372	0.302	0.195	0.00118588
USP43	3.2762e-15	0.26329	0.275	0.162	1.21753e-10
MTCH1	6.38433e-18	0.263122	0.347	0.229	2.37261e-13
UBLCP1	3.51041e-06	0.262833	0.184	0.108	0.130457
ZNF529	1.64032e-20	0.262683	0.338	0.225	6.09594e-16
NDUFAF5	1.01577e-08	0.262411	0.254	0.171	0.000377491
ZC3H18	2.80275e-18	0.262405	0.202	0.155	1.04159e-13
CSMD1	4.59103e-07	0.262387	0.922	0.956	0.0170617
EFNB2	5.63621e-08	0.261884	0.219	0.146	0.00209458
TMEM184C	5.27861e-13	0.26175	0.217	0.121	1.96169e-08
PPP2CA	1.1661e-13	0.261705	0.302	0.192	4.33356e-09
STRIP1	8.40149e-05	0.261356	0.184	0.115	1
LMF1	6.28747e-18	0.261037	0.343	0.239	2.33661e-13
CUL5	7.55719e-29	0.260867	0.507	0.333	2.80848e-24
USF2	5.53414e-12	0.260848	0.158	0.108	2.05665e-07
FANCC	7.50876e-13	0.260518	0.258	0.158	2.79048e-08
OTUD3	6.86234e-12	0.259922	0.249	0.165	2.55025e-07
HACD2	3.01507e-21	0.259741	0.318	0.218	1.12049e-16
TAF1D	1.08876e-18	0.258846	0.448	0.312	4.04618e-14
NGEF	2.64644e-33	0.258477	0.436	0.286	9.83498e-29
NAA16	2.6351e-13	0.258471	0.315	0.21	9.79282e-09
FLOT1	1.77439e-18	0.258392	0.3	0.189	6.59415e-14
GABRA4	5.54142e-33	0.25829	0.42	0.279	2.05936e-28
ATP2C1	1.11585e-37	0.258002	0.598	0.4	4.14684e-33
RTN1	1.61219e-26	0.257968	0.733	0.563	5.99137e-22
GOLGA8B	2.82889e-31	0.257324	0.541	0.373	1.0513e-26
TMEM44	4.46646e-16	0.256922	0.144	0.111	1.65987e-11
TCP11L1	1.07112e-15	0.256915	0.323	0.211	3.98059e-11
KCNK12	5.29046e-17	0.256581	0.229	0.166	1.96609e-12
VSTM2B	2.92626e-20	0.256506	0.292	0.221	1.08749e-15
GALNT8	2.10577e-05	0.256296	0.231	0.109	0.782566
ACADVL	4.29645e-13	0.256236	0.276	0.164	1.59669e-08
TSPOAP1	5.94224e-21	0.25599	0.367	0.244	2.20831e-16
GABRA2	7.06825e-30	0.255712	0.576	0.376	2.62677e-25
PCF11	8.11784e-18	0.255279	0.247	0.172	3.01683e-13
XPO1	2.25166e-24	0.255249	0.531	0.346	8.36786e-20
GNB1	7.82887e-30	0.255114	0.614	0.417	2.90944e-25
BABAM1	1.3048e-05	0.254667	0.195	0.106	0.484903
MAN1B1	1.63229e-12	0.254634	0.186	0.138	6.06609e-08
UTP20	1.05214e-06	0.254618	0.172	0.113	0.0391007
SYT17	2.73722e-14	0.254575	0.454	0.274	1.01723e-09
ARMC2	2.03447e-32	0.254474	0.458	0.307	7.56072e-28
XPOT	1.56949e-06	0.254452	0.218	0.126	0.0583269
SLC25A51	4.41084e-05	0.254111	0.215	0.136	1
DROSHA	9.3241e-16	0.253541	0.306	0.207	3.46512e-11
TTLL1	6.8602e-07	0.253295	0.206	0.132	0.0254946
DOCK7	4.07381e-27	0.253257	0.511	0.345	1.51395e-22
DEAF1	1.35784e-18	0.25305	0.341	0.212	5.04615e-14
PTPDC1	4.42861e-22	0.253025	0.284	0.202	1.6458e-17
EML4	5.44184e-19	0.252563	0.376	0.254	2.02235e-14
CHD2	2.90921e-26	0.252102	0.618	0.423	1.08115e-21
STAM2	8.75212e-07	0.251944	0.288	0.179	0.0325255
TPCN2	8.71046e-07	0.251618	0.192	0.119	0.0323707
KLHL4	6.18296e-16	0.251571	0.393	0.261	2.29777e-11
SRSF5	3.15651e-25	0.25131	0.455	0.299	1.17305e-20
RALA	4.05181e-14	0.251167	0.319	0.215	1.50577e-09
LPCAT4	6.3144e-21	0.250869	0.312	0.213	2.34662e-16
ZSCAN30	5.42204e-07	0.250615	0.238	0.156	0.0201499
RBBP4	1.7958e-20	0.250483	0.382	0.238	6.67373e-16
TADA2A	8.025e-12	0.250236	0.252	0.164	2.98233e-07
AMN1	3.01928e-07	0.250198	0.328	0.203	0.0112206
RGS7	3.14473e-17	0.249905	0.852	0.768	1.16867e-12
ANKFY1	9.55802e-20	0.249778	0.451	0.292	3.55205e-15
FASTKD1	3.6585e-15	0.249649	0.379	0.25	1.35961e-10
RAB40C	3.05718e-17	0.249636	0.389	0.267	1.13614e-12
EHBP1	1.562e-30	0.249541	0.694	0.496	5.80487e-26
CNNM1	7.9092e-14	0.249515	0.321	0.21	2.9393e-09
SLC29A4	1.30127e-06	0.249043	0.243	0.148	0.048359
KIF5C	1.97036e-24	0.248794	0.71	0.495	7.32244e-20
TRMT61B	9.71179e-18	0.248675	0.334	0.22	3.60919e-13
SIRT1	5.08187e-05	0.248624	0.179	0.103	1
ATP6V1A	4.17845e-28	0.248311	0.482	0.332	1.55284e-23
ALG6	4.57889e-06	0.247721	0.197	0.111	0.170165
HUWE1	2.75639e-19	0.247643	0.479	0.326	1.02436e-14
TOMM70	2.52426e-12	0.247384	0.271	0.174	9.38092e-08
C1D	1.53729e-12	0.246916	0.243	0.173	5.71302e-08
CHMP4B	3.66452e-10	0.24685	0.156	0.101	1.36185e-05
CACNB1	0.00234913	0.2467	0.183	0.11	1
ERGIC2	6.75116e-17	0.246535	0.282	0.195	2.50893e-12
RNFT1	2.99232e-15	0.246331	0.188	0.133	1.11204e-10
TP53BP1	1.72015e-21	0.246291	0.491	0.332	6.39261e-17
C8orf34	3.69319e-12	0.246194	0.488	0.282	1.3725e-07
DOT1L	1.27352e-05	0.246078	0.167	0.107	0.473278
CEP89	4.41345e-09	0.245959	0.294	0.195	0.000164017
SKI	2.39803e-17	0.245932	0.389	0.257	8.91181e-13
CXXC5	6.93285e-15	0.245625	0.198	0.148	2.57646e-10
SART3	2.93753e-18	0.245528	0.241	0.187	1.09167e-13
IMPA1	2.03869e-11	0.245519	0.139	0.128	7.57639e-07
PPP5C	8.16418e-07	0.245359	0.267	0.148	0.0303405
KCNC3	8.11164e-05	0.245353	0.203	0.134	1
NOP58	1.35317e-26	0.245143	0.349	0.255	5.0288e-22
ADAMTSL1	5.27977e-05	0.245134	0.187	0.115	1
WDR12	1.86284e-13	0.245018	0.28	0.174	6.92286e-09
SRP54	2.42508e-17	0.244828	0.272	0.169	9.01233e-13
ZFAND5	1.34429e-13	0.244601	0.277	0.168	4.99579e-09
TUBGCP2	8.53733e-25	0.244385	0.279	0.21	3.17273e-20
SRSF1	3.49131e-06	0.244356	0.227	0.133	0.129748
KLHDC3	1.22602e-11	0.244288	0.255	0.167	4.55624e-07
ZNF493	1.17862e-17	0.244256	0.385	0.245	4.38011e-13
CDH2	1.78846e-31	0.244155	0.631	0.418	6.64646e-27
FZD3	4.09747e-31	0.243879	0.427	0.292	1.52274e-26
LDB2	6.94618e-18	0.243854	0.791	0.604	2.58141e-13
DLGAP4	9.46395e-32	0.24379	0.561	0.378	3.51709e-27
CEP162	1.366e-10	0.243702	0.278	0.182	5.07647e-06
SMARCC1	8.85519e-25	0.243198	0.477	0.323	3.29085e-20
HDLBP	7.81884e-24	0.242988	0.352	0.251	2.90571e-19
TAOK1	1.33963e-32	0.242841	0.631	0.437	4.97847e-28
MRPL1	9.00017e-14	0.242482	0.246	0.165	3.34473e-09
LPCAT3	9.45804e-11	0.241721	0.29	0.172	3.51489e-06
LHX2	1.66051e-09	0.241668	0.214	0.153	6.17095e-05
WRN	5.11306e-27	0.241656	0.43	0.285	1.90016e-22
RAB11FIP1	7.09126e-08	0.24063	0.175	0.123	0.00263532
HINT3	3.17044e-10	0.240386	0.175	0.122	1.17823e-05
INO80	1.74254e-26	0.240238	0.454	0.303	6.47579e-22
RANBP17	4.87574e-16	0.240024	0.437	0.23	1.81197e-11
THOC1	1.49917e-19	0.239982	0.359	0.246	5.57138e-15
CADM2	1.12597e-06	0.2394	0.917	0.919	0.0418443
NUDT9	9.34772e-06	0.239357	0.203	0.125	0.347389
ZNF445	2.81065e-16	0.239332	0.294	0.195	1.04452e-11
ZDHHC8	1.69675e-14	0.239121	0.246	0.147	6.30563e-10
PTPN3	1.40773e-10	0.238934	0.25	0.183	5.23156e-06
SLC2A13	9.82775e-30	0.238803	0.725	0.519	3.65229e-25
APC	1.14144e-25	0.238417	0.641	0.463	4.24193e-21
CERS6	2.84875e-37	0.23828	0.699	0.494	1.05868e-32
FKBP14	2.91621e-08	0.238075	0.181	0.112	0.00108375
CLCN4	1.26934e-19	0.238071	0.311	0.223	4.71726e-15
ABCC10	9.27544e-12	0.237996	0.189	0.121	3.44703e-07
RPS6KA5	2.51253e-19	0.23797	0.463	0.317	9.33732e-15
ESCO1	1.21307e-17	0.2379	0.321	0.222	4.50813e-13
ADAM11	1.26674e-08	0.237891	0.296	0.18	0.000470759
BTBD1	1.94033e-17	0.23773	0.271	0.189	7.21087e-13
TMEM178A	2.89126e-20	0.237599	0.428	0.286	1.07448e-15
WASL	1.88232e-22	0.237215	0.31	0.219	6.99526e-18
TSN	3.19591e-17	0.237098	0.177	0.119	1.1877e-12
ATAD2	5.75633e-15	0.237092	0.225	0.169	2.13923e-10
KCNA2	2.27723e-09	0.237024	0.164	0.11	8.46286e-05
SPEF2	3.44019e-19	0.236982	0.314	0.226	1.27848e-14
ZNF33B	4.72204e-07	0.236873	0.265	0.166	0.0175485
POGLUT1	8.98741e-05	0.236846	0.185	0.108	1
FBXO9	1.31262e-23	0.236515	0.32	0.226	4.87807e-19
PAPSS1	1.29767e-14	0.236439	0.432	0.269	4.82254e-10
PELP1	2.36919e-05	0.236302	0.198	0.147	0.880461
ACTN1	2.99657e-28	0.236122	0.486	0.315	1.11362e-23
TRPC5	3.60356e-07	0.236021	0.279	0.19	0.0133919
OCIAD1	2.334e-25	0.235945	0.454	0.316	8.67385e-21
NFIX	1.49738e-22	0.235897	0.484	0.335	5.5647e-18
MAPRE3	1.78744e-22	0.235871	0.356	0.241	6.64266e-18
DHX40	4.9241e-08	0.235328	0.185	0.125	0.00182994
ZNF518A	2.20976e-36	0.235264	0.512	0.344	8.21214e-32
MED10	4.87896e-14	0.235208	0.185	0.125	1.81317e-09
RAD9A	1.91384e-21	0.234803	0.485	0.322	7.11242e-17
SLC49A4	6.78832e-13	0.234796	0.313	0.209	2.52274e-08
MAPK1	1.15667e-26	0.234605	0.614	0.406	4.29852e-22
RANGAP1	1.12361e-09	0.234559	0.239	0.151	4.17566e-05
SLC25A36	4.22985e-30	0.234375	0.39	0.276	1.57194e-25
GPAT4	1.32171e-05	0.233776	0.171	0.102	0.491188
SMCHD1	3.4051e-30	0.233711	0.515	0.352	1.26544e-25
MRPS5	5.56486e-15	0.233643	0.377	0.259	2.06807e-10
TLE5	2.90042e-09	0.233617	0.208	0.137	0.000107788
CC2D2A	2.86382e-11	0.233598	0.31	0.183	1.06428e-06
UST	0.00746232	0.233513	0.252	0.11	1
GTF2H1	7.46482e-20	0.233127	0.295	0.205	2.77415e-15
PDZD8	4.54026e-14	0.232901	0.325	0.221	1.6873e-09
KDM1A	3.15742e-17	0.232622	0.396	0.26	1.17339e-12
PSMC6	4.31112e-16	0.232454	0.272	0.18	1.60214e-11
AGPS	8.59174e-18	0.232248	0.349	0.237	3.19295e-13
SCYL3	0.000286997	0.232144	0.197	0.12	1
HACD3	1.63501e-24	0.231801	0.408	0.284	6.0762e-20
NAF1	1.00361e-10	0.23179	0.278	0.191	3.72971e-06
YEATS2	4.65792e-30	0.23159	0.544	0.36	1.73102e-25
MIA2	1.09393e-23	0.231114	0.399	0.263	4.06539e-19
IQSEC2	1.91136e-17	0.230832	0.447	0.291	7.10317e-13
ARRDC1	1.05259e-05	0.230745	0.18	0.101	0.391175
NUP205	6.12146e-05	0.230635	0.209	0.129	1
PRR14L	2.01547e-16	0.230412	0.391	0.263	7.49009e-12
TIMM44	2.57721e-09	0.230107	0.182	0.121	9.57768e-05
SERTAD2	2.28048e-11	0.229989	0.332	0.213	8.47493e-07
DDX17	3.10957e-53	0.229232	0.681	0.501	1.15561e-48
BPTF	1.98498e-33	0.229191	0.678	0.491	7.3768e-29
BRWD3	1.01017e-19	0.22919	0.353	0.241	3.7541e-15
CLTB	4.85367e-25	0.228899	0.234	0.174	1.80377e-20
ZNF236	5.18298e-18	0.228786	0.349	0.244	1.92615e-13
GLO1	1.24047e-11	0.22871	0.191	0.129	4.60995e-07
ABI2	1.58107e-28	0.228468	0.649	0.446	5.87573e-24
SNX13	7.91516e-20	0.228357	0.428	0.29	2.94151e-15
UBN2	2.35989e-24	0.228204	0.471	0.32	8.77008e-20
TRPC1	2.08082e-31	0.228199	0.574	0.379	7.73294e-27
MXRA7	1.2527e-07	0.228178	0.156	0.123	0.0046554
TNFRSF21	4.98098e-11	0.228149	0.27	0.166	1.85108e-06
ZNF69	2.66988e-05	0.227423	0.171	0.109	0.992208
SHISA9	4.03161e-33	0.227079	0.793	0.622	1.49827e-28
CABCOCO1	9.00119e-08	0.227066	0.193	0.117	0.00334511
OPCML	4.45097e-17	0.226877	0.905	0.93	1.65411e-12
AGTPBP1	7.64038e-43	0.226469	0.616	0.428	2.83939e-38
GABBR2	3.62154e-25	0.226465	0.772	0.559	1.34587e-20
PRPF39	4.28576e-22	0.226347	0.306	0.206	1.59272e-17
ZNF407	7.72938e-20	0.226281	0.504	0.328	2.87247e-15
ZNF439	1.90928e-13	0.226153	0.281	0.176	7.09545e-09
MCTS1	2.77349e-09	0.226005	0.237	0.144	0.000103071
MIS18BP1	3.80522e-19	0.225248	0.249	0.173	1.41414e-14
RESF1	2.86372e-13	0.224933	0.231	0.161	1.06424e-08
RAB11FIP2	2.22316e-18	0.224806	0.333	0.228	8.26193e-14
ERC2	1.72793e-19	0.224742	0.851	0.722	6.42151e-15
FRRS1L	1.25643e-27	0.224538	0.617	0.415	4.66928e-23
PSMD11	1.17167e-15	0.224479	0.354	0.228	4.35429e-11
CAP1	6.97501e-06	0.224345	0.21	0.133	0.259212
PRCP	7.14899e-05	0.224259	0.188	0.122	1
KLC1	4.01205e-29	0.224098	0.557	0.403	1.491e-24
RO60	2.47515e-12	0.223953	0.279	0.178	9.19838e-08
PCYOX1	0.0002882	0.223872	0.168	0.106	1
TMEM161B	1.14422e-11	0.223822	0.294	0.197	4.25226e-07
FGF12	4.48471e-21	0.223715	0.855	0.766	1.66665e-16
AGO1	1.12233e-18	0.223103	0.337	0.23	4.17093e-14
CLIP1	7.62087e-21	0.223044	0.59	0.407	2.83214e-16
TUBGCP6	1.51394e-10	0.222591	0.178	0.113	5.62624e-06
SPATS2	1.12684e-25	0.222258	0.511	0.336	4.18767e-21
CLK4	2.19606e-23	0.222191	0.311	0.227	8.16123e-19
GPBP1	8.89368e-30	0.222169	0.476	0.331	3.30516e-25
AP5M1	7.28949e-08	0.222027	0.206	0.14	0.00270899
ARMC1	1.55407e-08	0.221997	0.251	0.149	0.00057754
ABCA10	1.48068e-19	0.221894	0.418	0.282	5.50264e-15
ARL15	1.05711e-34	0.221867	0.706	0.519	3.92853e-30
TPM3	3.29549e-24	0.221737	0.371	0.25	1.2247e-19
NAA15	1.99075e-24	0.221736	0.406	0.282	7.39821e-20
RWDD1	2.32619e-09	0.221619	0.179	0.122	8.6448e-05
UBE3A	1.09555e-22	0.221618	0.601	0.451	4.0714e-18
CALU	6.88567e-10	0.221491	0.314	0.191	2.55892e-05
SNPH	7.59739e-06	0.221298	0.154	0.11	0.282342
FARP1	5.73331e-39	0.221074	0.623	0.418	2.13067e-34
CSNK1G3	5.99763e-15	0.220814	0.336	0.226	2.2289e-10
GTF2E2	1.33994e-09	0.220523	0.274	0.188	4.9796e-05
ATF7IP	6.55131e-21	0.220405	0.415	0.264	2.43466e-16
AGBL4	1.32484e-22	0.220112	0.835	0.717	4.92352e-18
CSE1L	8.6854e-09	0.219566	0.256	0.164	0.000322776
AZI2	0.00205352	0.219493	0.227	0.126	1
ANKRD46	6.50685e-13	0.219266	0.27	0.178	2.41814e-08
YME1L1	3.31453e-29	0.219248	0.439	0.295	1.23178e-24
RASGRF1	8.28175e-25	0.219085	0.384	0.255	3.07775e-20
TM9SF2	4.09461e-10	0.219068	0.337	0.218	1.52168e-05
SLC35E3	6.11583e-14	0.21905	0.378	0.238	2.27282e-09
PNN	3.75672e-25	0.219031	0.463	0.32	1.39611e-20
COL19A1	1.56536e-25	0.218148	0.24	0.175	5.81734e-21
WDR48	2.67273e-13	0.217658	0.256	0.187	9.93265e-09
CDS1	1.64057e-13	0.217491	0.176	0.115	6.09686e-09
ELOVL5	0.00609154	0.217466	0.19	0.103	1
GPHN	2.04812e-37	0.217447	0.832	0.744	7.61144e-33
ZNF786	7.33996e-17	0.216907	0.202	0.155	2.72775e-12
SCAI	1.21882e-21	0.216458	0.6	0.405	4.52952e-17
CDH3	0.00409463	0.216404	0.159	0.101	1
REV1	5.61481e-27	0.21636	0.432	0.301	2.08663e-22
CLIP3	7.71119e-10	0.216095	0.27	0.175	2.86571e-05
FSIP1	3.27907e-23	0.215879	0.288	0.205	1.2186e-18
NUDC	6.28482e-13	0.215624	0.221	0.148	2.33563e-08
EIF3L	9.29717e-08	0.215354	0.205	0.141	0.00345511
OLFM2	3.76169e-09	0.215102	0.389	0.197	0.000139796
UCHL3	1.84821e-10	0.215038	0.224	0.142	6.8685e-06
SDC3	0.000296349	0.214933	0.187	0.118	1
CDC42	8.45108e-19	0.214768	0.379	0.255	3.14068e-14
NOL9	1.06364e-13	0.214666	0.259	0.189	3.9528e-09
NDUFA9	1.94858e-07	0.214623	0.246	0.16	0.00724151
SLC23A2	1.69728e-29	0.214422	0.555	0.373	6.30761e-25
ARL13B	9.91053e-18	0.214138	0.317	0.212	3.68305e-13
NUDT4	3.02248e-14	0.213946	0.273	0.156	1.12324e-09
KLHL28	9.59676e-25	0.213567	0.303	0.203	3.56644e-20
ANKRD27	1.80066e-09	0.21352	0.309	0.2	6.69179e-05
HNRNPA2B1	4.11163e-34	0.212466	0.558	0.392	1.528e-29
PGK1	9.57355e-10	0.212436	0.222	0.156	3.55782e-05
SOS1	5.50724e-49	0.21241	0.625	0.452	2.04666e-44
VCL	9.37613e-22	0.212205	0.302	0.222	3.48445e-17
ALS2	1.02544e-21	0.211592	0.373	0.251	3.81084e-17
SGCB	1.58467e-12	0.211541	0.168	0.11	5.88911e-08
PPM1L	2.91744e-25	0.21151	0.635	0.432	1.08421e-20
LYRM2	1.16023e-09	0.211236	0.252	0.148	4.31178e-05
SPAG9	2.48789e-32	0.211027	0.545	0.384	9.24576e-28
ZDHHC3	0.000154898	0.210835	0.185	0.113	1
DRP2	4.02245e-24	0.210305	0.278	0.205	1.49486e-19
MKRN2	1.85975e-07	0.210029	0.165	0.104	0.00691139
MOK	1.846e-27	0.209497	0.423	0.288	6.86028e-23
PKN2	5.55461e-37	0.209482	0.549	0.395	2.06426e-32
NUP133	9.97819e-21	0.20946	0.337	0.229	3.7082e-16
FAM20B	8.84393e-07	0.209309	0.249	0.161	0.0328667
DCP2	8.8297e-13	0.209056	0.23	0.155	3.28138e-08
RPS6KA6	3.28418e-10	0.208827	0.326	0.222	1.2205e-05
NPTXR	3.8886e-21	0.208465	0.535	0.375	1.44512e-16
NCOR1	5.88676e-29	0.208306	0.611	0.453	2.18769e-24
SLC4A10	1.09775e-20	0.208189	0.804	0.581	4.07958e-16
SLC9A6	1.43393e-10	0.207836	0.257	0.186	5.3289e-06
SMAD2	5.54871e-22	0.20712	0.417	0.275	2.06207e-17
PDGFD	3.38468e-14	0.206914	0.252	0.187	1.25785e-09
RTEL1	5.50753e-06	0.206532	0.145	0.102	0.204676
KCNIP4	1.282e-19	0.20641	0.922	0.975	4.76429e-15
KMT2A	4.4004e-31	0.206168	0.616	0.446	1.63532e-26
RC3H1	2.46836e-30	0.206059	0.497	0.339	9.17318e-26
TNPO1	3.49517e-37	0.205909	0.559	0.371	1.29891e-32
SUCO	2.91448e-09	0.205678	0.278	0.183	0.000108311
PGBD1	2.00055e-07	0.205383	0.212	0.149	0.00743463
KCNG3	9.06535e-15	0.205344	0.183	0.145	3.36896e-10
ATP13A3	1.0903e-26	0.205271	0.422	0.287	4.05186e-22
RASAL1	3.57728e-08	0.205137	0.335	0.228	0.00132942
PHTF1	1.89458e-22	0.204951	0.449	0.298	7.04083e-18
ST13	2.99151e-20	0.204925	0.235	0.182	1.11174e-15
RNF146	1.50053e-17	0.20357	0.313	0.194	5.57641e-13
C1GALT1	8.00127e-10	0.203555	0.363	0.223	2.97351e-05
TMEM8B	0.000199312	0.203552	0.236	0.129	1
ELOC	1.40561e-18	0.203426	0.181	0.129	5.22367e-14
METTL6	7.85497e-20	0.202962	0.367	0.255	2.91914e-15
RYR2	3.58431e-20	0.202909	0.869	0.775	1.33204e-15
GRM5	2.66367e-20	0.202754	0.827	0.693	9.89902e-16
ZNF638	2.76641e-31	0.202555	0.734	0.542	1.02808e-26
MAPK8IP1	6.97306e-07	0.20223	0.197	0.116	0.025914
MTMR12	4.46731e-29	0.201863	0.428	0.285	1.66019e-24
MCUR1	4.08547e-10	0.201823	0.173	0.121	1.51828e-05
GTF2A1	5.31625e-19	0.201643	0.243	0.171	1.97568e-14
SPTBN1	2.38931e-28	0.201594	0.726	0.54	8.87937e-24
ZMIZ2	1.26743e-10	0.201485	0.281	0.189	4.71014e-06
EIPR1	1.77246e-14	0.201433	0.382	0.246	6.587e-10
RABEP1	8.31261e-30	0.201244	0.596	0.41	3.08922e-25
SPAG1	1.02408e-17	0.201067	0.281	0.183	3.80579e-13
PNPLA8	5.01581e-13	0.200464	0.28	0.181	1.86403e-08
NAA35	2.25225e-21	0.200406	0.412	0.277	8.37005e-17
TSPAN14	7.1439e-13	0.200186	0.311	0.217	2.65489e-08
CREBZF	3.759e-20	0.199991	0.358	0.227	1.39696e-15
PAIP1	4.09946e-17	0.199978	0.222	0.143	1.52348e-12
BAIAP2	4.5991e-23	0.199837	0.405	0.282	1.70916e-18
HECTD4	2.66064e-33	0.199352	0.681	0.488	9.88774e-29
THRAP3	1.35285e-25	0.199322	0.454	0.309	5.02759e-21
ZNF277	3.28047e-15	0.19904	0.311	0.214	1.21912e-10
CEND1	8.23007e-17	0.198911	0.15	0.101	3.05854e-12
NBEAL1	5.88542e-23	0.198818	0.415	0.271	2.1872e-18
KIAA0586	2.65505e-15	0.198771	0.308	0.212	9.86697e-11
NECAP1	3.13754e-13	0.198539	0.2	0.131	1.166e-08
FBXO22	5.08485e-19	0.198371	0.388	0.243	1.88968e-14
COX15	1.39122e-08	0.198198	0.195	0.119	0.000517018
GPM6A	3.40858e-20	0.19809	0.872	0.798	1.26673e-15
SMARCB1	2.76091e-13	0.197815	0.235	0.166	1.02604e-08
JMJD1C	2.12775e-15	0.19738	0.834	0.718	7.90737e-11
[truncated: 4,869 more rows]

## Sheet: L4_IT
	p_val	avg_log2FC	pct.1	pct.2	p_val_adj
FGF13	4.79132e-85	5.12503	0.698	0.158	1.7806e-80
ARHGAP10	2.26995e-87	5.12477	0.722	0.116	8.4358e-83
EPHA6	5.07863e-84	4.06212	0.787	0.143	1.88737e-79
SGCZ	1.8449e-52	3.47891	0.787	0.185	6.85622e-48
NETO2	1.17388e-32	3.29843	0.508	0.116	4.36249e-28
ROBO2	1.42904e-51	3.24729	0.864	0.286	5.31074e-47
TENM1	8.1222e-37	3.20519	0.684	0.259	3.01845e-32
PTH1R	8.95569e-14	3.14093	0.413	0.129	3.3282e-09
AGBL1	2.98986e-36	3.11066	0.546	0.163	1.11112e-31
KLHL1	1.64903e-32	3.05029	0.436	0.112	6.12831e-28
PTPN13	1.87293e-52	3.0292	0.723	0.241	6.96037e-48
TUBB2A	0.115671	2.97116	0.284	0.107	1
SLC1A2	8.66781e-16	2.92602	0.295	0.143	3.22122e-11
HSP90AA1	3.06197e-06	2.82223	0.479	0.261	0.113792
TIA1	2.46407e-15	2.81738	0.444	0.132	9.15721e-11
GULP1	5.94464e-20	2.66369	0.421	0.118	2.20921e-15
TUBA1A	2.02591e-09	2.6075	0.356	0.165	7.52888e-05
UST	1.42894e-26	2.56862	0.648	0.288	5.31036e-22
L3MBTL4	9.5095e-37	2.50789	0.674	0.201	3.53401e-32
LRRC3B	3.00936e-13	2.4594	0.358	0.109	1.11837e-08
PDE4B	1.04428e-10	2.44074	0.419	0.185	3.88087e-06
ATP6V0C	5.78975e-13	2.41589	0.316	0.17	2.15164e-08
LIFR	9.15023e-11	2.41514	0.383	0.141	3.4005e-06
PHACTR2	3.70974e-18	2.40558	0.511	0.228	1.37865e-13
USP3	1.28904e-05	2.39104	0.306	0.107	0.479045
RPL15	9.70636e-05	2.36681	0.194	0.103	1
SHOC1	0.00608721	2.32399	0.32	0.156	1
HSP90AB1	6.08873e-12	2.32376	0.495	0.268	2.26275e-07
CDH20	1.13429e-16	2.29994	0.351	0.129	4.21536e-12
GPR26	7.09336e-08	2.2971	0.362	0.141	0.00263611
PLAGL1	1.92446e-17	2.2968	0.514	0.239	7.15187e-13
RFX4	7.91205e-09	2.28496	0.387	0.185	0.000294035
ARHGAP28	9.28399e-13	2.27828	0.3	0.121	3.45021e-08
WWC2	2.83894e-11	2.26087	0.493	0.199	1.05504e-06
CKB	8.79681e-08	2.24013	0.441	0.266	0.00326916
PTP4A2	2.3176e-06	2.23232	0.286	0.132	0.0861289
TMEM163	2.40831e-31	2.20159	0.579	0.321	8.94999e-27
BCL2L14	1.70517e-06	2.17745	0.469	0.275	0.0633693
ZNF608	8.18279e-08	2.17601	0.234	0.103	0.00304097
HHIP	6.36802e-05	2.16699	0.247	0.109	1
RPS8	6.92552e-10	2.16491	0.335	0.147	2.57373e-05
GALNT13	4.62587e-36	2.16159	0.669	0.431	1.71911e-31
SLC4A3	0.000190039	2.16155	0.288	0.134	1
PABPN1	5.91932e-17	2.15984	0.629	0.449	2.1998e-12
RAP2B	3.53817e-11	2.12549	0.356	0.154	1.31489e-06
LRRTM1	0.00267992	2.11658	0.249	0.109	1
TMBIM4	2.49685e-17	2.10057	0.303	0.15	9.27904e-13
LDHB	0.0645496	2.09649	0.24	0.118	1
FAM241A	1.77715e-13	2.06937	0.323	0.147	6.60442e-09
RPL10	8.05767e-10	2.06607	0.356	0.181	2.99447e-05
KCNT2	5.8466e-30	2.06281	0.745	0.295	2.17277e-25
RNASEK	0.00651851	2.05607	0.261	0.127	1
NFE2L3	6.61964e-06	2.05194	0.322	0.138	0.246006
SAT1	4.84573e-05	2.04404	0.246	0.138	1
SPINT2	0.00250112	2.03852	0.226	0.121	1
RASGRF2	7.76028e-64	2.03622	0.765	0.496	2.88395e-59
CCDC196	4.89672e-08	2.02833	0.279	0.147	0.00181977
SLA	2.26487e-13	2.0223	0.296	0.143	8.41692e-09
ATP6AP2	0.0372407	2.01927	0.33	0.165	1
SET	2.96384e-07	1.98831	0.328	0.194	0.0110145
RPL41	0.359353	1.98218	0.223	0.107	1
VARS2	0.00757276	1.97053	0.196	0.123	1
TESK2	1.29314e-45	1.96822	0.633	0.455	4.80568e-41
RPL14	0.00126928	1.96698	0.306	0.163	1
CUX2	1.4811e-57	1.96236	0.763	0.48	5.5042e-53
EMG1	1.85074e-05	1.95887	0.318	0.163	0.687792
BCO1	5.80019e-08	1.94883	0.32	0.154	0.00215553
THY1	4.42041e-10	1.94735	0.405	0.263	1.64276e-05
HES1	3.49803e-09	1.94605	0.314	0.156	0.000129997
SVIL	1.22373e-06	1.92217	0.333	0.217	0.0454776
ARHGAP12	1.6518e-05	1.91389	0.268	0.129	0.61386
EYS	7.52546e-05	1.89937	0.406	0.217	1
SRP14	0.0138888	1.89829	0.168	0.105	1
SLC25A3	0.0155439	1.88664	0.235	0.125	1
B4GALT2	0.00021032	1.88553	0.252	0.156	1
INTS12	1.2281e-10	1.87319	0.372	0.23	4.564e-06
B3GNT2	4.82073e-07	1.86973	0.234	0.107	0.0179153
CCDC88A	5.07957e-104	1.85712	0.942	0.913	1.88772e-99
TSBP1	2.5753e-05	1.85634	0.367	0.257	0.957061
ADGRA3	4.68387e-13	1.85482	0.355	0.185	1.74067e-08
LRIG3	1.56764e-11	1.8547	0.235	0.107	5.82581e-07
ARL8A	0.00035938	1.85297	0.216	0.132	1
RPL6	0.106251	1.84673	0.26	0.134	1
ACMSD	0.00470162	1.84423	0.255	0.134	1
FGD4	6.01943e-19	1.84072	0.413	0.194	2.237e-14
ACTB	0.000800658	1.83681	0.212	0.163	1
TUBB3	0.001907	1.82756	0.273	0.15	1
TMA7	3.00142e-05	1.8249	0.22	0.134	1
RPS3	8.93295e-06	1.82334	0.289	0.174	0.331975
RPSA	8.52029e-09	1.82136	0.408	0.257	0.00031664
AFF2	3.23124e-12	1.81989	0.432	0.237	1.20083e-07
RPLP2	2.7937e-05	1.81975	0.249	0.156	1
TRPM3	9.70498e-19	1.81527	0.635	0.408	3.60666e-14
SLITRK2	0.00192248	1.80688	0.221	0.112	1
MT-ND3	4.59767e-31	1.80483	0.165	0.205	1.70863e-26
PSG8	0.499248	1.79379	0.219	0.123	1
CAV3	0.000343391	1.79335	0.262	0.158	1
MEGF11	0.0899065	1.79197	0.188	0.105	1
NOTCH2	2.517e-12	1.78959	0.391	0.228	9.35394e-08
PDE1C	2.1548e-06	1.78904	0.359	0.212	0.0800789
TNFRSF19	2.8057e-14	1.78484	0.378	0.221	1.04268e-09
A2M	0.000348958	1.78061	0.148	0.103	1
C18orf32	0.0285905	1.78019	0.21	0.116	1
RGS12	3.45264e-06	1.77817	0.353	0.176	0.12831
ABCB1	1.96971e-09	1.77636	0.351	0.241	7.32005e-05
BACE2	2.39718e-26	1.77408	0.491	0.366	8.90864e-22
ATP5F1A	0.00230935	1.77096	0.283	0.158	1
GP1BB	7.43557e-09	1.76759	0.342	0.228	0.000276328
RPS24	0.00183348	1.76659	0.27	0.163	1
ANKRD18A	5.32827e-16	1.76551	0.409	0.275	1.98014e-11
RPS14	0.73273	1.76078	0.184	0.105	1
ANGPTL1	0.000604036	1.76017	0.24	0.141	1
NECTIN3	2.76312e-53	1.75981	0.786	0.679	1.02686e-48
ATP5IF1	7.87511e-06	1.75682	0.244	0.143	0.292663
THSD4	2.08255e-21	1.75368	0.52	0.328	7.73938e-17
BCL2L2	0.0192278	1.7479	0.187	0.114	1
GRID2	1.02101e-06	1.74744	0.426	0.181	0.0379436
GRIA4	5.30471e-103	1.74622	0.898	0.786	1.97139e-98
DYRK2	1.8683e-06	1.73608	0.209	0.114	0.0694315
PRSS51	1.07962e-05	1.73585	0.495	0.339	0.401218
COL12A1	1.17554e-05	1.73081	0.304	0.125	0.436864
NYAP2	1.18125e-56	1.70641	0.762	0.627	4.38988e-52
POLR2J3	2.83093e-22	1.70298	0.662	0.525	1.05206e-17
PRSS23	1.08599e-09	1.69283	0.511	0.386	4.03588e-05
NRBP2	5.73034e-10	1.69237	0.42	0.266	2.12957e-05
RUNX2	0.000227306	1.67914	0.291	0.165	1
RASL10A	1.69123e-13	1.67773	0.509	0.373	6.28513e-09
PPP2R3A	9.39466e-10	1.67645	0.6	0.473	3.49134e-05
IER5L	0.0276658	1.66492	0.221	0.123	1
MUC6	0.000311155	1.65981	0.211	0.114	1
CCBE1	0.000749779	1.65877	0.171	0.116	1
C8orf34	5.1972e-36	1.6512	0.751	0.438	1.93144e-31
HES4	1.70826e-11	1.64577	0.367	0.205	6.34839e-07
GPC5	1.70002e-15	1.64454	0.266	0.23	6.31778e-11
SLC22A25	2.20349e-13	1.64131	0.426	0.413	8.18882e-09
TRIM25	0.0599714	1.64107	0.308	0.196	1
MYO1F	0.000313801	1.64096	0.184	0.114	1
SCN9A	5.59968e-15	1.6307	0.566	0.371	2.08101e-10
DCX	5.25436e-10	1.62972	0.352	0.225	1.95268e-05
PAGR1	0.000438564	1.62734	0.179	0.127	1
IL7	2.42345e-07	1.62631	0.394	0.29	0.00900628
CEACAM1	0.00179647	1.61645	0.298	0.196	1
TRAF5	5.80959e-08	1.61596	0.292	0.167	0.00215902
ATP1B1	2.13318e-06	1.60246	0.628	0.393	0.0792754
DYNLL2	1.3238e-07	1.60235	0.158	0.127	0.00491965
ACTN2	1.10495e-07	1.60168	0.307	0.217	0.00410631
ABCD2	0.000127	1.60009	0.283	0.152	1
KCNH4	1.06598e-27	1.59919	0.563	0.382	3.9615e-23
CXXC4	1.82811e-16	1.59831	0.575	0.442	6.7938e-12
MMD	4.0829e-05	1.5863	0.313	0.163	1
ARHGAP15	1.88542e-11	1.5809	0.386	0.174	7.00677e-07
KCNH7	4.40802e-118	1.58047	0.921	0.708	1.63815e-113
VAV3	3.77167e-25	1.57434	0.396	0.181	1.40167e-20
EDF1	0.000955931	1.57403	0.162	0.109	1
DPYSL3	2.24554e-05	1.57306	0.277	0.172	0.834512
COL5A3	5.39024e-15	1.5695	0.283	0.185	2.00317e-10
NDUFS3	1.38798e-06	1.56892	0.195	0.136	0.0515814
SMARCC2	0.000231148	1.56435	0.3	0.205	1
EIF4A2	2.70528e-06	1.5635	0.353	0.243	0.100536
ROR1	1.18834e-09	1.56206	0.405	0.225	4.41624e-05
CCDC68	1.51317e-09	1.55894	0.299	0.205	5.62341e-05
SLC4A5	3.30851e-15	1.5558	0.421	0.292	1.22954e-10
MID1	1.25628e-05	1.55551	0.181	0.116	0.466872
LRTM1	6.13971e-07	1.55419	0.362	0.234	0.022817
P2RY14	1.19176e-17	1.55197	0.487	0.404	4.42893e-13
NDRG1	1.26887e-22	1.5501	0.341	0.205	4.71552e-18
SDCBP	0.000422468	1.54578	0.183	0.112	1
PRXL2A	0.000224706	1.54448	0.263	0.174	1
YPEL1	1.35815e-35	1.54361	0.628	0.5	5.04729e-31
BEX1	5.09815e-09	1.54208	0.274	0.203	0.000189463
PLPPR2	0.000111075	1.53373	0.255	0.185	1
WSCD1	8.06074e-06	1.53196	0.19	0.121	0.299561
ADGRV1	1.58339e-11	1.53043	0.377	0.257	5.88437e-07
RBPMS	0.00270355	1.51623	0.217	0.132	1
RASGEF1B	6.54394e-26	1.50649	0.576	0.422	2.43192e-21
RACK1	4.53348e-09	1.50272	0.295	0.228	0.000168478
CIPC	0.00108414	1.49804	0.274	0.176	1
SYT2	0.0143837	1.4978	0.188	0.118	1
ABCC4	0.000235941	1.48946	0.273	0.172	1
KLHL4	2.26494e-23	1.48503	0.61	0.453	8.4172e-19
PTMA	0.000462268	1.48391	0.263	0.205	1
SOD1	0.00599612	1.48135	0.125	0.107	1
LTBP4	2.11081e-12	1.47267	0.442	0.357	7.84439e-08
IL3RA	1.43676e-10	1.47167	0.373	0.27	5.33942e-06
HMGN2	1.43786e-08	1.47127	0.31	0.21	0.000534352
ADCY8	2.84128e-09	1.47041	0.226	0.163	0.00010559
KCTD17	0.00304553	1.46901	0.273	0.17	1
HCFC1R1	0.00417017	1.46848	0.146	0.129	1
UFM1	4.46102e-07	1.46576	0.326	0.228	0.0165785
SYNE2	2.06599e-05	1.4656	0.221	0.156	0.767784
PREX1	7.38175e-12	1.45908	0.467	0.366	2.74328e-07
SERINC1	3.38423e-15	1.45685	0.511	0.393	1.25768e-10
EIF4A1	2.27959e-10	1.45177	0.325	0.263	8.47163e-06
ARHGEF26	2.12085e-06	1.45163	0.367	0.223	0.078817
MT-ATP6	4.64045e-39	1.45007	0.241	0.35	1.72453e-34
NAT14	0.000148968	1.44969	0.201	0.15	1
SSR3	0.000506794	1.44634	0.17	0.121	1
LPAR6	0.00782865	1.44571	0.196	0.118	1
APLP1	4.13207e-08	1.44381	0.444	0.299	0.0015356
ZNF107	0.000446482	1.44372	0.161	0.105	1
LRRC53	4.41223e-05	1.43729	0.168	0.109	1
TMEM65	0.00024001	1.43726	0.29	0.185	1
SPCS1	0.00106528	1.43319	0.261	0.172	1
ARL6IP1	2.0452e-12	1.43294	0.208	0.154	7.60059e-08
STMN2	1.12133e-18	1.43132	0.599	0.489	4.1672e-14
B3GAT1	5.01841e-16	1.42974	0.566	0.442	1.86499e-11
EFCAB13	0.0002514	1.42961	0.381	0.268	1
EIF4G2	2.99698e-11	1.42908	0.387	0.333	1.11377e-06
BMP2K	9.29879e-10	1.42899	0.404	0.288	3.45571e-05
HSBP1	0.00098633	1.42623	0.165	0.156	1
RAB11B	0.00214715	1.42598	0.159	0.118	1
SPDYA	0.000169273	1.424	0.319	0.194	1
KCNMB2	1.11122e-16	1.42115	0.608	0.382	4.12964e-12
RTL9	0.00472399	1.41634	0.261	0.17	1
CORO1A	0.00252221	1.41583	0.191	0.156	1
ADAT2	0.000746213	1.41449	0.172	0.103	1
TCP1	0.000290636	1.4144	0.188	0.138	1
CCDC81	0.00746748	1.4142	0.163	0.107	1
PSAP	4.35771e-07	1.41198	0.437	0.312	0.0161946
DKK2	6.2672e-05	1.41119	0.222	0.15	1
CYP46A1	1.16848e-20	1.41076	0.601	0.496	4.34244e-16
RNF112	0.07912	1.41054	0.257	0.19	1
EEF1A2	1.73036e-16	1.41007	0.383	0.344	6.43054e-12
C11orf65	0.00437995	1.40864	0.176	0.125	1
LRRC2	4.81227e-07	1.4064	0.231	0.132	0.0178838
HAUS3	0.000287031	1.40631	0.208	0.129	1
SUMO2	0.000330039	1.40574	0.308	0.214	1
CRIP2	0.000294782	1.40444	0.155	0.125	1
LBR	0.00204531	1.40366	0.179	0.114	1
ZNF883	4.41275e-16	1.4016	0.497	0.364	1.63991e-11
NEXN	0.00496774	1.40134	0.244	0.17	1
HHIPL1	0.000591166	1.40134	0.181	0.103	1
B4GALNT4	3.27702e-07	1.40078	0.345	0.308	0.0121784
SYNC	3.62921e-08	1.40078	0.417	0.319	0.00134872
SLC9C2	0.0707025	1.39809	0.171	0.107	1
RPL37A	0.267343	1.39211	0.352	0.234	1
PDE7B	2.56964e-26	1.39028	0.612	0.475	9.54956e-22
POLD2	0.00339605	1.38839	0.172	0.116	1
OAZ1	1.21428e-13	1.38612	0.268	0.217	4.51263e-09
TTC6	0.793823	1.38277	0.196	0.118	1
AKAP5	0.000526805	1.37857	0.236	0.156	1
CC2D1B	0.0806155	1.37651	0.214	0.129	1
RPA3	9.46018e-05	1.37638	0.223	0.15	1
KLHL5	0.00281365	1.37579	0.304	0.188	1
SYT4	4.93036e-06	1.37511	0.271	0.185	0.183227
FMO5	0.0179223	1.37351	0.204	0.132	1
RPL5	8.68079e-05	1.3722	0.399	0.259	1
FRAS1	3.20371e-13	1.37157	0.58	0.424	1.19059e-08
PRKG2	6.89573e-05	1.37137	0.232	0.156	1
ADAMTSL3	4.76572e-21	1.36965	0.552	0.435	1.77108e-16
ELOVL5	0.000254361	1.3673	0.244	0.185	1
RPL30	0.000259313	1.36331	0.239	0.176	1
TMEM150C	3.0116e-12	1.36315	0.516	0.362	1.1192e-07
ANO6	6.8792e-07	1.3606	0.28	0.192	0.0255652
PTPRB	4.65191e-20	1.35904	0.61	0.507	1.72879e-15
ZFAND2B	0.000188028	1.35842	0.261	0.196	1
PGM2L1	1.0034e-18	1.35483	0.635	0.522	3.72894e-14
FOXG1	1.13891e-06	1.35463	0.33	0.234	0.0423254
ATP5ME	9.89756e-08	1.35341	0.16	0.136	0.00367823
MAP3K5	1.61069e-13	1.34969	0.567	0.413	5.98579e-09
EME2	0.129408	1.34849	0.135	0.103	1
NBPF26	2.73213e-05	1.34836	0.163	0.116	1
P4HA3	9.32142e-08	1.34722	0.343	0.228	0.00346412
WDR6	0.00988507	1.34716	0.288	0.221	1
CC2D2B	0.000347111	1.34694	0.252	0.176	1
GRAMD1C	4.53949e-09	1.34667	0.282	0.201	0.000168701
ZFP37	2.70121e-06	1.34625	0.275	0.181	0.100385
TP53TG5	0.00440163	1.33891	0.268	0.192	1
SLC39A6	6.48021e-08	1.33621	0.254	0.183	0.00240824
MTCP1	4.20046e-08	1.33534	0.268	0.205	0.00156102
CEND1	7.26138e-07	1.33468	0.133	0.143	0.0269855
GPSM2	3.64287e-11	1.32808	0.392	0.297	1.3538e-06
ATOX1	0.0013766	1.32304	0.139	0.109	1
NR2F1	6.34424e-18	1.32251	0.535	0.469	2.35771e-13
SLIT2	1.90948e-17	1.32168	0.711	0.509	7.0962e-13
ZNF521	8.08031e-06	1.31715	0.264	0.154	0.300288
ZNF354C	0.00550107	1.31548	0.209	0.136	1
PRKCG	7.51769e-16	1.31531	0.502	0.417	2.7938e-11
DNER	1.57547e-16	1.31454	0.397	0.261	5.85492e-12
PRRT1	2.05342e-05	1.31325	0.194	0.17	0.763113
SRGAP1	3.25983e-13	1.31228	0.437	0.308	1.21145e-08
MTSS2	0.00481048	1.31223	0.17	0.134	1
BEX3	0.00116805	1.30995	0.416	0.315	1
TAFA1	2.20461e-29	1.30783	0.831	0.525	8.193e-25
THSD7A	8.21461e-57	1.30727	0.766	0.529	3.05279e-52
RTN4	2.92903e-31	1.30649	0.776	0.694	1.08852e-26
NEK5	1.13541e-05	1.29995	0.3	0.212	0.421952
DUOX1	6.89328e-09	1.29994	0.419	0.368	0.000256175
ENO1	0.0103708	1.29879	0.184	0.167	1
ARL6	0.000161996	1.29764	0.291	0.21	1
ZHX2	0.00531722	1.293	0.264	0.176	1
TOP1MT	0.00244771	1.29113	0.225	0.183	1
PEG10	2.50415e-08	1.29044	0.185	0.145	0.000930616
TP53I11	0.0012726	1.28284	0.175	0.127	1
C3orf49	1.20133e-05	1.28239	0.237	0.167	0.446451
YBX1	3.45862e-08	1.27936	0.276	0.214	0.00128533
KSR1	1.99266e-12	1.27928	0.514	0.395	7.40532e-08
FZD4	0.000131532	1.27786	0.177	0.118	1
COPE	0.000646282	1.27755	0.176	0.136	1
MFSD10	0.0206313	1.27607	0.255	0.199	1
SNN	9.33156e-05	1.27278	0.151	0.116	1
SPTB	7.61193e-16	1.27146	0.405	0.263	2.82882e-11
DPYSL5	4.15704e-18	1.27113	0.521	0.449	1.54488e-13
IGSF10	0.0031853	1.26938	0.305	0.192	1
CXXC1	0.00470286	1.26924	0.115	0.109	1
SDR39U1	0.0118665	1.26924	0.15	0.103	1
C2CD6	0.0013701	1.26556	0.194	0.147	1
PDE5A	3.84631e-22	1.2647	0.583	0.627	1.4294e-17
RIC8A	0.0283978	1.26144	0.137	0.114	1
SSTR2	1.39438e-06	1.26138	0.268	0.19	0.0518193
COPS5	9.90569e-05	1.25574	0.264	0.174	1
GSDME	0.00115933	1.25487	0.191	0.15	1
ANGPT2	3.97073e-10	1.25481	0.324	0.237	1.47564e-05
YJEFN3	2.20286e-05	1.25474	0.235	0.176	0.81865
KIF21B	3.92937e-20	1.25468	0.634	0.571	1.46027e-15
CCDC146	1.44997e-16	1.25329	0.551	0.471	5.38853e-12
HSPA13	0.00101628	1.25155	0.19	0.136	1
ZNF239	6.45347e-05	1.24792	0.18	0.125	1
GPX4	1.19146e-15	1.24619	0.15	0.17	4.42782e-11
C1R	0.0175368	1.24583	0.212	0.176	1
MGAT4B	5.02967e-06	1.24305	0.14	0.129	0.186918
NDUFA4	5.48022e-10	1.24294	0.141	0.143	2.03661e-05
ZBTB18	9.751e-13	1.24221	0.567	0.496	3.62376e-08
PTMS	4.35439e-10	1.24189	0.38	0.388	1.61822e-05
LDHA	1.38e-06	1.24061	0.122	0.109	0.0512848
ATP5PF	2.18795e-05	1.23411	0.23	0.19	0.813109
RPS29	8.06443e-09	1.23394	0.259	0.221	0.000299698
C12orf40	1.21074e-11	1.22882	0.47	0.429	4.49946e-07
SCUBE2	0.00157766	1.22699	0.155	0.123	1
CAMKV	2.48105e-13	1.22508	0.545	0.491	9.22033e-09
JUN	1.62429e-07	1.22322	0.155	0.17	0.00603635
SCOC	6.32029e-13	1.22316	0.173	0.161	2.34881e-08
ZNF880	0.000142059	1.22137	0.196	0.141	1
DYNLL1	2.84666e-06	1.2213	0.307	0.25	0.105791
RBMS2	0.0088296	1.21934	0.199	0.129	1
CC2D2A	0.00639943	1.21826	0.407	0.353	1
NPY1R	6.94081e-69	1.21352	0.698	0.743	2.57941e-64
GLT8D1	4.14283e-09	1.21241	0.295	0.221	0.00015396
GPR85	0.202502	1.21204	0.159	0.116	1
BUB3	0.0689988	1.21143	0.173	0.118	1
GGH	0.000554086	1.21094	0.231	0.165	1
PTPRR	5.47854e-55	1.21037	0.816	0.808	2.03599e-50
SLC16A4	0.000175856	1.20861	0.306	0.214	1
CBARP	0.0178533	1.20495	0.118	0.116	1
RAB3IP	0.000582514	1.20455	0.229	0.203	1
TMEM132A	5.43689e-05	1.20399	0.403	0.324	1
UBTF	4.07167e-07	1.20117	0.266	0.241	0.0151316
LY86	6.54869e-07	1.20109	0.276	0.219	0.0243369
CYP3A5	0.0338068	1.20028	0.152	0.105	1
EMC4	0.000154452	1.19972	0.151	0.109	1
SLC16A1	0.0289087	1.19972	0.244	0.152	1
SCN7A	0.000347083	1.19761	0.149	0.112	1
JPT1	5.35422e-05	1.19731	0.245	0.217	1
SLC30A10	0.000770906	1.19716	0.168	0.123	1
CACNA1I	4.57974e-07	1.19638	0.477	0.364	0.0170197
HS6ST2	0.236112	1.19457	0.225	0.127	1
TSPYL4	4.57328e-06	1.19431	0.151	0.132	0.169957
SRSF9	0.00234635	1.19254	0.185	0.161	1
USP6NL	7.27695e-06	1.19143	0.276	0.219	0.270433
YIPF3	8.08835e-06	1.19134	0.158	0.129	0.300587
PGLYRP1	0.00172799	1.19089	0.184	0.129	1
MUS81	1.58099e-05	1.19069	0.211	0.154	0.587542
ZFHX3	1.62639e-07	1.18995	0.263	0.228	0.00604417
LENG8	3.43425e-09	1.1897	0.515	0.449	0.000127627
PDE4C	0.0013833	1.1895	0.252	0.188	1
KIAA1217	1.16051e-06	1.18887	0.532	0.402	0.0431282
ANO4	3.11311e-13	1.18865	0.228	0.208	1.15693e-08
STYK1	7.0554e-08	1.18415	0.306	0.203	0.002622
RFC3	3.71887e-10	1.18336	0.473	0.368	1.38204e-05
PLXND1	2.5891e-12	1.18075	0.528	0.487	9.62186e-08
ZNF780A	0.000113329	1.179	0.244	0.188	1
PLCH2	0.0471504	1.17813	0.234	0.167	1
HINT1	8.57675e-05	1.17688	0.265	0.208	1
DCLRE1C	0.00429335	1.17568	0.334	0.221	1
FAM184B	1.16169e-05	1.17103	0.428	0.335	0.43172
QTRT1	9.3246e-11	1.17095	0.483	0.469	3.4653e-06
ZNF462	6.47632e-09	1.16756	0.407	0.339	0.000240679
HPS4	3.57245e-14	1.1641	0.489	0.453	1.32763e-09
NEDD9	0.00132368	1.16342	0.248	0.199	1
ROBO3	0.0168226	1.1624	0.183	0.118	1
METTL3	0.00782883	1.16103	0.248	0.181	1
CSPG5	1.94505e-09	1.16102	0.363	0.31	7.22838e-05
MYLIP	9.00388e-05	1.16092	0.296	0.252	1
NDUFAF8	0.0011945	1.15959	0.262	0.165	1
SEMA6C	0.0259168	1.15949	0.143	0.112	1
C2CD2L	1.0052e-05	1.15927	0.255	0.219	0.373562
TET1	8.47622e-14	1.15679	0.399	0.333	3.15002e-09
SSR2	0.000943873	1.15606	0.189	0.147	1
AP2M1	8.11459e-21	1.15598	0.284	0.272	3.01562e-16
DGKG	0.0264153	1.15462	0.162	0.121	1
PEBP1	1.0598e-20	1.15424	0.301	0.281	3.93854e-16
CLU	2.01399e-17	1.1529	0.271	0.317	7.48458e-13
MT-ND4	3.32876e-30	1.15164	0.261	0.306	1.23707e-25
HRAS	0.00366996	1.14649	0.129	0.116	1
MPP3	0.000142867	1.14454	0.193	0.136	1
XKR4	3.83673e-151	1.14443	0.922	0.926	1.42584e-146
PSD2	7.03828e-08	1.14291	0.193	0.123	0.00261564
CYTH3	1.93619e-23	1.14256	0.646	0.609	7.19546e-19
PAPPA2	0.00756949	1.14028	0.219	0.152	1
RYR3	8.53904e-25	1.14009	0.725	0.58	3.17336e-20
SMIM10L1	0.000357167	1.13753	0.237	0.167	1
DPM2	0.019933	1.13518	0.136	0.103	1
BNIP2	4.49906e-06	1.13397	0.202	0.167	0.167199
SRSF2	0.000129616	1.13169	0.37	0.299	1
ARL6IP5	2.10283e-11	1.12984	0.255	0.246	7.81473e-07
MT-ND2	2.77068e-47	1.12808	0.182	0.279	1.02967e-42
POLN	0.0331229	1.12605	0.133	0.118	1
GABRG1	4.9284e-17	1.12143	0.631	0.643	1.83154e-12
AGBL5	0.00015478	1.11937	0.313	0.237	1
CARHSP1	0.000973623	1.1191	0.191	0.141	1
GALNT14	1.09658e-21	1.11638	0.608	0.576	4.07523e-17
TMEM167A	0.0097358	1.1159	0.193	0.145	1
FNDC3B	2.10323e-14	1.1154	0.54	0.48	7.81623e-10
ANKRD6	8.35164e-11	1.11307	0.41	0.295	3.10372e-06
PLPPR4	3.825e-49	1.11291	0.786	0.81	1.42148e-44
DAB1	1.28839e-37	1.11136	0.838	0.734	4.78804e-33
ZFP28	0.0249191	1.10936	0.141	0.109	1
ASTN2	9.97511e-42	1.1088	0.866	0.859	3.70705e-37
PLPPR5	7.46799e-23	1.10851	0.624	0.583	2.77533e-18
ECE2	0.000457006	1.10809	0.182	0.136	1
RARRES1	9.49637e-05	1.1077	0.337	0.25	1
UNC5C	1.19893e-33	1.10761	0.857	0.826	4.45558e-29
FAM133B	2.3217e-10	1.10525	0.471	0.469	8.62812e-06
TSHR	4.31255e-07	1.10498	0.111	0.107	0.0160267
LYRM2	2.98472e-07	1.10392	0.371	0.301	0.0110921
RETREG2	1.59714e-10	1.10262	0.184	0.17	5.93543e-06
KIF20B	0.0491678	1.10096	0.15	0.123	1
B3GNT5	2.99381e-08	1.09994	0.269	0.225	0.00111259
SCG3	1.9892e-10	1.09971	0.629	0.6	7.39248e-06
PIK3C2B	2.93781e-11	1.09876	0.386	0.359	1.09178e-06
HAAO	8.27173e-06	1.09828	0.223	0.174	0.307402
NTNG2	0.00010279	1.09796	0.264	0.192	1
PPP2R5A	2.05493e-07	1.09771	0.383	0.31	0.00763675
EBP	0.000224702	1.09554	0.134	0.107	1
MT-CO1	9.32202e-59	1.09375	0.357	0.48	3.46434e-54
PRKD3	2.20257e-12	1.09304	0.322	0.259	8.1854e-08
PTPRS	1.64396e-30	1.09273	0.801	0.81	6.10946e-26
PARD3	1.30355e-12	1.09122	0.271	0.125	4.84439e-08
SPEG	2.22938e-09	1.09049	0.407	0.35	8.28504e-05
ZNF385D	6.79473e-07	1.08957	0.291	0.23	0.0252512
HNRNPK	2.66094e-07	1.08896	0.328	0.326	0.00988886
PTBP1	0.00759601	1.08864	0.184	0.161	1
RIOK1	0.00427525	1.08759	0.137	0.114	1
HMGN1	4.15477e-14	1.08324	0.536	0.458	1.54404e-09
ANKUB1	1.58321e-12	1.08207	0.57	0.58	5.8837e-08
RBM25	1.31503e-16	1.08002	0.84	0.938	4.88703e-12
STPG4	0.0100144	1.07988	0.232	0.163	1
NTM	3.70616e-35	1.07966	0.927	0.929	1.37732e-30
C1S	5.06386e-10	1.07945	0.413	0.368	1.88188e-05
UCHL1	3.33732e-06	1.07816	0.646	0.618	0.124025
TTC9B	1.93384e-13	1.07806	0.589	0.562	7.18672e-09
KCNMB3	0.00238334	1.07777	0.163	0.127	1
UBIAD1	0.0102428	1.07588	0.143	0.112	1
METRN	0.000565357	1.07582	0.176	0.152	1
TMEM168	5.30123e-14	1.07573	0.457	0.406	1.9701e-09
PCDH10	1.52011e-15	1.07558	0.659	0.665	5.64918e-11
NDC1	6.36012e-06	1.07315	0.248	0.185	0.236361
DIMT1	2.48296e-08	1.07109	0.282	0.223	0.000922742
LPCAT3	3.52326e-26	1.07068	0.616	0.6	1.30935e-21
MPPED1	6.78493e-37	1.07038	0.669	0.674	2.52149e-32
VASH1	0.000142239	1.0703	0.368	0.308	1
MGST1	1.69433e-08	1.06976	0.45	0.411	0.000629663
ITM2B	9.91121e-09	1.06763	0.553	0.558	0.00036833
ACAD8	0.0239012	1.0671	0.164	0.127	1
MICOS10	0.0994952	1.06695	0.193	0.127	1
CNIH2	4.74664e-07	1.06641	0.146	0.141	0.01764
ZNF714	3.83166e-06	1.0646	0.352	0.279	0.142396
EEF2	2.02658e-17	1.06422	0.181	0.203	7.5314e-13
MET	8.69408e-07	1.06296	0.469	0.42	0.0323098
TMEM108	1.054e-18	1.06148	0.783	0.645	3.91699e-14
SARAF	1.98926e-14	1.06096	0.481	0.469	7.39269e-10
COPS7A	4.2978e-06	1.06041	0.141	0.138	0.159719
BRSK1	8.77873e-10	1.06031	0.48	0.522	3.26244e-05
CLDND1	6.33009e-17	1.05864	0.206	0.185	2.35245e-12
CCDC136	1.34309e-10	1.05723	0.556	0.498	4.99134e-06
GUK1	1.05911e-11	1.05715	0.202	0.196	3.93598e-07
ANTKMT	1.34293e-05	1.05691	0.322	0.254	0.499075
PAFAH1B3	0.00571371	1.05625	0.129	0.114	1
SLC39A11	2.44492e-10	1.05406	0.567	0.491	9.08606e-06
POMGNT1	6.89845e-06	1.05178	0.387	0.317	0.256367
FAM162B	2.20113e-10	1.05151	0.193	0.123	8.18007e-06
LCORL	1.95027e-09	1.0506	0.678	0.549	7.2478e-05
TET2	1.71953e-21	1.0506	0.642	0.618	6.39031e-17
PPP2R1A	9.5687e-11	1.05046	0.273	0.281	3.55601e-06
PPIA	4.20769e-10	1.05013	0.277	0.275	1.5637e-05
CALM3	2.48241e-20	1.04858	0.349	0.339	9.22537e-16
GPC1	3.53106e-07	1.04783	0.474	0.491	0.0131225
SLC22A24	3.99905e-14	1.04594	0.437	0.522	1.48617e-09
GALNT8	4.63411e-06	1.04584	0.421	0.362	0.172217
C12orf42	0.230617	1.04582	0.217	0.152	1
ARHGDIA	0.00255418	1.04489	0.124	0.127	1
SLC25A6	8.76254e-11	1.04392	0.16	0.141	3.25642e-06
LRTM2	0.189647	1.04255	0.14	0.118	1
IVNS1ABP	0.158254	1.04231	0.227	0.201	1
RAB8B	0.0169884	1.04231	0.198	0.165	1
RASGEF1C	8.3358e-07	1.0415	0.346	0.214	0.0309783
NME3	3.70989e-11	1.03932	0.348	0.328	1.37871e-06
ASIC1	1.01216e-06	1.03927	0.239	0.183	0.0376148
RCN2	1.42758e-20	1.03798	0.518	0.538	5.30531e-16
GNL3	3.64077e-05	1.0375	0.301	0.275	1
PFDN5	6.47714e-07	1.03687	0.213	0.176	0.024071
TTPAL	0.000140662	1.03593	0.234	0.194	1
TGFB2	7.54534e-10	1.03523	0.22	0.152	2.80407e-05
ENC1	1.02425e-13	1.03377	0.413	0.5	3.8064e-09
TTC7A	1.31705e-13	1.03293	0.549	0.507	4.89455e-09
MT-CO2	2.64272e-30	1.03233	0.255	0.328	9.82114e-26
AP2S1	5.87756e-05	1.032	0.176	0.163	1
ADI1	0.000631161	1.03065	0.131	0.112	1
OTUB1	0.00314491	1.03027	0.186	0.15	1
GCLC	0.00938798	1.02998	0.161	0.15	1
RFX2	7.46136e-08	1.02972	0.347	0.277	0.00277287
SLC22A17	2.12676e-21	1.02869	0.4	0.33	7.90367e-17
EHBP1L1	0.0165445	1.02774	0.248	0.201	1
PRR7	0.0103031	1.0275	0.178	0.145	1
USP5	3.16612e-05	1.02703	0.136	0.121	1
GMFB	0.00564496	1.02586	0.185	0.145	1
CEMIP2	0.00017779	1.02584	0.217	0.196	1
GPATCH4	0.104902	1.02567	0.186	0.127	1
L3MBTL1	3.17969e-29	1.02421	0.586	0.562	1.18167e-24
ZNF701	0.0063746	1.02413	0.168	0.136	1
RAPH1	3.94166e-29	1.02386	0.715	0.721	1.46484e-24
MOV10	0.0187635	1.02357	0.158	0.127	1
SLC9A9	7.66577e-16	1.02285	0.198	0.25	2.84883e-11
TCTE1	0.0268627	1.02253	0.122	0.103	1
RANBP1	3.62073e-08	1.02198	0.126	0.112	0.00134557
GDI1	1.77896e-11	1.02021	0.418	0.386	6.61115e-07
DOK5	1.15481e-19	1.01967	0.56	0.509	4.29161e-15
VDAC2	0.0689853	1.01841	0.187	0.156	1
PRPF38B	5.15286e-09	1.01722	0.33	0.344	0.000191496
DNAJA1	0.00516669	1.01664	0.215	0.183	1
SSNA1	5.58807e-05	1.01654	0.133	0.112	1
ANTXR2	0.00124439	1.01619	0.249	0.181	1
CDK9	6.7859e-05	1.01484	0.261	0.259	1
SPATA1	0.0101491	1.01477	0.254	0.181	1
LMO7	3.96547e-57	1.01457	0.806	0.868	1.47369e-52
VSTM2A	7.01589e-12	1.01411	0.346	0.328	2.60731e-07
ATP10A	1.19408e-08	1.01408	0.183	0.118	0.000443756
STAG3	1.1546e-06	1.01339	0.397	0.357	0.0429085
OGG1	1.07703e-09	1.01282	0.425	0.382	4.00257e-05
NREP	2.01201e-22	1.01162	0.759	0.806	7.47724e-18
SYCP3	9.89765e-06	1.01034	0.183	0.129	0.367826
CALY	1.0786e-09	1.00955	0.178	0.19	4.00842e-05
RASGRP1	1.30748e-11	1.009	0.534	0.446	4.859e-07
NRXN2	1.58874e-05	1.00876	0.523	0.542	0.590425
BZW1	6.06981e-05	1.00809	0.275	0.248	1
PODXL2	3.84298e-07	1.00789	0.294	0.263	0.0142817
MAN2B2	0.000164448	1.00773	0.249	0.208	1
RPS6KB2	0.000844153	1.00562	0.116	0.127	1
KLHL28	1.30438e-13	1.00546	0.514	0.525	4.84746e-09
PAXX	0.00890236	1.0051	0.166	0.127	1
SERTAD2	3.85623e-17	1.00476	0.496	0.453	1.43309e-12
ARAP3	0.000625316	1.00406	0.334	0.281	1
ZNF514	0.0941838	1.0034	0.193	0.121	1
LRRTM2	0.000470685	1.00317	0.323	0.308	1
GPCPD1	7.13361e-11	1.00278	0.45	0.444	2.65106e-06
IKBIP	0.000567826	1.0022	0.174	0.114	1
CA10	9.5272e-10	1.00174	0.518	0.201	3.54059e-05
ZNF711	3.17686e-06	0.999454	0.327	0.283	0.118062
SPCS3	0.00020755	0.999312	0.314	0.259	1
ENKUR	0.00101888	0.998164	0.204	0.167	1
SYT5	9.63923e-09	0.997331	0.458	0.442	0.000358223
LARP7	0.000643495	0.996858	0.239	0.25	1
RBM3	0.000224987	0.996451	0.205	0.17	1
ARHGAP23	2.2595e-08	0.996415	0.279	0.225	0.000839696
NCDN	6.47109e-05	0.996039	0.217	0.179	1
CLK1	6.38279e-05	0.995547	0.365	0.299	1
CPVL	0.362526	0.99456	0.131	0.103	1
CYP51A1	6.60251e-07	0.994413	0.367	0.339	0.0245369
KDELR1	0.00109278	0.993999	0.149	0.138	1
COX4I1	0.0272264	0.993888	0.136	0.105	1
GNG4	0.407081	0.992755	0.187	0.103	1
TYW5	3.59149e-06	0.99229	0.276	0.237	0.133471
CCDC18	0.00123144	0.991306	0.24	0.212	1
FASN	0.00561889	0.991134	0.113	0.114	1
RAB23	0.00522979	0.990807	0.154	0.116	1
TOMM20	1.45939e-24	0.990286	0.353	0.348	5.42355e-20
ABCB6	0.0566667	0.989735	0.138	0.145	1
LRGUK	3.48719e-05	0.989325	0.29	0.208	1
TKT	0.00656163	0.988526	0.207	0.196	1
TMEM104	0.00759878	0.987704	0.146	0.116	1
P2RY6	5.85449e-10	0.987676	0.203	0.176	2.1757e-05
EIF1AX	8.47008e-18	0.986988	0.316	0.299	3.14774e-13
PRKAR1A	2.22446e-14	0.986761	0.325	0.335	8.26677e-10
ECSIT	4.45812e-06	0.986059	0.343	0.321	0.165677
DIAPH2	1.98151e-12	0.985189	0.707	0.656	7.3639e-08
EML1	2.27385e-08	0.983852	0.432	0.373	0.000845031
GHITM	4.28311e-08	0.983634	0.17	0.194	0.00159173
KIFC2	1.17549e-08	0.983377	0.509	0.525	0.000436849
SERPINF1	0.000131641	0.983198	0.225	0.199	1
CGGBP1	1.06849e-12	0.983047	0.485	0.46	3.97082e-08
ZNF578	0.020565	0.982792	0.152	0.125	1
C1GALT1	5.29919e-16	0.982332	0.552	0.502	1.96934e-11
SLC16A2	1.32511e-08	0.980072	0.389	0.321	0.000492452
FSD2	0.0787718	0.979811	0.183	0.123	1
WNT5B	8.61192e-06	0.979685	0.205	0.179	0.320045
CLPP	0.0380446	0.979672	0.124	0.112	1
SPRYD3	6.75102e-08	0.979596	0.107	0.105	0.00250888
MFAP3L	8.08712e-06	0.979413	0.333	0.301	0.300542
FILIP1L	3.89104e-17	0.979157	0.551	0.605	1.44603e-12
SREK1	4.1508e-07	0.979096	0.544	0.603	0.0154256
NUP210L	1.72328e-05	0.977048	0.169	0.134	0.640423
POLI	1.57884e-05	0.976703	0.275	0.241	0.586743
RFK	1.33973e-07	0.976177	0.132	0.118	0.00497884
CACNA1G	2.57208e-13	0.9761	0.544	0.531	9.5586e-09
C16orf95	1.96248e-06	0.975216	0.382	0.268	0.0729315
TUBB4A	8.05315e-09	0.972096	0.142	0.167	0.000299279
PDIA2	1.00486e-05	0.970907	0.196	0.25	0.373435
SEC14L2	6.87774e-09	0.970142	0.394	0.359	0.000255598
OMG	2.04881e-09	0.969611	0.434	0.386	7.61401e-05
POP5	6.60388e-06	0.969026	0.116	0.103	0.24542
SLC22A8	5.23681e-11	0.968618	0.379	0.406	1.94616e-06
SEZ6	1.73335e-05	0.968562	0.305	0.275	0.644164
NFIB	1.09638e-05	0.967846	0.411	0.275	0.407447
BEX4	1.11716e-19	0.967423	0.358	0.368	4.15169e-15
SLC30A3	9.03991e-13	0.967214	0.494	0.482	3.3595e-08
DPY19L1	3.66314e-48	0.966341	0.759	0.819	1.36133e-43
ETV6	6.51009e-19	0.964658	0.539	0.498	2.41934e-14
PURG	2.35702e-14	0.962775	0.559	0.558	8.75941e-10
PCDH19	1.28492e-08	0.962271	0.424	0.382	0.000477515
MCRIP1	0.0038561	0.961236	0.194	0.174	1
MAT2B	2.15064e-05	0.960386	0.146	0.107	0.799241
RDH14	0.0165042	0.959857	0.169	0.129	1
ZNF571	0.00620664	0.959779	0.25	0.203	1
LUC7L3	1.23293e-16	0.959257	0.933	0.982	4.58196e-12
CTSB	4.01227e-06	0.958727	0.378	0.364	0.149108
AUP1	7.80511e-05	0.957842	0.145	0.136	1
OSTC	0.0155694	0.956189	0.141	0.114	1
IFIT3	0.000235292	0.956122	0.219	0.17	1
MALRD1	0.000280487	0.955761	0.178	0.129	1
FBXW7	1.9962e-22	0.954359	0.887	0.915	7.4185e-18
FAM3C	2.79059e-10	0.954132	0.379	0.366	1.03707e-05
YWHAB	5.43347e-18	0.953804	0.389	0.413	2.01924e-13
NECAB3	4.31247e-06	0.953133	0.321	0.286	0.160264
NOC2L	8.16706e-08	0.95287	0.23	0.219	0.00303513
LIN28B	0.000331077	0.952756	0.282	0.203	1
WWC1	1.14882e-17	0.952594	0.573	0.538	4.26936e-13
KHK	0.0438799	0.951886	0.135	0.107	1
AP1S1	1.68801e-11	0.951791	0.156	0.163	6.27315e-07
ZNF546	6.3212e-06	0.951128	0.332	0.295	0.234915
FAAP100	0.0183055	0.950324	0.101	0.114	1
TMEM59L	4.06853e-16	0.949252	0.606	0.542	1.51199e-11
PLD5	0.0429562	0.947022	0.245	0.127	1
DNAH17	0.00306225	0.946593	0.182	0.145	1
MAK	3.34098e-19	0.945788	0.504	0.529	1.24161e-14
ADGRB1	2.42769e-10	0.944485	0.507	0.513	9.02203e-06
C2orf88	5.413e-07	0.944083	0.299	0.27	0.0201163
PRNP	2.47738e-14	0.94386	0.377	0.362	9.20669e-10
ZNF850	0.00692045	0.940949	0.14	0.118	1
FAM135B	0.000623741	0.940939	0.37	0.304	1
PRKCA	2.33003e-09	0.939992	0.656	0.589	8.6591e-05
AGAP2	2.45746e-06	0.939128	0.378	0.402	0.0913266
RAB11A	2.6935e-21	0.939118	0.644	0.723	1.00099e-16
HECTD2	8.03008e-22	0.93868	0.696	0.67	2.98422e-17
ABHD14A	1.21246e-05	0.938121	0.264	0.239	0.450585
MATK	6.50886e-06	0.937368	0.301	0.295	0.241889
TMEM196	0.111836	0.937344	0.378	0.246	1
SRPK1	2.16661e-28	0.936301	0.669	0.71	8.05176e-24
ATP5F1D	5.59017e-09	0.934659	0.174	0.179	0.000207747
EMC7	0.287717	0.933563	0.159	0.136	1
HIP1R	0.00834164	0.932428	0.212	0.188	1
GNB4	6.31706e-05	0.931159	0.174	0.143	1
TTYH1	4.42687e-15	0.930377	0.476	0.467	1.64516e-10
CDC7	0.000152147	0.927399	0.32	0.263	1
BIVM	7.69304e-07	0.926995	0.393	0.335	0.0285897
NSMF	3.25875e-07	0.926898	0.306	0.317	0.0121105
RIMKLB	7.13318e-07	0.925774	0.351	0.315	0.026509
SGF29	0.000110963	0.925635	0.338	0.306	1
SURF6	0.153044	0.925553	0.134	0.132	1
SDK1	3.69499e-26	0.925074	0.663	0.489	1.37317e-21
DUSP14	0.000298432	0.924867	0.196	0.174	1
SPRYD4	0.0318461	0.924341	0.173	0.116	1
ZBTB8A	3.6774e-07	0.923353	0.338	0.31	0.0136663
METAP1	5.06544e-06	0.923141	0.276	0.277	0.188247
PPP1CC	1.46916e-06	0.92275	0.17	0.174	0.0545983
MRPL32	0.00292237	0.922606	0.215	0.203	1
ITGA9	8.42713e-14	0.921062	0.579	0.547	3.13178e-09
TTC9	0.00194252	0.920818	0.162	0.134	1
LAMA2	3.95726e-05	0.920481	0.393	0.339	1
BTG3	0.00348031	0.919679	0.193	0.163	1
VWDE	1.02339e-05	0.919606	0.192	0.194	0.380321
SCG5	4.11448e-05	0.91906	0.558	0.551	1
ARL1	2.02784e-06	0.917324	0.143	0.161	0.0753607
CSMD2	8.27297e-32	0.914738	0.888	0.935	3.07448e-27
MBP	5.4626e-07	0.912866	0.282	0.31	0.0203007
PHLDB1	2.14992e-08	0.911158	0.161	0.167	0.000798976
INTS1	0.00497195	0.910815	0.319	0.335	1
TMSB10	2.10282e-22	0.910575	0.174	0.228	7.81473e-18
NPM1	0.000803309	0.910295	0.267	0.237	1
SLC16A3	0.590687	0.909919	0.174	0.125	1
PSMA7	0.000944296	0.909844	0.198	0.223	1
ZNF446	0.0385838	0.909691	0.127	0.109	1
GNPTAB	4.17628e-20	0.909391	0.713	0.705	1.55203e-15
HACD4	0.00119715	0.907155	0.158	0.127	1
TK2	0.00017309	0.906906	0.318	0.275	1
PCED1A	0.00550396	0.906661	0.138	0.114	1
IFNGR1	2.33092e-12	0.905757	0.191	0.158	8.66239e-08
COX18	0.000934756	0.904952	0.211	0.174	1
STRADB	4.16084e-09	0.904626	0.48	0.493	0.000154629
WBP1	0.0691614	0.903294	0.151	0.127	1
TIAM1	3.23405e-20	0.903123	0.707	0.699	1.20187e-15
LMF2	1.94545e-06	0.902663	0.151	0.154	0.0722988
UBE2Q2	1.32147e-06	0.902605	0.425	0.404	0.0491098
ENTPD7	0.0399164	0.901254	0.16	0.127	1
ZNF85	0.00108301	0.900247	0.166	0.145	1
ZNF696	0.0119102	0.899842	0.136	0.127	1
RBM15	0.00262558	0.898223	0.18	0.161	1
MAP1LC3B	1.54109e-08	0.898145	0.168	0.188	0.000572714
BEX5	9.51271e-10	0.897911	0.105	0.116	3.53521e-05
BIN1	2.02979e-09	0.897151	0.523	0.583	7.54331e-05
ZEB2	2.37518e-39	0.896992	0.807	0.848	8.82689e-35
LNX2	3.60625e-08	0.896929	0.264	0.243	0.00134019
MSMO1	0.000729257	0.895914	0.197	0.17	1
PRB1	0.00110041	0.895692	0.179	0.156	1
TG	6.46718e-06	0.895068	0.192	0.136	0.24034
B4GALNT1	1.56816e-05	0.894967	0.282	0.259	0.582777
TUBA1B	1.98632e-21	0.89477	0.297	0.328	7.38177e-17
ZNF527	0.000543364	0.894406	0.128	0.123	1
GDA	4.77766e-10	0.894283	0.512	0.487	1.77552e-05
TSPAN14	8.94194e-14	0.893367	0.406	0.442	3.32309e-09
SLC26A5	0.000114548	0.893258	0.157	0.127	1
MAMDC2	3.2256e-05	0.892657	0.18	0.156	1
DHX33	5.90141e-05	0.892578	0.226	0.183	1
TRPC4	2.46086e-15	0.892535	0.514	0.462	9.14529e-11
ACTA2	3.69549e-07	0.892173	0.188	0.181	0.0137335
PPP1CB	1.44667e-08	0.89199	0.536	0.538	0.000537627
GCSH	4.27796e-11	0.891681	0.234	0.223	1.58982e-06
CYB561D1	2.63525e-05	0.891355	0.279	0.263	0.979336
ZNF274	0.00125676	0.891053	0.202	0.174	1
PANX2	0.082281	0.890329	0.136	0.112	1
IMPG2	0.00269033	0.888928	0.141	0.143	1
PIP4K2A	1.0033e-07	0.886208	0.388	0.348	0.00372855
DCAF15	8.21873e-06	0.885389	0.249	0.221	0.305433
USP1	4.9973e-06	0.884924	0.183	0.179	0.185715
PPP1R12C	1.24228e-05	0.88475	0.242	0.275	0.461668
NAGK	0.000199246	0.884371	0.25	0.239	1
UBXN1	3.97535e-10	0.883608	0.131	0.134	1.47736e-05
STUB1	7.98037e-07	0.883421	0.148	0.138	0.0296574
SAMD5	1.1332e-17	0.883132	0.582	0.502	4.21132e-13
DCAF6	8.69878e-26	0.883014	0.734	0.728	3.23273e-21
MUTYH	0.00432122	0.882395	0.133	0.114	1
VPS16	0.000394983	0.881426	0.149	0.154	1
TMED7	1.65173e-09	0.878237	0.133	0.129	6.13831e-05
SLC12A9	0.0157643	0.877601	0.143	0.112	1
PGAP3	2.92448e-07	0.876919	0.278	0.254	0.0108682
NKAIN3	5.15734e-93	0.87646	0.831	0.819	1.91662e-88
ATXN7L3B	1.23922e-14	0.874758	0.262	0.257	4.60531e-10
SEMA6D	1.46958e-17	0.873833	0.798	0.719	5.46139e-13
SAMHD1	4.90903e-06	0.873244	0.198	0.185	0.182434
LANCL2	3.28518e-08	0.873233	0.518	0.475	0.00122087
ZNF611	2.44487e-07	0.873188	0.408	0.377	0.00908586
CTNNA1	3.17543e-14	0.873117	0.544	0.594	1.18009e-09
CCDC122	0.001396	0.872356	0.23	0.17	1
UPP2	2.10556e-21	0.872205	0.715	0.661	7.82489e-17
MMP24OS	2.52804e-10	0.871689	0.378	0.362	9.39495e-06
POU3F2	5.69785e-05	0.871067	0.287	0.261	1
LRRC39	0.118988	0.870856	0.192	0.158	1
RDX	2.25125e-11	0.870403	0.458	0.46	8.36632e-07
TCEAL7	1.11859e-10	0.869682	0.163	0.17	4.157e-06
LIG4	0.00297967	0.869361	0.114	0.107	1
ERMARD	6.07301e-06	0.868948	0.269	0.252	0.225691
MRPL27	0.00375499	0.868135	0.148	0.103	1
IPO13	0.0965458	0.868002	0.117	0.138	1
NLRC3	0.000843838	0.867426	0.127	0.103	1
GPSM1	0.0112131	0.867182	0.187	0.192	1
ARPP21	5.29202e-56	0.866595	0.954	0.987	1.96667e-51
LMO3	1.82997e-15	0.865411	0.662	0.699	6.80074e-11
NT5DC3	5.43756e-09	0.865081	0.387	0.31	0.000202076
PRKCQ	0.0190485	0.863135	0.162	0.143	1
SLC6A11	2.35613e-08	0.862664	0.371	0.339	0.000875609
SASH1	1.11386e-15	0.862097	0.512	0.489	4.13944e-11
LIG1	0.0241902	0.861541	0.174	0.156	1
HECTD3	0.0268917	0.861521	0.111	0.114	1
RANBP6	0.0044017	0.860504	0.139	0.123	1
PSMC3	2.21524e-05	0.859431	0.135	0.116	0.823248
PROSER3	4.55935e-05	0.858652	0.173	0.161	1
REC114	2.74973e-08	0.858176	0.107	0.103	0.00102188
MRPL43	0.0120112	0.857672	0.128	0.123	1
GRK2	4.60562e-06	0.857643	0.157	0.196	0.171159
CPNE7	5.87468e-06	0.856924	0.239	0.185	0.218321
SLC35E3	2.53491e-18	0.856518	0.593	0.596	9.42049e-14
FBXL13	6.9589e-14	0.854815	0.574	0.587	2.58614e-09
RABEP2	0.0268158	0.854436	0.11	0.105	1
COX5B	0.000466935	0.854122	0.155	0.147	1
TOMM6	0.001939	0.853184	0.128	0.114	1
CSAD	6.42619e-26	0.852407	0.67	0.708	2.38816e-21
UCKL1	0.0982124	0.852308	0.155	0.116	1
CENPO	0.020329	0.852253	0.143	0.123	1
KCNJ2	1.19082e-05	0.852251	0.125	0.107	0.442543
RUNX1T1	1.38252e-22	0.851618	0.803	0.855	5.13785e-18
CLN5	1.22972e-07	0.851358	0.296	0.259	0.00457002
ZNF337	1.82946e-21	0.850828	0.607	0.621	6.79881e-17
MTCH1	8.67758e-19	0.850364	0.418	0.453	3.22485e-14
TMEM132D	1.31547e-24	0.850211	0.866	0.81	4.88866e-20
CAMK2N1	3.89491e-22	0.850143	0.738	0.775	1.44746e-17
RGN	0.0404135	0.849952	0.134	0.109	1
SDC3	0.0134811	0.849284	0.235	0.25	1
EXOSC6	1.00858e-05	0.848341	0.198	0.181	0.37482
TRO	0.000311454	0.847958	0.175	0.192	1
LIPE	0.00712838	0.846364	0.241	0.208	1
MTA1	0.00235247	0.845681	0.211	0.217	1
RECK	2.2977e-07	0.845528	0.51	0.502	0.00853894
FBXL6	0.00152713	0.845413	0.152	0.141	1
ACADVL	1.22076e-11	0.843875	0.347	0.373	4.53672e-07
AP1G2	5.55633e-08	0.84346	0.334	0.359	0.0020649
SIAH3	4.13709e-06	0.843319	0.334	0.348	0.153747
CCDC65	5.29681e-15	0.840888	0.52	0.558	1.96845e-10
TIMP3	1.47481e-10	0.840748	0.488	0.48	5.48082e-06
PHLPP1	1.04563e-20	0.840481	0.669	0.701	3.88587e-16
CCDC192	1.40468e-06	0.840368	0.232	0.234	0.052202
PCDH20	2.66e-07	0.839978	0.29	0.29	0.00988536
GRM2	0.0106969	0.83952	0.197	0.172	1
ADAMTSL1	0.00138132	0.839425	0.208	0.185	1
SDK2	0.143333	0.839389	0.168	0.141	1
C1orf52	8.53913e-07	0.839266	0.395	0.362	0.031734
CEP170B	0.000550106	0.838036	0.165	0.188	1
GRIK4	5.53399e-15	0.837522	0.606	0.545	2.0566e-10
CAMSAP3	5.24011e-05	0.837488	0.227	0.248	1
UFC1	0.00376623	0.836913	0.136	0.121	1
PPP1R1A	0.00341009	0.835351	0.115	0.123	1
CFL1	1.1835e-19	0.834955	0.385	0.442	4.39825e-15
PSMA4	0.000584536	0.833713	0.211	0.203	1
ERI1	0.0302467	0.833623	0.161	0.136	1
MSH6	6.08281e-08	0.832514	0.338	0.321	0.00226056
BCORL1	0.0758602	0.832352	0.119	0.123	1
TMED2	7.60839e-05	0.831962	0.166	0.154	1
INTS7	1.27295e-09	0.831611	0.376	0.375	4.73067e-05
MYDGF	0.000836382	0.83125	0.226	0.219	1
CHD3	4.62505e-08	0.82893	0.481	0.542	0.00171881
RAD51B	1.49047e-05	0.82779	0.366	0.339	0.553902
SF3A1	0.056649	0.826392	0.136	0.134	1
ZMIZ2	3.19744e-08	0.825707	0.446	0.478	0.00118826
RALGAPA2	3.39696e-21	0.825454	0.682	0.705	1.26241e-16
ESRRA	0.00684483	0.825301	0.164	0.179	1
ZNF565	1.26868e-11	0.82526	0.51	0.493	4.71479e-07
ASRGL1	1.68757e-06	0.824571	0.323	0.308	0.0627151
PIP5K1B	1.08451e-10	0.823215	0.553	0.533	4.03038e-06
DHRS4L2	0.00080709	0.821748	0.167	0.145	1
PIGC	9.30504e-06	0.82095	0.272	0.259	0.345803
CYSTM1	3.39183e-08	0.820877	0.375	0.371	0.00126051
YKT6	0.0610583	0.82025	0.12	0.112	1
SCAMP4	0.000455631	0.816799	0.221	0.17	1
PRICKLE2	1.51288e-79	0.81649	0.864	0.935	5.62233e-75
HMGCS1	7.23153e-06	0.815665	0.294	0.326	0.268745
PLA2G15	0.0558454	0.81534	0.148	0.132	1
RCBTB2	0.0260592	0.815299	0.169	0.167	1
ALK	0.00761771	0.814601	0.215	0.174	1
PNMA1	6.90897e-08	0.814431	0.208	0.17	0.00256758
TMEM259	3.92943e-11	0.814356	0.425	0.442	1.46029e-06
RNF213	1.72956e-08	0.813201	0.463	0.462	0.000642757
HPS3	2.23573e-08	0.81281	0.229	0.223	0.000830863
PML	0.00923185	0.812584	0.137	0.109	1
WDR13	0.00479436	0.812446	0.224	0.201	1
SLITRK5	7.68398e-19	0.812238	0.609	0.641	2.8556e-14
GRINA	1.88247e-13	0.811978	0.229	0.217	6.99583e-09
CALU	0.000100947	0.811737	0.402	0.373	1
C10orf88	0.000641101	0.811723	0.211	0.196	1
SNRNP27	0.00262107	0.811385	0.13	0.129	1
SNRK	1.31562e-11	0.811326	0.435	0.446	4.88922e-07
NPEPL1	1.18582e-09	0.809876	0.379	0.388	4.40687e-05
BTN2A1	0.000268581	0.808347	0.171	0.17	1
JAG2	0.000472467	0.808261	0.214	0.199	1
MTFR1	9.1796e-10	0.808176	0.324	0.266	3.41142e-05
SEZ6L2	3.55112e-12	0.807979	0.619	0.625	1.3197e-07
CUL9	4.48111e-15	0.80763	0.461	0.469	1.66531e-10
CHDH	5.71164e-06	0.807366	0.178	0.15	0.212262
COL11A2	0.0406608	0.806851	0.107	0.123	1
KDM7A	6.63646e-07	0.806763	0.391	0.408	0.0246631
UQCR11	3.36233e-10	0.806322	0.176	0.192	1.24954e-05
R3HDM1	1.47991e-66	0.806059	0.97	0.991	5.4998e-62
PIGT	0.000631263	0.804859	0.138	0.152	1
MCOLN1	1.20664e-06	0.80345	0.206	0.194	0.0448422
DVL1	0.000163299	0.803348	0.152	0.154	1
MYOT	4.68656e-05	0.802405	0.169	0.143	1
SMARCA1	3.40077e-12	0.802141	0.594	0.612	1.26383e-07
ZNF418	0.00099335	0.801444	0.173	0.154	1
ILDR2	0.00104698	0.801223	0.495	0.455	1
HPCA	3.55227e-12	0.800876	0.375	0.377	1.32013e-07
ECHS1	0.0197027	0.799629	0.142	0.152	1
ARF3	1.63513e-07	0.798153	0.349	0.384	0.00607663
HAUS1	0.00517033	0.798148	0.128	0.105	1
KIF26B	0.0234365	0.797445	0.303	0.203	1
RSPH9	1.92292e-07	0.797357	0.221	0.156	0.00714615
FAM20A	5.40082e-08	0.79701	0.148	0.163	0.00200711
UBE2A	0.00229087	0.796989	0.137	0.129	1
FAM151B	1.77052e-07	0.796363	0.319	0.299	0.00657979
ANO8	0.0195631	0.795694	0.14	0.129	1
ZNF428	0.000151862	0.795494	0.204	0.192	1
GNAZ	0.181029	0.795447	0.241	0.232	1
TMEM30A	5.25953e-11	0.795297	0.327	0.319	1.9546e-06
KIF22	0.0156602	0.795039	0.129	0.116	1
CMBL	0.002969	0.794557	0.12	0.112	1
GNE	2.12129e-07	0.794282	0.317	0.295	0.00788334
RBMS3	1.67836e-06	0.794223	0.41	0.384	0.062373
CLUH	0.2015	0.793931	0.152	0.145	1
MT-ND5	3.86419e-64	0.793855	0.156	0.306	1.43605e-59
NONO	6.07731e-06	0.793687	0.232	0.223	0.225851
STMN1	1.81436e-09	0.793373	0.623	0.679	6.74271e-05
GSS	3.67058e-05	0.792947	0.228	0.203	1
AIDA	0.0079037	0.792756	0.19	0.176	1
ZNF75A	1.09915e-11	0.792633	0.435	0.464	4.08478e-07
DTD2	0.130068	0.792282	0.146	0.123	1
DCTN1	1.03692e-12	0.79207	0.4	0.442	3.85349e-08
TTN	4.72378e-12	0.791917	0.456	0.442	1.7555e-07
PIPOX	5.47395e-06	0.791732	0.16	0.152	0.203428
LY6E	3.89679e-08	0.791612	0.165	0.19	0.00144816
USP12	2.86295e-08	0.791453	0.477	0.46	0.00106396
SAMM50	0.00013032	0.791347	0.221	0.217	1
RHBDL2	3.71169e-07	0.791298	0.313	0.299	0.0137938
PRKD2	0.00178009	0.790559	0.126	0.129	1
TMEM179B	4.66817e-06	0.789161	0.254	0.219	0.173483
KCNN3	3.4746e-07	0.788087	0.42	0.413	0.0129127
CHRNA4	0.000932573	0.787577	0.104	0.118	1
F5	5.60369e-05	0.787218	0.141	0.125	1
ZNF713	1.22023e-08	0.787132	0.41	0.384	0.000453475
RTCA	4.33861e-10	0.786157	0.287	0.312	1.61236e-05
ACAP3	4.93518e-17	0.785648	0.647	0.674	1.83406e-12
NUP43	0.0475746	0.785287	0.135	0.125	1
MCHR2	1.0851e-34	0.78517	0.685	0.703	4.03256e-30
NEB	0.000319132	0.78509	0.106	0.105	1
RUVBL1	0.0123072	0.785031	0.199	0.174	1
BORCS7	7.25407e-06	0.784273	0.217	0.219	0.269583
CALM1	3.06758e-25	0.784171	0.733	0.826	1.14001e-20
NDUFC1	2.81715e-09	0.783995	0.148	0.154	0.000104694
ZNF682	1.08907e-06	0.783229	0.297	0.288	0.040473
LYG1	0.000135936	0.782863	0.149	0.134	1
U2AF2	0.0416214	0.782485	0.14	0.15	1
CCDC14	2.14644e-17	0.782206	0.559	0.614	7.97682e-13
SLC25A29	3.06932e-06	0.782096	0.243	0.246	0.114065
CAMLG	4.04757e-06	0.78153	0.327	0.348	0.15042
KIF5B	2.98959e-10	0.78137	0.395	0.446	1.11102e-05
MCF2	4.93651e-05	0.781022	0.207	0.225	1
SERINC5	6.52921e-27	0.779863	0.617	0.641	2.42645e-22
CMTM1	0.00515675	0.779802	0.228	0.212	1
TPM1	7.58262e-13	0.779669	0.491	0.511	2.81793e-08
ZNF550	0.00673605	0.779377	0.147	0.136	1
EIF2B2	0.0819351	0.778653	0.143	0.132	1
COX6C	0.639184	0.778548	0.19	0.21	1
LDLRAD4	2.04983e-42	0.77779	0.906	0.944	7.6178e-38
GLT8D2	1.06433e-06	0.777786	0.368	0.337	0.0395537
FIS1	0.000894273	0.777713	0.15	0.154	1
CELSR3	0.000403234	0.777051	0.154	0.176	1
CABLES1	8.91576e-12	0.776559	0.497	0.489	3.31337e-07
BTBD6	9.95762e-05	0.776068	0.138	0.136	1
PPARG	0.10021	0.775968	0.246	0.228	1
R3HCC1	2.25641e-05	0.775662	0.113	0.121	0.838551
MPC2	0.000525387	0.775581	0.203	0.196	1
ATAD5	1.16332e-08	0.775348	0.453	0.451	0.000432323
MAPK12	0.00184783	0.775293	0.133	0.172	1
LSM4	0.00109445	0.775208	0.115	0.132	1
NDUFAF4	2.1391e-05	0.774652	0.218	0.208	0.794954
PELI1	1.07092e-08	0.773876	0.381	0.371	0.000397985
ZFAND6	0.00177722	0.773178	0.287	0.241	1
HNRNPDL	2.95883e-36	0.773135	0.771	0.846	1.09959e-31
MGAT4C	6.23807e-22	0.772938	0.809	0.35	2.31825e-17
SLC14A2	0.302997	0.772861	0.15	0.121	1
DALRD3	8.73359e-06	0.772215	0.233	0.188	0.324566
ABHD17A	3.15369e-11	0.772172	0.197	0.254	1.17201e-06
TRIR	9.0193e-10	0.77158	0.257	0.246	3.35184e-05
WRN	2.69298e-24	0.771015	0.658	0.674	1.00079e-19
MDH2	1.0905e-05	0.770742	0.149	0.183	0.405262
CDHR2	0.0044836	0.770488	0.161	0.154	1
NR1D1	0.0760333	0.769851	0.122	0.127	1
SEPTIN7	1.89568e-13	0.769229	0.804	0.871	7.04492e-09
PPP4C	0.148264	0.768743	0.117	0.107	1
CHP1	0.000125248	0.768239	0.282	0.259	1
ZNF804A	0.0776794	0.768078	0.262	0.208	1
CCDC137	1.46402e-05	0.767881	0.113	0.116	0.544075
WNT10B	0.00304385	0.767036	0.15	0.123	1
MRPL50	0.00945961	0.76691	0.11	0.107	1
CCT5	1.23389e-08	0.766768	0.209	0.21	0.000458549
AOAH	4.73471e-06	0.766668	0.222	0.208	0.175956
NME2	1.44924e-14	0.766573	0.123	0.152	5.38581e-10
FREM3	0.000399114	0.766542	0.196	0.179	1
PODXL	0.00928893	0.766048	0.139	0.107	1
NUS1	5.28409e-13	0.76595	0.504	0.513	1.96373e-08
ZNF432	0.000191021	0.76582	0.26	0.283	1
PLEKHH2	0.056834	0.765572	0.126	0.112	1
MPLKIP	9.91287e-05	0.765224	0.209	0.212	1
NUP50	0.000177723	0.765113	0.289	0.281	1
LRP8	3.96195e-05	0.765103	0.375	0.422	1
CDK16	0.278499	0.764996	0.109	0.125	1
DACT3	0.000138503	0.764623	0.214	0.199	1
ALG12	0.000199443	0.76444	0.12	0.112	1
DOCK7	5.10092e-30	0.764156	0.681	0.741	1.89566e-25
ZDHHC8	1.95837e-09	0.763282	0.405	0.408	7.2779e-05
DPH7	4.73029e-05	0.763126	0.254	0.248	1
AP1AR	3.27529e-06	0.762754	0.311	0.288	0.12172
FUCA2	3.46997e-05	0.762561	0.183	0.161	1
DGAT1	0.00981409	0.762176	0.128	0.132	1
CLEC2D	0.000294696	0.761656	0.157	0.116	1
CENPT	1.004e-06	0.761634	0.271	0.286	0.0373115
CDC34	0.115652	0.761518	0.126	0.123	1
ICAM5	0.000857073	0.760082	0.285	0.31	1
NCAN	2.70433e-24	0.759772	0.622	0.632	1.00501e-19
CKLF	1.5005e-05	0.75957	0.33	0.33	0.55763
VPS52	0.00103152	0.759553	0.166	0.17	1
EGLN2	0.00992784	0.759503	0.134	0.129	1
TMEM179	7.31947e-12	0.759192	0.468	0.5	2.72014e-07
REXO2	4.3373e-06	0.7591	0.239	0.225	0.161187
DDX5	1.68607e-22	0.758928	0.715	0.786	6.26595e-18
MBOAT2	3.51728e-23	0.758703	0.645	0.612	1.30713e-18
NDST2	0.00134852	0.758368	0.143	0.154	1
AXIN2	0.000570594	0.757534	0.239	0.232	1
RFNG	0.000196542	0.757243	0.242	0.246	1
ECT2L	0.000231875	0.756768	0.119	0.105	1
SYPL1	0.0393839	0.756063	0.155	0.132	1
IL17RA	0.00221186	0.755732	0.198	0.183	1
DONSON	0.0087215	0.755263	0.234	0.205	1
ZC3H12C	8.40113e-07	0.754818	0.273	0.27	0.0312211
ATF7IP	1.77412e-16	0.754013	0.58	0.634	6.59317e-12
UBE2M	1.37144e-08	0.753379	0.105	0.118	0.000509668
PPP1R35	0.000332867	0.752937	0.109	0.105	1
SLC8B1	9.67493e-08	0.752927	0.279	0.286	0.0035955
OSBPL5	4.59984e-05	0.750485	0.409	0.411	1
TSPOAP1	4.845e-11	0.750236	0.603	0.647	1.80055e-06
CNTROB	0.0263709	0.749986	0.101	0.129	1
CELF2	8.71588e-109	0.749768	0.982	0.993	3.23908e-104
CANX	1.06153e-11	0.748843	0.412	0.451	3.94496e-07
ENDOD1	0.0569996	0.747836	0.14	0.147	1
SPEF1	1.95742e-06	0.74758	0.187	0.183	0.0727437
SLIT3	0.000379948	0.746999	0.371	0.176	1
BAZ1A	7.20478e-05	0.746701	0.156	0.176	1
RAB3B	0.00170687	0.74664	0.221	0.185	1
MDP1	0.00140388	0.746638	0.107	0.103	1
TMEM184C	1.33329e-05	0.746604	0.302	0.288	0.495492
ASTE1	5.76805e-08	0.74645	0.145	0.132	0.00214358
ZNF583	1.07692e-10	0.745893	0.373	0.377	4.00217e-06
MAGEF1	2.17863e-07	0.745631	0.142	0.121	0.00809645
SEPTIN5	0.00159433	0.744947	0.158	0.158	1
DEPTOR	1.9885e-06	0.744821	0.227	0.221	0.0738985
HCFC1	0.185324	0.744565	0.101	0.107	1
CD46	1.51719e-18	0.744467	0.599	0.632	5.63833e-14
SLIRP	1.6243e-08	0.744158	0.345	0.337	0.000603639
EDA	4.92525e-06	0.743915	0.305	0.295	0.183037
KBTBD4	0.000947011	0.74376	0.127	0.109	1
SELENOW	1.97607e-20	0.743234	0.481	0.567	7.34367e-16
PBX4	2.60136e-06	0.742666	0.337	0.31	0.0966742
HIKESHI	3.09615e-06	0.742375	0.309	0.29	0.115062
AFDN	1.77835e-18	0.74189	0.688	0.777	6.60887e-14
NUBP1	2.16794e-07	0.741798	0.281	0.286	0.00805672
PABPC4	3.06323e-05	0.741175	0.142	0.19	1
REEP2	9.41853e-14	0.740621	0.563	0.58	3.50021e-09
ATF4	0.162715	0.740315	0.174	0.172	1
EPHB2	5.43216e-11	0.740022	0.528	0.551	2.01875e-06
CIC	0.0207479	0.739997	0.161	0.145	1
GPR68	0.0183823	0.739918	0.127	0.112	1
SDF4	3.19423e-11	0.739548	0.385	0.384	1.18707e-06
ZNF177	0.00773358	0.739203	0.169	0.154	1
RPN1	1.04436e-05	0.738639	0.3	0.317	0.388116
CSK	0.034585	0.737662	0.101	0.107	1
DEPDC4	0.0307003	0.737643	0.138	0.109	1
EIF5	3.32935e-24	0.737159	0.35	0.417	1.23729e-19
ADGRB2	6.97354e-08	0.736922	0.458	0.558	0.00259158
ZNF737	1.46943e-07	0.736779	0.42	0.413	0.00546083
DGKH	9.66211e-24	0.736067	0.704	0.772	3.59073e-19
TMEM240	0.00115581	0.735751	0.222	0.232	1
DDX39B	2.95127e-12	0.735318	0.471	0.516	1.09678e-07
DGKE	1.91915e-34	0.73463	0.633	0.69	7.13214e-30
RFC2	0.017269	0.73456	0.12	0.116	1
IFT80	2.39576e-13	0.73408	0.532	0.56	8.90335e-09
STK17A	1.96052e-07	0.731505	0.246	0.239	0.00728589
KMT5C	0.00234432	0.73133	0.12	0.118	1
HS3ST1	0.000438151	0.731007	0.157	0.143	1
CCDC28B	0.000124888	0.730754	0.12	0.116	1
MFSD4B	1.91499e-17	0.730089	0.638	0.746	7.11669e-13
KLF7	4.96845e-09	0.729873	0.535	0.511	0.000184643
GABARAPL2	0.0940316	0.729593	0.152	0.188	1
COL27A1	0.000848132	0.729579	0.113	0.127	1
RIDA	0.087471	0.729556	0.146	0.136	1
ZNF708	2.35784e-17	0.729435	0.551	0.583	8.76244e-13
SNRNP48	0.00178927	0.729232	0.115	0.121	1
THRA	3.61191e-10	0.729097	0.461	0.54	1.34229e-05
LRFN4	0.000117685	0.72898	0.157	0.156	1
ARGLU1	5.87662e-27	0.728925	0.847	0.92	2.18393e-22
GSTO1	0.000880568	0.728119	0.12	0.116	1
ZNF124	1.83574e-08	0.727808	0.328	0.286	0.000682215
DDX20	3.06502e-08	0.727363	0.191	0.176	0.00113906
CDH4	0.00075932	0.727272	0.265	0.295	1
BOC	0.219781	0.727189	0.15	0.127	1
ATP1A1	4.96264e-16	0.72607	0.618	0.672	1.84427e-11
ZNF692	0.00182167	0.725593	0.248	0.252	1
DNAJB2	0.00182448	0.725319	0.247	0.268	1
LGI4	8.35694e-11	0.725153	0.505	0.536	3.10569e-06
METTL8	0.00445948	0.724762	0.238	0.232	1
CEP290	1.00411e-15	0.724684	0.73	0.779	3.73159e-11
BDP1	2.94178e-24	0.724427	0.866	0.942	1.09325e-19
PCTP	0.000445211	0.723062	0.163	0.179	1
CD302	1.2534e-08	0.723007	0.24	0.205	0.000465802
ADSL	0.00209015	0.721706	0.215	0.243	1
TBC1D31	2.69326e-05	0.721593	0.3	0.306	1
MAP4	3.6638e-14	0.72148	0.618	0.665	1.36158e-09
ZUP1	1.09767e-05	0.720958	0.303	0.29	0.407928
SLC22A23	1.52057e-18	0.720438	0.689	0.739	5.6509e-14
FAM131A	4.9209e-10	0.720338	0.43	0.442	1.82875e-05
CCDC191	2.70307e-05	0.720224	0.421	0.433	1
TXNDC15	2.95369e-08	0.719924	0.387	0.397	0.00109768
PKDCC	9.12613e-06	0.719478	0.162	0.194	0.339154
CALN1	2.57377e-61	0.718863	0.829	0.779	9.56492e-57
ZKSCAN7	0.00249929	0.718281	0.149	0.138	1
MBIP	0.000167518	0.718246	0.259	0.257	1
SYNGAP1	2.12649e-11	0.718001	0.585	0.58	7.90269e-07
PGLS	0.000160425	0.71789	0.145	0.132	1
SGSM3	4.58991e-05	0.717635	0.299	0.328	1
ZBTB41	0.000174477	0.717474	0.34	0.353	1
SRD5A3	6.78062e-05	0.717094	0.311	0.295	1
FADS3	2.9198e-08	0.716717	0.45	0.438	0.00108508
ARMC10	1.31895e-06	0.716599	0.43	0.417	0.0490163
RAB3C	1.16888e-07	0.71489	0.504	0.458	0.00434391
NCBP1	1.83819e-10	0.714871	0.383	0.431	6.83128e-06
TRMT1	0.00118661	0.714787	0.186	0.21	1
CHST9	1.18734e-12	0.714772	0.166	0.208	4.41252e-08
MAMSTR	0.0923148	0.714328	0.127	0.116	1
TADA1	0.000754315	0.714163	0.177	0.172	1
RNF215	1.67339e-05	0.714102	0.274	0.254	0.621882
TDRKH	0.0489933	0.713667	0.134	0.15	1
EIF5B	6.30997e-13	0.713148	0.521	0.625	2.34497e-08
TWF1	0.03569	0.71239	0.122	0.136	1
TIAL1	1.86965e-12	0.712252	0.469	0.504	6.94817e-08
HSP90B1	3.12265e-22	0.711651	0.374	0.507	1.16047e-17
EXOSC8	5.91423e-05	0.710959	0.197	0.183	1
TMEM9B	3.61341e-07	0.710867	0.223	0.23	0.0134285
ERF	0.00182649	0.709923	0.184	0.167	1
PMEPA1	0.115215	0.709385	0.203	0.21	1
BRINP3	1.4428e-24	0.709051	0.845	0.913	5.36189e-20
ZNF770	1.05637e-06	0.70881	0.19	0.214	0.0392578
TPR	7.44441e-13	0.708782	0.527	0.603	2.76657e-08
BRPF1	0.0179882	0.70877	0.123	0.134	1
HNRNPH1	1.2868e-13	0.708769	0.602	0.661	4.78213e-09
TRIM16L	0.03439	0.708032	0.128	0.116	1
NCAM2	1.84723e-114	0.707863	0.954	0.978	6.86486e-110
SPTLC2	1.87777e-11	0.707855	0.427	0.444	6.97836e-07
GMEB1	3.16637e-08	0.707073	0.215	0.239	0.00117672
DCAF13	0.00692975	0.70684	0.106	0.107	1
BEGAIN	0.0336478	0.706646	0.321	0.312	1
CCDC112	1.30739e-05	0.706405	0.34	0.344	0.485864
VCPKMT	0.0015013	0.706367	0.191	0.163	1
ARG2	1.2492e-09	0.705209	0.24	0.23	4.64242e-05
UMPS	1.24486e-05	0.704223	0.257	0.259	0.462629
RAB27B	6.3777e-20	0.702182	0.699	0.754	2.37014e-15
MMAB	0.000210691	0.70193	0.199	0.203	1
CHD4	3.06264e-10	0.701678	0.431	0.509	1.13817e-05
BEX2	1.29574e-21	0.701253	0.392	0.455	4.81536e-17
HSPH1	2.18206e-18	0.701189	0.569	0.679	8.10919e-14
SCN3B	3.13526e-27	0.700974	0.735	0.788	1.16516e-22
BMI1	0.00068817	0.700853	0.211	0.219	1
FMNL1	3.95792e-11	0.699808	0.25	0.275	1.47088e-06
MRPL41	1.41964e-10	0.699538	0.302	0.304	5.2758e-06
MEX3C	1.03438e-05	0.698574	0.207	0.194	0.384408
STX1A	1.96726e-08	0.698543	0.614	0.641	0.000731093
DNAJB11	0.00167733	0.698123	0.125	0.132	1
SLC44A2	2.71174e-07	0.698113	0.29	0.281	0.0100776
ELAC1	0.00313753	0.697598	0.116	0.109	1
MSL3	5.25161e-06	0.697281	0.177	0.21	0.195166
GPC6	0.000133698	0.697034	0.626	0.627	1
ZSCAN32	0.000522175	0.697033	0.106	0.105	1
RPS20	1.52837e-06	0.696928	0.195	0.23	0.056799
ZNF684	0.0450398	0.696796	0.155	0.138	1
MPZL1	2.23445e-09	0.696584	0.389	0.404	8.30389e-05
RAB31	0.000486078	0.69576	0.116	0.172	1
SRSF6	4.30489e-08	0.694275	0.277	0.279	0.00159983
MCFD2	3.96461e-11	0.694166	0.321	0.346	1.47337e-06
DOT1L	0.000142297	0.694135	0.235	0.277	1
FIGNL1	2.60095e-10	0.693967	0.177	0.188	9.66593e-06
PLCL1	1.47181e-17	0.693197	0.815	0.821	5.46968e-13
TUBGCP4	2.91167e-06	0.692938	0.353	0.355	0.108206
FGF17	0.000535163	0.692328	0.125	0.158	1
DTNA	1.6031e-28	0.691324	0.821	0.857	5.95762e-24
NDUFS2	5.27378e-06	0.690994	0.281	0.299	0.19599
EIF2B4	2.68685e-05	0.690719	0.172	0.196	0.998513
GASK1B	7.15298e-07	0.689373	0.208	0.19	0.0265826
ZNF330	0.00910705	0.688503	0.142	0.136	1
CNTNAP3B	2.49012e-16	0.688427	0.521	0.426	9.25405e-12
MRPS34	0.0434894	0.688306	0.129	0.118	1
MRPS26	1.09686e-07	0.68817	0.229	0.239	0.00407626
ZNF32	0.00164939	0.687873	0.187	0.161	1
EMC10	2.06179e-05	0.68771	0.197	0.219	0.766222
SEC14L1	3.58672e-10	0.687523	0.35	0.346	1.33293e-05
MAPK4	3.33701e-11	0.68729	0.504	0.484	1.24013e-06
THUMPD3	0.000367806	0.686581	0.168	0.174	1
PNMA2	3.83468e-10	0.686494	0.374	0.35	1.42508e-05
SYT17	3.1404e-16	0.686217	0.62	0.529	1.16707e-11
SNX3	7.61317e-11	0.68585	0.408	0.435	2.82928e-06
P2RX5	0.00625155	0.685727	0.14	0.129	1
KLHL8	2.23981e-16	0.685554	0.574	0.629	8.3238e-12
SPATA2L	0.000284517	0.685015	0.219	0.203	1
STARD4	4.78415e-07	0.685005	0.138	0.136	0.0177793
E2F5	0.0288714	0.684711	0.17	0.152	1
CHGB	1.22179e-21	0.684615	0.296	0.29	4.54054e-17
SLC19A2	0.00241417	0.684463	0.195	0.19	1
ZNF793	6.89547e-07	0.683944	0.362	0.357	0.0256256
IRGQ	0.0261563	0.68368	0.128	0.136	1
SYT11	5.77837e-15	0.683342	0.609	0.65	2.14741e-10
SLAIN1	1.75566e-14	0.683238	0.516	0.598	6.52458e-10
BRK1	6.35322e-07	0.682948	0.292	0.301	0.0236105
TLCD5	0.00246768	0.682639	0.126	0.134	1
CCDC28A	1.20828e-06	0.682147	0.341	0.335	0.0449032
RNF146	2.69206e-15	0.682129	0.54	0.58	1.00045e-10
DNAH2	0.576102	0.681679	0.183	0.156	1
PSMD7	3.57449e-07	0.681233	0.289	0.333	0.0132839
NPY5R	0.000933329	0.680688	0.111	0.103	1
PTPRN	1.04129e-11	0.680105	0.526	0.578	3.86974e-07
ZNF766	2.705e-05	0.679947	0.248	0.252	1
DDA1	0.0314646	0.679885	0.114	0.132	1
GTPBP8	6.76631e-05	0.679869	0.183	0.163	1
CBLB	1.18593e-18	0.679834	0.549	0.592	4.40727e-14
CX3CL1	1.42408e-06	0.679392	0.34	0.371	0.0529232
ACO1	1.71621e-05	0.679389	0.335	0.317	0.637796
AGPAT5	2.32459e-09	0.679361	0.418	0.449	8.63886e-05
CTSF	6.03781e-12	0.678862	0.274	0.27	2.24383e-07
NBEAL1	7.47707e-10	0.678168	0.541	0.556	2.7787e-05
PRRC2C	1.16741e-13	0.677922	0.794	0.924	4.33844e-09
FANCI	2.06891e-06	0.677609	0.163	0.17	0.0768869
NAA40	0.0862823	0.676956	0.234	0.228	1
ABCC3	1.21255e-05	0.676537	0.312	0.326	0.450621
FAM20C	0.00386571	0.676536	0.219	0.268	1
MORC2	0.000108371	0.676425	0.297	0.281	1
MYCBP	0.00168639	0.676382	0.191	0.163	1
FAM200A	0.000509928	0.676054	0.148	0.138	1
CCDC126	0.00759012	0.675963	0.162	0.161	1
USE1	0.00896982	0.675254	0.164	0.141	1
ZNRF1	8.74105e-11	0.675135	0.523	0.551	3.24843e-06
PDC	4.49107e-08	0.675058	0.214	0.217	0.00166902
SLC25A40	2.76386e-05	0.674803	0.324	0.312	1
POLDIP3	6.2956e-06	0.674284	0.181	0.199	0.233963
CYTH1	3.02054e-08	0.674116	0.477	0.511	0.00112252
GPS1	0.00392138	0.674067	0.112	0.125	1
RNF169	3.21908e-15	0.67371	0.566	0.603	1.19631e-10
DIRAS2	2.86927e-05	0.6728	0.286	0.301	1
JTB	0.0115849	0.672535	0.171	0.17	1
APAF1	0.00190064	0.672363	0.245	0.254	1
PSMB3	0.00165059	0.672133	0.166	0.183	1
LEPR	0.00103592	0.672126	0.182	0.172	1
ENY2	5.01537e-08	0.671893	0.301	0.295	0.00186386
KCNV1	0.000246915	0.671706	0.273	0.272	1
PI4K2B	0.00174661	0.671484	0.142	0.141	1
TMEM91	3.25734e-06	0.670827	0.295	0.315	0.121053
TTF2	0.0052923	0.669734	0.128	0.154	1
ING2	2.80611e-06	0.66938	0.173	0.19	0.104283
TTLL4	0.00160472	0.667686	0.103	0.105	1
RAB1A	6.78261e-16	0.66767	0.574	0.607	2.52062e-11
CHRD	4.28562e-06	0.667096	0.169	0.172	0.159267
FABP3	0.000804517	0.666861	0.179	0.179	1
TAFA5	2.05956e-18	0.665962	0.721	0.815	7.65394e-14
CHAMP1	0.00502877	0.66546	0.184	0.192	1
NOP56	2.94742e-09	0.665306	0.311	0.382	0.000109535
ZNF334	5.26746e-05	0.665113	0.189	0.205	1
PTPRM	1.77234e-08	0.664967	0.158	0.19	0.000658656
OTULINL	0.00274695	0.664926	0.103	0.112	1
SLC26A8	0.0017728	0.664497	0.337	0.339	1
TMC7	1.14048e-06	0.664375	0.221	0.212	0.0423838
HMGCR	6.23882e-09	0.664375	0.305	0.328	0.000231853
GEN1	0.00377892	0.664026	0.211	0.19	1
RGS17	1.32111e-07	0.663812	0.495	0.511	0.00490965
MICALL2	0.0289272	0.663367	0.216	0.228	1
RERG	7.04988e-07	0.663202	0.246	0.203	0.0261995
CRB1	0.0338689	0.662274	0.211	0.219	1
FNBP1L	3.96196e-17	0.662254	0.747	0.806	1.47238e-12
VPS28	1.8717e-10	0.662176	0.191	0.214	6.95579e-06
GINS1	0.0365513	0.662147	0.138	0.112	1
ELK4	2.05196e-08	0.662054	0.375	0.357	0.00076257
ZNF423	1.15249e-08	0.662011	0.153	0.165	0.0004283
GNG10	2.58323e-08	0.66199	0.191	0.205	0.000960008
KLF6	0.104395	0.660264	0.153	0.152	1
HYLS1	0.00112185	0.660074	0.203	0.192	1
SHTN1	9.06653e-06	0.659308	0.502	0.538	0.336939
ZNF808	0.00461381	0.659023	0.191	0.179	1
CAMK2B	4.12728e-17	0.658606	0.816	0.913	1.53382e-12
URM1	1.24151e-05	0.65856	0.16	0.163	0.461384
STOML1	0.0327518	0.658457	0.112	0.107	1
MRPL38	5.47412e-05	0.658093	0.154	0.161	1
FKBP11	0.000163072	0.657748	0.21	0.212	1
CEP128	8.12525e-06	0.657684	0.382	0.353	0.301959
PSEN1	3.09837e-18	0.657668	0.615	0.674	1.15145e-13
GOLGA2	1.37552e-09	0.657515	0.323	0.406	5.11183e-05
DCAF17	0.00352955	0.657355	0.246	0.241	1
GTF2F2	2.33892e-05	0.657328	0.292	0.304	0.869213
LIN7B	4.55496e-05	0.657241	0.154	0.154	1
MAN1B1	1.47223e-08	0.657151	0.273	0.333	0.000547124
TUT4	5.15896e-26	0.656837	0.815	0.904	1.91722e-21
TMPRSS9	0.0461514	0.656749	0.169	0.147	1
CNOT3	0.000595279	0.656729	0.106	0.121	1
GAREM1	2.25907e-08	0.65668	0.374	0.335	0.000839537
ZFAND5	2.32621e-06	0.655812	0.337	0.344	0.0864488
CCSAP	2.29474e-11	0.655557	0.602	0.694	8.52794e-07
MTF2	1.76318e-24	0.655328	0.62	0.688	6.5525e-20
CAPN15	0.201783	0.654737	0.162	0.179	1
ZFP69B	0.00325591	0.653692	0.232	0.212	1
PLXNA1	1.85291e-06	0.653633	0.332	0.386	0.0688599
PRDM8	0.000333606	0.653263	0.337	0.317	1
COMMD3	0.000210334	0.653233	0.183	0.176	1
SLITRK1	0.000504491	0.653224	0.227	0.221	1
DNAJA2	2.45309e-07	0.653188	0.208	0.219	0.00911642
GNPAT	2.18035e-12	0.652927	0.268	0.315	8.10284e-08
OTUD6B	7.65166e-08	0.652554	0.193	0.223	0.00284359
SEC61B	0.00112483	0.651673	0.182	0.185	1
BID	1.08207e-13	0.651094	0.191	0.232	4.02131e-09
ZNF626	1.78877e-11	0.651073	0.48	0.529	6.64761e-07
CHMP4A	6.17896e-08	0.651006	0.333	0.324	0.00229629
ZFPM1	0.000107455	0.650906	0.182	0.17	1
PPP2R3B	0.0374828	0.650768	0.103	0.105	1
PGAM1	2.48426e-11	0.650494	0.213	0.219	9.23227e-07
MEIS3	1.66923e-18	0.650121	0.59	0.652	6.20337e-14
TBC1D16	0.00128309	0.649269	0.226	0.237	1
SLC5A4	1.43994e-13	0.648589	0.227	0.25	5.35125e-09
RABGGTB	4.56504e-05	0.647151	0.184	0.199	1
MTIF3	4.49551e-10	0.646966	0.321	0.355	1.67067e-05
LRRC57	3.4454e-06	0.646954	0.249	0.254	0.128041
LZIC	0.0198323	0.646906	0.183	0.17	1
MLX	0.0010366	0.646106	0.183	0.167	1
CENPJ	2.95211e-05	0.645977	0.342	0.364	1
DFFA	0.000102655	0.645727	0.244	0.257	1
SLC10A1	1.77052e-05	0.645646	0.122	0.114	0.657977
ARMH4	3.20385e-19	0.645578	0.607	0.65	1.19065e-14
SPRED1	1.08179e-09	0.645491	0.545	0.592	4.02025e-05
ZNF677	5.16505e-05	0.645113	0.156	0.143	1
CTH	0.00394188	0.645025	0.108	0.103	1
CASK	3.14573e-38	0.644477	0.794	0.866	1.16905e-33
GGCT	0.000759577	0.644181	0.205	0.217	1
GPR162	1.81003e-07	0.643893	0.277	0.326	0.00672661
ZMAT1	3.96186e-06	0.643357	0.404	0.487	0.147235
SCIMP	8.06049e-07	0.643066	0.25	0.228	0.0299552
HAGHL	6.67687e-06	0.642379	0.263	0.268	0.248132
RHPN1	7.68622e-05	0.64155	0.204	0.234	1
SEC62	6.92376e-11	0.640962	0.588	0.665	2.57308e-06
IDH3B	0.000185931	0.640814	0.128	0.121	1
ZNF461	0.000172	0.640518	0.328	0.319	1
PYURF	1.97817e-12	0.640506	0.113	0.143	7.35148e-08
C2orf80	0.00139163	0.640505	0.24	0.246	1
STIP1	1.30735e-05	0.640124	0.137	0.147	0.485851
COLGALT1	0.00150531	0.64011	0.222	0.228	1
CKMT1A	0.000708998	0.64003	0.221	0.228	1
AASDHPPT	5.50444e-07	0.639886	0.352	0.377	0.0204561
JAM2	3.69842e-08	0.639638	0.338	0.304	0.00137445
COX19	2.27047e-06	0.639612	0.299	0.306	0.0843774
DCBLD2	4.6289e-18	0.639441	0.638	0.714	1.72024e-13
PXDN	2.937e-05	0.63924	0.118	0.123	1
IDH1	1.35216e-05	0.638955	0.179	0.196	0.502503
RTN4R	1.32646e-08	0.638353	0.293	0.333	0.000492952
MT-CO3	2.25008e-51	0.637857	0.336	0.433	8.36199e-47
ZNF783	5.21922e-06	0.637815	0.314	0.353	0.193962
BCL11A	3.60693e-16	0.637493	0.717	0.783	1.34044e-11
TRPS1	0.0237583	0.637345	0.457	0.384	1
ABHD11	0.00098519	0.637312	0.144	0.145	1
PKM	1.80509e-09	0.637152	0.364	0.388	6.70824e-05
ZFP30	1.28251e-07	0.637022	0.428	0.46	0.00476618
ARID3B	0.00216711	0.63661	0.162	0.167	1
ARFGAP1	0.000618401	0.636386	0.187	0.241	1
SH3RF3	4.19953e-34	0.636044	0.805	0.828	1.56067e-29
GALNT15	0.0597827	0.636024	0.107	0.107	1
FADS2	1.11841e-08	0.634844	0.246	0.27	0.000415633
NECAP2	0.000813579	0.634399	0.217	0.19	1
PIH1D1	1.30433e-08	0.634252	0.24	0.243	0.000484729
ZNF706	1.11245e-13	0.632451	0.625	0.701	4.13421e-09
NAV1	7.92761e-27	0.632447	0.751	0.826	2.94614e-22
CUL7	0.00212515	0.631845	0.122	0.123	1
NPC1	5.60002e-06	0.631681	0.413	0.4	0.208114
VHL	1.92559e-05	0.631306	0.244	0.248	0.715606
GPD2	0.00274169	0.631275	0.375	0.366	1
ZC3H13	7.88217e-17	0.630544	0.688	0.812	2.92925e-12
TRAPPC6A	0.0122654	0.63043	0.147	0.143	1
ZNF286A	1.60892e-08	0.629921	0.376	0.442	0.000597925
MVD	1.63016e-06	0.629844	0.373	0.408	0.0605816
SULT4A1	2.475e-09	0.629733	0.476	0.533	9.19785e-05
PDE8A	1.35557e-12	0.629701	0.546	0.6	5.03771e-08
PLRG1	0.00441699	0.629586	0.205	0.212	1
TRIQK	1.1958e-07	0.629329	0.343	0.4	0.00444397
KATNA1	5.23453e-05	0.629323	0.189	0.176	1
LIX1L	0.0232377	0.629312	0.168	0.174	1
MZT1	3.18974e-07	0.628753	0.111	0.112	0.011854
GCA	0.0681957	0.628328	0.26	0.212	1
SRSF3	1.23534e-07	0.628252	0.236	0.228	0.00459091
SNRNP70	5.34027e-10	0.628181	0.756	0.835	1.9846e-05
EIF2S2	2.78289e-09	0.628008	0.357	0.4	0.000103421
SC5D	2.65702e-08	0.627893	0.272	0.268	0.000987429
SUB1	1.95466e-10	0.627395	0.407	0.471	7.26412e-06
PNISR	1.45676e-08	0.626832	0.891	0.958	0.000541374
ZNF322	7.59511e-05	0.626073	0.251	0.27	1
DUS1L	0.00027325	0.624499	0.194	0.208	1
FGF1	4.11858e-16	0.624232	0.291	0.328	1.53059e-11
NME4	1.58156e-06	0.624184	0.14	0.161	0.0587756
LUC7L	3.26704e-21	0.623869	0.698	0.792	1.21413e-16
BAX	0.00217989	0.623858	0.122	0.132	1
KAT14	0.203095	0.623558	0.201	0.199	1
CYTH2	0.0136367	0.62351	0.126	0.116	1
PLCXD2	0.000102473	0.623313	0.158	0.172	1
ATG12	1.02236e-05	0.623253	0.317	0.342	0.379938
PCBP4	0.0299679	0.623127	0.184	0.21	1
KMT5B	1.07183e-16	0.622959	0.631	0.71	3.98324e-12
UBXN6	0.00146526	0.622783	0.169	0.203	1
EPDR1	2.29267e-06	0.622618	0.155	0.176	0.0852027
CES4A	3.76707e-13	0.622603	0.519	0.574	1.39995e-08
MEMO1	0.461163	0.622509	0.149	0.134	1
MED19	1.15334e-08	0.622367	0.169	0.196	0.000428617
PFKFB4	0.156549	0.62187	0.124	0.136	1
SORCS2	1.58505e-11	0.621253	0.581	0.658	5.89053e-07
CDK19	2.59451e-18	0.621153	0.744	0.804	9.64196e-14
TECPR1	7.54165e-13	0.621147	0.417	0.489	2.8027e-08
NSMCE4A	0.00629468	0.620531	0.116	0.116	1
FHOD3	2.95165e-09	0.620023	0.666	0.656	0.000109692
ZNF98	0.00270687	0.619678	0.172	0.172	1
NUDT13	2.85836e-05	0.619649	0.133	0.123	1
ALG6	1.03083e-06	0.619204	0.299	0.315	0.0383088
CPEB2	1.13882e-09	0.618549	0.344	0.375	4.23219e-05
ANKRA2	6.99007e-06	0.617827	0.137	0.156	0.259772
ZBTB37	8.98413e-05	0.617718	0.183	0.196	1
ZSCAN21	0.0112826	0.617507	0.136	0.136	1
FASTK	0.00160061	0.61698	0.144	0.17	1
SLC25A4	7.72208e-25	0.616741	0.197	0.225	2.86976e-20
AIMP2	1.70204e-07	0.616702	0.19	0.167	0.00632528
INF2	0.000128083	0.616311	0.212	0.246	1
PNMA8A	2.57106e-22	0.616293	0.113	0.158	9.55481e-18
TOR1A	7.34694e-05	0.615255	0.103	0.116	1
TMEM183A	0.00190084	0.615176	0.17	0.194	1
GOT1	3.28853e-13	0.614954	0.299	0.304	1.22212e-08
MCM9	0.00101396	0.614815	0.312	0.29	1
NT5C3A	5.43121e-13	0.614788	0.515	0.562	2.0184e-08
ZNF341	6.54295e-06	0.614729	0.26	0.27	0.243156
MRPS15	1.08913e-07	0.614326	0.145	0.161	0.00404754
VOPP1	4.22515e-12	0.614025	0.533	0.598	1.57019e-07
TOR1AIP2	4.31471e-09	0.613407	0.465	0.496	0.000160348
ZNF518A	4.9823e-34	0.612418	0.702	0.763	1.85157e-29
PICK1	5.28112e-05	0.612287	0.258	0.259	1
PRMT2	2.94021e-07	0.612239	0.441	0.482	0.0109267
LRCH2	7.15707e-05	0.611913	0.286	0.319	1
NWD2	1.21455e-48	0.610815	0.822	0.933	4.51362e-44
AZI2	0.000333021	0.610377	0.323	0.346	1
ZNF738	0.0283262	0.60973	0.13	0.105	1
GABRD	2.25893e-07	0.609555	0.27	0.312	0.00839486
EIF2B5	5.02294e-07	0.609281	0.155	0.203	0.0186668
ZCRB1	0.000663477	0.608951	0.191	0.208	1
SPAG7	0.000496706	0.60883	0.135	0.152	1
CMTM4	2.39735e-11	0.608231	0.589	0.681	8.90928e-07
UBE2E1	5.07733e-11	0.608187	0.479	0.48	1.88689e-06
SCN3A	5.55457e-37	0.608056	0.877	0.953	2.06424e-32
TRAPPC4	0.042473	0.607753	0.131	0.125	1
ABAT	9.22087e-12	0.60726	0.61	0.667	3.42675e-07
DBP	0.00347883	0.607145	0.134	0.143	1
PRRT2	6.39125e-10	0.606912	0.408	0.469	2.37518e-05
ARMC3	0.321997	0.60689	0.169	0.127	1
CRELD2	0.000305416	0.606263	0.14	0.152	1
GORASP1	0.0811468	0.605278	0.118	0.121	1
TMEM87B	0.000126812	0.604467	0.324	0.324	1
LRRC4C	2.20721e-54	0.603819	0.944	0.978	8.20265e-50
ATAT1	4.5972e-05	0.603559	0.165	0.183	1
CAV2	0.000844428	0.603258	0.193	0.205	1
SRP19	1.3795e-08	0.602832	0.439	0.449	0.000512663
FKTN	4.47841e-16	0.602689	0.578	0.652	1.66431e-11
USHBP1	0.00622847	0.602666	0.198	0.19	1
AFMID	0.0255506	0.602274	0.143	0.136	1
PGRMC2	6.21873e-07	0.602087	0.292	0.283	0.0231107
MRGBP	0.0324856	0.601823	0.136	0.138	1
TAF6L	0.0139123	0.601567	0.124	0.129	1
NSUN6	4.99481e-13	0.601495	0.576	0.667	1.85622e-08
DSN1	0.0238714	0.601463	0.129	0.118	1
RAD21	1.63908e-09	0.601395	0.355	0.429	6.0913e-05
HDAC2	1.34381e-07	0.601322	0.37	0.377	0.004994
ZNF229	0.0509703	0.601194	0.14	0.132	1
SGTB	2.9344e-10	0.599962	0.46	0.478	1.09051e-05
D2HGDH	0.00549722	0.599882	0.19	0.188	1
DNA2	0.00410632	0.599881	0.187	0.176	1
OLFM1	7.54066e-13	0.598918	0.778	0.897	2.80233e-08
WSB1	6.77654e-30	0.598668	0.783	0.897	2.51836e-25
MITD1	7.04336e-05	0.598545	0.222	0.232	1
RPS6KL1	3.15687e-06	0.598134	0.49	0.511	0.117319
USP19	0.00782862	0.598048	0.102	0.125	1
TBC1D17	0.0156652	0.597871	0.169	0.156	1
VDAC3	1.27936e-08	0.597726	0.412	0.404	0.000475448
TBC1D10B	0.00022143	0.597556	0.151	0.232	1
ESR1	5.93981e-15	0.597294	0.47	0.542	2.20741e-10
RSPH1	0.00727456	0.597096	0.218	0.234	1
PPCS	0.000114563	0.59684	0.14	0.174	1
SNAPC4	0.00136073	0.596533	0.265	0.308	1
SMARCA2	1.94293e-33	0.596179	0.805	0.895	7.22053e-29
ZNF551	2.25415e-05	0.596174	0.263	0.277	0.83771
TMEM126A	3.01357e-06	0.596049	0.125	0.121	0.111993
PARP6	6.9975e-09	0.59594	0.292	0.355	0.000260048
XYLT2	0.0641423	0.595678	0.191	0.176	1
KCNH3	2.41035e-12	0.595575	0.61	0.681	8.95759e-08
TMLHE	1.60348e-05	0.595444	0.352	0.406	0.595902
ZNF471	4.34532e-09	0.595256	0.331	0.375	0.000161485
BAP1	0.000224529	0.595129	0.106	0.114	1
NELL1	3.06126e-39	0.594791	0.892	0.904	1.13766e-34
CTNNA3	4.29684e-14	0.594459	0.665	0.781	1.59684e-09
LDHAL6A	0.000721578	0.594392	0.111	0.103	1
CARNMT1	4.26442e-11	0.594355	0.623	0.676	1.58479e-06
MRFAP1L1	0.00481589	0.594187	0.121	0.134	1
DR1	0.000512631	0.594106	0.236	0.239	1
DUSP12	0.0241479	0.593558	0.133	0.116	1
ST6GALNAC3	1.31949e-08	0.59355	0.551	0.502	0.000490361
WWP1	4.52624e-09	0.592657	0.443	0.464	0.000168208
WDR12	2.7075e-09	0.59256	0.439	0.475	0.000100619
NASP	1.28769e-11	0.59216	0.517	0.583	4.78544e-07
NOL6	0.0457445	0.591534	0.114	0.116	1
CBX3	3.2372e-10	0.59119	0.347	0.355	1.20304e-05
GTF2IRD2	0.000255201	0.590983	0.101	0.109	1
COX20	1.02145e-07	0.590936	0.291	0.319	0.003796
CLK3	6.80872e-05	0.590699	0.148	0.154	1
ACP1	0.000477111	0.590519	0.209	0.208	1
FUT8	2.18896e-35	0.589887	0.852	0.946	8.13484e-31
PCMTD2	2.41704e-05	0.589878	0.421	0.446	0.898243
DLG3	5.45045e-06	0.589842	0.364	0.413	0.202555
PSMA3	1.03943e-06	0.589522	0.365	0.406	0.0386282
MRPL16	0.000100843	0.589513	0.174	0.163	1
TRIM46	4.76228e-09	0.589479	0.351	0.373	0.00017698
UFL1	9.94375e-07	0.588948	0.343	0.366	0.036954
FAM171A2	2.46316e-07	0.588886	0.224	0.299	0.00915383
PRKG1	3.58703e-20	0.588165	0.682	0.321	1.33305e-15
CCDC158	0.0638092	0.587939	0.188	0.174	1
CISD2	1.78893e-06	0.587905	0.233	0.243	0.0664818
DUSP16	0.000691915	0.587563	0.344	0.359	1
AMT	0.00758854	0.587534	0.165	0.203	1
XYLT1	7.04252e-30	0.586051	0.816	0.877	2.61721e-25
CELF5	2.6488e-39	0.585816	0.852	0.935	9.84375e-35
HIVEP3	4.09636e-51	0.585264	0.873	0.933	1.52233e-46
ZMYM3	0.00125282	0.585118	0.187	0.196	1
CLIP3	6.76703e-09	0.58495	0.352	0.42	0.000251483
CCDC9	0.0720626	0.584704	0.111	0.105	1
ARHGEF10	0.028613	0.584669	0.196	0.205	1
TOMM5	1.08898e-06	0.584477	0.168	0.183	0.0404699
CABYR	3.4898e-05	0.584384	0.235	0.239	1
MAZ	0.00847957	0.584211	0.153	0.185	1
SHISA7	4.24905e-06	0.583688	0.343	0.386	0.157907
MCTS1	1.61068e-09	0.583376	0.338	0.364	5.98576e-05
MAP2K6	3.74111e-07	0.583028	0.482	0.46	0.0139031
BLOC1S2	3.65934e-07	0.582579	0.268	0.295	0.0135992
TAF11	6.20609e-07	0.582526	0.331	0.357	0.0230637
SMC2	0.00145378	0.58199	0.15	0.174	1
CYB561D2	0.000613206	0.581649	0.127	0.121	1
SEH1L	0.00514622	0.581273	0.228	0.241	1
HOOK2	3.53854e-24	0.581157	0.618	0.746	1.31503e-19
SLC7A6OS	4.43785e-10	0.580673	0.343	0.339	1.64924e-05
MIB2	2.50313e-08	0.580347	0.26	0.335	0.000930239
AHR	1.40202e-18	0.580334	0.454	0.603	5.21033e-14
MGAT1	0.0199893	0.580241	0.124	0.152	1
SAT2	5.42404e-16	0.579906	0.491	0.504	2.01574e-11
TRAF3IP2	6.81443e-05	0.579637	0.204	0.192	1
ZC3H8	7.22275e-10	0.578955	0.528	0.554	2.68419e-05
RB1CC1	3.02526e-16	0.578902	0.715	0.821	1.12428e-11
PLXNA4	8.28635e-16	0.578697	0.879	0.951	3.07946e-11
ME2	2.79515e-08	0.578121	0.488	0.54	0.00103876
ZMYM1	1.09056e-05	0.578066	0.148	0.183	0.405286
GRIK2	2.53919e-10	0.57751	0.835	0.719	9.43641e-06
KCTD13	5.26971e-09	0.577032	0.3	0.326	0.000195838
KIAA1328	4.68677e-22	0.576427	0.726	0.766	1.74174e-17
CCT3	1.92588e-10	0.576331	0.304	0.359	7.15714e-06
AGO4	5.02955e-31	0.576107	0.689	0.806	1.86913e-26
DIPK1B	0.0633852	0.575978	0.131	0.15	1
DESI2	7.81655e-07	0.575645	0.221	0.254	0.0290487
AAMDC	5.88585e-05	0.575467	0.247	0.257	1
DNAJC13	4.64326e-11	0.575135	0.515	0.571	1.72557e-06
SNRPD1	4.08727e-07	0.57507	0.228	0.252	0.0151895
SMARCD1	0.000381508	0.574972	0.256	0.254	1
EPM2AIP1	5.97704e-09	0.57486	0.309	0.306	0.000222125
DCTN5	4.93269e-06	0.574512	0.313	0.353	0.183313
RHOT2	1.61255e-14	0.57448	0.333	0.422	5.99274e-10
ZNF552	8.75721e-06	0.574473	0.252	0.241	0.325444
DRAP1	1.65658e-11	0.574307	0.17	0.223	6.15634e-07
SYAP1	0.000740494	0.574205	0.234	0.243	1
CPSF4	5.25687e-05	0.574183	0.201	0.217	1
POLR3E	0.0637855	0.573955	0.222	0.228	1
LRP6	4.90129e-09	0.57391	0.564	0.594	0.000182147
SPDL1	0.0818362	0.573821	0.156	0.156	1
RMDN1	0.000616967	0.573355	0.218	0.214	1
MRPS18B	0.000981803	0.573139	0.102	0.107	1
PDCD5	4.13554e-06	0.572574	0.294	0.335	0.153689
CCS	5.23471e-11	0.57217	0.371	0.42	1.94538e-06
NAXD	0.000516761	0.571446	0.229	0.261	1
NSUN2	1.21682e-06	0.570793	0.374	0.397	0.0452207
CPQ	0.00210335	0.570118	0.341	0.384	1
GAS2L1	0.000609393	0.569899	0.155	0.161	1
SLBP	3.334e-05	0.569856	0.19	0.21	1
GARNL3	0.000782545	0.56903	0.403	0.384	1
ANKRD49	0.000335771	0.568877	0.2	0.25	1
HPS5	0.0112419	0.568434	0.244	0.259	1
ATG4C	1.13413e-07	0.568373	0.42	0.44	0.00421476
RPL7L1	7.648e-09	0.568191	0.362	0.431	0.000284223
DHPS	3.06933e-05	0.567654	0.197	0.201	1
TMED5	6.9941e-05	0.567645	0.162	0.176	1
PTPRA	1.66005e-22	0.567639	0.859	0.944	6.16925e-18
IQGAP1	1.36238e-06	0.567437	0.406	0.42	0.0506302
PABPC1	1.16081e-15	0.56743	0.558	0.638	4.31393e-11
TFRC	3.94481e-05	0.567094	0.285	0.326	1
PLA2G4B	0.00372841	0.567037	0.115	0.143	1
NDEL1	1.35128e-08	0.567007	0.384	0.404	0.000502177
PTRH2	1.26412e-11	0.566992	0.383	0.391	4.69783e-07
FAM90A1	3.68694e-06	0.566938	0.161	0.154	0.137018
AARS2	0.000689825	0.566205	0.167	0.165	1
TM9SF2	4.60267e-10	0.565869	0.452	0.489	1.71049e-05
MED31	6.39003e-05	0.565615	0.191	0.199	1
ZNF497	0.0070313	0.565478	0.108	0.103	1
MSTO1	0.153065	0.565038	0.122	0.112	1
PIGX	0.00116908	0.564771	0.261	0.25	1
MRPL57	2.07732e-12	0.564347	0.267	0.279	7.71996e-08
PARP2	1.79825e-11	0.563979	0.371	0.438	6.68282e-07
ZNF736	3.73173e-11	0.56297	0.468	0.516	1.38682e-06
MAGT1	0.155573	0.562747	0.13	0.118	1
SEC61A1	0.000871458	0.562723	0.176	0.199	1
MCU	2.7945e-10	0.562643	0.494	0.54	1.03852e-05
SUCO	7.05248e-05	0.562496	0.376	0.379	1
RAVER2	7.82224e-19	0.561997	0.52	0.6	2.90698e-14
CLPTM1L	3.62871e-05	0.561533	0.159	0.196	1
RPL37	2.05595e-13	0.561512	0.395	0.496	7.64054e-09
SEPTIN8	6.65735e-06	0.561466	0.34	0.408	0.247407
FAM110B	6.64363e-07	0.561337	0.36	0.379	0.0246897
TNKS2	7.67476e-12	0.560996	0.629	0.712	2.85217e-07
EXOSC5	0.00111014	0.560915	0.136	0.132	1
AMPD2	0.0228534	0.560379	0.159	0.167	1
DDX49	0.000495929	0.560104	0.184	0.194	1
NSMCE1	0.0838453	0.559445	0.112	0.121	1
RBBP4	1.38587e-16	0.559426	0.567	0.654	5.1503e-12
TNFAIP8L1	0.0159165	0.559289	0.176	0.183	1
SLC25A44	0.00374902	0.559139	0.199	0.221	1
FAM219B	4.63386e-05	0.559104	0.247	0.252	1
CTPS2	5.93832e-06	0.558942	0.153	0.174	0.220686
FGD6	2.35347e-06	0.55865	0.282	0.295	0.0874622
ARHGAP33	2.98073e-05	0.558605	0.275	0.277	1
CDK5RAP3	2.57879e-10	0.558519	0.307	0.377	9.58357e-06
ARFGAP3	2.78949e-05	0.558347	0.309	0.328	1
IL12RB2	0.252672	0.557634	0.249	0.221	1
OSGEPL1	2.15515e-06	0.556458	0.154	0.154	0.0800919
LRRC40	1.88148e-09	0.556225	0.452	0.496	6.99214e-05
POLR1D	1.38102e-09	0.555795	0.352	0.379	5.13229e-05
ASAP3	0.142399	0.555738	0.185	0.185	1
SLC35D1	0.0752434	0.555531	0.286	0.283	1
SRPRB	0.000221719	0.555204	0.142	0.172	1
VPS4A	2.07882e-10	0.55518	0.261	0.301	7.72553e-06
POLG2	0.096644	0.554969	0.228	0.199	1
PPP1R16A	0.00162511	0.554737	0.131	0.141	1
GOPC	3.59009e-09	0.554408	0.505	0.551	0.000133419
TCF12	1.30092e-26	0.554239	0.445	0.529	4.83459e-22
RAI14	3.6834e-05	0.553475	0.149	0.185	1
GALT	0.000756244	0.553099	0.257	0.243	1
TUBGCP6	2.68616e-08	0.553076	0.238	0.317	0.000998258
SYCP2	1.21494e-05	0.552801	0.29	0.371	0.451508
ERC2	1.26594e-52	0.551968	0.949	0.991	4.70462e-48
GSTK1	2.06943e-12	0.551442	0.284	0.319	7.69061e-08
ZCCHC10	0.000111096	0.551283	0.238	0.25	1
MAP7D1	1.20721e-10	0.551229	0.254	0.324	4.48637e-06
TPRKB	0.000534591	0.551147	0.193	0.201	1
ZNF350	0.026977	0.551087	0.217	0.179	1
CSNK2B	1.01434e-12	0.551066	0.122	0.208	3.7696e-08
ULK3	2.29304e-20	0.550675	0.315	0.379	8.52162e-16
INPP5F	1.57973e-11	0.550516	0.485	0.545	5.87075e-07
RAB35	0.00342435	0.550445	0.147	0.17	1
L1CAM	7.99039e-06	0.550288	0.346	0.386	0.296947
TCEAL2	1.46246e-19	0.549871	0.252	0.31	5.43496e-15
EPHA7	0.0823157	0.549851	0.343	0.299	1
CDH11	2.41565e-07	0.549829	0.554	0.574	0.00897727
RBM17	5.59702e-10	0.549416	0.415	0.511	2.08002e-05
FEZ1	7.07568e-16	0.548822	0.546	0.621	2.62954e-11
OGFRL1	4.88581e-12	0.548645	0.337	0.417	1.81571e-07
PSMB5	4.65817e-05	0.548591	0.224	0.254	1
MPHOSPH10	1.02061e-07	0.548284	0.239	0.288	0.00379291
NEUROD6	2.41007e-08	0.548252	0.238	0.277	0.000895656
TLE5	4.13014e-06	0.548193	0.273	0.4	0.153488
LRRC8C	1.60225e-08	0.547833	0.333	0.388	0.000595444
SYP	3.87776e-23	0.547497	0.789	0.893	1.44109e-18
FAM177A1	8.25515e-05	0.547477	0.346	0.384	1
ZNF506	3.54121e-14	0.546928	0.484	0.567	1.31602e-09
SLC9A8	4.51429e-05	0.5468	0.362	0.366	1
DDX55	0.000423722	0.546629	0.273	0.353	1
TRAF6	2.97403e-10	0.546497	0.319	0.353	1.10524e-05
SMPD3	1.80142e-05	0.546487	0.472	0.467	0.669463
GPRIN1	0.0040535	0.546058	0.2	0.192	1
CELF3	0.000308994	0.545515	0.273	0.288	1
ST3GAL1	0.0338499	0.54551	0.205	0.143	1
SEMA5B	1.70785e-05	0.544838	0.492	0.536	0.634687
METTL26	1.25673e-05	0.544388	0.163	0.154	0.467038
PRR3	7.89868e-09	0.544386	0.356	0.397	0.000293539
TDG	3.71507e-13	0.544233	0.458	0.529	1.38063e-08
SBF1	0.0976825	0.544208	0.117	0.141	1
SMDT1	0.00108802	0.544103	0.119	0.134	1
SNX32	1.08712e-33	0.544063	0.703	0.821	4.04005e-29
TRMT13	8.1934e-07	0.544021	0.261	0.279	0.0304491
LMO4	3.35095e-18	0.54379	0.797	0.902	1.24531e-13
KATNBL1	5.02993e-24	0.543683	0.684	0.801	1.86927e-19
CRLF3	1.8797e-14	0.543486	0.667	0.821	6.98551e-10
LINGO2	1.12894e-24	0.543333	0.953	0.989	4.19547e-20
CEP97	1.32605e-07	0.543258	0.388	0.411	0.00492801
PGM3	0.00143951	0.543255	0.325	0.326	1
SSBP4	6.62485e-10	0.54325	0.556	0.632	2.46199e-05
ORAI2	2.13849e-06	0.543192	0.327	0.362	0.0794726
SLC38A10	4.983e-05	0.543117	0.243	0.27	1
RAB3GAP1	4.24186e-27	0.542859	0.725	0.826	1.5764e-22
TNFRSF14	0.0490221	0.542754	0.11	0.118	1
ZHX1	4.9472e-12	0.542371	0.336	0.404	1.83853e-07
UBE2J1	4.14663e-05	0.541688	0.347	0.337	1
ARHGEF18	4.18541e-10	0.541672	0.344	0.384	1.55542e-05
MEF2C	1.80322e-09	0.541541	0.968	0.987	6.70131e-05
ZNF433	0.00486692	0.541477	0.158	0.154	1
PDCD2	4.52075e-06	0.541469	0.244	0.254	0.168005
RIN1	0.157864	0.541322	0.103	0.116	1
ACSM6	6.24098e-07	0.540878	0.188	0.199	0.0231933
TLK1	5.24454e-19	0.540817	0.541	0.638	1.94903e-14
STUM	2.41202e-10	0.540463	0.562	0.529	8.9638e-06
MSANTD1	0.00740795	0.540299	0.126	0.15	1
GTPBP2	1.9799e-05	0.540201	0.214	0.228	0.735789
GRHPR	3.07296e-05	0.540069	0.127	0.145	1
ACVR2A	8.88495e-13	0.53992	0.593	0.632	3.30191e-08
MAGEE1	3.05415e-10	0.539338	0.115	0.136	1.13501e-05
NAV2	1.03112e-35	0.53895	0.883	0.946	3.83194e-31
FERMT2	1.11217e-08	0.538949	0.326	0.335	0.000413315
SEMA7A	1.11312e-06	0.538862	0.147	0.163	0.041367
TMA16	4.08615e-10	0.538751	0.148	0.183	1.51854e-05
IK	5.00501e-15	0.538726	0.216	0.33	1.86001e-10
SLC41A3	3.56689e-05	0.538368	0.214	0.257	1
ARPP19	2.25299e-17	0.538265	0.48	0.6	8.37278e-13
DAZAP2	3.65924e-10	0.53817	0.214	0.232	1.35988e-05
ATF7	1.65057e-07	0.537421	0.43	0.467	0.006134
HACD2	1.2483e-11	0.536918	0.429	0.489	4.63906e-07
FUBP1	5.51068e-08	0.536395	0.483	0.549	0.00204793
GK5	0.000171991	0.536276	0.468	0.498	1
ERCC2	0.0372243	0.536181	0.105	0.105	1
ACAA1	1.32012e-06	0.536049	0.287	0.306	0.0490597
ULK4	1.57509e-27	0.535995	0.726	0.817	5.8535e-23
ANKRD54	0.00299791	0.535873	0.185	0.19	1
MTX3	0.000134786	0.535626	0.203	0.246	1
RBBP6	2.35693e-12	0.535607	0.5	0.609	8.75907e-08
P4HB	1.35795e-05	0.535482	0.221	0.23	0.504656
RTN2	2.59731e-07	0.535458	0.335	0.375	0.00965239
CLVS2	1.12897e-14	0.535397	0.615	0.676	4.19559e-10
ABHD13	0.0426729	0.534876	0.222	0.23	1
CREBL2	1.66387e-07	0.534062	0.253	0.261	0.00618344
SUGCT	0.0139003	0.533813	0.162	0.15	1
CNN3	0.000106029	0.533452	0.215	0.237	1
PARPBP	0.000398209	0.533434	0.103	0.127	1
EID1	5.24221e-09	0.533216	0.206	0.194	0.000194816
CTR9	0.00125024	0.532522	0.266	0.248	1
ADNP	1.11251e-26	0.532475	0.67	0.783	4.13442e-22
ACTR3	2.29081e-07	0.532468	0.357	0.4	0.00851332
NLGN2	7.22932e-08	0.532371	0.295	0.35	0.00268663
C17orf67	0.0182411	0.531917	0.164	0.156	1
VSTM2L	0.00415694	0.531833	0.37	0.408	1
MRI1	0.000446119	0.531602	0.375	0.388	1
PTPRD	8.40886e-48	0.531585	0.988	1	3.12499e-43
TAF1D	8.00513e-11	0.531268	0.651	0.741	2.97494e-06
ARPC4	1.19544e-05	0.531208	0.196	0.239	0.444263
TMEM131	1.50654e-20	0.530695	0.728	0.833	5.59875e-16
HMGCL	0.0152133	0.530568	0.152	0.145	1
PPIE	0.00250904	0.53019	0.257	0.254	1
RASAL1	8.36735e-09	0.530112	0.456	0.489	0.000310956
MANBAL	0.0322966	0.529817	0.105	0.114	1
ETFDH	4.67911e-17	0.529628	0.508	0.58	1.7389e-12
CSTF3	3.54879e-16	0.529579	0.587	0.685	1.31884e-11
MTBP	0.000256517	0.529496	0.255	0.263	1
FBRS	0.000802144	0.529414	0.145	0.181	1
ACVR1	1.43079e-05	0.529305	0.299	0.317	0.531724
ADCK1	0.000437673	0.529109	0.221	0.23	1
TMEM126B	2.28128e-06	0.529096	0.212	0.25	0.0847793
CCNL1	2.55381e-07	0.529001	0.374	0.455	0.00949072
TP53RK	0.0105958	0.528941	0.129	0.143	1
SPAAR	0.0104516	0.528826	0.125	0.107	1
SCYL3	0.000418966	0.528425	0.288	0.304	1
C19orf44	0.000538682	0.528294	0.123	0.161	1
ASMTL	0.170303	0.528029	0.241	0.239	1
USP7	1.64008e-07	0.527985	0.417	0.502	0.00609502
CCDC77	0.0246037	0.527852	0.124	0.129	1
RXRB	0.000338519	0.527412	0.209	0.212	1
TAGLN3	5.91095e-15	0.527239	0.321	0.395	2.19669e-10
GNAI3	8.70571e-10	0.527198	0.493	0.533	3.2353e-05
PDE2A	2.75139e-16	0.527157	0.671	0.781	1.0225e-11
PLXNB2	0.000410697	0.527064	0.201	0.246	1
FRMD8	0.00105495	0.526701	0.155	0.201	1
LONP1	2.35071e-05	0.526401	0.254	0.297	0.873594
DMPK	0.00162879	0.526299	0.27	0.283	1
PPT1	8.00546e-09	0.526043	0.32	0.377	0.000297507
LIMA1	0.000197027	0.525808	0.215	0.217	1
ZNF154	0.0111372	0.525535	0.188	0.179	1
TRIB2	2.18638e-05	0.524993	0.128	0.145	0.812524
E2F4	8.27969e-09	0.524744	0.163	0.192	0.000307698
MED30	1.18038e-08	0.524736	0.103	0.116	0.000438665
PPP4R4	1.00668e-12	0.524713	0.463	0.478	3.74114e-08
RPP30	2.48054e-07	0.524682	0.218	0.243	0.00921842
SLC66A3	0.000147991	0.524374	0.164	0.179	1
NSG2	6.50534e-13	0.524182	0.604	0.683	2.41758e-08
NFRKB	0.00294995	0.522942	0.188	0.221	1
FANCC	5.03706e-06	0.522468	0.369	0.395	0.187192
DPYSL4	0.0325697	0.522192	0.159	0.167	1
JPH4	3.29562e-20	0.522153	0.771	0.886	1.22475e-15
GPAT4	4.09871e-08	0.521818	0.227	0.277	0.0015232
FCHSD2	7.88345e-19	0.521366	0.75	0.835	2.92973e-14
SEMA4C	0.0430782	0.521309	0.14	0.185	1
METTL5	4.74963e-06	0.521242	0.183	0.205	0.17651
SPHK2	2.36158e-06	0.521121	0.242	0.246	0.0877634
TERF2IP	4.59175e-22	0.52088	0.684	0.779	1.70643e-17
GPR161	0.000355517	0.520791	0.176	0.163	1
EVI5L	7.6262e-09	0.520776	0.304	0.371	0.000283412
ING3	3.79345e-05	0.520499	0.148	0.172	1
ANKRD13D	3.1263e-14	0.52011	0.387	0.44	1.16183e-09
SPDYE1	1.26477e-08	0.520054	0.232	0.248	0.000470027
ZNF121	0.00158335	0.519677	0.21	0.214	1
ARF4	2.69819e-06	0.519645	0.314	0.321	0.100273
RAB14	4.73871e-06	0.519614	0.337	0.395	0.176105
EZH2	0.000167588	0.518774	0.12	0.129	1
PIGZ	6.31578e-13	0.518535	0.44	0.496	2.34713e-08
EIF3J	1.95978e-12	0.518528	0.374	0.446	7.28312e-08
PLEKHA5	2.471e-34	0.518254	0.908	0.962	9.18296e-30
MFAP1	1.93637e-06	0.517223	0.187	0.219	0.0719615
DCAF16	0.000670569	0.517166	0.288	0.304	1
IGSF8	3.72906e-11	0.517007	0.454	0.558	1.38583e-06
CLK4	1.81559e-10	0.516684	0.461	0.56	6.74727e-06
FAM149B1	4.65921e-06	0.516616	0.356	0.377	0.17315
CHMP1A	0.0422661	0.516553	0.147	0.167	1
USP11	4.72831e-15	0.516336	0.553	0.627	1.75718e-10
EIF3D	2.87833e-06	0.516328	0.168	0.194	0.106967
CCHCR1	0.0032739	0.515711	0.126	0.154	1
ABCA2	1.50576e-06	0.515653	0.314	0.379	0.0559585
ZNF420	1.56926e-09	0.515354	0.527	0.587	5.83185e-05
SNRPG	0.00014891	0.515349	0.148	0.145	1
PRPS2	1.67588e-13	0.514876	0.3	0.362	6.22807e-09
SHANK2	1.99531e-44	0.514542	0.879	0.958	7.41516e-40
MAT2A	9.4664e-06	0.51419	0.35	0.379	0.3518
C2orf81	7.19573e-05	0.514079	0.109	0.116	1
FDFT1	1.40642e-05	0.513856	0.214	0.252	0.522667
ASPHD1	3.93832e-09	0.513852	0.488	0.529	0.00014636
NEURL4	0.255276	0.51376	0.139	0.143	1
TMEFF1	7.14759e-07	0.513602	0.394	0.455	0.0265626
PDCD11	1.38328e-09	0.513333	0.234	0.292	5.14069e-05
AMMECR1L	0.000223237	0.513159	0.165	0.196	1
TNFSF13B	0.00352471	0.512498	0.202	0.21	1
PDHB	2.52941e-10	0.512072	0.168	0.219	9.40005e-06
ZNF141	5.53337e-12	0.511948	0.411	0.458	2.05637e-07
RAB2B	0.000100337	0.511921	0.203	0.212	1
TRIM17	0.000475876	0.511884	0.148	0.138	1
TMED3	0.00219039	0.511727	0.165	0.158	1
KNOP1	3.07612e-05	0.511725	0.284	0.333	1
METTL9	1.54964e-09	0.511688	0.415	0.475	5.75893e-05
SLCO5A1	0.00750118	0.511623	0.128	0.132	1
MIEF1	3.30153e-05	0.510495	0.117	0.138	1
SLC37A3	4.27836e-10	0.509924	0.403	0.455	1.58997e-05
INPP5K	0.0382545	0.509415	0.124	0.129	1
RPL22	3.8073e-07	0.509255	0.301	0.368	0.0141491
B3GALNT1	1.11598e-08	0.509046	0.333	0.368	0.00041473
TNKS1BP1	0.00493002	0.508873	0.159	0.208	1
NRDC	2.37688e-18	0.508804	0.728	0.846	8.8332e-14
ACOT13	0.000558428	0.50855	0.178	0.179	1
FNDC5	0.000108579	0.507838	0.246	0.29	1
RAC1	3.68499e-05	0.507808	0.395	0.458	1
FLAD1	7.91648e-05	0.507367	0.139	0.163	1
DNAJC9	9.00109e-11	0.506532	0.397	0.446	3.34507e-06
IFNGR2	1.26433e-14	0.506094	0.46	0.533	4.69864e-10
BRINP2	2.63106e-10	0.506065	0.691	0.779	9.7778e-06
SLC8A2	4.42531e-14	0.506003	0.65	0.734	1.64458e-09
AGL	2.89093e-10	0.505782	0.487	0.527	1.07436e-05
TAOK2	0.0177087	0.505692	0.119	0.161	1
EBNA1BP2	0.000177294	0.505614	0.112	0.141	1
MAP9	6.47237e-11	0.505256	0.488	0.598	2.40533e-06
UBTD2	1.7256e-07	0.504843	0.257	0.266	0.00641283
MDM4	4.57253e-11	0.504549	0.573	0.643	1.69929e-06
CAPN10	0.0112554	0.504364	0.149	0.163	1
TOR1B	2.6862e-06	0.504362	0.242	0.29	0.0998272
GPR153	5.55232e-05	0.504236	0.206	0.239	1
SNRPE	7.1948e-05	0.503742	0.13	0.141	1
ZNF326	3.31322e-08	0.503584	0.49	0.571	0.00123129
POLR1C	1.31248e-08	0.502991	0.357	0.375	0.000487756
ENO4	1.49574e-06	0.502727	0.227	0.221	0.0555861
GABPB1	9.98252e-05	0.502671	0.208	0.237	1
TRIM24	2.62448e-11	0.502552	0.522	0.603	9.75334e-07
PDZD4	5.24068e-07	0.502533	0.3	0.364	0.019476
SYNCRIP	6.00547e-11	0.502287	0.339	0.4	2.23181e-06
SLC15A4	1.36408e-07	0.502219	0.318	0.355	0.00506932
ZNF429	1.93821e-08	0.50207	0.367	0.404	0.000720298
SLC51A	1.61079e-05	0.501992	0.114	0.105	0.598616
PHRF1	9.37494e-05	0.501889	0.225	0.266	1
CIAO2B	0.000293235	0.501777	0.2	0.217	1
KPNA4	1.00057e-13	0.501512	0.401	0.502	3.71843e-09
TTLL1	5.43953e-05	0.501118	0.257	0.297	1
DVL3	1.8743e-06	0.500464	0.209	0.286	0.0696547
ZNF280C	0.000145301	0.500445	0.18	0.199	1
MAPK1	2.6082e-15	0.500081	0.71	0.804	9.69284e-11
FBXW5	0.00845581	0.499507	0.175	0.176	1
SRSF11	6.79315e-14	0.49929	0.865	0.962	2.52454e-09
KCNJ9	0.000187367	0.499185	0.251	0.281	1
RBM39	4.91709e-18	0.498647	0.777	0.893	1.82734e-13
NR6A1	6.11412e-14	0.498547	0.63	0.641	2.27219e-09
CNIH4	2.27402e-07	0.498186	0.206	0.241	0.00845094
WDR73	3.45948e-11	0.498157	0.409	0.424	1.28565e-06
LNX1	9.53262e-23	0.497665	0.778	0.893	3.54261e-18
LZTR1	0.00020849	0.497388	0.239	0.261	1
PRDM10	0.000288699	0.497039	0.298	0.328	1
EIF1	6.13514e-13	0.496829	0.362	0.408	2.28e-08
ZBTB10	0.000917479	0.496666	0.269	0.281	1
PSMD13	0.000606201	0.496478	0.248	0.277	1
C5orf24	1.3279e-07	0.496218	0.207	0.252	0.00493486
DNAJA4	3.16091e-05	0.496098	0.163	0.208	1
YIPF5	8.40922e-07	0.496066	0.177	0.183	0.0312512
ORC6	0.050199	0.495802	0.164	0.158	1
IKBKB	1.08641e-08	0.495639	0.297	0.315	0.000403741
TARDBP	1.57662e-11	0.495612	0.335	0.411	5.8592e-07
PPDPF	2.22035e-05	0.495553	0.126	0.129	0.825147
EXOC1	3.0154e-11	0.495484	0.562	0.647	1.12061e-06
TTLL3	1.73246e-05	0.494986	0.381	0.4	0.643833
ZNF780B	5.97194e-16	0.49421	0.649	0.775	2.21935e-11
SLC35B3	0.000312421	0.494065	0.25	0.266	1
SRM	7.51838e-07	0.494055	0.217	0.246	0.0279405
ACAT2	1.35841e-07	0.493873	0.158	0.172	0.00504826
RAP1B	1.4382e-09	0.493567	0.395	0.464	5.34478e-05
KIAA2013	0.177229	0.492874	0.186	0.196	1
BRCA1	0.0427373	0.49268	0.199	0.192	1
CREG1	7.26166e-07	0.492586	0.398	0.438	0.0269865
SGCB	2.15003e-08	0.492373	0.256	0.263	0.000799016
MTHFS	0.000153601	0.491749	0.224	0.234	1
MZT2B	9.53036e-10	0.49072	0.192	0.246	3.54177e-05
ACER3	6.66282e-09	0.490499	0.513	0.571	0.000247611
ARL4A	5.90273e-07	0.490468	0.177	0.174	0.0219363
DDX18	2.42206e-08	0.490307	0.447	0.498	0.000900111
LMTK2	1.28734e-21	0.490183	0.773	0.877	4.78416e-17
ZC3H12B	4.45138e-09	0.489987	0.482	0.554	0.000165427
KIDINS220	7.68175e-16	0.48996	0.756	0.857	2.85477e-11
MRPS14	9.77442e-05	0.489951	0.119	0.141	1
RRP15	1.89207e-08	0.489762	0.285	0.31	0.00070315
C17orf80	3.90282e-06	0.48934	0.224	0.252	0.145041
APEX1	2.40958e-07	0.489082	0.314	0.335	0.00895474
YWHAH	4.93648e-29	0.488901	0.462	0.562	1.83454e-24
ZNF740	0.112657	0.488783	0.132	0.15	1
PPP1R11	0.000102832	0.488583	0.127	0.145	1
GBA2	6.69044e-11	0.488506	0.354	0.384	2.48637e-06
NAP1L1	4.59576e-15	0.48843	0.732	0.853	1.70792e-10
POLR3GL	0.000240837	0.488186	0.129	0.156	1
TIMM17A	7.30978e-07	0.487802	0.221	0.261	0.0271653
CRACR2A	0.177328	0.487694	0.102	0.107	1
CAMK1	1.2278e-13	0.487667	0.487	0.567	4.56286e-09
SERBP1	1.20783e-12	0.487465	0.348	0.404	4.48866e-08
ZNF561	0.0129802	0.487326	0.182	0.174	1
IKZF5	0.00225517	0.48719	0.147	0.174	1
UNC13C	3.51543e-08	0.487125	0.596	0.627	0.00130644
ZDHHC9	0.0050749	0.48708	0.224	0.241	1
DHX36	1.99129e-10	0.486337	0.664	0.759	7.40025e-06
SRR	0.0176246	0.486299	0.116	0.125	1
PAN2	0.00101098	0.486151	0.153	0.165	1
DIS3L	3.38592e-05	0.486002	0.221	0.257	1
UHRF2	2.35485e-16	0.485749	0.602	0.705	8.75134e-12
LCA5L	0.00484791	0.485343	0.103	0.116	1
MRPS22	0.000504739	0.485072	0.164	0.188	1
KRCC1	0.0101917	0.484484	0.218	0.243	1
GRK3	2.08507e-22	0.484443	0.748	0.848	7.74876e-18
SRSF1	4.21887e-08	0.484305	0.321	0.375	0.00156786
EPHA5	0.951658	0.483941	0.799	0.783	1
IFRD2	0.00394701	0.483643	0.112	0.125	1
STYX	0.00404398	0.483502	0.122	0.132	1
STX10	0.000229448	0.483081	0.158	0.176	1
DHRS7	8.98103e-08	0.483004	0.102	0.112	0.00333762
SLC4A7	2.0148e-06	0.482549	0.533	0.625	0.0748761
BCAP31	9.18896e-10	0.48208	0.166	0.23	3.41489e-05
PHYHIP	2.08287e-09	0.481532	0.379	0.491	7.74058e-05
NRG1	3.80358e-20	0.481362	0.91	0.893	1.41353e-15
U2SURP	4.24798e-16	0.481355	0.638	0.779	1.57868e-11
UBFD1	0.000677904	0.48102	0.185	0.225	1
TPRA1	7.13609e-06	0.480858	0.154	0.192	0.265198
CLBA1	0.00324005	0.480504	0.132	0.125	1
SF3B1	4.67053e-10	0.480495	0.625	0.73	1.73571e-05
BTBD8	1.88361e-14	0.480072	0.616	0.732	7.00006e-10
ELMOD1	9.38757e-28	0.479685	0.754	0.891	3.4887e-23
NTNG1	4.7316e-12	0.479556	0.716	0.734	1.7584e-07
DERL1	0.0309474	0.479235	0.191	0.221	1
COQ7	0.000193579	0.479205	0.177	0.183	1
PDCD6IP	3.34607e-15	0.479102	0.572	0.688	1.2435e-10
POLB	2.54255e-05	0.478789	0.306	0.321	0.944889
B3GALT2	2.80571e-11	0.47875	0.103	0.125	1.04269e-06
HAUS6	0.0231473	0.478551	0.192	0.201	1
TPMT	0.0466149	0.478536	0.173	0.181	1
SBK1	0.0161173	0.478494	0.271	0.33	1
DGCR8	1.55012e-09	0.478248	0.34	0.435	5.76071e-05
IFT27	5.90673e-05	0.478187	0.162	0.194	1
FCHO1	1.92509e-10	0.477369	0.436	0.504	7.15423e-06
ERICH3	9.89493e-07	0.47723	0.46	0.502	0.0367725
SMIM8	4.46947e-09	0.477002	0.467	0.504	0.000166099
POLE2	4.58658e-05	0.476993	0.209	0.203	1
SLC22A5	0.0745615	0.476559	0.152	0.154	1
ZNF202	0.246074	0.476353	0.109	0.136	1
UQCRFS1	9.64528e-10	0.4763	0.201	0.219	3.58447e-05
STRN4	0.00809494	0.476255	0.233	0.272	1
C3orf33	1.52856e-05	0.47621	0.258	0.268	0.568057
RBMX	1.55359e-20	0.476097	0.532	0.65	5.77361e-16
AQP11	3.60624e-13	0.47582	0.205	0.239	1.34019e-08
ZC3H6	4.3344e-13	0.475741	0.546	0.618	1.61079e-08
DYNC1LI2	3.9757e-07	0.475317	0.534	0.634	0.0147749
TXNDC9	2.3854e-05	0.475254	0.198	0.205	0.886488
EMC3	3.3514e-08	0.475201	0.418	0.444	0.00124548
TIMM10B	0.000142299	0.474914	0.12	0.141	1
EGR1	0.0537414	0.474876	0.101	0.112	1
WDR47	5.01882e-11	0.474208	0.525	0.6	1.86514e-06
ARPC2	4.90628e-10	0.474038	0.528	0.609	1.82332e-05
MORN3	0.000789868	0.473823	0.172	0.201	1
GLUD1	3.01436e-16	0.473233	0.458	0.547	1.12023e-11
RALGDS	1.01198e-11	0.472934	0.504	0.627	3.76081e-07
PIGG	3.44532e-11	0.472677	0.368	0.444	1.28038e-06
TIMM9	7.56256e-05	0.47257	0.208	0.239	1
GATAD1	5.55667e-11	0.472535	0.42	0.478	2.06503e-06
POR	3.16277e-05	0.471881	0.276	0.306	1
NDUFB9	1.25887e-08	0.471427	0.209	0.266	0.000467835
MED10	1.67533e-10	0.470933	0.275	0.317	6.22604e-06
ROCK1	5.38703e-13	0.470927	0.651	0.743	2.00198e-08
CEP162	9.27612e-09	0.47076	0.449	0.529	0.000344729
TTC23L	0.0754924	0.470255	0.234	0.225	1
SUMO1	7.5306e-08	0.470107	0.403	0.433	0.0027986
STK25	1.63952e-06	0.470038	0.286	0.326	0.0609295
NUCKS1	1.1367e-22	0.469978	0.604	0.792	4.22432e-18
TRIM13	2.26756e-19	0.469584	0.418	0.507	8.42692e-15
[truncated: 7,098 more rows]

## Sheet: L5_6_NP
	p_val	avg_log2FC	pct.1	pct.2	p_val_adj
MEIS3	0.0814398	3.44735	0.562	0.129	1
TRPM3	0.0205448	3.21388	0.797	0.161	1
TIA1	0.0752139	3.19936	0.606	0.129	1
PRSS51	0.162357	3.09427	0.468	0.129	1
HSP90AA1	0.319597	3.03373	0.547	0.161	1
HSP90AB1	0.545063	2.98438	0.464	0.161	1
MYO16	0.073787	2.90751	0.661	0.161	1
TMEM59L	0.715483	2.85865	0.681	0.258	1
MT-ATP6	0.056243	2.84259	0.262	0.29	1
MT-CO3	0.103659	2.83647	0.379	0.29	1
MT-ND4	0.0664165	2.8345	0.331	0.29	1
MT-ND3	0.52338	2.79853	0.243	0.226	1
PABPN1	0.0736489	2.75825	0.8	0.516	1
FILIP1L	1	2.75023	0.553	0.323	1
IL7	0.178079	2.71184	0.462	0.194	1
DPYSL3	0.236241	2.71076	0.44	0.129	1
MT-CO2	0.123	2.65339	0.337	0.29	1
MT-CYB	0.0868272	2.63504	0.299	0.29	1
CTNNA3	0.929691	2.62256	0.716	0.645	1
ABCB1	0.936291	2.58978	0.438	0.194	1
EIF4A2	0.629717	2.58638	0.469	0.194	1
RFX4	0.655625	2.53401	0.423	0.161	1
SLC9C1	0.617431	2.4608	0.286	0.194	1
NCKAP5	0.057325	2.44891	0.699	0.355	1
MT-ND1	0.0470244	2.41603	0.266	0.387	1
PDE5A	0.534793	2.40098	0.58	0.387	1
TSBP1	1	2.39766	0.422	0.226	1
SOX6	0.564388	2.33009	0.306	0.161	1
MAK	0.502582	2.32043	0.564	0.355	1
SMARCC2	0.334801	2.30559	0.41	0.129	1
ANGPTL1	0.331821	2.28345	0.384	0.161	1
CC2D2A	1	2.25212	0.506	0.161	1
PTGER3	0.397694	2.23982	0.336	0.129	1
BACH1	0.416175	2.23808	0.374	0.194	1
BEX3	0.304132	2.23182	0.475	0.161	1
ANKUB1	0.19526	2.21978	0.581	0.323	1
CGGBP1	0.900494	2.20489	0.499	0.161	1
SLC5A4	0.231977	2.19975	0.398	0.161	1
EIF4G2	0.241908	2.19353	0.42	0.129	1
FER1L6	0.955064	2.17897	0.382	0.161	1
GSE1	0.390677	2.17559	0.296	0.129	1
DOCK10	0.452765	2.14483	0.353	0.161	1
BCL2L14	0.504323	2.13851	0.48	0.29	1
ATP6AP2	0.502203	2.1342	0.368	0.161	1
CKB	0.504114	2.13077	0.502	0.29	1
TTN	0.80712	2.10521	0.366	0.226	1
CCDC192	0.337234	2.09756	0.364	0.161	1
MT-CO1	0.161	2.09552	0.368	0.452	1
TUBB3	0.584079	2.08251	0.384	0.194	1
P2RY14	0.149394	2.0727	0.439	0.161	1
ANGPT2	0.953567	2.05645	0.402	0.194	1
ZNF462	0.194839	2.03562	0.472	0.161	1
OAZ1	0.617094	2.0202	0.288	0.129	1
RARRES1	0.801042	2.00034	0.34	0.129	1
PLXDC2	0.704229	2.00007	0.533	0.323	1
ARHGAP15	0.640718	1.98737	0.173	0.129	1
GPSM2	0.765973	1.98013	0.471	0.29	1
BCO1	0.245076	1.9713	0.41	0.161	1
YWHAB	0.748282	1.94873	0.47	0.323	1
CFL1	0.888898	1.94787	0.366	0.194	1
ACTR1B	0.865647	1.94718	0.488	0.194	1
LENG8	0.187725	1.93319	0.636	0.387	1
SERINC1	0.22498	1.9308	0.561	0.29	1
MEGF11	0.301715	1.92491	0.345	0.161	1
ZNF124	0.340036	1.91358	0.376	0.161	1
LYRM2	0.201499	1.89813	0.522	0.29	1
CEP135	0.193313	1.8892	0.492	0.226	1
RNF220	0.755338	1.88563	0.248	0.194	1
LAMB1	0.719812	1.8819	0.325	0.129	1
SARAF	0.694656	1.87746	0.535	0.29	1
PBX3	0.325239	1.87542	0.299	0.129	1
LRRTM4	0.459686	1.86865	0.505	0.226	1
CACNA1G	0.632969	1.86577	0.254	0.129	1
CALM3	0.515456	1.8657	0.359	0.161	1
THY1	0.510593	1.85687	0.529	0.323	1
MTCP1	0.761282	1.85356	0.283	0.129	1
HNRNPK	0.315008	1.84938	0.424	0.194	1
LRMDA	1	1.84912	0.214	0.161	1
SHISA6	0.934985	1.81683	0.426	0.29	1
ZNF783	0.921884	1.81208	0.418	0.194	1
ROGDI	0.874039	1.80525	0.405	0.129	1
RBPMS	0.324508	1.80522	0.312	0.129	1
FBXO7	0.367511	1.80073	0.396	0.161	1
ATP1A1	0.759966	1.79607	0.674	0.452	1
CLK1	0.271914	1.78999	0.504	0.258	1
STRADB	0.288904	1.78301	0.491	0.355	1
COL9A1	0.259994	1.78165	0.306	0.129	1
CHGA	0.629364	1.78003	0.288	0.129	1
PEBP1	0.416354	1.77972	0.307	0.129	1
ADAMTS8	0.339696	1.76333	0.404	0.194	1
CLU	0.147721	1.75354	0.3	0.258	1
ATP5F1B	0.321328	1.74589	0.308	0.129	1
P4HA3	0.809514	1.74329	0.335	0.129	1
PRKD3	0.72257	1.73929	0.372	0.226	1
TRIM73	0.105265	1.72913	0.439	0.129	1
EIF1B	0.556897	1.72244	0.322	0.129	1
SLC22A17	1	1.72153	0.66	0.29	1
TRIM5	0.690695	1.72056	0.383	0.194	1
ADAMTS6	0.449432	1.71805	0.198	0.129	1
TRO	0.216789	1.71239	0.488	0.226	1
PAPPA	1	1.7078	0.428	0.258	1
CPQ	0.458296	1.69899	0.386	0.226	1
GALNTL6	0.919652	1.69693	0.56	0.452	1
SRSF12	0.248455	1.69654	0.489	0.226	1
EYS	0.703988	1.69088	0.45	0.226	1
ADGRB2	0.426964	1.6849	0.411	0.258	1
GLT8D2	0.85422	1.68374	0.347	0.129	1
TAFA1	0.415472	1.68078	0.39	0.194	1
RNF112	0.398943	1.67819	0.446	0.226	1
SLC3A1	0.931177	1.67717	0.422	0.226	1
MTFR1	0.736203	1.67168	0.402	0.194	1
B3GAT1	0.47668	1.66714	0.268	0.161	1
BIVM	0.256918	1.66364	0.497	0.29	1
RBX1	0.250894	1.66323	0.502	0.29	1
PPIA	0.631347	1.66186	0.237	0.129	1
LARP7	0.334611	1.65689	0.35	0.194	1
GRIK4	0.360608	1.65322	0.782	0.516	1
RFNG	0.301634	1.65309	0.357	0.129	1
TIMM17A	0.291566	1.6529	0.325	0.129	1
PRKAR1A	0.765819	1.65188	0.365	0.226	1
ZNF428	0.360371	1.65163	0.301	0.129	1
GDI1	0.802997	1.64799	0.554	0.323	1
SLC9A9	0.678503	1.64492	0.376	0.194	1
FOXG1	0.38417	1.64237	0.413	0.226	1
NTM	0.326262	1.64214	0.951	0.677	1
HEATR4	0.914608	1.64206	0.419	0.194	1
GRINA	0.431832	1.63935	0.318	0.129	1
IGSF21	0.0845062	1.63768	0.659	0.258	1
SVIL	0.751003	1.63562	0.394	0.226	1
SLC25A29	0.226736	1.63538	0.479	0.258	1
HCFC1R1	0.751127	1.63371	0.276	0.194	1
MSH6	0.366176	1.63271	0.391	0.194	1
ENO2	0.70368	1.63264	0.516	0.258	1
ZFAND2B	0.196979	1.62118	0.365	0.129	1
COL12A1	0.433725	1.61037	0.888	0.71	1
ARL6IP1	0.179262	1.60747	0.275	0.161	1
MFSD10	0.81088	1.6067	0.392	0.194	1
COL24A1	0.146675	1.60383	0.538	0.548	1
ROBO2	0.000638617	1.60359	0.939	0.548	1
PDE1C	0.182878	1.60271	0.595	0.387	1
MDM1	0.778271	1.60159	0.326	0.194	1
GLRA2	0.0914102	1.59969	0.599	0.323	1
PECR	0.751596	1.59551	0.371	0.161	1
SCUBE3	0.761408	1.59334	0.301	0.129	1
RPS8	0.806292	1.59172	0.329	0.161	1
RPP38	0.276191	1.57303	0.421	0.226	1
BEX1	0.540593	1.57091	0.296	0.161	1
INTS12	0.336226	1.56825	0.365	0.129	1
ITM2B	0.46014	1.55991	0.486	0.355	1
QKI	0.441334	1.55642	0.465	0.129	1
WIPI2	0.83072	1.55571	0.402	0.194	1
SLC1A6	0.354872	1.55285	0.309	0.129	1
CARNMT1	0.231386	1.54755	0.473	0.258	1
NRBP2	0.198867	1.54321	0.619	0.355	1
TOMM20	0.495317	1.54125	0.341	0.161	1
CACNA1H	0.292632	1.53685	0.375	0.129	1
SPINK8	0.425265	1.5311	0.273	0.129	1
TUBA1A	1	1.52783	0.336	0.226	1
PHKG2	0.416424	1.5258	0.312	0.129	1
NME3	0.732625	1.51962	0.504	0.29	1
MAML2	0.487652	1.51832	0.314	0.161	1
TIMP2	0.180633	1.51722	0.59	0.323	1
HS3ST5	0.520591	1.51692	0.325	0.129	1
STRIP2	0.373561	1.51239	0.317	0.129	1
ICAM5	0.680415	1.4992	0.34	0.194	1
ACAA1	0.277376	1.49568	0.425	0.226	1
INTS1	0.651435	1.49181	0.468	0.387	1
PDE1A	1	1.48767	0.792	0.355	1
FANCC	0.557623	1.48669	0.315	0.129	1
PSAP	0.912689	1.48496	0.566	0.387	1
KLRD1	0.331293	1.48424	0.294	0.129	1
RO60	0.630627	1.48381	0.542	0.355	1
PSMA3	0.324095	1.48354	0.452	0.226	1
ATP13A3	0.597956	1.48116	0.652	0.516	1
SLC9C2	0.680223	1.47371	0.34	0.194	1
CDK5RAP3	0.755839	1.47329	0.558	0.419	1
C3orf38	0.376802	1.47225	0.315	0.129	1
PILRB	1	1.46863	0.559	0.387	1
KLHL28	0.587133	1.46525	0.549	0.516	1
TTC9B	0.802857	1.46207	0.544	0.323	1
VAV2	0.381673	1.46027	0.391	0.226	1
SSTR2	0.501855	1.45807	0.336	0.194	1
CCT2	0.773721	1.4571	0.382	0.226	1
RNASEK	0.461632	1.45639	0.262	0.129	1
LMO4	0.706203	1.45581	0.567	0.387	1
OMG	0.700059	1.45269	0.451	0.323	1
STMN1	0.791651	1.44989	0.487	0.355	1
ARHGAP20	0.756526	1.44825	0.777	0.645	1
EIF4A1	0.880875	1.44748	0.41	0.29	1
VPS33B	0.389091	1.44577	0.284	0.129	1
OPRM1	0.450988	1.44387	0.336	0.258	1
PLS1	0.698457	1.44311	0.445	0.355	1
SPCS3	0.380342	1.4416	0.355	0.194	1
SFMBT2	0.381644	1.44137	0.259	0.161	1
EXTL1	0.445009	1.44084	0.333	0.161	1
KLHDC2	0.837727	1.43963	0.482	0.258	1
AMZ1	0.25915	1.43961	0.47	0.29	1
VPS37A	0.314109	1.43917	0.446	0.258	1
PFDN5	0.857092	1.43123	0.306	0.194	1
RHOBTB1	0.673405	1.42962	0.298	0.129	1
NWD2	0.954071	1.428	0.428	0.161	1
HES6	0.291788	1.42689	0.247	0.129	1
CRIP2	0.279761	1.42598	0.265	0.129	1
DPH7	0.236282	1.42591	0.39	0.194	1
CAMKV	0.135789	1.42539	0.62	0.516	1
HSP90B1	0.501726	1.42243	0.369	0.29	1
SLC14A2	0.443044	1.41681	0.274	0.194	1
MFSD4B	0.863407	1.41018	0.65	0.548	1
SYNC	1	1.40696	0.411	0.226	1
ZNF626	0.208185	1.40463	0.572	0.419	1
POLR2B	0.328998	1.40439	0.437	0.194	1
CFTR	0.356418	1.40369	0.3	0.129	1
KCNH3	0.190256	1.40255	0.668	0.548	1
IFRD1	0.130912	1.3997	0.382	0.129	1
RYR3	0.739256	1.39817	0.525	0.29	1
USP46	0.286691	1.39358	0.444	0.29	1
POLQ	0.559645	1.39297	0.275	0.161	1
ANKRD54	0.388891	1.38885	0.3	0.161	1
METTL3	0.953739	1.38799	0.356	0.129	1
CHRNA4	0.247783	1.38693	0.429	0.129	1
FLYWCH2	0.324991	1.3868	0.307	0.129	1
VAMP2	0.418754	1.3858	0.345	0.194	1
GCNT1	0.792717	1.38432	0.386	0.161	1
SPDYA	0.174285	1.38119	0.352	0.161	1
RAB11A	0.982882	1.37809	0.626	0.613	1
PMEPA1	0.581738	1.3779	0.224	0.129	1
SRSF10	0.985599	1.3774	0.68	0.548	1
MT-ND5	0.576294	1.3771	0.16	0.161	1
RRP15	0.317311	1.37621	0.421	0.226	1
SV2A	0.254928	1.37409	0.653	0.581	1
ARHGDIA	0.70736	1.37249	0.208	0.129	1
PABPC1L	0.196138	1.37005	0.346	0.129	1
B3GALT2	0.534153	1.36733	0.306	0.129	1
UQCRC1	0.46612	1.36599	0.315	0.194	1
MDH1	0.20433	1.36326	0.593	0.355	1
HEXD	0.328418	1.36241	0.396	0.194	1
ZBBX	0.733734	1.36231	0.303	0.161	1
ARPC2	0.701827	1.3612	0.602	0.484	1
BRINP2	0.486195	1.36093	0.321	0.258	1
MYRFL	0.334596	1.36048	0.415	0.161	1
CDH9	0.998204	1.35849	0.832	0.806	1
ATP6AP1	0.422531	1.35777	0.236	0.129	1
PIP4K2A	0.406181	1.3577	0.417	0.355	1
RAC1	0.287021	1.35757	0.415	0.29	1
PPP1R12C	0.385303	1.35611	0.382	0.226	1
PIGX	0.477692	1.35579	0.328	0.194	1
DDX55	0.416176	1.35216	0.398	0.29	1
SYNE2	0.662848	1.34882	0.301	0.161	1
BORCS7	0.439431	1.34851	0.288	0.129	1
TMUB2	0.361641	1.34719	0.313	0.161	1
FABP3	0.589588	1.34451	0.229	0.129	1
TMPRSS9	0.690356	1.34419	0.259	0.161	1
MKRN2OS	0.47866	1.34408	0.293	0.129	1
MAT2A	0.388979	1.34367	0.502	0.387	1
UCHL1	0.195871	1.34283	0.752	0.581	1
DTX3	0.382205	1.34226	0.364	0.129	1
EIF3L	0.893713	1.34133	0.386	0.194	1
SQLE	0.62686	1.34016	0.365	0.226	1
CHRNA7	0.642854	1.33585	0.436	0.355	1
ACVR1	0.401575	1.3358	0.36	0.194	1
POLR2J3	0.133082	1.33561	0.769	0.613	1
KSR1	0.143153	1.33427	0.496	0.194	1
UCHL5	0.416464	1.33399	0.472	0.258	1
CD163L1	0.773679	1.33253	0.379	0.258	1
DNAL1	0.375428	1.32999	0.377	0.194	1
P4HTM	0.722262	1.32891	0.555	0.355	1
HMGN1	0.168282	1.32761	0.554	0.323	1
PPP2R3C	0.347288	1.32668	0.392	0.194	1
NOSIP	0.45578	1.32417	0.256	0.129	1
FCHO1	0.899272	1.3238	0.585	0.484	1
SLC31A1	0.411796	1.32106	0.303	0.129	1
UQCC2	0.996165	1.32086	0.396	0.226	1
GSTK1	0.29066	1.3201	0.365	0.161	1
RPSA	0.561436	1.31849	0.267	0.129	1
DMAP1	0.436362	1.31698	0.274	0.161	1
ZNF439	0.192802	1.31697	0.532	0.323	1
B3GALNT1	0.366587	1.3156	0.371	0.194	1
CHAMP1	0.79298	1.31484	0.272	0.129	1
WDR6	0.752016	1.31454	0.464	0.355	1
POMGNT1	0.804042	1.30918	0.451	0.355	1
ARL4C	0.757467	1.30653	0.311	0.194	1
FAM118B	0.439001	1.30562	0.297	0.129	1
CDC42SE1	0.880746	1.30318	0.448	0.355	1
BEX2	0.917831	1.29919	0.432	0.258	1
SLC7A6OS	0.281992	1.29379	0.426	0.258	1
CDAN1	0.485844	1.29248	0.223	0.129	1
PCBP4	0.403756	1.29141	0.323	0.161	1
CPVL	0.286989	1.28917	0.515	0.29	1
CEMIP2	0.571744	1.28911	0.27	0.129	1
JPT1	0.440848	1.28861	0.346	0.161	1
ARHGEF2	0.259876	1.28706	0.475	0.355	1
RELL2	0.394028	1.28673	0.341	0.194	1
ZNF571	0.367199	1.28671	0.266	0.161	1
FN1	0.59011	1.28641	0.343	0.226	1
MRPS31	0.220061	1.28509	0.493	0.355	1
UNC13C	0.103739	1.28446	0.52	0.29	1
CFAP97	0.301578	1.2842	0.345	0.194	1
RAP1GAP	0.28907	1.28365	0.858	0.742	1
DENND2A	0.594938	1.28354	0.284	0.161	1
PSMD7	0.874799	1.2833	0.349	0.161	1
ESRRB	0.314409	1.2831	0.26	0.194	1
MUS81	0.285474	1.28236	0.267	0.129	1
SURF6	0.639548	1.28164	0.225	0.129	1
UBE2QL1	0.39673	1.27861	0.41	0.323	1
B4GALNT1	0.674395	1.27717	0.359	0.161	1
SLC8B1	0.328413	1.27622	0.466	0.355	1
SIRT5	0.276229	1.2753	0.438	0.226	1
RBM25	0.689541	1.27493	0.929	0.935	1
CREG2	0.184028	1.27479	0.271	0.194	1
EIF1AX	0.68536	1.27174	0.28	0.161	1
FAM227B	0.568533	1.27137	0.371	0.226	1
KIF21B	0.987215	1.2675	0.528	0.29	1
PHLDB1	0.421355	1.26705	0.298	0.194	1
DUOX1	0.98626	1.26604	0.382	0.258	1
GPATCH4	0.566752	1.26047	0.256	0.161	1
PRPF38B	0.448227	1.25925	0.476	0.355	1
AGBL5	0.957955	1.25751	0.388	0.258	1
MT-ND2	0.0855665	1.25409	0.235	0.387	1
STAG3	0.309368	1.25115	0.455	0.258	1
RTL1	0.366103	1.25019	0.299	0.194	1
BICC1	0.420449	1.24807	0.25	0.161	1
CORO6	0.52294	1.24682	0.724	0.581	1
ZBTB25	0.359347	1.24664	0.354	0.194	1
ZHX1	0.448349	1.2444	0.297	0.161	1
SHB	0.488099	1.2434	0.421	0.323	1
ZNF675	0.59253	1.24333	0.569	0.452	1
NFIX	0.623654	1.24294	0.713	0.581	1
CCDC12	0.974446	1.24249	0.402	0.226	1
SLC37A3	0.536674	1.24178	0.673	0.548	1
CRAMP1	0.302995	1.23841	0.439	0.258	1
SGF29	0.361963	1.23799	0.366	0.226	1
FOXRED1	0.604619	1.23628	0.546	0.355	1
PSMD9	0.422559	1.23586	0.332	0.161	1
DDX49	0.537793	1.23565	0.265	0.129	1
BRINP3	0.410967	1.23402	0.611	0.452	1
PSMA7	0.606293	1.23261	0.258	0.194	1
HMGCS1	0.262651	1.23012	0.524	0.29	1
ADAM19	0.912771	1.22968	0.396	0.258	1
XPOT	1	1.22964	0.489	0.355	1
METTL8	0.8136	1.22729	0.354	0.161	1
PABPC4	0.511119	1.22653	0.261	0.129	1
SEC62	1	1.22433	0.646	0.419	1
EEF1A2	0.412213	1.2243	0.457	0.29	1
SYNM	0.392942	1.22266	0.299	0.129	1
ABHD5	0.683391	1.2226	0.333	0.226	1
TGOLN2	0.766934	1.22227	0.353	0.161	1
HNMT	0.788636	1.21864	0.284	0.194	1
ZNF565	0.496965	1.21818	0.606	0.387	1
SLC6A6	0.839882	1.2165	0.471	0.323	1
OLFM1	0.69754	1.21624	0.577	0.452	1
ATP1B1	0.657036	1.21603	0.768	0.613	1
LRRC47	0.425498	1.21392	0.226	0.129	1
SKIL	0.577043	1.21372	0.509	0.355	1
DIMT1	0.352673	1.21273	0.357	0.194	1
ST6GALNAC3	0.789713	1.21245	0.708	0.71	1
TRIB2	0.429931	1.21038	0.328	0.161	1
ZNF514	0.422211	1.20978	0.275	0.129	1
TIAL1	0.196053	1.20903	0.585	0.452	1
LHFPL6	0.308053	1.20804	0.211	0.129	1
ZNF286A	0.18985	1.20771	0.479	0.258	1
CAMK2N1	0.680865	1.20745	0.545	0.355	1
ACADVL	0.686399	1.20651	0.491	0.387	1
PTMS	0.736777	1.20405	0.34	0.29	1
FANCM	0.643021	1.20167	0.333	0.226	1
C11orf65	0.556431	1.20089	0.268	0.161	1
SMG9	0.844997	1.19989	0.351	0.226	1
THAP12	0.396545	1.19704	0.317	0.161	1
NIPSNAP1	0.550477	1.1958	0.523	0.355	1
PIH1D1	0.502248	1.19559	0.252	0.129	1
STK32B	0.208619	1.19439	0.391	0.323	1
SUPV3L1	0.289796	1.19427	0.466	0.355	1
BAZ1A	0.416865	1.19425	0.315	0.226	1
PDIA2	0.422879	1.19376	0.377	0.194	1
NXNL2	0.415874	1.19358	0.226	0.129	1
PDZD2	0.70024	1.1904	0.767	0.677	1
POU2F2	0.701157	1.19029	0.586	0.387	1
AAMP	0.511925	1.19028	0.257	0.129	1
PPARGC1A	0.286713	1.1898	0.427	0.194	1
NRG1	0.781049	1.18909	0.812	0.613	1
SLC25A25	0.422869	1.18816	0.337	0.161	1
ZNF84	0.603027	1.18721	0.579	0.419	1
COPS8	0.946936	1.18647	0.326	0.161	1
CCDC28A	0.735087	1.18461	0.353	0.194	1
ELAVL2	1	1.18431	0.401	0.258	1
RPL6	0.885736	1.18312	0.312	0.129	1
FASTKD2	0.954215	1.18289	0.558	0.516	1
CNTNAP1	0.272909	1.18184	0.553	0.419	1
TMEM167A	0.440209	1.18066	0.269	0.129	1
SYNGR3	0.563777	1.17922	0.287	0.226	1
ITGA9	1	1.178	0.643	0.355	1
THRA	0.349307	1.17589	0.488	0.419	1
PHC1	0.808303	1.1749	0.501	0.323	1
SAMM50	0.432472	1.17404	0.27	0.129	1
ULK1	0.746563	1.17184	0.468	0.323	1
CYB5R3	0.721703	1.17105	0.347	0.194	1
NECAP2	0.425208	1.16878	0.271	0.129	1
WNT10B	0.539542	1.16572	0.302	0.258	1
BNIP2	0.424028	1.16571	0.262	0.161	1
TRIR	0.477939	1.16496	0.269	0.129	1
SLC17A7	0.861127	1.16449	0.723	0.581	1
ATF7IP	0.948555	1.16392	0.684	0.645	1
CTNNA1	0.82076	1.16328	0.386	0.258	1
NUBP1	1	1.16008	0.351	0.194	1
DGKG	0.288757	1.15942	0.605	0.484	1
IVNS1ABP	0.38261	1.1581	0.374	0.258	1
ESR2	0.621467	1.15746	0.352	0.258	1
PI4K2B	0.683471	1.15723	0.242	0.129	1
ZNF583	0.212081	1.15649	0.446	0.226	1
GUK1	0.639753	1.1492	0.252	0.161	1
MIS18BP1	0.432243	1.14914	0.301	0.129	1
PTGES2	0.8876	1.1489	0.354	0.161	1
C12orf40	0.507474	1.14795	0.257	0.194	1
TMPRSS11A	0.557606	1.14735	0.207	0.129	1
GLT8D1	0.872491	1.14661	0.37	0.226	1
UBE2J2	0.685237	1.14625	0.324	0.194	1
RER1	0.425867	1.14569	0.343	0.161	1
PLXNB2	0.500049	1.14536	0.264	0.194	1
FLNA	0.531781	1.1447	0.2	0.129	1
RHBDL1	0.723625	1.1441	0.349	0.258	1
RALGDS	0.610748	1.14399	0.703	0.677	1
TMC7	0.439298	1.14385	0.25	0.161	1
C9orf85	0.705204	1.14196	0.545	0.387	1
LRIF1	0.771064	1.14192	0.272	0.129	1
CHCHD10	0.70824	1.13891	0.405	0.258	1
TBC1D16	0.339169	1.13715	0.334	0.194	1
SMARCD1	0.939517	1.13655	0.322	0.161	1
SERINC3	0.83856	1.13504	0.5	0.419	1
POLR2E	0.695808	1.13423	0.299	0.161	1
PDCD5	0.429571	1.13399	0.415	0.323	1
MUC6	0.910752	1.13353	0.258	0.129	1
ATP11A	0.189564	1.13277	0.524	0.323	1
TRAPPC13	0.970711	1.13276	0.555	0.452	1
SNUPN	0.937688	1.13141	0.33	0.194	1
DCHS1	0.303475	1.13136	0.3	0.194	1
PCCB	0.259593	1.13117	0.447	0.258	1
MCOLN1	0.444102	1.13019	0.27	0.161	1
ITGAV	0.60664	1.12974	0.26	0.194	1
ZFP30	0.652286	1.12938	0.53	0.484	1
STAU1	0.677934	1.12834	0.528	0.419	1
MELTF	0.746162	1.1279	0.317	0.226	1
COX16	0.743556	1.12632	0.415	0.226	1
RNF20	0.415353	1.12497	0.345	0.258	1
CCDC65	0.13879	1.12472	0.505	0.323	1
VPS16	0.743853	1.1247	0.234	0.129	1
BCAT2	0.919642	1.12435	0.438	0.29	1
JUND	0.402809	1.12195	0.254	0.258	1
HAUS6	0.58156	1.12183	0.272	0.226	1
MLF2	0.844854	1.11575	0.374	0.226	1
GAS2L1	0.479534	1.11566	0.221	0.129	1
STK32C	0.348944	1.11525	0.356	0.258	1
PHYHIP	0.414385	1.11485	0.317	0.161	1
SF3B2	0.314087	1.11424	0.395	0.226	1
TMED4	0.33193	1.11357	0.37	0.194	1
UBOX5	0.564479	1.11342	0.251	0.161	1
PCP4	0.920423	1.11251	0.58	0.484	1
PCDH11X	0.817579	1.11234	0.673	0.516	1
PPP2R3A	0.0786671	1.11183	0.723	0.645	1
CRTAC1	0.0652215	1.11102	0.681	0.581	1
MAP9	0.717567	1.1108	0.573	0.516	1
DYNLT1	0.715255	1.10952	0.361	0.226	1
ENY2	0.351713	1.10874	0.361	0.226	1
AKAP10	1	1.10851	0.613	0.548	1
HSPA4	0.793007	1.10815	0.499	0.387	1
ALAD	0.331185	1.10813	0.329	0.129	1
RNFT1	0.744442	1.10776	0.341	0.194	1
TNFSF13B	0.336803	1.10758	0.26	0.129	1
IFNGR2	0.585159	1.1073	0.557	0.484	1
KIF1C	0.64653	1.10656	0.36	0.323	1
RPP30	0.729502	1.10523	0.301	0.194	1
DDX21	0.727767	1.10309	0.368	0.258	1
ENC1	0.714571	1.10164	0.444	0.387	1
PODXL2	0.550768	1.10059	0.589	0.452	1
STT3B	0.776617	1.10002	0.501	0.419	1
VARS2	0.435108	1.09942	0.267	0.194	1
QTRT1	0.566832	1.09861	0.653	0.581	1
MED23	1	1.09764	0.668	0.548	1
NRGN	0.703164	1.09763	0.725	0.581	1
HELQ	0.393356	1.09654	0.307	0.194	1
TMEM39B	0.316987	1.09639	0.362	0.226	1
IP6K2	0.859766	1.09545	0.535	0.355	1
C3orf33	0.886373	1.0941	0.337	0.194	1
SRSF3	0.407098	1.09393	0.289	0.161	1
ESRRA	0.615358	1.09188	0.312	0.226	1
GPR61	0.546925	1.0914	0.233	0.129	1
CPT1C	0.485118	1.0908	0.592	0.516	1
DNAH14	0.453222	1.09017	0.346	0.29	1
SPCS1	0.392577	1.08801	0.252	0.161	1
BIN1	0.734534	1.08747	0.661	0.581	1
RNF31	0.74313	1.08727	0.261	0.161	1
GRIK3	0.340958	1.08709	0.875	0.806	1
INTS7	0.286771	1.08706	0.437	0.355	1
MITD1	0.392441	1.08676	0.296	0.194	1
CXXC5	0.564925	1.08659	0.234	0.129	1
LRRC39	0.550199	1.08332	0.303	0.226	1
ZNF692	0.356356	1.08299	0.371	0.258	1
PDE4C	0.372156	1.08194	0.349	0.258	1
ACTR10	0.825328	1.08147	0.685	0.581	1
RCN2	0.729701	1.08113	0.59	0.548	1
BEAN1	0.946297	1.08104	0.344	0.194	1
TIPRL	0.628773	1.08099	0.571	0.452	1
ZEB2	0.558302	1.08042	0.482	0.355	1
ATMIN	0.651001	1.07979	0.268	0.194	1
REX1BD	0.914703	1.07954	0.33	0.194	1
TSEN54	0.371957	1.07939	0.371	0.226	1
THSD4	0.520337	1.07772	0.297	0.129	1
DALRD3	0.781784	1.07759	0.279	0.161	1
VASH1	0.665172	1.07611	0.564	0.581	1
SYT6	0.597975	1.07522	0.303	0.258	1
PLCXD1	0.482027	1.07483	0.27	0.226	1
FLII	0.651365	1.07478	0.227	0.129	1
SREK1	0.179194	1.07438	0.735	0.645	1
PDC	0.565152	1.07386	0.238	0.129	1
KLHL1	0.306317	1.07357	0.406	0.323	1
MFSD12	0.741908	1.07345	0.263	0.129	1
AQP11	0.619377	1.07324	0.235	0.129	1
PPP2R5A	0.400297	1.07294	0.329	0.194	1
ADCY1	0.115979	1.07174	0.835	0.774	1
CMYA5	0.55378	1.07118	0.264	0.29	1
TMEM184C	0.646771	1.07096	0.396	0.258	1
ZCCHC9	0.480758	1.07085	0.271	0.129	1
CEP97	0.664383	1.07051	0.495	0.355	1
AKR1E2	0.407254	1.06911	0.308	0.194	1
MATK	0.368139	1.06905	0.338	0.194	1
USP6NL	1	1.06891	0.73	0.613	1
C1orf35	0.433423	1.06689	0.325	0.161	1
EEF2	0.594764	1.06431	0.218	0.161	1
PABPC1	1	1.06426	0.753	0.677	1
PPEF1	0.48491	1.0627	0.213	0.129	1
ABCA2	0.773063	1.06037	0.459	0.419	1
CIAPIN1	0.750761	1.05993	0.33	0.226	1
RPL5	0.0938321	1.05942	0.464	0.226	1
PSMD11	0.567158	1.05825	0.611	0.516	1
SH2B3	0.584876	1.05643	0.269	0.161	1
KLHL13	0.329359	1.05617	0.335	0.129	1
ZCCHC10	0.716322	1.0557	0.361	0.258	1
ANO4	0.0282148	1.0553	0.857	0.774	1
EIF2S3	0.671641	1.05371	0.365	0.29	1
PTK7	0.266011	1.05339	0.536	0.452	1
TRIM46	0.747443	1.05306	0.454	0.387	1
HTR4	0.342538	1.0529	0.452	0.226	1
RASGEF1B	0.354233	1.05028	0.274	0.161	1
TPRKB	0.41058	1.05004	0.257	0.129	1
THBS4	0.501343	1.04962	0.274	0.194	1
SRSF2	0.836726	1.04883	0.444	0.323	1
E2F4	0.505646	1.04573	0.253	0.129	1
TTYH1	0.89504	1.04553	0.34	0.226	1
UROS	0.709679	1.04551	0.393	0.258	1
NDST2	0.374639	1.0455	0.231	0.129	1
LMNA	0.758423	1.04411	0.353	0.194	1
SERP1	0.635242	1.04365	0.562	0.323	1
SIAH1	0.522723	1.04355	0.25	0.129	1
MKRN1	0.69553	1.04326	0.404	0.323	1
WWC1	0.977956	1.04324	0.557	0.355	1
NCBP2	0.661263	1.04291	0.291	0.194	1
YJEFN3	0.32089	1.04241	0.335	0.129	1
GTPBP4	0.488137	1.04214	0.271	0.129	1
MFN2	0.474774	1.04195	0.368	0.226	1
MRI1	0.221	1.04067	0.474	0.29	1
DNAJC18	0.796417	1.04049	0.467	0.323	1
CCDC88B	0.490625	1.04039	0.351	0.29	1
CHSY1	0.415869	1.0398	0.344	0.194	1
TMEM67	0.954856	1.03957	0.553	0.484	1
CYB5R1	0.820158	1.03662	0.285	0.129	1
UFD1	0.487417	1.03653	0.255	0.161	1
WDR82	0.610016	1.03637	0.323	0.258	1
PLXNA3	0.452949	1.03481	0.249	0.194	1
C10orf88	0.816765	1.03367	0.326	0.161	1
DBT	0.258133	1.0321	0.44	0.355	1
ZNF714	0.244465	1.0309	0.465	0.355	1
NUMA1	0.941993	1.02802	0.632	0.548	1
PRNP	0.736457	1.02627	0.361	0.29	1
ARHGEF10	0.251249	1.02603	0.492	0.419	1
RAB18	0.608416	1.02505	0.524	0.387	1
PIGC	0.483464	1.02425	0.351	0.226	1
AASDH	0.776401	1.02343	0.459	0.355	1
ARGLU1	0.728428	1.02341	0.916	0.839	1
TDG	0.178159	1.0226	0.552	0.452	1
ERMARD	0.345659	1.0209	0.338	0.194	1
NAMPT	0.484949	1.02066	0.368	0.258	1
CHD4	0.528803	1.02031	0.419	0.419	1
FN3KRP	0.503183	1.01973	0.228	0.129	1
METAP2	0.704314	1.01966	0.538	0.484	1
ENTR1	1	1.01882	0.459	0.323	1
USP16	0.643925	1.01777	0.304	0.194	1
FAAH	0.439554	1.01716	0.289	0.161	1
TMEM155	0.102436	1.01674	0.465	0.29	1
RAB26	0.927677	1.01536	0.757	0.742	1
FBXL3	0.385844	1.01449	0.33	0.194	1
CAPN15	0.526913	1.01439	0.202	0.161	1
UPF1	0.432423	1.01433	0.25	0.161	1
GDPD5	0.778852	1.01386	0.227	0.161	1
NEK4	0.259772	1.01353	0.488	0.387	1
SEZ6	0.285258	1.01348	0.627	0.548	1
ACSL3	0.262293	1.01238	0.62	0.484	1
GORASP1	0.495497	1.01231	0.236	0.129	1
RHBDL2	0.429108	1.01195	0.397	0.323	1
ADGRB1	0.548847	1.01134	0.462	0.452	1
SLC25A39	0.840366	1.01111	0.296	0.161	1
UBE3A	0.856236	1.01098	0.845	0.871	1
BBS5	0.940547	1.01037	0.567	0.452	1
AIFM1	0.500984	1.00933	0.215	0.129	1
GNPTG	0.914596	1.00893	0.509	0.387	1
C4orf19	0.272402	1.00676	0.287	0.194	1
SCRN3	0.733662	1.00558	0.442	0.355	1
PTPN21	0.528454	1.00443	0.277	0.161	1
EIF3J	0.715669	1.00291	0.468	0.419	1
RHOA	0.312428	1.00269	0.407	0.323	1
DAZAP1	0.79667	1.00182	0.38	0.226	1
FBXO44	0.232797	1.00086	0.487	0.258	1
UGCG	0.620768	1.00072	0.477	0.355	1
LTBP4	0.89966	1.00051	0.49	0.387	1
ZNF302	0.427194	0.999472	0.548	0.355	1
SLC35B3	0.402048	0.998899	0.327	0.226	1
C8orf76	0.706306	0.99843	0.246	0.129	1
OTUD4	0.593506	0.998269	0.477	0.29	1
SF3B1	0.459087	0.998012	0.772	0.742	1
ANO6	0.462891	0.997659	0.396	0.29	1
SLC29A4	0.28241	0.997606	0.359	0.161	1
PDCD7	0.305391	0.996593	0.626	0.613	1
RASAL1	0.294046	0.996352	0.576	0.581	1
OSBPL3	0.439904	0.996192	0.507	0.387	1
FAM234B	0.336253	0.995932	0.32	0.161	1
HSPH1	0.64589	0.994985	0.492	0.387	1
FEM1B	0.445729	0.994414	0.275	0.194	1
ST8SIA3	0.75621	0.993528	0.439	0.355	1
OBSL1	0.410215	0.993462	0.269	0.129	1
TTC9C	0.397825	0.992777	0.334	0.226	1
PIPOX	0.722675	0.992624	0.236	0.129	1
ZNF350	0.360019	0.992588	0.243	0.129	1
GALT	0.404578	0.992541	0.354	0.258	1
SLC33A1	0.356222	0.992197	0.379	0.258	1
CADPS2	0.643436	0.991159	0.244	0.161	1
PLD5	0.662377	0.989363	0.479	0.387	1
POLN	0.557017	0.989201	0.222	0.129	1
AP4B1	0.318507	0.988675	0.393	0.226	1
MIB2	0.315382	0.987999	0.498	0.387	1
PGM3	0.254482	0.987422	0.472	0.323	1
TOP3A	0.172423	0.986849	0.553	0.452	1
PPIL4	0.612255	0.986762	0.521	0.355	1
SLC22A4	0.509255	0.984625	0.308	0.258	1
UBE2J1	0.91654	0.984221	0.385	0.258	1
ADGRV1	0.465722	0.984152	0.596	0.387	1
LYPLA1	0.8029	0.983763	0.367	0.226	1
TOR1AIP2	0.238287	0.98321	0.534	0.419	1
DNAH10	0.575595	0.983159	0.227	0.129	1
RUNDC3A	0.691216	0.983037	0.386	0.323	1
MAP1LC3A	0.799034	0.982655	0.657	0.71	1
ZNF561	0.848784	0.982583	0.308	0.161	1
SYT5	0.251578	0.982071	0.528	0.387	1
TTC23L	0.638801	0.98174	0.399	0.323	1
BEX4	0.747768	0.98142	0.427	0.387	1
CACHD1	0.987158	0.981336	0.439	0.194	1
SHPK	0.739822	0.980785	0.294	0.194	1
ETFDH	0.862348	0.980187	0.673	0.613	1
ZNF440	0.359504	0.979288	0.356	0.194	1
GTF2IRD2	0.322426	0.977702	0.215	0.129	1
SLC45A1	0.416303	0.977204	0.295	0.129	1
ZNF444	0.556902	0.974649	0.264	0.129	1
ACVR2A	0.314463	0.974475	0.725	0.645	1
MFSD13A	0.328408	0.974103	0.35	0.258	1
WDR3	0.43644	0.972437	0.282	0.161	1
ZNF490	0.748295	0.972184	0.41	0.29	1
TIMMDC1	0.476942	0.971539	0.283	0.161	1
PCED1B	0.437456	0.971031	0.568	0.419	1
SGTB	0.373393	0.970853	0.396	0.29	1
FAM200B	0.860244	0.970569	0.346	0.194	1
TADA3	0.777322	0.969466	0.244	0.129	1
DHDDS	0.636957	0.969334	0.629	0.613	1
CXXC4	0.183608	0.969229	0.635	0.613	1
POLR3B	0.759419	0.969164	0.426	0.355	1
RBM3	0.466698	0.968834	0.318	0.226	1
ZNF766	0.249011	0.968811	0.314	0.161	1
PLXDC1	0.449976	0.968689	0.295	0.161	1
EIF2B1	0.374315	0.968644	0.37	0.29	1
TCHP	0.351338	0.967732	0.569	0.387	1
TRIM69	0.388874	0.967695	0.435	0.323	1
MICALL2	0.247336	0.965931	0.367	0.258	1
VTI1B	0.824277	0.965347	0.364	0.258	1
DYNC1I2	0.95147	0.964961	0.809	0.71	1
KLF7	0.33202	0.963721	0.488	0.452	1
PGD	0.52734	0.963361	0.307	0.194	1
PRPF39	0.940879	0.962553	0.571	0.484	1
KIF13B	0.688675	0.962501	0.343	0.323	1
HELLS	0.703051	0.961935	0.235	0.129	1
INTS6	0.803396	0.960876	0.605	0.581	1
TOPBP1	0.799799	0.960614	0.424	0.355	1
CSTF3	0.549739	0.959936	0.73	0.645	1
GNG10	0.424901	0.95949	0.232	0.161	1
DRP2	0.684652	0.959006	0.498	0.484	1
NRP2	0.558549	0.958887	0.346	0.258	1
IGSF10	0.452577	0.958669	0.296	0.323	1
CLTCL1	0.721354	0.958061	0.302	0.29	1
UPF3A	0.724838	0.95746	0.867	0.871	1
CCNT2	0.523489	0.957424	0.716	0.516	1
TSTD3	0.325474	0.956727	0.473	0.419	1
VDAC2	0.494152	0.956375	0.258	0.161	1
TAB3	0.42831	0.956331	0.288	0.194	1
HIKESHI	0.39322	0.956123	0.337	0.194	1
INKA2	0.518184	0.955884	0.245	0.194	1
NDUFA13	0.407298	0.955003	0.211	0.129	1
CARHSP1	0.425771	0.954852	0.294	0.129	1
TRIM11	0.549265	0.954571	0.231	0.161	1
LRRIQ1	0.725938	0.954094	0.171	0.129	1
CCDC125	0.391332	0.954071	0.422	0.258	1
UPP2	0.269255	0.953622	0.692	0.548	1
SCN2B	0.709498	0.952404	0.291	0.226	1
STAT2	1	0.951742	0.549	0.452	1
AGBL3	0.129242	0.951352	0.551	0.387	1
NSMF	0.61606	0.951179	0.652	0.645	1
ING4	0.644985	0.951084	0.405	0.29	1
CHD3	0.803032	0.949332	0.709	0.806	1
PHF1	0.509489	0.947848	0.285	0.194	1
NUP210L	0.546732	0.947346	0.214	0.161	1
C20orf203	0.461643	0.946346	0.373	0.29	1
FMNL1	0.685214	0.946309	0.259	0.161	1
HNRNPA0	0.64979	0.946235	0.237	0.161	1
NEIL1	1	0.946173	0.629	0.613	1
SREBF1	0.438159	0.945367	0.415	0.323	1
ACSL6	0.993582	0.945331	0.731	0.677	1
SPACA6	0.538881	0.945239	0.331	0.258	1
RHEB	0.361282	0.945019	0.482	0.419	1
SYT11	0.80929	0.944431	0.623	0.484	1
METTL2A	0.564645	0.943745	0.249	0.161	1
DCAF16	0.365535	0.942483	0.324	0.194	1
TMEM259	1	0.942121	0.573	0.355	1
UFL1	0.326798	0.942034	0.448	0.355	1
FBXW2	0.250961	0.942002	0.511	0.387	1
LDHB	0.392317	0.941889	0.273	0.226	1
SETD6	0.503876	0.941491	0.225	0.161	1
WASHC5	0.725896	0.941257	0.516	0.484	1
GAK	0.885309	0.940079	0.581	0.484	1
PDCD2	0.393186	0.938923	0.312	0.194	1
WDR46	0.819103	0.938335	0.173	0.129	1
TRAF3IP2	0.493175	0.937171	0.316	0.226	1
MBD1	0.372374	0.936976	0.362	0.258	1
STX3	0.792497	0.936795	0.466	0.387	1
AMDHD2	0.659301	0.93637	0.23	0.161	1
NOC3L	0.618616	0.936107	0.251	0.161	1
EEF1D	0.656634	0.935932	0.354	0.29	1
AMPD2	0.566688	0.934635	0.304	0.226	1
BMPR1A	0.537966	0.933943	0.689	0.613	1
ZNF429	1	0.933055	0.446	0.323	1
NPTX1	0.417244	0.931357	0.686	0.548	1
IARS2	0.783643	0.930736	0.413	0.355	1
ZNF140	0.661082	0.930086	0.335	0.258	1
NOP56	0.413195	0.929321	0.498	0.419	1
COL6A1	0.304527	0.929207	0.533	0.387	1
MTSS2	0.490083	0.928978	0.354	0.323	1
LYPD1	0.363196	0.928717	0.246	0.194	1
SS18	0.381865	0.927162	0.373	0.29	1
SLX4	0.844705	0.926485	0.244	0.161	1
DDX6	0.551193	0.925956	0.615	0.516	1
SLC38A2	0.485765	0.925848	0.317	0.226	1
ZNF883	0.143769	0.925764	0.542	0.355	1
SSBP4	1	0.925574	0.638	0.452	1
GFM2	0.275232	0.925461	0.477	0.323	1
CA11	1	0.924421	0.503	0.323	1
COTL1	0.565344	0.923822	0.258	0.194	1
NONO	0.690814	0.923786	0.317	0.194	1
METTL9	0.347063	0.92302	0.428	0.323	1
CSE1L	0.225523	0.922709	0.505	0.419	1
DDX50	0.129949	0.922357	0.629	0.516	1
EPM2A	0.188981	0.920259	0.515	0.323	1
D2HGDH	0.459788	0.919969	0.296	0.194	1
ENOX2	0.690828	0.919326	0.309	0.194	1
CHMP1A	0.863702	0.916987	0.251	0.129	1
LIPA	0.43106	0.91671	0.428	0.226	1
PDHA1	0.443068	0.916273	0.408	0.323	1
SRA1	0.305767	0.915942	0.384	0.258	1
SPDYE5	0.339644	0.915683	0.312	0.194	1
ZMAT3	0.646241	0.915476	0.386	0.355	1
RPS6KA4	0.627314	0.915361	0.275	0.194	1
EID1	0.202224	0.915346	0.213	0.129	1
RBPJ	0.955296	0.915295	0.673	0.645	1
GNPTAB	0.591153	0.914342	0.851	0.806	1
MAPK11	0.637585	0.91376	0.22	0.194	1
SAT1	0.282769	0.913688	0.436	0.29	1
EMID1	0.275592	0.913622	0.515	0.387	1
GTPBP10	0.708664	0.913384	0.461	0.419	1
SRP54	0.664609	0.912317	0.508	0.419	1
MAPK6	0.357057	0.911586	0.457	0.355	1
POLDIP3	0.413735	0.911482	0.249	0.129	1
CAMSAP3	0.348212	0.910645	0.387	0.258	1
SNTA1	0.662451	0.9106	0.44	0.355	1
CHMP4B	0.403676	0.909475	0.292	0.129	1
GRAMD1A	0.422251	0.90939	0.264	0.129	1
CFAP61	0.958652	0.90873	0.363	0.258	1
FIBP	0.641001	0.907773	0.164	0.129	1
FAM171A2	0.456946	0.907678	0.236	0.161	1
DCAF17	0.453007	0.90717	0.343	0.226	1
SFXN4	0.755755	0.906938	0.438	0.419	1
FAM110B	0.540073	0.90612	0.561	0.484	1
TMEM183A	0.642124	0.905351	0.214	0.129	1
RAPGEF3	0.450384	0.904118	0.29	0.226	1
CCS	0.132585	0.90336	0.486	0.258	1
RIPOR2	0.403813	0.903265	0.331	0.258	1
MID1	0.250718	0.903006	0.47	0.387	1
TRIM8	0.50452	0.902844	0.338	0.226	1
ANXA6	0.606913	0.902808	0.558	0.516	1
B4GALT2	0.620371	0.902452	0.185	0.129	1
TYK2	0.442898	0.902188	0.341	0.258	1
FAN1	0.395904	0.901952	0.442	0.323	1
GOT1	0.817808	0.901316	0.459	0.387	1
DUSP26	0.445478	0.901221	0.323	0.194	1
TDP1	0.732981	0.901142	0.308	0.226	1
RBKS	0.895692	0.900793	0.436	0.323	1
PTPRS	0.690027	0.899974	0.918	0.839	1
RPP14	0.335996	0.899346	0.237	0.129	1
HPS5	0.419509	0.898358	0.324	0.226	1
ZFP37	0.214571	0.897347	0.394	0.29	1
ARL14EP	0.702918	0.897311	0.36	0.258	1
CLCN7	0.414691	0.896867	0.383	0.387	1
CRLS1	0.287158	0.896763	0.412	0.323	1
ACAP3	0.165711	0.896326	0.736	0.742	1
SPG21	0.385918	0.896318	0.305	0.161	1
DGKE	0.177126	0.896247	0.719	0.645	1
DDX3X	0.719344	0.896245	0.469	0.323	1
HPCA	0.623845	0.895625	0.241	0.161	1
RPS2	0.31073	0.895258	0.264	0.29	1
ENTPD1	0.632105	0.895078	0.166	0.129	1
LZTS3	0.330627	0.893601	0.57	0.484	1
MARCKS	0.123465	0.892944	0.282	0.194	1
C6orf62	0.473489	0.892497	0.398	0.29	1
POLE	0.451369	0.89177	0.257	0.194	1
FBRS	0.49163	0.891095	0.234	0.161	1
SFMBT1	0.677998	0.890719	0.548	0.484	1
DDX5	0.118974	0.889564	0.844	0.806	1
RFC3	0.0774808	0.887987	0.697	0.677	1
MLLT11	0.429599	0.887826	0.307	0.258	1
IGBP1	0.843976	0.887719	0.374	0.29	1
MPV17L	0.428469	0.887561	0.366	0.258	1
CRBN	0.22096	0.886574	0.594	0.581	1
MAN2B2	0.531088	0.886453	0.257	0.161	1
SOCS2	0.527685	0.886366	0.209	0.129	1
TRIP11	0.278235	0.885711	0.561	0.581	1
VSTM2B	0.767045	0.885695	0.313	0.355	1
TAF1C	0.362973	0.885525	0.337	0.226	1
ZKSCAN5	0.462499	0.885213	0.258	0.161	1
PPP1R3E	0.714468	0.885173	0.382	0.323	1
PARP1	0.337347	0.885058	0.475	0.323	1
RPL7L1	0.382085	0.884686	0.447	0.29	1
BFAR	0.289954	0.884274	0.283	0.161	1
TMEM50B	0.786091	0.883676	0.446	0.387	1
MTMR4	0.88712	0.883484	0.578	0.484	1
DNAJC10	0.192632	0.882466	0.632	0.484	1
ASTE1	0.502103	0.882405	0.249	0.129	1
PELI1	0.402895	0.882169	0.227	0.129	1
MAU2	0.931286	0.881957	0.601	0.581	1
SENP3	0.426454	0.881389	0.216	0.129	1
RBMX	0.496387	0.881172	0.639	0.677	1
CCDC82	0.793102	0.881	0.657	0.548	1
RRP36	0.530951	0.88095	0.295	0.226	1
CD46	0.16135	0.880559	0.731	0.613	1
ATAD5	0.213106	0.880029	0.503	0.387	1
RBBP6	0.302379	0.879013	0.653	0.645	1
DPF2	0.258524	0.878415	0.382	0.226	1
FBXO21	0.231238	0.878341	0.583	0.516	1
TRAPPC2	0.893547	0.877699	0.353	0.29	1
PPP6R1	0.665187	0.877133	0.323	0.258	1
STMN2	0.939118	0.876591	0.659	0.581	1
ARPC5	0.710002	0.876278	0.231	0.129	1
NFE2L1	0.586321	0.875843	0.398	0.29	1
STX6	0.141978	0.875449	0.592	0.419	1
DNAJC2	0.638928	0.874987	0.444	0.29	1
GPC6	0.820169	0.874968	0.695	0.484	1
NXF1	0.385486	0.874325	0.167	0.161	1
CDK10	0.624242	0.873694	0.59	0.581	1
ZFAND6	0.406889	0.873349	0.293	0.194	1
NAP1L1	0.894078	0.873166	0.846	0.774	1
NUP155	0.269524	0.872302	0.341	0.258	1
DBF4	0.811276	0.872065	0.231	0.161	1
USP3	0.35074	0.872044	0.478	0.355	1
ATG4D	0.796312	0.871789	0.29	0.161	1
NACA	0.645576	0.871333	0.195	0.129	1
NDUFA4	0.347995	0.87125	0.151	0.129	1
CELSR2	0.398475	0.870888	0.409	0.29	1
BECN1	0.449218	0.87021	0.304	0.194	1
RBM27	0.671549	0.869437	0.521	0.484	1
CLK2	0.593775	0.86939	0.238	0.161	1
NRN1	0.405129	0.869098	0.422	0.323	1
PKDCC	0.663216	0.867818	0.263	0.194	1
SPATA2L	0.652313	0.867151	0.263	0.161	1
RASGEF1A	0.703945	0.865107	0.415	0.29	1
GCFC2	0.648246	0.864814	0.556	0.419	1
RBMS3	0.174704	0.864593	0.857	0.742	1
GOLGA8B	0.958237	0.86443	0.873	0.806	1
PGP	0.513304	0.864084	0.652	0.581	1
PSMD2	0.712221	0.863303	0.386	0.355	1
DDB2	0.362307	0.862848	0.313	0.258	1
VSIG10	0.468709	0.861665	0.439	0.452	1
KRBOX4	0.686535	0.859476	0.394	0.323	1
TAGLN3	0.249801	0.859397	0.521	0.516	1
UBE2D1	0.555241	0.859318	0.297	0.226	1
SCRG1	0.293194	0.859188	0.191	0.161	1
RACK1	0.728198	0.859125	0.34	0.258	1
EIF3E	0.875971	0.859034	0.464	0.452	1
IFT20	0.376469	0.858766	0.422	0.323	1
ZNF821	0.327281	0.858496	0.715	0.645	1
AMZ2	0.58974	0.858133	0.202	0.129	1
EIF2A	0.87501	0.857065	0.407	0.323	1
BLMH	0.418616	0.856161	0.376	0.29	1
FKBP11	0.542157	0.854514	0.271	0.226	1
RBIS	0.342998	0.85376	0.244	0.129	1
TAB1	0.824353	0.853559	0.381	0.226	1
TDRD5	0.568637	0.853016	0.197	0.129	1
KIF26B	0.684761	0.852754	0.394	0.29	1
RSBN1L	0.945832	0.851829	0.673	0.548	1
OSGEPL1	0.576101	0.8518	0.21	0.129	1
SLC4A3	0.661384	0.851356	0.246	0.226	1
DBF4B	0.850795	0.851352	0.366	0.226	1
CXXC1	0.764731	0.851182	0.168	0.129	1
EPHA10	0.389045	0.851114	0.411	0.387	1
CENPT	0.552171	0.850394	0.38	0.29	1
NRDE2	0.849674	0.850236	0.452	0.387	1
ZNF362	0.270486	0.849497	0.434	0.226	1
CREG1	0.956897	0.849404	0.431	0.29	1
ZMAT1	0.69411	0.849024	0.449	0.484	1
PHF14	0.80304	0.847202	0.879	0.839	1
DOK6	0.810743	0.846906	0.569	0.484	1
RNF213	0.922538	0.846884	0.592	0.581	1
RAB3D	0.858171	0.846868	0.326	0.194	1
MEGF9	0.835957	0.846743	0.662	0.645	1
SORCS1	0.304832	0.845606	0.677	0.484	1
LMBR1L	0.738774	0.845174	0.436	0.419	1
UBE2G2	0.606298	0.844909	0.54	0.419	1
RSPH3	0.690064	0.844195	0.57	0.484	1
PAPPA2	0.600522	0.843828	0.211	0.161	1
IL3RA	0.626801	0.843438	0.424	0.323	1
TRABD	0.8059	0.842929	0.345	0.29	1
IL26	0.511081	0.842781	0.257	0.194	1
MADD	0.255013	0.842722	0.565	0.516	1
CDK9	0.582843	0.842621	0.335	0.355	1
ADAM15	0.318661	0.842009	0.247	0.129	1
RCOR1	0.296475	0.84198	0.457	0.323	1
TFRC	0.300326	0.840996	0.475	0.355	1
CHRM3	0.866614	0.840896	0.439	0.226	1
ARF1	0.508516	0.840645	0.396	0.387	1
JKAMP	0.813176	0.840602	0.432	0.355	1
ATXN7L3B	0.522029	0.840008	0.279	0.226	1
NRIP3	0.332264	0.839854	0.352	0.258	1
KAT8	0.398014	0.839106	0.331	0.226	1
N4BP2	0.763377	0.838957	0.416	0.387	1
TOMM70	1	0.838835	0.529	0.387	1
RCC2	0.599135	0.838767	0.189	0.129	1
GNAZ	0.542478	0.837256	0.243	0.129	1
PPP1CB	0.325441	0.836778	0.528	0.452	1
SHFL	0.655007	0.835943	0.368	0.323	1
GPR180	0.63636	0.83538	0.521	0.452	1
HMGN3	0.412335	0.834893	0.631	0.581	1
ZNF347	0.790856	0.834814	0.281	0.161	1
CKMT1A	0.592885	0.834672	0.281	0.226	1
SSRP1	0.730733	0.834655	0.208	0.161	1
RPS6KB2	0.672264	0.834531	0.203	0.161	1
KLHL42	0.198815	0.834515	0.564	0.484	1
MFAP3	0.741207	0.832633	0.549	0.516	1
C2orf88	0.659549	0.832331	0.431	0.452	1
VAC14	0.383748	0.831893	0.399	0.387	1
FASTKD1	1	0.831784	0.777	0.71	1
INTS2	0.349272	0.831666	0.382	0.258	1
POLR1C	0.369173	0.831468	0.387	0.323	1
ULK3	0.212324	0.831101	0.595	0.419	1
MFAP1	0.832902	0.830789	0.263	0.161	1
SNRPD1	0.850421	0.830586	0.275	0.129	1
P4HB	0.697775	0.82946	0.278	0.194	1
GSG1L	0.314826	0.829256	0.418	0.29	1
VPS4A	0.558913	0.829137	0.324	0.258	1
HNRNPA3	0.925823	0.828574	0.597	0.645	1
HNRNPL	0.852091	0.828241	0.514	0.452	1
SSR2	0.417262	0.828047	0.267	0.129	1
ZBED3	0.646638	0.827338	0.203	0.161	1
CRLF3	0.967638	0.827066	0.678	0.71	1
PYROXD1	0.616304	0.82644	0.25	0.161	1
SGK1	0.565072	0.825334	0.439	0.355	1
BSG	0.679698	0.825051	0.364	0.29	1
ACAT2	0.509024	0.824905	0.334	0.226	1
BTBD8	0.959606	0.824645	0.592	0.484	1
BRD9	0.312518	0.824542	0.414	0.258	1
GRAMD4	0.903604	0.824294	0.517	0.484	1
SMAP2	0.972392	0.823747	0.633	0.548	1
CDCP1	0.581227	0.823742	0.464	0.484	1
SLC16A2	0.572135	0.823711	0.547	0.516	1
AUP1	0.586208	0.82284	0.215	0.129	1
FBLIM1	0.324001	0.822715	0.389	0.29	1
AKIP1	0.788803	0.822468	0.257	0.161	1
[truncated: 8,106 more rows]

## Sheet: L5_IT
	p_val	avg_log2FC	pct.1	pct.2	p_val_adj
[truncated: 9,671 more rows]

[truncated: 13 more sheets: L6_CT, L6_IT_Car3, L6_IT, L6b, Lamp5, Micro-PVM, Oligo, OPC, Pvalb, Sncg, Sst, Vip, VLMC]
