# Supplementary material for: Cell-type-informed genotyping of mosaic focal epilepsies reveals cell-autonomous and non-cell-autonomous disease-associated transcriptional programs
Source: Proc Natl Acad Sci U S A. 2025 Jul 17;122(29):e2509622122. doi: 10.1073/pnas.2509622122 (PMC12305027; doi:10.1073/pnas.2509622122)
Supplement: Supplementary file 9 — Dataset S08 (XLSX) [file pnas.2509622122.sd08.xlsx]

## Sheet: cellchat_net_up
Dataset S8. CellChat pathway analysis case versus control.
source	target	ligand	receptor	prob	pval	interaction_name	interaction_name_2	pathway_name	annotation	evidence	datasets	ligand.logFC	ligand.pct.1	ligand.pct.2	ligand.pvalues	receptor.logFC	receptor.pct.1	receptor.pct.2	receptor.pvalues
IN_CGE	Microglia	TGFB1	TGFbR1_R2	7.08743e-09	0	TGFB1_TGFBR1_TGFBR2	TGFB1 - (TGFBR1+TGFBR2)	TGFb	Secreted Signaling	KEGG: hsa04350	case	0.206117	28.9493	20.281	5.91513e-77	0.833529	61.0627	59.4293	0.000743205
Microglia	Microglia	TGFB1	TGFbR1_R2	7.08786e-09	0	TGFB1_TGFBR1_TGFBR2	TGFB1 - (TGFBR1+TGFBR2)	TGFb	Secreted Signaling	KEGG: hsa04350	case	0.451105	47.8474	40.6256	2.69446e-42	0.833529	61.0627	59.4293	0.000743205
IN_MGE	Astro	WNT2B	FZD3_LRP6	1.77154e-09	0	WNT2B_FZD3_LRP6	WNT2B - (FZD3+LRP6)	WNT	Secreted Signaling	KEGG: hsa04310; PMID: 23209147	case	0.0915729	25.2006	21.4809	5.05039e-16	-0.105734	30.6486	39.3433	1.63427e-48
Microglia	Astro	WNT2B	FZD3_LRP6	1.77101e-09	0	WNT2B_FZD3_LRP6	WNT2B - (FZD3+LRP6)	WNT	Secreted Signaling	KEGG: hsa04310; PMID: 23209147	case	0.178746	32.5836	26.8886	1.57721e-19	-0.105734	30.6486	39.3433	1.63427e-48
IN_MGE	DL_ExN	WNT2B	FZD3_LRP6	7.92682e-09	0	WNT2B_FZD3_LRP6	WNT2B - (FZD3+LRP6)	WNT	Secreted Signaling	KEGG: hsa04310; PMID: 23209147	case	0.0915729	25.2006	21.4809	5.05039e-16	-1.50071	64.19	83.3999	2.64004e-191
Microglia	DL_ExN	WNT2B	FZD3_LRP6	7.92446e-09	0	WNT2B_FZD3_LRP6	WNT2B - (FZD3+LRP6)	WNT	Secreted Signaling	KEGG: hsa04310; PMID: 23209147	case	0.178746	32.5836	26.8886	1.57721e-19	-1.50071	64.19	83.3999	2.64004e-191
IN_MGE	IN_CGE	WNT2B	FZD3_LRP6	3.54467e-09	0	WNT2B_FZD3_LRP6	WNT2B - (FZD3+LRP6)	WNT	Secreted Signaling	KEGG: hsa04310; PMID: 23209147	case	0.0915729	25.2006	21.4809	5.05039e-16	-0.133533	53.0303	58.7859	0.000125435
Microglia	IN_CGE	WNT2B	FZD3_LRP6	3.54361e-09	0	WNT2B_FZD3_LRP6	WNT2B - (FZD3+LRP6)	WNT	Secreted Signaling	KEGG: hsa04310; PMID: 23209147	case	0.178746	32.5836	26.8886	1.57721e-19	-0.133533	53.0303	58.7859	0.000125435
IN_MGE	IN_MGE	WNT2B	FZD3_LRP6	7.09186e-09	0	WNT2B_FZD3_LRP6	WNT2B - (FZD3+LRP6)	WNT	Secreted Signaling	KEGG: hsa04310; PMID: 23209147	case	0.0915729	25.2006	21.4809	5.05039e-16	-0.510155	58.0918	72.5553	1.33629e-136
Microglia	IN_MGE	WNT2B	FZD3_LRP6	7.08975e-09	0	WNT2B_FZD3_LRP6	WNT2B - (FZD3+LRP6)	WNT	Secreted Signaling	KEGG: hsa04310; PMID: 23209147	case	0.178746	32.5836	26.8886	1.57721e-19	-0.510155	58.0918	72.5553	1.33629e-136
IN_MGE	UL_ExN	WNT2B	FZD3_LRP6	1.77244e-09	0	WNT2B_FZD3_LRP6	WNT2B - (FZD3+LRP6)	WNT	Secreted Signaling	KEGG: hsa04310; PMID: 23209147	case	0.0915729	25.2006	21.4809	5.05039e-16	-1.76299	42.1454	73.4826	0
Microglia	UL_ExN	WNT2B	FZD3_LRP6	1.77191e-09	0	WNT2B_FZD3_LRP6	WNT2B - (FZD3+LRP6)	WNT	Secreted Signaling	KEGG: hsa04310; PMID: 23209147	case	0.178746	32.5836	26.8886	1.57721e-19	-1.76299	42.1454	73.4826	0
IN_MGE	Endo	WNT2B	FZD4_LRP6	1.77233e-09	0	WNT2B_FZD4_LRP6	WNT2B - (FZD4+LRP6)	WNT	Secreted Signaling	KEGG: hsa04310; PMID: 23209147	case	0.0915729	25.2006	21.4809	5.05039e-16	0.232848	25.3547	17.1178	4.5328e-10
Microglia	Endo	WNT2B	FZD4_LRP6	1.77181e-09	0	WNT2B_FZD4_LRP6	WNT2B - (FZD4+LRP6)	WNT	Secreted Signaling	KEGG: hsa04310; PMID: 23209147	case	0.178746	32.5836	26.8886	1.57721e-19	0.232848	25.3547	17.1178	4.5328e-10
IN_MGE	Endo	WNT2B	FZD6_LRP6	1.77233e-09	0	WNT2B_FZD6_LRP6	WNT2B - (FZD6+LRP6)	WNT	Secreted Signaling	KEGG: hsa04310; PMID: 23209147	case	0.0915729	25.2006	21.4809	5.05039e-16	NA	NA	NA	NA
Microglia	Endo	WNT2B	FZD6_LRP6	1.77181e-09	0	WNT2B_FZD6_LRP6	WNT2B - (FZD6+LRP6)	WNT	Secreted Signaling	KEGG: hsa04310; PMID: 23209147	case	0.178746	32.5836	26.8886	1.57721e-19	NA	NA	NA	NA
IN_MGE	Astro	WNT5B	FZD3	1.77212e-09	0	WNT5B_FZD3	WNT5B - FZD3	ncWNT	Secreted Signaling	KEGG: hsa04310	case	0.258693	29.6181	19.332	4.88701e-111	-0.105734	30.6486	39.3433	1.63427e-48
IN_MGE	DL_ExN	WNT5B	FZD3	8.8614e-09	0	WNT5B_FZD3	WNT5B - FZD3	ncWNT	Secreted Signaling	KEGG: hsa04310	case	0.258693	29.6181	19.332	4.88701e-111	-2.65768	65.7861	92.8413	0
IN_MGE	IN_CGE	WNT5B	FZD3	1.77217e-09	0	WNT5B_FZD3	WNT5B - FZD3	ncWNT	Secreted Signaling	KEGG: hsa04310	case	0.258693	29.6181	19.332	4.88701e-111	-0.391346	48.9743	61.1799	1.07733e-114
IN_MGE	IN_MGE	WNT5B	FZD3	7.08891e-09	0	WNT5B_FZD3	WNT5B - FZD3	ncWNT	Secreted Signaling	KEGG: hsa04310	case	0.258693	29.6181	19.332	4.88701e-111	-0.510155	58.0918	72.5553	1.33629e-136
IN_MGE	UL_ExN	WNT5B	FZD3	1.77202e-09	0	WNT5B_FZD3	WNT5B - FZD3	ncWNT	Secreted Signaling	KEGG: hsa04310	case	0.258693	29.6181	19.332	4.88701e-111	-2.93894	42.7242	83.6786	0
IN_MGE	Endo	WNT5B	FZD4	1.77207e-09	0	WNT5B_FZD4	WNT5B - FZD4	ncWNT	Secreted Signaling	KEGG: hsa04310	case	0.258693	29.6181	19.332	4.88701e-111	0.232848	25.3547	17.1178	4.5328e-10
IN_MGE	Endo	WNT5B	FZD6	1.77207e-09	0	WNT5B_FZD6	WNT5B - FZD6	ncWNT	Secreted Signaling	KEGG: hsa04310	case	0.258693	29.6181	19.332	4.88701e-111	NA	NA	NA	NA
IN_MGE	Oligo/OPC	NRG1	ERBB3	7.08786e-09	0	NRG1_ERBB3	NRG1 - ERBB3	NRG	Secreted Signaling	KEGG: hsa04012	case	2.30856	41.812	19.89	0	0.196846	57.9372	58.2912	1.50734e-14
IN_MGE	IN_CGE	NRG1	ERBB4	5.35133e-07	0	NRG1_ERBB4	NRG1 - ERBB4	NRG	Secreted Signaling	KEGG: hsa04012	case	2.30856	41.812	19.89	0	-1.67414	99.1878	99.9212	5.61336e-15
IN_MGE	IN_MGE	NRG1	ERBB4	2.21495e-07	0	NRG1_ERBB4	NRG1 - ERBB4	NRG	Secreted Signaling	KEGG: hsa04012	case	2.30856	41.812	19.89	0	-36.8655	83.9234	76.8531	1.81711e-21
Endo	IN_CGE	NRG3	ERBB4	1.6054e-06	0	NRG3_ERBB4	NRG3 - ERBB4	NRG	Secreted Signaling	KEGG: hsa04012	case	1.25594	41.373	21.8153	5.73655e-35	-1.67414	99.1878	99.9212	5.61336e-15
Astro	Astro	FGF1	FGFR1	1.77196e-09	0	FGF1_FGFR1	FGF1 - FGFR1	FGF	Secreted Signaling	PMC: 4393358	case	0.0705829	40.4058	43.2871	0.00892482	-0.139697	34.637	44.1079	1.62183e-59
IN_MGE	Astro	FGF1	FGFR1	1.77196e-09	0	FGF1_FGFR1	FGF1 - FGFR1	FGF	Secreted Signaling	PMC: 4393358	case	0.443604	35.4583	34.1486	6.89597e-13	-0.139697	34.637	44.1079	1.62183e-59
Astro	Endo	FGF1	FGFR1	1.77196e-09	0	FGF1_FGFR1	FGF1 - FGFR1	FGF	Secreted Signaling	PMC: 4393358	case	0.0705829	40.4058	43.2871	0.00892482	NA	NA	NA	NA
IN_MGE	Endo	FGF1	FGFR1	1.77196e-09	0	FGF1_FGFR1	FGF1 - FGFR1	FGF	Secreted Signaling	PMC: 4393358	case	0.443604	35.4583	34.1486	6.89597e-13	NA	NA	NA	NA
Astro	IN_MGE	FGF1	FGFR1	1.77196e-09	0	FGF1_FGFR1	FGF1 - FGFR1	FGF	Secreted Signaling	PMC: 4393358	case	0.0705829	40.4058	43.2871	0.00892482	NA	NA	NA	NA
IN_MGE	IN_MGE	FGF1	FGFR1	1.77196e-09	0	FGF1_FGFR1	FGF1 - FGFR1	FGF	Secreted Signaling	PMC: 4393358	case	0.443604	35.4583	34.1486	6.89597e-13	NA	NA	NA	NA
Astro	VLMC	FGF1	FGFR1	1.77196e-09	0	FGF1_FGFR1	FGF1 - FGFR1	FGF	Secreted Signaling	PMC: 4393358	case	0.0705829	40.4058	43.2871	0.00892482	-0.656357	30.4196	51.3321	4.50658e-60
IN_MGE	VLMC	FGF1	FGFR1	1.77196e-09	0	FGF1_FGFR1	FGF1 - FGFR1	FGF	Secreted Signaling	PMC: 4393358	case	0.443604	35.4583	34.1486	6.89597e-13	-0.656357	30.4196	51.3321	4.50658e-60
Astro	Astro	FGF1	FGFR2	1.06318e-08	0	FGF1_FGFR2	FGF1 - FGFR2	FGF	Secreted Signaling	PMC: 4393358	case	0.0705829	40.4058	43.2871	0.00892482	-0.374276	63.876	81.1775	1.3592e-145
IN_MGE	Astro	FGF1	FGFR2	1.06318e-08	0	FGF1_FGFR2	FGF1 - FGFR2	FGF	Secreted Signaling	PMC: 4393358	case	0.443604	35.4583	34.1486	6.89597e-13	-0.374276	63.876	81.1775	1.3592e-145
Astro	Oligo/OPC	FGF1	FGFR2	8.85982e-09	0	FGF1_FGFR2	FGF1 - FGFR2	FGF	Secreted Signaling	PMC: 4393358	case	0.0705829	40.4058	43.2871	0.00892482	NA	NA	NA	NA
IN_MGE	Oligo/OPC	FGF1	FGFR2	8.85982e-09	0	FGF1_FGFR2	FGF1 - FGFR2	FGF	Secreted Signaling	PMC: 4393358	case	0.443604	35.4583	34.1486	6.89597e-13	NA	NA	NA	NA
Astro	VLMC	FGF1	FGFR2	1.77196e-09	0	FGF1_FGFR2	FGF1 - FGFR2	FGF	Secreted Signaling	PMC: 4393358	case	0.0705829	40.4058	43.2871	0.00892482	-0.549103	26.8482	42.2143	1.10966e-35
IN_MGE	VLMC	FGF1	FGFR2	1.77196e-09	0	FGF1_FGFR2	FGF1 - FGFR2	FGF	Secreted Signaling	PMC: 4393358	case	0.443604	35.4583	34.1486	6.89597e-13	-0.549103	26.8482	42.2143	1.10966e-35
Astro	Astro	FGF1	FGFR3	7.08786e-09	0	FGF1_FGFR3	FGF1 - FGFR3	FGF	Secreted Signaling	PMC: 4393358	case	0.0705829	40.4058	43.2871	0.00892482	-1.28372	55.4917	80.3944	0
IN_MGE	Astro	FGF1	FGFR3	7.08786e-09	0	FGF1_FGFR3	FGF1 - FGFR3	FGF	Secreted Signaling	PMC: 4393358	case	0.443604	35.4583	34.1486	6.89597e-13	-1.28372	55.4917	80.3944	0
Microglia	Oligo/OPC	PDGFB	PDGFRA	1.77196e-09	0	PDGFB_PDGFRA	PDGFB - PDGFRA	PDGF	Secreted Signaling	PMID: 15207812	case	0.363222	34.5355	28.6629	3.91311e-24	0.743514	29.0534	19.9177	2.04144e-175
Microglia	Astro	PDGFB	PDGFRB	3.54393e-09	0	PDGFB_PDGFRB	PDGFB - PDGFRB	PDGF	Secreted Signaling	PMID: 15207812	case	0.363222	34.5355	28.6629	3.91311e-24	NA	NA	NA	NA
Microglia	Astro	IGF1	IGF1R	7.08786e-09	0	IGF1_IGF1R	IGF1 - IGF1R	IGF	Secreted Signaling	PMID: 14604834	case	0.112484	27.9514	26.0289	9.14118e-05	-0.532276	50.5337	70.5633	6.50005e-255
Microglia	DL_ExN	IGF1	IGF1R	1.77196e-08	0	IGF1_IGF1R	IGF1 - IGF1R	IGF	Secreted Signaling	PMID: 14604834	case	0.112484	27.9514	26.0289	9.14118e-05	-3.95162	76.5973	95.5155	0
Microglia	Endo	IGF1	IGF1R	2.83497e-08	0	IGF1_IGF1R	IGF1 - IGF1R	IGF	Secreted Signaling	PMID: 14604834	case	0.112484	27.9514	26.0289	9.14118e-05	NA	NA	NA	NA
Microglia	IN_CGE	IGF1	IGF1R	1.41749e-08	0	IGF1_IGF1R	IGF1 - IGF1R	IGF	Secreted Signaling	PMID: 14604834	case	0.112484	27.9514	26.0289	9.14118e-05	-0.366678	71.0091	78.3929	7.73315e-48
Microglia	IN_MGE	IGF1	IGF1R	1.41757e-08	0	IGF1_IGF1R	IGF1 - IGF1R	IGF	Secreted Signaling	PMID: 14604834	case	0.112484	27.9514	26.0289	9.14118e-05	-0.809671	72.0826	83.7983	5.26289e-147
Microglia	Oligo/OPC	IGF1	IGF1R	3.54393e-09	0	IGF1_IGF1R	IGF1 - IGF1R	IGF	Secreted Signaling	PMID: 14604834	case	0.112484	27.9514	26.0289	9.14118e-05	-0.260952	47.9431	55.9977	2.88533e-101
Microglia	UL_ExN	IGF1	IGF1R	8.85929e-09	0	IGF1_IGF1R	IGF1 - IGF1R	IGF	Secreted Signaling	PMID: 14604834	case	0.112484	27.9514	26.0289	9.14118e-05	-4.37319	56.8169	84.2302	0
Microglia	VLMC	IGF1	IGF1R	1.77196e-09	0	IGF1_IGF1R	IGF1 - IGF1R	IGF	Secreted Signaling	PMID: 14604834	case	0.112484	27.9514	26.0289	9.14118e-05	-0.944627	43.5065	61.9893	4.98623e-49
DL_ExN	Microglia	IL34	CSF1R	1.24037e-08	0	IL34_CSF1R	IL34 - CSF1R	CSF	Secreted Signaling	KEGG: hsa04060	case	0.153509	40.5599	39.0898	3.34271e-15	-0.128024	73.7379	81.5072	8.59776e-19
Microglia	Astro	SPP1	ITGAV_ITGB1	1.75415e-08	0	SPP1_ITGAV_ITGB1	SPP1 - (ITGAV+ITGB1)	SPP1	Secreted Signaling	PMID: 21907263	case	4.78953	58.3998	33.6748	4.80801e-300	-0.215473	49.2789	60.5623	5.29988e-79
Microglia	Endo	SPP1	ITGAV_ITGB1	4.9615e-08	0	SPP1_ITGAV_ITGB1	SPP1 - (ITGAV+ITGB1)	SPP1	Secreted Signaling	PMID: 21907263	case	4.78953	58.3998	33.6748	4.80801e-300	0.591629	54.6911	51.4331	0.000161444
Microglia	IN_MGE	SPP1	ITGAV_ITGB1	1.24037e-08	0	SPP1_ITGAV_ITGB1	SPP1 - (ITGAV+ITGB1)	SPP1	Secreted Signaling	PMID: 21907263	case	4.78953	58.3998	33.6748	4.80801e-300	-0.170914	26.2595	33.6301	1.24871e-42
Microglia	Oligo/OPC	SPP1	ITGAV_ITGB1	1.24037e-08	0	SPP1_ITGAV_ITGB1	SPP1 - (ITGAV+ITGB1)	SPP1	Secreted Signaling	PMID: 21907263	case	4.78953	58.3998	33.6748	4.80801e-300	0.101212	35.8036	31.0904	3.03401e-40
Microglia	Astro	SPP1	ITGAV_ITGB5	1.75415e-08	0	SPP1_ITGAV_ITGB5	SPP1 - (ITGAV+ITGB5)	SPP1	Secreted Signaling	PMID: 21907263	case	4.78953	58.3998	33.6748	4.80801e-300	-0.195137	39.4647	50.7359	2.64994e-79
Microglia	Endo	SPP1	ITGAV_ITGB5	2.48075e-08	0	SPP1_ITGAV_ITGB5	SPP1 - (ITGAV+ITGB5)	SPP1	Secreted Signaling	PMID: 21907263	case	4.78953	58.3998	33.6748	4.80801e-300	0.355458	40.4805	37.4602	0.0229102
Microglia	Microglia	SPP1	ITGAV_ITGB5	1.24037e-08	0	SPP1_ITGAV_ITGB5	SPP1 - (ITGAV+ITGB5)	SPP1	Secreted Signaling	PMID: 21907263	case	4.78953	58.3998	33.6748	4.80801e-300	0.0296922	33.3589	36.7843	4.08486e-62
Microglia	Astro	SPP1	ITGA9_ITGB1	1.24037e-08	0	SPP1_ITGA9_ITGB1	SPP1 - (ITGA9+ITGB1)	SPP1	Secreted Signaling	PMID: 21907263	case	4.78953	58.3998	33.6748	4.80801e-300	0.139085	29.7808	26.9648	5.67754e-13
Microglia	DL_ExN	SPP1	ITGA9_ITGB1	2.48075e-08	0	SPP1_ITGA9_ITGB1	SPP1 - (ITGA9+ITGB1)	SPP1	Secreted Signaling	PMID: 21907263	case	4.78953	58.3998	33.6748	4.80801e-300	-0.368194	46.0278	58.8445	4.25932e-61
Microglia	IN_CGE	SPP1	ITGA9_ITGB1	2.48075e-08	0	SPP1_ITGA9_ITGB1	SPP1 - (ITGA9+ITGB1)	SPP1	Secreted Signaling	PMID: 21907263	case	4.78953	58.3998	33.6748	4.80801e-300	0.308064	52.7335	50.8863	3.61084e-18
Microglia	IN_MGE	SPP1	ITGA9_ITGB1	3.03828e-08	0	SPP1_ITGA9_ITGB1	SPP1 - (ITGA9+ITGB1)	SPP1	Secreted Signaling	PMID: 21907263	case	4.78953	58.3998	33.6748	4.80801e-300	0.225115	65.5899	71.5699	6.02048e-06
Microglia	IN_CGE	SPP1	ITGA8_ITGB1	1.75415e-08	0	SPP1_ITGA8_ITGB1	SPP1 - (ITGA8+ITGB1)	SPP1	Secreted Signaling	PMID: 21907263	case	4.78953	58.3998	33.6748	4.80801e-300	0.108627	41.7265	40.2206	0.0225952
IN_CGE	Endo	ANGPTL1	ITGA1_ITGB1	7.92446e-09	0	ANGPTL1_ITGA1_ITGB1	ANGPTL1 - (ITGA1+ITGB1)	ANGPTL	Secreted Signaling	PMID: 24478758	case	0.205815	29.1471	22.9507	4.09692e-45	0.981084	56.9336	53.5828	0.000629824
IN_MGE	Endo	ANGPTL1	ITGA1_ITGB1	7.92446e-09	0	ANGPTL1_ITGA1_ITGB1	ANGPTL1 - (ITGA1+ITGB1)	ANGPTL	Secreted Signaling	PMID: 24478758	case	0.236041	31.3296	29.2057	2.43441e-14	0.981084	56.9336	53.5828	0.000629824
DL_ExN	Endo	ANGPT2	TEK	7.0868e-09	0	ANGPT2_TEK	ANGPT2 - TEK	ANGPT	Secreted Signaling	PMID: 20651738	case	0.0974373	35.3195	46.1177	4.58396e-63	NA	NA	NA	NA
Endo	Endo	ANGPT2	TEK	7.0868e-09	0	ANGPT2_TEK	ANGPT2 - TEK	ANGPT	Secreted Signaling	PMID: 20651738	case	0.411481	28.238	19.9045	3.86932e-09	NA	NA	NA	NA
IN_CGE	Endo	ANGPT2	TEK	7.0868e-09	0	ANGPT2_TEK	ANGPT2 - TEK	ANGPT	Secreted Signaling	PMID: 20651738	case	0.350754	36.2907	28.7803	1.87894e-68	NA	NA	NA	NA
IN_MGE	Endo	ANGPT2	TEK	7.0868e-09	0	ANGPT2_TEK	ANGPT2 - TEK	ANGPT	Secreted Signaling	PMID: 20651738	case	0.27757	33.3832	28.8298	9.89327e-32	NA	NA	NA	NA
Endo	Astro	PTN	PTPRZ1	6.37907e-08	0	PTN_PTPRZ1	PTN - PTPRZ1	PTN	Secreted Signaling	PMID: 28356350; PMID: 25620911	case	0.915966	40.778	46.8949	0.0434474	-0.980067	84.5678	94.9618	9.98483e-141
Oligo/OPC	Astro	PTN	PTPRZ1	1.59477e-07	0	PTN_PTPRZ1	PTN - PTPRZ1	PTN	Secreted Signaling	PMID: 28356350; PMID: 25620911	case	0.342097	68.6256	65.3373	1.20668e-38	-0.980067	84.5678	94.9618	9.98483e-141
Oligo/OPC	DL_ExN	PTN	PTPRZ1	8.85982e-09	0	PTN_PTPRZ1	PTN - PTPRZ1	PTN	Secreted Signaling	PMID: 28356350; PMID: 25620911	case	0.342097	68.6256	65.3373	1.20668e-38	-0.156793	31.3185	33.4851	8.98087e-22
Endo	IN_CGE	PTN	PTPRZ1	7.08786e-09	0	PTN_PTPRZ1	PTN - PTPRZ1	PTN	Secreted Signaling	PMID: 28356350; PMID: 25620911	case	0.915966	40.778	46.8949	0.0434474	-0.370074	47.0686	46.0064	5.65325e-05
Oligo/OPC	IN_CGE	PTN	PTPRZ1	1.77196e-08	0	PTN_PTPRZ1	PTN - PTPRZ1	PTN	Secreted Signaling	PMID: 28356350; PMID: 25620911	case	0.342097	68.6256	65.3373	1.20668e-38	-0.370074	47.0686	46.0064	5.65325e-05
Endo	IN_MGE	PTN	PTPRZ1	7.08786e-09	0	PTN_PTPRZ1	PTN - PTPRZ1	PTN	Secreted Signaling	PMID: 28356350; PMID: 25620911	case	0.915966	40.778	46.8949	0.0434474	NA	NA	NA	NA
Oligo/OPC	IN_MGE	PTN	PTPRZ1	1.77196e-08	0	PTN_PTPRZ1	PTN - PTPRZ1	PTN	Secreted Signaling	PMID: 28356350; PMID: 25620911	case	0.342097	68.6256	65.3373	1.20668e-38	NA	NA	NA	NA
Endo	Oligo/OPC	PTN	PTPRZ1	2.83514e-08	0	PTN_PTPRZ1	PTN - PTPRZ1	PTN	Secreted Signaling	PMID: 28356350; PMID: 25620911	case	0.915966	40.778	46.8949	0.0434474	1.21	35.8981	25.4929	1.08886e-129
Oligo/OPC	Oligo/OPC	PTN	PTPRZ1	7.08785e-08	0	PTN_PTPRZ1	PTN - PTPRZ1	PTN	Secreted Signaling	PMID: 28356350; PMID: 25620911	case	0.342097	68.6256	65.3373	1.20668e-38	1.21	35.8981	25.4929	1.08886e-129
Oligo/OPC	UL_ExN	PTN	PTPRZ1	8.85982e-09	0	PTN_PTPRZ1	PTN - PTPRZ1	PTN	Secreted Signaling	PMID: 28356350; PMID: 25620911	case	0.342097	68.6256	65.3373	1.20668e-38	0.130191	43.5673	36.3572	2.20125e-107
Endo	Astro	PTN	SDC2	3.54393e-09	0	PTN_SDC2	PTN - SDC2	PTN	Secreted Signaling	PMID: 28356350; PMID: 25620911	case	0.915966	40.778	46.8949	0.0434474	-0.233735	35.7411	48.4385	9.66676e-104
Oligo/OPC	Astro	PTN	SDC2	8.85982e-09	0	PTN_SDC2	PTN - SDC2	PTN	Secreted Signaling	PMID: 28356350; PMID: 25620911	case	0.342097	68.6256	65.3373	1.20668e-38	-0.233735	35.7411	48.4385	9.66676e-104
Endo	DL_ExN	PTN	SDC3	3.54393e-09	0	PTN_SDC3	PTN - SDC3	PTN	Secreted Signaling	PMID: 28356350; PMID: 25620911	case	0.915966	40.778	46.8949	0.0434474	NA	NA	NA	NA
Oligo/OPC	DL_ExN	PTN	SDC3	8.85982e-09	0	PTN_SDC3	PTN - SDC3	PTN	Secreted Signaling	PMID: 28356350; PMID: 25620911	case	0.342097	68.6256	65.3373	1.20668e-38	NA	NA	NA	NA
Endo	DL_ExN	PTN	NCL	3.54393e-09	0	PTN_NCL	PTN - NCL	PTN	Secreted Signaling	PMID: 28356350; PMID: 25620911	case	0.915966	40.778	46.8949	0.0434474	-0.201411	32.5389	42.1315	3.70688e-136
Oligo/OPC	DL_ExN	PTN	NCL	8.85982e-09	0	PTN_NCL	PTN - NCL	PTN	Secreted Signaling	PMID: 28356350; PMID: 25620911	case	0.342097	68.6256	65.3373	1.20668e-38	-0.201411	32.5389	42.1315	3.70688e-136
Endo	Endo	PTN	NCL	3.54393e-09	0	PTN_NCL	PTN - NCL	PTN	Secreted Signaling	PMID: 28356350; PMID: 25620911	case	0.915966	40.778	46.8949	0.0434474	-0.223271	33.2265	51.2739	9.84823e-23
Oligo/OPC	Endo	PTN	NCL	8.85982e-09	0	PTN_NCL	PTN - NCL	PTN	Secreted Signaling	PMID: 28356350; PMID: 25620911	case	0.342097	68.6256	65.3373	1.20668e-38	-0.223271	33.2265	51.2739	9.84823e-23
Endo	IN_CGE	PTN	NCL	3.54393e-09	0	PTN_NCL	PTN - NCL	PTN	Secreted Signaling	PMID: 28356350; PMID: 25620911	case	0.915966	40.778	46.8949	0.0434474	-0.134584	26.2835	30.916	1.29668e-22
Oligo/OPC	IN_CGE	PTN	NCL	8.85982e-09	0	PTN_NCL	PTN - NCL	PTN	Secreted Signaling	PMID: 28356350; PMID: 25620911	case	0.342097	68.6256	65.3373	1.20668e-38	-0.134584	26.2835	30.916	1.29668e-22
Endo	Astro	PTN	ALK	3.54393e-09	0	PTN_ALK	PTN - ALK	PTN	Secreted Signaling	PMID: 28356350; PMID: 25620911	case	0.915966	40.778	46.8949	0.0434474	NA	NA	NA	NA
Oligo/OPC	Astro	PTN	ALK	8.85982e-09	0	PTN_ALK	PTN - ALK	PTN	Secreted Signaling	PMID: 28356350; PMID: 25620911	case	0.342097	68.6256	65.3373	1.20668e-38	NA	NA	NA	NA
Endo	IN_CGE	PTN	ALK	1.06318e-08	0	PTN_ALK	PTN - ALK	PTN	Secreted Signaling	PMID: 28356350; PMID: 25620911	case	0.915966	40.778	46.8949	0.0434474	-0.904848	46.5896	50.1904	2.47182e-20
Oligo/OPC	IN_CGE	PTN	ALK	2.65795e-08	0	PTN_ALK	PTN - ALK	PTN	Secreted Signaling	PMID: 28356350; PMID: 25620911	case	0.342097	68.6256	65.3373	1.20668e-38	-0.904848	46.5896	50.1904	2.47182e-20
Endo	IN_MGE	PTN	ALK	2.12636e-08	0	PTN_ALK	PTN - ALK	PTN	Secreted Signaling	PMID: 28356350; PMID: 25620911	case	0.915966	40.778	46.8949	0.0434474	-0.465692	53.8774	65.7565	2.02856e-84
Oligo/OPC	IN_MGE	PTN	ALK	5.31589e-08	0	PTN_ALK	PTN - ALK	PTN	Secreted Signaling	PMID: 28356350; PMID: 25620911	case	0.342097	68.6256	65.3373	1.20668e-38	-0.465692	53.8774	65.7565	2.02856e-84
Endo	Astro	EDN1	EDNRB	3.54393e-09	0	EDN1_EDNRB	EDN1 - EDNRB	EDN	Secreted Signaling	KEGG: hsa04080	case	1.67957	42.7918	22.3726	9.91132e-42	-0.383328	32.5634	47.5328	7.74749e-180
Endo	Astro	EDN3	EDNRB	1.77196e-09	0	EDN3_EDNRB	EDN3 - EDNRB	EDN	Secreted Signaling	KEGG: hsa04080	case	0.30094	26.6362	20.7803	8.5475e-06	-0.383328	32.5634	47.5328	7.74749e-180
Endo	Endo	SEMA3G	NRP2_PLXNA2	3.54393e-09	0	SEMA3G_NRP2_PLXNA2	SEMA3G - (NRP2+PLXNA2)	SEMA3	Secreted Signaling	PMID: 27533782	case	0.272239	25.3547	22.9299	0.0272392	0.644452	53.3638	52.3885	0.00765846
DL_ExN	Astro	PTPRS	NTRK3	2.83514e-07	0	PTPRS_NTRK3	PTPRS - NTRK3	PTPR	Secreted Signaling	PMID:21262467;PMID:25385546;	case	1.06072	87.3941	88.2259	1.04621e-37	-0.254031	75.772	86.1213	8.28108e-58
IN_CGE	Astro	PTPRS	NTRK3	3.18953e-07	0	PTPRS_NTRK3	PTPRS - NTRK3	PTPR	Secreted Signaling	PMID:21262467;PMID:25385546;	case	2.15791	88.3578	88.1483	1.33445e-184	-0.254031	75.772	86.1213	8.28108e-58
IN_MGE	Astro	PTPRS	NTRK3	2.48075e-07	0	PTPRS_NTRK3	PTPRS - NTRK3	PTPR	Secreted Signaling	PMID:21262467;PMID:25385546;	case	1.41738	86.6403	85.3259	8.68527e-70	-0.254031	75.772	86.1213	8.28108e-58
Oligo/OPC	Astro	PTPRS	NTRK3	7.08785e-08	0	PTPRS_NTRK3	PTPRS - NTRK3	PTPR	Secreted Signaling	PMID:21262467;PMID:25385546;	case	0.276529	55.1093	49.0142	1.00063e-107	-0.254031	75.772	86.1213	8.28108e-58
DL_ExN	DL_ExN	PTPRS	NTRK3	5.38677e-07	0	PTPRS_NTRK3	PTPRS - NTRK3	PTPR	Secreted Signaling	PMID:21262467;PMID:25385546;	case	1.06072	87.3941	88.2259	1.04621e-37	-3.50726	79.6458	87.6273	0
IN_CGE	DL_ExN	PTPRS	NTRK3	6.06011e-07	0	PTPRS_NTRK3	PTPRS - NTRK3	PTPR	Secreted Signaling	PMID:21262467;PMID:25385546;	case	2.15791	88.3578	88.1483	1.33445e-184	-3.50726	79.6458	87.6273	0
IN_MGE	DL_ExN	PTPRS	NTRK3	4.71342e-07	0	PTPRS_NTRK3	PTPRS - NTRK3	PTPR	Secreted Signaling	PMID:21262467;PMID:25385546;	case	1.41738	86.6403	85.3259	8.68527e-70	-3.50726	79.6458	87.6273	0
Oligo/OPC	DL_ExN	PTPRS	NTRK3	1.34669e-07	0	PTPRS_NTRK3	PTPRS - NTRK3	PTPR	Secreted Signaling	PMID:21262467;PMID:25385546;	case	0.276529	55.1093	49.0142	1.00063e-107	-3.50726	79.6458	87.6273	0
DL_ExN	IN_CGE	PTPRS	NTRK3	6.52082e-07	0	PTPRS_NTRK3	PTPRS - NTRK3	PTPR	Secreted Signaling	PMID:21262467;PMID:25385546;	case	1.06072	87.3941	88.2259	1.04621e-37	0.915988	89.9615	89.8026	3.0424e-07
IN_CGE	IN_CGE	PTPRS	NTRK3	7.33592e-07	0	PTPRS_NTRK3	PTPRS - NTRK3	PTPR	Secreted Signaling	PMID:21262467;PMID:25385546;	case	2.15791	88.3578	88.1483	1.33445e-184	0.915988	89.9615	89.8026	3.0424e-07
IN_MGE	IN_CGE	PTPRS	NTRK3	5.70572e-07	0	PTPRS_NTRK3	PTPRS - NTRK3	PTPR	Secreted Signaling	PMID:21262467;PMID:25385546;	case	1.41738	86.6403	85.3259	8.68527e-70	0.915988	89.9615	89.8026	3.0424e-07
Oligo/OPC	IN_CGE	PTPRS	NTRK3	1.63021e-07	0	PTPRS_NTRK3	PTPRS - NTRK3	PTPR	Secreted Signaling	PMID:21262467;PMID:25385546;	case	0.276529	55.1093	49.0142	1.00063e-107	0.915988	89.9615	89.8026	3.0424e-07
DL_ExN	IN_MGE	PTPRS	NTRK3	4.25271e-07	0	PTPRS_NTRK3	PTPRS - NTRK3	PTPR	Secreted Signaling	PMID:21262467;PMID:25385546;	case	1.06072	87.3941	88.2259	1.04621e-37	NA	NA	NA	NA
IN_CGE	IN_MGE	PTPRS	NTRK3	4.7843e-07	0	PTPRS_NTRK3	PTPRS - NTRK3	PTPR	Secreted Signaling	PMID:21262467;PMID:25385546;	case	2.15791	88.3578	88.1483	1.33445e-184	NA	NA	NA	NA
IN_MGE	IN_MGE	PTPRS	NTRK3	3.72112e-07	0	PTPRS_NTRK3	PTPRS - NTRK3	PTPR	Secreted Signaling	PMID:21262467;PMID:25385546;	case	1.41738	86.6403	85.3259	8.68527e-70	NA	NA	NA	NA
Oligo/OPC	IN_MGE	PTPRS	NTRK3	1.06318e-07	0	PTPRS_NTRK3	PTPRS - NTRK3	PTPR	Secreted Signaling	PMID:21262467;PMID:25385546;	case	0.276529	55.1093	49.0142	1.00063e-107	NA	NA	NA	NA
IN_CGE	Oligo/OPC	PTPRS	NTRK3	6.37907e-08	0	PTPRS_NTRK3	PTPRS - NTRK3	PTPR	Secreted Signaling	PMID:21262467;PMID:25385546;	case	2.15791	88.3578	88.1483	1.33445e-184	0.274702	31.8672	24.5898	3.27399e-82
DL_ExN	UL_ExN	PTPRS	NTRK3	4.25271e-07	0	PTPRS_NTRK3	PTPRS - NTRK3	PTPR	Secreted Signaling	PMID:21262467;PMID:25385546;	case	1.06072	87.3941	88.2259	1.04621e-37	-9.61077	77.7755	91.5077	0
IN_CGE	UL_ExN	PTPRS	NTRK3	4.7843e-07	0	PTPRS_NTRK3	PTPRS - NTRK3	PTPR	Secreted Signaling	PMID:21262467;PMID:25385546;	case	2.15791	88.3578	88.1483	1.33445e-184	-9.61077	77.7755	91.5077	0
IN_MGE	UL_ExN	PTPRS	NTRK3	3.72112e-07	0	PTPRS_NTRK3	PTPRS - NTRK3	PTPR	Secreted Signaling	PMID:21262467;PMID:25385546;	case	1.41738	86.6403	85.3259	8.68527e-70	-9.61077	77.7755	91.5077	0
Oligo/OPC	UL_ExN	PTPRS	NTRK3	1.06318e-07	0	PTPRS_NTRK3	PTPRS - NTRK3	PTPR	Secreted Signaling	PMID:21262467;PMID:25385546;	case	0.276529	55.1093	49.0142	1.00063e-107	-9.61077	77.7755	91.5077	0
DL_ExN	VLMC	PTPRS	NTRK3	1.41757e-07	0	PTPRS_NTRK3	PTPRS - NTRK3	PTPR	Secreted Signaling	PMID:21262467;PMID:25385546;	case	1.06072	87.3941	88.2259	1.04621e-37	-1.21513	57.9421	71.8176	4.62232e-36
IN_CGE	VLMC	PTPRS	NTRK3	1.59477e-07	0	PTPRS_NTRK3	PTPRS - NTRK3	PTPR	Secreted Signaling	PMID:21262467;PMID:25385546;	case	2.15791	88.3578	88.1483	1.33445e-184	-1.21513	57.9421	71.8176	4.62232e-36
IN_MGE	VLMC	PTPRS	NTRK3	1.24037e-07	0	PTPRS_NTRK3	PTPRS - NTRK3	PTPR	Secreted Signaling	PMID:21262467;PMID:25385546;	case	1.41738	86.6403	85.3259	8.68527e-70	-1.21513	57.9421	71.8176	4.62232e-36
DL_ExN	Astro	SLIT1	ROBO1	3.36673e-08	0	SLIT1_ROBO1	SLIT1 - ROBO1	SLIT	Secreted Signaling	PMID:10102268	case	1.18583	87.844	84.8706	2.02229e-65	0.113108	39.4036	45.2118	1.23936e-12
DL_ExN	DL_ExN	SLIT1	ROBO1	2.35671e-07	0	SLIT1_ROBO1	SLIT1 - ROBO1	SLIT	Secreted Signaling	PMID:10102268	case	1.18583	87.844	84.8706	2.02229e-65	-0.291775	56.3101	45.9116	7.81174e-60
IN_CGE	DL_ExN	SLIT1	ROBO1	2.48075e-08	0	SLIT1_ROBO1	SLIT1 - ROBO1	SLIT	Secreted Signaling	PMID:10102268	case	0.459707	42.4347	29.5637	2.00455e-111	-0.291775	56.3101	45.9116	7.81174e-60
IN_MGE	DL_ExN	SLIT1	ROBO1	2.48075e-08	0	SLIT1_ROBO1	SLIT1 - ROBO1	SLIT	Secreted Signaling	PMID:10102268	case	0.218629	46.8927	41.2442	6.85245e-17	-0.291775	56.3101	45.9116	7.81174e-60
DL_ExN	IN_CGE	SLIT1	ROBO1	1.24569e-06	0	SLIT1_ROBO1	SLIT1 - ROBO1	SLIT	Secreted Signaling	PMID:10102268	case	1.18583	87.844	84.8706	2.02229e-65	-4.64956	86.8791	87.5268	1.50305e-66
IN_CGE	IN_CGE	SLIT1	ROBO1	1.31125e-07	0	SLIT1_ROBO1	SLIT1 - ROBO1	SLIT	Secreted Signaling	PMID:10102268	case	0.459707	42.4347	29.5637	2.00455e-111	-4.64956	86.8791	87.5268	1.50305e-66
IN_MGE	IN_CGE	SLIT1	ROBO1	1.31125e-07	0	SLIT1_ROBO1	SLIT1 - ROBO1	SLIT	Secreted Signaling	PMID:10102268	case	0.218629	46.8927	41.2442	6.85245e-17	-4.64956	86.8791	87.5268	1.50305e-66
DL_ExN	IN_MGE	SLIT1	ROBO1	2.12104e-06	0	SLIT1_ROBO1	SLIT1 - ROBO1	SLIT	Secreted Signaling	PMID:10102268	case	1.18583	87.844	84.8706	2.02229e-65	NA	NA	NA	NA
IN_CGE	IN_MGE	SLIT1	ROBO1	2.23267e-07	0	SLIT1_ROBO1	SLIT1 - ROBO1	SLIT	Secreted Signaling	PMID:10102268	case	0.459707	42.4347	29.5637	2.00455e-111	NA	NA	NA	NA
IN_MGE	IN_MGE	SLIT1	ROBO1	2.23267e-07	0	SLIT1_ROBO1	SLIT1 - ROBO1	SLIT	Secreted Signaling	PMID:10102268	case	0.218629	46.8927	41.2442	6.85245e-17	NA	NA	NA	NA
DL_ExN	Oligo/OPC	SLIT1	ROBO1	1.68337e-07	0	SLIT1_ROBO1	SLIT1 - ROBO1	SLIT	Secreted Signaling	PMID:10102268	case	1.18583	87.844	84.8706	2.02229e-65	-0.393712	67.6081	78.057	2.15503e-166
IN_CGE	Oligo/OPC	SLIT1	ROBO1	1.77196e-08	0	SLIT1_ROBO1	SLIT1 - ROBO1	SLIT	Secreted Signaling	PMID:10102268	case	0.459707	42.4347	29.5637	2.00455e-111	-0.393712	67.6081	78.057	2.15503e-166
IN_MGE	Oligo/OPC	SLIT1	ROBO1	1.77196e-08	0	SLIT1_ROBO1	SLIT1 - ROBO1	SLIT	Secreted Signaling	PMID:10102268	case	0.218629	46.8927	41.2442	6.85245e-17	-0.393712	67.6081	78.057	2.15503e-166
DL_ExN	UL_ExN	SLIT1	ROBO1	4.04008e-07	0	SLIT1_ROBO1	SLIT1 - ROBO1	SLIT	Secreted Signaling	PMID:10102268	case	1.18583	87.844	84.8706	2.02229e-65	-5.19657	72.7969	75.7419	0
IN_CGE	UL_ExN	SLIT1	ROBO1	4.25271e-08	0	SLIT1_ROBO1	SLIT1 - ROBO1	SLIT	Secreted Signaling	PMID:10102268	case	0.459707	42.4347	29.5637	2.00455e-111	-5.19657	72.7969	75.7419	0
IN_MGE	UL_ExN	SLIT1	ROBO1	4.25271e-08	0	SLIT1_ROBO1	SLIT1 - ROBO1	SLIT	Secreted Signaling	PMID:10102268	case	0.218629	46.8927	41.2442	6.85245e-17	-5.19657	72.7969	75.7419	0
DL_ExN	VLMC	SLIT1	ROBO1	1.34669e-07	0	SLIT1_ROBO1	SLIT1 - ROBO1	SLIT	Secreted Signaling	PMID:10102268	case	1.18583	87.844	84.8706	2.02229e-65	-2.40533	51.2238	63.4103	3.12483e-42
IN_CGE	VLMC	SLIT1	ROBO1	1.41757e-08	0	SLIT1_ROBO1	SLIT1 - ROBO1	SLIT	Secreted Signaling	PMID:10102268	case	0.459707	42.4347	29.5637	2.00455e-111	-2.40533	51.2238	63.4103	3.12483e-42
IN_MGE	VLMC	SLIT1	ROBO1	1.41757e-08	0	SLIT1_ROBO1	SLIT1 - ROBO1	SLIT	Secreted Signaling	PMID:10102268	case	0.218629	46.8927	41.2442	6.85245e-17	-2.40533	51.2238	63.4103	3.12483e-42
IN_MGE	Astro	TUB	MERTK	1.06318e-08	0	TUB_MERTK	TUB - MERTK	TULP	Secreted Signaling	PMID: 20978475	case	0.0809357	36.7526	36.5072	0.0332886	0.0911938	65.6889	75.8751	6.32199e-22
IN_MGE	Endo	TUB	MERTK	1.77196e-09	0	TUB_MERTK	TUB - MERTK	TULP	Secreted Signaling	PMID: 20978475	case	0.0809357	36.7526	36.5072	0.0332886	0.505597	40.0915	33.6783	8.50508e-07
IN_MGE	Microglia	TUB	MERTK	1.77196e-08	0	TUB_MERTK	TUB - MERTK	TULP	Secreted Signaling	PMID: 20978475	case	0.0809357	36.7526	36.5072	0.0332886	0.694461	75.8137	74.8491	9.04561e-12
Endo	Endo	COL4A1	ITGA1_ITGB1	7.92446e-09	0	COL4A1_ITGA1_ITGB1	COL4A1 - (ITGA1+ITGB1)	COLLAGEN	ECM-Receptor	KEGG: hsa04512	case	0.503037	36.659	31.2102	3.08359e-06	0.981084	56.9336	53.5828	0.000629824
IN_MGE	Endo	COL4A1	ITGA1_ITGB1	7.92446e-09	0	COL4A1_ITGA1_ITGB1	COL4A1 - (ITGA1+ITGB1)	COLLAGEN	ECM-Receptor	KEGG: hsa04512	case	0.233969	31.6504	27.4012	1.49398e-22	0.981084	56.9336	53.5828	0.000629824
Astro	Endo	COL4A2	ITGA1_ITGB1	7.92446e-09	0	COL4A2_ITGA1_ITGB1	COL4A2 - (ITGA1+ITGB1)	COLLAGEN	ECM-Receptor	KEGG: hsa04512	case	0.107123	25.6294	20.0868	1.94592e-30	0.981084	56.9336	53.5828	0.000629824
Endo	Endo	COL4A2	ITGA1_ITGB1	1.58489e-08	0	COL4A2_ITGA1_ITGB1	COL4A2 - (ITGA1+ITGB1)	COLLAGEN	ECM-Receptor	KEGG: hsa04512	case	1.27685	45.2174	39.4108	9.63927e-08	0.981084	56.9336	53.5828	0.000629824
IN_CGE	Endo	COL4A2	ITGA1_ITGB1	7.92446e-09	0	COL4A2_ITGA1_ITGB1	COL4A2 - (ITGA1+ITGB1)	COLLAGEN	ECM-Receptor	KEGG: hsa04512	case	0.243265	27.4914	23.9923	2.95931e-12	0.981084	56.9336	53.5828	0.000629824
IN_MGE	Endo	COL4A2	ITGA1_ITGB1	1.58489e-08	0	COL4A2_ITGA1_ITGB1	COL4A2 - (ITGA1+ITGB1)	COLLAGEN	ECM-Receptor	KEGG: hsa04512	case	0.353182	43.7587	43.5316	0.000591386	0.981084	56.9336	53.5828	0.000629824
Astro	Endo	COL4A5	ITGA1_ITGB1	7.92446e-09	0	COL4A5_ITGA1_ITGB1	COL4A5 - (ITGA1+ITGB1)	COLLAGEN	ECM-Receptor	KEGG: hsa04512	case	0.133413	42.2676	42.7588	0.0263476	0.981084	56.9336	53.5828	0.000629824
Oligo/OPC	Endo	COL4A5	ITGA1_ITGB1	4.75468e-08	0	COL4A5_ITGA1_ITGB1	COL4A5 - (ITGA1+ITGB1)	COLLAGEN	ECM-Receptor	KEGG: hsa04512	case	0.205138	56.48	65.2434	2.92814e-13	0.981084	56.9336	53.5828	0.000629824
Oligo/OPC	Endo	COL9A1	ITGA1_ITGB1	7.92446e-09	0	COL9A1_ITGA1_ITGB1	COL9A1 - (ITGA1+ITGB1)	COLLAGEN	ECM-Receptor	KEGG: hsa04512	case	0.3739	27.854	17.3783	3.30429e-210	0.981084	56.9336	53.5828	0.000629824
Oligo/OPC	Endo	COL9A2	ITGA1_ITGB1	7.92446e-09	0	COL9A2_ITGA1_ITGB1	COL9A2 - (ITGA1+ITGB1)	COLLAGEN	ECM-Receptor	KEGG: hsa04512	case	0.0989495	39.4079	35.8027	5.19103e-29	0.981084	56.9336	53.5828	0.000629824
Endo	Oligo/OPC	COL4A1	ITGA2_ITGB1	1.77196e-09	0	COL4A1_ITGA2_ITGB1	COL4A1 - (ITGA2+ITGB1)	COLLAGEN	ECM-Receptor	KEGG: hsa04512	case	0.503037	36.659	31.2102	3.08359e-06	-0.0864664	28.8202	31.5733	2.98797e-44
IN_MGE	Oligo/OPC	COL4A1	ITGA2_ITGB1	1.77196e-09	0	COL4A1_ITGA2_ITGB1	COL4A1 - (ITGA2+ITGB1)	COLLAGEN	ECM-Receptor	KEGG: hsa04512	case	0.233969	31.6504	27.4012	1.49398e-22	-0.0864664	28.8202	31.5733	2.98797e-44
Astro	Oligo/OPC	COL4A2	ITGA2_ITGB1	1.77196e-09	0	COL4A2_ITGA2_ITGB1	COL4A2 - (ITGA2+ITGB1)	COLLAGEN	ECM-Receptor	KEGG: hsa04512	case	0.107123	25.6294	20.0868	1.94592e-30	-0.0864664	28.8202	31.5733	2.98797e-44
Endo	Oligo/OPC	COL4A2	ITGA2_ITGB1	3.54393e-09	0	COL4A2_ITGA2_ITGB1	COL4A2 - (ITGA2+ITGB1)	COLLAGEN	ECM-Receptor	KEGG: hsa04512	case	1.27685	45.2174	39.4108	9.63927e-08	-0.0864664	28.8202	31.5733	2.98797e-44
IN_CGE	Oligo/OPC	COL4A2	ITGA2_ITGB1	1.77196e-09	0	COL4A2_ITGA2_ITGB1	COL4A2 - (ITGA2+ITGB1)	COLLAGEN	ECM-Receptor	KEGG: hsa04512	case	0.243265	27.4914	23.9923	2.95931e-12	-0.0864664	28.8202	31.5733	2.98797e-44
IN_MGE	Oligo/OPC	COL4A2	ITGA2_ITGB1	3.54393e-09	0	COL4A2_ITGA2_ITGB1	COL4A2 - (ITGA2+ITGB1)	COLLAGEN	ECM-Receptor	KEGG: hsa04512	case	0.353182	43.7587	43.5316	0.000591386	-0.0864664	28.8202	31.5733	2.98797e-44
Astro	Oligo/OPC	COL4A5	ITGA2_ITGB1	1.77196e-09	0	COL4A5_ITGA2_ITGB1	COL4A5 - (ITGA2+ITGB1)	COLLAGEN	ECM-Receptor	KEGG: hsa04512	case	0.133413	42.2676	42.7588	0.0263476	-0.0864664	28.8202	31.5733	2.98797e-44
Oligo/OPC	Oligo/OPC	COL4A5	ITGA2_ITGB1	1.06318e-08	0	COL4A5_ITGA2_ITGB1	COL4A5 - (ITGA2+ITGB1)	COLLAGEN	ECM-Receptor	KEGG: hsa04512	case	0.205138	56.48	65.2434	2.92814e-13	-0.0864664	28.8202	31.5733	2.98797e-44
Oligo/OPC	Oligo/OPC	COL9A1	ITGA2_ITGB1	1.77196e-09	0	COL9A1_ITGA2_ITGB1	COL9A1 - (ITGA2+ITGB1)	COLLAGEN	ECM-Receptor	KEGG: hsa04512	case	0.3739	27.854	17.3783	3.30429e-210	-0.0864664	28.8202	31.5733	2.98797e-44
Oligo/OPC	Oligo/OPC	COL9A2	ITGA2_ITGB1	1.77196e-09	0	COL9A2_ITGA2_ITGB1	COL9A2 - (ITGA2+ITGB1)	COLLAGEN	ECM-Receptor	KEGG: hsa04512	case	0.0989495	39.4079	35.8027	5.19103e-29	-0.0864664	28.8202	31.5733	2.98797e-44
Endo	DL_ExN	FN1	ITGA3_ITGB1	1.24037e-08	0	FN1_ITGA3_ITGB1	FN1 - (ITGA3+ITGB1)	FN1	ECM-Receptor	KEGG: hsa04512	case	1.86467	63.1121	72.3726	0.0469441	-0.315169	34.8289	50.3827	1.68392e-202
IN_CGE	DL_ExN	FN1	ITGA3_ITGB1	1.77196e-09	0	FN1_ITGA3_ITGB1	FN1 - (ITGA3+ITGB1)	FN1	ECM-Receptor	KEGG: hsa04512	case	0.165602	31.1465	26.1762	5.69728e-28	-0.315169	34.8289	50.3827	1.68392e-202
IN_MGE	DL_ExN	FN1	ITGA3_ITGB1	1.77196e-09	0	FN1_ITGA3_ITGB1	FN1 - (ITGA3+ITGB1)	FN1	ECM-Receptor	KEGG: hsa04512	case	0.233355	29.1689	22.5573	7.23498e-51	-0.315169	34.8289	50.3827	1.68392e-202
Endo	IN_CGE	FN1	ITGA3_ITGB1	1.24037e-08	0	FN1_ITGA3_ITGB1	FN1 - (ITGA3+ITGB1)	FN1	ECM-Receptor	KEGG: hsa04512	case	1.86467	63.1121	72.3726	0.0469441	NA	NA	NA	NA
IN_CGE	IN_CGE	FN1	ITGA3_ITGB1	1.77196e-09	0	FN1_ITGA3_ITGB1	FN1 - (ITGA3+ITGB1)	FN1	ECM-Receptor	KEGG: hsa04512	case	0.165602	31.1465	26.1762	5.69728e-28	NA	NA	NA	NA
IN_MGE	IN_CGE	FN1	ITGA3_ITGB1	1.77196e-09	0	FN1_ITGA3_ITGB1	FN1 - (ITGA3+ITGB1)	FN1	ECM-Receptor	KEGG: hsa04512	case	0.233355	29.1689	22.5573	7.23498e-51	NA	NA	NA	NA
Endo	IN_MGE	FN1	ITGA3_ITGB1	1.24037e-08	0	FN1_ITGA3_ITGB1	FN1 - (ITGA3+ITGB1)	FN1	ECM-Receptor	KEGG: hsa04512	case	1.86467	63.1121	72.3726	0.0469441	0.0962406	32.9019	30.7808	4.19625e-08
IN_CGE	IN_MGE	FN1	ITGA3_ITGB1	1.77196e-09	0	FN1_ITGA3_ITGB1	FN1 - (ITGA3+ITGB1)	FN1	ECM-Receptor	KEGG: hsa04512	case	0.165602	31.1465	26.1762	5.69728e-28	0.0962406	32.9019	30.7808	4.19625e-08
IN_MGE	IN_MGE	FN1	ITGA3_ITGB1	1.77196e-09	0	FN1_ITGA3_ITGB1	FN1 - (ITGA3+ITGB1)	FN1	ECM-Receptor	KEGG: hsa04512	case	0.233355	29.1689	22.5573	7.23498e-51	0.0962406	32.9019	30.7808	4.19625e-08
Endo	IN_CGE	FN1	ITGA8_ITGB1	1.75415e-08	0	FN1_ITGA8_ITGB1	FN1 - (ITGA8+ITGB1)	FN1	ECM-Receptor	KEGG: hsa04512	case	1.86467	63.1121	72.3726	0.0469441	0.108627	41.7265	40.2206	0.0225952
IN_CGE	IN_CGE	FN1	ITGA8_ITGB1	2.50594e-09	0	FN1_ITGA8_ITGB1	FN1 - (ITGA8+ITGB1)	FN1	ECM-Receptor	KEGG: hsa04512	case	0.165602	31.1465	26.1762	5.69728e-28	0.108627	41.7265	40.2206	0.0225952
IN_MGE	IN_CGE	FN1	ITGA8_ITGB1	2.50594e-09	0	FN1_ITGA8_ITGB1	FN1 - (ITGA8+ITGB1)	FN1	ECM-Receptor	KEGG: hsa04512	case	0.233355	29.1689	22.5573	7.23498e-51	0.108627	41.7265	40.2206	0.0225952
Endo	Endo	LAMA2	ITGA1_ITGB1	5.54712e-08	0	LAMA2_ITGA1_ITGB1	LAMA2 - (ITGA1+ITGB1)	LAMININ	ECM-Receptor	KEGG: hsa04512	case	2.70874	60	44.0287	7.11812e-21	0.981084	56.9336	53.5828	0.000629824
IN_CGE	Endo	LAMA2	ITGA1_ITGB1	7.92446e-09	0	LAMA2_ITGA1_ITGB1	LAMA2 - (ITGA1+ITGB1)	LAMININ	ECM-Receptor	KEGG: hsa04512	case	0.343529	25.6586	18.329	3.75585e-60	0.981084	56.9336	53.5828	0.000629824
Oligo/OPC	Endo	LAMA2	ITGA1_ITGB1	7.92446e-09	0	LAMA2_ITGA1_ITGB1	LAMA2 - (ITGA1+ITGB1)	LAMININ	ECM-Receptor	KEGG: hsa04512	case	0.26294	34.0876	33.3125	3.71496e-07	0.981084	56.9336	53.5828	0.000629824
IN_CGE	Endo	LAMA5	ITGA1_ITGB1	7.92446e-09	0	LAMA5_ITGA1_ITGB1	LAMA5 - (ITGA1+ITGB1)	LAMININ	ECM-Receptor	KEGG: hsa04512	case	0.0872446	26.0335	22.745	1.09625e-13	0.981084	56.9336	53.5828	0.000629824
IN_CGE	Endo	LAMB1	ITGA1_ITGB1	7.92446e-09	0	LAMB1_ITGA1_ITGB1	LAMB1 - (ITGA1+ITGB1)	LAMININ	ECM-Receptor	KEGG: hsa04512	case	0.163885	27.783	21.5896	4.24709e-39	0.981084	56.9336	53.5828	0.000629824
VLMC	Endo	LAMB1	ITGA1_ITGB1	7.92446e-09	0	LAMB1_ITGA1_ITGB1	LAMB1 - (ITGA1+ITGB1)	LAMININ	ECM-Receptor	KEGG: hsa04512	case	0.350955	42.8072	39.4908	0.00488454	0.981084	56.9336	53.5828	0.000629824
Endo	Endo	LAMC1	ITGA1_ITGB1	7.92446e-09	0	LAMC1_ITGA1_ITGB1	LAMC1 - (ITGA1+ITGB1)	LAMININ	ECM-Receptor	KEGG: hsa04512	case	0.701365	37.0709	31.3694	1.87805e-06	0.981084	56.9336	53.5828	0.000629824
IN_CGE	Endo	LAMC3	ITGA1_ITGB1	7.92446e-09	0	LAMC3_ITGA1_ITGB1	LAMC3 - (ITGA1+ITGB1)	LAMININ	ECM-Receptor	KEGG: hsa04512	case	0.196255	27.0124	19.8521	7.903e-53	0.981084	56.9336	53.5828	0.000629824
Endo	Oligo/OPC	LAMA2	ITGA2_ITGB1	1.24037e-08	0	LAMA2_ITGA2_ITGB1	LAMA2 - (ITGA2+ITGB1)	LAMININ	ECM-Receptor	KEGG: hsa04512	case	2.70874	60	44.0287	7.11812e-21	-0.0864664	28.8202	31.5733	2.98797e-44
IN_CGE	Oligo/OPC	LAMA2	ITGA2_ITGB1	1.77196e-09	0	LAMA2_ITGA2_ITGB1	LAMA2 - (ITGA2+ITGB1)	LAMININ	ECM-Receptor	KEGG: hsa04512	case	0.343529	25.6586	18.329	3.75585e-60	-0.0864664	28.8202	31.5733	2.98797e-44
Oligo/OPC	Oligo/OPC	LAMA2	ITGA2_ITGB1	1.77196e-09	0	LAMA2_ITGA2_ITGB1	LAMA2 - (ITGA2+ITGB1)	LAMININ	ECM-Receptor	KEGG: hsa04512	case	0.26294	34.0876	33.3125	3.71496e-07	-0.0864664	28.8202	31.5733	2.98797e-44
IN_CGE	Oligo/OPC	LAMA5	ITGA2_ITGB1	1.77196e-09	0	LAMA5_ITGA2_ITGB1	LAMA5 - (ITGA2+ITGB1)	LAMININ	ECM-Receptor	KEGG: hsa04512	case	0.0872446	26.0335	22.745	1.09625e-13	-0.0864664	28.8202	31.5733	2.98797e-44
IN_CGE	Oligo/OPC	LAMB1	ITGA2_ITGB1	1.77196e-09	0	LAMB1_ITGA2_ITGB1	LAMB1 - (ITGA2+ITGB1)	LAMININ	ECM-Receptor	KEGG: hsa04512	case	0.163885	27.783	21.5896	4.24709e-39	-0.0864664	28.8202	31.5733	2.98797e-44
VLMC	Oligo/OPC	LAMB1	ITGA2_ITGB1	1.77196e-09	0	LAMB1_ITGA2_ITGB1	LAMB1 - (ITGA2+ITGB1)	LAMININ	ECM-Receptor	KEGG: hsa04512	case	0.350955	42.8072	39.4908	0.00488454	-0.0864664	28.8202	31.5733	2.98797e-44
Endo	Oligo/OPC	LAMC1	ITGA2_ITGB1	1.77196e-09	0	LAMC1_ITGA2_ITGB1	LAMC1 - (ITGA2+ITGB1)	LAMININ	ECM-Receptor	KEGG: hsa04512	case	0.701365	37.0709	31.3694	1.87805e-06	-0.0864664	28.8202	31.5733	2.98797e-44
IN_CGE	Oligo/OPC	LAMC3	ITGA2_ITGB1	1.77196e-09	0	LAMC3_ITGA2_ITGB1	LAMC3 - (ITGA2+ITGB1)	LAMININ	ECM-Receptor	KEGG: hsa04512	case	0.196255	27.0124	19.8521	7.903e-53	-0.0864664	28.8202	31.5733	2.98797e-44
Endo	DL_ExN	LAMA2	ITGA3_ITGB1	1.24037e-08	0	LAMA2_ITGA3_ITGB1	LAMA2 - (ITGA3+ITGB1)	LAMININ	ECM-Receptor	KEGG: hsa04512	case	2.70874	60	44.0287	7.11812e-21	-0.315169	34.8289	50.3827	1.68392e-202
IN_CGE	DL_ExN	LAMA2	ITGA3_ITGB1	1.77196e-09	0	LAMA2_ITGA3_ITGB1	LAMA2 - (ITGA3+ITGB1)	LAMININ	ECM-Receptor	KEGG: hsa04512	case	0.343529	25.6586	18.329	3.75585e-60	-0.315169	34.8289	50.3827	1.68392e-202
Oligo/OPC	DL_ExN	LAMA2	ITGA3_ITGB1	1.77196e-09	0	LAMA2_ITGA3_ITGB1	LAMA2 - (ITGA3+ITGB1)	LAMININ	ECM-Receptor	KEGG: hsa04512	case	0.26294	34.0876	33.3125	3.71496e-07	-0.315169	34.8289	50.3827	1.68392e-202
Endo	IN_CGE	LAMA2	ITGA3_ITGB1	1.24037e-08	0	LAMA2_ITGA3_ITGB1	LAMA2 - (ITGA3+ITGB1)	LAMININ	ECM-Receptor	KEGG: hsa04512	case	2.70874	60	44.0287	7.11812e-21	NA	NA	NA	NA
IN_CGE	IN_CGE	LAMA2	ITGA3_ITGB1	1.77196e-09	0	LAMA2_ITGA3_ITGB1	LAMA2 - (ITGA3+ITGB1)	LAMININ	ECM-Receptor	KEGG: hsa04512	case	0.343529	25.6586	18.329	3.75585e-60	NA	NA	NA	NA
Oligo/OPC	IN_CGE	LAMA2	ITGA3_ITGB1	1.77196e-09	0	LAMA2_ITGA3_ITGB1	LAMA2 - (ITGA3+ITGB1)	LAMININ	ECM-Receptor	KEGG: hsa04512	case	0.26294	34.0876	33.3125	3.71496e-07	NA	NA	NA	NA
Endo	IN_MGE	LAMA2	ITGA3_ITGB1	1.24037e-08	0	LAMA2_ITGA3_ITGB1	LAMA2 - (ITGA3+ITGB1)	LAMININ	ECM-Receptor	KEGG: hsa04512	case	2.70874	60	44.0287	7.11812e-21	0.0962406	32.9019	30.7808	4.19625e-08
IN_CGE	IN_MGE	LAMA2	ITGA3_ITGB1	1.77196e-09	0	LAMA2_ITGA3_ITGB1	LAMA2 - (ITGA3+ITGB1)	LAMININ	ECM-Receptor	KEGG: hsa04512	case	0.343529	25.6586	18.329	3.75585e-60	0.0962406	32.9019	30.7808	4.19625e-08
Oligo/OPC	IN_MGE	LAMA2	ITGA3_ITGB1	1.77196e-09	0	LAMA2_ITGA3_ITGB1	LAMA2 - (ITGA3+ITGB1)	LAMININ	ECM-Receptor	KEGG: hsa04512	case	0.26294	34.0876	33.3125	3.71496e-07	0.0962406	32.9019	30.7808	4.19625e-08
IN_CGE	DL_ExN	LAMA5	ITGA3_ITGB1	1.77196e-09	0	LAMA5_ITGA3_ITGB1	LAMA5 - (ITGA3+ITGB1)	LAMININ	ECM-Receptor	KEGG: hsa04512	case	0.0872446	26.0335	22.745	1.09625e-13	-0.315169	34.8289	50.3827	1.68392e-202
IN_CGE	IN_CGE	LAMA5	ITGA3_ITGB1	1.77196e-09	0	LAMA5_ITGA3_ITGB1	LAMA5 - (ITGA3+ITGB1)	LAMININ	ECM-Receptor	KEGG: hsa04512	case	0.0872446	26.0335	22.745	1.09625e-13	NA	NA	NA	NA
IN_CGE	IN_MGE	LAMA5	ITGA3_ITGB1	1.77196e-09	0	LAMA5_ITGA3_ITGB1	LAMA5 - (ITGA3+ITGB1)	LAMININ	ECM-Receptor	KEGG: hsa04512	case	0.0872446	26.0335	22.745	1.09625e-13	0.0962406	32.9019	30.7808	4.19625e-08
IN_CGE	DL_ExN	LAMB1	ITGA3_ITGB1	1.77196e-09	0	LAMB1_ITGA3_ITGB1	LAMB1 - (ITGA3+ITGB1)	LAMININ	ECM-Receptor	KEGG: hsa04512	case	0.163885	27.783	21.5896	4.24709e-39	-0.315169	34.8289	50.3827	1.68392e-202
VLMC	DL_ExN	LAMB1	ITGA3_ITGB1	1.77196e-09	0	LAMB1_ITGA3_ITGB1	LAMB1 - (ITGA3+ITGB1)	LAMININ	ECM-Receptor	KEGG: hsa04512	case	0.350955	42.8072	39.4908	0.00488454	-0.315169	34.8289	50.3827	1.68392e-202
IN_CGE	IN_CGE	LAMB1	ITGA3_ITGB1	1.77196e-09	0	LAMB1_ITGA3_ITGB1	LAMB1 - (ITGA3+ITGB1)	LAMININ	ECM-Receptor	KEGG: hsa04512	case	0.163885	27.783	21.5896	4.24709e-39	NA	NA	NA	NA
VLMC	IN_CGE	LAMB1	ITGA3_ITGB1	1.77196e-09	0	LAMB1_ITGA3_ITGB1	LAMB1 - (ITGA3+ITGB1)	LAMININ	ECM-Receptor	KEGG: hsa04512	case	0.350955	42.8072	39.4908	0.00488454	NA	NA	NA	NA
IN_CGE	IN_MGE	LAMB1	ITGA3_ITGB1	1.77196e-09	0	LAMB1_ITGA3_ITGB1	LAMB1 - (ITGA3+ITGB1)	LAMININ	ECM-Receptor	KEGG: hsa04512	case	0.163885	27.783	21.5896	4.24709e-39	0.0962406	32.9019	30.7808	4.19625e-08
VLMC	IN_MGE	LAMB1	ITGA3_ITGB1	1.77196e-09	0	LAMB1_ITGA3_ITGB1	LAMB1 - (ITGA3+ITGB1)	LAMININ	ECM-Receptor	KEGG: hsa04512	case	0.350955	42.8072	39.4908	0.00488454	0.0962406	32.9019	30.7808	4.19625e-08
Endo	DL_ExN	LAMC1	ITGA3_ITGB1	1.77196e-09	0	LAMC1_ITGA3_ITGB1	LAMC1 - (ITGA3+ITGB1)	LAMININ	ECM-Receptor	KEGG: hsa04512	case	0.701365	37.0709	31.3694	1.87805e-06	-0.315169	34.8289	50.3827	1.68392e-202
Endo	IN_CGE	LAMC1	ITGA3_ITGB1	1.77196e-09	0	LAMC1_ITGA3_ITGB1	LAMC1 - (ITGA3+ITGB1)	LAMININ	ECM-Receptor	KEGG: hsa04512	case	0.701365	37.0709	31.3694	1.87805e-06	NA	NA	NA	NA
Endo	IN_MGE	LAMC1	ITGA3_ITGB1	1.77196e-09	0	LAMC1_ITGA3_ITGB1	LAMC1 - (ITGA3+ITGB1)	LAMININ	ECM-Receptor	KEGG: hsa04512	case	0.701365	37.0709	31.3694	1.87805e-06	0.0962406	32.9019	30.7808	4.19625e-08
IN_CGE	DL_ExN	LAMC3	ITGA3_ITGB1	1.77196e-09	0	LAMC3_ITGA3_ITGB1	LAMC3 - (ITGA3+ITGB1)	LAMININ	ECM-Receptor	KEGG: hsa04512	case	0.196255	27.0124	19.8521	7.903e-53	-0.315169	34.8289	50.3827	1.68392e-202
IN_CGE	IN_CGE	LAMC3	ITGA3_ITGB1	1.77196e-09	0	LAMC3_ITGA3_ITGB1	LAMC3 - (ITGA3+ITGB1)	LAMININ	ECM-Receptor	KEGG: hsa04512	case	0.196255	27.0124	19.8521	7.903e-53	NA	NA	NA	NA
IN_CGE	IN_MGE	LAMC3	ITGA3_ITGB1	1.77196e-09	0	LAMC3_ITGA3_ITGB1	LAMC3 - (ITGA3+ITGB1)	LAMININ	ECM-Receptor	KEGG: hsa04512	case	0.196255	27.0124	19.8521	7.903e-53	0.0962406	32.9019	30.7808	4.19625e-08
IN_MGE	DL_ExN	RELN	ITGA3_ITGB1	1.77196e-09	0	RELN_ITGA3_ITGB1	RELN - (ITGA3+ITGB1)	RELN	ECM-Receptor	KEGG: hsa04512	case	0.737867	31.9606	26.0754	3.62384e-24	-0.315169	34.8289	50.3827	1.68392e-202
IN_MGE	IN_CGE	RELN	ITGA3_ITGB1	1.77196e-09	0	RELN_ITGA3_ITGB1	RELN - (ITGA3+ITGB1)	RELN	ECM-Receptor	KEGG: hsa04512	case	0.737867	31.9606	26.0754	3.62384e-24	NA	NA	NA	NA
IN_MGE	IN_MGE	RELN	ITGA3_ITGB1	1.77196e-09	0	RELN_ITGA3_ITGB1	RELN - (ITGA3+ITGB1)	RELN	ECM-Receptor	KEGG: hsa04512	case	0.737867	31.9606	26.0754	3.62384e-24	0.0962406	32.9019	30.7808	4.19625e-08
Endo	DL_ExN	COL4A1	ITGA3_ITGB1	1.77196e-09	0	COL4A1_ITGA3_ITGB1	COL4A1 - (ITGA3+ITGB1)	COLLAGEN	ECM-Receptor	KEGG: hsa04512	case	0.503037	36.659	31.2102	3.08359e-06	-0.315169	34.8289	50.3827	1.68392e-202
IN_MGE	DL_ExN	COL4A1	ITGA3_ITGB1	1.77196e-09	0	COL4A1_ITGA3_ITGB1	COL4A1 - (ITGA3+ITGB1)	COLLAGEN	ECM-Receptor	KEGG: hsa04512	case	0.233969	31.6504	27.4012	1.49398e-22	-0.315169	34.8289	50.3827	1.68392e-202
Endo	IN_CGE	COL4A1	ITGA3_ITGB1	1.77196e-09	0	COL4A1_ITGA3_ITGB1	COL4A1 - (ITGA3+ITGB1)	COLLAGEN	ECM-Receptor	KEGG: hsa04512	case	0.503037	36.659	31.2102	3.08359e-06	NA	NA	NA	NA
IN_MGE	IN_CGE	COL4A1	ITGA3_ITGB1	1.77196e-09	0	COL4A1_ITGA3_ITGB1	COL4A1 - (ITGA3+ITGB1)	COLLAGEN	ECM-Receptor	KEGG: hsa04512	case	0.233969	31.6504	27.4012	1.49398e-22	NA	NA	NA	NA
Endo	IN_MGE	COL4A1	ITGA3_ITGB1	1.77196e-09	0	COL4A1_ITGA3_ITGB1	COL4A1 - (ITGA3+ITGB1)	COLLAGEN	ECM-Receptor	KEGG: hsa04512	case	0.503037	36.659	31.2102	3.08359e-06	0.0962406	32.9019	30.7808	4.19625e-08
IN_MGE	IN_MGE	COL4A1	ITGA3_ITGB1	1.77196e-09	0	COL4A1_ITGA3_ITGB1	COL4A1 - (ITGA3+ITGB1)	COLLAGEN	ECM-Receptor	KEGG: hsa04512	case	0.233969	31.6504	27.4012	1.49398e-22	0.0962406	32.9019	30.7808	4.19625e-08
Astro	DL_ExN	COL4A2	ITGA3_ITGB1	1.77196e-09	0	COL4A2_ITGA3_ITGB1	COL4A2 - (ITGA3+ITGB1)	COLLAGEN	ECM-Receptor	KEGG: hsa04512	case	0.107123	25.6294	20.0868	1.94592e-30	-0.315169	34.8289	50.3827	1.68392e-202
Endo	DL_ExN	COL4A2	ITGA3_ITGB1	3.54393e-09	0	COL4A2_ITGA3_ITGB1	COL4A2 - (ITGA3+ITGB1)	COLLAGEN	ECM-Receptor	KEGG: hsa04512	case	1.27685	45.2174	39.4108	9.63927e-08	-0.315169	34.8289	50.3827	1.68392e-202
IN_CGE	DL_ExN	COL4A2	ITGA3_ITGB1	1.77196e-09	0	COL4A2_ITGA3_ITGB1	COL4A2 - (ITGA3+ITGB1)	COLLAGEN	ECM-Receptor	KEGG: hsa04512	case	0.243265	27.4914	23.9923	2.95931e-12	-0.315169	34.8289	50.3827	1.68392e-202
IN_MGE	DL_ExN	COL4A2	ITGA3_ITGB1	3.54393e-09	0	COL4A2_ITGA3_ITGB1	COL4A2 - (ITGA3+ITGB1)	COLLAGEN	ECM-Receptor	KEGG: hsa04512	case	0.353182	43.7587	43.5316	0.000591386	-0.315169	34.8289	50.3827	1.68392e-202
Astro	IN_CGE	COL4A2	ITGA3_ITGB1	1.77196e-09	0	COL4A2_ITGA3_ITGB1	COL4A2 - (ITGA3+ITGB1)	COLLAGEN	ECM-Receptor	KEGG: hsa04512	case	0.107123	25.6294	20.0868	1.94592e-30	NA	NA	NA	NA
Endo	IN_CGE	COL4A2	ITGA3_ITGB1	3.54393e-09	0	COL4A2_ITGA3_ITGB1	COL4A2 - (ITGA3+ITGB1)	COLLAGEN	ECM-Receptor	KEGG: hsa04512	case	1.27685	45.2174	39.4108	9.63927e-08	NA	NA	NA	NA
IN_CGE	IN_CGE	COL4A2	ITGA3_ITGB1	1.77196e-09	0	COL4A2_ITGA3_ITGB1	COL4A2 - (ITGA3+ITGB1)	COLLAGEN	ECM-Receptor	KEGG: hsa04512	case	0.243265	27.4914	23.9923	2.95931e-12	NA	NA	NA	NA
IN_MGE	IN_CGE	COL4A2	ITGA3_ITGB1	3.54393e-09	0	COL4A2_ITGA3_ITGB1	COL4A2 - (ITGA3+ITGB1)	COLLAGEN	ECM-Receptor	KEGG: hsa04512	case	0.353182	43.7587	43.5316	0.000591386	NA	NA	NA	NA
Astro	IN_MGE	COL4A2	ITGA3_ITGB1	1.77196e-09	0	COL4A2_ITGA3_ITGB1	COL4A2 - (ITGA3+ITGB1)	COLLAGEN	ECM-Receptor	KEGG: hsa04512	case	0.107123	25.6294	20.0868	1.94592e-30	0.0962406	32.9019	30.7808	4.19625e-08
Endo	IN_MGE	COL4A2	ITGA3_ITGB1	3.54393e-09	0	COL4A2_ITGA3_ITGB1	COL4A2 - (ITGA3+ITGB1)	COLLAGEN	ECM-Receptor	KEGG: hsa04512	case	1.27685	45.2174	39.4108	9.63927e-08	0.0962406	32.9019	30.7808	4.19625e-08
IN_CGE	IN_MGE	COL4A2	ITGA3_ITGB1	1.77196e-09	0	COL4A2_ITGA3_ITGB1	COL4A2 - (ITGA3+ITGB1)	COLLAGEN	ECM-Receptor	KEGG: hsa04512	case	0.243265	27.4914	23.9923	2.95931e-12	0.0962406	32.9019	30.7808	4.19625e-08
IN_MGE	IN_MGE	COL4A2	ITGA3_ITGB1	3.54393e-09	0	COL4A2_ITGA3_ITGB1	COL4A2 - (ITGA3+ITGB1)	COLLAGEN	ECM-Receptor	KEGG: hsa04512	case	0.353182	43.7587	43.5316	0.000591386	0.0962406	32.9019	30.7808	4.19625e-08
Astro	DL_ExN	COL4A5	ITGA3_ITGB1	1.77196e-09	0	COL4A5_ITGA3_ITGB1	COL4A5 - (ITGA3+ITGB1)	COLLAGEN	ECM-Receptor	KEGG: hsa04512	case	0.133413	42.2676	42.7588	0.0263476	-0.315169	34.8289	50.3827	1.68392e-202
Oligo/OPC	DL_ExN	COL4A5	ITGA3_ITGB1	1.06318e-08	0	COL4A5_ITGA3_ITGB1	COL4A5 - (ITGA3+ITGB1)	COLLAGEN	ECM-Receptor	KEGG: hsa04512	case	0.205138	56.48	65.2434	2.92814e-13	-0.315169	34.8289	50.3827	1.68392e-202
Astro	IN_CGE	COL4A5	ITGA3_ITGB1	1.77196e-09	0	COL4A5_ITGA3_ITGB1	COL4A5 - (ITGA3+ITGB1)	COLLAGEN	ECM-Receptor	KEGG: hsa04512	case	0.133413	42.2676	42.7588	0.0263476	NA	NA	NA	NA
Oligo/OPC	IN_CGE	COL4A5	ITGA3_ITGB1	1.06318e-08	0	COL4A5_ITGA3_ITGB1	COL4A5 - (ITGA3+ITGB1)	COLLAGEN	ECM-Receptor	KEGG: hsa04512	case	0.205138	56.48	65.2434	2.92814e-13	NA	NA	NA	NA
Astro	IN_MGE	COL4A5	ITGA3_ITGB1	1.77196e-09	0	COL4A5_ITGA3_ITGB1	COL4A5 - (ITGA3+ITGB1)	COLLAGEN	ECM-Receptor	KEGG: hsa04512	case	0.133413	42.2676	42.7588	0.0263476	0.0962406	32.9019	30.7808	4.19625e-08
Oligo/OPC	IN_MGE	COL4A5	ITGA3_ITGB1	1.06318e-08	0	COL4A5_ITGA3_ITGB1	COL4A5 - (ITGA3+ITGB1)	COLLAGEN	ECM-Receptor	KEGG: hsa04512	case	0.205138	56.48	65.2434	2.92814e-13	0.0962406	32.9019	30.7808	4.19625e-08
Oligo/OPC	DL_ExN	COL9A1	ITGA3_ITGB1	1.77196e-09	0	COL9A1_ITGA3_ITGB1	COL9A1 - (ITGA3+ITGB1)	COLLAGEN	ECM-Receptor	KEGG: hsa04512	case	0.3739	27.854	17.3783	3.30429e-210	-0.315169	34.8289	50.3827	1.68392e-202
Oligo/OPC	IN_CGE	COL9A1	ITGA3_ITGB1	1.77196e-09	0	COL9A1_ITGA3_ITGB1	COL9A1 - (ITGA3+ITGB1)	COLLAGEN	ECM-Receptor	KEGG: hsa04512	case	0.3739	27.854	17.3783	3.30429e-210	NA	NA	NA	NA
Oligo/OPC	IN_MGE	COL9A1	ITGA3_ITGB1	1.77196e-09	0	COL9A1_ITGA3_ITGB1	COL9A1 - (ITGA3+ITGB1)	COLLAGEN	ECM-Receptor	KEGG: hsa04512	case	0.3739	27.854	17.3783	3.30429e-210	0.0962406	32.9019	30.7808	4.19625e-08
Oligo/OPC	DL_ExN	COL9A2	ITGA3_ITGB1	1.77196e-09	0	COL9A2_ITGA3_ITGB1	COL9A2 - (ITGA3+ITGB1)	COLLAGEN	ECM-Receptor	KEGG: hsa04512	case	0.0989495	39.4079	35.8027	5.19103e-29	-0.315169	34.8289	50.3827	1.68392e-202
Oligo/OPC	IN_CGE	COL9A2	ITGA3_ITGB1	1.77196e-09	0	COL9A2_ITGA3_ITGB1	COL9A2 - (ITGA3+ITGB1)	COLLAGEN	ECM-Receptor	KEGG: hsa04512	case	0.0989495	39.4079	35.8027	5.19103e-29	NA	NA	NA	NA
Oligo/OPC	IN_MGE	COL9A2	ITGA3_ITGB1	1.77196e-09	0	COL9A2_ITGA3_ITGB1	COL9A2 - (ITGA3+ITGB1)	COLLAGEN	ECM-Receptor	KEGG: hsa04512	case	0.0989495	39.4079	35.8027	5.19103e-29	0.0962406	32.9019	30.7808	4.19625e-08
Endo	Astro	LAMA2	ITGA6_ITGB1	1.24037e-08	0	LAMA2_ITGA6_ITGB1	LAMA2 - (ITGA6+ITGB1)	LAMININ	ECM-Receptor	KEGG: hsa04512	case	2.70874	60	44.0287	7.11812e-21	-0.0735268	39.8476	47.6083	1.26314e-32
IN_CGE	Astro	LAMA2	ITGA6_ITGB1	1.77196e-09	0	LAMA2_ITGA6_ITGB1	LAMA2 - (ITGA6+ITGB1)	LAMININ	ECM-Receptor	KEGG: hsa04512	case	0.343529	25.6586	18.329	3.75585e-60	-0.0735268	39.8476	47.6083	1.26314e-32
Oligo/OPC	Astro	LAMA2	ITGA6_ITGB1	1.77196e-09	0	LAMA2_ITGA6_ITGB1	LAMA2 - (ITGA6+ITGB1)	LAMININ	ECM-Receptor	KEGG: hsa04512	case	0.26294	34.0876	33.3125	3.71496e-07	-0.0735268	39.8476	47.6083	1.26314e-32
Endo	Endo	LAMA2	ITGA6_ITGB1	5.54712e-08	0	LAMA2_ITGA6_ITGB1	LAMA2 - (ITGA6+ITGB1)	LAMININ	ECM-Receptor	KEGG: hsa04512	case	2.70874	60	44.0287	7.11812e-21	0.0579618	54.508	66.7994	6.5784e-08
IN_CGE	Endo	LAMA2	ITGA6_ITGB1	7.92446e-09	0	LAMA2_ITGA6_ITGB1	LAMA2 - (ITGA6+ITGB1)	LAMININ	ECM-Receptor	KEGG: hsa04512	case	0.343529	25.6586	18.329	3.75585e-60	0.0579618	54.508	66.7994	6.5784e-08
Oligo/OPC	Endo	LAMA2	ITGA6_ITGB1	7.92446e-09	0	LAMA2_ITGA6_ITGB1	LAMA2 - (ITGA6+ITGB1)	LAMININ	ECM-Receptor	KEGG: hsa04512	case	0.26294	34.0876	33.3125	3.71496e-07	0.0579618	54.508	66.7994	6.5784e-08
IN_CGE	Astro	LAMA5	ITGA6_ITGB1	1.77196e-09	0	LAMA5_ITGA6_ITGB1	LAMA5 - (ITGA6+ITGB1)	LAMININ	ECM-Receptor	KEGG: hsa04512	case	0.0872446	26.0335	22.745	1.09625e-13	-0.0735268	39.8476	47.6083	1.26314e-32
IN_CGE	Endo	LAMA5	ITGA6_ITGB1	7.92446e-09	0	LAMA5_ITGA6_ITGB1	LAMA5 - (ITGA6+ITGB1)	LAMININ	ECM-Receptor	KEGG: hsa04512	case	0.0872446	26.0335	22.745	1.09625e-13	0.0579618	54.508	66.7994	6.5784e-08
IN_CGE	Astro	LAMB1	ITGA6_ITGB1	1.77196e-09	0	LAMB1_ITGA6_ITGB1	LAMB1 - (ITGA6+ITGB1)	LAMININ	ECM-Receptor	KEGG: hsa04512	case	0.163885	27.783	21.5896	4.24709e-39	-0.0735268	39.8476	47.6083	1.26314e-32
VLMC	Astro	LAMB1	ITGA6_ITGB1	1.77196e-09	0	LAMB1_ITGA6_ITGB1	LAMB1 - (ITGA6+ITGB1)	LAMININ	ECM-Receptor	KEGG: hsa04512	case	0.350955	42.8072	39.4908	0.00488454	-0.0735268	39.8476	47.6083	1.26314e-32
IN_CGE	Endo	LAMB1	ITGA6_ITGB1	7.92446e-09	0	LAMB1_ITGA6_ITGB1	LAMB1 - (ITGA6+ITGB1)	LAMININ	ECM-Receptor	KEGG: hsa04512	case	0.163885	27.783	21.5896	4.24709e-39	0.0579618	54.508	66.7994	6.5784e-08
VLMC	Endo	LAMB1	ITGA6_ITGB1	7.92446e-09	0	LAMB1_ITGA6_ITGB1	LAMB1 - (ITGA6+ITGB1)	LAMININ	ECM-Receptor	KEGG: hsa04512	case	0.350955	42.8072	39.4908	0.00488454	0.0579618	54.508	66.7994	6.5784e-08
Endo	Astro	LAMC1	ITGA6_ITGB1	1.77196e-09	0	LAMC1_ITGA6_ITGB1	LAMC1 - (ITGA6+ITGB1)	LAMININ	ECM-Receptor	KEGG: hsa04512	case	0.701365	37.0709	31.3694	1.87805e-06	-0.0735268	39.8476	47.6083	1.26314e-32
Endo	Endo	LAMC1	ITGA6_ITGB1	7.92446e-09	0	LAMC1_ITGA6_ITGB1	LAMC1 - (ITGA6+ITGB1)	LAMININ	ECM-Receptor	KEGG: hsa04512	case	0.701365	37.0709	31.3694	1.87805e-06	0.0579618	54.508	66.7994	6.5784e-08
IN_CGE	Astro	LAMC3	ITGA6_ITGB1	1.77196e-09	0	LAMC3_ITGA6_ITGB1	LAMC3 - (ITGA6+ITGB1)	LAMININ	ECM-Receptor	KEGG: hsa04512	case	0.196255	27.0124	19.8521	7.903e-53	-0.0735268	39.8476	47.6083	1.26314e-32
IN_CGE	Endo	LAMC3	ITGA6_ITGB1	7.92446e-09	0	LAMC3_ITGA6_ITGB1	LAMC3 - (ITGA6+ITGB1)	LAMININ	ECM-Receptor	KEGG: hsa04512	case	0.196255	27.0124	19.8521	7.903e-53	0.0579618	54.508	66.7994	6.5784e-08
Endo	Astro	LAMA2	ITGA7_ITGB1	1.24037e-08	0	LAMA2_ITGA7_ITGB1	LAMA2 - (ITGA7+ITGB1)	LAMININ	ECM-Receptor	KEGG: hsa04512	case	2.70874	60	44.0287	7.11812e-21	NA	NA	NA	NA
IN_CGE	Astro	LAMA2	ITGA7_ITGB1	1.77196e-09	0	LAMA2_ITGA7_ITGB1	LAMA2 - (ITGA7+ITGB1)	LAMININ	ECM-Receptor	KEGG: hsa04512	case	0.343529	25.6586	18.329	3.75585e-60	NA	NA	NA	NA
Oligo/OPC	Astro	LAMA2	ITGA7_ITGB1	1.77196e-09	0	LAMA2_ITGA7_ITGB1	LAMA2 - (ITGA7+ITGB1)	LAMININ	ECM-Receptor	KEGG: hsa04512	case	0.26294	34.0876	33.3125	3.71496e-07	NA	NA	NA	NA
IN_CGE	Astro	LAMA5	ITGA7_ITGB1	1.77196e-09	0	LAMA5_ITGA7_ITGB1	LAMA5 - (ITGA7+ITGB1)	LAMININ	ECM-Receptor	KEGG: hsa04512	case	0.0872446	26.0335	22.745	1.09625e-13	NA	NA	NA	NA
IN_CGE	Astro	LAMB1	ITGA7_ITGB1	1.77196e-09	0	LAMB1_ITGA7_ITGB1	LAMB1 - (ITGA7+ITGB1)	LAMININ	ECM-Receptor	KEGG: hsa04512	case	0.163885	27.783	21.5896	4.24709e-39	NA	NA	NA	NA
VLMC	Astro	LAMB1	ITGA7_ITGB1	1.77196e-09	0	LAMB1_ITGA7_ITGB1	LAMB1 - (ITGA7+ITGB1)	LAMININ	ECM-Receptor	KEGG: hsa04512	case	0.350955	42.8072	39.4908	0.00488454	NA	NA	NA	NA
Endo	Astro	LAMC1	ITGA7_ITGB1	1.77196e-09	0	LAMC1_ITGA7_ITGB1	LAMC1 - (ITGA7+ITGB1)	LAMININ	ECM-Receptor	KEGG: hsa04512	case	0.701365	37.0709	31.3694	1.87805e-06	NA	NA	NA	NA
IN_CGE	Astro	LAMC3	ITGA7_ITGB1	1.77196e-09	0	LAMC3_ITGA7_ITGB1	LAMC3 - (ITGA7+ITGB1)	LAMININ	ECM-Receptor	KEGG: hsa04512	case	0.196255	27.0124	19.8521	7.903e-53	NA	NA	NA	NA
Astro	IN_CGE	TNC	ITGA8_ITGB1	1.25297e-08	0	TNC_ITGA8_ITGB1	TNC - (ITGA8+ITGB1)	TENASCIN	ECM-Receptor	KEGG: hsa04512	case	1.73107	58.6205	18.0111	0	0.108627	41.7265	40.2206	0.0225952
IN_CGE	IN_CGE	TNR	ITGA8_ITGB1	3.50831e-08	0	TNR_ITGA8_ITGB1	TNR - (ITGA8+ITGB1)	TENASCIN	ECM-Receptor	KEGG: hsa04512	case	0.668802	80.7977	77.22	1.31509e-13	0.108627	41.7265	40.2206	0.0225952
Oligo/OPC	IN_CGE	TNR	ITGA8_ITGB1	2.75653e-08	0	TNR_ITGA8_ITGB1	TNR - (ITGA8+ITGB1)	TENASCIN	ECM-Receptor	KEGG: hsa04512	case	1.6952	36.8166	25.2873	1.4536e-153	0.108627	41.7265	40.2206	0.0225952
Astro	Astro	TNC	ITGA9_ITGB1	8.85982e-09	0	TNC_ITGA9_ITGB1	TNC - (ITGA9+ITGB1)	TENASCIN	ECM-Receptor	KEGG: hsa04512	case	1.73107	58.6205	18.0111	0	0.139085	29.7808	26.9648	5.67754e-13
Astro	DL_ExN	TNC	ITGA9_ITGB1	1.77196e-08	0	TNC_ITGA9_ITGB1	TNC - (ITGA9+ITGB1)	TENASCIN	ECM-Receptor	KEGG: hsa04512	case	1.73107	58.6205	18.0111	0	-0.368194	46.0278	58.8445	4.25932e-61
Astro	IN_CGE	TNC	ITGA9_ITGB1	1.77196e-08	0	TNC_ITGA9_ITGB1	TNC - (ITGA9+ITGB1)	TENASCIN	ECM-Receptor	KEGG: hsa04512	case	1.73107	58.6205	18.0111	0	0.308064	52.7335	50.8863	3.61084e-18
Astro	IN_MGE	TNC	ITGA9_ITGB1	2.1702e-08	0	TNC_ITGA9_ITGB1	TNC - (ITGA9+ITGB1)	TENASCIN	ECM-Receptor	KEGG: hsa04512	case	1.73107	58.6205	18.0111	0	0.225115	65.5899	71.5699	6.02048e-06
IN_CGE	Astro	TNR	ITGA9_ITGB1	2.48075e-08	0	TNR_ITGA9_ITGB1	TNR - (ITGA9+ITGB1)	TENASCIN	ECM-Receptor	KEGG: hsa04512	case	0.668802	80.7977	77.22	1.31509e-13	0.139085	29.7808	26.9648	5.67754e-13
Oligo/OPC	Astro	TNR	ITGA9_ITGB1	1.94916e-08	0	TNR_ITGA9_ITGB1	TNR - (ITGA9+ITGB1)	TENASCIN	ECM-Receptor	KEGG: hsa04512	case	1.6952	36.8166	25.2873	1.4536e-153	0.139085	29.7808	26.9648	5.67754e-13
IN_CGE	DL_ExN	TNR	ITGA9_ITGB1	4.9615e-08	0	TNR_ITGA9_ITGB1	TNR - (ITGA9+ITGB1)	TENASCIN	ECM-Receptor	KEGG: hsa04512	case	0.668802	80.7977	77.22	1.31509e-13	-0.368194	46.0278	58.8445	4.25932e-61
Oligo/OPC	DL_ExN	TNR	ITGA9_ITGB1	3.89832e-08	0	TNR_ITGA9_ITGB1	TNR - (ITGA9+ITGB1)	TENASCIN	ECM-Receptor	KEGG: hsa04512	case	1.6952	36.8166	25.2873	1.4536e-153	-0.368194	46.0278	58.8445	4.25932e-61
IN_CGE	IN_CGE	TNR	ITGA9_ITGB1	4.9615e-08	0	TNR_ITGA9_ITGB1	TNR - (ITGA9+ITGB1)	TENASCIN	ECM-Receptor	KEGG: hsa04512	case	0.668802	80.7977	77.22	1.31509e-13	0.308064	52.7335	50.8863	3.61084e-18
Oligo/OPC	IN_CGE	TNR	ITGA9_ITGB1	3.89832e-08	0	TNR_ITGA9_ITGB1	TNR - (ITGA9+ITGB1)	TENASCIN	ECM-Receptor	KEGG: hsa04512	case	1.6952	36.8166	25.2873	1.4536e-153	0.308064	52.7335	50.8863	3.61084e-18
IN_CGE	IN_MGE	TNR	ITGA9_ITGB1	6.07657e-08	0	TNR_ITGA9_ITGB1	TNR - (ITGA9+ITGB1)	TENASCIN	ECM-Receptor	KEGG: hsa04512	case	0.668802	80.7977	77.22	1.31509e-13	0.225115	65.5899	71.5699	6.02048e-06
Oligo/OPC	IN_MGE	TNR	ITGA9_ITGB1	4.77445e-08	0	TNR_ITGA9_ITGB1	TNR - (ITGA9+ITGB1)	TENASCIN	ECM-Receptor	KEGG: hsa04512	case	1.6952	36.8166	25.2873	1.4536e-153	0.225115	65.5899	71.5699	6.02048e-06
Endo	Astro	COL4A1	ITGA9_ITGB1	1.77196e-09	0	COL4A1_ITGA9_ITGB1	COL4A1 - (ITGA9+ITGB1)	COLLAGEN	ECM-Receptor	KEGG: hsa04512	case	0.503037	36.659	31.2102	3.08359e-06	0.139085	29.7808	26.9648	5.67754e-13
IN_MGE	Astro	COL4A1	ITGA9_ITGB1	1.77196e-09	0	COL4A1_ITGA9_ITGB1	COL4A1 - (ITGA9+ITGB1)	COLLAGEN	ECM-Receptor	KEGG: hsa04512	case	0.233969	31.6504	27.4012	1.49398e-22	0.139085	29.7808	26.9648	5.67754e-13
Endo	DL_ExN	COL4A1	ITGA9_ITGB1	3.54393e-09	0	COL4A1_ITGA9_ITGB1	COL4A1 - (ITGA9+ITGB1)	COLLAGEN	ECM-Receptor	KEGG: hsa04512	case	0.503037	36.659	31.2102	3.08359e-06	-0.368194	46.0278	58.8445	4.25932e-61
IN_MGE	DL_ExN	COL4A1	ITGA9_ITGB1	3.54393e-09	0	COL4A1_ITGA9_ITGB1	COL4A1 - (ITGA9+ITGB1)	COLLAGEN	ECM-Receptor	KEGG: hsa04512	case	0.233969	31.6504	27.4012	1.49398e-22	-0.368194	46.0278	58.8445	4.25932e-61
Endo	IN_CGE	COL4A1	ITGA9_ITGB1	3.54393e-09	0	COL4A1_ITGA9_ITGB1	COL4A1 - (ITGA9+ITGB1)	COLLAGEN	ECM-Receptor	KEGG: hsa04512	case	0.503037	36.659	31.2102	3.08359e-06	0.308064	52.7335	50.8863	3.61084e-18
IN_MGE	IN_CGE	COL4A1	ITGA9_ITGB1	3.54393e-09	0	COL4A1_ITGA9_ITGB1	COL4A1 - (ITGA9+ITGB1)	COLLAGEN	ECM-Receptor	KEGG: hsa04512	case	0.233969	31.6504	27.4012	1.49398e-22	0.308064	52.7335	50.8863	3.61084e-18
Endo	IN_MGE	COL4A1	ITGA9_ITGB1	4.34041e-09	0	COL4A1_ITGA9_ITGB1	COL4A1 - (ITGA9+ITGB1)	COLLAGEN	ECM-Receptor	KEGG: hsa04512	case	0.503037	36.659	31.2102	3.08359e-06	0.225115	65.5899	71.5699	6.02048e-06
IN_MGE	IN_MGE	COL4A1	ITGA9_ITGB1	4.34041e-09	0	COL4A1_ITGA9_ITGB1	COL4A1 - (ITGA9+ITGB1)	COLLAGEN	ECM-Receptor	KEGG: hsa04512	case	0.233969	31.6504	27.4012	1.49398e-22	0.225115	65.5899	71.5699	6.02048e-06
Astro	Astro	COL4A2	ITGA9_ITGB1	1.77196e-09	0	COL4A2_ITGA9_ITGB1	COL4A2 - (ITGA9+ITGB1)	COLLAGEN	ECM-Receptor	KEGG: hsa04512	case	0.107123	25.6294	20.0868	1.94592e-30	0.139085	29.7808	26.9648	5.67754e-13
Endo	Astro	COL4A2	ITGA9_ITGB1	3.54393e-09	0	COL4A2_ITGA9_ITGB1	COL4A2 - (ITGA9+ITGB1)	COLLAGEN	ECM-Receptor	KEGG: hsa04512	case	1.27685	45.2174	39.4108	9.63927e-08	0.139085	29.7808	26.9648	5.67754e-13
IN_CGE	Astro	COL4A2	ITGA9_ITGB1	1.77196e-09	0	COL4A2_ITGA9_ITGB1	COL4A2 - (ITGA9+ITGB1)	COLLAGEN	ECM-Receptor	KEGG: hsa04512	case	0.243265	27.4914	23.9923	2.95931e-12	0.139085	29.7808	26.9648	5.67754e-13
IN_MGE	Astro	COL4A2	ITGA9_ITGB1	3.54393e-09	0	COL4A2_ITGA9_ITGB1	COL4A2 - (ITGA9+ITGB1)	COLLAGEN	ECM-Receptor	KEGG: hsa04512	case	0.353182	43.7587	43.5316	0.000591386	0.139085	29.7808	26.9648	5.67754e-13
Astro	DL_ExN	COL4A2	ITGA9_ITGB1	3.54393e-09	0	COL4A2_ITGA9_ITGB1	COL4A2 - (ITGA9+ITGB1)	COLLAGEN	ECM-Receptor	KEGG: hsa04512	case	0.107123	25.6294	20.0868	1.94592e-30	-0.368194	46.0278	58.8445	4.25932e-61
Endo	DL_ExN	COL4A2	ITGA9_ITGB1	7.08786e-09	0	COL4A2_ITGA9_ITGB1	COL4A2 - (ITGA9+ITGB1)	COLLAGEN	ECM-Receptor	KEGG: hsa04512	case	1.27685	45.2174	39.4108	9.63927e-08	-0.368194	46.0278	58.8445	4.25932e-61
IN_CGE	DL_ExN	COL4A2	ITGA9_ITGB1	3.54393e-09	0	COL4A2_ITGA9_ITGB1	COL4A2 - (ITGA9+ITGB1)	COLLAGEN	ECM-Receptor	KEGG: hsa04512	case	0.243265	27.4914	23.9923	2.95931e-12	-0.368194	46.0278	58.8445	4.25932e-61
IN_MGE	DL_ExN	COL4A2	ITGA9_ITGB1	7.08786e-09	0	COL4A2_ITGA9_ITGB1	COL4A2 - (ITGA9+ITGB1)	COLLAGEN	ECM-Receptor	KEGG: hsa04512	case	0.353182	43.7587	43.5316	0.000591386	-0.368194	46.0278	58.8445	4.25932e-61
Astro	IN_CGE	COL4A2	ITGA9_ITGB1	3.54393e-09	0	COL4A2_ITGA9_ITGB1	COL4A2 - (ITGA9+ITGB1)	COLLAGEN	ECM-Receptor	KEGG: hsa04512	case	0.107123	25.6294	20.0868	1.94592e-30	0.308064	52.7335	50.8863	3.61084e-18
Endo	IN_CGE	COL4A2	ITGA9_ITGB1	7.08786e-09	0	COL4A2_ITGA9_ITGB1	COL4A2 - (ITGA9+ITGB1)	COLLAGEN	ECM-Receptor	KEGG: hsa04512	case	1.27685	45.2174	39.4108	9.63927e-08	0.308064	52.7335	50.8863	3.61084e-18
IN_CGE	IN_CGE	COL4A2	ITGA9_ITGB1	3.54393e-09	0	COL4A2_ITGA9_ITGB1	COL4A2 - (ITGA9+ITGB1)	COLLAGEN	ECM-Receptor	KEGG: hsa04512	case	0.243265	27.4914	23.9923	2.95931e-12	0.308064	52.7335	50.8863	3.61084e-18
IN_MGE	IN_CGE	COL4A2	ITGA9_ITGB1	7.08786e-09	0	COL4A2_ITGA9_ITGB1	COL4A2 - (ITGA9+ITGB1)	COLLAGEN	ECM-Receptor	KEGG: hsa04512	case	0.353182	43.7587	43.5316	0.000591386	0.308064	52.7335	50.8863	3.61084e-18
Astro	IN_MGE	COL4A2	ITGA9_ITGB1	4.34041e-09	0	COL4A2_ITGA9_ITGB1	COL4A2 - (ITGA9+ITGB1)	COLLAGEN	ECM-Receptor	KEGG: hsa04512	case	0.107123	25.6294	20.0868	1.94592e-30	0.225115	65.5899	71.5699	6.02048e-06
Endo	IN_MGE	COL4A2	ITGA9_ITGB1	8.68081e-09	0	COL4A2_ITGA9_ITGB1	COL4A2 - (ITGA9+ITGB1)	COLLAGEN	ECM-Receptor	KEGG: hsa04512	case	1.27685	45.2174	39.4108	9.63927e-08	0.225115	65.5899	71.5699	6.02048e-06
IN_CGE	IN_MGE	COL4A2	ITGA9_ITGB1	4.34041e-09	0	COL4A2_ITGA9_ITGB1	COL4A2 - (ITGA9+ITGB1)	COLLAGEN	ECM-Receptor	KEGG: hsa04512	case	0.243265	27.4914	23.9923	2.95931e-12	0.225115	65.5899	71.5699	6.02048e-06
IN_MGE	IN_MGE	COL4A2	ITGA9_ITGB1	8.68081e-09	0	COL4A2_ITGA9_ITGB1	COL4A2 - (ITGA9+ITGB1)	COLLAGEN	ECM-Receptor	KEGG: hsa04512	case	0.353182	43.7587	43.5316	0.000591386	0.225115	65.5899	71.5699	6.02048e-06
Astro	Astro	COL4A5	ITGA9_ITGB1	1.77196e-09	0	COL4A5_ITGA9_ITGB1	COL4A5 - (ITGA9+ITGB1)	COLLAGEN	ECM-Receptor	KEGG: hsa04512	case	0.133413	42.2676	42.7588	0.0263476	0.139085	29.7808	26.9648	5.67754e-13
Oligo/OPC	Astro	COL4A5	ITGA9_ITGB1	1.06318e-08	0	COL4A5_ITGA9_ITGB1	COL4A5 - (ITGA9+ITGB1)	COLLAGEN	ECM-Receptor	KEGG: hsa04512	case	0.205138	56.48	65.2434	2.92814e-13	0.139085	29.7808	26.9648	5.67754e-13
Astro	DL_ExN	COL4A5	ITGA9_ITGB1	3.54393e-09	0	COL4A5_ITGA9_ITGB1	COL4A5 - (ITGA9+ITGB1)	COLLAGEN	ECM-Receptor	KEGG: hsa04512	case	0.133413	42.2676	42.7588	0.0263476	-0.368194	46.0278	58.8445	4.25932e-61
Oligo/OPC	DL_ExN	COL4A5	ITGA9_ITGB1	2.12636e-08	0	COL4A5_ITGA9_ITGB1	COL4A5 - (ITGA9+ITGB1)	COLLAGEN	ECM-Receptor	KEGG: hsa04512	case	0.205138	56.48	65.2434	2.92814e-13	-0.368194	46.0278	58.8445	4.25932e-61
Astro	IN_CGE	COL4A5	ITGA9_ITGB1	3.54393e-09	0	COL4A5_ITGA9_ITGB1	COL4A5 - (ITGA9+ITGB1)	COLLAGEN	ECM-Receptor	KEGG: hsa04512	case	0.133413	42.2676	42.7588	0.0263476	0.308064	52.7335	50.8863	3.61084e-18
Oligo/OPC	IN_CGE	COL4A5	ITGA9_ITGB1	2.12636e-08	0	COL4A5_ITGA9_ITGB1	COL4A5 - (ITGA9+ITGB1)	COLLAGEN	ECM-Receptor	KEGG: hsa04512	case	0.205138	56.48	65.2434	2.92814e-13	0.308064	52.7335	50.8863	3.61084e-18
Astro	IN_MGE	COL4A5	ITGA9_ITGB1	4.34041e-09	0	COL4A5_ITGA9_ITGB1	COL4A5 - (ITGA9+ITGB1)	COLLAGEN	ECM-Receptor	KEGG: hsa04512	case	0.133413	42.2676	42.7588	0.0263476	0.225115	65.5899	71.5699	6.02048e-06
Oligo/OPC	IN_MGE	COL4A5	ITGA9_ITGB1	2.60424e-08	0	COL4A5_ITGA9_ITGB1	COL4A5 - (ITGA9+ITGB1)	COLLAGEN	ECM-Receptor	KEGG: hsa04512	case	0.205138	56.48	65.2434	2.92814e-13	0.225115	65.5899	71.5699	6.02048e-06
Oligo/OPC	Astro	COL9A1	ITGA9_ITGB1	1.77196e-09	0	COL9A1_ITGA9_ITGB1	COL9A1 - (ITGA9+ITGB1)	COLLAGEN	ECM-Receptor	KEGG: hsa04512	case	0.3739	27.854	17.3783	3.30429e-210	0.139085	29.7808	26.9648	5.67754e-13
Oligo/OPC	DL_ExN	COL9A1	ITGA9_ITGB1	3.54393e-09	0	COL9A1_ITGA9_ITGB1	COL9A1 - (ITGA9+ITGB1)	COLLAGEN	ECM-Receptor	KEGG: hsa04512	case	0.3739	27.854	17.3783	3.30429e-210	-0.368194	46.0278	58.8445	4.25932e-61
Oligo/OPC	IN_CGE	COL9A1	ITGA9_ITGB1	3.54393e-09	0	COL9A1_ITGA9_ITGB1	COL9A1 - (ITGA9+ITGB1)	COLLAGEN	ECM-Receptor	KEGG: hsa04512	case	0.3739	27.854	17.3783	3.30429e-210	0.308064	52.7335	50.8863	3.61084e-18
Oligo/OPC	IN_MGE	COL9A1	ITGA9_ITGB1	4.34041e-09	0	COL9A1_ITGA9_ITGB1	COL9A1 - (ITGA9+ITGB1)	COLLAGEN	ECM-Receptor	KEGG: hsa04512	case	0.3739	27.854	17.3783	3.30429e-210	0.225115	65.5899	71.5699	6.02048e-06
Oligo/OPC	Astro	COL9A2	ITGA9_ITGB1	1.77196e-09	0	COL9A2_ITGA9_ITGB1	COL9A2 - (ITGA9+ITGB1)	COLLAGEN	ECM-Receptor	KEGG: hsa04512	case	0.0989495	39.4079	35.8027	5.19103e-29	0.139085	29.7808	26.9648	5.67754e-13
Oligo/OPC	DL_ExN	COL9A2	ITGA9_ITGB1	3.54393e-09	0	COL9A2_ITGA9_ITGB1	COL9A2 - (ITGA9+ITGB1)	COLLAGEN	ECM-Receptor	KEGG: hsa04512	case	0.0989495	39.4079	35.8027	5.19103e-29	-0.368194	46.0278	58.8445	4.25932e-61
Oligo/OPC	IN_CGE	COL9A2	ITGA9_ITGB1	3.54393e-09	0	COL9A2_ITGA9_ITGB1	COL9A2 - (ITGA9+ITGB1)	COLLAGEN	ECM-Receptor	KEGG: hsa04512	case	0.0989495	39.4079	35.8027	5.19103e-29	0.308064	52.7335	50.8863	3.61084e-18
Oligo/OPC	IN_MGE	COL9A2	ITGA9_ITGB1	4.34041e-09	0	COL9A2_ITGA9_ITGB1	COL9A2 - (ITGA9+ITGB1)	COLLAGEN	ECM-Receptor	KEGG: hsa04512	case	0.0989495	39.4079	35.8027	5.19103e-29	0.225115	65.5899	71.5699	6.02048e-06
Endo	Astro	LAMA2	ITGA9_ITGB1	1.24037e-08	0	LAMA2_ITGA9_ITGB1	LAMA2 - (ITGA9+ITGB1)	LAMININ	ECM-Receptor	KEGG: hsa04512	case	2.70874	60	44.0287	7.11812e-21	0.139085	29.7808	26.9648	5.67754e-13
IN_CGE	Astro	LAMA2	ITGA9_ITGB1	1.77196e-09	0	LAMA2_ITGA9_ITGB1	LAMA2 - (ITGA9+ITGB1)	LAMININ	ECM-Receptor	KEGG: hsa04512	case	0.343529	25.6586	18.329	3.75585e-60	0.139085	29.7808	26.9648	5.67754e-13
Oligo/OPC	Astro	LAMA2	ITGA9_ITGB1	1.77196e-09	0	LAMA2_ITGA9_ITGB1	LAMA2 - (ITGA9+ITGB1)	LAMININ	ECM-Receptor	KEGG: hsa04512	case	0.26294	34.0876	33.3125	3.71496e-07	0.139085	29.7808	26.9648	5.67754e-13
Endo	DL_ExN	LAMA2	ITGA9_ITGB1	2.48075e-08	0	LAMA2_ITGA9_ITGB1	LAMA2 - (ITGA9+ITGB1)	LAMININ	ECM-Receptor	KEGG: hsa04512	case	2.70874	60	44.0287	7.11812e-21	-0.368194	46.0278	58.8445	4.25932e-61
IN_CGE	DL_ExN	LAMA2	ITGA9_ITGB1	3.54393e-09	0	LAMA2_ITGA9_ITGB1	LAMA2 - (ITGA9+ITGB1)	LAMININ	ECM-Receptor	KEGG: hsa04512	case	0.343529	25.6586	18.329	3.75585e-60	-0.368194	46.0278	58.8445	4.25932e-61
Oligo/OPC	DL_ExN	LAMA2	ITGA9_ITGB1	3.54393e-09	0	LAMA2_ITGA9_ITGB1	LAMA2 - (ITGA9+ITGB1)	LAMININ	ECM-Receptor	KEGG: hsa04512	case	0.26294	34.0876	33.3125	3.71496e-07	-0.368194	46.0278	58.8445	4.25932e-61
Endo	IN_CGE	LAMA2	ITGA9_ITGB1	2.48075e-08	0	LAMA2_ITGA9_ITGB1	LAMA2 - (ITGA9+ITGB1)	LAMININ	ECM-Receptor	KEGG: hsa04512	case	2.70874	60	44.0287	7.11812e-21	0.308064	52.7335	50.8863	3.61084e-18
IN_CGE	IN_CGE	LAMA2	ITGA9_ITGB1	3.54393e-09	0	LAMA2_ITGA9_ITGB1	LAMA2 - (ITGA9+ITGB1)	LAMININ	ECM-Receptor	KEGG: hsa04512	case	0.343529	25.6586	18.329	3.75585e-60	0.308064	52.7335	50.8863	3.61084e-18
Oligo/OPC	IN_CGE	LAMA2	ITGA9_ITGB1	3.54393e-09	0	LAMA2_ITGA9_ITGB1	LAMA2 - (ITGA9+ITGB1)	LAMININ	ECM-Receptor	KEGG: hsa04512	case	0.26294	34.0876	33.3125	3.71496e-07	0.308064	52.7335	50.8863	3.61084e-18
Endo	IN_MGE	LAMA2	ITGA9_ITGB1	3.03828e-08	0	LAMA2_ITGA9_ITGB1	LAMA2 - (ITGA9+ITGB1)	LAMININ	ECM-Receptor	KEGG: hsa04512	case	2.70874	60	44.0287	7.11812e-21	0.225115	65.5899	71.5699	6.02048e-06
IN_CGE	IN_MGE	LAMA2	ITGA9_ITGB1	4.34041e-09	0	LAMA2_ITGA9_ITGB1	LAMA2 - (ITGA9+ITGB1)	LAMININ	ECM-Receptor	KEGG: hsa04512	case	0.343529	25.6586	18.329	3.75585e-60	0.225115	65.5899	71.5699	6.02048e-06
Oligo/OPC	IN_MGE	LAMA2	ITGA9_ITGB1	4.34041e-09	0	LAMA2_ITGA9_ITGB1	LAMA2 - (ITGA9+ITGB1)	LAMININ	ECM-Receptor	KEGG: hsa04512	case	0.26294	34.0876	33.3125	3.71496e-07	0.225115	65.5899	71.5699	6.02048e-06
IN_CGE	Astro	LAMA5	ITGA9_ITGB1	1.77196e-09	0	LAMA5_ITGA9_ITGB1	LAMA5 - (ITGA9+ITGB1)	LAMININ	ECM-Receptor	KEGG: hsa04512	case	0.0872446	26.0335	22.745	1.09625e-13	0.139085	29.7808	26.9648	5.67754e-13
IN_CGE	DL_ExN	LAMA5	ITGA9_ITGB1	3.54393e-09	0	LAMA5_ITGA9_ITGB1	LAMA5 - (ITGA9+ITGB1)	LAMININ	ECM-Receptor	KEGG: hsa04512	case	0.0872446	26.0335	22.745	1.09625e-13	-0.368194	46.0278	58.8445	4.25932e-61
IN_CGE	IN_CGE	LAMA5	ITGA9_ITGB1	3.54393e-09	0	LAMA5_ITGA9_ITGB1	LAMA5 - (ITGA9+ITGB1)	LAMININ	ECM-Receptor	KEGG: hsa04512	case	0.0872446	26.0335	22.745	1.09625e-13	0.308064	52.7335	50.8863	3.61084e-18
IN_CGE	IN_MGE	LAMA5	ITGA9_ITGB1	4.34041e-09	0	LAMA5_ITGA9_ITGB1	LAMA5 - (ITGA9+ITGB1)	LAMININ	ECM-Receptor	KEGG: hsa04512	case	0.0872446	26.0335	22.745	1.09625e-13	0.225115	65.5899	71.5699	6.02048e-06
IN_CGE	Astro	LAMB1	ITGA9_ITGB1	1.77196e-09	0	LAMB1_ITGA9_ITGB1	LAMB1 - (ITGA9+ITGB1)	LAMININ	ECM-Receptor	KEGG: hsa04512	case	0.163885	27.783	21.5896	4.24709e-39	0.139085	29.7808	26.9648	5.67754e-13
VLMC	Astro	LAMB1	ITGA9_ITGB1	1.77196e-09	0	LAMB1_ITGA9_ITGB1	LAMB1 - (ITGA9+ITGB1)	LAMININ	ECM-Receptor	KEGG: hsa04512	case	0.350955	42.8072	39.4908	0.00488454	0.139085	29.7808	26.9648	5.67754e-13
IN_CGE	DL_ExN	LAMB1	ITGA9_ITGB1	3.54393e-09	0	LAMB1_ITGA9_ITGB1	LAMB1 - (ITGA9+ITGB1)	LAMININ	ECM-Receptor	KEGG: hsa04512	case	0.163885	27.783	21.5896	4.24709e-39	-0.368194	46.0278	58.8445	4.25932e-61
VLMC	DL_ExN	LAMB1	ITGA9_ITGB1	3.54393e-09	0	LAMB1_ITGA9_ITGB1	LAMB1 - (ITGA9+ITGB1)	LAMININ	ECM-Receptor	KEGG: hsa04512	case	0.350955	42.8072	39.4908	0.00488454	-0.368194	46.0278	58.8445	4.25932e-61
IN_CGE	IN_CGE	LAMB1	ITGA9_ITGB1	3.54393e-09	0	LAMB1_ITGA9_ITGB1	LAMB1 - (ITGA9+ITGB1)	LAMININ	ECM-Receptor	KEGG: hsa04512	case	0.163885	27.783	21.5896	4.24709e-39	0.308064	52.7335	50.8863	3.61084e-18
VLMC	IN_CGE	LAMB1	ITGA9_ITGB1	3.54393e-09	0	LAMB1_ITGA9_ITGB1	LAMB1 - (ITGA9+ITGB1)	LAMININ	ECM-Receptor	KEGG: hsa04512	case	0.350955	42.8072	39.4908	0.00488454	0.308064	52.7335	50.8863	3.61084e-18
IN_CGE	IN_MGE	LAMB1	ITGA9_ITGB1	4.34041e-09	0	LAMB1_ITGA9_ITGB1	LAMB1 - (ITGA9+ITGB1)	LAMININ	ECM-Receptor	KEGG: hsa04512	case	0.163885	27.783	21.5896	4.24709e-39	0.225115	65.5899	71.5699	6.02048e-06
VLMC	IN_MGE	LAMB1	ITGA9_ITGB1	4.34041e-09	0	LAMB1_ITGA9_ITGB1	LAMB1 - (ITGA9+ITGB1)	LAMININ	ECM-Receptor	KEGG: hsa04512	case	0.350955	42.8072	39.4908	0.00488454	0.225115	65.5899	71.5699	6.02048e-06
Endo	Astro	LAMC1	ITGA9_ITGB1	1.77196e-09	0	LAMC1_ITGA9_ITGB1	LAMC1 - (ITGA9+ITGB1)	LAMININ	ECM-Receptor	KEGG: hsa04512	case	0.701365	37.0709	31.3694	1.87805e-06	0.139085	29.7808	26.9648	5.67754e-13
Endo	DL_ExN	LAMC1	ITGA9_ITGB1	3.54393e-09	0	LAMC1_ITGA9_ITGB1	LAMC1 - (ITGA9+ITGB1)	LAMININ	ECM-Receptor	KEGG: hsa04512	case	0.701365	37.0709	31.3694	1.87805e-06	-0.368194	46.0278	58.8445	4.25932e-61
Endo	IN_CGE	LAMC1	ITGA9_ITGB1	3.54393e-09	0	LAMC1_ITGA9_ITGB1	LAMC1 - (ITGA9+ITGB1)	LAMININ	ECM-Receptor	KEGG: hsa04512	case	0.701365	37.0709	31.3694	1.87805e-06	0.308064	52.7335	50.8863	3.61084e-18
Endo	IN_MGE	LAMC1	ITGA9_ITGB1	4.34041e-09	0	LAMC1_ITGA9_ITGB1	LAMC1 - (ITGA9+ITGB1)	LAMININ	ECM-Receptor	KEGG: hsa04512	case	0.701365	37.0709	31.3694	1.87805e-06	0.225115	65.5899	71.5699	6.02048e-06
IN_CGE	Astro	LAMC3	ITGA9_ITGB1	1.77196e-09	0	LAMC3_ITGA9_ITGB1	LAMC3 - (ITGA9+ITGB1)	LAMININ	ECM-Receptor	KEGG: hsa04512	case	0.196255	27.0124	19.8521	7.903e-53	0.139085	29.7808	26.9648	5.67754e-13
IN_CGE	DL_ExN	LAMC3	ITGA9_ITGB1	3.54393e-09	0	LAMC3_ITGA9_ITGB1	LAMC3 - (ITGA9+ITGB1)	LAMININ	ECM-Receptor	KEGG: hsa04512	case	0.196255	27.0124	19.8521	7.903e-53	-0.368194	46.0278	58.8445	4.25932e-61
IN_CGE	IN_CGE	LAMC3	ITGA9_ITGB1	3.54393e-09	0	LAMC3_ITGA9_ITGB1	LAMC3 - (ITGA9+ITGB1)	LAMININ	ECM-Receptor	KEGG: hsa04512	case	0.196255	27.0124	19.8521	7.903e-53	0.308064	52.7335	50.8863	3.61084e-18
IN_CGE	IN_MGE	LAMC3	ITGA9_ITGB1	4.34041e-09	0	LAMC3_ITGA9_ITGB1	LAMC3 - (ITGA9+ITGB1)	LAMININ	ECM-Receptor	KEGG: hsa04512	case	0.196255	27.0124	19.8521	7.903e-53	0.225115	65.5899	71.5699	6.02048e-06
Endo	Astro	FN1	ITGAV_ITGB1	1.75415e-08	0	FN1_ITGAV_ITGB1	FN1 - (ITGAV+ITGB1)	FN1	ECM-Receptor	KEGG: hsa04512	case	1.86467	63.1121	72.3726	0.0469441	-0.215473	49.2789	60.5623	5.29988e-79
IN_CGE	Astro	FN1	ITGAV_ITGB1	2.50594e-09	0	FN1_ITGAV_ITGB1	FN1 - (ITGAV+ITGB1)	FN1	ECM-Receptor	KEGG: hsa04512	case	0.165602	31.1465	26.1762	5.69728e-28	-0.215473	49.2789	60.5623	5.29988e-79
IN_MGE	Astro	FN1	ITGAV_ITGB1	2.50594e-09	0	FN1_ITGAV_ITGB1	FN1 - (ITGAV+ITGB1)	FN1	ECM-Receptor	KEGG: hsa04512	case	0.233355	29.1689	22.5573	7.23498e-51	-0.215473	49.2789	60.5623	5.29988e-79
Endo	Endo	FN1	ITGAV_ITGB1	4.9615e-08	0	FN1_ITGAV_ITGB1	FN1 - (ITGAV+ITGB1)	FN1	ECM-Receptor	KEGG: hsa04512	case	1.86467	63.1121	72.3726	0.0469441	0.591629	54.6911	51.4331	0.000161444
IN_CGE	Endo	FN1	ITGAV_ITGB1	7.08786e-09	0	FN1_ITGAV_ITGB1	FN1 - (ITGAV+ITGB1)	FN1	ECM-Receptor	KEGG: hsa04512	case	0.165602	31.1465	26.1762	5.69728e-28	0.591629	54.6911	51.4331	0.000161444
IN_MGE	Endo	FN1	ITGAV_ITGB1	7.08786e-09	0	FN1_ITGAV_ITGB1	FN1 - (ITGAV+ITGB1)	FN1	ECM-Receptor	KEGG: hsa04512	case	0.233355	29.1689	22.5573	7.23498e-51	0.591629	54.6911	51.4331	0.000161444
Endo	IN_MGE	FN1	ITGAV_ITGB1	1.24037e-08	0	FN1_ITGAV_ITGB1	FN1 - (ITGAV+ITGB1)	FN1	ECM-Receptor	KEGG: hsa04512	case	1.86467	63.1121	72.3726	0.0469441	-0.170914	26.2595	33.6301	1.24871e-42
IN_CGE	IN_MGE	FN1	ITGAV_ITGB1	1.77196e-09	0	FN1_ITGAV_ITGB1	FN1 - (ITGAV+ITGB1)	FN1	ECM-Receptor	KEGG: hsa04512	case	0.165602	31.1465	26.1762	5.69728e-28	-0.170914	26.2595	33.6301	1.24871e-42
IN_MGE	IN_MGE	FN1	ITGAV_ITGB1	1.77196e-09	0	FN1_ITGAV_ITGB1	FN1 - (ITGAV+ITGB1)	FN1	ECM-Receptor	KEGG: hsa04512	case	0.233355	29.1689	22.5573	7.23498e-51	-0.170914	26.2595	33.6301	1.24871e-42
Endo	Oligo/OPC	FN1	ITGAV_ITGB1	1.24037e-08	0	FN1_ITGAV_ITGB1	FN1 - (ITGAV+ITGB1)	FN1	ECM-Receptor	KEGG: hsa04512	case	1.86467	63.1121	72.3726	0.0469441	0.101212	35.8036	31.0904	3.03401e-40
IN_CGE	Oligo/OPC	FN1	ITGAV_ITGB1	1.77196e-09	0	FN1_ITGAV_ITGB1	FN1 - (ITGAV+ITGB1)	FN1	ECM-Receptor	KEGG: hsa04512	case	0.165602	31.1465	26.1762	5.69728e-28	0.101212	35.8036	31.0904	3.03401e-40
IN_MGE	Oligo/OPC	FN1	ITGAV_ITGB1	1.77196e-09	0	FN1_ITGAV_ITGB1	FN1 - (ITGAV+ITGB1)	FN1	ECM-Receptor	KEGG: hsa04512	case	0.233355	29.1689	22.5573	7.23498e-51	0.101212	35.8036	31.0904	3.03401e-40
Endo	Astro	FN1	ITGAV_ITGB8	3.50831e-08	0	FN1_ITGAV_ITGB8	FN1 - (ITGAV+ITGB8)	FN1	ECM-Receptor	KEGG: hsa04512	case	1.86467	63.1121	72.3726	0.0469441	-0.215473	49.2789	60.5623	5.29988e-79
IN_CGE	Astro	FN1	ITGAV_ITGB8	5.01187e-09	0	FN1_ITGAV_ITGB8	FN1 - (ITGAV+ITGB8)	FN1	ECM-Receptor	KEGG: hsa04512	case	0.165602	31.1465	26.1762	5.69728e-28	-0.215473	49.2789	60.5623	5.29988e-79
IN_MGE	Astro	FN1	ITGAV_ITGB8	5.01187e-09	0	FN1_ITGAV_ITGB8	FN1 - (ITGAV+ITGB8)	FN1	ECM-Receptor	KEGG: hsa04512	case	0.233355	29.1689	22.5573	7.23498e-51	-0.215473	49.2789	60.5623	5.29988e-79
Endo	Oligo/OPC	FN1	ITGAV_ITGB8	2.48075e-08	0	FN1_ITGAV_ITGB8	FN1 - (ITGAV+ITGB8)	FN1	ECM-Receptor	KEGG: hsa04512	case	1.86467	63.1121	72.3726	0.0469441	0.183884	51.6789	47.8272	3.12348e-40
IN_CGE	Oligo/OPC	FN1	ITGAV_ITGB8	3.54393e-09	0	FN1_ITGAV_ITGB8	FN1 - (ITGAV+ITGB8)	FN1	ECM-Receptor	KEGG: hsa04512	case	0.165602	31.1465	26.1762	5.69728e-28	0.183884	51.6789	47.8272	3.12348e-40
IN_MGE	Oligo/OPC	FN1	ITGAV_ITGB8	3.54393e-09	0	FN1_ITGAV_ITGB8	FN1 - (ITGAV+ITGB8)	FN1	ECM-Receptor	KEGG: hsa04512	case	0.233355	29.1689	22.5573	7.23498e-51	0.183884	51.6789	47.8272	3.12348e-40
Endo	Astro	LAMA2	ITGAV_ITGB8	3.50831e-08	0	LAMA2_ITGAV_ITGB8	LAMA2 - (ITGAV+ITGB8)	LAMININ	ECM-Receptor	KEGG: hsa04512	case	2.70874	60	44.0287	7.11812e-21	-0.215473	49.2789	60.5623	5.29988e-79
IN_CGE	Astro	LAMA2	ITGAV_ITGB8	5.01187e-09	0	LAMA2_ITGAV_ITGB8	LAMA2 - (ITGAV+ITGB8)	LAMININ	ECM-Receptor	KEGG: hsa04512	case	0.343529	25.6586	18.329	3.75585e-60	-0.215473	49.2789	60.5623	5.29988e-79
Oligo/OPC	Astro	LAMA2	ITGAV_ITGB8	5.01187e-09	0	LAMA2_ITGAV_ITGB8	LAMA2 - (ITGAV+ITGB8)	LAMININ	ECM-Receptor	KEGG: hsa04512	case	0.26294	34.0876	33.3125	3.71496e-07	-0.215473	49.2789	60.5623	5.29988e-79
Endo	Oligo/OPC	LAMA2	ITGAV_ITGB8	2.48075e-08	0	LAMA2_ITGAV_ITGB8	LAMA2 - (ITGAV+ITGB8)	LAMININ	ECM-Receptor	KEGG: hsa04512	case	2.70874	60	44.0287	7.11812e-21	0.183884	51.6789	47.8272	3.12348e-40
IN_CGE	Oligo/OPC	LAMA2	ITGAV_ITGB8	3.54393e-09	0	LAMA2_ITGAV_ITGB8	LAMA2 - (ITGAV+ITGB8)	LAMININ	ECM-Receptor	KEGG: hsa04512	case	0.343529	25.6586	18.329	3.75585e-60	0.183884	51.6789	47.8272	3.12348e-40
Oligo/OPC	Oligo/OPC	LAMA2	ITGAV_ITGB8	3.54393e-09	0	LAMA2_ITGAV_ITGB8	LAMA2 - (ITGAV+ITGB8)	LAMININ	ECM-Receptor	KEGG: hsa04512	case	0.26294	34.0876	33.3125	3.71496e-07	0.183884	51.6789	47.8272	3.12348e-40
IN_CGE	Astro	LAMA5	ITGAV_ITGB8	5.01187e-09	0	LAMA5_ITGAV_ITGB8	LAMA5 - (ITGAV+ITGB8)	LAMININ	ECM-Receptor	KEGG: hsa04512	case	0.0872446	26.0335	22.745	1.09625e-13	-0.215473	49.2789	60.5623	5.29988e-79
IN_CGE	Oligo/OPC	LAMA5	ITGAV_ITGB8	3.54393e-09	0	LAMA5_ITGAV_ITGB8	LAMA5 - (ITGAV+ITGB8)	LAMININ	ECM-Receptor	KEGG: hsa04512	case	0.0872446	26.0335	22.745	1.09625e-13	0.183884	51.6789	47.8272	3.12348e-40
IN_CGE	Astro	LAMB1	ITGAV_ITGB8	5.01187e-09	0	LAMB1_ITGAV_ITGB8	LAMB1 - (ITGAV+ITGB8)	LAMININ	ECM-Receptor	KEGG: hsa04512	case	0.163885	27.783	21.5896	4.24709e-39	-0.215473	49.2789	60.5623	5.29988e-79
VLMC	Astro	LAMB1	ITGAV_ITGB8	5.01187e-09	0	LAMB1_ITGAV_ITGB8	LAMB1 - (ITGAV+ITGB8)	LAMININ	ECM-Receptor	KEGG: hsa04512	case	0.350955	42.8072	39.4908	0.00488454	-0.215473	49.2789	60.5623	5.29988e-79
IN_CGE	Oligo/OPC	LAMB1	ITGAV_ITGB8	3.54393e-09	0	LAMB1_ITGAV_ITGB8	LAMB1 - (ITGAV+ITGB8)	LAMININ	ECM-Receptor	KEGG: hsa04512	case	0.163885	27.783	21.5896	4.24709e-39	0.183884	51.6789	47.8272	3.12348e-40
VLMC	Oligo/OPC	LAMB1	ITGAV_ITGB8	3.54393e-09	0	LAMB1_ITGAV_ITGB8	LAMB1 - (ITGAV+ITGB8)	LAMININ	ECM-Receptor	KEGG: hsa04512	case	0.350955	42.8072	39.4908	0.00488454	0.183884	51.6789	47.8272	3.12348e-40
Endo	Astro	LAMC1	ITGAV_ITGB8	5.01187e-09	0	LAMC1_ITGAV_ITGB8	LAMC1 - (ITGAV+ITGB8)	LAMININ	ECM-Receptor	KEGG: hsa04512	case	0.701365	37.0709	31.3694	1.87805e-06	-0.215473	49.2789	60.5623	5.29988e-79
Endo	Oligo/OPC	LAMC1	ITGAV_ITGB8	3.54393e-09	0	LAMC1_ITGAV_ITGB8	LAMC1 - (ITGAV+ITGB8)	LAMININ	ECM-Receptor	KEGG: hsa04512	case	0.701365	37.0709	31.3694	1.87805e-06	0.183884	51.6789	47.8272	3.12348e-40
IN_CGE	Astro	LAMC3	ITGAV_ITGB8	5.01187e-09	0	LAMC3_ITGAV_ITGB8	LAMC3 - (ITGAV+ITGB8)	LAMININ	ECM-Receptor	KEGG: hsa04512	case	0.196255	27.0124	19.8521	7.903e-53	-0.215473	49.2789	60.5623	5.29988e-79
IN_CGE	Oligo/OPC	LAMC3	ITGAV_ITGB8	3.54393e-09	0	LAMC3_ITGAV_ITGB8	LAMC3 - (ITGAV+ITGB8)	LAMININ	ECM-Receptor	KEGG: hsa04512	case	0.196255	27.0124	19.8521	7.903e-53	0.183884	51.6789	47.8272	3.12348e-40
Endo	Astro	COL4A1	ITGAV_ITGB8	5.01187e-09	0	COL4A1_ITGAV_ITGB8	COL4A1 - (ITGAV+ITGB8)	COLLAGEN	ECM-Receptor	KEGG: hsa04512	case	0.503037	36.659	31.2102	3.08359e-06	-0.215473	49.2789	60.5623	5.29988e-79
IN_MGE	Astro	COL4A1	ITGAV_ITGB8	5.01187e-09	0	COL4A1_ITGAV_ITGB8	COL4A1 - (ITGAV+ITGB8)	COLLAGEN	ECM-Receptor	KEGG: hsa04512	case	0.233969	31.6504	27.4012	1.49398e-22	-0.215473	49.2789	60.5623	5.29988e-79
Endo	Oligo/OPC	COL4A1	ITGAV_ITGB8	3.54393e-09	0	COL4A1_ITGAV_ITGB8	COL4A1 - (ITGAV+ITGB8)	COLLAGEN	ECM-Receptor	KEGG: hsa04512	case	0.503037	36.659	31.2102	3.08359e-06	0.183884	51.6789	47.8272	3.12348e-40
IN_MGE	Oligo/OPC	COL4A1	ITGAV_ITGB8	3.54393e-09	0	COL4A1_ITGAV_ITGB8	COL4A1 - (ITGAV+ITGB8)	COLLAGEN	ECM-Receptor	KEGG: hsa04512	case	0.233969	31.6504	27.4012	1.49398e-22	0.183884	51.6789	47.8272	3.12348e-40
Astro	Astro	COL4A2	ITGAV_ITGB8	5.01187e-09	0	COL4A2_ITGAV_ITGB8	COL4A2 - (ITGAV+ITGB8)	COLLAGEN	ECM-Receptor	KEGG: hsa04512	case	0.107123	25.6294	20.0868	1.94592e-30	-0.215473	49.2789	60.5623	5.29988e-79
Endo	Astro	COL4A2	ITGAV_ITGB8	1.00237e-08	0	COL4A2_ITGAV_ITGB8	COL4A2 - (ITGAV+ITGB8)	COLLAGEN	ECM-Receptor	KEGG: hsa04512	case	1.27685	45.2174	39.4108	9.63927e-08	-0.215473	49.2789	60.5623	5.29988e-79
IN_CGE	Astro	COL4A2	ITGAV_ITGB8	5.01187e-09	0	COL4A2_ITGAV_ITGB8	COL4A2 - (ITGAV+ITGB8)	COLLAGEN	ECM-Receptor	KEGG: hsa04512	case	0.243265	27.4914	23.9923	2.95931e-12	-0.215473	49.2789	60.5623	5.29988e-79
IN_MGE	Astro	COL4A2	ITGAV_ITGB8	1.00237e-08	0	COL4A2_ITGAV_ITGB8	COL4A2 - (ITGAV+ITGB8)	COLLAGEN	ECM-Receptor	KEGG: hsa04512	case	0.353182	43.7587	43.5316	0.000591386	-0.215473	49.2789	60.5623	5.29988e-79
Astro	Oligo/OPC	COL4A2	ITGAV_ITGB8	3.54393e-09	0	COL4A2_ITGAV_ITGB8	COL4A2 - (ITGAV+ITGB8)	COLLAGEN	ECM-Receptor	KEGG: hsa04512	case	0.107123	25.6294	20.0868	1.94592e-30	0.183884	51.6789	47.8272	3.12348e-40
Endo	Oligo/OPC	COL4A2	ITGAV_ITGB8	7.08786e-09	0	COL4A2_ITGAV_ITGB8	COL4A2 - (ITGAV+ITGB8)	COLLAGEN	ECM-Receptor	KEGG: hsa04512	case	1.27685	45.2174	39.4108	9.63927e-08	0.183884	51.6789	47.8272	3.12348e-40
IN_CGE	Oligo/OPC	COL4A2	ITGAV_ITGB8	3.54393e-09	0	COL4A2_ITGAV_ITGB8	COL4A2 - (ITGAV+ITGB8)	COLLAGEN	ECM-Receptor	KEGG: hsa04512	case	0.243265	27.4914	23.9923	2.95931e-12	0.183884	51.6789	47.8272	3.12348e-40
IN_MGE	Oligo/OPC	COL4A2	ITGAV_ITGB8	7.08786e-09	0	COL4A2_ITGAV_ITGB8	COL4A2 - (ITGAV+ITGB8)	COLLAGEN	ECM-Receptor	KEGG: hsa04512	case	0.353182	43.7587	43.5316	0.000591386	0.183884	51.6789	47.8272	3.12348e-40
Astro	Astro	COL4A5	ITGAV_ITGB8	5.01187e-09	0	COL4A5_ITGAV_ITGB8	COL4A5 - (ITGAV+ITGB8)	COLLAGEN	ECM-Receptor	KEGG: hsa04512	case	0.133413	42.2676	42.7588	0.0263476	-0.215473	49.2789	60.5623	5.29988e-79
Oligo/OPC	Astro	COL4A5	ITGAV_ITGB8	3.00712e-08	0	COL4A5_ITGAV_ITGB8	COL4A5 - (ITGAV+ITGB8)	COLLAGEN	ECM-Receptor	KEGG: hsa04512	case	0.205138	56.48	65.2434	2.92814e-13	-0.215473	49.2789	60.5623	5.29988e-79
Astro	Oligo/OPC	COL4A5	ITGAV_ITGB8	3.54393e-09	0	COL4A5_ITGAV_ITGB8	COL4A5 - (ITGAV+ITGB8)	COLLAGEN	ECM-Receptor	KEGG: hsa04512	case	0.133413	42.2676	42.7588	0.0263476	0.183884	51.6789	47.8272	3.12348e-40
Oligo/OPC	Oligo/OPC	COL4A5	ITGAV_ITGB8	2.12636e-08	0	COL4A5_ITGAV_ITGB8	COL4A5 - (ITGAV+ITGB8)	COLLAGEN	ECM-Receptor	KEGG: hsa04512	case	0.205138	56.48	65.2434	2.92814e-13	0.183884	51.6789	47.8272	3.12348e-40
Oligo/OPC	Astro	COL9A1	ITGAV_ITGB8	5.01187e-09	0	COL9A1_ITGAV_ITGB8	COL9A1 - (ITGAV+ITGB8)	COLLAGEN	ECM-Receptor	KEGG: hsa04512	case	0.3739	27.854	17.3783	3.30429e-210	-0.215473	49.2789	60.5623	5.29988e-79
Oligo/OPC	Oligo/OPC	COL9A1	ITGAV_ITGB8	3.54393e-09	0	COL9A1_ITGAV_ITGB8	COL9A1 - (ITGAV+ITGB8)	COLLAGEN	ECM-Receptor	KEGG: hsa04512	case	0.3739	27.854	17.3783	3.30429e-210	0.183884	51.6789	47.8272	3.12348e-40
Oligo/OPC	Astro	COL9A2	ITGAV_ITGB8	5.01187e-09	0	COL9A2_ITGAV_ITGB8	COL9A2 - (ITGAV+ITGB8)	COLLAGEN	ECM-Receptor	KEGG: hsa04512	case	0.0989495	39.4079	35.8027	5.19103e-29	-0.215473	49.2789	60.5623	5.29988e-79
Oligo/OPC	Oligo/OPC	COL9A2	ITGAV_ITGB8	3.54393e-09	0	COL9A2_ITGAV_ITGB8	COL9A2 - (ITGAV+ITGB8)	COLLAGEN	ECM-Receptor	KEGG: hsa04512	case	0.0989495	39.4079	35.8027	5.19103e-29	0.183884	51.6789	47.8272	3.12348e-40
Endo	DL_ExN	LAMA2	SV2A	4.9615e-08	0	LAMA2_SV2A	LAMA2 - SV2A	LAMININ	ECM-Receptor	KEGG: hsa04512	case	2.70874	60	44.0287	7.11812e-21	-1.10584	55.0227	78.5812	0
IN_CGE	DL_ExN	LAMA2	SV2A	7.08786e-09	0	LAMA2_SV2A	LAMA2 - SV2A	LAMININ	ECM-Receptor	KEGG: hsa04512	case	0.343529	25.6586	18.329	3.75585e-60	-1.10584	55.0227	78.5812	0
Oligo/OPC	DL_ExN	LAMA2	SV2A	7.08786e-09	0	LAMA2_SV2A	LAMA2 - SV2A	LAMININ	ECM-Receptor	KEGG: hsa04512	case	0.26294	34.0876	33.3125	3.71496e-07	-1.10584	55.0227	78.5812	0
Endo	IN_CGE	LAMA2	SV2A	4.9615e-08	0	LAMA2_SV2A	LAMA2 - SV2A	LAMININ	ECM-Receptor	KEGG: hsa04512	case	2.70874	60	44.0287	7.11812e-21	-1.14763	53.8165	73.9026	0
IN_CGE	IN_CGE	LAMA2	SV2A	7.08786e-09	0	LAMA2_SV2A	LAMA2 - SV2A	LAMININ	ECM-Receptor	KEGG: hsa04512	case	0.343529	25.6586	18.329	3.75585e-60	-1.14763	53.8165	73.9026	0
Oligo/OPC	IN_CGE	LAMA2	SV2A	7.08786e-09	0	LAMA2_SV2A	LAMA2 - SV2A	LAMININ	ECM-Receptor	KEGG: hsa04512	case	0.26294	34.0876	33.3125	3.71496e-07	-1.14763	53.8165	73.9026	0
Endo	IN_MGE	LAMA2	SV2A	4.9615e-08	0	LAMA2_SV2A	LAMA2 - SV2A	LAMININ	ECM-Receptor	KEGG: hsa04512	case	2.70874	60	44.0287	7.11812e-21	-1.21446	58.5517	76.8412	0
IN_CGE	IN_MGE	LAMA2	SV2A	7.08786e-09	0	LAMA2_SV2A	LAMA2 - SV2A	LAMININ	ECM-Receptor	KEGG: hsa04512	case	0.343529	25.6586	18.329	3.75585e-60	-1.21446	58.5517	76.8412	0
Oligo/OPC	IN_MGE	LAMA2	SV2A	7.08786e-09	0	LAMA2_SV2A	LAMA2 - SV2A	LAMININ	ECM-Receptor	KEGG: hsa04512	case	0.26294	34.0876	33.3125	3.71496e-07	-1.21446	58.5517	76.8412	0
Endo	UL_ExN	LAMA2	SV2A	1.24037e-08	0	LAMA2_SV2A	LAMA2 - SV2A	LAMININ	ECM-Receptor	KEGG: hsa04512	case	2.70874	60	44.0287	7.11812e-21	-0.944384	36.771	67.7547	0
IN_CGE	UL_ExN	LAMA2	SV2A	1.77196e-09	0	LAMA2_SV2A	LAMA2 - SV2A	LAMININ	ECM-Receptor	KEGG: hsa04512	case	0.343529	25.6586	18.329	3.75585e-60	-0.944384	36.771	67.7547	0
Oligo/OPC	UL_ExN	LAMA2	SV2A	1.77196e-09	0	LAMA2_SV2A	LAMA2 - SV2A	LAMININ	ECM-Receptor	KEGG: hsa04512	case	0.26294	34.0876	33.3125	3.71496e-07	-0.944384	36.771	67.7547	0
IN_CGE	DL_ExN	LAMA5	SV2A	7.08786e-09	0	LAMA5_SV2A	LAMA5 - SV2A	LAMININ	ECM-Receptor	KEGG: hsa04512	case	0.0872446	26.0335	22.745	1.09625e-13	-1.10584	55.0227	78.5812	0
IN_CGE	IN_CGE	LAMA5	SV2A	7.08786e-09	0	LAMA5_SV2A	LAMA5 - SV2A	LAMININ	ECM-Receptor	KEGG: hsa04512	case	0.0872446	26.0335	22.745	1.09625e-13	-1.14763	53.8165	73.9026	0
IN_CGE	IN_MGE	LAMA5	SV2A	7.08786e-09	0	LAMA5_SV2A	LAMA5 - SV2A	LAMININ	ECM-Receptor	KEGG: hsa04512	case	0.0872446	26.0335	22.745	1.09625e-13	-1.21446	58.5517	76.8412	0
IN_CGE	UL_ExN	LAMA5	SV2A	1.77196e-09	0	LAMA5_SV2A	LAMA5 - SV2A	LAMININ	ECM-Receptor	KEGG: hsa04512	case	0.0872446	26.0335	22.745	1.09625e-13	-0.944384	36.771	67.7547	0
IN_CGE	DL_ExN	LAMB1	SV2A	7.08786e-09	0	LAMB1_SV2A	LAMB1 - SV2A	LAMININ	ECM-Receptor	KEGG: hsa04512	case	0.163885	27.783	21.5896	4.24709e-39	-1.10584	55.0227	78.5812	0
VLMC	DL_ExN	LAMB1	SV2A	7.08786e-09	0	LAMB1_SV2A	LAMB1 - SV2A	LAMININ	ECM-Receptor	KEGG: hsa04512	case	0.350955	42.8072	39.4908	0.00488454	-1.10584	55.0227	78.5812	0
IN_CGE	IN_CGE	LAMB1	SV2A	7.08786e-09	0	LAMB1_SV2A	LAMB1 - SV2A	LAMININ	ECM-Receptor	KEGG: hsa04512	case	0.163885	27.783	21.5896	4.24709e-39	-1.14763	53.8165	73.9026	0
VLMC	IN_CGE	LAMB1	SV2A	7.08786e-09	0	LAMB1_SV2A	LAMB1 - SV2A	LAMININ	ECM-Receptor	KEGG: hsa04512	case	0.350955	42.8072	39.4908	0.00488454	-1.14763	53.8165	73.9026	0
IN_CGE	IN_MGE	LAMB1	SV2A	7.08786e-09	0	LAMB1_SV2A	LAMB1 - SV2A	LAMININ	ECM-Receptor	KEGG: hsa04512	case	0.163885	27.783	21.5896	4.24709e-39	-1.21446	58.5517	76.8412	0
VLMC	IN_MGE	LAMB1	SV2A	7.08786e-09	0	LAMB1_SV2A	LAMB1 - SV2A	LAMININ	ECM-Receptor	KEGG: hsa04512	case	0.350955	42.8072	39.4908	0.00488454	-1.21446	58.5517	76.8412	0
IN_CGE	UL_ExN	LAMB1	SV2A	1.77196e-09	0	LAMB1_SV2A	LAMB1 - SV2A	LAMININ	ECM-Receptor	KEGG: hsa04512	case	0.163885	27.783	21.5896	4.24709e-39	-0.944384	36.771	67.7547	0
VLMC	UL_ExN	LAMB1	SV2A	1.77196e-09	0	LAMB1_SV2A	LAMB1 - SV2A	LAMININ	ECM-Receptor	KEGG: hsa04512	case	0.350955	42.8072	39.4908	0.00488454	-0.944384	36.771	67.7547	0
Endo	DL_ExN	LAMC1	SV2A	7.08786e-09	0	LAMC1_SV2A	LAMC1 - SV2A	LAMININ	ECM-Receptor	KEGG: hsa04512	case	0.701365	37.0709	31.3694	1.87805e-06	-1.10584	55.0227	78.5812	0
Endo	IN_CGE	LAMC1	SV2A	7.08786e-09	0	LAMC1_SV2A	LAMC1 - SV2A	LAMININ	ECM-Receptor	KEGG: hsa04512	case	0.701365	37.0709	31.3694	1.87805e-06	-1.14763	53.8165	73.9026	0
Endo	IN_MGE	LAMC1	SV2A	7.08786e-09	0	LAMC1_SV2A	LAMC1 - SV2A	LAMININ	ECM-Receptor	KEGG: hsa04512	case	0.701365	37.0709	31.3694	1.87805e-06	-1.21446	58.5517	76.8412	0
Endo	UL_ExN	LAMC1	SV2A	1.77196e-09	0	LAMC1_SV2A	LAMC1 - SV2A	LAMININ	ECM-Receptor	KEGG: hsa04512	case	0.701365	37.0709	31.3694	1.87805e-06	-0.944384	36.771	67.7547	0
IN_CGE	DL_ExN	LAMC3	SV2A	7.08786e-09	0	LAMC3_SV2A	LAMC3 - SV2A	LAMININ	ECM-Receptor	KEGG: hsa04512	case	0.196255	27.0124	19.8521	7.903e-53	-1.10584	55.0227	78.5812	0
IN_CGE	IN_CGE	LAMC3	SV2A	7.08786e-09	0	LAMC3_SV2A	LAMC3 - SV2A	LAMININ	ECM-Receptor	KEGG: hsa04512	case	0.196255	27.0124	19.8521	7.903e-53	-1.14763	53.8165	73.9026	0
IN_CGE	IN_MGE	LAMC3	SV2A	7.08786e-09	0	LAMC3_SV2A	LAMC3 - SV2A	LAMININ	ECM-Receptor	KEGG: hsa04512	case	0.196255	27.0124	19.8521	7.903e-53	-1.21446	58.5517	76.8412	0
IN_CGE	UL_ExN	LAMC3	SV2A	1.77196e-09	0	LAMC3_SV2A	LAMC3 - SV2A	LAMININ	ECM-Receptor	KEGG: hsa04512	case	0.196255	27.0124	19.8521	7.903e-53	-0.944384	36.771	67.7547	0
Endo	DL_ExN	LAMA2	SV2B	1.73652e-07	0	LAMA2_SV2B	LAMA2 - SV2B	LAMININ	ECM-Receptor	KEGG: hsa04512	case	2.70874	60	44.0287	7.11812e-21	-11.0303	77.3056	98.6611	0
IN_CGE	DL_ExN	LAMA2	SV2B	2.48075e-08	0	LAMA2_SV2B	LAMA2 - SV2B	LAMININ	ECM-Receptor	KEGG: hsa04512	case	0.343529	25.6586	18.329	3.75585e-60	-11.0303	77.3056	98.6611	0
Oligo/OPC	DL_ExN	LAMA2	SV2B	2.48075e-08	0	LAMA2_SV2B	LAMA2 - SV2B	LAMININ	ECM-Receptor	KEGG: hsa04512	case	0.26294	34.0876	33.3125	3.71496e-07	-11.0303	77.3056	98.6611	0
Endo	UL_ExN	LAMA2	SV2B	6.20187e-08	0	LAMA2_SV2B	LAMA2 - SV2B	LAMININ	ECM-Receptor	KEGG: hsa04512	case	2.70874	60	44.0287	7.11812e-21	-8.79611	56.4302	91.1742	0
IN_CGE	UL_ExN	LAMA2	SV2B	8.85982e-09	0	LAMA2_SV2B	LAMA2 - SV2B	LAMININ	ECM-Receptor	KEGG: hsa04512	case	0.343529	25.6586	18.329	3.75585e-60	-8.79611	56.4302	91.1742	0
Oligo/OPC	UL_ExN	LAMA2	SV2B	8.85982e-09	0	LAMA2_SV2B	LAMA2 - SV2B	LAMININ	ECM-Receptor	KEGG: hsa04512	case	0.26294	34.0876	33.3125	3.71496e-07	-8.79611	56.4302	91.1742	0
IN_CGE	DL_ExN	LAMA5	SV2B	2.48075e-08	0	LAMA5_SV2B	LAMA5 - SV2B	LAMININ	ECM-Receptor	KEGG: hsa04512	case	0.0872446	26.0335	22.745	1.09625e-13	-11.0303	77.3056	98.6611	0
IN_CGE	UL_ExN	LAMA5	SV2B	8.85982e-09	0	LAMA5_SV2B	LAMA5 - SV2B	LAMININ	ECM-Receptor	KEGG: hsa04512	case	0.0872446	26.0335	22.745	1.09625e-13	-8.79611	56.4302	91.1742	0
IN_CGE	DL_ExN	LAMB1	SV2B	2.48075e-08	0	LAMB1_SV2B	LAMB1 - SV2B	LAMININ	ECM-Receptor	KEGG: hsa04512	case	0.163885	27.783	21.5896	4.24709e-39	-11.0303	77.3056	98.6611	0
VLMC	DL_ExN	LAMB1	SV2B	2.48075e-08	0	LAMB1_SV2B	LAMB1 - SV2B	LAMININ	ECM-Receptor	KEGG: hsa04512	case	0.350955	42.8072	39.4908	0.00488454	-11.0303	77.3056	98.6611	0
IN_CGE	UL_ExN	LAMB1	SV2B	8.85982e-09	0	LAMB1_SV2B	LAMB1 - SV2B	LAMININ	ECM-Receptor	KEGG: hsa04512	case	0.163885	27.783	21.5896	4.24709e-39	-8.79611	56.4302	91.1742	0
VLMC	UL_ExN	LAMB1	SV2B	8.85982e-09	0	LAMB1_SV2B	LAMB1 - SV2B	LAMININ	ECM-Receptor	KEGG: hsa04512	case	0.350955	42.8072	39.4908	0.00488454	-8.79611	56.4302	91.1742	0
Endo	DL_ExN	LAMC1	SV2B	2.48075e-08	0	LAMC1_SV2B	LAMC1 - SV2B	LAMININ	ECM-Receptor	KEGG: hsa04512	case	0.701365	37.0709	31.3694	1.87805e-06	-11.0303	77.3056	98.6611	0
Endo	UL_ExN	LAMC1	SV2B	8.85982e-09	0	LAMC1_SV2B	LAMC1 - SV2B	LAMININ	ECM-Receptor	KEGG: hsa04512	case	0.701365	37.0709	31.3694	1.87805e-06	-8.79611	56.4302	91.1742	0
IN_CGE	DL_ExN	LAMC3	SV2B	2.48075e-08	0	LAMC3_SV2B	LAMC3 - SV2B	LAMININ	ECM-Receptor	KEGG: hsa04512	case	0.196255	27.0124	19.8521	7.903e-53	-11.0303	77.3056	98.6611	0
IN_CGE	UL_ExN	LAMC3	SV2B	8.85982e-09	0	LAMC3_SV2B	LAMC3 - SV2B	LAMININ	ECM-Receptor	KEGG: hsa04512	case	0.196255	27.0124	19.8521	7.903e-53	-8.79611	56.4302	91.1742	0
Endo	DL_ExN	COL4A1	GP6	1.77196e-09	0	COL4A1_GP6	COL4A1 - GP6	COLLAGEN	ECM-Receptor	KEGG: hsa04512	case	0.503037	36.659	31.2102	3.08359e-06	0.141407	28.1503	23.4998	9.75257e-56
IN_MGE	DL_ExN	COL4A1	GP6	1.77196e-09	0	COL4A1_GP6	COL4A1 - GP6	COLLAGEN	ECM-Receptor	KEGG: hsa04512	case	0.233969	31.6504	27.4012	1.49398e-22	0.141407	28.1503	23.4998	9.75257e-56
Astro	DL_ExN	COL4A2	GP6	1.77196e-09	0	COL4A2_GP6	COL4A2 - GP6	COLLAGEN	ECM-Receptor	KEGG: hsa04512	case	0.107123	25.6294	20.0868	1.94592e-30	0.141407	28.1503	23.4998	9.75257e-56
Endo	DL_ExN	COL4A2	GP6	3.54393e-09	0	COL4A2_GP6	COL4A2 - GP6	COLLAGEN	ECM-Receptor	KEGG: hsa04512	case	1.27685	45.2174	39.4108	9.63927e-08	0.141407	28.1503	23.4998	9.75257e-56
IN_CGE	DL_ExN	COL4A2	GP6	1.77196e-09	0	COL4A2_GP6	COL4A2 - GP6	COLLAGEN	ECM-Receptor	KEGG: hsa04512	case	0.243265	27.4914	23.9923	2.95931e-12	0.141407	28.1503	23.4998	9.75257e-56
IN_MGE	DL_ExN	COL4A2	GP6	3.54393e-09	0	COL4A2_GP6	COL4A2 - GP6	COLLAGEN	ECM-Receptor	KEGG: hsa04512	case	0.353182	43.7587	43.5316	0.000591386	0.141407	28.1503	23.4998	9.75257e-56
Astro	DL_ExN	COL4A5	GP6	1.77196e-09	0	COL4A5_GP6	COL4A5 - GP6	COLLAGEN	ECM-Receptor	KEGG: hsa04512	case	0.133413	42.2676	42.7588	0.0263476	0.141407	28.1503	23.4998	9.75257e-56
Oligo/OPC	DL_ExN	COL4A5	GP6	1.06318e-08	0	COL4A5_GP6	COL4A5 - GP6	COLLAGEN	ECM-Receptor	KEGG: hsa04512	case	0.205138	56.48	65.2434	2.92814e-13	0.141407	28.1503	23.4998	9.75257e-56
Oligo/OPC	DL_ExN	COL9A1	GP6	1.77196e-09	0	COL9A1_GP6	COL9A1 - GP6	COLLAGEN	ECM-Receptor	KEGG: hsa04512	case	0.3739	27.854	17.3783	3.30429e-210	0.141407	28.1503	23.4998	9.75257e-56
Oligo/OPC	DL_ExN	COL9A2	GP6	1.77196e-09	0	COL9A2_GP6	COL9A2 - GP6	COLLAGEN	ECM-Receptor	KEGG: hsa04512	case	0.0989495	39.4079	35.8027	5.19103e-29	0.141407	28.1503	23.4998	9.75257e-56
DL_ExN	DL_ExN	AGRN	DAG1	1.77196e-09	0	AGRN_DAG1	AGRN - DAG1	AGRN	ECM-Receptor	KEGG: hsa04512	case	0.320413	29.8445	10.3509	0	-0.179872	30.4331	42.3735	3.17349e-195
DL_ExN	IN_CGE	AGRN	DAG1	1.77196e-09	0	AGRN_DAG1	AGRN - DAG1	AGRN	ECM-Receptor	KEGG: hsa04512	case	0.320413	29.8445	10.3509	0	NA	NA	NA	NA
DL_ExN	IN_MGE	AGRN	DAG1	1.77196e-09	0	AGRN_DAG1	AGRN - DAG1	AGRN	ECM-Receptor	KEGG: hsa04512	case	0.320413	29.8445	10.3509	0	NA	NA	NA	NA
Endo	DL_ExN	HSPG2	DAG1	1.77196e-09	0	HSPG2_DAG1	HSPG2 - DAG1	HSPG	ECM-Receptor	KEGG: hsa04512	case	0.17483	29.4279	26.1146	0.0134789	-0.179872	30.4331	42.3735	3.17349e-195
Endo	IN_CGE	HSPG2	DAG1	1.77196e-09	0	HSPG2_DAG1	HSPG2 - DAG1	HSPG	ECM-Receptor	KEGG: hsa04512	case	0.17483	29.4279	26.1146	0.0134789	NA	NA	NA	NA
Endo	IN_MGE	HSPG2	DAG1	1.77196e-09	0	HSPG2_DAG1	HSPG2 - DAG1	HSPG	ECM-Receptor	KEGG: hsa04512	case	0.17483	29.4279	26.1146	0.0134789	NA	NA	NA	NA
Endo	DL_ExN	LAMA2	DAG1	1.24037e-08	0	LAMA2_DAG1	LAMA2 - DAG1	LAMININ	ECM-Receptor	KEGG: hsa04512	case	2.70874	60	44.0287	7.11812e-21	-0.179872	30.4331	42.3735	3.17349e-195
IN_CGE	DL_ExN	LAMA2	DAG1	1.77196e-09	0	LAMA2_DAG1	LAMA2 - DAG1	LAMININ	ECM-Receptor	KEGG: hsa04512	case	0.343529	25.6586	18.329	3.75585e-60	-0.179872	30.4331	42.3735	3.17349e-195
Oligo/OPC	DL_ExN	LAMA2	DAG1	1.77196e-09	0	LAMA2_DAG1	LAMA2 - DAG1	LAMININ	ECM-Receptor	KEGG: hsa04512	case	0.26294	34.0876	33.3125	3.71496e-07	-0.179872	30.4331	42.3735	3.17349e-195
Endo	IN_CGE	LAMA2	DAG1	1.24037e-08	0	LAMA2_DAG1	LAMA2 - DAG1	LAMININ	ECM-Receptor	KEGG: hsa04512	case	2.70874	60	44.0287	7.11812e-21	NA	NA	NA	NA
IN_CGE	IN_CGE	LAMA2	DAG1	1.77196e-09	0	LAMA2_DAG1	LAMA2 - DAG1	LAMININ	ECM-Receptor	KEGG: hsa04512	case	0.343529	25.6586	18.329	3.75585e-60	NA	NA	NA	NA
Oligo/OPC	IN_CGE	LAMA2	DAG1	1.77196e-09	0	LAMA2_DAG1	LAMA2 - DAG1	LAMININ	ECM-Receptor	KEGG: hsa04512	case	0.26294	34.0876	33.3125	3.71496e-07	NA	NA	NA	NA
Endo	IN_MGE	LAMA2	DAG1	1.24037e-08	0	LAMA2_DAG1	LAMA2 - DAG1	LAMININ	ECM-Receptor	KEGG: hsa04512	case	2.70874	60	44.0287	7.11812e-21	NA	NA	NA	NA
IN_CGE	IN_MGE	LAMA2	DAG1	1.77196e-09	0	LAMA2_DAG1	LAMA2 - DAG1	LAMININ	ECM-Receptor	KEGG: hsa04512	case	0.343529	25.6586	18.329	3.75585e-60	NA	NA	NA	NA
Oligo/OPC	IN_MGE	LAMA2	DAG1	1.77196e-09	0	LAMA2_DAG1	LAMA2 - DAG1	LAMININ	ECM-Receptor	KEGG: hsa04512	case	0.26294	34.0876	33.3125	3.71496e-07	NA	NA	NA	NA
IN_CGE	DL_ExN	LAMA5	DAG1	1.77196e-09	0	LAMA5_DAG1	LAMA5 - DAG1	LAMININ	ECM-Receptor	KEGG: hsa04512	case	0.0872446	26.0335	22.745	1.09625e-13	-0.179872	30.4331	42.3735	3.17349e-195
IN_CGE	IN_CGE	LAMA5	DAG1	1.77196e-09	0	LAMA5_DAG1	LAMA5 - DAG1	LAMININ	ECM-Receptor	KEGG: hsa04512	case	0.0872446	26.0335	22.745	1.09625e-13	NA	NA	NA	NA
IN_CGE	IN_MGE	LAMA5	DAG1	1.77196e-09	0	LAMA5_DAG1	LAMA5 - DAG1	LAMININ	ECM-Receptor	KEGG: hsa04512	case	0.0872446	26.0335	22.745	1.09625e-13	NA	NA	NA	NA
IN_CGE	DL_ExN	LAMB1	DAG1	1.77196e-09	0	LAMB1_DAG1	LAMB1 - DAG1	LAMININ	ECM-Receptor	KEGG: hsa04512	case	0.163885	27.783	21.5896	4.24709e-39	-0.179872	30.4331	42.3735	3.17349e-195
VLMC	DL_ExN	LAMB1	DAG1	1.77196e-09	0	LAMB1_DAG1	LAMB1 - DAG1	LAMININ	ECM-Receptor	KEGG: hsa04512	case	0.350955	42.8072	39.4908	0.00488454	-0.179872	30.4331	42.3735	3.17349e-195
IN_CGE	IN_CGE	LAMB1	DAG1	1.77196e-09	0	LAMB1_DAG1	LAMB1 - DAG1	LAMININ	ECM-Receptor	KEGG: hsa04512	case	0.163885	27.783	21.5896	4.24709e-39	NA	NA	NA	NA
VLMC	IN_CGE	LAMB1	DAG1	1.77196e-09	0	LAMB1_DAG1	LAMB1 - DAG1	LAMININ	ECM-Receptor	KEGG: hsa04512	case	0.350955	42.8072	39.4908	0.00488454	NA	NA	NA	NA
IN_CGE	IN_MGE	LAMB1	DAG1	1.77196e-09	0	LAMB1_DAG1	LAMB1 - DAG1	LAMININ	ECM-Receptor	KEGG: hsa04512	case	0.163885	27.783	21.5896	4.24709e-39	NA	NA	NA	NA
VLMC	IN_MGE	LAMB1	DAG1	1.77196e-09	0	LAMB1_DAG1	LAMB1 - DAG1	LAMININ	ECM-Receptor	KEGG: hsa04512	case	0.350955	42.8072	39.4908	0.00488454	NA	NA	NA	NA
Endo	DL_ExN	LAMC1	DAG1	1.77196e-09	0	LAMC1_DAG1	LAMC1 - DAG1	LAMININ	ECM-Receptor	KEGG: hsa04512	case	0.701365	37.0709	31.3694	1.87805e-06	-0.179872	30.4331	42.3735	3.17349e-195
Endo	IN_CGE	LAMC1	DAG1	1.77196e-09	0	LAMC1_DAG1	LAMC1 - DAG1	LAMININ	ECM-Receptor	KEGG: hsa04512	case	0.701365	37.0709	31.3694	1.87805e-06	NA	NA	NA	NA
Endo	IN_MGE	LAMC1	DAG1	1.77196e-09	0	LAMC1_DAG1	LAMC1 - DAG1	LAMININ	ECM-Receptor	KEGG: hsa04512	case	0.701365	37.0709	31.3694	1.87805e-06	NA	NA	NA	NA
IN_CGE	DL_ExN	LAMC3	DAG1	1.77196e-09	0	LAMC3_DAG1	LAMC3 - DAG1	LAMININ	ECM-Receptor	KEGG: hsa04512	case	0.196255	27.0124	19.8521	7.903e-53	-0.179872	30.4331	42.3735	3.17349e-195
IN_CGE	IN_CGE	LAMC3	DAG1	1.77196e-09	0	LAMC3_DAG1	LAMC3 - DAG1	LAMININ	ECM-Receptor	KEGG: hsa04512	case	0.196255	27.0124	19.8521	7.903e-53	NA	NA	NA	NA
IN_CGE	IN_MGE	LAMC3	DAG1	1.77196e-09	0	LAMC3_DAG1	LAMC3 - DAG1	LAMININ	ECM-Receptor	KEGG: hsa04512	case	0.196255	27.0124	19.8521	7.903e-53	NA	NA	NA	NA
IN_MGE	DL_ExN	RELN	LRP8	1.77196e-09	0	RELN_LRP8	RELN - LRP8	RELN	ECM-Receptor	PMID: 14578885	case	0.737867	31.9606	26.0754	3.62384e-24	-0.165806	47.6095	54.0561	1.76522e-63
IN_MGE	Endo	RELN	LRP8	1.77196e-09	0	RELN_LRP8	RELN - LRP8	RELN	ECM-Receptor	PMID: 14578885	case	0.737867	31.9606	26.0754	3.62384e-24	0.38711	40.5034	37.2611	0.00693245
IN_MGE	IN_CGE	RELN	LRP8	1.77196e-09	0	RELN_LRP8	RELN - LRP8	RELN	ECM-Receptor	PMID: 14578885	case	0.737867	31.9606	26.0754	3.62384e-24	-0.0541826	43.9029	45.8882	7.13865e-05
IN_MGE	IN_MGE	RELN	LRP8	8.85982e-09	0	RELN_LRP8	RELN - LRP8	RELN	ECM-Receptor	PMID: 14578885	case	0.737867	31.9606	26.0754	3.62384e-24	-1.19196	65.5257	82.8208	0
Oligo/OPC	DL_ExN	Glu-SLC1A1_GLS	GRIA1	6.20187e-08	0	Glutamate-Glu-SLC1A1_GLS_GRIA1	Glu-(SLC1A1+GLS) - GRIA1	Glutamate	Non-protein Signaling	PMID: 24155668;PMID: 14612154	case	0.220106	25.1232	17.8343	3.3417e-106	-1.28965	93.6492	96.0675	7.70344e-62
Oligo/OPC	IN_CGE	Glu-SLC1A1_GLS	GRIA1	6.37907e-08	0	Glutamate-Glu-SLC1A1_GLS_GRIA1	Glu-(SLC1A1+GLS) - GRIA1	Glutamate	Non-protein Signaling	PMID: 24155668;PMID: 14612154	case	0.220106	25.1232	17.8343	3.3417e-106	2.76908	91.9296	92.5161	2.59781e-13
Oligo/OPC	IN_MGE	Glu-SLC1A1_GLS	GRIA1	9.5686e-08	0	Glutamate-Glu-SLC1A1_GLS_GRIA1	Glu-(SLC1A1+GLS) - GRIA1	Glutamate	Non-protein Signaling	PMID: 24155668;PMID: 14612154	case	0.220106	25.1232	17.8343	3.3417e-106	3.91698	95.3578	97.4554	6.81557e-30
Oligo/OPC	UL_ExN	Glu-SLC1A1_GLS	GRIA1	2.83514e-08	0	Glutamate-Glu-SLC1A1_GLS_GRIA1	Glu-(SLC1A1+GLS) - GRIA1	Glutamate	Non-protein Signaling	PMID: 24155668;PMID: 14612154	case	0.220106	25.1232	17.8343	3.3417e-106	-1.28224	80.9622	83.6149	0
Microglia	DL_ExN	Glu-SLC1A3_GLS	GRIA1	6.67962e-07	0	Glutamate-Glu-SLC1A3_GLS_GRIA1	Glu-(SLC1A3+GLS) - GRIA1	Glutamate	Non-protein Signaling	PMID: 24155668;PMID: 14612154	case	3.75106	86.3413	84.379	2.47121e-109	-1.28965	93.6492	96.0675	7.70344e-62
Microglia	IN_CGE	Glu-SLC1A3_GLS	GRIA1	6.87046e-07	0	Glutamate-Glu-SLC1A3_GLS_GRIA1	Glu-(SLC1A3+GLS) - GRIA1	Glutamate	Non-protein Signaling	PMID: 24155668;PMID: 14612154	case	3.75106	86.3413	84.379	2.47121e-109	2.76908	91.9296	92.5161	2.59781e-13
Microglia	IN_MGE	Glu-SLC1A3_GLS	GRIA1	1.03057e-06	0	Glutamate-Glu-SLC1A3_GLS_GRIA1	Glu-(SLC1A3+GLS) - GRIA1	Glutamate	Non-protein Signaling	PMID: 24155668;PMID: 14612154	case	3.75106	86.3413	84.379	2.47121e-109	3.91698	95.3578	97.4554	6.81557e-30
Microglia	UL_ExN	Glu-SLC1A3_GLS	GRIA1	3.05354e-07	0	Glutamate-Glu-SLC1A3_GLS_GRIA1	Glu-(SLC1A3+GLS) - GRIA1	Glutamate	Non-protein Signaling	PMID: 24155668;PMID: 14612154	case	3.75106	86.3413	84.379	2.47121e-109	-1.28224	80.9622	83.6149	0
DL_ExN	Astro	Glu-SLC1A1_GLS2	GRIA1	3.54393e-09	0	Glutamate-Glu-SLC1A1_GLS2_GRIA1	Glu-(SLC1A1+GLS2) - GRIA1	Glutamate	Non-protein Signaling	PMID: 24155668;PMID: 14612154	case	0.053625	43.9914	40.4664	3.93793e-49	0.415817	37.5173	23.1909	2.45314e-145
IN_MGE	Astro	Glu-SLC1A1_GLS2	GRIA1	2.50594e-09	0	Glutamate-Glu-SLC1A1_GLS2_GRIA1	Glu-(SLC1A1+GLS2) - GRIA1	Glutamate	Non-protein Signaling	PMID: 24155668;PMID: 14612154	case	0.311372	37.5388	24.7734	2.10007e-47	0.415817	37.5173	23.1909	2.45314e-145
DL_ExN	DL_ExN	Glu-SLC1A1_GLS2	GRIA1	1.24037e-07	0	Glutamate-Glu-SLC1A1_GLS2_GRIA1	Glu-(SLC1A1+GLS2) - GRIA1	Glutamate	Non-protein Signaling	PMID: 24155668;PMID: 14612154	case	0.053625	43.9914	40.4664	3.93793e-49	-1.28965	93.6492	96.0675	7.70344e-62
IN_MGE	DL_ExN	Glu-SLC1A1_GLS2	GRIA1	8.77077e-08	0	Glutamate-Glu-SLC1A1_GLS2_GRIA1	Glu-(SLC1A1+GLS2) - GRIA1	Glutamate	Non-protein Signaling	PMID: 24155668;PMID: 14612154	case	0.311372	37.5388	24.7734	2.10007e-47	-1.28965	93.6492	96.0675	7.70344e-62
DL_ExN	IN_CGE	Glu-SLC1A1_GLS2	GRIA1	1.27581e-07	0	Glutamate-Glu-SLC1A1_GLS2_GRIA1	Glu-(SLC1A1+GLS2) - GRIA1	Glutamate	Non-protein Signaling	PMID: 24155668;PMID: 14612154	case	0.053625	43.9914	40.4664	3.93793e-49	2.76908	91.9296	92.5161	2.59781e-13
IN_MGE	IN_CGE	Glu-SLC1A1_GLS2	GRIA1	9.02137e-08	0	Glutamate-Glu-SLC1A1_GLS2_GRIA1	Glu-(SLC1A1+GLS2) - GRIA1	Glutamate	Non-protein Signaling	PMID: 24155668;PMID: 14612154	case	0.311372	37.5388	24.7734	2.10007e-47	2.76908	91.9296	92.5161	2.59781e-13
DL_ExN	IN_MGE	Glu-SLC1A1_GLS2	GRIA1	1.91372e-07	0	Glutamate-Glu-SLC1A1_GLS2_GRIA1	Glu-(SLC1A1+GLS2) - GRIA1	Glutamate	Non-protein Signaling	PMID: 24155668;PMID: 14612154	case	0.053625	43.9914	40.4664	3.93793e-49	3.91698	95.3578	97.4554	6.81557e-30
IN_MGE	IN_MGE	Glu-SLC1A1_GLS2	GRIA1	1.3532e-07	0	Glutamate-Glu-SLC1A1_GLS2_GRIA1	Glu-(SLC1A1+GLS2) - GRIA1	Glutamate	Non-protein Signaling	PMID: 24155668;PMID: 14612154	case	0.311372	37.5388	24.7734	2.10007e-47	3.91698	95.3578	97.4554	6.81557e-30
DL_ExN	UL_ExN	Glu-SLC1A1_GLS2	GRIA1	5.67028e-08	0	Glutamate-Glu-SLC1A1_GLS2_GRIA1	Glu-(SLC1A1+GLS2) - GRIA1	Glutamate	Non-protein Signaling	PMID: 24155668;PMID: 14612154	case	0.053625	43.9914	40.4664	3.93793e-49	-1.28224	80.9622	83.6149	0
IN_MGE	UL_ExN	Glu-SLC1A1_GLS2	GRIA1	4.0095e-08	0	Glutamate-Glu-SLC1A1_GLS2_GRIA1	Glu-(SLC1A1+GLS2) - GRIA1	Glutamate	Non-protein Signaling	PMID: 24155668;PMID: 14612154	case	0.311372	37.5388	24.7734	2.10007e-47	-1.28224	80.9622	83.6149	0
IN_MGE	Astro	Glu-SLC1A2_GLS2	GRIA1	1.77196e-09	0	Glutamate-Glu-SLC1A2_GLS2_GRIA1	Glu-(SLC1A2+GLS2) - GRIA1	Glutamate	Non-protein Signaling	PMID: 24155668;PMID: 14612154	case	0.282923	25.6926	6.07068	0	0.415817	37.5173	23.1909	2.45314e-145
IN_MGE	DL_ExN	Glu-SLC1A2_GLS2	GRIA1	6.20187e-08	0	Glutamate-Glu-SLC1A2_GLS2_GRIA1	Glu-(SLC1A2+GLS2) - GRIA1	Glutamate	Non-protein Signaling	PMID: 24155668;PMID: 14612154	case	0.282923	25.6926	6.07068	0	-1.28965	93.6492	96.0675	7.70344e-62
IN_MGE	IN_CGE	Glu-SLC1A2_GLS2	GRIA1	6.37907e-08	0	Glutamate-Glu-SLC1A2_GLS2_GRIA1	Glu-(SLC1A2+GLS2) - GRIA1	Glutamate	Non-protein Signaling	PMID: 24155668;PMID: 14612154	case	0.282923	25.6926	6.07068	0	2.76908	91.9296	92.5161	2.59781e-13
IN_MGE	IN_MGE	Glu-SLC1A2_GLS2	GRIA1	9.5686e-08	0	Glutamate-Glu-SLC1A2_GLS2_GRIA1	Glu-(SLC1A2+GLS2) - GRIA1	Glutamate	Non-protein Signaling	PMID: 24155668;PMID: 14612154	case	0.282923	25.6926	6.07068	0	3.91698	95.3578	97.4554	6.81557e-30
IN_MGE	UL_ExN	Glu-SLC1A2_GLS2	GRIA1	2.83514e-08	0	Glutamate-Glu-SLC1A2_GLS2_GRIA1	Glu-(SLC1A2+GLS2) - GRIA1	Glutamate	Non-protein Signaling	PMID: 24155668;PMID: 14612154	case	0.282923	25.6926	6.07068	0	-1.28224	80.9622	83.6149	0
DL_ExN	Astro	Glu-SLC1A6_GLS2	GRIA1	1.77196e-09	0	Glutamate-Glu-SLC1A6_GLS2_GRIA1	Glu-(SLC1A6+GLS2) - GRIA1	Glutamate	Non-protein Signaling	PMID: 24155668;PMID: 14612154	case	0.149103	29.2869	21.0308	5.52971e-18	0.415817	37.5173	23.1909	2.45314e-145
DL_ExN	DL_ExN	Glu-SLC1A6_GLS2	GRIA1	6.20187e-08	0	Glutamate-Glu-SLC1A6_GLS2_GRIA1	Glu-(SLC1A6+GLS2) - GRIA1	Glutamate	Non-protein Signaling	PMID: 24155668;PMID: 14612154	case	0.149103	29.2869	21.0308	5.52971e-18	-1.28965	93.6492	96.0675	7.70344e-62
DL_ExN	IN_CGE	Glu-SLC1A6_GLS2	GRIA1	6.37907e-08	0	Glutamate-Glu-SLC1A6_GLS2_GRIA1	Glu-(SLC1A6+GLS2) - GRIA1	Glutamate	Non-protein Signaling	PMID: 24155668;PMID: 14612154	case	0.149103	29.2869	21.0308	5.52971e-18	2.76908	91.9296	92.5161	2.59781e-13
DL_ExN	IN_MGE	Glu-SLC1A6_GLS2	GRIA1	9.5686e-08	0	Glutamate-Glu-SLC1A6_GLS2_GRIA1	Glu-(SLC1A6+GLS2) - GRIA1	Glutamate	Non-protein Signaling	PMID: 24155668;PMID: 14612154	case	0.149103	29.2869	21.0308	5.52971e-18	3.91698	95.3578	97.4554	6.81557e-30
DL_ExN	UL_ExN	Glu-SLC1A6_GLS2	GRIA1	2.83514e-08	0	Glutamate-Glu-SLC1A6_GLS2_GRIA1	Glu-(SLC1A6+GLS2) - GRIA1	Glutamate	Non-protein Signaling	PMID: 24155668;PMID: 14612154	case	0.149103	29.2869	21.0308	5.52971e-18	-1.28224	80.9622	83.6149	0
Oligo/OPC	DL_ExN	Glu-SLC1A1_GLS	GRIA2	7.97384e-08	0	Glutamate-Glu-SLC1A1_GLS_GRIA2	Glu-(SLC1A1+GLS) - GRIA2	Glutamate	Non-protein Signaling	PMID: 24155668;PMID: 14612154	case	0.220106	25.1232	17.8343	3.3417e-106	-11.6528	95.7645	99.6344	0
Oligo/OPC	IN_CGE	Glu-SLC1A1_GLS	GRIA2	6.02468e-08	0	Glutamate-Glu-SLC1A1_GLS_GRIA2	Glu-(SLC1A1+GLS) - GRIA2	Glutamate	Non-protein Signaling	PMID: 24155668;PMID: 14612154	case	0.220106	25.1232	17.8343	3.3417e-106	-2.08715	93.9915	96.8051	2.46908e-59
Microglia	Astro	Glu-SLC1A3_GLS	GRIA2	1.52677e-07	0	Glutamate-Glu-SLC1A3_GLS_GRIA2	Glu-(SLC1A3+GLS) - GRIA2	Glutamate	Non-protein Signaling	PMID: 24155668;PMID: 14612154	case	3.75106	86.3413	84.379	2.47121e-109	-1.32777	72.1136	87.7158	0
Microglia	DL_ExN	Glu-SLC1A3_GLS	GRIA2	8.58808e-07	0	Glutamate-Glu-SLC1A3_GLS_GRIA2	Glu-(SLC1A3+GLS) - GRIA2	Glutamate	Non-protein Signaling	PMID: 24155668;PMID: 14612154	case	3.75106	86.3413	84.379	2.47121e-109	-11.6528	95.7645	99.6344	0
Microglia	IN_CGE	Glu-SLC1A3_GLS	GRIA2	6.48877e-07	0	Glutamate-Glu-SLC1A3_GLS_GRIA2	Glu-(SLC1A3+GLS) - GRIA2	Glutamate	Non-protein Signaling	PMID: 24155668;PMID: 14612154	case	3.75106	86.3413	84.379	2.47121e-109	-2.08715	93.9915	96.8051	2.46908e-59
Microglia	IN_MGE	Glu-SLC1A3_GLS	GRIA2	4.962e-07	0	Glutamate-Glu-SLC1A3_GLS_GRIA2	Glu-(SLC1A3+GLS) - GRIA2	Glutamate	Non-protein Signaling	PMID: 24155668;PMID: 14612154	case	3.75106	86.3413	84.379	2.47121e-109	-1.07598	92.8549	97.1744	8.43089e-68
Microglia	Oligo/OPC	Glu-SLC1A3_GLS	GRIA2	1.71762e-07	0	Glutamate-Glu-SLC1A3_GLS_GRIA2	Glu-(SLC1A3+GLS) - GRIA2	Glutamate	Non-protein Signaling	PMID: 24155668;PMID: 14612154	case	3.75106	86.3413	84.379	2.47121e-109	1.08288	74.2374	68.6145	1.63816e-139
Microglia	UL_ExN	Glu-SLC1A3_GLS	GRIA2	5.15285e-07	0	Glutamate-Glu-SLC1A3_GLS_GRIA2	Glu-(SLC1A3+GLS) - GRIA2	Glutamate	Non-protein Signaling	PMID: 24155668;PMID: 14612154	case	3.75106	86.3413	84.379	2.47121e-109	-17.5808	87.1913	96.4702	0
DL_ExN	Astro	Glu-SLC1A1_GLS2	GRIA2	2.83514e-08	0	Glutamate-Glu-SLC1A1_GLS2_GRIA2	Glu-(SLC1A1+GLS2) - GRIA2	Glutamate	Non-protein Signaling	PMID: 24155668;PMID: 14612154	case	0.053625	43.9914	40.4664	3.93793e-49	-1.32777	72.1136	87.7158	0
IN_MGE	Astro	Glu-SLC1A1_GLS2	GRIA2	2.00475e-08	0	Glutamate-Glu-SLC1A1_GLS2_GRIA2	Glu-(SLC1A1+GLS2) - GRIA2	Glutamate	Non-protein Signaling	PMID: 24155668;PMID: 14612154	case	0.311372	37.5388	24.7734	2.10007e-47	-1.32777	72.1136	87.7158	0
DL_ExN	DL_ExN	Glu-SLC1A1_GLS2	GRIA2	1.59477e-07	0	Glutamate-Glu-SLC1A1_GLS2_GRIA2	Glu-(SLC1A1+GLS2) - GRIA2	Glutamate	Non-protein Signaling	PMID: 24155668;PMID: 14612154	case	0.053625	43.9914	40.4664	3.93793e-49	-11.6528	95.7645	99.6344	0
IN_MGE	DL_ExN	Glu-SLC1A1_GLS2	GRIA2	1.12767e-07	0	Glutamate-Glu-SLC1A1_GLS2_GRIA2	Glu-(SLC1A1+GLS2) - GRIA2	Glutamate	Non-protein Signaling	PMID: 24155668;PMID: 14612154	case	0.311372	37.5388	24.7734	2.10007e-47	-11.6528	95.7645	99.6344	0
DL_ExN	IN_CGE	Glu-SLC1A1_GLS2	GRIA2	1.20494e-07	0	Glutamate-Glu-SLC1A1_GLS2_GRIA2	Glu-(SLC1A1+GLS2) - GRIA2	Glutamate	Non-protein Signaling	PMID: 24155668;PMID: 14612154	case	0.053625	43.9914	40.4664	3.93793e-49	-2.08715	93.9915	96.8051	2.46908e-59
IN_MGE	IN_CGE	Glu-SLC1A1_GLS2	GRIA2	8.52018e-08	0	Glutamate-Glu-SLC1A1_GLS2_GRIA2	Glu-(SLC1A1+GLS2) - GRIA2	Glutamate	Non-protein Signaling	PMID: 24155668;PMID: 14612154	case	0.311372	37.5388	24.7734	2.10007e-47	-2.08715	93.9915	96.8051	2.46908e-59
DL_ExN	IN_MGE	Glu-SLC1A1_GLS2	GRIA2	9.21421e-08	0	Glutamate-Glu-SLC1A1_GLS2_GRIA2	Glu-(SLC1A1+GLS2) - GRIA2	Glutamate	Non-protein Signaling	PMID: 24155668;PMID: 14612154	case	0.053625	43.9914	40.4664	3.93793e-49	-1.07598	92.8549	97.1744	8.43089e-68
IN_MGE	IN_MGE	Glu-SLC1A1_GLS2	GRIA2	6.51543e-08	0	Glutamate-Glu-SLC1A1_GLS2_GRIA2	Glu-(SLC1A1+GLS2) - GRIA2	Glutamate	Non-protein Signaling	PMID: 24155668;PMID: 14612154	case	0.311372	37.5388	24.7734	2.10007e-47	-1.07598	92.8549	97.1744	8.43089e-68
DL_ExN	Oligo/OPC	Glu-SLC1A1_GLS2	GRIA2	3.18953e-08	0	Glutamate-Glu-SLC1A1_GLS2_GRIA2	Glu-(SLC1A1+GLS2) - GRIA2	Glutamate	Non-protein Signaling	PMID: 24155668;PMID: 14612154	case	0.053625	43.9914	40.4664	3.93793e-49	1.08288	74.2374	68.6145	1.63816e-139
IN_MGE	Oligo/OPC	Glu-SLC1A1_GLS2	GRIA2	2.25534e-08	0	Glutamate-Glu-SLC1A1_GLS2_GRIA2	Glu-(SLC1A1+GLS2) - GRIA2	Glutamate	Non-protein Signaling	PMID: 24155668;PMID: 14612154	case	0.311372	37.5388	24.7734	2.10007e-47	1.08288	74.2374	68.6145	1.63816e-139
DL_ExN	UL_ExN	Glu-SLC1A1_GLS2	GRIA2	9.5686e-08	0	Glutamate-Glu-SLC1A1_GLS2_GRIA2	Glu-(SLC1A1+GLS2) - GRIA2	Glutamate	Non-protein Signaling	PMID: 24155668;PMID: 14612154	case	0.053625	43.9914	40.4664	3.93793e-49	-17.5808	87.1913	96.4702	0
IN_MGE	UL_ExN	Glu-SLC1A1_GLS2	GRIA2	6.76602e-08	0	Glutamate-Glu-SLC1A1_GLS2_GRIA2	Glu-(SLC1A1+GLS2) - GRIA2	Glutamate	Non-protein Signaling	PMID: 24155668;PMID: 14612154	case	0.311372	37.5388	24.7734	2.10007e-47	-17.5808	87.1913	96.4702	0
IN_MGE	Astro	Glu-SLC1A2_GLS2	GRIA2	1.41757e-08	0	Glutamate-Glu-SLC1A2_GLS2_GRIA2	Glu-(SLC1A2+GLS2) - GRIA2	Glutamate	Non-protein Signaling	PMID: 24155668;PMID: 14612154	case	0.282923	25.6926	6.07068	0	-1.32777	72.1136	87.7158	0
IN_MGE	DL_ExN	Glu-SLC1A2_GLS2	GRIA2	7.97384e-08	0	Glutamate-Glu-SLC1A2_GLS2_GRIA2	Glu-(SLC1A2+GLS2) - GRIA2	Glutamate	Non-protein Signaling	PMID: 24155668;PMID: 14612154	case	0.282923	25.6926	6.07068	0	-11.6528	95.7645	99.6344	0
IN_MGE	IN_CGE	Glu-SLC1A2_GLS2	GRIA2	6.02468e-08	0	Glutamate-Glu-SLC1A2_GLS2_GRIA2	Glu-(SLC1A2+GLS2) - GRIA2	Glutamate	Non-protein Signaling	PMID: 24155668;PMID: 14612154	case	0.282923	25.6926	6.07068	0	-2.08715	93.9915	96.8051	2.46908e-59
IN_MGE	IN_MGE	Glu-SLC1A2_GLS2	GRIA2	4.60711e-08	0	Glutamate-Glu-SLC1A2_GLS2_GRIA2	Glu-(SLC1A2+GLS2) - GRIA2	Glutamate	Non-protein Signaling	PMID: 24155668;PMID: 14612154	case	0.282923	25.6926	6.07068	0	-1.07598	92.8549	97.1744	8.43089e-68
IN_MGE	Oligo/OPC	Glu-SLC1A2_GLS2	GRIA2	1.59477e-08	0	Glutamate-Glu-SLC1A2_GLS2_GRIA2	Glu-(SLC1A2+GLS2) - GRIA2	Glutamate	Non-protein Signaling	PMID: 24155668;PMID: 14612154	case	0.282923	25.6926	6.07068	0	1.08288	74.2374	68.6145	1.63816e-139
IN_MGE	UL_ExN	Glu-SLC1A2_GLS2	GRIA2	4.7843e-08	0	Glutamate-Glu-SLC1A2_GLS2_GRIA2	Glu-(SLC1A2+GLS2) - GRIA2	Glutamate	Non-protein Signaling	PMID: 24155668;PMID: 14612154	case	0.282923	25.6926	6.07068	0	-17.5808	87.1913	96.4702	0
DL_ExN	Astro	Glu-SLC1A6_GLS2	GRIA2	1.41757e-08	0	Glutamate-Glu-SLC1A6_GLS2_GRIA2	Glu-(SLC1A6+GLS2) - GRIA2	Glutamate	Non-protein Signaling	PMID: 24155668;PMID: 14612154	case	0.149103	29.2869	21.0308	5.52971e-18	-1.32777	72.1136	87.7158	0
DL_ExN	DL_ExN	Glu-SLC1A6_GLS2	GRIA2	7.97384e-08	0	Glutamate-Glu-SLC1A6_GLS2_GRIA2	Glu-(SLC1A6+GLS2) - GRIA2	Glutamate	Non-protein Signaling	PMID: 24155668;PMID: 14612154	case	0.149103	29.2869	21.0308	5.52971e-18	-11.6528	95.7645	99.6344	0
DL_ExN	IN_CGE	Glu-SLC1A6_GLS2	GRIA2	6.02468e-08	0	Glutamate-Glu-SLC1A6_GLS2_GRIA2	Glu-(SLC1A6+GLS2) - GRIA2	Glutamate	Non-protein Signaling	PMID: 24155668;PMID: 14612154	case	0.149103	29.2869	21.0308	5.52971e-18	-2.08715	93.9915	96.8051	2.46908e-59
DL_ExN	IN_MGE	Glu-SLC1A6_GLS2	GRIA2	4.60711e-08	0	Glutamate-Glu-SLC1A6_GLS2_GRIA2	Glu-(SLC1A6+GLS2) - GRIA2	Glutamate	Non-protein Signaling	PMID: 24155668;PMID: 14612154	case	0.149103	29.2869	21.0308	5.52971e-18	-1.07598	92.8549	97.1744	8.43089e-68
DL_ExN	Oligo/OPC	Glu-SLC1A6_GLS2	GRIA2	1.59477e-08	0	Glutamate-Glu-SLC1A6_GLS2_GRIA2	Glu-(SLC1A6+GLS2) - GRIA2	Glutamate	Non-protein Signaling	PMID: 24155668;PMID: 14612154	case	0.149103	29.2869	21.0308	5.52971e-18	1.08288	74.2374	68.6145	1.63816e-139
DL_ExN	UL_ExN	Glu-SLC1A6_GLS2	GRIA2	4.7843e-08	0	Glutamate-Glu-SLC1A6_GLS2_GRIA2	Glu-(SLC1A6+GLS2) - GRIA2	Glutamate	Non-protein Signaling	PMID: 24155668;PMID: 14612154	case	0.149103	29.2869	21.0308	5.52971e-18	-17.5808	87.1913	96.4702	0
Oligo/OPC	DL_ExN	Glu-SLC1A1_GLS	GRIA3	2.65795e-08	0	Glutamate-Glu-SLC1A1_GLS_GRIA3	Glu-(SLC1A1+GLS) - GRIA3	Glutamate	Non-protein Signaling	PMID: 24155668;PMID: 14612154	case	0.220106	25.1232	17.8343	3.3417e-106	-7.14317	81.7899	96.245	0
Oligo/OPC	IN_MGE	Glu-SLC1A1_GLS	GRIA3	5.49309e-08	0	Glutamate-Glu-SLC1A1_GLS_GRIA3	Glu-(SLC1A1+GLS) - GRIA3	Glutamate	Non-protein Signaling	PMID: 24155668;PMID: 14612154	case	0.220106	25.1232	17.8343	3.3417e-106	NA	NA	NA	NA
Oligo/OPC	UL_ExN	Glu-SLC1A1_GLS	GRIA3	1.59477e-08	0	Glutamate-Glu-SLC1A1_GLS_GRIA3	Glu-(SLC1A1+GLS) - GRIA3	Glutamate	Non-protein Signaling	PMID: 24155668;PMID: 14612154	case	0.220106	25.1232	17.8343	3.3417e-106	-8.37849	72.4308	90.8286	0
Microglia	DL_ExN	Glu-SLC1A3_GLS	GRIA3	2.86269e-07	0	Glutamate-Glu-SLC1A3_GLS_GRIA3	Glu-(SLC1A3+GLS) - GRIA3	Glutamate	Non-protein Signaling	PMID: 24155668;PMID: 14612154	case	3.75106	86.3413	84.379	2.47121e-109	-7.14317	81.7899	96.245	0
Microglia	IN_CGE	Glu-SLC1A3_GLS	GRIA3	9.54232e-08	0	Glutamate-Glu-SLC1A3_GLS_GRIA3	Glu-(SLC1A3+GLS) - GRIA3	Glutamate	Non-protein Signaling	PMID: 24155668;PMID: 14612154	case	3.75106	86.3413	84.379	2.47121e-109	0.341539	57.909	60.7379	2.15674e-06
Microglia	IN_MGE	Glu-SLC1A3_GLS	GRIA3	5.91623e-07	0	Glutamate-Glu-SLC1A3_GLS_GRIA3	Glu-(SLC1A3+GLS) - GRIA3	Glutamate	Non-protein Signaling	PMID: 24155668;PMID: 14612154	case	3.75106	86.3413	84.379	2.47121e-109	NA	NA	NA	NA
Microglia	Oligo/OPC	Glu-SLC1A3_GLS	GRIA3	3.81693e-08	0	Glutamate-Glu-SLC1A3_GLS_GRIA3	Glu-(SLC1A3+GLS) - GRIA3	Glutamate	Non-protein Signaling	PMID: 24155668;PMID: 14612154	case	3.75106	86.3413	84.379	2.47121e-109	0.360901	45.9011	36.0308	7.5392e-149
Microglia	UL_ExN	Glu-SLC1A3_GLS	GRIA3	1.71762e-07	0	Glutamate-Glu-SLC1A3_GLS_GRIA3	Glu-(SLC1A3+GLS) - GRIA3	Glutamate	Non-protein Signaling	PMID: 24155668;PMID: 14612154	case	3.75106	86.3413	84.379	2.47121e-109	-8.37849	72.4308	90.8286	0
DL_ExN	DL_ExN	Glu-SLC1A1_GLS2	GRIA3	5.31589e-08	0	Glutamate-Glu-SLC1A1_GLS2_GRIA3	Glu-(SLC1A1+GLS2) - GRIA3	Glutamate	Non-protein Signaling	PMID: 24155668;PMID: 14612154	case	0.053625	43.9914	40.4664	3.93793e-49	-7.14317	81.7899	96.245	0
IN_MGE	DL_ExN	Glu-SLC1A1_GLS2	GRIA3	3.7589e-08	0	Glutamate-Glu-SLC1A1_GLS2_GRIA3	Glu-(SLC1A1+GLS2) - GRIA3	Glutamate	Non-protein Signaling	PMID: 24155668;PMID: 14612154	case	0.311372	37.5388	24.7734	2.10007e-47	-7.14317	81.7899	96.245	0
DL_ExN	IN_CGE	Glu-SLC1A1_GLS2	GRIA3	1.77196e-08	0	Glutamate-Glu-SLC1A1_GLS2_GRIA3	Glu-(SLC1A1+GLS2) - GRIA3	Glutamate	Non-protein Signaling	PMID: 24155668;PMID: 14612154	case	0.053625	43.9914	40.4664	3.93793e-49	0.341539	57.909	60.7379	2.15674e-06
IN_MGE	IN_CGE	Glu-SLC1A1_GLS2	GRIA3	1.25297e-08	0	Glutamate-Glu-SLC1A1_GLS2_GRIA3	Glu-(SLC1A1+GLS2) - GRIA3	Glutamate	Non-protein Signaling	PMID: 24155668;PMID: 14612154	case	0.311372	37.5388	24.7734	2.10007e-47	0.341539	57.909	60.7379	2.15674e-06
DL_ExN	IN_MGE	Glu-SLC1A1_GLS2	GRIA3	1.09862e-07	0	Glutamate-Glu-SLC1A1_GLS2_GRIA3	Glu-(SLC1A1+GLS2) - GRIA3	Glutamate	Non-protein Signaling	PMID: 24155668;PMID: 14612154	case	0.053625	43.9914	40.4664	3.93793e-49	NA	NA	NA	NA
IN_MGE	IN_MGE	Glu-SLC1A1_GLS2	GRIA3	7.7684e-08	0	Glutamate-Glu-SLC1A1_GLS2_GRIA3	Glu-(SLC1A1+GLS2) - GRIA3	Glutamate	Non-protein Signaling	PMID: 24155668;PMID: 14612154	case	0.311372	37.5388	24.7734	2.10007e-47	NA	NA	NA	NA
DL_ExN	Oligo/OPC	Glu-SLC1A1_GLS2	GRIA3	7.08786e-09	0	Glutamate-Glu-SLC1A1_GLS2_GRIA3	Glu-(SLC1A1+GLS2) - GRIA3	Glutamate	Non-protein Signaling	PMID: 24155668;PMID: 14612154	case	0.053625	43.9914	40.4664	3.93793e-49	0.360901	45.9011	36.0308	7.5392e-149
IN_MGE	Oligo/OPC	Glu-SLC1A1_GLS2	GRIA3	5.01187e-09	0	Glutamate-Glu-SLC1A1_GLS2_GRIA3	Glu-(SLC1A1+GLS2) - GRIA3	Glutamate	Non-protein Signaling	PMID: 24155668;PMID: 14612154	case	0.311372	37.5388	24.7734	2.10007e-47	0.360901	45.9011	36.0308	7.5392e-149
DL_ExN	UL_ExN	Glu-SLC1A1_GLS2	GRIA3	3.18953e-08	0	Glutamate-Glu-SLC1A1_GLS2_GRIA3	Glu-(SLC1A1+GLS2) - GRIA3	Glutamate	Non-protein Signaling	PMID: 24155668;PMID: 14612154	case	0.053625	43.9914	40.4664	3.93793e-49	-8.37849	72.4308	90.8286	0
IN_MGE	UL_ExN	Glu-SLC1A1_GLS2	GRIA3	2.25534e-08	0	Glutamate-Glu-SLC1A1_GLS2_GRIA3	Glu-(SLC1A1+GLS2) - GRIA3	Glutamate	Non-protein Signaling	PMID: 24155668;PMID: 14612154	case	0.311372	37.5388	24.7734	2.10007e-47	-8.37849	72.4308	90.8286	0
IN_MGE	DL_ExN	Glu-SLC1A2_GLS2	GRIA3	2.65795e-08	0	Glutamate-Glu-SLC1A2_GLS2_GRIA3	Glu-(SLC1A2+GLS2) - GRIA3	Glutamate	Non-protein Signaling	PMID: 24155668;PMID: 14612154	case	0.282923	25.6926	6.07068	0	-7.14317	81.7899	96.245	0
IN_MGE	IN_CGE	Glu-SLC1A2_GLS2	GRIA3	8.85982e-09	0	Glutamate-Glu-SLC1A2_GLS2_GRIA3	Glu-(SLC1A2+GLS2) - GRIA3	Glutamate	Non-protein Signaling	PMID: 24155668;PMID: 14612154	case	0.282923	25.6926	6.07068	0	0.341539	57.909	60.7379	2.15674e-06
IN_MGE	IN_MGE	Glu-SLC1A2_GLS2	GRIA3	5.49309e-08	0	Glutamate-Glu-SLC1A2_GLS2_GRIA3	Glu-(SLC1A2+GLS2) - GRIA3	Glutamate	Non-protein Signaling	PMID: 24155668;PMID: 14612154	case	0.282923	25.6926	6.07068	0	NA	NA	NA	NA
IN_MGE	Oligo/OPC	Glu-SLC1A2_GLS2	GRIA3	3.54393e-09	0	Glutamate-Glu-SLC1A2_GLS2_GRIA3	Glu-(SLC1A2+GLS2) - GRIA3	Glutamate	Non-protein Signaling	PMID: 24155668;PMID: 14612154	case	0.282923	25.6926	6.07068	0	0.360901	45.9011	36.0308	7.5392e-149
IN_MGE	UL_ExN	Glu-SLC1A2_GLS2	GRIA3	1.59477e-08	0	Glutamate-Glu-SLC1A2_GLS2_GRIA3	Glu-(SLC1A2+GLS2) - GRIA3	Glutamate	Non-protein Signaling	PMID: 24155668;PMID: 14612154	case	0.282923	25.6926	6.07068	0	-8.37849	72.4308	90.8286	0
DL_ExN	DL_ExN	Glu-SLC1A6_GLS2	GRIA3	2.65795e-08	0	Glutamate-Glu-SLC1A6_GLS2_GRIA3	Glu-(SLC1A6+GLS2) - GRIA3	Glutamate	Non-protein Signaling	PMID: 24155668;PMID: 14612154	case	0.149103	29.2869	21.0308	5.52971e-18	-7.14317	81.7899	96.245	0
DL_ExN	IN_CGE	Glu-SLC1A6_GLS2	GRIA3	8.85982e-09	0	Glutamate-Glu-SLC1A6_GLS2_GRIA3	Glu-(SLC1A6+GLS2) - GRIA3	Glutamate	Non-protein Signaling	PMID: 24155668;PMID: 14612154	case	0.149103	29.2869	21.0308	5.52971e-18	0.341539	57.909	60.7379	2.15674e-06
DL_ExN	IN_MGE	Glu-SLC1A6_GLS2	GRIA3	5.49309e-08	0	Glutamate-Glu-SLC1A6_GLS2_GRIA3	Glu-(SLC1A6+GLS2) - GRIA3	Glutamate	Non-protein Signaling	PMID: 24155668;PMID: 14612154	case	0.149103	29.2869	21.0308	5.52971e-18	NA	NA	NA	NA
DL_ExN	Oligo/OPC	Glu-SLC1A6_GLS2	GRIA3	3.54393e-09	0	Glutamate-Glu-SLC1A6_GLS2_GRIA3	Glu-(SLC1A6+GLS2) - GRIA3	Glutamate	Non-protein Signaling	PMID: 24155668;PMID: 14612154	case	0.149103	29.2869	21.0308	5.52971e-18	0.360901	45.9011	36.0308	7.5392e-149
DL_ExN	UL_ExN	Glu-SLC1A6_GLS2	GRIA3	1.59477e-08	0	Glutamate-Glu-SLC1A6_GLS2_GRIA3	Glu-(SLC1A6+GLS2) - GRIA3	Glutamate	Non-protein Signaling	PMID: 24155668;PMID: 14612154	case	0.149103	29.2869	21.0308	5.52971e-18	-8.37849	72.4308	90.8286	0
Oligo/OPC	DL_ExN	Glu-SLC1A1_GLS	GRIA4	4.7843e-08	0	Glutamate-Glu-SLC1A1_GLS_GRIA4	Glu-(SLC1A1+GLS) - GRIA4	Glutamate	Non-protein Signaling	PMID: 24155668;PMID: 14612154	case	0.220106	25.1232	17.8343	3.3417e-106	-1.19446	88.0928	90.2961	1.77177e-66
Oligo/OPC	IN_CGE	Glu-SLC1A1_GLS	GRIA4	4.7843e-08	0	Glutamate-Glu-SLC1A1_GLS_GRIA4	Glu-(SLC1A1+GLS) - GRIA4	Glutamate	Non-protein Signaling	PMID: 24155668;PMID: 14612154	case	0.220106	25.1232	17.8343	3.3417e-106	-3.25415	80.579	82.0036	1.16317e-42
Oligo/OPC	IN_MGE	Glu-SLC1A1_GLS	GRIA4	3.72112e-08	0	Glutamate-Glu-SLC1A1_GLS_GRIA4	Glu-(SLC1A1+GLS) - GRIA4	Glutamate	Non-protein Signaling	PMID: 24155668;PMID: 14612154	case	0.220106	25.1232	17.8343	3.3417e-106	-2.2275	77.4307	77.1459	4.78286e-23
Oligo/OPC	UL_ExN	Glu-SLC1A1_GLS	GRIA4	5.49309e-08	0	Glutamate-Glu-SLC1A1_GLS_GRIA4	Glu-(SLC1A1+GLS) - GRIA4	Glutamate	Non-protein Signaling	PMID: 24155668;PMID: 14612154	case	0.220106	25.1232	17.8343	3.3417e-106	-14.0645	82.6793	92.8009	0
Microglia	DL_ExN	Glu-SLC1A3_GLS	GRIA4	5.15285e-07	0	Glutamate-Glu-SLC1A3_GLS_GRIA4	Glu-(SLC1A3+GLS) - GRIA4	Glutamate	Non-protein Signaling	PMID: 24155668;PMID: 14612154	case	3.75106	86.3413	84.379	2.47121e-109	-1.19446	88.0928	90.2961	1.77177e-66
Microglia	IN_CGE	Glu-SLC1A3_GLS	GRIA4	5.15285e-07	0	Glutamate-Glu-SLC1A3_GLS_GRIA4	Glu-(SLC1A3+GLS) - GRIA4	Glutamate	Non-protein Signaling	PMID: 24155668;PMID: 14612154	case	3.75106	86.3413	84.379	2.47121e-109	-3.25415	80.579	82.0036	1.16317e-42
Microglia	IN_MGE	Glu-SLC1A3_GLS	GRIA4	4.00777e-07	0	Glutamate-Glu-SLC1A3_GLS_GRIA4	Glu-(SLC1A3+GLS) - GRIA4	Glutamate	Non-protein Signaling	PMID: 24155668;PMID: 14612154	case	3.75106	86.3413	84.379	2.47121e-109	-2.2275	77.4307	77.1459	4.78286e-23
Microglia	Oligo/OPC	Glu-SLC1A3_GLS	GRIA4	9.54232e-08	0	Glutamate-Glu-SLC1A3_GLS_GRIA4	Glu-(SLC1A3+GLS) - GRIA4	Glutamate	Non-protein Signaling	PMID: 24155668;PMID: 14612154	case	3.75106	86.3413	84.379	2.47121e-109	0.804576	60.8094	48.1379	1.0574e-254
Microglia	UL_ExN	Glu-SLC1A3_GLS	GRIA4	5.91623e-07	0	Glutamate-Glu-SLC1A3_GLS_GRIA4	Glu-(SLC1A3+GLS) - GRIA4	Glutamate	Non-protein Signaling	PMID: 24155668;PMID: 14612154	case	3.75106	86.3413	84.379	2.47121e-109	-14.0645	82.6793	92.8009	0
DL_ExN	DL_ExN	Glu-SLC1A1_GLS2	GRIA4	9.5686e-08	0	Glutamate-Glu-SLC1A1_GLS2_GRIA4	Glu-(SLC1A1+GLS2) - GRIA4	Glutamate	Non-protein Signaling	PMID: 24155668;PMID: 14612154	case	0.053625	43.9914	40.4664	3.93793e-49	-1.19446	88.0928	90.2961	1.77177e-66
IN_MGE	DL_ExN	Glu-SLC1A1_GLS2	GRIA4	6.76602e-08	0	Glutamate-Glu-SLC1A1_GLS2_GRIA4	Glu-(SLC1A1+GLS2) - GRIA4	Glutamate	Non-protein Signaling	PMID: 24155668;PMID: 14612154	case	0.311372	37.5388	24.7734	2.10007e-47	-1.19446	88.0928	90.2961	1.77177e-66
DL_ExN	IN_CGE	Glu-SLC1A1_GLS2	GRIA4	9.5686e-08	0	Glutamate-Glu-SLC1A1_GLS2_GRIA4	Glu-(SLC1A1+GLS2) - GRIA4	Glutamate	Non-protein Signaling	PMID: 24155668;PMID: 14612154	case	0.053625	43.9914	40.4664	3.93793e-49	-3.25415	80.579	82.0036	1.16317e-42
IN_MGE	IN_CGE	Glu-SLC1A1_GLS2	GRIA4	6.76602e-08	0	Glutamate-Glu-SLC1A1_GLS2_GRIA4	Glu-(SLC1A1+GLS2) - GRIA4	Glutamate	Non-protein Signaling	PMID: 24155668;PMID: 14612154	case	0.311372	37.5388	24.7734	2.10007e-47	-3.25415	80.579	82.0036	1.16317e-42
DL_ExN	IN_MGE	Glu-SLC1A1_GLS2	GRIA4	7.44225e-08	0	Glutamate-Glu-SLC1A1_GLS2_GRIA4	Glu-(SLC1A1+GLS2) - GRIA4	Glutamate	Non-protein Signaling	PMID: 24155668;PMID: 14612154	case	0.053625	43.9914	40.4664	3.93793e-49	-2.2275	77.4307	77.1459	4.78286e-23
IN_MGE	IN_MGE	Glu-SLC1A1_GLS2	GRIA4	5.26246e-08	0	Glutamate-Glu-SLC1A1_GLS2_GRIA4	Glu-(SLC1A1+GLS2) - GRIA4	Glutamate	Non-protein Signaling	PMID: 24155668;PMID: 14612154	case	0.311372	37.5388	24.7734	2.10007e-47	-2.2275	77.4307	77.1459	4.78286e-23
DL_ExN	Oligo/OPC	Glu-SLC1A1_GLS2	GRIA4	1.77196e-08	0	Glutamate-Glu-SLC1A1_GLS2_GRIA4	Glu-(SLC1A1+GLS2) - GRIA4	Glutamate	Non-protein Signaling	PMID: 24155668;PMID: 14612154	case	0.053625	43.9914	40.4664	3.93793e-49	0.804576	60.8094	48.1379	1.0574e-254
IN_MGE	Oligo/OPC	Glu-SLC1A1_GLS2	GRIA4	1.25297e-08	0	Glutamate-Glu-SLC1A1_GLS2_GRIA4	Glu-(SLC1A1+GLS2) - GRIA4	Glutamate	Non-protein Signaling	PMID: 24155668;PMID: 14612154	case	0.311372	37.5388	24.7734	2.10007e-47	0.804576	60.8094	48.1379	1.0574e-254
DL_ExN	UL_ExN	Glu-SLC1A1_GLS2	GRIA4	1.09862e-07	0	Glutamate-Glu-SLC1A1_GLS2_GRIA4	Glu-(SLC1A1+GLS2) - GRIA4	Glutamate	Non-protein Signaling	PMID: 24155668;PMID: 14612154	case	0.053625	43.9914	40.4664	3.93793e-49	-14.0645	82.6793	92.8009	0
IN_MGE	UL_ExN	Glu-SLC1A1_GLS2	GRIA4	7.7684e-08	0	Glutamate-Glu-SLC1A1_GLS2_GRIA4	Glu-(SLC1A1+GLS2) - GRIA4	Glutamate	Non-protein Signaling	PMID: 24155668;PMID: 14612154	case	0.311372	37.5388	24.7734	2.10007e-47	-14.0645	82.6793	92.8009	0
IN_MGE	DL_ExN	Glu-SLC1A2_GLS2	GRIA4	4.7843e-08	0	Glutamate-Glu-SLC1A2_GLS2_GRIA4	Glu-(SLC1A2+GLS2) - GRIA4	Glutamate	Non-protein Signaling	PMID: 24155668;PMID: 14612154	case	0.282923	25.6926	6.07068	0	-1.19446	88.0928	90.2961	1.77177e-66
IN_MGE	IN_CGE	Glu-SLC1A2_GLS2	GRIA4	4.7843e-08	0	Glutamate-Glu-SLC1A2_GLS2_GRIA4	Glu-(SLC1A2+GLS2) - GRIA4	Glutamate	Non-protein Signaling	PMID: 24155668;PMID: 14612154	case	0.282923	25.6926	6.07068	0	-3.25415	80.579	82.0036	1.16317e-42
IN_MGE	IN_MGE	Glu-SLC1A2_GLS2	GRIA4	3.72112e-08	0	Glutamate-Glu-SLC1A2_GLS2_GRIA4	Glu-(SLC1A2+GLS2) - GRIA4	Glutamate	Non-protein Signaling	PMID: 24155668;PMID: 14612154	case	0.282923	25.6926	6.07068	0	-2.2275	77.4307	77.1459	4.78286e-23
IN_MGE	Oligo/OPC	Glu-SLC1A2_GLS2	GRIA4	8.85982e-09	0	Glutamate-Glu-SLC1A2_GLS2_GRIA4	Glu-(SLC1A2+GLS2) - GRIA4	Glutamate	Non-protein Signaling	PMID: 24155668;PMID: 14612154	case	0.282923	25.6926	6.07068	0	0.804576	60.8094	48.1379	1.0574e-254
IN_MGE	UL_ExN	Glu-SLC1A2_GLS2	GRIA4	5.49309e-08	0	Glutamate-Glu-SLC1A2_GLS2_GRIA4	Glu-(SLC1A2+GLS2) - GRIA4	Glutamate	Non-protein Signaling	PMID: 24155668;PMID: 14612154	case	0.282923	25.6926	6.07068	0	-14.0645	82.6793	92.8009	0
DL_ExN	DL_ExN	Glu-SLC1A6_GLS2	GRIA4	4.7843e-08	0	Glutamate-Glu-SLC1A6_GLS2_GRIA4	Glu-(SLC1A6+GLS2) - GRIA4	Glutamate	Non-protein Signaling	PMID: 24155668;PMID: 14612154	case	0.149103	29.2869	21.0308	5.52971e-18	-1.19446	88.0928	90.2961	1.77177e-66
DL_ExN	IN_CGE	Glu-SLC1A6_GLS2	GRIA4	4.7843e-08	0	Glutamate-Glu-SLC1A6_GLS2_GRIA4	Glu-(SLC1A6+GLS2) - GRIA4	Glutamate	Non-protein Signaling	PMID: 24155668;PMID: 14612154	case	0.149103	29.2869	21.0308	5.52971e-18	-3.25415	80.579	82.0036	1.16317e-42
DL_ExN	IN_MGE	Glu-SLC1A6_GLS2	GRIA4	3.72112e-08	0	Glutamate-Glu-SLC1A6_GLS2_GRIA4	Glu-(SLC1A6+GLS2) - GRIA4	Glutamate	Non-protein Signaling	PMID: 24155668;PMID: 14612154	case	0.149103	29.2869	21.0308	5.52971e-18	-2.2275	77.4307	77.1459	4.78286e-23
DL_ExN	Oligo/OPC	Glu-SLC1A6_GLS2	GRIA4	8.85982e-09	0	Glutamate-Glu-SLC1A6_GLS2_GRIA4	Glu-(SLC1A6+GLS2) - GRIA4	Glutamate	Non-protein Signaling	PMID: 24155668;PMID: 14612154	case	0.149103	29.2869	21.0308	5.52971e-18	0.804576	60.8094	48.1379	1.0574e-254
DL_ExN	UL_ExN	Glu-SLC1A6_GLS2	GRIA4	5.49309e-08	0	Glutamate-Glu-SLC1A6_GLS2_GRIA4	Glu-(SLC1A6+GLS2) - GRIA4	Glutamate	Non-protein Signaling	PMID: 24155668;PMID: 14612154	case	0.149103	29.2869	21.0308	5.52971e-18	-14.0645	82.6793	92.8009	0
Oligo/OPC	IN_CGE	Glu-SLC1A1_GLS	GRIK1	5.67028e-08	0	Glutamate-Glu-SLC1A1_GLS_GRIK1	Glu-(SLC1A1+GLS) - GRIK1	Glutamate	Non-protein Signaling	PMID: 24155668;PMID: 14612154	case	0.220106	25.1232	17.8343	3.3417e-106	-1.33015	78.4546	79.789	5.52571e-42
Oligo/OPC	IN_MGE	Glu-SLC1A1_GLS	GRIK1	1.94916e-07	0	Glutamate-Glu-SLC1A1_GLS_GRIK1	Glu-(SLC1A1+GLS) - GRIK1	Glutamate	Non-protein Signaling	PMID: 24155668;PMID: 14612154	case	0.220106	25.1232	17.8343	3.3417e-106	-5.72668	93.4431	90.1935	1.51252e-14
Microglia	IN_CGE	Glu-SLC1A3_GLS	GRIK1	6.10708e-07	0	Glutamate-Glu-SLC1A3_GLS_GRIK1	Glu-(SLC1A3+GLS) - GRIK1	Glutamate	Non-protein Signaling	PMID: 24155668;PMID: 14612154	case	3.75106	86.3413	84.379	2.47121e-109	-1.33015	78.4546	79.789	5.52571e-42
Microglia	IN_MGE	Glu-SLC1A3_GLS	GRIK1	2.09931e-06	0	Glutamate-Glu-SLC1A3_GLS_GRIK1	Glu-(SLC1A3+GLS) - GRIK1	Glutamate	Non-protein Signaling	PMID: 24155668;PMID: 14612154	case	3.75106	86.3413	84.379	2.47121e-109	-5.72668	93.4431	90.1935	1.51252e-14
Microglia	Oligo/OPC	Glu-SLC1A3_GLS	GRIK1	3.81693e-08	0	Glutamate-Glu-SLC1A3_GLS_GRIK1	Glu-(SLC1A3+GLS) - GRIK1	Glutamate	Non-protein Signaling	PMID: 24155668;PMID: 14612154	case	3.75106	86.3413	84.379	2.47121e-109	0.114344	31.0865	24.782	4.68569e-54
Microglia	UL_ExN	Glu-SLC1A3_GLS	GRIK1	3.81693e-08	0	Glutamate-Glu-SLC1A3_GLS_GRIK1	Glu-(SLC1A3+GLS) - GRIK1	Glutamate	Non-protein Signaling	PMID: 24155668;PMID: 14612154	case	3.75106	86.3413	84.379	2.47121e-109	0.161056	49.5127	38.5261	4.72868e-290
DL_ExN	IN_CGE	Glu-SLC1A1_GLS2	GRIK1	1.13406e-07	0	Glutamate-Glu-SLC1A1_GLS2_GRIK1	Glu-(SLC1A1+GLS2) - GRIK1	Glutamate	Non-protein Signaling	PMID: 24155668;PMID: 14612154	case	0.053625	43.9914	40.4664	3.93793e-49	-1.33015	78.4546	79.789	5.52571e-42
IN_MGE	IN_CGE	Glu-SLC1A1_GLS2	GRIK1	8.01899e-08	0	Glutamate-Glu-SLC1A1_GLS2_GRIK1	Glu-(SLC1A1+GLS2) - GRIK1	Glutamate	Non-protein Signaling	PMID: 24155668;PMID: 14612154	case	0.311372	37.5388	24.7734	2.10007e-47	-1.33015	78.4546	79.789	5.52571e-42
DL_ExN	IN_MGE	Glu-SLC1A1_GLS2	GRIK1	3.89832e-07	0	Glutamate-Glu-SLC1A1_GLS2_GRIK1	Glu-(SLC1A1+GLS2) - GRIK1	Glutamate	Non-protein Signaling	PMID: 24155668;PMID: 14612154	case	0.053625	43.9914	40.4664	3.93793e-49	-5.72668	93.4431	90.1935	1.51252e-14
IN_MGE	IN_MGE	Glu-SLC1A1_GLS2	GRIK1	2.75653e-07	0	Glutamate-Glu-SLC1A1_GLS2_GRIK1	Glu-(SLC1A1+GLS2) - GRIK1	Glutamate	Non-protein Signaling	PMID: 24155668;PMID: 14612154	case	0.311372	37.5388	24.7734	2.10007e-47	-5.72668	93.4431	90.1935	1.51252e-14
DL_ExN	Oligo/OPC	Glu-SLC1A1_GLS2	GRIK1	7.08786e-09	0	Glutamate-Glu-SLC1A1_GLS2_GRIK1	Glu-(SLC1A1+GLS2) - GRIK1	Glutamate	Non-protein Signaling	PMID: 24155668;PMID: 14612154	case	0.053625	43.9914	40.4664	3.93793e-49	0.114344	31.0865	24.782	4.68569e-54
IN_MGE	Oligo/OPC	Glu-SLC1A1_GLS2	GRIK1	5.01187e-09	0	Glutamate-Glu-SLC1A1_GLS2_GRIK1	Glu-(SLC1A1+GLS2) - GRIK1	Glutamate	Non-protein Signaling	PMID: 24155668;PMID: 14612154	case	0.311372	37.5388	24.7734	2.10007e-47	0.114344	31.0865	24.782	4.68569e-54
DL_ExN	UL_ExN	Glu-SLC1A1_GLS2	GRIK1	7.08786e-09	0	Glutamate-Glu-SLC1A1_GLS2_GRIK1	Glu-(SLC1A1+GLS2) - GRIK1	Glutamate	Non-protein Signaling	PMID: 24155668;PMID: 14612154	case	0.053625	43.9914	40.4664	3.93793e-49	0.161056	49.5127	38.5261	4.72868e-290
IN_MGE	UL_ExN	Glu-SLC1A1_GLS2	GRIK1	5.01187e-09	0	Glutamate-Glu-SLC1A1_GLS2_GRIK1	Glu-(SLC1A1+GLS2) - GRIK1	Glutamate	Non-protein Signaling	PMID: 24155668;PMID: 14612154	case	0.311372	37.5388	24.7734	2.10007e-47	0.161056	49.5127	38.5261	4.72868e-290
IN_MGE	IN_CGE	Glu-SLC1A2_GLS2	GRIK1	5.67028e-08	0	Glutamate-Glu-SLC1A2_GLS2_GRIK1	Glu-(SLC1A2+GLS2) - GRIK1	Glutamate	Non-protein Signaling	PMID: 24155668;PMID: 14612154	case	0.282923	25.6926	6.07068	0	-1.33015	78.4546	79.789	5.52571e-42
IN_MGE	IN_MGE	Glu-SLC1A2_GLS2	GRIK1	1.94916e-07	0	Glutamate-Glu-SLC1A2_GLS2_GRIK1	Glu-(SLC1A2+GLS2) - GRIK1	Glutamate	Non-protein Signaling	PMID: 24155668;PMID: 14612154	case	0.282923	25.6926	6.07068	0	-5.72668	93.4431	90.1935	1.51252e-14
IN_MGE	Oligo/OPC	Glu-SLC1A2_GLS2	GRIK1	3.54393e-09	0	Glutamate-Glu-SLC1A2_GLS2_GRIK1	Glu-(SLC1A2+GLS2) - GRIK1	Glutamate	Non-protein Signaling	PMID: 24155668;PMID: 14612154	case	0.282923	25.6926	6.07068	0	0.114344	31.0865	24.782	4.68569e-54
IN_MGE	UL_ExN	Glu-SLC1A2_GLS2	GRIK1	3.54393e-09	0	Glutamate-Glu-SLC1A2_GLS2_GRIK1	Glu-(SLC1A2+GLS2) - GRIK1	Glutamate	Non-protein Signaling	PMID: 24155668;PMID: 14612154	case	0.282923	25.6926	6.07068	0	0.161056	49.5127	38.5261	4.72868e-290
DL_ExN	IN_CGE	Glu-SLC1A6_GLS2	GRIK1	5.67028e-08	0	Glutamate-Glu-SLC1A6_GLS2_GRIK1	Glu-(SLC1A6+GLS2) - GRIK1	Glutamate	Non-protein Signaling	PMID: 24155668;PMID: 14612154	case	0.149103	29.2869	21.0308	5.52971e-18	-1.33015	78.4546	79.789	5.52571e-42
DL_ExN	IN_MGE	Glu-SLC1A6_GLS2	GRIK1	1.94916e-07	0	Glutamate-Glu-SLC1A6_GLS2_GRIK1	Glu-(SLC1A6+GLS2) - GRIK1	Glutamate	Non-protein Signaling	PMID: 24155668;PMID: 14612154	case	0.149103	29.2869	21.0308	5.52971e-18	-5.72668	93.4431	90.1935	1.51252e-14
DL_ExN	Oligo/OPC	Glu-SLC1A6_GLS2	GRIK1	3.54393e-09	0	Glutamate-Glu-SLC1A6_GLS2_GRIK1	Glu-(SLC1A6+GLS2) - GRIK1	Glutamate	Non-protein Signaling	PMID: 24155668;PMID: 14612154	case	0.149103	29.2869	21.0308	5.52971e-18	0.114344	31.0865	24.782	4.68569e-54
DL_ExN	UL_ExN	Glu-SLC1A6_GLS2	GRIK1	3.54393e-09	0	Glutamate-Glu-SLC1A6_GLS2_GRIK1	Glu-(SLC1A6+GLS2) - GRIK1	Glutamate	Non-protein Signaling	PMID: 24155668;PMID: 14612154	case	0.149103	29.2869	21.0308	5.52971e-18	0.161056	49.5127	38.5261	4.72868e-290
Oligo/OPC	DL_ExN	Glu-SLC1A1_GLS	GRIK2	6.73346e-08	0	Glutamate-Glu-SLC1A1_GLS_GRIK2	Glu-(SLC1A1+GLS) - GRIK2	Glutamate	Non-protein Signaling	PMID: 24155668;PMID: 14612154	case	0.220106	25.1232	17.8343	3.3417e-106	-9.00579	91.1079	97.5875	0
Oligo/OPC	IN_CGE	Glu-SLC1A1_GLS	GRIK2	2.12636e-07	0	Glutamate-Glu-SLC1A1_GLS_GRIK2	Glu-(SLC1A1+GLS) - GRIK2	Glutamate	Non-protein Signaling	PMID: 24155668;PMID: 14612154	case	0.220106	25.1232	17.8343	3.3417e-106	-4.22546	97.3029	99.361	1.74483e-41
Oligo/OPC	IN_MGE	Glu-SLC1A1_GLS	GRIK2	2.02004e-07	0	Glutamate-Glu-SLC1A1_GLS_GRIK2	Glu-(SLC1A1+GLS) - GRIK2	Glutamate	Non-protein Signaling	PMID: 24155668;PMID: 14612154	case	0.220106	25.1232	17.8343	3.3417e-106	5.33084	96.4274	98.8919	1.44802e-08
Oligo/OPC	UL_ExN	Glu-SLC1A1_GLS	GRIK2	4.25271e-08	0.02	Glutamate-Glu-SLC1A1_GLS_GRIK2	Glu-(SLC1A1+GLS) - GRIK2	Glutamate	Non-protein Signaling	PMID: 24155668;PMID: 14612154	case	0.220106	25.1232	17.8343	3.3417e-106	-9.36119	82.1766	90.0086	0
Microglia	DL_ExN	Glu-SLC1A3_GLS	GRIK2	7.25216e-07	0	Glutamate-Glu-SLC1A3_GLS_GRIK2	Glu-(SLC1A3+GLS) - GRIK2	Glutamate	Non-protein Signaling	PMID: 24155668;PMID: 14612154	case	3.75106	86.3413	84.379	2.47121e-109	-9.00579	91.1079	97.5875	0
Microglia	IN_CGE	Glu-SLC1A3_GLS	GRIK2	2.29015e-06	0	Glutamate-Glu-SLC1A3_GLS_GRIK2	Glu-(SLC1A3+GLS) - GRIK2	Glutamate	Non-protein Signaling	PMID: 24155668;PMID: 14612154	case	3.75106	86.3413	84.379	2.47121e-109	-4.22546	97.3029	99.361	1.74483e-41
Microglia	IN_MGE	Glu-SLC1A3_GLS	GRIK2	2.17564e-06	0	Glutamate-Glu-SLC1A3_GLS_GRIK2	Glu-(SLC1A3+GLS) - GRIK2	Glutamate	Non-protein Signaling	PMID: 24155668;PMID: 14612154	case	3.75106	86.3413	84.379	2.47121e-109	5.33084	96.4274	98.8919	1.44802e-08
Microglia	Oligo/OPC	Glu-SLC1A3_GLS	GRIK2	1.33592e-07	0	Glutamate-Glu-SLC1A3_GLS_GRIK2	Glu-(SLC1A3+GLS) - GRIK2	Glutamate	Non-protein Signaling	PMID: 24155668;PMID: 14612154	case	3.75106	86.3413	84.379	2.47121e-109	1.53711	54.7259	30.9563	0
Microglia	UL_ExN	Glu-SLC1A3_GLS	GRIK2	4.58031e-07	0	Glutamate-Glu-SLC1A3_GLS_GRIK2	Glu-(SLC1A3+GLS) - GRIK2	Glutamate	Non-protein Signaling	PMID: 24155668;PMID: 14612154	case	3.75106	86.3413	84.379	2.47121e-109	-9.36119	82.1766	90.0086	0
DL_ExN	DL_ExN	Glu-SLC1A1_GLS2	GRIK2	1.34669e-07	0	Glutamate-Glu-SLC1A1_GLS2_GRIK2	Glu-(SLC1A1+GLS2) - GRIK2	Glutamate	Non-protein Signaling	PMID: 24155668;PMID: 14612154	case	0.053625	43.9914	40.4664	3.93793e-49	-9.00579	91.1079	97.5875	0
IN_MGE	DL_ExN	Glu-SLC1A1_GLS2	GRIK2	9.52255e-08	0	Glutamate-Glu-SLC1A1_GLS2_GRIK2	Glu-(SLC1A1+GLS2) - GRIK2	Glutamate	Non-protein Signaling	PMID: 24155668;PMID: 14612154	case	0.311372	37.5388	24.7734	2.10007e-47	-9.00579	91.1079	97.5875	0
DL_ExN	IN_CGE	Glu-SLC1A1_GLS2	GRIK2	4.25271e-07	0	Glutamate-Glu-SLC1A1_GLS2_GRIK2	Glu-(SLC1A1+GLS2) - GRIK2	Glutamate	Non-protein Signaling	PMID: 24155668;PMID: 14612154	case	0.053625	43.9914	40.4664	3.93793e-49	-4.22546	97.3029	99.361	1.74483e-41
IN_MGE	IN_CGE	Glu-SLC1A1_GLS2	GRIK2	3.00712e-07	0	Glutamate-Glu-SLC1A1_GLS2_GRIK2	Glu-(SLC1A1+GLS2) - GRIK2	Glutamate	Non-protein Signaling	PMID: 24155668;PMID: 14612154	case	0.311372	37.5388	24.7734	2.10007e-47	-4.22546	97.3029	99.361	1.74483e-41
DL_ExN	IN_MGE	Glu-SLC1A1_GLS2	GRIK2	4.04008e-07	0	Glutamate-Glu-SLC1A1_GLS2_GRIK2	Glu-(SLC1A1+GLS2) - GRIK2	Glutamate	Non-protein Signaling	PMID: 24155668;PMID: 14612154	case	0.053625	43.9914	40.4664	3.93793e-49	5.33084	96.4274	98.8919	1.44802e-08
IN_MGE	IN_MGE	Glu-SLC1A1_GLS2	GRIK2	2.85677e-07	0	Glutamate-Glu-SLC1A1_GLS2_GRIK2	Glu-(SLC1A1+GLS2) - GRIK2	Glutamate	Non-protein Signaling	PMID: 24155668;PMID: 14612154	case	0.311372	37.5388	24.7734	2.10007e-47	5.33084	96.4274	98.8919	1.44802e-08
DL_ExN	Oligo/OPC	Glu-SLC1A1_GLS2	GRIK2	2.48075e-08	0	Glutamate-Glu-SLC1A1_GLS2_GRIK2	Glu-(SLC1A1+GLS2) - GRIK2	Glutamate	Non-protein Signaling	PMID: 24155668;PMID: 14612154	case	0.053625	43.9914	40.4664	3.93793e-49	1.53711	54.7259	30.9563	0
IN_MGE	Oligo/OPC	Glu-SLC1A1_GLS2	GRIK2	1.75415e-08	0	Glutamate-Glu-SLC1A1_GLS2_GRIK2	Glu-(SLC1A1+GLS2) - GRIK2	Glutamate	Non-protein Signaling	PMID: 24155668;PMID: 14612154	case	0.311372	37.5388	24.7734	2.10007e-47	1.53711	54.7259	30.9563	0
DL_ExN	UL_ExN	Glu-SLC1A1_GLS2	GRIK2	8.50543e-08	0	Glutamate-Glu-SLC1A1_GLS2_GRIK2	Glu-(SLC1A1+GLS2) - GRIK2	Glutamate	Non-protein Signaling	PMID: 24155668;PMID: 14612154	case	0.053625	43.9914	40.4664	3.93793e-49	-9.36119	82.1766	90.0086	0
IN_MGE	UL_ExN	Glu-SLC1A1_GLS2	GRIK2	6.01424e-08	0	Glutamate-Glu-SLC1A1_GLS2_GRIK2	Glu-(SLC1A1+GLS2) - GRIK2	Glutamate	Non-protein Signaling	PMID: 24155668;PMID: 14612154	case	0.311372	37.5388	24.7734	2.10007e-47	-9.36119	82.1766	90.0086	0
IN_MGE	DL_ExN	Glu-SLC1A2_GLS2	GRIK2	6.73346e-08	0	Glutamate-Glu-SLC1A2_GLS2_GRIK2	Glu-(SLC1A2+GLS2) - GRIK2	Glutamate	Non-protein Signaling	PMID: 24155668;PMID: 14612154	case	0.282923	25.6926	6.07068	0	-9.00579	91.1079	97.5875	0
IN_MGE	IN_CGE	Glu-SLC1A2_GLS2	GRIK2	2.12636e-07	0	Glutamate-Glu-SLC1A2_GLS2_GRIK2	Glu-(SLC1A2+GLS2) - GRIK2	Glutamate	Non-protein Signaling	PMID: 24155668;PMID: 14612154	case	0.282923	25.6926	6.07068	0	-4.22546	97.3029	99.361	1.74483e-41
IN_MGE	IN_MGE	Glu-SLC1A2_GLS2	GRIK2	2.02004e-07	0	Glutamate-Glu-SLC1A2_GLS2_GRIK2	Glu-(SLC1A2+GLS2) - GRIK2	Glutamate	Non-protein Signaling	PMID: 24155668;PMID: 14612154	case	0.282923	25.6926	6.07068	0	5.33084	96.4274	98.8919	1.44802e-08
IN_MGE	Oligo/OPC	Glu-SLC1A2_GLS2	GRIK2	1.24037e-08	0	Glutamate-Glu-SLC1A2_GLS2_GRIK2	Glu-(SLC1A2+GLS2) - GRIK2	Glutamate	Non-protein Signaling	PMID: 24155668;PMID: 14612154	case	0.282923	25.6926	6.07068	0	1.53711	54.7259	30.9563	0
IN_MGE	UL_ExN	Glu-SLC1A2_GLS2	GRIK2	4.25271e-08	0	Glutamate-Glu-SLC1A2_GLS2_GRIK2	Glu-(SLC1A2+GLS2) - GRIK2	Glutamate	Non-protein Signaling	PMID: 24155668;PMID: 14612154	case	0.282923	25.6926	6.07068	0	-9.36119	82.1766	90.0086	0
DL_ExN	DL_ExN	Glu-SLC1A6_GLS2	GRIK2	6.73346e-08	0	Glutamate-Glu-SLC1A6_GLS2_GRIK2	Glu-(SLC1A6+GLS2) - GRIK2	Glutamate	Non-protein Signaling	PMID: 24155668;PMID: 14612154	case	0.149103	29.2869	21.0308	5.52971e-18	-9.00579	91.1079	97.5875	0
DL_ExN	IN_CGE	Glu-SLC1A6_GLS2	GRIK2	2.12636e-07	0	Glutamate-Glu-SLC1A6_GLS2_GRIK2	Glu-(SLC1A6+GLS2) - GRIK2	Glutamate	Non-protein Signaling	PMID: 24155668;PMID: 14612154	case	0.149103	29.2869	21.0308	5.52971e-18	-4.22546	97.3029	99.361	1.74483e-41
DL_ExN	IN_MGE	Glu-SLC1A6_GLS2	GRIK2	2.02004e-07	0	Glutamate-Glu-SLC1A6_GLS2_GRIK2	Glu-(SLC1A6+GLS2) - GRIK2	Glutamate	Non-protein Signaling	PMID: 24155668;PMID: 14612154	case	0.149103	29.2869	21.0308	5.52971e-18	5.33084	96.4274	98.8919	1.44802e-08
DL_ExN	Oligo/OPC	Glu-SLC1A6_GLS2	GRIK2	1.24037e-08	0	Glutamate-Glu-SLC1A6_GLS2_GRIK2	Glu-(SLC1A6+GLS2) - GRIK2	Glutamate	Non-protein Signaling	PMID: 24155668;PMID: 14612154	case	0.149103	29.2869	21.0308	5.52971e-18	1.53711	54.7259	30.9563	0
DL_ExN	UL_ExN	Glu-SLC1A6_GLS2	GRIK2	4.25271e-08	0	Glutamate-Glu-SLC1A6_GLS2_GRIK2	Glu-(SLC1A6+GLS2) - GRIK2	Glutamate	Non-protein Signaling	PMID: 24155668;PMID: 14612154	case	0.149103	29.2869	21.0308	5.52971e-18	-9.36119	82.1766	90.0086	0
Oligo/OPC	DL_ExN	Glu-SLC1A1_GLS	GRIK3	8.85982e-09	0	Glutamate-Glu-SLC1A1_GLS_GRIK3	Glu-(SLC1A1+GLS) - GRIK3	Glutamate	Non-protein Signaling	PMID: 24155668;PMID: 14612154	case	0.220106	25.1232	17.8343	3.3417e-106	NA	NA	NA	NA
Oligo/OPC	IN_MGE	Glu-SLC1A1_GLS	GRIK3	3.36673e-08	0	Glutamate-Glu-SLC1A1_GLS_GRIK3	Glu-(SLC1A1+GLS) - GRIK3	Glutamate	Non-protein Signaling	PMID: 24155668;PMID: 14612154	case	0.220106	25.1232	17.8343	3.3417e-106	1.96239	83.8271	85.8483	1.43223e-31
Microglia	DL_ExN	Glu-SLC1A3_GLS	GRIK3	9.54232e-08	0	Glutamate-Glu-SLC1A3_GLS_GRIK3	Glu-(SLC1A3+GLS) - GRIK3	Glutamate	Non-protein Signaling	PMID: 24155668;PMID: 14612154	case	3.75106	86.3413	84.379	2.47121e-109	NA	NA	NA	NA
Microglia	IN_MGE	Glu-SLC1A3_GLS	GRIK3	3.62608e-07	0	Glutamate-Glu-SLC1A3_GLS_GRIK3	Glu-(SLC1A3+GLS) - GRIK3	Glutamate	Non-protein Signaling	PMID: 24155668;PMID: 14612154	case	3.75106	86.3413	84.379	2.47121e-109	1.96239	83.8271	85.8483	1.43223e-31
DL_ExN	DL_ExN	Glu-SLC1A1_GLS2	GRIK3	1.77196e-08	0	Glutamate-Glu-SLC1A1_GLS2_GRIK3	Glu-(SLC1A1+GLS2) - GRIK3	Glutamate	Non-protein Signaling	PMID: 24155668;PMID: 14612154	case	0.053625	43.9914	40.4664	3.93793e-49	NA	NA	NA	NA
IN_MGE	DL_ExN	Glu-SLC1A1_GLS2	GRIK3	1.25297e-08	0	Glutamate-Glu-SLC1A1_GLS2_GRIK3	Glu-(SLC1A1+GLS2) - GRIK3	Glutamate	Non-protein Signaling	PMID: 24155668;PMID: 14612154	case	0.311372	37.5388	24.7734	2.10007e-47	NA	NA	NA	NA
DL_ExN	IN_MGE	Glu-SLC1A1_GLS2	GRIK3	6.73346e-08	0	Glutamate-Glu-SLC1A1_GLS2_GRIK3	Glu-(SLC1A1+GLS2) - GRIK3	Glutamate	Non-protein Signaling	PMID: 24155668;PMID: 14612154	case	0.053625	43.9914	40.4664	3.93793e-49	1.96239	83.8271	85.8483	1.43223e-31
IN_MGE	IN_MGE	Glu-SLC1A1_GLS2	GRIK3	4.76128e-08	0	Glutamate-Glu-SLC1A1_GLS2_GRIK3	Glu-(SLC1A1+GLS2) - GRIK3	Glutamate	Non-protein Signaling	PMID: 24155668;PMID: 14612154	case	0.311372	37.5388	24.7734	2.10007e-47	1.96239	83.8271	85.8483	1.43223e-31
IN_MGE	DL_ExN	Glu-SLC1A2_GLS2	GRIK3	8.85982e-09	0	Glutamate-Glu-SLC1A2_GLS2_GRIK3	Glu-(SLC1A2+GLS2) - GRIK3	Glutamate	Non-protein Signaling	PMID: 24155668;PMID: 14612154	case	0.282923	25.6926	6.07068	0	NA	NA	NA	NA
IN_MGE	IN_MGE	Glu-SLC1A2_GLS2	GRIK3	3.36673e-08	0	Glutamate-Glu-SLC1A2_GLS2_GRIK3	Glu-(SLC1A2+GLS2) - GRIK3	Glutamate	Non-protein Signaling	PMID: 24155668;PMID: 14612154	case	0.282923	25.6926	6.07068	0	1.96239	83.8271	85.8483	1.43223e-31
DL_ExN	DL_ExN	Glu-SLC1A6_GLS2	GRIK3	8.85982e-09	0	Glutamate-Glu-SLC1A6_GLS2_GRIK3	Glu-(SLC1A6+GLS2) - GRIK3	Glutamate	Non-protein Signaling	PMID: 24155668;PMID: 14612154	case	0.149103	29.2869	21.0308	5.52971e-18	NA	NA	NA	NA
DL_ExN	IN_MGE	Glu-SLC1A6_GLS2	GRIK3	3.36673e-08	0	Glutamate-Glu-SLC1A6_GLS2_GRIK3	Glu-(SLC1A6+GLS2) - GRIK3	Glutamate	Non-protein Signaling	PMID: 24155668;PMID: 14612154	case	0.149103	29.2869	21.0308	5.52971e-18	1.96239	83.8271	85.8483	1.43223e-31
Oligo/OPC	DL_ExN	Glu-SLC1A1_GLS	GRM1	2.48075e-08	0	Glutamate-Glu-SLC1A1_GLS_GRM1	Glu-(SLC1A1+GLS) - GRM1	Glutamate	Non-protein Signaling	PMID: 24155668;PMID: 14612154	case	0.220106	25.1232	17.8343	3.3417e-106	-0.844425	78.9567	73.8224	9.28741e-05
Oligo/OPC	IN_MGE	Glu-SLC1A1_GLS	GRM1	1.06318e-08	0	Glutamate-Glu-SLC1A1_GLS_GRM1	Glu-(SLC1A1+GLS) - GRM1	Glutamate	Non-protein Signaling	PMID: 24155668;PMID: 14612154	case	0.220106	25.1232	17.8343	3.3417e-106	0.883511	52.6046	44.1529	6.15517e-36
Oligo/OPC	UL_ExN	Glu-SLC1A1_GLS	GRM1	1.24037e-08	0	Glutamate-Glu-SLC1A1_GLS_GRM1	Glu-(SLC1A1+GLS) - GRM1	Glutamate	Non-protein Signaling	PMID: 24155668;PMID: 14612154	case	0.220106	25.1232	17.8343	3.3417e-106	-2.42673	65.1446	72.042	0
Microglia	DL_ExN	Glu-SLC1A3_GLS	GRM1	2.67185e-07	0	Glutamate-Glu-SLC1A3_GLS_GRM1	Glu-(SLC1A3+GLS) - GRM1	Glutamate	Non-protein Signaling	PMID: 24155668;PMID: 14612154	case	3.75106	86.3413	84.379	2.47121e-109	-0.844425	78.9567	73.8224	9.28741e-05
Microglia	IN_CGE	Glu-SLC1A3_GLS	GRM1	1.90846e-08	0	Glutamate-Glu-SLC1A3_GLS_GRM1	Glu-(SLC1A3+GLS) - GRM1	Glutamate	Non-protein Signaling	PMID: 24155668;PMID: 14612154	case	3.75106	86.3413	84.379	2.47121e-109	-0.265364	40.3832	36.5005	0.00154661
Microglia	IN_MGE	Glu-SLC1A3_GLS	GRM1	1.14508e-07	0	Glutamate-Glu-SLC1A3_GLS_GRM1	Glu-(SLC1A3+GLS) - GRM1	Glutamate	Non-protein Signaling	PMID: 24155668;PMID: 14612154	case	3.75106	86.3413	84.379	2.47121e-109	0.883511	52.6046	44.1529	6.15517e-36
Microglia	UL_ExN	Glu-SLC1A3_GLS	GRM1	1.33592e-07	0	Glutamate-Glu-SLC1A3_GLS_GRM1	Glu-(SLC1A3+GLS) - GRM1	Glutamate	Non-protein Signaling	PMID: 24155668;PMID: 14612154	case	3.75106	86.3413	84.379	2.47121e-109	-2.42673	65.1446	72.042	0
DL_ExN	DL_ExN	Glu-SLC1A1_GLS2	GRM1	4.9615e-08	0	Glutamate-Glu-SLC1A1_GLS2_GRM1	Glu-(SLC1A1+GLS2) - GRM1	Glutamate	Non-protein Signaling	PMID: 24155668;PMID: 14612154	case	0.053625	43.9914	40.4664	3.93793e-49	-0.844425	78.9567	73.8224	9.28741e-05
IN_MGE	DL_ExN	Glu-SLC1A1_GLS2	GRM1	3.50831e-08	0	Glutamate-Glu-SLC1A1_GLS2_GRM1	Glu-(SLC1A1+GLS2) - GRM1	Glutamate	Non-protein Signaling	PMID: 24155668;PMID: 14612154	case	0.311372	37.5388	24.7734	2.10007e-47	-0.844425	78.9567	73.8224	9.28741e-05
DL_ExN	IN_CGE	Glu-SLC1A1_GLS2	GRM1	3.54393e-09	0	Glutamate-Glu-SLC1A1_GLS2_GRM1	Glu-(SLC1A1+GLS2) - GRM1	Glutamate	Non-protein Signaling	PMID: 24155668;PMID: 14612154	case	0.053625	43.9914	40.4664	3.93793e-49	-0.265364	40.3832	36.5005	0.00154661
IN_MGE	IN_CGE	Glu-SLC1A1_GLS2	GRM1	2.50594e-09	0	Glutamate-Glu-SLC1A1_GLS2_GRM1	Glu-(SLC1A1+GLS2) - GRM1	Glutamate	Non-protein Signaling	PMID: 24155668;PMID: 14612154	case	0.311372	37.5388	24.7734	2.10007e-47	-0.265364	40.3832	36.5005	0.00154661
DL_ExN	IN_MGE	Glu-SLC1A1_GLS2	GRM1	2.12636e-08	0	Glutamate-Glu-SLC1A1_GLS2_GRM1	Glu-(SLC1A1+GLS2) - GRM1	Glutamate	Non-protein Signaling	PMID: 24155668;PMID: 14612154	case	0.053625	43.9914	40.4664	3.93793e-49	0.883511	52.6046	44.1529	6.15517e-36
IN_MGE	IN_MGE	Glu-SLC1A1_GLS2	GRM1	1.50356e-08	0	Glutamate-Glu-SLC1A1_GLS2_GRM1	Glu-(SLC1A1+GLS2) - GRM1	Glutamate	Non-protein Signaling	PMID: 24155668;PMID: 14612154	case	0.311372	37.5388	24.7734	2.10007e-47	0.883511	52.6046	44.1529	6.15517e-36
DL_ExN	UL_ExN	Glu-SLC1A1_GLS2	GRM1	2.48075e-08	0	Glutamate-Glu-SLC1A1_GLS2_GRM1	Glu-(SLC1A1+GLS2) - GRM1	Glutamate	Non-protein Signaling	PMID: 24155668;PMID: 14612154	case	0.053625	43.9914	40.4664	3.93793e-49	-2.42673	65.1446	72.042	0
IN_MGE	UL_ExN	Glu-SLC1A1_GLS2	GRM1	1.75415e-08	0	Glutamate-Glu-SLC1A1_GLS2_GRM1	Glu-(SLC1A1+GLS2) - GRM1	Glutamate	Non-protein Signaling	PMID: 24155668;PMID: 14612154	case	0.311372	37.5388	24.7734	2.10007e-47	-2.42673	65.1446	72.042	0
IN_MGE	DL_ExN	Glu-SLC1A2_GLS2	GRM1	2.48075e-08	0	Glutamate-Glu-SLC1A2_GLS2_GRM1	Glu-(SLC1A2+GLS2) - GRM1	Glutamate	Non-protein Signaling	PMID: 24155668;PMID: 14612154	case	0.282923	25.6926	6.07068	0	-0.844425	78.9567	73.8224	9.28741e-05
IN_MGE	IN_CGE	Glu-SLC1A2_GLS2	GRM1	1.77196e-09	0	Glutamate-Glu-SLC1A2_GLS2_GRM1	Glu-(SLC1A2+GLS2) - GRM1	Glutamate	Non-protein Signaling	PMID: 24155668;PMID: 14612154	case	0.282923	25.6926	6.07068	0	-0.265364	40.3832	36.5005	0.00154661
IN_MGE	IN_MGE	Glu-SLC1A2_GLS2	GRM1	1.06318e-08	0	Glutamate-Glu-SLC1A2_GLS2_GRM1	Glu-(SLC1A2+GLS2) - GRM1	Glutamate	Non-protein Signaling	PMID: 24155668;PMID: 14612154	case	0.282923	25.6926	6.07068	0	0.883511	52.6046	44.1529	6.15517e-36
IN_MGE	UL_ExN	Glu-SLC1A2_GLS2	GRM1	1.24037e-08	0	Glutamate-Glu-SLC1A2_GLS2_GRM1	Glu-(SLC1A2+GLS2) - GRM1	Glutamate	Non-protein Signaling	PMID: 24155668;PMID: 14612154	case	0.282923	25.6926	6.07068	0	-2.42673	65.1446	72.042	0
DL_ExN	DL_ExN	Glu-SLC1A6_GLS2	GRM1	2.48075e-08	0	Glutamate-Glu-SLC1A6_GLS2_GRM1	Glu-(SLC1A6+GLS2) - GRM1	Glutamate	Non-protein Signaling	PMID: 24155668;PMID: 14612154	case	0.149103	29.2869	21.0308	5.52971e-18	-0.844425	78.9567	73.8224	9.28741e-05
DL_ExN	IN_CGE	Glu-SLC1A6_GLS2	GRM1	1.77196e-09	0	Glutamate-Glu-SLC1A6_GLS2_GRM1	Glu-(SLC1A6+GLS2) - GRM1	Glutamate	Non-protein Signaling	PMID: 24155668;PMID: 14612154	case	0.149103	29.2869	21.0308	5.52971e-18	-0.265364	40.3832	36.5005	0.00154661
DL_ExN	IN_MGE	Glu-SLC1A6_GLS2	GRM1	1.06318e-08	0	Glutamate-Glu-SLC1A6_GLS2_GRM1	Glu-(SLC1A6+GLS2) - GRM1	Glutamate	Non-protein Signaling	PMID: 24155668;PMID: 14612154	case	0.149103	29.2869	21.0308	5.52971e-18	0.883511	52.6046	44.1529	6.15517e-36
DL_ExN	UL_ExN	Glu-SLC1A6_GLS2	GRM1	1.24037e-08	0	Glutamate-Glu-SLC1A6_GLS2_GRM1	Glu-(SLC1A6+GLS2) - GRM1	Glutamate	Non-protein Signaling	PMID: 24155668;PMID: 14612154	case	0.149103	29.2869	21.0308	5.52971e-18	-2.42673	65.1446	72.042	0
Oligo/OPC	Astro	Glu-SLC1A1_GLS	GRM3	1.94916e-08	0	Glutamate-Glu-SLC1A1_GLS_GRM3	Glu-(SLC1A1+GLS) - GRM3	Glutamate	Non-protein Signaling	PMID: 24155668;PMID: 14612154	case	0.220106	25.1232	17.8343	3.3417e-106	-0.791443	66.7726	78.1017	3.1277e-94
Oligo/OPC	DL_ExN	Glu-SLC1A1_GLS	GRM3	2.65795e-08	0	Glutamate-Glu-SLC1A1_GLS_GRM3	Glu-(SLC1A1+GLS) - GRM3	Glutamate	Non-protein Signaling	PMID: 24155668;PMID: 14612154	case	0.220106	25.1232	17.8343	3.3417e-106	-2.58516	78.4925	88.9106	0
Oligo/OPC	Oligo/OPC	Glu-SLC1A1_GLS	GRM3	1.06318e-08	0.04	Glutamate-Glu-SLC1A1_GLS_GRM3	Glu-(SLC1A1+GLS) - GRM3	Glutamate	Non-protein Signaling	PMID: 24155668;PMID: 14612154	case	0.220106	25.1232	17.8343	3.3417e-106	-1.03111	56.9322	71.3015	0
Microglia	Astro	Glu-SLC1A3_GLS	GRM3	2.09931e-07	0	Glutamate-Glu-SLC1A3_GLS_GRM3	Glu-(SLC1A3+GLS) - GRM3	Glutamate	Non-protein Signaling	PMID: 24155668;PMID: 14612154	case	3.75106	86.3413	84.379	2.47121e-109	-0.791443	66.7726	78.1017	3.1277e-94
Microglia	DL_ExN	Glu-SLC1A3_GLS	GRM3	2.86269e-07	0	Glutamate-Glu-SLC1A3_GLS_GRM3	Glu-(SLC1A3+GLS) - GRM3	Glutamate	Non-protein Signaling	PMID: 24155668;PMID: 14612154	case	3.75106	86.3413	84.379	2.47121e-109	-2.58516	78.4925	88.9106	0
Microglia	Oligo/OPC	Glu-SLC1A3_GLS	GRM3	1.14508e-07	0	Glutamate-Glu-SLC1A3_GLS_GRM3	Glu-(SLC1A3+GLS) - GRM3	Glutamate	Non-protein Signaling	PMID: 24155668;PMID: 14612154	case	3.75106	86.3413	84.379	2.47121e-109	-1.03111	56.9322	71.3015	0
DL_ExN	Astro	Glu-SLC1A1_GLS2	GRM3	3.89832e-08	0	Glutamate-Glu-SLC1A1_GLS2_GRM3	Glu-(SLC1A1+GLS2) - GRM3	Glutamate	Non-protein Signaling	PMID: 24155668;PMID: 14612154	case	0.053625	43.9914	40.4664	3.93793e-49	-0.791443	66.7726	78.1017	3.1277e-94
IN_MGE	Astro	Glu-SLC1A1_GLS2	GRM3	2.75653e-08	0	Glutamate-Glu-SLC1A1_GLS2_GRM3	Glu-(SLC1A1+GLS2) - GRM3	Glutamate	Non-protein Signaling	PMID: 24155668;PMID: 14612154	case	0.311372	37.5388	24.7734	2.10007e-47	-0.791443	66.7726	78.1017	3.1277e-94
DL_ExN	DL_ExN	Glu-SLC1A1_GLS2	GRM3	5.31589e-08	0	Glutamate-Glu-SLC1A1_GLS2_GRM3	Glu-(SLC1A1+GLS2) - GRM3	Glutamate	Non-protein Signaling	PMID: 24155668;PMID: 14612154	case	0.053625	43.9914	40.4664	3.93793e-49	-2.58516	78.4925	88.9106	0
IN_MGE	DL_ExN	Glu-SLC1A1_GLS2	GRM3	3.7589e-08	0	Glutamate-Glu-SLC1A1_GLS2_GRM3	Glu-(SLC1A1+GLS2) - GRM3	Glutamate	Non-protein Signaling	PMID: 24155668;PMID: 14612154	case	0.311372	37.5388	24.7734	2.10007e-47	-2.58516	78.4925	88.9106	0
DL_ExN	Endo	Glu-SLC1A1_GLS2	GRM3	3.54393e-09	0	Glutamate-Glu-SLC1A1_GLS2_GRM3	Glu-(SLC1A1+GLS2) - GRM3	Glutamate	Non-protein Signaling	PMID: 24155668;PMID: 14612154	case	0.053625	43.9914	40.4664	3.93793e-49	NA	NA	NA	NA
IN_MGE	Endo	Glu-SLC1A1_GLS2	GRM3	2.50594e-09	0	Glutamate-Glu-SLC1A1_GLS2_GRM3	Glu-(SLC1A1+GLS2) - GRM3	Glutamate	Non-protein Signaling	PMID: 24155668;PMID: 14612154	case	0.311372	37.5388	24.7734	2.10007e-47	NA	NA	NA	NA
DL_ExN	IN_CGE	Glu-SLC1A1_GLS2	GRM3	3.54393e-09	0	Glutamate-Glu-SLC1A1_GLS2_GRM3	Glu-(SLC1A1+GLS2) - GRM3	Glutamate	Non-protein Signaling	PMID: 24155668;PMID: 14612154	case	0.053625	43.9914	40.4664	3.93793e-49	0.661055	44.4965	27.0384	9.3822e-246
IN_MGE	IN_CGE	Glu-SLC1A1_GLS2	GRM3	2.50594e-09	0	Glutamate-Glu-SLC1A1_GLS2_GRM3	Glu-(SLC1A1+GLS2) - GRM3	Glutamate	Non-protein Signaling	PMID: 24155668;PMID: 14612154	case	0.311372	37.5388	24.7734	2.10007e-47	0.661055	44.4965	27.0384	9.3822e-246
DL_ExN	IN_MGE	Glu-SLC1A1_GLS2	GRM3	3.54393e-09	0	Glutamate-Glu-SLC1A1_GLS2_GRM3	Glu-(SLC1A1+GLS2) - GRM3	Glutamate	Non-protein Signaling	PMID: 24155668;PMID: 14612154	case	0.053625	43.9914	40.4664	3.93793e-49	0.449914	32.7522	21.0258	2.24243e-136
IN_MGE	IN_MGE	Glu-SLC1A1_GLS2	GRM3	2.50594e-09	0	Glutamate-Glu-SLC1A1_GLS2_GRM3	Glu-(SLC1A1+GLS2) - GRM3	Glutamate	Non-protein Signaling	PMID: 24155668;PMID: 14612154	case	0.311372	37.5388	24.7734	2.10007e-47	0.449914	32.7522	21.0258	2.24243e-136
DL_ExN	Oligo/OPC	Glu-SLC1A1_GLS2	GRM3	2.12636e-08	0	Glutamate-Glu-SLC1A1_GLS2_GRM3	Glu-(SLC1A1+GLS2) - GRM3	Glutamate	Non-protein Signaling	PMID: 24155668;PMID: 14612154	case	0.053625	43.9914	40.4664	3.93793e-49	-1.03111	56.9322	71.3015	0
IN_MGE	Oligo/OPC	Glu-SLC1A1_GLS2	GRM3	1.50356e-08	0	Glutamate-Glu-SLC1A1_GLS2_GRM3	Glu-(SLC1A1+GLS2) - GRM3	Glutamate	Non-protein Signaling	PMID: 24155668;PMID: 14612154	case	0.311372	37.5388	24.7734	2.10007e-47	-1.03111	56.9322	71.3015	0
DL_ExN	UL_ExN	Glu-SLC1A1_GLS2	GRM3	7.08786e-09	0	Glutamate-Glu-SLC1A1_GLS2_GRM3	Glu-(SLC1A1+GLS2) - GRM3	Glutamate	Non-protein Signaling	PMID: 24155668;PMID: 14612154	case	0.053625	43.9914	40.4664	3.93793e-49	-2.79706	47.0247	56.9965	0
IN_MGE	UL_ExN	Glu-SLC1A1_GLS2	GRM3	5.01187e-09	0	Glutamate-Glu-SLC1A1_GLS2_GRM3	Glu-(SLC1A1+GLS2) - GRM3	Glutamate	Non-protein Signaling	PMID: 24155668;PMID: 14612154	case	0.311372	37.5388	24.7734	2.10007e-47	-2.79706	47.0247	56.9965	0
IN_MGE	Astro	Glu-SLC1A2_GLS2	GRM3	1.94916e-08	0	Glutamate-Glu-SLC1A2_GLS2_GRM3	Glu-(SLC1A2+GLS2) - GRM3	Glutamate	Non-protein Signaling	PMID: 24155668;PMID: 14612154	case	0.282923	25.6926	6.07068	0	-0.791443	66.7726	78.1017	3.1277e-94
IN_MGE	DL_ExN	Glu-SLC1A2_GLS2	GRM3	2.65795e-08	0	Glutamate-Glu-SLC1A2_GLS2_GRM3	Glu-(SLC1A2+GLS2) - GRM3	Glutamate	Non-protein Signaling	PMID: 24155668;PMID: 14612154	case	0.282923	25.6926	6.07068	0	-2.58516	78.4925	88.9106	0
IN_MGE	Endo	Glu-SLC1A2_GLS2	GRM3	1.77196e-09	0	Glutamate-Glu-SLC1A2_GLS2_GRM3	Glu-(SLC1A2+GLS2) - GRM3	Glutamate	Non-protein Signaling	PMID: 24155668;PMID: 14612154	case	0.282923	25.6926	6.07068	0	NA	NA	NA	NA
IN_MGE	IN_CGE	Glu-SLC1A2_GLS2	GRM3	1.77196e-09	0	Glutamate-Glu-SLC1A2_GLS2_GRM3	Glu-(SLC1A2+GLS2) - GRM3	Glutamate	Non-protein Signaling	PMID: 24155668;PMID: 14612154	case	0.282923	25.6926	6.07068	0	0.661055	44.4965	27.0384	9.3822e-246
IN_MGE	IN_MGE	Glu-SLC1A2_GLS2	GRM3	1.77196e-09	0	Glutamate-Glu-SLC1A2_GLS2_GRM3	Glu-(SLC1A2+GLS2) - GRM3	Glutamate	Non-protein Signaling	PMID: 24155668;PMID: 14612154	case	0.282923	25.6926	6.07068	0	0.449914	32.7522	21.0258	2.24243e-136
IN_MGE	Oligo/OPC	Glu-SLC1A2_GLS2	GRM3	1.06318e-08	0	Glutamate-Glu-SLC1A2_GLS2_GRM3	Glu-(SLC1A2+GLS2) - GRM3	Glutamate	Non-protein Signaling	PMID: 24155668;PMID: 14612154	case	0.282923	25.6926	6.07068	0	-1.03111	56.9322	71.3015	0
IN_MGE	UL_ExN	Glu-SLC1A2_GLS2	GRM3	3.54393e-09	0	Glutamate-Glu-SLC1A2_GLS2_GRM3	Glu-(SLC1A2+GLS2) - GRM3	Glutamate	Non-protein Signaling	PMID: 24155668;PMID: 14612154	case	0.282923	25.6926	6.07068	0	-2.79706	47.0247	56.9965	0
DL_ExN	Astro	Glu-SLC1A6_GLS2	GRM3	1.94916e-08	0	Glutamate-Glu-SLC1A6_GLS2_GRM3	Glu-(SLC1A6+GLS2) - GRM3	Glutamate	Non-protein Signaling	PMID: 24155668;PMID: 14612154	case	0.149103	29.2869	21.0308	5.52971e-18	-0.791443	66.7726	78.1017	3.1277e-94
DL_ExN	DL_ExN	Glu-SLC1A6_GLS2	GRM3	2.65795e-08	0	Glutamate-Glu-SLC1A6_GLS2_GRM3	Glu-(SLC1A6+GLS2) - GRM3	Glutamate	Non-protein Signaling	PMID: 24155668;PMID: 14612154	case	0.149103	29.2869	21.0308	5.52971e-18	-2.58516	78.4925	88.9106	0
DL_ExN	Endo	Glu-SLC1A6_GLS2	GRM3	1.77196e-09	0	Glutamate-Glu-SLC1A6_GLS2_GRM3	Glu-(SLC1A6+GLS2) - GRM3	Glutamate	Non-protein Signaling	PMID: 24155668;PMID: 14612154	case	0.149103	29.2869	21.0308	5.52971e-18	NA	NA	NA	NA
DL_ExN	IN_CGE	Glu-SLC1A6_GLS2	GRM3	1.77196e-09	0	Glutamate-Glu-SLC1A6_GLS2_GRM3	Glu-(SLC1A6+GLS2) - GRM3	Glutamate	Non-protein Signaling	PMID: 24155668;PMID: 14612154	case	0.149103	29.2869	21.0308	5.52971e-18	0.661055	44.4965	27.0384	9.3822e-246
DL_ExN	IN_MGE	Glu-SLC1A6_GLS2	GRM3	1.77196e-09	0	Glutamate-Glu-SLC1A6_GLS2_GRM3	Glu-(SLC1A6+GLS2) - GRM3	Glutamate	Non-protein Signaling	PMID: 24155668;PMID: 14612154	case	0.149103	29.2869	21.0308	5.52971e-18	0.449914	32.7522	21.0258	2.24243e-136
DL_ExN	Oligo/OPC	Glu-SLC1A6_GLS2	GRM3	1.06318e-08	0	Glutamate-Glu-SLC1A6_GLS2_GRM3	Glu-(SLC1A6+GLS2) - GRM3	Glutamate	Non-protein Signaling	PMID: 24155668;PMID: 14612154	case	0.149103	29.2869	21.0308	5.52971e-18	-1.03111	56.9322	71.3015	0
DL_ExN	UL_ExN	Glu-SLC1A6_GLS2	GRM3	3.54393e-09	0	Glutamate-Glu-SLC1A6_GLS2_GRM3	Glu-(SLC1A6+GLS2) - GRM3	Glutamate	Non-protein Signaling	PMID: 24155668;PMID: 14612154	case	0.149103	29.2869	21.0308	5.52971e-18	-2.79706	47.0247	56.9965	0
Oligo/OPC	DL_ExN	Glu-SLC1A1_GLS	GRM4	1.77196e-09	0	Glutamate-Glu-SLC1A1_GLS_GRM4	Glu-(SLC1A1+GLS) - GRM4	Glutamate	Non-protein Signaling	PMID: 24155668;PMID: 14612154	case	0.220106	25.1232	17.8343	3.3417e-106	0.140587	26.9921	24.9337	6.90191e-12
Oligo/OPC	IN_CGE	Glu-SLC1A1_GLS	GRM4	1.77196e-09	0	Glutamate-Glu-SLC1A1_GLS_GRM4	Glu-(SLC1A1+GLS) - GRM4	Glutamate	Non-protein Signaling	PMID: 24155668;PMID: 14612154	case	0.220106	25.1232	17.8343	3.3417e-106	0.150615	30.5321	26.0405	2.24681e-22
Microglia	DL_ExN	Glu-SLC1A3_GLS	GRM4	1.90846e-08	0	Glutamate-Glu-SLC1A3_GLS_GRM4	Glu-(SLC1A3+GLS) - GRM4	Glutamate	Non-protein Signaling	PMID: 24155668;PMID: 14612154	case	3.75106	86.3413	84.379	2.47121e-109	0.140587	26.9921	24.9337	6.90191e-12
Microglia	IN_CGE	Glu-SLC1A3_GLS	GRM4	1.90846e-08	0	Glutamate-Glu-SLC1A3_GLS_GRM4	Glu-(SLC1A3+GLS) - GRM4	Glutamate	Non-protein Signaling	PMID: 24155668;PMID: 14612154	case	3.75106	86.3413	84.379	2.47121e-109	0.150615	30.5321	26.0405	2.24681e-22
DL_ExN	DL_ExN	Glu-SLC1A1_GLS2	GRM4	3.54393e-09	0	Glutamate-Glu-SLC1A1_GLS2_GRM4	Glu-(SLC1A1+GLS2) - GRM4	Glutamate	Non-protein Signaling	PMID: 24155668;PMID: 14612154	case	0.053625	43.9914	40.4664	3.93793e-49	0.140587	26.9921	24.9337	6.90191e-12
IN_MGE	DL_ExN	Glu-SLC1A1_GLS2	GRM4	2.50594e-09	0	Glutamate-Glu-SLC1A1_GLS2_GRM4	Glu-(SLC1A1+GLS2) - GRM4	Glutamate	Non-protein Signaling	PMID: 24155668;PMID: 14612154	case	0.311372	37.5388	24.7734	2.10007e-47	0.140587	26.9921	24.9337	6.90191e-12
DL_ExN	IN_CGE	Glu-SLC1A1_GLS2	GRM4	3.54393e-09	0	Glutamate-Glu-SLC1A1_GLS2_GRM4	Glu-(SLC1A1+GLS2) - GRM4	Glutamate	Non-protein Signaling	PMID: 24155668;PMID: 14612154	case	0.053625	43.9914	40.4664	3.93793e-49	0.150615	30.5321	26.0405	2.24681e-22
IN_MGE	IN_CGE	Glu-SLC1A1_GLS2	GRM4	2.50594e-09	0	Glutamate-Glu-SLC1A1_GLS2_GRM4	Glu-(SLC1A1+GLS2) - GRM4	Glutamate	Non-protein Signaling	PMID: 24155668;PMID: 14612154	case	0.311372	37.5388	24.7734	2.10007e-47	0.150615	30.5321	26.0405	2.24681e-22
IN_MGE	DL_ExN	Glu-SLC1A2_GLS2	GRM4	1.77196e-09	0	Glutamate-Glu-SLC1A2_GLS2_GRM4	Glu-(SLC1A2+GLS2) - GRM4	Glutamate	Non-protein Signaling	PMID: 24155668;PMID: 14612154	case	0.282923	25.6926	6.07068	0	0.140587	26.9921	24.9337	6.90191e-12
IN_MGE	IN_CGE	Glu-SLC1A2_GLS2	GRM4	1.77196e-09	0	Glutamate-Glu-SLC1A2_GLS2_GRM4	Glu-(SLC1A2+GLS2) - GRM4	Glutamate	Non-protein Signaling	PMID: 24155668;PMID: 14612154	case	0.282923	25.6926	6.07068	0	0.150615	30.5321	26.0405	2.24681e-22
DL_ExN	DL_ExN	Glu-SLC1A6_GLS2	GRM4	1.77196e-09	0	Glutamate-Glu-SLC1A6_GLS2_GRM4	Glu-(SLC1A6+GLS2) - GRM4	Glutamate	Non-protein Signaling	PMID: 24155668;PMID: 14612154	case	0.149103	29.2869	21.0308	5.52971e-18	0.140587	26.9921	24.9337	6.90191e-12
DL_ExN	IN_CGE	Glu-SLC1A6_GLS2	GRM4	1.77196e-09	0	Glutamate-Glu-SLC1A6_GLS2_GRM4	Glu-(SLC1A6+GLS2) - GRM4	Glutamate	Non-protein Signaling	PMID: 24155668;PMID: 14612154	case	0.149103	29.2869	21.0308	5.52971e-18	0.150615	30.5321	26.0405	2.24681e-22
Oligo/OPC	DL_ExN	Glu-SLC1A1_GLS	GRM5	8.68262e-08	0	Glutamate-Glu-SLC1A1_GLS_GRM5	Glu-(SLC1A1+GLS) - GRM5	Glutamate	Non-protein Signaling	PMID: 24155668;PMID: 14612154	case	0.220106	25.1232	17.8343	3.3417e-106	-12.4431	94.4149	99.2096	0
Oligo/OPC	IN_CGE	Glu-SLC1A1_GLS	GRM5	3.72112e-08	0	Glutamate-Glu-SLC1A1_GLS_GRM5	Glu-(SLC1A1+GLS) - GRM5	Glutamate	Non-protein Signaling	PMID: 24155668;PMID: 14612154	case	0.220106	25.1232	17.8343	3.3417e-106	-2.59928	77.9132	77.6227	3.32853e-43
Oligo/OPC	IN_MGE	Glu-SLC1A1_GLS	GRM5	9.21421e-08	0	Glutamate-Glu-SLC1A1_GLS_GRM5	Glu-(SLC1A1+GLS) - GRM5	Glutamate	Non-protein Signaling	PMID: 24155668;PMID: 14612154	case	0.220106	25.1232	17.8343	3.3417e-106	-1.08244	94.117	98.5991	1.6315e-68
Oligo/OPC	UL_ExN	Glu-SLC1A1_GLS	GRM5	3.89832e-08	0	Glutamate-Glu-SLC1A1_GLS_GRM5	Glu-(SLC1A1+GLS) - GRM5	Glutamate	Non-protein Signaling	PMID: 24155668;PMID: 14612154	case	0.220106	25.1232	17.8343	3.3417e-106	-14.0551	82.6638	92.0234	0
Microglia	DL_ExN	Glu-SLC1A3_GLS	GRM5	9.35146e-07	0	Glutamate-Glu-SLC1A3_GLS_GRM5	Glu-(SLC1A3+GLS) - GRM5	Glutamate	Non-protein Signaling	PMID: 24155668;PMID: 14612154	case	3.75106	86.3413	84.379	2.47121e-109	-12.4431	94.4149	99.2096	0
Microglia	IN_CGE	Glu-SLC1A3_GLS	GRM5	4.00777e-07	0	Glutamate-Glu-SLC1A3_GLS_GRM5	Glu-(SLC1A3+GLS) - GRM5	Glutamate	Non-protein Signaling	PMID: 24155668;PMID: 14612154	case	3.75106	86.3413	84.379	2.47121e-109	-2.59928	77.9132	77.6227	3.32853e-43
Microglia	IN_MGE	Glu-SLC1A3_GLS	GRM5	9.924e-07	0	Glutamate-Glu-SLC1A3_GLS_GRM5	Glu-(SLC1A3+GLS) - GRM5	Glutamate	Non-protein Signaling	PMID: 24155668;PMID: 14612154	case	3.75106	86.3413	84.379	2.47121e-109	-1.08244	94.117	98.5991	1.6315e-68
Microglia	UL_ExN	Glu-SLC1A3_GLS	GRM5	4.19862e-07	0	Glutamate-Glu-SLC1A3_GLS_GRM5	Glu-(SLC1A3+GLS) - GRM5	Glutamate	Non-protein Signaling	PMID: 24155668;PMID: 14612154	case	3.75106	86.3413	84.379	2.47121e-109	-14.0551	82.6638	92.0234	0
DL_ExN	DL_ExN	Glu-SLC1A1_GLS2	GRM5	1.73652e-07	0	Glutamate-Glu-SLC1A1_GLS2_GRM5	Glu-(SLC1A1+GLS2) - GRM5	Glutamate	Non-protein Signaling	PMID: 24155668;PMID: 14612154	case	0.053625	43.9914	40.4664	3.93793e-49	-12.4431	94.4149	99.2096	0
IN_MGE	DL_ExN	Glu-SLC1A1_GLS2	GRM5	1.22791e-07	0	Glutamate-Glu-SLC1A1_GLS2_GRM5	Glu-(SLC1A1+GLS2) - GRM5	Glutamate	Non-protein Signaling	PMID: 24155668;PMID: 14612154	case	0.311372	37.5388	24.7734	2.10007e-47	-12.4431	94.4149	99.2096	0
DL_ExN	IN_CGE	Glu-SLC1A1_GLS2	GRM5	7.44225e-08	0	Glutamate-Glu-SLC1A1_GLS2_GRM5	Glu-(SLC1A1+GLS2) - GRM5	Glutamate	Non-protein Signaling	PMID: 24155668;PMID: 14612154	case	0.053625	43.9914	40.4664	3.93793e-49	-2.59928	77.9132	77.6227	3.32853e-43
IN_MGE	IN_CGE	Glu-SLC1A1_GLS2	GRM5	5.26246e-08	0	Glutamate-Glu-SLC1A1_GLS2_GRM5	Glu-(SLC1A1+GLS2) - GRM5	Glutamate	Non-protein Signaling	PMID: 24155668;PMID: 14612154	case	0.311372	37.5388	24.7734	2.10007e-47	-2.59928	77.9132	77.6227	3.32853e-43
DL_ExN	IN_MGE	Glu-SLC1A1_GLS2	GRM5	1.84284e-07	0	Glutamate-Glu-SLC1A1_GLS2_GRM5	Glu-(SLC1A1+GLS2) - GRM5	Glutamate	Non-protein Signaling	PMID: 24155668;PMID: 14612154	case	0.053625	43.9914	40.4664	3.93793e-49	-1.08244	94.117	98.5991	1.6315e-68
IN_MGE	IN_MGE	Glu-SLC1A1_GLS2	GRM5	1.30309e-07	0	Glutamate-Glu-SLC1A1_GLS2_GRM5	Glu-(SLC1A1+GLS2) - GRM5	Glutamate	Non-protein Signaling	PMID: 24155668;PMID: 14612154	case	0.311372	37.5388	24.7734	2.10007e-47	-1.08244	94.117	98.5991	1.6315e-68
DL_ExN	Oligo/OPC	Glu-SLC1A1_GLS2	GRM5	7.08786e-09	0	Glutamate-Glu-SLC1A1_GLS2_GRM5	Glu-(SLC1A1+GLS2) - GRM5	Glutamate	Non-protein Signaling	PMID: 24155668;PMID: 14612154	case	0.053625	43.9914	40.4664	3.93793e-49	0.302854	30.7756	25.94	1.11004e-42
IN_MGE	Oligo/OPC	Glu-SLC1A1_GLS2	GRM5	5.01187e-09	0	Glutamate-Glu-SLC1A1_GLS2_GRM5	Glu-(SLC1A1+GLS2) - GRM5	Glutamate	Non-protein Signaling	PMID: 24155668;PMID: 14612154	case	0.311372	37.5388	24.7734	2.10007e-47	0.302854	30.7756	25.94	1.11004e-42
DL_ExN	UL_ExN	Glu-SLC1A1_GLS2	GRM5	7.79664e-08	0	Glutamate-Glu-SLC1A1_GLS2_GRM5	Glu-(SLC1A1+GLS2) - GRM5	Glutamate	Non-protein Signaling	PMID: 24155668;PMID: 14612154	case	0.053625	43.9914	40.4664	3.93793e-49	-14.0551	82.6638	92.0234	0
IN_MGE	UL_ExN	Glu-SLC1A1_GLS2	GRM5	5.51306e-08	0	Glutamate-Glu-SLC1A1_GLS2_GRM5	Glu-(SLC1A1+GLS2) - GRM5	Glutamate	Non-protein Signaling	PMID: 24155668;PMID: 14612154	case	0.311372	37.5388	24.7734	2.10007e-47	-14.0551	82.6638	92.0234	0
IN_MGE	DL_ExN	Glu-SLC1A2_GLS2	GRM5	8.68262e-08	0	Glutamate-Glu-SLC1A2_GLS2_GRM5	Glu-(SLC1A2+GLS2) - GRM5	Glutamate	Non-protein Signaling	PMID: 24155668;PMID: 14612154	case	0.282923	25.6926	6.07068	0	-12.4431	94.4149	99.2096	0
IN_MGE	IN_CGE	Glu-SLC1A2_GLS2	GRM5	3.72112e-08	0	Glutamate-Glu-SLC1A2_GLS2_GRM5	Glu-(SLC1A2+GLS2) - GRM5	Glutamate	Non-protein Signaling	PMID: 24155668;PMID: 14612154	case	0.282923	25.6926	6.07068	0	-2.59928	77.9132	77.6227	3.32853e-43
IN_MGE	IN_MGE	Glu-SLC1A2_GLS2	GRM5	9.21421e-08	0	Glutamate-Glu-SLC1A2_GLS2_GRM5	Glu-(SLC1A2+GLS2) - GRM5	Glutamate	Non-protein Signaling	PMID: 24155668;PMID: 14612154	case	0.282923	25.6926	6.07068	0	-1.08244	94.117	98.5991	1.6315e-68
IN_MGE	Oligo/OPC	Glu-SLC1A2_GLS2	GRM5	3.54393e-09	0	Glutamate-Glu-SLC1A2_GLS2_GRM5	Glu-(SLC1A2+GLS2) - GRM5	Glutamate	Non-protein Signaling	PMID: 24155668;PMID: 14612154	case	0.282923	25.6926	6.07068	0	0.302854	30.7756	25.94	1.11004e-42
IN_MGE	UL_ExN	Glu-SLC1A2_GLS2	GRM5	3.89832e-08	0	Glutamate-Glu-SLC1A2_GLS2_GRM5	Glu-(SLC1A2+GLS2) - GRM5	Glutamate	Non-protein Signaling	PMID: 24155668;PMID: 14612154	case	0.282923	25.6926	6.07068	0	-14.0551	82.6638	92.0234	0
DL_ExN	DL_ExN	Glu-SLC1A6_GLS2	GRM5	8.68262e-08	0	Glutamate-Glu-SLC1A6_GLS2_GRM5	Glu-(SLC1A6+GLS2) - GRM5	Glutamate	Non-protein Signaling	PMID: 24155668;PMID: 14612154	case	0.149103	29.2869	21.0308	5.52971e-18	-12.4431	94.4149	99.2096	0
DL_ExN	IN_CGE	Glu-SLC1A6_GLS2	GRM5	3.72112e-08	0	Glutamate-Glu-SLC1A6_GLS2_GRM5	Glu-(SLC1A6+GLS2) - GRM5	Glutamate	Non-protein Signaling	PMID: 24155668;PMID: 14612154	case	0.149103	29.2869	21.0308	5.52971e-18	-2.59928	77.9132	77.6227	3.32853e-43
DL_ExN	IN_MGE	Glu-SLC1A6_GLS2	GRM5	9.21421e-08	0	Glutamate-Glu-SLC1A6_GLS2_GRM5	Glu-(SLC1A6+GLS2) - GRM5	Glutamate	Non-protein Signaling	PMID: 24155668;PMID: 14612154	case	0.149103	29.2869	21.0308	5.52971e-18	-1.08244	94.117	98.5991	1.6315e-68
DL_ExN	Oligo/OPC	Glu-SLC1A6_GLS2	GRM5	3.54393e-09	0	Glutamate-Glu-SLC1A6_GLS2_GRM5	Glu-(SLC1A6+GLS2) - GRM5	Glutamate	Non-protein Signaling	PMID: 24155668;PMID: 14612154	case	0.149103	29.2869	21.0308	5.52971e-18	0.302854	30.7756	25.94	1.11004e-42
DL_ExN	UL_ExN	Glu-SLC1A6_GLS2	GRM5	3.89832e-08	0	Glutamate-Glu-SLC1A6_GLS2_GRM5	Glu-(SLC1A6+GLS2) - GRM5	Glutamate	Non-protein Signaling	PMID: 24155668;PMID: 14612154	case	0.149103	29.2869	21.0308	5.52971e-18	-14.0551	82.6638	92.0234	0
Oligo/OPC	DL_ExN	Glu-SLC1A1_GLS	GRM7	1.04546e-07	0	Glutamate-Glu-SLC1A1_GLS_GRM7	Glu-(SLC1A1+GLS) - GRM7	Glutamate	Non-protein Signaling	PMID: 24155668;PMID: 14612154	case	0.220106	25.1232	17.8343	3.3417e-106	-0.152596	93.7114	89.1579	1.29197e-08
Oligo/OPC	IN_CGE	Glu-SLC1A1_GLS	GRM7	5.31589e-08	0	Glutamate-Glu-SLC1A1_GLS_GRM7	Glu-(SLC1A1+GLS) - GRM7	Glutamate	Non-protein Signaling	PMID: 24155668;PMID: 14612154	case	0.220106	25.1232	17.8343	3.3417e-106	-2.39495	87.7851	85.8987	1.7322e-21
Oligo/OPC	UL_ExN	Glu-SLC1A1_GLS	GRM7	4.25271e-08	0	Glutamate-Glu-SLC1A1_GLS_GRM7	Glu-(SLC1A1+GLS) - GRM7	Glutamate	Non-protein Signaling	PMID: 24155668;PMID: 14612154	case	0.220106	25.1232	17.8343	3.3417e-106	-12.7738	83.0093	88.7408	0
Microglia	DL_ExN	Glu-SLC1A3_GLS	GRM7	1.12599e-06	0	Glutamate-Glu-SLC1A3_GLS_GRM7	Glu-(SLC1A3+GLS) - GRM7	Glutamate	Non-protein Signaling	PMID: 24155668;PMID: 14612154	case	3.75106	86.3413	84.379	2.47121e-109	-0.152596	93.7114	89.1579	1.29197e-08
Microglia	IN_CGE	Glu-SLC1A3_GLS	GRM7	5.72539e-07	0	Glutamate-Glu-SLC1A3_GLS_GRM7	Glu-(SLC1A3+GLS) - GRM7	Glutamate	Non-protein Signaling	PMID: 24155668;PMID: 14612154	case	3.75106	86.3413	84.379	2.47121e-109	-2.39495	87.7851	85.8987	1.7322e-21
Microglia	IN_MGE	Glu-SLC1A3_GLS	GRM7	3.05354e-07	0	Glutamate-Glu-SLC1A3_GLS_GRM7	Glu-(SLC1A3+GLS) - GRM7	Glutamate	Non-protein Signaling	PMID: 24155668;PMID: 14612154	case	3.75106	86.3413	84.379	2.47121e-109	-0.348141	80.2974	79.7301	5.07218e-14
Microglia	UL_ExN	Glu-SLC1A3_GLS	GRM7	4.58031e-07	0	Glutamate-Glu-SLC1A3_GLS_GRM7	Glu-(SLC1A3+GLS) - GRM7	Glutamate	Non-protein Signaling	PMID: 24155668;PMID: 14612154	case	3.75106	86.3413	84.379	2.47121e-109	-12.7738	83.0093	88.7408	0
DL_ExN	DL_ExN	Glu-SLC1A1_GLS2	GRM7	2.09092e-07	0	Glutamate-Glu-SLC1A1_GLS2_GRM7	Glu-(SLC1A1+GLS2) - GRM7	Glutamate	Non-protein Signaling	PMID: 24155668;PMID: 14612154	case	0.053625	43.9914	40.4664	3.93793e-49	-0.152596	93.7114	89.1579	1.29197e-08
IN_MGE	DL_ExN	Glu-SLC1A1_GLS2	GRM7	1.4785e-07	0	Glutamate-Glu-SLC1A1_GLS2_GRM7	Glu-(SLC1A1+GLS2) - GRM7	Glutamate	Non-protein Signaling	PMID: 24155668;PMID: 14612154	case	0.311372	37.5388	24.7734	2.10007e-47	-0.152596	93.7114	89.1579	1.29197e-08
DL_ExN	IN_CGE	Glu-SLC1A1_GLS2	GRM7	1.06318e-07	0	Glutamate-Glu-SLC1A1_GLS2_GRM7	Glu-(SLC1A1+GLS2) - GRM7	Glutamate	Non-protein Signaling	PMID: 24155668;PMID: 14612154	case	0.053625	43.9914	40.4664	3.93793e-49	-2.39495	87.7851	85.8987	1.7322e-21
IN_MGE	IN_CGE	Glu-SLC1A1_GLS2	GRM7	7.51781e-08	0	Glutamate-Glu-SLC1A1_GLS2_GRM7	Glu-(SLC1A1+GLS2) - GRM7	Glutamate	Non-protein Signaling	PMID: 24155668;PMID: 14612154	case	0.311372	37.5388	24.7734	2.10007e-47	-2.39495	87.7851	85.8987	1.7322e-21
DL_ExN	IN_MGE	Glu-SLC1A1_GLS2	GRM7	5.67028e-08	0	Glutamate-Glu-SLC1A1_GLS2_GRM7	Glu-(SLC1A1+GLS2) - GRM7	Glutamate	Non-protein Signaling	PMID: 24155668;PMID: 14612154	case	0.053625	43.9914	40.4664	3.93793e-49	-0.348141	80.2974	79.7301	5.07218e-14
IN_MGE	IN_MGE	Glu-SLC1A1_GLS2	GRM7	4.0095e-08	0	Glutamate-Glu-SLC1A1_GLS2_GRM7	Glu-(SLC1A1+GLS2) - GRM7	Glutamate	Non-protein Signaling	PMID: 24155668;PMID: 14612154	case	0.311372	37.5388	24.7734	2.10007e-47	-0.348141	80.2974	79.7301	5.07218e-14
DL_ExN	Oligo/OPC	Glu-SLC1A1_GLS2	GRM7	1.06318e-08	0	Glutamate-Glu-SLC1A1_GLS2_GRM7	Glu-(SLC1A1+GLS2) - GRM7	Glutamate	Non-protein Signaling	PMID: 24155668;PMID: 14612154	case	0.053625	43.9914	40.4664	3.93793e-49	0.343102	41.3545	29.2037	8.39443e-167
IN_MGE	Oligo/OPC	Glu-SLC1A1_GLS2	GRM7	7.51781e-09	0	Glutamate-Glu-SLC1A1_GLS2_GRM7	Glu-(SLC1A1+GLS2) - GRM7	Glutamate	Non-protein Signaling	PMID: 24155668;PMID: 14612154	case	0.311372	37.5388	24.7734	2.10007e-47	0.343102	41.3545	29.2037	8.39443e-167
DL_ExN	UL_ExN	Glu-SLC1A1_GLS2	GRM7	8.50543e-08	0	Glutamate-Glu-SLC1A1_GLS2_GRM7	Glu-(SLC1A1+GLS2) - GRM7	Glutamate	Non-protein Signaling	PMID: 24155668;PMID: 14612154	case	0.053625	43.9914	40.4664	3.93793e-49	-12.7738	83.0093	88.7408	0
IN_MGE	UL_ExN	Glu-SLC1A1_GLS2	GRM7	6.01424e-08	0	Glutamate-Glu-SLC1A1_GLS2_GRM7	Glu-(SLC1A1+GLS2) - GRM7	Glutamate	Non-protein Signaling	PMID: 24155668;PMID: 14612154	case	0.311372	37.5388	24.7734	2.10007e-47	-12.7738	83.0093	88.7408	0
IN_MGE	DL_ExN	Glu-SLC1A2_GLS2	GRM7	1.04546e-07	0	Glutamate-Glu-SLC1A2_GLS2_GRM7	Glu-(SLC1A2+GLS2) - GRM7	Glutamate	Non-protein Signaling	PMID: 24155668;PMID: 14612154	case	0.282923	25.6926	6.07068	0	-0.152596	93.7114	89.1579	1.29197e-08
IN_MGE	IN_CGE	Glu-SLC1A2_GLS2	GRM7	5.31589e-08	0	Glutamate-Glu-SLC1A2_GLS2_GRM7	Glu-(SLC1A2+GLS2) - GRM7	Glutamate	Non-protein Signaling	PMID: 24155668;PMID: 14612154	case	0.282923	25.6926	6.07068	0	-2.39495	87.7851	85.8987	1.7322e-21
IN_MGE	IN_MGE	Glu-SLC1A2_GLS2	GRM7	2.83514e-08	0	Glutamate-Glu-SLC1A2_GLS2_GRM7	Glu-(SLC1A2+GLS2) - GRM7	Glutamate	Non-protein Signaling	PMID: 24155668;PMID: 14612154	case	0.282923	25.6926	6.07068	0	-0.348141	80.2974	79.7301	5.07218e-14
IN_MGE	Oligo/OPC	Glu-SLC1A2_GLS2	GRM7	5.31589e-09	0	Glutamate-Glu-SLC1A2_GLS2_GRM7	Glu-(SLC1A2+GLS2) - GRM7	Glutamate	Non-protein Signaling	PMID: 24155668;PMID: 14612154	case	0.282923	25.6926	6.07068	0	0.343102	41.3545	29.2037	8.39443e-167
IN_MGE	UL_ExN	Glu-SLC1A2_GLS2	GRM7	4.25271e-08	0	Glutamate-Glu-SLC1A2_GLS2_GRM7	Glu-(SLC1A2+GLS2) - GRM7	Glutamate	Non-protein Signaling	PMID: 24155668;PMID: 14612154	case	0.282923	25.6926	6.07068	0	-12.7738	83.0093	88.7408	0
DL_ExN	DL_ExN	Glu-SLC1A6_GLS2	GRM7	1.04546e-07	0	Glutamate-Glu-SLC1A6_GLS2_GRM7	Glu-(SLC1A6+GLS2) - GRM7	Glutamate	Non-protein Signaling	PMID: 24155668;PMID: 14612154	case	0.149103	29.2869	21.0308	5.52971e-18	-0.152596	93.7114	89.1579	1.29197e-08
DL_ExN	IN_CGE	Glu-SLC1A6_GLS2	GRM7	5.31589e-08	0	Glutamate-Glu-SLC1A6_GLS2_GRM7	Glu-(SLC1A6+GLS2) - GRM7	Glutamate	Non-protein Signaling	PMID: 24155668;PMID: 14612154	case	0.149103	29.2869	21.0308	5.52971e-18	-2.39495	87.7851	85.8987	1.7322e-21
DL_ExN	IN_MGE	Glu-SLC1A6_GLS2	GRM7	2.83514e-08	0	Glutamate-Glu-SLC1A6_GLS2_GRM7	Glu-(SLC1A6+GLS2) - GRM7	Glutamate	Non-protein Signaling	PMID: 24155668;PMID: 14612154	case	0.149103	29.2869	21.0308	5.52971e-18	-0.348141	80.2974	79.7301	5.07218e-14
DL_ExN	Oligo/OPC	Glu-SLC1A6_GLS2	GRM7	5.31589e-09	0	Glutamate-Glu-SLC1A6_GLS2_GRM7	Glu-(SLC1A6+GLS2) - GRM7	Glutamate	Non-protein Signaling	PMID: 24155668;PMID: 14612154	case	0.149103	29.2869	21.0308	5.52971e-18	0.343102	41.3545	29.2037	8.39443e-167
DL_ExN	UL_ExN	Glu-SLC1A6_GLS2	GRM7	4.25271e-08	0	Glutamate-Glu-SLC1A6_GLS2_GRM7	Glu-(SLC1A6+GLS2) - GRM7	Glutamate	Non-protein Signaling	PMID: 24155668;PMID: 14612154	case	0.149103	29.2869	21.0308	5.52971e-18	-12.7738	83.0093	88.7408	0
Oligo/OPC	DL_ExN	Glu-SLC1A1_GLS	GRM8	8.85982e-09	0	Glutamate-Glu-SLC1A1_GLS_GRM8	Glu-(SLC1A1+GLS) - GRM8	Glutamate	Non-protein Signaling	PMID: 24155668;PMID: 14612154	case	0.220106	25.1232	17.8343	3.3417e-106	-3.20398	53.7736	65.4162	0
Microglia	DL_ExN	Glu-SLC1A3_GLS	GRM8	9.54232e-08	0	Glutamate-Glu-SLC1A3_GLS_GRM8	Glu-(SLC1A3+GLS) - GRM8	Glutamate	Non-protein Signaling	PMID: 24155668;PMID: 14612154	case	3.75106	86.3413	84.379	2.47121e-109	-3.20398	53.7736	65.4162	0
Microglia	IN_CGE	Glu-SLC1A3_GLS	GRM8	3.81693e-08	0	Glutamate-Glu-SLC1A3_GLS_GRM8	Glu-(SLC1A3+GLS) - GRM8	Glutamate	Non-protein Signaling	PMID: 24155668;PMID: 14612154	case	3.75106	86.3413	84.379	2.47121e-109	0.196744	42.8616	33.9402	5.39105e-36
Microglia	IN_MGE	Glu-SLC1A3_GLS	GRM8	3.81693e-08	0	Glutamate-Glu-SLC1A3_GLS_GRM8	Glu-(SLC1A3+GLS) - GRM8	Glutamate	Non-protein Signaling	PMID: 24155668;PMID: 14612154	case	3.75106	86.3413	84.379	2.47121e-109	NA	NA	NA	NA
Microglia	UL_ExN	Glu-SLC1A3_GLS	GRM8	1.90846e-08	0	Glutamate-Glu-SLC1A3_GLS_GRM8	Glu-(SLC1A3+GLS) - GRM8	Glutamate	Non-protein Signaling	PMID: 24155668;PMID: 14612154	case	3.75106	86.3413	84.379	2.47121e-109	-0.492599	37.9209	29.6857	7.01096e-62
DL_ExN	DL_ExN	Glu-SLC1A1_GLS2	GRM8	1.77196e-08	0	Glutamate-Glu-SLC1A1_GLS2_GRM8	Glu-(SLC1A1+GLS2) - GRM8	Glutamate	Non-protein Signaling	PMID: 24155668;PMID: 14612154	case	0.053625	43.9914	40.4664	3.93793e-49	-3.20398	53.7736	65.4162	0
IN_MGE	DL_ExN	Glu-SLC1A1_GLS2	GRM8	1.25297e-08	0	Glutamate-Glu-SLC1A1_GLS2_GRM8	Glu-(SLC1A1+GLS2) - GRM8	Glutamate	Non-protein Signaling	PMID: 24155668;PMID: 14612154	case	0.311372	37.5388	24.7734	2.10007e-47	-3.20398	53.7736	65.4162	0
DL_ExN	IN_CGE	Glu-SLC1A1_GLS2	GRM8	7.08786e-09	0	Glutamate-Glu-SLC1A1_GLS2_GRM8	Glu-(SLC1A1+GLS2) - GRM8	Glutamate	Non-protein Signaling	PMID: 24155668;PMID: 14612154	case	0.053625	43.9914	40.4664	3.93793e-49	0.196744	42.8616	33.9402	5.39105e-36
IN_MGE	IN_CGE	Glu-SLC1A1_GLS2	GRM8	5.01187e-09	0	Glutamate-Glu-SLC1A1_GLS2_GRM8	Glu-(SLC1A1+GLS2) - GRM8	Glutamate	Non-protein Signaling	PMID: 24155668;PMID: 14612154	case	0.311372	37.5388	24.7734	2.10007e-47	0.196744	42.8616	33.9402	5.39105e-36
DL_ExN	IN_MGE	Glu-SLC1A1_GLS2	GRM8	7.08786e-09	0	Glutamate-Glu-SLC1A1_GLS2_GRM8	Glu-(SLC1A1+GLS2) - GRM8	Glutamate	Non-protein Signaling	PMID: 24155668;PMID: 14612154	case	0.053625	43.9914	40.4664	3.93793e-49	NA	NA	NA	NA
IN_MGE	IN_MGE	Glu-SLC1A1_GLS2	GRM8	5.01187e-09	0	Glutamate-Glu-SLC1A1_GLS2_GRM8	Glu-(SLC1A1+GLS2) - GRM8	Glutamate	Non-protein Signaling	PMID: 24155668;PMID: 14612154	case	0.311372	37.5388	24.7734	2.10007e-47	NA	NA	NA	NA
DL_ExN	UL_ExN	Glu-SLC1A1_GLS2	GRM8	3.54393e-09	0	Glutamate-Glu-SLC1A1_GLS2_GRM8	Glu-(SLC1A1+GLS2) - GRM8	Glutamate	Non-protein Signaling	PMID: 24155668;PMID: 14612154	case	0.053625	43.9914	40.4664	3.93793e-49	-0.492599	37.9209	29.6857	7.01096e-62
IN_MGE	UL_ExN	Glu-SLC1A1_GLS2	GRM8	2.50594e-09	0	Glutamate-Glu-SLC1A1_GLS2_GRM8	Glu-(SLC1A1+GLS2) - GRM8	Glutamate	Non-protein Signaling	PMID: 24155668;PMID: 14612154	case	0.311372	37.5388	24.7734	2.10007e-47	-0.492599	37.9209	29.6857	7.01096e-62
IN_MGE	DL_ExN	Glu-SLC1A2_GLS2	GRM8	8.85982e-09	0	Glutamate-Glu-SLC1A2_GLS2_GRM8	Glu-(SLC1A2+GLS2) - GRM8	Glutamate	Non-protein Signaling	PMID: 24155668;PMID: 14612154	case	0.282923	25.6926	6.07068	0	-3.20398	53.7736	65.4162	0
IN_MGE	IN_CGE	Glu-SLC1A2_GLS2	GRM8	3.54393e-09	0	Glutamate-Glu-SLC1A2_GLS2_GRM8	Glu-(SLC1A2+GLS2) - GRM8	Glutamate	Non-protein Signaling	PMID: 24155668;PMID: 14612154	case	0.282923	25.6926	6.07068	0	0.196744	42.8616	33.9402	5.39105e-36
IN_MGE	IN_MGE	Glu-SLC1A2_GLS2	GRM8	3.54393e-09	0	Glutamate-Glu-SLC1A2_GLS2_GRM8	Glu-(SLC1A2+GLS2) - GRM8	Glutamate	Non-protein Signaling	PMID: 24155668;PMID: 14612154	case	0.282923	25.6926	6.07068	0	NA	NA	NA	NA
IN_MGE	UL_ExN	Glu-SLC1A2_GLS2	GRM8	1.77196e-09	0	Glutamate-Glu-SLC1A2_GLS2_GRM8	Glu-(SLC1A2+GLS2) - GRM8	Glutamate	Non-protein Signaling	PMID: 24155668;PMID: 14612154	case	0.282923	25.6926	6.07068	0	-0.492599	37.9209	29.6857	7.01096e-62
DL_ExN	DL_ExN	Glu-SLC1A6_GLS2	GRM8	8.85982e-09	0	Glutamate-Glu-SLC1A6_GLS2_GRM8	Glu-(SLC1A6+GLS2) - GRM8	Glutamate	Non-protein Signaling	PMID: 24155668;PMID: 14612154	case	0.149103	29.2869	21.0308	5.52971e-18	-3.20398	53.7736	65.4162	0
DL_ExN	IN_CGE	Glu-SLC1A6_GLS2	GRM8	3.54393e-09	0	Glutamate-Glu-SLC1A6_GLS2_GRM8	Glu-(SLC1A6+GLS2) - GRM8	Glutamate	Non-protein Signaling	PMID: 24155668;PMID: 14612154	case	0.149103	29.2869	21.0308	5.52971e-18	0.196744	42.8616	33.9402	5.39105e-36
DL_ExN	IN_MGE	Glu-SLC1A6_GLS2	GRM8	3.54393e-09	0	Glutamate-Glu-SLC1A6_GLS2_GRM8	Glu-(SLC1A6+GLS2) - GRM8	Glutamate	Non-protein Signaling	PMID: 24155668;PMID: 14612154	case	0.149103	29.2869	21.0308	5.52971e-18	NA	NA	NA	NA
DL_ExN	UL_ExN	Glu-SLC1A6_GLS2	GRM8	1.77196e-09	0	Glutamate-Glu-SLC1A6_GLS2_GRM8	Glu-(SLC1A6+GLS2) - GRM8	Glutamate	Non-protein Signaling	PMID: 24155668;PMID: 14612154	case	0.149103	29.2869	21.0308	5.52971e-18	-0.492599	37.9209	29.6857	7.01096e-62
Oligo/OPC	IN_CGE	Glu-SLC1A1_GLS	GRIK1_GRIK4	2.45531e-08	0	Glutamate-Glu-SLC1A1_GLS_GRIK1_GRIK4	Glu-(SLC1A1+GLS) - (GRIK1+GRIK4)	Glutamate	Non-protein Signaling	PMID: 24155668;PMID: 31776169;PMID: 32594024	case	0.220106	25.1232	17.8343	3.3417e-106	-0.221727	68.5046	65.4274	2.76286e-42
Oligo/OPC	IN_MGE	Glu-SLC1A1_GLS	GRIK1_GRIK4	1.85845e-08	0	Glutamate-Glu-SLC1A1_GLS_GRIK1_GRIK4	Glu-(SLC1A1+GLS) - (GRIK1+GRIK4)	Glutamate	Non-protein Signaling	PMID: 24155668;PMID: 31776169;PMID: 32594024	case	0.220106	25.1232	17.8343	3.3417e-106	-2.61736	59.7604	50.5085	7.5626e-15
Oligo/OPC	DL_ExN	Glu-SLC1A1_GLS	GRIK2_GRIK4	3.27694e-08	0	Glutamate-Glu-SLC1A1_GLS_GRIK2_GRIK4	Glu-(SLC1A1+GLS) - (GRIK2+GRIK4)	Glutamate	Non-protein Signaling	PMID: 24155668;PMID: 31776169;PMID: 32594024	case	0.220106	25.1232	17.8343	3.3417e-106	-4.0503	80.8567	81.2814	6.74082e-38
Oligo/OPC	IN_CGE	Glu-SLC1A1_GLS	GRIK2_GRIK4	4.75468e-08	0	Glutamate-Glu-SLC1A1_GLS_GRIK2_GRIK4	Glu-(SLC1A1+GLS) - (GRIK2+GRIK4)	Glutamate	Non-protein Signaling	PMID: 24155668;PMID: 31776169;PMID: 32594024	case	0.220106	25.1232	17.8343	3.3417e-106	-1.66938	77.9288	75.2134	8.72414e-42
Oligo/OPC	IN_MGE	Glu-SLC1A1_GLS	GRIK2_GRIK4	1.89194e-08	0	Glutamate-Glu-SLC1A1_GLS_GRIK2_GRIK4	Glu-(SLC1A1+GLS) - (GRIK2+GRIK4)	Glutamate	Non-protein Signaling	PMID: 24155668;PMID: 31776169;PMID: 32594024	case	0.220106	25.1232	17.8343	3.3417e-106	2.9114	61.2525	54.8577	7.24009e-09
Oligo/OPC	UL_ExN	Glu-SLC1A1_GLS	GRIK2_GRIK4	1.94109e-08	0	Glutamate-Glu-SLC1A1_GLS_GRIK2_GRIK4	Glu-(SLC1A1+GLS) - (GRIK2+GRIK4)	Glutamate	Non-protein Signaling	PMID: 24155668;PMID: 31776169;PMID: 32594024	case	0.220106	25.1232	17.8343	3.3417e-106	-4.83488	68.9063	74.6987	1.4631e-118
Oligo/OPC	DL_ExN	Glu-SLC1A1_GLS	GRIK3_GRIK4	1.18867e-08	0	Glutamate-Glu-SLC1A1_GLS_GRIK3_GRIK4	Glu-(SLC1A1+GLS) - (GRIK3+GRIK4)	Glutamate	Non-protein Signaling	PMID: 24155668;PMID: 31776169;PMID: 32594024	case	0.220106	25.1232	17.8343	3.3417e-106	0.905183	70.6054	64.9753	1.34816e-37
Oligo/OPC	IN_MGE	Glu-SLC1A1_GLS	GRIK3_GRIK4	7.72381e-09	0	Glutamate-Glu-SLC1A1_GLS_GRIK3_GRIK4	Glu-(SLC1A1+GLS) - (GRIK3+GRIK4)	Glutamate	Non-protein Signaling	PMID: 24155668;PMID: 31776169;PMID: 32594024	case	0.220106	25.1232	17.8343	3.3417e-106	1.22717	54.9524	48.3359	7.16116e-32
Oligo/OPC	IN_CGE	Glu-SLC1A1_GLS	GRIK1_GRIK5	2.00475e-08	0	Glutamate-Glu-SLC1A1_GLS_GRIK1_GRIK5	Glu-(SLC1A1+GLS) - (GRIK1+GRIK5)	Glutamate	Non-protein Signaling	PMID: 24155668;PMID: 31776169;PMID: 32594024	case	0.220106	25.1232	17.8343	3.3417e-106	-0.469772	67.2915	63.9459	2.76286e-42
Oligo/OPC	IN_MGE	Glu-SLC1A1_GLS	GRIK1_GRIK5	3.7169e-08	0	Glutamate-Glu-SLC1A1_GLS_GRIK1_GRIK5	Glu-(SLC1A1+GLS) - (GRIK1+GRIK5)	Glutamate	Non-protein Signaling	PMID: 24155668;PMID: 31776169;PMID: 32594024	case	0.220106	25.1232	17.8343	3.3417e-106	-2.69735	73.5854	69.5041	7.5626e-15
Oligo/OPC	DL_ExN	Glu-SLC1A1_GLS	GRIK2_GRIK5	2.44248e-08	0	Glutamate-Glu-SLC1A1_GLS_GRIK2_GRIK5	Glu-(SLC1A1+GLS) - (GRIK2+GRIK5)	Glutamate	Non-protein Signaling	PMID: 24155668;PMID: 31776169;PMID: 32594024	case	0.220106	25.1232	17.8343	3.3417e-106	-4.28107	77.686	80.603	3.91127e-38
Oligo/OPC	IN_CGE	Glu-SLC1A1_GLS	GRIK2_GRIK5	3.88218e-08	0	Glutamate-Glu-SLC1A1_GLS_GRIK2_GRIK5	Glu-(SLC1A1+GLS) - (GRIK2+GRIK5)	Glutamate	Non-protein Signaling	PMID: 24155668;PMID: 31776169;PMID: 32594024	case	0.220106	25.1232	17.8343	3.3417e-106	-1.91743	76.7156	73.7319	8.72414e-42
Oligo/OPC	IN_MGE	Glu-SLC1A1_GLS	GRIK2_GRIK5	3.78388e-08	0	Glutamate-Glu-SLC1A1_GLS_GRIK2_GRIK5	Glu-(SLC1A1+GLS) - (GRIK2+GRIK5)	Glutamate	Non-protein Signaling	PMID: 24155668;PMID: 31776169;PMID: 32594024	case	0.220106	25.1232	17.8343	3.3417e-106	2.83141	75.0775	73.8533	7.24009e-09
Oligo/OPC	DL_ExN	Glu-SLC1A1_GLS	GRIK3_GRIK5	8.85982e-09	0	Glutamate-Glu-SLC1A1_GLS_GRIK3_GRIK5	Glu-(SLC1A1+GLS) - (GRIK3+GRIK5)	Glutamate	Non-protein Signaling	PMID: 24155668;PMID: 31776169;PMID: 32594024	case	0.220106	25.1232	17.8343	3.3417e-106	0.443637	64.2642	63.6184	7.82253e-38
Oligo/OPC	IN_MGE	Glu-SLC1A1_GLS	GRIK3_GRIK5	1.54476e-08	0	Glutamate-Glu-SLC1A1_GLS_GRIK3_GRIK5	Glu-(SLC1A1+GLS) - (GRIK3+GRIK5)	Glutamate	Non-protein Signaling	PMID: 24155668;PMID: 31776169;PMID: 32594024	case	0.220106	25.1232	17.8343	3.3417e-106	1.14719	68.7774	67.3315	7.16116e-32
Oligo/OPC	DL_ExN	Glu-SLC1A1_GLS	GRIN1_GRIN2A	4.15184e-08	0	Glutamate-Glu-SLC1A1_GLS_GRIN1_GRIN2A	Glu-(SLC1A1+GLS) - (GRIN1+GRIN2A)	Glutamate	Non-protein Signaling	PMID: 24155668;PMID: 31776169;PMID: 32594024	case	0.220106	25.1232	17.8343	3.3417e-106	-5.63225	87.9732	97.1394	0
Oligo/OPC	IN_CGE	Glu-SLC1A1_GLS	GRIN1_GRIN2A	3.16979e-08	0	Glutamate-Glu-SLC1A1_GLS_GRIN1_GRIN2A	Glu-(SLC1A1+GLS) - (GRIN1+GRIN2A)	Glutamate	Non-protein Signaling	PMID: 24155668;PMID: 31776169;PMID: 32594024	case	0.220106	25.1232	17.8343	3.3417e-106	-1.93915	80.9382	86.4721	1.74173e-26
Oligo/OPC	IN_MGE	Glu-SLC1A1_GLS	GRIN1_GRIN2A	3.05375e-08	0	Glutamate-Glu-SLC1A1_GLS_GRIN1_GRIN2A	Glu-(SLC1A1+GLS) - (GRIN1+GRIN2A)	Glutamate	Non-protein Signaling	PMID: 24155668;PMID: 31776169;PMID: 32594024	case	0.220106	25.1232	17.8343	3.3417e-106	0.227163	83.3084	88.2109	0.0122976
Oligo/OPC	UL_ExN	Glu-SLC1A1_GLS	GRIN1_GRIN2A	2.05884e-08	0	Glutamate-Glu-SLC1A1_GLS_GRIN1_GRIN2A	Glu-(SLC1A1+GLS) - (GRIN1+GRIN2A)	Glutamate	Non-protein Signaling	PMID: 24155668;PMID: 31776169;PMID: 32594024	case	0.220106	25.1232	17.8343	3.3417e-106	-8.33028	74.2588	92.2287	0
Oligo/OPC	DL_ExN	Glu-SLC1A1_GLS	GRIN1_GRIN2B	3.64439e-08	0	Glutamate-Glu-SLC1A1_GLS_GRIN1_GRIN2B	Glu-(SLC1A1+GLS) - (GRIN1+GRIN2B)	Glutamate	Non-protein Signaling	PMID: 24155668;PMID: 31776169;PMID: 32594024	case	0.220106	25.1232	17.8343	3.3417e-106	-2.9607	87.4109	96.9592	9.78602e-276
Oligo/OPC	IN_CGE	Glu-SLC1A1_GLS	GRIN1_GRIN2B	3.08952e-08	0	Glutamate-Glu-SLC1A1_GLS_GRIN1_GRIN2B	Glu-(SLC1A1+GLS) - (GRIN1+GRIN2B)	Glutamate	Non-protein Signaling	PMID: 24155668;PMID: 31776169;PMID: 32594024	case	0.220106	25.1232	17.8343	3.3417e-106	-1.85252	85.8221	92.1835	3.61208e-82
Oligo/OPC	IN_MGE	Glu-SLC1A1_GLS	GRIN1_GRIN2B	3.48586e-08	0	Glutamate-Glu-SLC1A1_GLS_GRIN1_GRIN2B	Glu-(SLC1A1+GLS) - (GRIN1+GRIN2B)	Glutamate	Non-protein Signaling	PMID: 24155668;PMID: 31776169;PMID: 32594024	case	0.220106	25.1232	17.8343	3.3417e-106	-2.36707	86.0894	92.752	3.5294e-168
Oligo/OPC	UL_ExN	Glu-SLC1A1_GLS	GRIN1_GRIN2B	1.94109e-08	0	Glutamate-Glu-SLC1A1_GLS_GRIN1_GRIN2B	Glu-(SLC1A1+GLS) - (GRIN1+GRIN2B)	Glutamate	Non-protein Signaling	PMID: 24155668;PMID: 31776169;PMID: 32594024	case	0.220106	25.1232	17.8343	3.3417e-106	-6.72116	73.8037	92.2792	0
Oligo/OPC	IN_CGE	Glu-SLC1A1_GLS	GRIN1_GRIN2D	1.12069e-08	0	Glutamate-Glu-SLC1A1_GLS_GRIN1_GRIN2D	Glu-(SLC1A1+GLS) - (GRIN1+GRIN2D)	Glutamate	Non-protein Signaling	PMID: 24155668;PMID: 31776169;PMID: 32594024	case	0.220106	25.1232	17.8343	3.3417e-106	-0.142953	70.7331	69.793	9.00641e-172
Oligo/OPC	IN_MGE	Glu-SLC1A1_GLS	GRIN1_GRIN2D	1.06318e-08	0	Glutamate-Glu-SLC1A1_GLS_GRIN1_GRIN2D	Glu-(SLC1A1+GLS) - (GRIN1+GRIN2D)	Glutamate	Non-protein Signaling	PMID: 24155668;PMID: 31776169;PMID: 32594024	case	0.220106	25.1232	17.8343	3.3417e-106	-0.239228	65.7771	68.2674	3.55769e-45
Microglia	IN_CGE	Glu-SLC1A3_GLS	GRIK1_GRIK4	2.64444e-07	0	Glutamate-Glu-SLC1A3_GLS_GRIK1_GRIK4	Glu-(SLC1A3+GLS) - (GRIK1+GRIK4)	Glutamate	Non-protein Signaling	PMID: 24155668;PMID: 31776169;PMID: 32594024	case	3.75106	86.3413	84.379	2.47121e-109	-0.221727	68.5046	65.4274	2.76286e-42
Microglia	IN_MGE	Glu-SLC1A3_GLS	GRIK1_GRIK4	2.00161e-07	0	Glutamate-Glu-SLC1A3_GLS_GRIK1_GRIK4	Glu-(SLC1A3+GLS) - (GRIK1+GRIK4)	Glutamate	Non-protein Signaling	PMID: 24155668;PMID: 31776169;PMID: 32594024	case	3.75106	86.3413	84.379	2.47121e-109	-2.61736	59.7604	50.5085	7.5626e-15
Microglia	Oligo/OPC	Glu-SLC1A3_GLS	GRIK1_GRIK4	2.69897e-08	0	Glutamate-Glu-SLC1A3_GLS_GRIK1_GRIK4	Glu-(SLC1A3+GLS) - (GRIK1+GRIK4)	Glutamate	Non-protein Signaling	PMID: 24155668;PMID: 31776169;PMID: 32594024	case	3.75106	86.3413	84.379	2.47121e-109	0.170184	37.0445	30.3639	2.34285e-54
Microglia	UL_ExN	Glu-SLC1A3_GLS	GRIK1_GRIK4	6.03509e-08	0	Glutamate-Glu-SLC1A3_GLS_GRIK1_GRIK4	Glu-(SLC1A3+GLS) - (GRIK1+GRIK4)	Glutamate	Non-protein Signaling	PMID: 24155668;PMID: 31776169;PMID: 32594024	case	3.75106	86.3413	84.379	2.47121e-109	-0.0737514	52.5744	48.9574	1.4631e-118
Microglia	DL_ExN	Glu-SLC1A3_GLS	GRIK2_GRIK4	3.52937e-07	0	Glutamate-Glu-SLC1A3_GLS_GRIK2_GRIK4	Glu-(SLC1A3+GLS) - (GRIK2+GRIK4)	Glutamate	Non-protein Signaling	PMID: 24155668;PMID: 31776169;PMID: 32594024	case	3.75106	86.3413	84.379	2.47121e-109	-4.0503	80.8567	81.2814	6.74082e-38
Microglia	IN_CGE	Glu-SLC1A3_GLS	GRIK2_GRIK4	5.12094e-07	0	Glutamate-Glu-SLC1A3_GLS_GRIK2_GRIK4	Glu-(SLC1A3+GLS) - (GRIK2+GRIK4)	Glutamate	Non-protein Signaling	PMID: 24155668;PMID: 31776169;PMID: 32594024	case	3.75106	86.3413	84.379	2.47121e-109	-1.66938	77.9288	75.2134	8.72414e-42
Microglia	IN_MGE	Glu-SLC1A3_GLS	GRIK2_GRIK4	2.03768e-07	0	Glutamate-Glu-SLC1A3_GLS_GRIK2_GRIK4	Glu-(SLC1A3+GLS) - (GRIK2+GRIK4)	Glutamate	Non-protein Signaling	PMID: 24155668;PMID: 31776169;PMID: 32594024	case	3.75106	86.3413	84.379	2.47121e-109	2.9114	61.2525	54.8577	7.24009e-09
Microglia	Oligo/OPC	Glu-SLC1A3_GLS	GRIK2_GRIK4	5.04932e-08	0	Glutamate-Glu-SLC1A3_GLS_GRIK2_GRIK4	Glu-(SLC1A3+GLS) - (GRIK2+GRIK4)	Glutamate	Non-protein Signaling	PMID: 24155668;PMID: 31776169;PMID: 32594024	case	3.75106	86.3413	84.379	2.47121e-109	0.881566	48.8642	33.4511	9.38991e-80
Microglia	UL_ExN	Glu-SLC1A3_GLS	GRIK2_GRIK4	2.09062e-07	0	Glutamate-Glu-SLC1A3_GLS_GRIK2_GRIK4	Glu-(SLC1A3+GLS) - (GRIK2+GRIK4)	Glutamate	Non-protein Signaling	PMID: 24155668;PMID: 31776169;PMID: 32594024	case	3.75106	86.3413	84.379	2.47121e-109	-4.83488	68.9063	74.6987	1.4631e-118
Microglia	DL_ExN	Glu-SLC1A3_GLS	GRIK3_GRIK4	1.28024e-07	0	Glutamate-Glu-SLC1A3_GLS_GRIK3_GRIK4	Glu-(SLC1A3+GLS) - (GRIK3+GRIK4)	Glutamate	Non-protein Signaling	PMID: 24155668;PMID: 31776169;PMID: 32594024	case	3.75106	86.3413	84.379	2.47121e-109	0.905183	70.6054	64.9753	1.34816e-37
Microglia	IN_MGE	Glu-SLC1A3_GLS	GRIK3_GRIK4	8.3188e-08	0	Glutamate-Glu-SLC1A3_GLS_GRIK3_GRIK4	Glu-(SLC1A3+GLS) - (GRIK3+GRIK4)	Glutamate	Non-protein Signaling	PMID: 24155668;PMID: 31776169;PMID: 32594024	case	3.75106	86.3413	84.379	2.47121e-109	1.22717	54.9524	48.3359	7.16116e-32
Microglia	IN_CGE	Glu-SLC1A3_GLS	GRIK1_GRIK5	2.15918e-07	0	Glutamate-Glu-SLC1A3_GLS_GRIK1_GRIK5	Glu-(SLC1A3+GLS) - (GRIK1+GRIK5)	Glutamate	Non-protein Signaling	PMID: 24155668;PMID: 31776169;PMID: 32594024	case	3.75106	86.3413	84.379	2.47121e-109	-0.469772	67.2915	63.9459	2.76286e-42
Microglia	IN_MGE	Glu-SLC1A3_GLS	GRIK1_GRIK5	4.00323e-07	0	Glutamate-Glu-SLC1A3_GLS_GRIK1_GRIK5	Glu-(SLC1A3+GLS) - (GRIK1+GRIK5)	Glutamate	Non-protein Signaling	PMID: 24155668;PMID: 31776169;PMID: 32594024	case	3.75106	86.3413	84.379	2.47121e-109	-2.69735	73.5854	69.5041	7.5626e-15
Microglia	UL_ExN	Glu-SLC1A3_GLS	GRIK1_GRIK5	2.69897e-08	0	Glutamate-Glu-SLC1A3_GLS_GRIK1_GRIK5	Glu-(SLC1A3+GLS) - (GRIK1+GRIK5)	Glutamate	Non-protein Signaling	PMID: 24155668;PMID: 31776169;PMID: 32594024	case	3.75106	86.3413	84.379	2.47121e-109	0.00834695	46.9422	47.7241	2.36434e-290
Microglia	DL_ExN	Glu-SLC1A3_GLS	GRIK2_GRIK5	2.63063e-07	0	Glutamate-Glu-SLC1A3_GLS_GRIK2_GRIK5	Glu-(SLC1A3+GLS) - (GRIK2+GRIK5)	Glutamate	Non-protein Signaling	PMID: 24155668;PMID: 31776169;PMID: 32594024	case	3.75106	86.3413	84.379	2.47121e-109	-4.28107	77.686	80.603	3.91127e-38
Microglia	IN_CGE	Glu-SLC1A3_GLS	GRIK2_GRIK5	4.18123e-07	0	Glutamate-Glu-SLC1A3_GLS_GRIK2_GRIK5	Glu-(SLC1A3+GLS) - (GRIK2+GRIK5)	Glutamate	Non-protein Signaling	PMID: 24155668;PMID: 31776169;PMID: 32594024	case	3.75106	86.3413	84.379	2.47121e-109	-1.91743	76.7156	73.7319	8.72414e-42
Microglia	IN_MGE	Glu-SLC1A3_GLS	GRIK2_GRIK5	4.07536e-07	0	Glutamate-Glu-SLC1A3_GLS_GRIK2_GRIK5	Glu-(SLC1A3+GLS) - (GRIK2+GRIK5)	Glutamate	Non-protein Signaling	PMID: 24155668;PMID: 31776169;PMID: 32594024	case	3.75106	86.3413	84.379	2.47121e-109	2.83141	75.0775	73.8533	7.24009e-09
Microglia	UL_ExN	Glu-SLC1A3_GLS	GRIK2_GRIK5	9.34952e-08	0	Glutamate-Glu-SLC1A3_GLS_GRIK2_GRIK5	Glu-(SLC1A3+GLS) - (GRIK2+GRIK5)	Glutamate	Non-protein Signaling	PMID: 24155668;PMID: 31776169;PMID: 32594024	case	3.75106	86.3413	84.379	2.47121e-109	-4.75278	63.2741	73.4653	9.77817e-308
Microglia	DL_ExN	Glu-SLC1A3_GLS	GRIK3_GRIK5	9.54232e-08	0	Glutamate-Glu-SLC1A3_GLS_GRIK3_GRIK5	Glu-(SLC1A3+GLS) - (GRIK3+GRIK5)	Glutamate	Non-protein Signaling	PMID: 24155668;PMID: 31776169;PMID: 32594024	case	3.75106	86.3413	84.379	2.47121e-109	0.443637	64.2642	63.6184	7.82253e-38
Microglia	IN_MGE	Glu-SLC1A3_GLS	GRIK3_GRIK5	1.66376e-07	0	Glutamate-Glu-SLC1A3_GLS_GRIK3_GRIK5	Glu-(SLC1A3+GLS) - (GRIK3+GRIK5)	Glutamate	Non-protein Signaling	PMID: 24155668;PMID: 31776169;PMID: 32594024	case	3.75106	86.3413	84.379	2.47121e-109	1.14719	68.7774	67.3315	7.16116e-32
Microglia	DL_ExN	Glu-SLC1A3_GLS	GRIN1_GRIN2A	4.47167e-07	0	Glutamate-Glu-SLC1A3_GLS_GRIN1_GRIN2A	Glu-(SLC1A3+GLS) - (GRIN1+GRIN2A)	Glutamate	Non-protein Signaling	PMID: 24155668;PMID: 31776169;PMID: 32594024	case	3.75106	86.3413	84.379	2.47121e-109	-5.63225	87.9732	97.1394	0
Microglia	IN_CGE	Glu-SLC1A3_GLS	GRIN1_GRIN2A	3.41396e-07	0	Glutamate-Glu-SLC1A3_GLS_GRIN1_GRIN2A	Glu-(SLC1A3+GLS) - (GRIN1+GRIN2A)	Glutamate	Non-protein Signaling	PMID: 24155668;PMID: 31776169;PMID: 32594024	case	3.75106	86.3413	84.379	2.47121e-109	-1.93915	80.9382	86.4721	1.74173e-26
Microglia	IN_MGE	Glu-SLC1A3_GLS	GRIN1_GRIN2A	3.28899e-07	0	Glutamate-Glu-SLC1A3_GLS_GRIN1_GRIN2A	Glu-(SLC1A3+GLS) - (GRIN1+GRIN2A)	Glutamate	Non-protein Signaling	PMID: 24155668;PMID: 31776169;PMID: 32594024	case	3.75106	86.3413	84.379	2.47121e-109	0.227163	83.3084	88.2109	0.0122976
Microglia	UL_ExN	Glu-SLC1A3_GLS	GRIN1_GRIN2A	2.21743e-07	0	Glutamate-Glu-SLC1A3_GLS_GRIN1_GRIN2A	Glu-(SLC1A3+GLS) - (GRIN1+GRIN2A)	Glutamate	Non-protein Signaling	PMID: 24155668;PMID: 31776169;PMID: 32594024	case	3.75106	86.3413	84.379	2.47121e-109	-8.33028	74.2588	92.2287	0
Microglia	DL_ExN	Glu-SLC1A3_GLS	GRIN1_GRIN2B	3.92513e-07	0	Glutamate-Glu-SLC1A3_GLS_GRIN1_GRIN2B	Glu-(SLC1A3+GLS) - (GRIN1+GRIN2B)	Glutamate	Non-protein Signaling	PMID: 24155668;PMID: 31776169;PMID: 32594024	case	3.75106	86.3413	84.379	2.47121e-109	-2.9607	87.4109	96.9592	9.78602e-276
Microglia	IN_CGE	Glu-SLC1A3_GLS	GRIN1_GRIN2B	3.32752e-07	0	Glutamate-Glu-SLC1A3_GLS_GRIN1_GRIN2B	Glu-(SLC1A3+GLS) - (GRIN1+GRIN2B)	Glutamate	Non-protein Signaling	PMID: 24155668;PMID: 31776169;PMID: 32594024	case	3.75106	86.3413	84.379	2.47121e-109	-1.85252	85.8221	92.1835	3.61208e-82
Microglia	IN_MGE	Glu-SLC1A3_GLS	GRIN1_GRIN2B	3.75439e-07	0	Glutamate-Glu-SLC1A3_GLS_GRIN1_GRIN2B	Glu-(SLC1A3+GLS) - (GRIN1+GRIN2B)	Glutamate	Non-protein Signaling	PMID: 24155668;PMID: 31776169;PMID: 32594024	case	3.75106	86.3413	84.379	2.47121e-109	-2.36707	86.0894	92.752	3.5294e-168
Microglia	UL_ExN	Glu-SLC1A3_GLS	GRIN1_GRIN2B	2.09062e-07	0	Glutamate-Glu-SLC1A3_GLS_GRIN1_GRIN2B	Glu-(SLC1A3+GLS) - (GRIN1+GRIN2B)	Glutamate	Non-protein Signaling	PMID: 24155668;PMID: 31776169;PMID: 32594024	case	3.75106	86.3413	84.379	2.47121e-109	-6.72116	73.8037	92.2792	0
Microglia	IN_CGE	Glu-SLC1A3_GLS	GRIN1_GRIN2D	1.20702e-07	0	Glutamate-Glu-SLC1A3_GLS_GRIN1_GRIN2D	Glu-(SLC1A3+GLS) - (GRIN1+GRIN2D)	Glutamate	Non-protein Signaling	PMID: 24155668;PMID: 31776169;PMID: 32594024	case	3.75106	86.3413	84.379	2.47121e-109	-0.142953	70.7331	69.793	9.00641e-172
Microglia	IN_MGE	Glu-SLC1A3_GLS	GRIN1_GRIN2D	1.14508e-07	0	Glutamate-Glu-SLC1A3_GLS_GRIN1_GRIN2D	Glu-(SLC1A3+GLS) - (GRIN1+GRIN2D)	Glutamate	Non-protein Signaling	PMID: 24155668;PMID: 31776169;PMID: 32594024	case	3.75106	86.3413	84.379	2.47121e-109	-0.239228	65.7771	68.2674	3.55769e-45
DL_ExN	IN_CGE	Glu-SLC1A1_GLS2	GRIK1_GRIK4	4.91061e-08	0	Glutamate-Glu-SLC1A1_GLS2_GRIK1_GRIK4	Glu-(SLC1A1+GLS2) - (GRIK1+GRIK4)	Glutamate	Non-protein Signaling	PMID: 24155668;PMID: 31776169;PMID: 32594024	case	0.053625	43.9914	40.4664	3.93793e-49	-0.221727	68.5046	65.4274	2.76286e-42
IN_MGE	IN_CGE	Glu-SLC1A1_GLS2	GRIK1_GRIK4	3.47233e-08	0	Glutamate-Glu-SLC1A1_GLS2_GRIK1_GRIK4	Glu-(SLC1A1+GLS2) - (GRIK1+GRIK4)	Glutamate	Non-protein Signaling	PMID: 24155668;PMID: 31776169;PMID: 32594024	case	0.311372	37.5388	24.7734	2.10007e-47	-0.221727	68.5046	65.4274	2.76286e-42
DL_ExN	IN_MGE	Glu-SLC1A1_GLS2	GRIK1_GRIK4	3.7169e-08	0	Glutamate-Glu-SLC1A1_GLS2_GRIK1_GRIK4	Glu-(SLC1A1+GLS2) - (GRIK1+GRIK4)	Glutamate	Non-protein Signaling	PMID: 24155668;PMID: 31776169;PMID: 32594024	case	0.053625	43.9914	40.4664	3.93793e-49	-2.61736	59.7604	50.5085	7.5626e-15
IN_MGE	IN_MGE	Glu-SLC1A1_GLS2	GRIK1_GRIK4	2.62825e-08	0	Glutamate-Glu-SLC1A1_GLS2_GRIK1_GRIK4	Glu-(SLC1A1+GLS2) - (GRIK1+GRIK4)	Glutamate	Non-protein Signaling	PMID: 24155668;PMID: 31776169;PMID: 32594024	case	0.311372	37.5388	24.7734	2.10007e-47	-2.61736	59.7604	50.5085	7.5626e-15
DL_ExN	Oligo/OPC	Glu-SLC1A1_GLS2	GRIK1_GRIK4	5.01187e-09	0	Glutamate-Glu-SLC1A1_GLS2_GRIK1_GRIK4	Glu-(SLC1A1+GLS2) - (GRIK1+GRIK4)	Glutamate	Non-protein Signaling	PMID: 24155668;PMID: 31776169;PMID: 32594024	case	0.053625	43.9914	40.4664	3.93793e-49	0.170184	37.0445	30.3639	2.34285e-54
IN_MGE	Oligo/OPC	Glu-SLC1A1_GLS2	GRIK1_GRIK4	3.54393e-09	0	Glutamate-Glu-SLC1A1_GLS2_GRIK1_GRIK4	Glu-(SLC1A1+GLS2) - (GRIK1+GRIK4)	Glutamate	Non-protein Signaling	PMID: 24155668;PMID: 31776169;PMID: 32594024	case	0.311372	37.5388	24.7734	2.10007e-47	0.170184	37.0445	30.3639	2.34285e-54
DL_ExN	UL_ExN	Glu-SLC1A1_GLS2	GRIK1_GRIK4	1.12069e-08	0	Glutamate-Glu-SLC1A1_GLS2_GRIK1_GRIK4	Glu-(SLC1A1+GLS2) - (GRIK1+GRIK4)	Glutamate	Non-protein Signaling	PMID: 24155668;PMID: 31776169;PMID: 32594024	case	0.053625	43.9914	40.4664	3.93793e-49	-0.0737514	52.5744	48.9574	1.4631e-118
IN_MGE	UL_ExN	Glu-SLC1A1_GLS2	GRIK1_GRIK4	7.92446e-09	0	Glutamate-Glu-SLC1A1_GLS2_GRIK1_GRIK4	Glu-(SLC1A1+GLS2) - (GRIK1+GRIK4)	Glutamate	Non-protein Signaling	PMID: 24155668;PMID: 31776169;PMID: 32594024	case	0.311372	37.5388	24.7734	2.10007e-47	-0.0737514	52.5744	48.9574	1.4631e-118
DL_ExN	DL_ExN	Glu-SLC1A1_GLS2	GRIK2_GRIK4	6.55387e-08	0	Glutamate-Glu-SLC1A1_GLS2_GRIK2_GRIK4	Glu-(SLC1A1+GLS2) - (GRIK2+GRIK4)	Glutamate	Non-protein Signaling	PMID: 24155668;PMID: 31776169;PMID: 32594024	case	0.053625	43.9914	40.4664	3.93793e-49	-4.0503	80.8567	81.2814	6.74082e-38
IN_MGE	DL_ExN	Glu-SLC1A1_GLS2	GRIK2_GRIK4	4.63429e-08	0	Glutamate-Glu-SLC1A1_GLS2_GRIK2_GRIK4	Glu-(SLC1A1+GLS2) - (GRIK2+GRIK4)	Glutamate	Non-protein Signaling	PMID: 24155668;PMID: 31776169;PMID: 32594024	case	0.311372	37.5388	24.7734	2.10007e-47	-4.0503	80.8567	81.2814	6.74082e-38
DL_ExN	IN_CGE	Glu-SLC1A1_GLS2	GRIK2_GRIK4	9.50935e-08	0	Glutamate-Glu-SLC1A1_GLS2_GRIK2_GRIK4	Glu-(SLC1A1+GLS2) - (GRIK2+GRIK4)	Glutamate	Non-protein Signaling	PMID: 24155668;PMID: 31776169;PMID: 32594024	case	0.053625	43.9914	40.4664	3.93793e-49	-1.66938	77.9288	75.2134	8.72414e-42
IN_MGE	IN_CGE	Glu-SLC1A1_GLS2	GRIK2_GRIK4	6.72413e-08	0	Glutamate-Glu-SLC1A1_GLS2_GRIK2_GRIK4	Glu-(SLC1A1+GLS2) - (GRIK2+GRIK4)	Glutamate	Non-protein Signaling	PMID: 24155668;PMID: 31776169;PMID: 32594024	case	0.311372	37.5388	24.7734	2.10007e-47	-1.66938	77.9288	75.2134	8.72414e-42
DL_ExN	IN_MGE	Glu-SLC1A1_GLS2	GRIK2_GRIK4	3.78388e-08	0	Glutamate-Glu-SLC1A1_GLS2_GRIK2_GRIK4	Glu-(SLC1A1+GLS2) - (GRIK2+GRIK4)	Glutamate	Non-protein Signaling	PMID: 24155668;PMID: 31776169;PMID: 32594024	case	0.053625	43.9914	40.4664	3.93793e-49	2.9114	61.2525	54.8577	7.24009e-09
IN_MGE	IN_MGE	Glu-SLC1A1_GLS2	GRIK2_GRIK4	2.67561e-08	0	Glutamate-Glu-SLC1A1_GLS2_GRIK2_GRIK4	Glu-(SLC1A1+GLS2) - (GRIK2+GRIK4)	Glutamate	Non-protein Signaling	PMID: 24155668;PMID: 31776169;PMID: 32594024	case	0.311372	37.5388	24.7734	2.10007e-47	2.9114	61.2525	54.8577	7.24009e-09
DL_ExN	Oligo/OPC	Glu-SLC1A1_GLS2	GRIK2_GRIK4	9.37635e-09	0	Glutamate-Glu-SLC1A1_GLS2_GRIK2_GRIK4	Glu-(SLC1A1+GLS2) - (GRIK2+GRIK4)	Glutamate	Non-protein Signaling	PMID: 24155668;PMID: 31776169;PMID: 32594024	case	0.053625	43.9914	40.4664	3.93793e-49	0.881566	48.8642	33.4511	9.38991e-80
IN_MGE	Oligo/OPC	Glu-SLC1A1_GLS2	GRIK2_GRIK4	6.63008e-09	0	Glutamate-Glu-SLC1A1_GLS2_GRIK2_GRIK4	Glu-(SLC1A1+GLS2) - (GRIK2+GRIK4)	Glutamate	Non-protein Signaling	PMID: 24155668;PMID: 31776169;PMID: 32594024	case	0.311372	37.5388	24.7734	2.10007e-47	0.881566	48.8642	33.4511	9.38991e-80
DL_ExN	UL_ExN	Glu-SLC1A1_GLS2	GRIK2_GRIK4	3.88218e-08	0	Glutamate-Glu-SLC1A1_GLS2_GRIK2_GRIK4	Glu-(SLC1A1+GLS2) - (GRIK2+GRIK4)	Glutamate	Non-protein Signaling	PMID: 24155668;PMID: 31776169;PMID: 32594024	case	0.053625	43.9914	40.4664	3.93793e-49	-4.83488	68.9063	74.6987	1.4631e-118
IN_MGE	UL_ExN	Glu-SLC1A1_GLS2	GRIK2_GRIK4	2.74511e-08	0	Glutamate-Glu-SLC1A1_GLS2_GRIK2_GRIK4	Glu-(SLC1A1+GLS2) - (GRIK2+GRIK4)	Glutamate	Non-protein Signaling	PMID: 24155668;PMID: 31776169;PMID: 32594024	case	0.311372	37.5388	24.7734	2.10007e-47	-4.83488	68.9063	74.6987	1.4631e-118
DL_ExN	DL_ExN	Glu-SLC1A1_GLS2	GRIK3_GRIK4	2.37734e-08	0	Glutamate-Glu-SLC1A1_GLS2_GRIK3_GRIK4	Glu-(SLC1A1+GLS2) - (GRIK3+GRIK4)	Glutamate	Non-protein Signaling	PMID: 24155668;PMID: 31776169;PMID: 32594024	case	0.053625	43.9914	40.4664	3.93793e-49	0.905183	70.6054	64.9753	1.34816e-37
IN_MGE	DL_ExN	Glu-SLC1A1_GLS2	GRIK3_GRIK4	1.68103e-08	0	Glutamate-Glu-SLC1A1_GLS2_GRIK3_GRIK4	Glu-(SLC1A1+GLS2) - (GRIK3+GRIK4)	Glutamate	Non-protein Signaling	PMID: 24155668;PMID: 31776169;PMID: 32594024	case	0.311372	37.5388	24.7734	2.10007e-47	0.905183	70.6054	64.9753	1.34816e-37
DL_ExN	IN_MGE	Glu-SLC1A1_GLS2	GRIK3_GRIK4	1.54476e-08	0	Glutamate-Glu-SLC1A1_GLS2_GRIK3_GRIK4	Glu-(SLC1A1+GLS2) - (GRIK3+GRIK4)	Glutamate	Non-protein Signaling	PMID: 24155668;PMID: 31776169;PMID: 32594024	case	0.053625	43.9914	40.4664	3.93793e-49	1.22717	54.9524	48.3359	7.16116e-32
IN_MGE	IN_MGE	Glu-SLC1A1_GLS2	GRIK3_GRIK4	1.09231e-08	0	Glutamate-Glu-SLC1A1_GLS2_GRIK3_GRIK4	Glu-(SLC1A1+GLS2) - (GRIK3+GRIK4)	Glutamate	Non-protein Signaling	PMID: 24155668;PMID: 31776169;PMID: 32594024	case	0.311372	37.5388	24.7734	2.10007e-47	1.22717	54.9524	48.3359	7.16116e-32
DL_ExN	IN_CGE	Glu-SLC1A1_GLS2	GRIK1_GRIK5	4.0095e-08	0	Glutamate-Glu-SLC1A1_GLS2_GRIK1_GRIK5	Glu-(SLC1A1+GLS2) - (GRIK1+GRIK5)	Glutamate	Non-protein Signaling	PMID: 24155668;PMID: 31776169;PMID: 32594024	case	0.053625	43.9914	40.4664	3.93793e-49	-0.469772	67.2915	63.9459	2.76286e-42
IN_MGE	IN_CGE	Glu-SLC1A1_GLS2	GRIK1_GRIK5	2.83514e-08	0	Glutamate-Glu-SLC1A1_GLS2_GRIK1_GRIK5	Glu-(SLC1A1+GLS2) - (GRIK1+GRIK5)	Glutamate	Non-protein Signaling	PMID: 24155668;PMID: 31776169;PMID: 32594024	case	0.311372	37.5388	24.7734	2.10007e-47	-0.469772	67.2915	63.9459	2.76286e-42
DL_ExN	IN_MGE	Glu-SLC1A1_GLS2	GRIK1_GRIK5	7.4338e-08	0	Glutamate-Glu-SLC1A1_GLS2_GRIK1_GRIK5	Glu-(SLC1A1+GLS2) - (GRIK1+GRIK5)	Glutamate	Non-protein Signaling	PMID: 24155668;PMID: 31776169;PMID: 32594024	case	0.053625	43.9914	40.4664	3.93793e-49	-2.69735	73.5854	69.5041	7.5626e-15
IN_MGE	IN_MGE	Glu-SLC1A1_GLS2	GRIK1_GRIK5	5.25649e-08	0	Glutamate-Glu-SLC1A1_GLS2_GRIK1_GRIK5	Glu-(SLC1A1+GLS2) - (GRIK1+GRIK5)	Glutamate	Non-protein Signaling	PMID: 24155668;PMID: 31776169;PMID: 32594024	case	0.311372	37.5388	24.7734	2.10007e-47	-2.69735	73.5854	69.5041	7.5626e-15
DL_ExN	UL_ExN	Glu-SLC1A1_GLS2	GRIK1_GRIK5	5.01187e-09	0	Glutamate-Glu-SLC1A1_GLS2_GRIK1_GRIK5	Glu-(SLC1A1+GLS2) - (GRIK1+GRIK5)	Glutamate	Non-protein Signaling	PMID: 24155668;PMID: 31776169;PMID: 32594024	case	0.053625	43.9914	40.4664	3.93793e-49	0.00834695	46.9422	47.7241	2.36434e-290
IN_MGE	UL_ExN	Glu-SLC1A1_GLS2	GRIK1_GRIK5	3.54393e-09	0	Glutamate-Glu-SLC1A1_GLS2_GRIK1_GRIK5	Glu-(SLC1A1+GLS2) - (GRIK1+GRIK5)	Glutamate	Non-protein Signaling	PMID: 24155668;PMID: 31776169;PMID: 32594024	case	0.311372	37.5388	24.7734	2.10007e-47	0.00834695	46.9422	47.7241	2.36434e-290
DL_ExN	DL_ExN	Glu-SLC1A1_GLS2	GRIK2_GRIK5	4.88497e-08	0	Glutamate-Glu-SLC1A1_GLS2_GRIK2_GRIK5	Glu-(SLC1A1+GLS2) - (GRIK2+GRIK5)	Glutamate	Non-protein Signaling	PMID: 24155668;PMID: 31776169;PMID: 32594024	case	0.053625	43.9914	40.4664	3.93793e-49	-4.28107	77.686	80.603	3.91127e-38
IN_MGE	DL_ExN	Glu-SLC1A1_GLS2	GRIK2_GRIK5	3.45419e-08	0	Glutamate-Glu-SLC1A1_GLS2_GRIK2_GRIK5	Glu-(SLC1A1+GLS2) - (GRIK2+GRIK5)	Glutamate	Non-protein Signaling	PMID: 24155668;PMID: 31776169;PMID: 32594024	case	0.311372	37.5388	24.7734	2.10007e-47	-4.28107	77.686	80.603	3.91127e-38
DL_ExN	IN_CGE	Glu-SLC1A1_GLS2	GRIK2_GRIK5	7.76436e-08	0	Glutamate-Glu-SLC1A1_GLS2_GRIK2_GRIK5	Glu-(SLC1A1+GLS2) - (GRIK2+GRIK5)	Glutamate	Non-protein Signaling	PMID: 24155668;PMID: 31776169;PMID: 32594024	case	0.053625	43.9914	40.4664	3.93793e-49	-1.91743	76.7156	73.7319	8.72414e-42
IN_MGE	IN_CGE	Glu-SLC1A1_GLS2	GRIK2_GRIK5	5.49023e-08	0	Glutamate-Glu-SLC1A1_GLS2_GRIK2_GRIK5	Glu-(SLC1A1+GLS2) - (GRIK2+GRIK5)	Glutamate	Non-protein Signaling	PMID: 24155668;PMID: 31776169;PMID: 32594024	case	0.311372	37.5388	24.7734	2.10007e-47	-1.91743	76.7156	73.7319	8.72414e-42
DL_ExN	IN_MGE	Glu-SLC1A1_GLS2	GRIK2_GRIK5	7.56776e-08	0	Glutamate-Glu-SLC1A1_GLS2_GRIK2_GRIK5	Glu-(SLC1A1+GLS2) - (GRIK2+GRIK5)	Glutamate	Non-protein Signaling	PMID: 24155668;PMID: 31776169;PMID: 32594024	case	0.053625	43.9914	40.4664	3.93793e-49	2.83141	75.0775	73.8533	7.24009e-09
IN_MGE	IN_MGE	Glu-SLC1A1_GLS2	GRIK2_GRIK5	5.35121e-08	0	Glutamate-Glu-SLC1A1_GLS2_GRIK2_GRIK5	Glu-(SLC1A1+GLS2) - (GRIK2+GRIK5)	Glutamate	Non-protein Signaling	PMID: 24155668;PMID: 31776169;PMID: 32594024	case	0.311372	37.5388	24.7734	2.10007e-47	2.83141	75.0775	73.8533	7.24009e-09
DL_ExN	UL_ExN	Glu-SLC1A1_GLS2	GRIK2_GRIK5	1.73616e-08	0	Glutamate-Glu-SLC1A1_GLS2_GRIK2_GRIK5	Glu-(SLC1A1+GLS2) - (GRIK2+GRIK5)	Glutamate	Non-protein Signaling	PMID: 24155668;PMID: 31776169;PMID: 32594024	case	0.053625	43.9914	40.4664	3.93793e-49	-4.75278	63.2741	73.4653	9.77817e-308
IN_MGE	UL_ExN	Glu-SLC1A1_GLS2	GRIK2_GRIK5	1.22765e-08	0	Glutamate-Glu-SLC1A1_GLS2_GRIK2_GRIK5	Glu-(SLC1A1+GLS2) - (GRIK2+GRIK5)	Glutamate	Non-protein Signaling	PMID: 24155668;PMID: 31776169;PMID: 32594024	case	0.311372	37.5388	24.7734	2.10007e-47	-4.75278	63.2741	73.4653	9.77817e-308
DL_ExN	DL_ExN	Glu-SLC1A1_GLS2	GRIK3_GRIK5	1.77196e-08	0	Glutamate-Glu-SLC1A1_GLS2_GRIK3_GRIK5	Glu-(SLC1A1+GLS2) - (GRIK3+GRIK5)	Glutamate	Non-protein Signaling	PMID: 24155668;PMID: 31776169;PMID: 32594024	case	0.053625	43.9914	40.4664	3.93793e-49	0.443637	64.2642	63.6184	7.82253e-38
IN_MGE	DL_ExN	Glu-SLC1A1_GLS2	GRIK3_GRIK5	1.25297e-08	0	Glutamate-Glu-SLC1A1_GLS2_GRIK3_GRIK5	Glu-(SLC1A1+GLS2) - (GRIK3+GRIK5)	Glutamate	Non-protein Signaling	PMID: 24155668;PMID: 31776169;PMID: 32594024	case	0.311372	37.5388	24.7734	2.10007e-47	0.443637	64.2642	63.6184	7.82253e-38
DL_ExN	IN_MGE	Glu-SLC1A1_GLS2	GRIK3_GRIK5	3.08952e-08	0	Glutamate-Glu-SLC1A1_GLS2_GRIK3_GRIK5	Glu-(SLC1A1+GLS2) - (GRIK3+GRIK5)	Glutamate	Non-protein Signaling	PMID: 24155668;PMID: 31776169;PMID: 32594024	case	0.053625	43.9914	40.4664	3.93793e-49	1.14719	68.7774	67.3315	7.16116e-32
IN_MGE	IN_MGE	Glu-SLC1A1_GLS2	GRIK3_GRIK5	2.18462e-08	0	Glutamate-Glu-SLC1A1_GLS2_GRIK3_GRIK5	Glu-(SLC1A1+GLS2) - (GRIK3+GRIK5)	Glutamate	Non-protein Signaling	PMID: 24155668;PMID: 31776169;PMID: 32594024	case	0.311372	37.5388	24.7734	2.10007e-47	1.14719	68.7774	67.3315	7.16116e-32
DL_ExN	DL_ExN	Glu-SLC1A1_GLS2	GRIN1_GRIN2A	8.30369e-08	0	Glutamate-Glu-SLC1A1_GLS2_GRIN1_GRIN2A	Glu-(SLC1A1+GLS2) - (GRIN1+GRIN2A)	Glutamate	Non-protein Signaling	PMID: 24155668;PMID: 31776169;PMID: 32594024	case	0.053625	43.9914	40.4664	3.93793e-49	-5.63225	87.9732	97.1394	0
IN_MGE	DL_ExN	Glu-SLC1A1_GLS2	GRIN1_GRIN2A	5.87159e-08	0	Glutamate-Glu-SLC1A1_GLS2_GRIN1_GRIN2A	Glu-(SLC1A1+GLS2) - (GRIN1+GRIN2A)	Glutamate	Non-protein Signaling	PMID: 24155668;PMID: 31776169;PMID: 32594024	case	0.311372	37.5388	24.7734	2.10007e-47	-5.63225	87.9732	97.1394	0
DL_ExN	IN_CGE	Glu-SLC1A1_GLS2	GRIN1_GRIN2A	6.33957e-08	0	Glutamate-Glu-SLC1A1_GLS2_GRIN1_GRIN2A	Glu-(SLC1A1+GLS2) - (GRIN1+GRIN2A)	Glutamate	Non-protein Signaling	PMID: 24155668;PMID: 31776169;PMID: 32594024	case	0.053625	43.9914	40.4664	3.93793e-49	-1.93915	80.9382	86.4721	1.74173e-26
IN_MGE	IN_CGE	Glu-SLC1A1_GLS2	GRIN1_GRIN2A	4.48275e-08	0	Glutamate-Glu-SLC1A1_GLS2_GRIN1_GRIN2A	Glu-(SLC1A1+GLS2) - (GRIN1+GRIN2A)	Glutamate	Non-protein Signaling	PMID: 24155668;PMID: 31776169;PMID: 32594024	case	0.311372	37.5388	24.7734	2.10007e-47	-1.93915	80.9382	86.4721	1.74173e-26
DL_ExN	IN_MGE	Glu-SLC1A1_GLS2	GRIN1_GRIN2A	6.10749e-08	0	Glutamate-Glu-SLC1A1_GLS2_GRIN1_GRIN2A	Glu-(SLC1A1+GLS2) - (GRIN1+GRIN2A)	Glutamate	Non-protein Signaling	PMID: 24155668;PMID: 31776169;PMID: 32594024	case	0.053625	43.9914	40.4664	3.93793e-49	0.227163	83.3084	88.2109	0.0122976
IN_MGE	IN_MGE	Glu-SLC1A1_GLS2	GRIN1_GRIN2A	4.31865e-08	0	Glutamate-Glu-SLC1A1_GLS2_GRIN1_GRIN2A	Glu-(SLC1A1+GLS2) - (GRIN1+GRIN2A)	Glutamate	Non-protein Signaling	PMID: 24155668;PMID: 31776169;PMID: 32594024	case	0.311372	37.5388	24.7734	2.10007e-47	0.227163	83.3084	88.2109	0.0122976
DL_ExN	UL_ExN	Glu-SLC1A1_GLS2	GRIN1_GRIN2A	4.11767e-08	0	Glutamate-Glu-SLC1A1_GLS2_GRIN1_GRIN2A	Glu-(SLC1A1+GLS2) - (GRIN1+GRIN2A)	Glutamate	Non-protein Signaling	PMID: 24155668;PMID: 31776169;PMID: 32594024	case	0.053625	43.9914	40.4664	3.93793e-49	-8.33028	74.2588	92.2287	0
IN_MGE	UL_ExN	Glu-SLC1A1_GLS2	GRIN1_GRIN2A	2.91163e-08	0	Glutamate-Glu-SLC1A1_GLS2_GRIN1_GRIN2A	Glu-(SLC1A1+GLS2) - (GRIN1+GRIN2A)	Glutamate	Non-protein Signaling	PMID: 24155668;PMID: 31776169;PMID: 32594024	case	0.311372	37.5388	24.7734	2.10007e-47	-8.33028	74.2588	92.2287	0
DL_ExN	DL_ExN	Glu-SLC1A1_GLS2	GRIN1_GRIN2B	7.28878e-08	0	Glutamate-Glu-SLC1A1_GLS2_GRIN1_GRIN2B	Glu-(SLC1A1+GLS2) - (GRIN1+GRIN2B)	Glutamate	Non-protein Signaling	PMID: 24155668;PMID: 31776169;PMID: 32594024	case	0.053625	43.9914	40.4664	3.93793e-49	-2.9607	87.4109	96.9592	9.78602e-276
IN_MGE	DL_ExN	Glu-SLC1A1_GLS2	GRIN1_GRIN2B	5.15395e-08	0	Glutamate-Glu-SLC1A1_GLS2_GRIN1_GRIN2B	Glu-(SLC1A1+GLS2) - (GRIN1+GRIN2B)	Glutamate	Non-protein Signaling	PMID: 24155668;PMID: 31776169;PMID: 32594024	case	0.311372	37.5388	24.7734	2.10007e-47	-2.9607	87.4109	96.9592	9.78602e-276
DL_ExN	IN_CGE	Glu-SLC1A1_GLS2	GRIN1_GRIN2B	6.17905e-08	0	Glutamate-Glu-SLC1A1_GLS2_GRIN1_GRIN2B	Glu-(SLC1A1+GLS2) - (GRIN1+GRIN2B)	Glutamate	Non-protein Signaling	PMID: 24155668;PMID: 31776169;PMID: 32594024	case	0.053625	43.9914	40.4664	3.93793e-49	-1.85252	85.8221	92.1835	3.61208e-82
IN_MGE	IN_CGE	Glu-SLC1A1_GLS2	GRIN1_GRIN2B	4.36925e-08	0	Glutamate-Glu-SLC1A1_GLS2_GRIN1_GRIN2B	Glu-(SLC1A1+GLS2) - (GRIN1+GRIN2B)	Glutamate	Non-protein Signaling	PMID: 24155668;PMID: 31776169;PMID: 32594024	case	0.311372	37.5388	24.7734	2.10007e-47	-1.85252	85.8221	92.1835	3.61208e-82
DL_ExN	IN_MGE	Glu-SLC1A1_GLS2	GRIN1_GRIN2B	6.97173e-08	0	Glutamate-Glu-SLC1A1_GLS2_GRIN1_GRIN2B	Glu-(SLC1A1+GLS2) - (GRIN1+GRIN2B)	Glutamate	Non-protein Signaling	PMID: 24155668;PMID: 31776169;PMID: 32594024	case	0.053625	43.9914	40.4664	3.93793e-49	-2.36707	86.0894	92.752	3.5294e-168
IN_MGE	IN_MGE	Glu-SLC1A1_GLS2	GRIN1_GRIN2B	4.92975e-08	0	Glutamate-Glu-SLC1A1_GLS2_GRIN1_GRIN2B	Glu-(SLC1A1+GLS2) - (GRIN1+GRIN2B)	Glutamate	Non-protein Signaling	PMID: 24155668;PMID: 31776169;PMID: 32594024	case	0.311372	37.5388	24.7734	2.10007e-47	-2.36707	86.0894	92.752	3.5294e-168
DL_ExN	UL_ExN	Glu-SLC1A1_GLS2	GRIN1_GRIN2B	3.88218e-08	0	Glutamate-Glu-SLC1A1_GLS2_GRIN1_GRIN2B	Glu-(SLC1A1+GLS2) - (GRIN1+GRIN2B)	Glutamate	Non-protein Signaling	PMID: 24155668;PMID: 31776169;PMID: 32594024	case	0.053625	43.9914	40.4664	3.93793e-49	-6.72116	73.8037	92.2792	0
IN_MGE	UL_ExN	Glu-SLC1A1_GLS2	GRIN1_GRIN2B	2.74511e-08	0	Glutamate-Glu-SLC1A1_GLS2_GRIN1_GRIN2B	Glu-(SLC1A1+GLS2) - (GRIN1+GRIN2B)	Glutamate	Non-protein Signaling	PMID: 24155668;PMID: 31776169;PMID: 32594024	case	0.311372	37.5388	24.7734	2.10007e-47	-6.72116	73.8037	92.2792	0
DL_ExN	IN_CGE	Glu-SLC1A1_GLS2	GRIN1_GRIN2D	2.24138e-08	0	Glutamate-Glu-SLC1A1_GLS2_GRIN1_GRIN2D	Glu-(SLC1A1+GLS2) - (GRIN1+GRIN2D)	Glutamate	Non-protein Signaling	PMID: 24155668;PMID: 31776169;PMID: 32594024	case	0.053625	43.9914	40.4664	3.93793e-49	-0.142953	70.7331	69.793	9.00641e-172
IN_MGE	IN_CGE	Glu-SLC1A1_GLS2	GRIN1_GRIN2D	1.58489e-08	0	Glutamate-Glu-SLC1A1_GLS2_GRIN1_GRIN2D	Glu-(SLC1A1+GLS2) - (GRIN1+GRIN2D)	Glutamate	Non-protein Signaling	PMID: 24155668;PMID: 31776169;PMID: 32594024	case	0.311372	37.5388	24.7734	2.10007e-47	-0.142953	70.7331	69.793	9.00641e-172
DL_ExN	IN_MGE	Glu-SLC1A1_GLS2	GRIN1_GRIN2D	2.12636e-08	0	Glutamate-Glu-SLC1A1_GLS2_GRIN1_GRIN2D	Glu-(SLC1A1+GLS2) - (GRIN1+GRIN2D)	Glutamate	Non-protein Signaling	PMID: 24155668;PMID: 31776169;PMID: 32594024	case	0.053625	43.9914	40.4664	3.93793e-49	-0.239228	65.7771	68.2674	3.55769e-45
IN_MGE	IN_MGE	Glu-SLC1A1_GLS2	GRIN1_GRIN2D	1.50356e-08	0	Glutamate-Glu-SLC1A1_GLS2_GRIN1_GRIN2D	Glu-(SLC1A1+GLS2) - (GRIN1+GRIN2D)	Glutamate	Non-protein Signaling	PMID: 24155668;PMID: 31776169;PMID: 32594024	case	0.311372	37.5388	24.7734	2.10007e-47	-0.239228	65.7771	68.2674	3.55769e-45
IN_MGE	IN_CGE	Glu-SLC1A2_GLS2	GRIK1_GRIK4	2.45531e-08	0	Glutamate-Glu-SLC1A2_GLS2_GRIK1_GRIK4	Glu-(SLC1A2+GLS2) - (GRIK1+GRIK4)	Glutamate	Non-protein Signaling	PMID: 24155668;PMID: 31776169;PMID: 32594024	case	0.282923	25.6926	6.07068	0	-0.221727	68.5046	65.4274	2.76286e-42
IN_MGE	IN_MGE	Glu-SLC1A2_GLS2	GRIK1_GRIK4	1.85845e-08	0	Glutamate-Glu-SLC1A2_GLS2_GRIK1_GRIK4	Glu-(SLC1A2+GLS2) - (GRIK1+GRIK4)	Glutamate	Non-protein Signaling	PMID: 24155668;PMID: 31776169;PMID: 32594024	case	0.282923	25.6926	6.07068	0	-2.61736	59.7604	50.5085	7.5626e-15
IN_MGE	Oligo/OPC	Glu-SLC1A2_GLS2	GRIK1_GRIK4	2.50594e-09	0	Glutamate-Glu-SLC1A2_GLS2_GRIK1_GRIK4	Glu-(SLC1A2+GLS2) - (GRIK1+GRIK4)	Glutamate	Non-protein Signaling	PMID: 24155668;PMID: 31776169;PMID: 32594024	case	0.282923	25.6926	6.07068	0	0.170184	37.0445	30.3639	2.34285e-54
IN_MGE	UL_ExN	Glu-SLC1A2_GLS2	GRIK1_GRIK4	5.60344e-09	0	Glutamate-Glu-SLC1A2_GLS2_GRIK1_GRIK4	Glu-(SLC1A2+GLS2) - (GRIK1+GRIK4)	Glutamate	Non-protein Signaling	PMID: 24155668;PMID: 31776169;PMID: 32594024	case	0.282923	25.6926	6.07068	0	-0.0737514	52.5744	48.9574	1.4631e-118
IN_MGE	DL_ExN	Glu-SLC1A2_GLS2	GRIK2_GRIK4	3.27694e-08	0	Glutamate-Glu-SLC1A2_GLS2_GRIK2_GRIK4	Glu-(SLC1A2+GLS2) - (GRIK2+GRIK4)	Glutamate	Non-protein Signaling	PMID: 24155668;PMID: 31776169;PMID: 32594024	case	0.282923	25.6926	6.07068	0	-4.0503	80.8567	81.2814	6.74082e-38
IN_MGE	IN_CGE	Glu-SLC1A2_GLS2	GRIK2_GRIK4	4.75468e-08	0	Glutamate-Glu-SLC1A2_GLS2_GRIK2_GRIK4	Glu-(SLC1A2+GLS2) - (GRIK2+GRIK4)	Glutamate	Non-protein Signaling	PMID: 24155668;PMID: 31776169;PMID: 32594024	case	0.282923	25.6926	6.07068	0	-1.66938	77.9288	75.2134	8.72414e-42
IN_MGE	IN_MGE	Glu-SLC1A2_GLS2	GRIK2_GRIK4	1.89194e-08	0	Glutamate-Glu-SLC1A2_GLS2_GRIK2_GRIK4	Glu-(SLC1A2+GLS2) - (GRIK2+GRIK4)	Glutamate	Non-protein Signaling	PMID: 24155668;PMID: 31776169;PMID: 32594024	case	0.282923	25.6926	6.07068	0	2.9114	61.2525	54.8577	7.24009e-09
IN_MGE	Oligo/OPC	Glu-SLC1A2_GLS2	GRIK2_GRIK4	4.68818e-09	0	Glutamate-Glu-SLC1A2_GLS2_GRIK2_GRIK4	Glu-(SLC1A2+GLS2) - (GRIK2+GRIK4)	Glutamate	Non-protein Signaling	PMID: 24155668;PMID: 31776169;PMID: 32594024	case	0.282923	25.6926	6.07068	0	0.881566	48.8642	33.4511	9.38991e-80
IN_MGE	UL_ExN	Glu-SLC1A2_GLS2	GRIK2_GRIK4	1.94109e-08	0	Glutamate-Glu-SLC1A2_GLS2_GRIK2_GRIK4	Glu-(SLC1A2+GLS2) - (GRIK2+GRIK4)	Glutamate	Non-protein Signaling	PMID: 24155668;PMID: 31776169;PMID: 32594024	case	0.282923	25.6926	6.07068	0	-4.83488	68.9063	74.6987	1.4631e-118
IN_MGE	DL_ExN	Glu-SLC1A2_GLS2	GRIK3_GRIK4	1.18867e-08	0	Glutamate-Glu-SLC1A2_GLS2_GRIK3_GRIK4	Glu-(SLC1A2+GLS2) - (GRIK3+GRIK4)	Glutamate	Non-protein Signaling	PMID: 24155668;PMID: 31776169;PMID: 32594024	case	0.282923	25.6926	6.07068	0	0.905183	70.6054	64.9753	1.34816e-37
IN_MGE	IN_MGE	Glu-SLC1A2_GLS2	GRIK3_GRIK4	7.72381e-09	0	Glutamate-Glu-SLC1A2_GLS2_GRIK3_GRIK4	Glu-(SLC1A2+GLS2) - (GRIK3+GRIK4)	Glutamate	Non-protein Signaling	PMID: 24155668;PMID: 31776169;PMID: 32594024	case	0.282923	25.6926	6.07068	0	1.22717	54.9524	48.3359	7.16116e-32
IN_MGE	IN_CGE	Glu-SLC1A2_GLS2	GRIK1_GRIK5	2.00475e-08	0	Glutamate-Glu-SLC1A2_GLS2_GRIK1_GRIK5	Glu-(SLC1A2+GLS2) - (GRIK1+GRIK5)	Glutamate	Non-protein Signaling	PMID: 24155668;PMID: 31776169;PMID: 32594024	case	0.282923	25.6926	6.07068	0	-0.469772	67.2915	63.9459	2.76286e-42
IN_MGE	IN_MGE	Glu-SLC1A2_GLS2	GRIK1_GRIK5	3.7169e-08	0	Glutamate-Glu-SLC1A2_GLS2_GRIK1_GRIK5	Glu-(SLC1A2+GLS2) - (GRIK1+GRIK5)	Glutamate	Non-protein Signaling	PMID: 24155668;PMID: 31776169;PMID: 32594024	case	0.282923	25.6926	6.07068	0	-2.69735	73.5854	69.5041	7.5626e-15
IN_MGE	UL_ExN	Glu-SLC1A2_GLS2	GRIK1_GRIK5	2.50594e-09	0	Glutamate-Glu-SLC1A2_GLS2_GRIK1_GRIK5	Glu-(SLC1A2+GLS2) - (GRIK1+GRIK5)	Glutamate	Non-protein Signaling	PMID: 24155668;PMID: 31776169;PMID: 32594024	case	0.282923	25.6926	6.07068	0	0.00834695	46.9422	47.7241	2.36434e-290
IN_MGE	DL_ExN	Glu-SLC1A2_GLS2	GRIK2_GRIK5	2.44248e-08	0	Glutamate-Glu-SLC1A2_GLS2_GRIK2_GRIK5	Glu-(SLC1A2+GLS2) - (GRIK2+GRIK5)	Glutamate	Non-protein Signaling	PMID: 24155668;PMID: 31776169;PMID: 32594024	case	0.282923	25.6926	6.07068	0	-4.28107	77.686	80.603	3.91127e-38
IN_MGE	IN_CGE	Glu-SLC1A2_GLS2	GRIK2_GRIK5	3.88218e-08	0	Glutamate-Glu-SLC1A2_GLS2_GRIK2_GRIK5	Glu-(SLC1A2+GLS2) - (GRIK2+GRIK5)	Glutamate	Non-protein Signaling	PMID: 24155668;PMID: 31776169;PMID: 32594024	case	0.282923	25.6926	6.07068	0	-1.91743	76.7156	73.7319	8.72414e-42
IN_MGE	IN_MGE	Glu-SLC1A2_GLS2	GRIK2_GRIK5	3.78388e-08	0	Glutamate-Glu-SLC1A2_GLS2_GRIK2_GRIK5	Glu-(SLC1A2+GLS2) - (GRIK2+GRIK5)	Glutamate	Non-protein Signaling	PMID: 24155668;PMID: 31776169;PMID: 32594024	case	0.282923	25.6926	6.07068	0	2.83141	75.0775	73.8533	7.24009e-09
IN_MGE	UL_ExN	Glu-SLC1A2_GLS2	GRIK2_GRIK5	8.68081e-09	0	Glutamate-Glu-SLC1A2_GLS2_GRIK2_GRIK5	Glu-(SLC1A2+GLS2) - (GRIK2+GRIK5)	Glutamate	Non-protein Signaling	PMID: 24155668;PMID: 31776169;PMID: 32594024	case	0.282923	25.6926	6.07068	0	-4.75278	63.2741	73.4653	9.77817e-308
IN_MGE	DL_ExN	Glu-SLC1A2_GLS2	GRIK3_GRIK5	8.85982e-09	0	Glutamate-Glu-SLC1A2_GLS2_GRIK3_GRIK5	Glu-(SLC1A2+GLS2) - (GRIK3+GRIK5)	Glutamate	Non-protein Signaling	PMID: 24155668;PMID: 31776169;PMID: 32594024	case	0.282923	25.6926	6.07068	0	0.443637	64.2642	63.6184	7.82253e-38
IN_MGE	IN_MGE	Glu-SLC1A2_GLS2	GRIK3_GRIK5	1.54476e-08	0	Glutamate-Glu-SLC1A2_GLS2_GRIK3_GRIK5	Glu-(SLC1A2+GLS2) - (GRIK3+GRIK5)	Glutamate	Non-protein Signaling	PMID: 24155668;PMID: 31776169;PMID: 32594024	case	0.282923	25.6926	6.07068	0	1.14719	68.7774	67.3315	7.16116e-32
IN_MGE	DL_ExN	Glu-SLC1A2_GLS2	GRIN1_GRIN2A	4.15184e-08	0	Glutamate-Glu-SLC1A2_GLS2_GRIN1_GRIN2A	Glu-(SLC1A2+GLS2) - (GRIN1+GRIN2A)	Glutamate	Non-protein Signaling	PMID: 24155668;PMID: 31776169;PMID: 32594024	case	0.282923	25.6926	6.07068	0	-5.63225	87.9732	97.1394	0
IN_MGE	IN_CGE	Glu-SLC1A2_GLS2	GRIN1_GRIN2A	3.16979e-08	0	Glutamate-Glu-SLC1A2_GLS2_GRIN1_GRIN2A	Glu-(SLC1A2+GLS2) - (GRIN1+GRIN2A)	Glutamate	Non-protein Signaling	PMID: 24155668;PMID: 31776169;PMID: 32594024	case	0.282923	25.6926	6.07068	0	-1.93915	80.9382	86.4721	1.74173e-26
IN_MGE	IN_MGE	Glu-SLC1A2_GLS2	GRIN1_GRIN2A	3.05375e-08	0	Glutamate-Glu-SLC1A2_GLS2_GRIN1_GRIN2A	Glu-(SLC1A2+GLS2) - (GRIN1+GRIN2A)	Glutamate	Non-protein Signaling	PMID: 24155668;PMID: 31776169;PMID: 32594024	case	0.282923	25.6926	6.07068	0	0.227163	83.3084	88.2109	0.0122976
IN_MGE	UL_ExN	Glu-SLC1A2_GLS2	GRIN1_GRIN2A	2.05884e-08	0	Glutamate-Glu-SLC1A2_GLS2_GRIN1_GRIN2A	Glu-(SLC1A2+GLS2) - (GRIN1+GRIN2A)	Glutamate	Non-protein Signaling	PMID: 24155668;PMID: 31776169;PMID: 32594024	case	0.282923	25.6926	6.07068	0	-8.33028	74.2588	92.2287	0
IN_MGE	DL_ExN	Glu-SLC1A2_GLS2	GRIN1_GRIN2B	3.64439e-08	0	Glutamate-Glu-SLC1A2_GLS2_GRIN1_GRIN2B	Glu-(SLC1A2+GLS2) - (GRIN1+GRIN2B)	Glutamate	Non-protein Signaling	PMID: 24155668;PMID: 31776169;PMID: 32594024	case	0.282923	25.6926	6.07068	0	-2.9607	87.4109	96.9592	9.78602e-276
IN_MGE	IN_CGE	Glu-SLC1A2_GLS2	GRIN1_GRIN2B	3.08952e-08	0	Glutamate-Glu-SLC1A2_GLS2_GRIN1_GRIN2B	Glu-(SLC1A2+GLS2) - (GRIN1+GRIN2B)	Glutamate	Non-protein Signaling	PMID: 24155668;PMID: 31776169;PMID: 32594024	case	0.282923	25.6926	6.07068	0	-1.85252	85.8221	92.1835	3.61208e-82
IN_MGE	IN_MGE	Glu-SLC1A2_GLS2	GRIN1_GRIN2B	3.48586e-08	0	Glutamate-Glu-SLC1A2_GLS2_GRIN1_GRIN2B	Glu-(SLC1A2+GLS2) - (GRIN1+GRIN2B)	Glutamate	Non-protein Signaling	PMID: 24155668;PMID: 31776169;PMID: 32594024	case	0.282923	25.6926	6.07068	0	-2.36707	86.0894	92.752	3.5294e-168
IN_MGE	UL_ExN	Glu-SLC1A2_GLS2	GRIN1_GRIN2B	1.94109e-08	0	Glutamate-Glu-SLC1A2_GLS2_GRIN1_GRIN2B	Glu-(SLC1A2+GLS2) - (GRIN1+GRIN2B)	Glutamate	Non-protein Signaling	PMID: 24155668;PMID: 31776169;PMID: 32594024	case	0.282923	25.6926	6.07068	0	-6.72116	73.8037	92.2792	0
IN_MGE	IN_CGE	Glu-SLC1A2_GLS2	GRIN1_GRIN2D	1.12069e-08	0	Glutamate-Glu-SLC1A2_GLS2_GRIN1_GRIN2D	Glu-(SLC1A2+GLS2) - (GRIN1+GRIN2D)	Glutamate	Non-protein Signaling	PMID: 24155668;PMID: 31776169;PMID: 32594024	case	0.282923	25.6926	6.07068	0	-0.142953	70.7331	69.793	9.00641e-172
IN_MGE	IN_MGE	Glu-SLC1A2_GLS2	GRIN1_GRIN2D	1.06318e-08	0	Glutamate-Glu-SLC1A2_GLS2_GRIN1_GRIN2D	Glu-(SLC1A2+GLS2) - (GRIN1+GRIN2D)	Glutamate	Non-protein Signaling	PMID: 24155668;PMID: 31776169;PMID: 32594024	case	0.282923	25.6926	6.07068	0	-0.239228	65.7771	68.2674	3.55769e-45
DL_ExN	IN_CGE	Glu-SLC1A6_GLS2	GRIK1_GRIK4	2.45531e-08	0	Glutamate-Glu-SLC1A6_GLS2_GRIK1_GRIK4	Glu-(SLC1A6+GLS2) - (GRIK1+GRIK4)	Glutamate	Non-protein Signaling	PMID: 24155668;PMID: 31776169;PMID: 32594024	case	0.149103	29.2869	21.0308	5.52971e-18	-0.221727	68.5046	65.4274	2.76286e-42
DL_ExN	IN_MGE	Glu-SLC1A6_GLS2	GRIK1_GRIK4	1.85845e-08	0	Glutamate-Glu-SLC1A6_GLS2_GRIK1_GRIK4	Glu-(SLC1A6+GLS2) - (GRIK1+GRIK4)	Glutamate	Non-protein Signaling	PMID: 24155668;PMID: 31776169;PMID: 32594024	case	0.149103	29.2869	21.0308	5.52971e-18	-2.61736	59.7604	50.5085	7.5626e-15
DL_ExN	Oligo/OPC	Glu-SLC1A6_GLS2	GRIK1_GRIK4	2.50594e-09	0	Glutamate-Glu-SLC1A6_GLS2_GRIK1_GRIK4	Glu-(SLC1A6+GLS2) - (GRIK1+GRIK4)	Glutamate	Non-protein Signaling	PMID: 24155668;PMID: 31776169;PMID: 32594024	case	0.149103	29.2869	21.0308	5.52971e-18	0.170184	37.0445	30.3639	2.34285e-54
DL_ExN	UL_ExN	Glu-SLC1A6_GLS2	GRIK1_GRIK4	5.60344e-09	0	Glutamate-Glu-SLC1A6_GLS2_GRIK1_GRIK4	Glu-(SLC1A6+GLS2) - (GRIK1+GRIK4)	Glutamate	Non-protein Signaling	PMID: 24155668;PMID: 31776169;PMID: 32594024	case	0.149103	29.2869	21.0308	5.52971e-18	-0.0737514	52.5744	48.9574	1.4631e-118
DL_ExN	DL_ExN	Glu-SLC1A6_GLS2	GRIK2_GRIK4	3.27694e-08	0	Glutamate-Glu-SLC1A6_GLS2_GRIK2_GRIK4	Glu-(SLC1A6+GLS2) - (GRIK2+GRIK4)	Glutamate	Non-protein Signaling	PMID: 24155668;PMID: 31776169;PMID: 32594024	case	0.149103	29.2869	21.0308	5.52971e-18	-4.0503	80.8567	81.2814	6.74082e-38
DL_ExN	IN_CGE	Glu-SLC1A6_GLS2	GRIK2_GRIK4	4.75468e-08	0	Glutamate-Glu-SLC1A6_GLS2_GRIK2_GRIK4	Glu-(SLC1A6+GLS2) - (GRIK2+GRIK4)	Glutamate	Non-protein Signaling	PMID: 24155668;PMID: 31776169;PMID: 32594024	case	0.149103	29.2869	21.0308	5.52971e-18	-1.66938	77.9288	75.2134	8.72414e-42
DL_ExN	IN_MGE	Glu-SLC1A6_GLS2	GRIK2_GRIK4	1.89194e-08	0	Glutamate-Glu-SLC1A6_GLS2_GRIK2_GRIK4	Glu-(SLC1A6+GLS2) - (GRIK2+GRIK4)	Glutamate	Non-protein Signaling	PMID: 24155668;PMID: 31776169;PMID: 32594024	case	0.149103	29.2869	21.0308	5.52971e-18	2.9114	61.2525	54.8577	7.24009e-09
DL_ExN	Oligo/OPC	Glu-SLC1A6_GLS2	GRIK2_GRIK4	4.68818e-09	0	Glutamate-Glu-SLC1A6_GLS2_GRIK2_GRIK4	Glu-(SLC1A6+GLS2) - (GRIK2+GRIK4)	Glutamate	Non-protein Signaling	PMID: 24155668;PMID: 31776169;PMID: 32594024	case	0.149103	29.2869	21.0308	5.52971e-18	0.881566	48.8642	33.4511	9.38991e-80
DL_ExN	UL_ExN	Glu-SLC1A6_GLS2	GRIK2_GRIK4	1.94109e-08	0	Glutamate-Glu-SLC1A6_GLS2_GRIK2_GRIK4	Glu-(SLC1A6+GLS2) - (GRIK2+GRIK4)	Glutamate	Non-protein Signaling	PMID: 24155668;PMID: 31776169;PMID: 32594024	case	0.149103	29.2869	21.0308	5.52971e-18	-4.83488	68.9063	74.6987	1.4631e-118
DL_ExN	DL_ExN	Glu-SLC1A6_GLS2	GRIK3_GRIK4	1.18867e-08	0	Glutamate-Glu-SLC1A6_GLS2_GRIK3_GRIK4	Glu-(SLC1A6+GLS2) - (GRIK3+GRIK4)	Glutamate	Non-protein Signaling	PMID: 24155668;PMID: 31776169;PMID: 32594024	case	0.149103	29.2869	21.0308	5.52971e-18	0.905183	70.6054	64.9753	1.34816e-37
DL_ExN	IN_MGE	Glu-SLC1A6_GLS2	GRIK3_GRIK4	7.72381e-09	0	Glutamate-Glu-SLC1A6_GLS2_GRIK3_GRIK4	Glu-(SLC1A6+GLS2) - (GRIK3+GRIK4)	Glutamate	Non-protein Signaling	PMID: 24155668;PMID: 31776169;PMID: 32594024	case	0.149103	29.2869	21.0308	5.52971e-18	1.22717	54.9524	48.3359	7.16116e-32
DL_ExN	IN_CGE	Glu-SLC1A6_GLS2	GRIK1_GRIK5	2.00475e-08	0	Glutamate-Glu-SLC1A6_GLS2_GRIK1_GRIK5	Glu-(SLC1A6+GLS2) - (GRIK1+GRIK5)	Glutamate	Non-protein Signaling	PMID: 24155668;PMID: 31776169;PMID: 32594024	case	0.149103	29.2869	21.0308	5.52971e-18	-0.469772	67.2915	63.9459	2.76286e-42
DL_ExN	IN_MGE	Glu-SLC1A6_GLS2	GRIK1_GRIK5	3.7169e-08	0	Glutamate-Glu-SLC1A6_GLS2_GRIK1_GRIK5	Glu-(SLC1A6+GLS2) - (GRIK1+GRIK5)	Glutamate	Non-protein Signaling	PMID: 24155668;PMID: 31776169;PMID: 32594024	case	0.149103	29.2869	21.0308	5.52971e-18	-2.69735	73.5854	69.5041	7.5626e-15
DL_ExN	UL_ExN	Glu-SLC1A6_GLS2	GRIK1_GRIK5	2.50594e-09	0	Glutamate-Glu-SLC1A6_GLS2_GRIK1_GRIK5	Glu-(SLC1A6+GLS2) - (GRIK1+GRIK5)	Glutamate	Non-protein Signaling	PMID: 24155668;PMID: 31776169;PMID: 32594024	case	0.149103	29.2869	21.0308	5.52971e-18	0.00834695	46.9422	47.7241	2.36434e-290
DL_ExN	DL_ExN	Glu-SLC1A6_GLS2	GRIK2_GRIK5	2.44248e-08	0	Glutamate-Glu-SLC1A6_GLS2_GRIK2_GRIK5	Glu-(SLC1A6+GLS2) - (GRIK2+GRIK5)	Glutamate	Non-protein Signaling	PMID: 24155668;PMID: 31776169;PMID: 32594024	case	0.149103	29.2869	21.0308	5.52971e-18	-4.28107	77.686	80.603	3.91127e-38
DL_ExN	IN_CGE	Glu-SLC1A6_GLS2	GRIK2_GRIK5	3.88218e-08	0	Glutamate-Glu-SLC1A6_GLS2_GRIK2_GRIK5	Glu-(SLC1A6+GLS2) - (GRIK2+GRIK5)	Glutamate	Non-protein Signaling	PMID: 24155668;PMID: 31776169;PMID: 32594024	case	0.149103	29.2869	21.0308	5.52971e-18	-1.91743	76.7156	73.7319	8.72414e-42
DL_ExN	IN_MGE	Glu-SLC1A6_GLS2	GRIK2_GRIK5	3.78388e-08	0	Glutamate-Glu-SLC1A6_GLS2_GRIK2_GRIK5	Glu-(SLC1A6+GLS2) - (GRIK2+GRIK5)	Glutamate	Non-protein Signaling	PMID: 24155668;PMID: 31776169;PMID: 32594024	case	0.149103	29.2869	21.0308	5.52971e-18	2.83141	75.0775	73.8533	7.24009e-09
DL_ExN	UL_ExN	Glu-SLC1A6_GLS2	GRIK2_GRIK5	8.68081e-09	0	Glutamate-Glu-SLC1A6_GLS2_GRIK2_GRIK5	Glu-(SLC1A6+GLS2) - (GRIK2+GRIK5)	Glutamate	Non-protein Signaling	PMID: 24155668;PMID: 31776169;PMID: 32594024	case	0.149103	29.2869	21.0308	5.52971e-18	-4.75278	63.2741	73.4653	9.77817e-308
DL_ExN	DL_ExN	Glu-SLC1A6_GLS2	GRIK3_GRIK5	8.85982e-09	0	Glutamate-Glu-SLC1A6_GLS2_GRIK3_GRIK5	Glu-(SLC1A6+GLS2) - (GRIK3+GRIK5)	Glutamate	Non-protein Signaling	PMID: 24155668;PMID: 31776169;PMID: 32594024	case	0.149103	29.2869	21.0308	5.52971e-18	0.443637	64.2642	63.6184	7.82253e-38
DL_ExN	IN_MGE	Glu-SLC1A6_GLS2	GRIK3_GRIK5	1.54476e-08	0	Glutamate-Glu-SLC1A6_GLS2_GRIK3_GRIK5	Glu-(SLC1A6+GLS2) - (GRIK3+GRIK5)	Glutamate	Non-protein Signaling	PMID: 24155668;PMID: 31776169;PMID: 32594024	case	0.149103	29.2869	21.0308	5.52971e-18	1.14719	68.7774	67.3315	7.16116e-32
DL_ExN	DL_ExN	Glu-SLC1A6_GLS2	GRIN1_GRIN2A	4.15184e-08	0	Glutamate-Glu-SLC1A6_GLS2_GRIN1_GRIN2A	Glu-(SLC1A6+GLS2) - (GRIN1+GRIN2A)	Glutamate	Non-protein Signaling	PMID: 24155668;PMID: 31776169;PMID: 32594024	case	0.149103	29.2869	21.0308	5.52971e-18	-5.63225	87.9732	97.1394	0
DL_ExN	IN_CGE	Glu-SLC1A6_GLS2	GRIN1_GRIN2A	3.16979e-08	0	Glutamate-Glu-SLC1A6_GLS2_GRIN1_GRIN2A	Glu-(SLC1A6+GLS2) - (GRIN1+GRIN2A)	Glutamate	Non-protein Signaling	PMID: 24155668;PMID: 31776169;PMID: 32594024	case	0.149103	29.2869	21.0308	5.52971e-18	-1.93915	80.9382	86.4721	1.74173e-26
DL_ExN	IN_MGE	Glu-SLC1A6_GLS2	GRIN1_GRIN2A	3.05375e-08	0	Glutamate-Glu-SLC1A6_GLS2_GRIN1_GRIN2A	Glu-(SLC1A6+GLS2) - (GRIN1+GRIN2A)	Glutamate	Non-protein Signaling	PMID: 24155668;PMID: 31776169;PMID: 32594024	case	0.149103	29.2869	21.0308	5.52971e-18	0.227163	83.3084	88.2109	0.0122976
DL_ExN	UL_ExN	Glu-SLC1A6_GLS2	GRIN1_GRIN2A	2.05884e-08	0	Glutamate-Glu-SLC1A6_GLS2_GRIN1_GRIN2A	Glu-(SLC1A6+GLS2) - (GRIN1+GRIN2A)	Glutamate	Non-protein Signaling	PMID: 24155668;PMID: 31776169;PMID: 32594024	case	0.149103	29.2869	21.0308	5.52971e-18	-8.33028	74.2588	92.2287	0
DL_ExN	DL_ExN	Glu-SLC1A6_GLS2	GRIN1_GRIN2B	3.64439e-08	0	Glutamate-Glu-SLC1A6_GLS2_GRIN1_GRIN2B	Glu-(SLC1A6+GLS2) - (GRIN1+GRIN2B)	Glutamate	Non-protein Signaling	PMID: 24155668;PMID: 31776169;PMID: 32594024	case	0.149103	29.2869	21.0308	5.52971e-18	-2.9607	87.4109	96.9592	9.78602e-276
DL_ExN	IN_CGE	Glu-SLC1A6_GLS2	GRIN1_GRIN2B	3.08952e-08	0	Glutamate-Glu-SLC1A6_GLS2_GRIN1_GRIN2B	Glu-(SLC1A6+GLS2) - (GRIN1+GRIN2B)	Glutamate	Non-protein Signaling	PMID: 24155668;PMID: 31776169;PMID: 32594024	case	0.149103	29.2869	21.0308	5.52971e-18	-1.85252	85.8221	92.1835	3.61208e-82
DL_ExN	IN_MGE	Glu-SLC1A6_GLS2	GRIN1_GRIN2B	3.48586e-08	0	Glutamate-Glu-SLC1A6_GLS2_GRIN1_GRIN2B	Glu-(SLC1A6+GLS2) - (GRIN1+GRIN2B)	Glutamate	Non-protein Signaling	PMID: 24155668;PMID: 31776169;PMID: 32594024	case	0.149103	29.2869	21.0308	5.52971e-18	-2.36707	86.0894	92.752	3.5294e-168
DL_ExN	UL_ExN	Glu-SLC1A6_GLS2	GRIN1_GRIN2B	1.94109e-08	0	Glutamate-Glu-SLC1A6_GLS2_GRIN1_GRIN2B	Glu-(SLC1A6+GLS2) - (GRIN1+GRIN2B)	Glutamate	Non-protein Signaling	PMID: 24155668;PMID: 31776169;PMID: 32594024	case	0.149103	29.2869	21.0308	5.52971e-18	-6.72116	73.8037	92.2792	0
DL_ExN	IN_CGE	Glu-SLC1A6_GLS2	GRIN1_GRIN2D	1.12069e-08	0	Glutamate-Glu-SLC1A6_GLS2_GRIN1_GRIN2D	Glu-(SLC1A6+GLS2) - (GRIN1+GRIN2D)	Glutamate	Non-protein Signaling	PMID: 24155668;PMID: 31776169;PMID: 32594024	case	0.149103	29.2869	21.0308	5.52971e-18	-0.142953	70.7331	69.793	9.00641e-172
DL_ExN	IN_MGE	Glu-SLC1A6_GLS2	GRIN1_GRIN2D	1.06318e-08	0	Glutamate-Glu-SLC1A6_GLS2_GRIN1_GRIN2D	Glu-(SLC1A6+GLS2) - (GRIN1+GRIN2D)	Glutamate	Non-protein Signaling	PMID: 24155668;PMID: 31776169;PMID: 32594024	case	0.149103	29.2869	21.0308	5.52971e-18	-0.239228	65.7771	68.2674	3.55769e-45
IN_MGE	DL_ExN	2AG-DAGLB	CNR1	3.54393e-09	0	2arachidonoylglycerol-2AG-DAGLB_CNR1	2AG-DAGLB - CNR1	2-AG	Non-protein Signaling	PMID: 15115777	case	0.181409	30.0032	21.7618	3.98249e-69	-0.266102	47.4946	48.7758	7.12019e-20
Microglia	DL_ExN	2AG-DAGLB	CNR1	1.41757e-08	0	2arachidonoylglycerol-2AG-DAGLB_CNR1	2AG-DAGLB - CNR1	2-AG	Non-protein Signaling	PMID: 15115777	case	0.739148	55.9574	37.1685	7.0419e-198	-0.266102	47.4946	48.7758	7.12019e-20
IN_MGE	IN_CGE	2AG-DAGLB	CNR1	1.94916e-08	0	2arachidonoylglycerol-2AG-DAGLB_CNR1	2AG-DAGLB - CNR1	2-AG	Non-protein Signaling	PMID: 15115777	case	0.181409	30.0032	21.7618	3.98249e-69	-1.4397	68.3745	74.1214	1.46357e-26
Microglia	IN_CGE	2AG-DAGLB	CNR1	7.79664e-08	0	2arachidonoylglycerol-2AG-DAGLB_CNR1	2AG-DAGLB - CNR1	2-AG	Non-protein Signaling	PMID: 15115777	case	0.739148	55.9574	37.1685	7.0419e-198	-1.4397	68.3745	74.1214	1.46357e-26
IN_MGE	IN_MGE	2AG-DAGLB	CNR1	1.77196e-09	0	2arachidonoylglycerol-2AG-DAGLB_CNR1	2AG-DAGLB - CNR1	2-AG	Non-protein Signaling	PMID: 15115777	case	0.181409	30.0032	21.7618	3.98249e-69	0.123373	37.2553	34.7066	5.04515e-07
Microglia	IN_MGE	2AG-DAGLB	CNR1	7.08786e-09	0	2arachidonoylglycerol-2AG-DAGLB_CNR1	2AG-DAGLB - CNR1	2-AG	Non-protein Signaling	PMID: 15115777	case	0.739148	55.9574	37.1685	7.0419e-198	0.123373	37.2553	34.7066	5.04515e-07
IN_MGE	UL_ExN	2AG-DAGLB	CNR1	1.77196e-09	0	2arachidonoylglycerol-2AG-DAGLB_CNR1	2AG-DAGLB - CNR1	2-AG	Non-protein Signaling	PMID: 15115777	case	0.181409	30.0032	21.7618	3.98249e-69	-0.564952	41.8734	50.503	0
Microglia	UL_ExN	2AG-DAGLB	CNR1	7.08786e-09	0	2arachidonoylglycerol-2AG-DAGLB_CNR1	2AG-DAGLB - CNR1	2-AG	Non-protein Signaling	PMID: 15115777	case	0.739148	55.9574	37.1685	7.0419e-198	-0.564952	41.8734	50.503	0
IN_MGE	Astro	RA-ALDH1A2	RORB	2.12636e-08	0	RetinoicAcid-RA-ALDH1A2_RORB	RA-ALDH1A2 - RORB	RA	Non-protein Signaling	uniprot	case	0.267772	41.2237	39.2378	8.2127e-07	-1.19712	63.9941	84.0834	0
IN_MGE	DL_ExN	RA-ALDH1A2	RORB	6.37907e-08	0	RetinoicAcid-RA-ALDH1A2_RORB	RA-ALDH1A2 - RORB	RA	Non-protein Signaling	uniprot	case	0.267772	41.2237	39.2378	8.2127e-07	-2.36753	68.7581	65.2674	1.11659e-74
IN_MGE	UL_ExN	RA-ALDH1A2	RORB	3.54393e-09	0	RetinoicAcid-RA-ALDH1A2_RORB	RA-ALDH1A2 - RORB	RA	Non-protein Signaling	uniprot	case	0.267772	41.2237	39.2378	8.2127e-07	-4.2483	35.2808	48.4989	0
Endo	Astro	Cholesterol-LIPA	RORA	1.25809e-07	0	Cholesterol-Cholesterol-LIPA_RORA	CHOLESTEROL-LIPA - RORA	Cholesterol	Non-protein Signaling	HMRbase;PMID:12467577;PDB:1N83	case	0.147966	26.4073	20.7803	8.44186e-05	-3.64162	94.5572	98.915	3.54606e-161
IN_CGE	Astro	Cholesterol-LIPA	RORA	5.03237e-07	0	Cholesterol-Cholesterol-LIPA_RORA	CHOLESTEROL-LIPA - RORA	Cholesterol	Non-protein Signaling	HMRbase;PMID:12467577;PDB:1N83	case	0.223482	60.2312	60.309	8.19747e-05	-3.64162	94.5572	98.915	3.54606e-161
IN_MGE	Astro	Cholesterol-LIPA	RORA	1.25809e-07	0	Cholesterol-Cholesterol-LIPA_RORA	CHOLESTEROL-LIPA - RORA	Cholesterol	Non-protein Signaling	HMRbase;PMID:12467577;PDB:1N83	case	0.17986	43.7908	42.9301	1.58207e-05	-3.64162	94.5572	98.915	3.54606e-161
Endo	DL_ExN	Cholesterol-LIPA	RORA	1.11634e-07	0	Cholesterol-Cholesterol-LIPA_RORA	CHOLESTEROL-LIPA - RORA	Cholesterol	Non-protein Signaling	HMRbase;PMID:12467577;PDB:1N83	case	0.147966	26.4073	20.7803	8.44186e-05	-3.6827	93.7018	97.5785	8.25453e-237
IN_CGE	DL_ExN	Cholesterol-LIPA	RORA	4.46535e-07	0	Cholesterol-Cholesterol-LIPA_RORA	CHOLESTEROL-LIPA - RORA	Cholesterol	Non-protein Signaling	HMRbase;PMID:12467577;PDB:1N83	case	0.223482	60.2312	60.309	8.19747e-05	-3.6827	93.7018	97.5785	8.25453e-237
IN_MGE	DL_ExN	Cholesterol-LIPA	RORA	1.11634e-07	0	Cholesterol-Cholesterol-LIPA_RORA	CHOLESTEROL-LIPA - RORA	Cholesterol	Non-protein Signaling	HMRbase;PMID:12467577;PDB:1N83	case	0.17986	43.7908	42.9301	1.58207e-05	-3.6827	93.7018	97.5785	8.25453e-237
IN_CGE	Endo	Cholesterol-LIPA	RORA	1.06318e-07	0	Cholesterol-Cholesterol-LIPA_RORA	CHOLESTEROL-LIPA - RORA	Cholesterol	Non-protein Signaling	HMRbase;PMID:12467577;PDB:1N83	case	0.223482	60.2312	60.309	8.19747e-05	NA	NA	NA	NA
IN_CGE	IN_CGE	Cholesterol-LIPA	RORA	2.33899e-07	0	Cholesterol-Cholesterol-LIPA_RORA	CHOLESTEROL-LIPA - RORA	Cholesterol	Non-protein Signaling	HMRbase;PMID:12467577;PDB:1N83	case	0.223482	60.2312	60.309	8.19747e-05	-5.92648	91.5443	95.6978	5.86977e-267
Endo	IN_MGE	Cholesterol-LIPA	RORA	6.73346e-08	0	Cholesterol-Cholesterol-LIPA_RORA	CHOLESTEROL-LIPA - RORA	Cholesterol	Non-protein Signaling	HMRbase;PMID:12467577;PDB:1N83	case	0.147966	26.4073	20.7803	8.44186e-05	-4.95515	92.5019	97.768	0
IN_CGE	IN_MGE	Cholesterol-LIPA	RORA	2.69338e-07	0	Cholesterol-Cholesterol-LIPA_RORA	CHOLESTEROL-LIPA - RORA	Cholesterol	Non-protein Signaling	HMRbase;PMID:12467577;PDB:1N83	case	0.223482	60.2312	60.309	8.19747e-05	-4.95515	92.5019	97.768	0
IN_MGE	IN_MGE	Cholesterol-LIPA	RORA	6.73346e-08	0	Cholesterol-Cholesterol-LIPA_RORA	CHOLESTEROL-LIPA - RORA	Cholesterol	Non-protein Signaling	HMRbase;PMID:12467577;PDB:1N83	case	0.17986	43.7908	42.9301	1.58207e-05	-4.95515	92.5019	97.768	0
IN_CGE	UL_ExN	Cholesterol-LIPA	RORA	7.08785e-08	0	Cholesterol-Cholesterol-LIPA_RORA	CHOLESTEROL-LIPA - RORA	Cholesterol	Non-protein Signaling	HMRbase;PMID:12467577;PDB:1N83	case	0.223482	60.2312	60.309	8.19747e-05	-10.7499	77.6569	87.9899	0
IN_CGE	VLMC	Cholesterol-LIPA	RORA	1.34669e-07	0	Cholesterol-Cholesterol-LIPA_RORA	CHOLESTEROL-LIPA - RORA	Cholesterol	Non-protein Signaling	HMRbase;PMID:12467577;PDB:1N83	case	0.223482	60.2312	60.309	8.19747e-05	-9.6825	89.1109	95.6779	5.36048e-154
DL_ExN	Astro	DHEAS-SULT2B	PPARA	7.08786e-09	0	DHEAsulfate-DHEAS-SULT2B_PPARA	DHEAS-SULT2B - PPARA	DHEAS	Non-protein Signaling	HMRbase	case	0.120883	63.5415	70.01	4.52731e-10	0.198521	45.3271	45.8251	0.000305833
IN_CGE	Astro	DHEAS-SULT2B	PPARA	7.08786e-09	0	DHEAsulfate-DHEAS-SULT2B_PPARA	DHEAS-SULT2B - PPARA	DHEAS	Non-protein Signaling	HMRbase	case	0.401301	55.5139	47.9977	4.76832e-79	0.198521	45.3271	45.8251	0.000305833
IN_MGE	Astro	DHEAS-SULT2B	PPARA	7.08786e-09	0	DHEAsulfate-DHEAS-SULT2B_PPARA	DHEAS-SULT2B - PPARA	DHEAS	Non-protein Signaling	HMRbase	case	0.453257	55.1396	47.7146	9.66637e-90	0.198521	45.3271	45.8251	0.000305833
DL_ExN	IN_CGE	DHEAS-SULT2B	PPARA	7.08786e-09	0	DHEAsulfate-DHEAS-SULT2B_PPARA	DHEAS-SULT2B - PPARA	DHEAS	Non-protein Signaling	HMRbase	case	0.120883	63.5415	70.01	4.52731e-10	0.188285	27.5018	20.351	5.18965e-53
IN_CGE	IN_CGE	DHEAS-SULT2B	PPARA	7.08786e-09	0	DHEAsulfate-DHEAS-SULT2B_PPARA	DHEAS-SULT2B - PPARA	DHEAS	Non-protein Signaling	HMRbase	case	0.401301	55.5139	47.9977	4.76832e-79	0.188285	27.5018	20.351	5.18965e-53
IN_MGE	IN_CGE	DHEAS-SULT2B	PPARA	7.08786e-09	0	DHEAsulfate-DHEAS-SULT2B_PPARA	DHEAS-SULT2B - PPARA	DHEAS	Non-protein Signaling	HMRbase	case	0.453257	55.1396	47.7146	9.66637e-90	0.188285	27.5018	20.351	5.18965e-53
DL_ExN	IN_MGE	DHEAS-SULT2B	PPARA	7.08786e-09	0	DHEAsulfate-DHEAS-SULT2B_PPARA	DHEAS-SULT2B - PPARA	DHEAS	Non-protein Signaling	HMRbase	case	0.120883	63.5415	70.01	4.52731e-10	0.108714	25.254	22.5019	9.43675e-10
IN_CGE	IN_MGE	DHEAS-SULT2B	PPARA	7.08786e-09	0	DHEAsulfate-DHEAS-SULT2B_PPARA	DHEAS-SULT2B - PPARA	DHEAS	Non-protein Signaling	HMRbase	case	0.401301	55.5139	47.9977	4.76832e-79	0.108714	25.254	22.5019	9.43675e-10
IN_MGE	IN_MGE	DHEAS-SULT2B	PPARA	7.08786e-09	0	DHEAsulfate-DHEAS-SULT2B_PPARA	DHEAS-SULT2B - PPARA	DHEAS	Non-protein Signaling	HMRbase	case	0.453257	55.1396	47.7146	9.66637e-90	0.108714	25.254	22.5019	9.43675e-10
DL_ExN	DL_ExN	DHEAS-SULT2B	PPARD	7.08786e-09	0	DHEAsulfate-DHEAS-SULT2B_PPARD	DHEAS-SULT2B - PPARD	DHEAS	Non-protein Signaling	HMRbase	case	0.120883	63.5415	70.01	4.52731e-10	-0.345986	34.1852	52.3588	0
IN_CGE	DL_ExN	DHEAS-SULT2B	PPARD	7.08786e-09	0	DHEAsulfate-DHEAS-SULT2B_PPARD	DHEAS-SULT2B - PPARD	DHEAS	Non-protein Signaling	HMRbase	case	0.401301	55.5139	47.9977	4.76832e-79	-0.345986	34.1852	52.3588	0
IN_MGE	DL_ExN	DHEAS-SULT2B	PPARD	7.08786e-09	0	DHEAsulfate-DHEAS-SULT2B_PPARD	DHEAS-SULT2B - PPARD	DHEAS	Non-protein Signaling	HMRbase	case	0.453257	55.1396	47.7146	9.66637e-90	-0.345986	34.1852	52.3588	0
DL_ExN	Endo	DHEAS-SULT2B	PPARD	3.54393e-08	0	DHEAsulfate-DHEAS-SULT2B_PPARD	DHEAS-SULT2B - PPARD	DHEAS	Non-protein Signaling	HMRbase	case	0.120883	63.5415	70.01	4.52731e-10	1.39636	60.0915	52.7866	2.09074e-14
IN_CGE	Endo	DHEAS-SULT2B	PPARD	3.54393e-08	0	DHEAsulfate-DHEAS-SULT2B_PPARD	DHEAS-SULT2B - PPARD	DHEAS	Non-protein Signaling	HMRbase	case	0.401301	55.5139	47.9977	4.76832e-79	1.39636	60.0915	52.7866	2.09074e-14
IN_MGE	Endo	DHEAS-SULT2B	PPARD	3.54393e-08	0	DHEAsulfate-DHEAS-SULT2B_PPARD	DHEAS-SULT2B - PPARD	DHEAS	Non-protein Signaling	HMRbase	case	0.453257	55.1396	47.7146	9.66637e-90	1.39636	60.0915	52.7866	2.09074e-14
DL_ExN	IN_CGE	DHEAS-SULT2B	PPARD	7.08786e-09	0	DHEAsulfate-DHEAS-SULT2B_PPARD	DHEAS-SULT2B - PPARD	DHEAS	Non-protein Signaling	HMRbase	case	0.120883	63.5415	70.01	4.52731e-10	NA	NA	NA	NA
IN_CGE	IN_CGE	DHEAS-SULT2B	PPARD	7.08786e-09	0	DHEAsulfate-DHEAS-SULT2B_PPARD	DHEAS-SULT2B - PPARD	DHEAS	Non-protein Signaling	HMRbase	case	0.401301	55.5139	47.9977	4.76832e-79	NA	NA	NA	NA
IN_MGE	IN_CGE	DHEAS-SULT2B	PPARD	7.08786e-09	0	DHEAsulfate-DHEAS-SULT2B_PPARD	DHEAS-SULT2B - PPARD	DHEAS	Non-protein Signaling	HMRbase	case	0.453257	55.1396	47.7146	9.66637e-90	NA	NA	NA	NA
DL_ExN	Microglia	DHEAS-SULT2B	PPARD	7.08786e-09	0	DHEAsulfate-DHEAS-SULT2B_PPARD	DHEAS-SULT2B - PPARD	DHEAS	Non-protein Signaling	HMRbase	case	0.120883	63.5415	70.01	4.52731e-10	NA	NA	NA	NA
IN_CGE	Microglia	DHEAS-SULT2B	PPARD	7.08786e-09	0	DHEAsulfate-DHEAS-SULT2B_PPARD	DHEAS-SULT2B - PPARD	DHEAS	Non-protein Signaling	HMRbase	case	0.401301	55.5139	47.9977	4.76832e-79	NA	NA	NA	NA
IN_MGE	Microglia	DHEAS-SULT2B	PPARD	7.08786e-09	0	DHEAsulfate-DHEAS-SULT2B_PPARD	DHEAS-SULT2B - PPARD	DHEAS	Non-protein Signaling	HMRbase	case	0.453257	55.1396	47.7146	9.66637e-90	NA	NA	NA	NA
DL_ExN	DL_ExN	DHEAS-SULT2B	PPARG	7.08786e-09	0	DHEAsulfate-DHEAS-SULT2B_PPARG	DHEAS-SULT2B - PPARG	DHEAS	Non-protein Signaling	HMRbase	case	0.120883	63.5415	70.01	4.52731e-10	NA	NA	NA	NA
IN_CGE	DL_ExN	DHEAS-SULT2B	PPARG	7.08786e-09	0	DHEAsulfate-DHEAS-SULT2B_PPARG	DHEAS-SULT2B - PPARG	DHEAS	Non-protein Signaling	HMRbase	case	0.401301	55.5139	47.9977	4.76832e-79	NA	NA	NA	NA
IN_MGE	DL_ExN	DHEAS-SULT2B	PPARG	7.08786e-09	0	DHEAsulfate-DHEAS-SULT2B_PPARG	DHEAS-SULT2B - PPARG	DHEAS	Non-protein Signaling	HMRbase	case	0.453257	55.1396	47.7146	9.66637e-90	NA	NA	NA	NA
DL_ExN	IN_CGE	DHEAS-SULT2B	PPARG	7.08786e-09	0	DHEAsulfate-DHEAS-SULT2B_PPARG	DHEAS-SULT2B - PPARG	DHEAS	Non-protein Signaling	HMRbase	case	0.120883	63.5415	70.01	4.52731e-10	0.0938854	29.6678	28.1369	0.0007519
IN_CGE	IN_CGE	DHEAS-SULT2B	PPARG	7.08786e-09	0	DHEAsulfate-DHEAS-SULT2B_PPARG	DHEAS-SULT2B - PPARG	DHEAS	Non-protein Signaling	HMRbase	case	0.401301	55.5139	47.9977	4.76832e-79	0.0938854	29.6678	28.1369	0.0007519
IN_MGE	IN_CGE	DHEAS-SULT2B	PPARG	7.08786e-09	0	DHEAsulfate-DHEAS-SULT2B_PPARG	DHEAS-SULT2B - PPARG	DHEAS	Non-protein Signaling	HMRbase	case	0.453257	55.1396	47.7146	9.66637e-90	0.0938854	29.6678	28.1369	0.0007519
DL_ExN	IN_MGE	DHEAS-SULT2B	PPARG	7.08786e-09	0	DHEAsulfate-DHEAS-SULT2B_PPARG	DHEAS-SULT2B - PPARG	DHEAS	Non-protein Signaling	HMRbase	case	0.120883	63.5415	70.01	4.52731e-10	-0.45362	34.8486	49.5271	1.27047e-141
IN_CGE	IN_MGE	DHEAS-SULT2B	PPARG	7.08786e-09	0	DHEAsulfate-DHEAS-SULT2B_PPARG	DHEAS-SULT2B - PPARG	DHEAS	Non-protein Signaling	HMRbase	case	0.401301	55.5139	47.9977	4.76832e-79	-0.45362	34.8486	49.5271	1.27047e-141
IN_MGE	IN_MGE	DHEAS-SULT2B	PPARG	7.08786e-09	0	DHEAsulfate-DHEAS-SULT2B_PPARG	DHEAS-SULT2B - PPARG	DHEAS	Non-protein Signaling	HMRbase	case	0.453257	55.1396	47.7146	9.66637e-90	-0.45362	34.8486	49.5271	1.27047e-141
IN_MGE	Astro	CADM1	CADM1	8.61174e-07	0	CADM1_CADM1	CADM1 - CADM1	CADM	Cell-Cell Contact	PMID: 24503895	case	0.655785	85.2605	88.4879	0.0247402	-2.80608	85.4437	95.9241	3.1355e-256
IN_MGE	DL_ExN	CADM1	CADM1	5.74116e-07	0	CADM1_CADM1	CADM1 - CADM1	CADM	Cell-Cell Contact	PMID: 24503895	case	0.655785	85.2605	88.4879	0.0247402	-3.76645	87.1596	90.8428	0
IN_MGE	IN_CGE	CADM1	CADM1	4.46535e-07	0	CADM1_CADM1	CADM1 - CADM1	CADM	Cell-Cell Contact	PMID: 24503895	case	0.655785	85.2605	88.4879	0.0247402	-0.44003	82.0681	83.1634	3.78963e-08
IN_MGE	IN_MGE	CADM1	CADM1	5.74116e-07	0	CADM1_CADM1	CADM1 - CADM1	CADM	Cell-Cell Contact	PMID: 24503895	case	0.655785	85.2605	88.4879	0.0247402	0.655785	85.2605	88.4879	0.0247402
IN_MGE	Oligo/OPC	CADM1	CADM1	3.18953e-07	0	CADM1_CADM1	CADM1 - CADM1	CADM	Cell-Cell Contact	PMID: 24503895	case	0.655785	85.2605	88.4879	0.0247402	NA	NA	NA	NA
IN_MGE	UL_ExN	CADM1	CADM1	3.50849e-07	0	CADM1_CADM1	CADM1 - CADM1	CADM	Cell-Cell Contact	PMID: 24503895	case	0.655785	85.2605	88.4879	0.0247402	-4.09166	76.2775	86.1466	0
Endo	DL_ExN	ENTPD1	ADORA1	7.08786e-09	0	ENTPD1_ADORA1	ENTPD1 - ADORA1	CD39	Cell-Cell Contact	PMID: 21677139	case	0.962812	57.2082	45.0637	5.99863e-16	-0.299949	39.4401	56.2733	0
Microglia	DL_ExN	ENTPD1	ADORA1	8.85982e-09	0	ENTPD1_ADORA1	ENTPD1 - ADORA1	CD39	Cell-Cell Contact	PMID: 21677139	case	0.430481	64.3448	62.4108	4.52927e-15	-0.299949	39.4401	56.2733	0
Endo	Oligo/OPC	ENTPD1	ADORA1	7.08786e-09	0	ENTPD1_ADORA1	ENTPD1 - ADORA1	CD39	Cell-Cell Contact	PMID: 21677139	case	0.962812	57.2082	45.0637	5.99863e-16	NA	NA	NA	NA
Microglia	Oligo/OPC	ENTPD1	ADORA1	8.85982e-09	0	ENTPD1_ADORA1	ENTPD1 - ADORA1	CD39	Cell-Cell Contact	PMID: 21677139	case	0.430481	64.3448	62.4108	4.52927e-15	NA	NA	NA	NA
Endo	Astro	ENTPD1	ADORA2B	7.08786e-09	0	ENTPD1_ADORA2B	ENTPD1 - ADORA2B	CD39	Cell-Cell Contact	PMID: 21677139	case	0.962812	57.2082	45.0637	5.99863e-16	0.0830558	28.0249	27.8328	0.0295013
Microglia	Astro	ENTPD1	ADORA2B	8.85982e-09	0	ENTPD1_ADORA2B	ENTPD1 - ADORA2B	CD39	Cell-Cell Contact	PMID: 21677139	case	0.430481	64.3448	62.4108	4.52927e-15	0.0830558	28.0249	27.8328	0.0295013
Endo	Microglia	ENTPD1	TMIGD3	7.08786e-09	0	ENTPD1_TMIGD3	ENTPD1 - TMIGD3	CD39	Cell-Cell Contact	PMID: 21677139	case	0.962812	57.2082	45.0637	5.99863e-16	0.21138	33.9658	28.4617	8.40219e-23
Microglia	Microglia	ENTPD1	TMIGD3	8.85982e-09	0	ENTPD1_TMIGD3	ENTPD1 - TMIGD3	CD39	Cell-Cell Contact	PMID: 21677139	case	0.430481	64.3448	62.4108	4.52927e-15	0.21138	33.9658	28.4617	8.40219e-23
Astro	Endo	CD46	JAG1	1.77196e-09	0	CD46_JAG1	CD46 - JAG1	CD46	Cell-Cell Contact	PMID: 23086448	case	0.153022	40.9843	37.6545	1.08387e-18	NA	NA	NA	NA
IN_CGE	Endo	CD46	JAG1	8.85982e-09	0	CD46_JAG1	CD46 - JAG1	CD46	Cell-Cell Contact	PMID: 23086448	case	0.312362	65.7815	64.795	3.39116e-21	NA	NA	NA	NA
IN_MGE	Endo	CD46	JAG1	8.85982e-09	0	CD46_JAG1	CD46 - JAG1	CD46	Cell-Cell Contact	PMID: 23086448	case	0.35427	65.3332	66.7379	3.41764e-16	NA	NA	NA	NA
Oligo/OPC	Endo	CD46	JAG1	7.08786e-09	0	CD46_JAG1	CD46 - JAG1	CD46	Cell-Cell Contact	PMID: 23086448	case	0.440676	59.6029	47.3912	0	NA	NA	NA	NA
Endo	DL_ExN	CD99	PILRA	1.77196e-09	0	CD99_PILRA	CD99 - PILRA	CD99	Cell-Cell Contact	PMID: 18234675	case	0.511602	36.5675	20.8599	2.31441e-26	-0.0955606	33.5918	39.805	5.37798e-58
Microglia	DL_ExN	CD99	PILRA	1.77196e-09	0	CD99_PILRA	CD99 - PILRA	CD99	Cell-Cell Contact	PMID: 18234675	case	0.348465	37.2752	23.5047	7.70112e-90	-0.0955606	33.5918	39.805	5.37798e-58
Endo	IN_CGE	CD99	PILRA	1.77196e-09	0	CD99_PILRA	CD99 - PILRA	CD99	Cell-Cell Contact	PMID: 18234675	case	0.511602	36.5675	20.8599	2.31441e-26	0.097962	32.115	27.7343	8.87083e-18
Microglia	IN_CGE	CD99	PILRA	1.77196e-09	0	CD99_PILRA	CD99 - PILRA	CD99	Cell-Cell Contact	PMID: 18234675	case	0.348465	37.2752	23.5047	7.70112e-90	0.097962	32.115	27.7343	8.87083e-18
Endo	IN_MGE	CD99	PILRA	1.77196e-09	0	CD99_PILRA	CD99 - PILRA	CD99	Cell-Cell Contact	PMID: 18234675	case	0.511602	36.5675	20.8599	2.31441e-26	0.0776188	30.1102	27.4487	7.6263e-09
Microglia	IN_MGE	CD99	PILRA	1.77196e-09	0	CD99_PILRA	CD99 - PILRA	CD99	Cell-Cell Contact	PMID: 18234675	case	0.348465	37.2752	23.5047	7.70112e-90	0.0776188	30.1102	27.4487	7.6263e-09
Endo	Endo	CD99	CD99	1.77196e-09	0	CD99_CD99	CD99 - CD99	CD99	Cell-Cell Contact	KEGG: hsa04514	case	0.511602	36.5675	20.8599	2.31441e-26	0.511602	36.5675	20.8599	2.31441e-26
Microglia	Endo	CD99	CD99	1.77196e-09	0	CD99_CD99	CD99 - CD99	CD99	Cell-Cell Contact	KEGG: hsa04514	case	0.348465	37.2752	23.5047	7.70112e-90	0.511602	36.5675	20.8599	2.31441e-26
Endo	Microglia	CD99	CD99	1.77196e-09	0	CD99_CD99	CD99 - CD99	CD99	Cell-Cell Contact	KEGG: hsa04514	case	0.511602	36.5675	20.8599	2.31441e-26	0.348465	37.2752	23.5047	7.70112e-90
Microglia	Microglia	CD99	CD99	1.77196e-09	0	CD99_CD99	CD99 - CD99	CD99	Cell-Cell Contact	KEGG: hsa04514	case	0.348465	37.2752	23.5047	7.70112e-90	0.348465	37.2752	23.5047	7.70112e-90
Endo	DL_ExN	CD99	CD99L2	1.77196e-09	0	CD99_CD99L2	CD99 - CD99L2	CD99	Cell-Cell Contact	KEGG: hsa04514	case	0.511602	36.5675	20.8599	2.31441e-26	-1.00575	41.0146	73.0983	0
Microglia	DL_ExN	CD99	CD99L2	1.77196e-09	0	CD99_CD99L2	CD99 - CD99L2	CD99	Cell-Cell Contact	KEGG: hsa04514	case	0.348465	37.2752	23.5047	7.70112e-90	-1.00575	41.0146	73.0983	0
Endo	IN_CGE	CD99	CD99L2	7.08786e-09	0	CD99_CD99L2	CD99 - CD99L2	CD99	Cell-Cell Contact	KEGG: hsa04514	case	0.511602	36.5675	20.8599	2.31441e-26	-0.328843	50.4217	61.5913	2.43647e-85
Microglia	IN_CGE	CD99	CD99L2	7.08786e-09	0	CD99_CD99L2	CD99 - CD99L2	CD99	Cell-Cell Contact	KEGG: hsa04514	case	0.348465	37.2752	23.5047	7.70112e-90	-0.328843	50.4217	61.5913	2.43647e-85
Endo	IN_MGE	CD99	CD99L2	1.77196e-09	0	CD99_CD99L2	CD99 - CD99L2	CD99	Cell-Cell Contact	KEGG: hsa04514	case	0.511602	36.5675	20.8599	2.31441e-26	-0.235636	45.6947	56.9393	2.43749e-71
Microglia	IN_MGE	CD99	CD99L2	1.77196e-09	0	CD99_CD99L2	CD99 - CD99L2	CD99	Cell-Cell Contact	KEGG: hsa04514	case	0.348465	37.2752	23.5047	7.70112e-90	-0.235636	45.6947	56.9393	2.43749e-71
Endo	Oligo/OPC	CD99	CD99L2	1.77196e-09	0	CD99_CD99L2	CD99 - CD99L2	CD99	Cell-Cell Contact	KEGG: hsa04514	case	0.511602	36.5675	20.8599	2.31441e-26	0.0508387	28.7019	27.621	2.43551e-06
Microglia	Oligo/OPC	CD99	CD99L2	1.77196e-09	0	CD99_CD99L2	CD99 - CD99L2	CD99	Cell-Cell Contact	KEGG: hsa04514	case	0.348465	37.2752	23.5047	7.70112e-90	0.0508387	28.7019	27.621	2.43551e-06
Endo	UL_ExN	CD99	CD99L2	1.77196e-09	0	CD99_CD99L2	CD99 - CD99L2	CD99	Cell-Cell Contact	KEGG: hsa04514	case	0.511602	36.5675	20.8599	2.31441e-26	-0.94849	28.9305	61.6227	0
Microglia	UL_ExN	CD99	CD99L2	1.77196e-09	0	CD99_CD99L2	CD99 - CD99L2	CD99	Cell-Cell Contact	KEGG: hsa04514	case	0.348465	37.2752	23.5047	7.70112e-90	-0.94849	28.9305	61.6227	0
IN_CGE	Astro	CDH4	CDH4	8.85982e-08	0	CDH4_CDH4	CDH4 - CDH4	CDH	Cell-Cell Contact	KEGG: hsa04514	case	1.76621	68.6348	56.9128	1.58758e-131	-0.466687	59.1746	72.6295	3.16058e-115
IN_MGE	Astro	CDH4	CDH4	4.42991e-08	0	CDH4_CDH4	CDH4 - CDH4	CDH	Cell-Cell Contact	KEGG: hsa04514	case	0.847932	52.7543	50.6312	1.06417e-15	-0.466687	59.1746	72.6295	3.16058e-115
IN_CGE	DL_ExN	CDH4	CDH4	3.54393e-08	0	CDH4_CDH4	CDH4 - CDH4	CDH	Cell-Cell Contact	KEGG: hsa04514	case	1.76621	68.6348	56.9128	1.58758e-131	-0.681247	44.2881	60.7829	0
IN_MGE	DL_ExN	CDH4	CDH4	1.77196e-08	0	CDH4_CDH4	CDH4 - CDH4	CDH	Cell-Cell Contact	KEGG: hsa04514	case	0.847932	52.7543	50.6312	1.06417e-15	-0.681247	44.2881	60.7829	0
IN_CGE	IN_CGE	CDH4	CDH4	1.77196e-07	0	CDH4_CDH4	CDH4 - CDH4	CDH	Cell-Cell Contact	KEGG: hsa04514	case	1.76621	68.6348	56.9128	1.58758e-131	1.76621	68.6348	56.9128	1.58758e-131
IN_MGE	IN_CGE	CDH4	CDH4	8.85982e-08	0	CDH4_CDH4	CDH4 - CDH4	CDH	Cell-Cell Contact	KEGG: hsa04514	case	0.847932	52.7543	50.6312	1.06417e-15	1.76621	68.6348	56.9128	1.58758e-131
IN_CGE	IN_MGE	CDH4	CDH4	8.85982e-08	0	CDH4_CDH4	CDH4 - CDH4	CDH	Cell-Cell Contact	KEGG: hsa04514	case	1.76621	68.6348	56.9128	1.58758e-131	0.847932	52.7543	50.6312	1.06417e-15
IN_MGE	IN_MGE	CDH4	CDH4	4.42991e-08	0	CDH4_CDH4	CDH4 - CDH4	CDH	Cell-Cell Contact	KEGG: hsa04514	case	0.847932	52.7543	50.6312	1.06417e-15	0.847932	52.7543	50.6312	1.06417e-15
IN_CGE	UL_ExN	CDH4	CDH4	3.54393e-08	0	CDH4_CDH4	CDH4 - CDH4	CDH	Cell-Cell Contact	KEGG: hsa04514	case	1.76621	68.6348	56.9128	1.58758e-131	-0.117668	47.3625	54.4594	1.12588e-138
IN_MGE	UL_ExN	CDH4	CDH4	1.77196e-08	0	CDH4_CDH4	CDH4 - CDH4	CDH	Cell-Cell Contact	KEGG: hsa04514	case	0.847932	52.7543	50.6312	1.06417e-15	-0.117668	47.3625	54.4594	1.12588e-138
Endo	Astro	CDH2	CDH2	1.41757e-08	0	CDH2_CDH2	CDH2 - CDH2	CDH	Cell-Cell Contact	KEGG: hsa04514	case	0.0573482	40.9153	46.6561	0.0125183	-0.601903	54.4936	72.2332	7.96412e-231
Endo	DL_ExN	CDH2	CDH2	4.9615e-08	0	CDH2_CDH2	CDH2 - CDH2	CDH	Cell-Cell Contact	KEGG: hsa04514	case	0.0573482	40.9153	46.6561	0.0125183	-4.72283	82.6849	95.4922	0
Endo	IN_CGE	CDH2	CDH2	1.77196e-08	0.02	CDH2_CDH2	CDH2 - CDH2	CDH	Cell-Cell Contact	KEGG: hsa04514	case	0.0573482	40.9153	46.6561	0.0125183	-0.492727	68.5307	75.4519	1.60452e-45
Endo	IN_MGE	CDH2	CDH2	3.18953e-08	0	CDH2_CDH2	CDH2 - CDH2	CDH	Cell-Cell Contact	KEGG: hsa04514	case	0.0573482	40.9153	46.6561	0.0125183	-0.08543	73.4838	78.8793	1.32376e-19
Endo	UL_ExN	CDH2	CDH2	1.77196e-08	0	CDH2_CDH2	CDH2 - CDH2	CDH	Cell-Cell Contact	KEGG: hsa04514	case	0.0573482	40.9153	46.6561	0.0125183	-4.16924	63.0691	84.9598	0
Oligo/OPC	Oligo/OPC	CLDN11	CLDN11	8.68262e-08	0	CLDN11_CLDN11	CLDN11 - CLDN11	CLDN	Cell-Cell Contact	KEGG: hsa04514	case	1.6073	59.829	42.3436	0	1.6073	59.829	42.3436	0
Oligo/OPC	VLMC	CLDN11	CLDN11	1.24037e-08	0	CLDN11_CLDN11	CLDN11 - CLDN11	CLDN	Cell-Cell Contact	KEGG: hsa04514	case	1.6073	59.829	42.3436	0	NA	NA	NA	NA
IN_CGE	DL_ExN	NFASC	CNTN1_CNTNAP1	9.5686e-08	0	NFASC_CNTN1_CNTNAP1	NFASC - (CNTN1+CNTNAP1)	CNTN	Cell-Cell Contact	KEGG: hsa04514	case	0.583291	77.9027	74.1695	9.37802e-41	-6.27089	70.0455	82.9841	0
IN_MGE	DL_ExN	NFASC	CNTN1_CNTNAP1	1.38213e-07	0	NFASC_CNTN1_CNTNAP1	NFASC - (CNTN1+CNTNAP1)	CNTN	Cell-Cell Contact	KEGG: hsa04514	case	0.94411	84.8754	85.2863	4.74202e-26	-6.27089	70.0455	82.9841	0
Oligo/OPC	DL_ExN	NFASC	CNTN1_CNTNAP1	8.50543e-08	0	NFASC_CNTN1_CNTNAP1	NFASC - (CNTN1+CNTNAP1)	CNTN	Cell-Cell Contact	KEGG: hsa04514	case	0.388471	74.5836	76.7872	0.000588567	-6.27089	70.0455	82.9841	0
IN_CGE	IN_CGE	NFASC	CNTN1_CNTNAP1	7.97384e-08	0	NFASC_CNTN1_CNTNAP1	NFASC - (CNTN1+CNTNAP1)	CNTN	Cell-Cell Contact	KEGG: hsa04514	case	0.583291	77.9027	74.1695	9.37802e-41	-1.31353	67.3279	68.5807	5.02392e-07
IN_MGE	IN_CGE	NFASC	CNTN1_CNTNAP1	1.15178e-07	0	NFASC_CNTN1_CNTNAP1	NFASC - (CNTN1+CNTNAP1)	CNTN	Cell-Cell Contact	KEGG: hsa04514	case	0.94411	84.8754	85.2863	4.74202e-26	-1.31353	67.3279	68.5807	5.02392e-07
Oligo/OPC	IN_CGE	NFASC	CNTN1_CNTNAP1	7.08785e-08	0	NFASC_CNTN1_CNTNAP1	NFASC - (CNTN1+CNTNAP1)	CNTN	Cell-Cell Contact	KEGG: hsa04514	case	0.388471	74.5836	76.7872	0.000588567	-1.31353	67.3279	68.5807	5.02392e-07
IN_CGE	IN_MGE	NFASC	CNTN1_CNTNAP1	1.4875e-07	0	NFASC_CNTN1_CNTNAP1	NFASC - (CNTN1+CNTNAP1)	CNTN	Cell-Cell Contact	KEGG: hsa04514	case	0.583291	77.9027	74.1695	9.37802e-41	-2.06564	91.1648	97.1823	8.92021e-151
IN_MGE	IN_MGE	NFASC	CNTN1_CNTNAP1	2.14861e-07	0	NFASC_CNTN1_CNTNAP1	NFASC - (CNTN1+CNTNAP1)	CNTN	Cell-Cell Contact	KEGG: hsa04514	case	0.94411	84.8754	85.2863	4.74202e-26	-2.06564	91.1648	97.1823	8.92021e-151
Oligo/OPC	IN_MGE	NFASC	CNTN1_CNTNAP1	1.32222e-07	0	NFASC_CNTN1_CNTNAP1	NFASC - (CNTN1+CNTNAP1)	CNTN	Cell-Cell Contact	KEGG: hsa04514	case	0.388471	74.5836	76.7872	0.000588567	-2.06564	91.1648	97.1823	8.92021e-151
IN_CGE	UL_ExN	NFASC	CNTN1_CNTNAP1	5.96707e-08	0	NFASC_CNTN1_CNTNAP1	NFASC - (CNTN1+CNTNAP1)	CNTN	Cell-Cell Contact	KEGG: hsa04514	case	0.583291	77.9027	74.1695	9.37802e-41	-6.84114	56.1736	76.6071	0
IN_MGE	UL_ExN	NFASC	CNTN1_CNTNAP1	8.61911e-08	0	NFASC_CNTN1_CNTNAP1	NFASC - (CNTN1+CNTNAP1)	CNTN	Cell-Cell Contact	KEGG: hsa04514	case	0.94411	84.8754	85.2863	4.74202e-26	-6.84114	56.1736	76.6071	0
Oligo/OPC	UL_ExN	NFASC	CNTN1_CNTNAP1	5.30406e-08	0	NFASC_CNTN1_CNTNAP1	NFASC - (CNTN1+CNTNAP1)	CNTN	Cell-Cell Contact	KEGG: hsa04514	case	0.388471	74.5836	76.7872	0.000588567	-6.84114	56.1736	76.6071	0
Oligo/OPC	DL_ExN	CNTN1	NRCAM	2.83514e-07	0	CNTN1_NRCAM	CNTN1 - NRCAM	CNTN	Cell-Cell Contact	KEGG: hsa04514	case	0.907616	48.019	28.8416	0	-13.521	95.2333	99.5286	0
Endo	Endo	ESAM	ESAM	1.77196e-09	0	ESAM_ESAM	ESAM - ESAM	ESAM	Cell-Cell Contact	KEGG: hsa04514; PMID: 11279107	case	0.690784	37.9863	34.0764	8.39185e-05	0.690784	37.9863	34.0764	8.39185e-05
DL_ExN	DL_ExN	JAM2	ITGA3_ITGB1	1.77196e-09	0	JAM2_ITGA3_ITGB1	JAM2 - (ITGA3+ITGB1)	JAM	Cell-Cell Contact	PMID: 12070135	case	0.072455	31.4908	29.5885	1.98497e-08	-0.315169	34.8289	50.3827	1.68392e-202
DL_ExN	IN_CGE	JAM2	ITGA3_ITGB1	1.77196e-09	0	JAM2_ITGA3_ITGB1	JAM2 - (ITGA3+ITGB1)	JAM	Cell-Cell Contact	PMID: 12070135	case	0.072455	31.4908	29.5885	1.98497e-08	NA	NA	NA	NA
DL_ExN	IN_MGE	JAM2	ITGA3_ITGB1	1.77196e-09	0	JAM2_ITGA3_ITGB1	JAM2 - (ITGA3+ITGB1)	JAM	Cell-Cell Contact	PMID: 12070135	case	0.072455	31.4908	29.5885	1.98497e-08	0.0962406	32.9019	30.7808	4.19625e-08
DL_ExN	Astro	JAM2	ITGAV_ITGB1	2.50594e-09	0	JAM2_ITGAV_ITGB1	JAM2 - (ITGAV+ITGB1)	JAM	Cell-Cell Contact	KEGG: hsa04514	case	0.072455	31.4908	29.5885	1.98497e-08	-0.215473	49.2789	60.5623	5.29988e-79
DL_ExN	Endo	JAM2	ITGAV_ITGB1	7.08786e-09	0	JAM2_ITGAV_ITGB1	JAM2 - (ITGAV+ITGB1)	JAM	Cell-Cell Contact	KEGG: hsa04514	case	0.072455	31.4908	29.5885	1.98497e-08	0.591629	54.6911	51.4331	0.000161444
DL_ExN	IN_MGE	JAM2	ITGAV_ITGB1	1.77196e-09	0	JAM2_ITGAV_ITGB1	JAM2 - (ITGAV+ITGB1)	JAM	Cell-Cell Contact	KEGG: hsa04514	case	0.072455	31.4908	29.5885	1.98497e-08	-0.170914	26.2595	33.6301	1.24871e-42
DL_ExN	Oligo/OPC	JAM2	ITGAV_ITGB1	1.77196e-09	0	JAM2_ITGAV_ITGB1	JAM2 - (ITGAV+ITGB1)	JAM	Cell-Cell Contact	KEGG: hsa04514	case	0.072455	31.4908	29.5885	1.98497e-08	0.101212	35.8036	31.0904	3.03401e-40
DL_ExN	DL_ExN	JAM2	JAM3	1.77196e-09	0	JAM2_JAM3	JAM2 - JAM3	JAM	Cell-Cell Contact	PMC1237098; PMID: 11590146	case	0.072455	31.4908	29.5885	1.98497e-08	-1.35074	45.3601	76.6382	0
DL_ExN	IN_CGE	JAM2	JAM3	1.77196e-09	0	JAM2_JAM3	JAM2 - JAM3	JAM	Cell-Cell Contact	PMC1237098; PMID: 11590146	case	0.072455	31.4908	29.5885	1.98497e-08	0.185639	43.5593	39.1264	6.56268e-20
DL_ExN	IN_MGE	JAM2	JAM3	1.77196e-09	0	JAM2_JAM3	JAM2 - JAM3	JAM	Cell-Cell Contact	PMC1237098; PMID: 11590146	case	0.072455	31.4908	29.5885	1.98497e-08	NA	NA	NA	NA
DL_ExN	Oligo/OPC	JAM2	JAM3	8.85982e-09	0	JAM2_JAM3	JAM2 - JAM3	JAM	Cell-Cell Contact	PMC1237098; PMID: 11590146	case	0.072455	31.4908	29.5885	1.98497e-08	NA	NA	NA	NA
DL_ExN	UL_ExN	JAM2	JAM3	1.77196e-09	0	JAM2_JAM3	JAM2 - JAM3	JAM	Cell-Cell Contact	PMC1237098; PMID: 11590146	case	0.072455	31.4908	29.5885	1.98497e-08	-1.33436	28.2421	65.51	0
DL_ExN	VLMC	JAM2	JAM3	1.77196e-09	0	JAM2_JAM3	JAM2 - JAM3	JAM	Cell-Cell Contact	PMC1237098; PMID: 11590146	case	0.072455	31.4908	29.5885	1.98497e-08	-0.697092	30.5445	55.595	9.42231e-75
DL_ExN	Astro	JAM2	JAM2	1.77196e-09	0	JAM2_JAM2	JAM2 - JAM2	JAM	Cell-Cell Contact	KEGG: hsa04514	case	0.072455	31.4908	29.5885	1.98497e-08	-0.145479	27.4261	37.1261	7.42587e-72
DL_ExN	DL_ExN	JAM2	JAM2	1.77196e-09	0	JAM2_JAM2	JAM2 - JAM2	JAM	Cell-Cell Contact	KEGG: hsa04514	case	0.072455	31.4908	29.5885	1.98497e-08	0.072455	31.4908	29.5885	1.98497e-08
DL_ExN	Endo	JAM2	JAM2	1.77196e-09	0	JAM2_JAM2	JAM2 - JAM2	JAM	Cell-Cell Contact	KEGG: hsa04514	case	0.072455	31.4908	29.5885	1.98497e-08	-0.348811	42.5172	53.3439	3.09075e-10
DL_ExN	IN_CGE	JAM2	JAM2	1.77196e-09	0	JAM2_JAM2	JAM2 - JAM2	JAM	Cell-Cell Contact	KEGG: hsa04514	case	0.072455	31.4908	29.5885	1.98497e-08	-0.0893044	43.174	43.9844	0.00830671
IN_CGE	DL_ExN	JAM3	JAM3	1.77196e-09	0	JAM3_JAM3	JAM3 - JAM3	JAM	Cell-Cell Contact	KEGG: hsa04514	case	0.185639	43.5593	39.1264	6.56268e-20	-1.35074	45.3601	76.6382	0
IN_CGE	IN_CGE	JAM3	JAM3	1.77196e-09	0	JAM3_JAM3	JAM3 - JAM3	JAM	Cell-Cell Contact	KEGG: hsa04514	case	0.185639	43.5593	39.1264	6.56268e-20	0.185639	43.5593	39.1264	6.56268e-20
IN_CGE	IN_MGE	JAM3	JAM3	1.77196e-09	0	JAM3_JAM3	JAM3 - JAM3	JAM	Cell-Cell Contact	KEGG: hsa04514	case	0.185639	43.5593	39.1264	6.56268e-20	NA	NA	NA	NA
IN_CGE	Oligo/OPC	JAM3	JAM3	8.85982e-09	0	JAM3_JAM3	JAM3 - JAM3	JAM	Cell-Cell Contact	KEGG: hsa04514	case	0.185639	43.5593	39.1264	6.56268e-20	NA	NA	NA	NA
IN_CGE	UL_ExN	JAM3	JAM3	1.77196e-09	0	JAM3_JAM3	JAM3 - JAM3	JAM	Cell-Cell Contact	KEGG: hsa04514	case	0.185639	43.5593	39.1264	6.56268e-20	-1.33436	28.2421	65.51	0
IN_CGE	VLMC	JAM3	JAM3	1.77196e-09	0	JAM3_JAM3	JAM3 - JAM3	JAM	Cell-Cell Contact	KEGG: hsa04514	case	0.185639	43.5593	39.1264	6.56268e-20	-0.697092	30.5445	55.595	9.42231e-75
Astro	Astro	MPZL1	MPZL1	1.77196e-09	0	MPZL1_MPZL1	MPZL1 - MPZL1	MPZ	Cell-Cell Contact	KEGG: hsa04514	case	0.138253	30.616	25.6251	1.50709e-26	0.138253	30.616	25.6251	1.50709e-26
Endo	Astro	MPZL1	MPZL1	1.77196e-09	0	MPZL1_MPZL1	MPZL1 - MPZL1	MPZ	Cell-Cell Contact	KEGG: hsa04514	case	0.322789	35.6979	30.2548	7.50341e-06	0.138253	30.616	25.6251	1.50709e-26
Microglia	Astro	MPZL1	MPZL1	3.54393e-09	0	MPZL1_MPZL1	MPZL1 - MPZL1	MPZ	Cell-Cell Contact	KEGG: hsa04514	case	0.447718	47.1885	39.144	1.5209e-48	0.138253	30.616	25.6251	1.50709e-26
Oligo/OPC	Astro	MPZL1	MPZL1	1.77196e-09	0	MPZL1_MPZL1	MPZL1 - MPZL1	MPZ	Cell-Cell Contact	KEGG: hsa04514	case	0.472095	29.3978	16.5243	0	0.138253	30.616	25.6251	1.50709e-26
Astro	DL_ExN	MPZL1	MPZL1	1.77196e-09	0	MPZL1_MPZL1	MPZL1 - MPZL1	MPZ	Cell-Cell Contact	KEGG: hsa04514	case	0.138253	30.616	25.6251	1.50709e-26	-0.318944	43.843	58.9421	7.1141e-294
Endo	DL_ExN	MPZL1	MPZL1	1.77196e-09	0	MPZL1_MPZL1	MPZL1 - MPZL1	MPZ	Cell-Cell Contact	KEGG: hsa04514	case	0.322789	35.6979	30.2548	7.50341e-06	-0.318944	43.843	58.9421	7.1141e-294
Microglia	DL_ExN	MPZL1	MPZL1	3.54393e-09	0	MPZL1_MPZL1	MPZL1 - MPZL1	MPZ	Cell-Cell Contact	KEGG: hsa04514	case	0.447718	47.1885	39.144	1.5209e-48	-0.318944	43.843	58.9421	7.1141e-294
Oligo/OPC	DL_ExN	MPZL1	MPZL1	1.77196e-09	0	MPZL1_MPZL1	MPZL1 - MPZL1	MPZ	Cell-Cell Contact	KEGG: hsa04514	case	0.472095	29.3978	16.5243	0	-0.318944	43.843	58.9421	7.1141e-294
Astro	Endo	MPZL1	MPZL1	1.77196e-09	0	MPZL1_MPZL1	MPZL1 - MPZL1	MPZ	Cell-Cell Contact	KEGG: hsa04514	case	0.138253	30.616	25.6251	1.50709e-26	0.322789	35.6979	30.2548	7.50341e-06
Endo	Endo	MPZL1	MPZL1	1.77196e-09	0	MPZL1_MPZL1	MPZL1 - MPZL1	MPZ	Cell-Cell Contact	KEGG: hsa04514	case	0.322789	35.6979	30.2548	7.50341e-06	0.322789	35.6979	30.2548	7.50341e-06
Microglia	Endo	MPZL1	MPZL1	3.54393e-09	0	MPZL1_MPZL1	MPZL1 - MPZL1	MPZ	Cell-Cell Contact	KEGG: hsa04514	case	0.447718	47.1885	39.144	1.5209e-48	0.322789	35.6979	30.2548	7.50341e-06
Oligo/OPC	Endo	MPZL1	MPZL1	1.77196e-09	0	MPZL1_MPZL1	MPZL1 - MPZL1	MPZ	Cell-Cell Contact	KEGG: hsa04514	case	0.472095	29.3978	16.5243	0	0.322789	35.6979	30.2548	7.50341e-06
Astro	IN_CGE	MPZL1	MPZL1	1.77196e-09	0	MPZL1_MPZL1	MPZL1 - MPZL1	MPZ	Cell-Cell Contact	KEGG: hsa04514	case	0.138253	30.616	25.6251	1.50709e-26	NA	NA	NA	NA
Endo	IN_CGE	MPZL1	MPZL1	1.77196e-09	0	MPZL1_MPZL1	MPZL1 - MPZL1	MPZ	Cell-Cell Contact	KEGG: hsa04514	case	0.322789	35.6979	30.2548	7.50341e-06	NA	NA	NA	NA
Microglia	IN_CGE	MPZL1	MPZL1	3.54393e-09	0	MPZL1_MPZL1	MPZL1 - MPZL1	MPZ	Cell-Cell Contact	KEGG: hsa04514	case	0.447718	47.1885	39.144	1.5209e-48	NA	NA	NA	NA
Oligo/OPC	IN_CGE	MPZL1	MPZL1	1.77196e-09	0	MPZL1_MPZL1	MPZL1 - MPZL1	MPZ	Cell-Cell Contact	KEGG: hsa04514	case	0.472095	29.3978	16.5243	0	NA	NA	NA	NA
Astro	IN_MGE	MPZL1	MPZL1	1.77196e-09	0	MPZL1_MPZL1	MPZL1 - MPZL1	MPZ	Cell-Cell Contact	KEGG: hsa04514	case	0.138253	30.616	25.6251	1.50709e-26	NA	NA	NA	NA
Endo	IN_MGE	MPZL1	MPZL1	1.77196e-09	0	MPZL1_MPZL1	MPZL1 - MPZL1	MPZ	Cell-Cell Contact	KEGG: hsa04514	case	0.322789	35.6979	30.2548	7.50341e-06	NA	NA	NA	NA
Microglia	IN_MGE	MPZL1	MPZL1	3.54393e-09	0	MPZL1_MPZL1	MPZL1 - MPZL1	MPZ	Cell-Cell Contact	KEGG: hsa04514	case	0.447718	47.1885	39.144	1.5209e-48	NA	NA	NA	NA
Oligo/OPC	IN_MGE	MPZL1	MPZL1	1.77196e-09	0	MPZL1_MPZL1	MPZL1 - MPZL1	MPZ	Cell-Cell Contact	KEGG: hsa04514	case	0.472095	29.3978	16.5243	0	NA	NA	NA	NA
Astro	Microglia	MPZL1	MPZL1	3.54393e-09	0	MPZL1_MPZL1	MPZL1 - MPZL1	MPZ	Cell-Cell Contact	KEGG: hsa04514	case	0.138253	30.616	25.6251	1.50709e-26	0.447718	47.1885	39.144	1.5209e-48
Endo	Microglia	MPZL1	MPZL1	3.54393e-09	0	MPZL1_MPZL1	MPZL1 - MPZL1	MPZ	Cell-Cell Contact	KEGG: hsa04514	case	0.322789	35.6979	30.2548	7.50341e-06	0.447718	47.1885	39.144	1.5209e-48
Microglia	Microglia	MPZL1	MPZL1	7.08786e-09	0	MPZL1_MPZL1	MPZL1 - MPZL1	MPZ	Cell-Cell Contact	KEGG: hsa04514	case	0.447718	47.1885	39.144	1.5209e-48	0.447718	47.1885	39.144	1.5209e-48
Oligo/OPC	Microglia	MPZL1	MPZL1	3.54393e-09	0	MPZL1_MPZL1	MPZL1 - MPZL1	MPZ	Cell-Cell Contact	KEGG: hsa04514	case	0.472095	29.3978	16.5243	0	0.447718	47.1885	39.144	1.5209e-48
Astro	Oligo/OPC	MPZL1	MPZL1	1.77196e-09	0	MPZL1_MPZL1	MPZL1 - MPZL1	MPZ	Cell-Cell Contact	KEGG: hsa04514	case	0.138253	30.616	25.6251	1.50709e-26	0.472095	29.3978	16.5243	0
Endo	Oligo/OPC	MPZL1	MPZL1	1.77196e-09	0	MPZL1_MPZL1	MPZL1 - MPZL1	MPZ	Cell-Cell Contact	KEGG: hsa04514	case	0.322789	35.6979	30.2548	7.50341e-06	0.472095	29.3978	16.5243	0
Microglia	Oligo/OPC	MPZL1	MPZL1	3.54393e-09	0	MPZL1_MPZL1	MPZL1 - MPZL1	MPZ	Cell-Cell Contact	KEGG: hsa04514	case	0.447718	47.1885	39.144	1.5209e-48	0.472095	29.3978	16.5243	0
Oligo/OPC	Oligo/OPC	MPZL1	MPZL1	1.77196e-09	0	MPZL1_MPZL1	MPZL1 - MPZL1	MPZ	Cell-Cell Contact	KEGG: hsa04514	case	0.472095	29.3978	16.5243	0	0.472095	29.3978	16.5243	0
Astro	UL_ExN	MPZL1	MPZL1	1.77196e-09	0	MPZL1_MPZL1	MPZL1 - MPZL1	MPZ	Cell-Cell Contact	KEGG: hsa04514	case	0.138253	30.616	25.6251	1.50709e-26	-0.377131	26.507	45.0648	0
Endo	UL_ExN	MPZL1	MPZL1	1.77196e-09	0	MPZL1_MPZL1	MPZL1 - MPZL1	MPZ	Cell-Cell Contact	KEGG: hsa04514	case	0.322789	35.6979	30.2548	7.50341e-06	-0.377131	26.507	45.0648	0
Microglia	UL_ExN	MPZL1	MPZL1	3.54393e-09	0	MPZL1_MPZL1	MPZL1 - MPZL1	MPZ	Cell-Cell Contact	KEGG: hsa04514	case	0.447718	47.1885	39.144	1.5209e-48	-0.377131	26.507	45.0648	0
Oligo/OPC	UL_ExN	MPZL1	MPZL1	1.77196e-09	0	MPZL1_MPZL1	MPZL1 - MPZL1	MPZ	Cell-Cell Contact	KEGG: hsa04514	case	0.472095	29.3978	16.5243	0	-0.377131	26.507	45.0648	0
IN_MGE	Astro	NCAM1	FGFR1	4.60711e-08	0	NCAM1_FGFR1	NCAM1 - FGFR1	NCAM	Cell-Cell Contact	PMID: 12791257	case	0.456327	92.2879	95.263	3.47324e-07	-0.139697	34.637	44.1079	1.62183e-59
IN_MGE	Endo	NCAM1	FGFR1	4.60711e-08	0	NCAM1_FGFR1	NCAM1 - FGFR1	NCAM	Cell-Cell Contact	PMID: 12791257	case	0.456327	92.2879	95.263	3.47324e-07	NA	NA	NA	NA
IN_MGE	IN_MGE	NCAM1	FGFR1	4.60711e-08	0	NCAM1_FGFR1	NCAM1 - FGFR1	NCAM	Cell-Cell Contact	PMID: 12791257	case	0.456327	92.2879	95.263	3.47324e-07	NA	NA	NA	NA
IN_MGE	VLMC	NCAM1	FGFR1	4.60711e-08	0	NCAM1_FGFR1	NCAM1 - FGFR1	NCAM	Cell-Cell Contact	PMID: 12791257	case	0.456327	92.2879	95.263	3.47324e-07	-0.656357	30.4196	51.3321	4.50658e-60
IN_MGE	Astro	NCAM1	NCAM1	7.83207e-07	0	NCAM1_NCAM1	NCAM1 - NCAM1	NCAM	Cell-Cell Contact	KEGG: hsa04514	case	0.456327	92.2879	95.263	3.47324e-07	-1.36745	85.3907	95.7543	2.59525e-203
IN_MGE	DL_ExN	NCAM1	NCAM1	1.47427e-06	0	NCAM1_NCAM1	NCAM1 - NCAM1	NCAM	Cell-Cell Contact	KEGG: hsa04514	case	0.456327	92.2879	95.263	3.47324e-07	-4.61149	94.391	98.7937	0
IN_MGE	IN_CGE	NCAM1	NCAM1	1.38213e-06	0	NCAM1_NCAM1	NCAM1 - NCAM1	NCAM	Cell-Cell Contact	KEGG: hsa04514	case	0.456327	92.2879	95.263	3.47324e-07	-0.16602	92.9605	94.9101	1.50185e-06
IN_MGE	IN_MGE	NCAM1	NCAM1	1.19785e-06	0	NCAM1_NCAM1	NCAM1 - NCAM1	NCAM	Cell-Cell Contact	KEGG: hsa04514	case	0.456327	92.2879	95.263	3.47324e-07	0.456327	92.2879	95.263	3.47324e-07
IN_MGE	Oligo/OPC	NCAM1	NCAM1	1.19785e-06	0	NCAM1_NCAM1	NCAM1 - NCAM1	NCAM	Cell-Cell Contact	KEGG: hsa04514	case	0.456327	92.2879	95.263	3.47324e-07	NA	NA	NA	NA
IN_MGE	UL_ExN	NCAM1	NCAM1	6.91065e-07	0	NCAM1_NCAM1	NCAM1 - NCAM1	NCAM	Cell-Cell Contact	KEGG: hsa04514	case	0.456327	92.2879	95.263	3.47324e-07	-5.59195	84.332	92.8912	0
IN_MGE	Astro	NCAM1	NCAM2	1.01356e-06	0	NCAM1_NCAM2	NCAM1 - NCAM2	NCAM	Cell-Cell Contact	KEGG: hsa04514	case	0.456327	92.2879	95.263	3.47324e-07	-0.429502	86.3318	94.2259	1.45966e-72
IN_MGE	DL_ExN	NCAM1	NCAM2	3.68567e-06	0	NCAM1_NCAM2	NCAM1 - NCAM2	NCAM	Cell-Cell Contact	KEGG: hsa04514	case	0.456327	92.2879	95.263	3.47324e-07	0.160507	94.3958	95.3398	1.44506e-08
IN_MGE	IN_CGE	NCAM1	NCAM2	1.70463e-06	0	NCAM1_NCAM2	NCAM1 - NCAM2	NCAM	Cell-Cell Contact	KEGG: hsa04514	case	0.456327	92.2879	95.263	3.47324e-07	-1.23428	88.16	87.8507	2.24136e-11
IN_MGE	Oligo/OPC	NCAM1	NCAM2	2.21141e-06	0	NCAM1_NCAM2	NCAM1 - NCAM2	NCAM	Cell-Cell Contact	KEGG: hsa04514	case	0.456327	92.2879	95.263	3.47324e-07	2.10861	96.363	98.386	0.0175461
IN_MGE	UL_ExN	NCAM1	NCAM2	1.15178e-06	0	NCAM1_NCAM2	NCAM1 - NCAM2	NCAM	Cell-Cell Contact	KEGG: hsa04514	case	0.456327	92.2879	95.263	3.47324e-07	-12.1254	83.4837	93.2022	0
IN_MGE	DL_ExN	NCAM1	L1CAM	4.60711e-08	0	NCAM1_L1CAM	NCAM1 - L1CAM	NCAM	Cell-Cell Contact	KEGG: hsa04514	case	0.456327	92.2879	95.263	3.47324e-07	-0.0519266	40.7418	45.338	2.2607e-25
IN_MGE	IN_CGE	NCAM1	L1CAM	4.60711e-08	0	NCAM1_L1CAM	NCAM1 - L1CAM	NCAM	Cell-Cell Contact	KEGG: hsa04514	case	0.456327	92.2879	95.263	3.47324e-07	-0.148783	32.3649	39.9405	2.27489e-44
IN_MGE	IN_MGE	NCAM1	L1CAM	4.60711e-08	0	NCAM1_L1CAM	NCAM1 - L1CAM	NCAM	Cell-Cell Contact	KEGG: hsa04514	case	0.456327	92.2879	95.263	3.47324e-07	-0.0796985	27.7463	32.245	1.54797e-17
IN_MGE	UL_ExN	NCAM1	L1CAM	4.60711e-08	0	NCAM1_L1CAM	NCAM1 - L1CAM	NCAM	Cell-Cell Contact	KEGG: hsa04514	case	0.456327	92.2879	95.263	3.47324e-07	-0.217255	26.1254	39.7648	0
DL_ExN	DL_ExN	NCAM2	L1CAM	1.41757e-07	0	NCAM2_L1CAM	NCAM2 - L1CAM	NCAM	Cell-Cell Contact	KEGG: hsa04514	case	0.160507	94.3958	95.3398	1.44506e-08	-0.0519266	40.7418	45.338	2.2607e-25
Endo	DL_ExN	NCAM2	L1CAM	1.77196e-09	0	NCAM2_L1CAM	NCAM2 - L1CAM	NCAM	Cell-Cell Contact	KEGG: hsa04514	case	0.150809	25.4005	34.8726	6.9897e-05	-0.0519266	40.7418	45.338	2.2607e-25
Oligo/OPC	DL_ExN	NCAM2	L1CAM	8.50543e-08	0	NCAM2_L1CAM	NCAM2 - L1CAM	NCAM	Cell-Cell Contact	KEGG: hsa04514	case	2.10861	96.363	98.386	0.0175461	-0.0519266	40.7418	45.338	2.2607e-25
DL_ExN	IN_CGE	NCAM2	L1CAM	1.41757e-07	0	NCAM2_L1CAM	NCAM2 - L1CAM	NCAM	Cell-Cell Contact	KEGG: hsa04514	case	0.160507	94.3958	95.3398	1.44506e-08	-0.148783	32.3649	39.9405	2.27489e-44
Endo	IN_CGE	NCAM2	L1CAM	1.77196e-09	0	NCAM2_L1CAM	NCAM2 - L1CAM	NCAM	Cell-Cell Contact	KEGG: hsa04514	case	0.150809	25.4005	34.8726	6.9897e-05	-0.148783	32.3649	39.9405	2.27489e-44
Oligo/OPC	IN_CGE	NCAM2	L1CAM	8.50543e-08	0	NCAM2_L1CAM	NCAM2 - L1CAM	NCAM	Cell-Cell Contact	KEGG: hsa04514	case	2.10861	96.363	98.386	0.0175461	-0.148783	32.3649	39.9405	2.27489e-44
DL_ExN	IN_MGE	NCAM2	L1CAM	1.41757e-07	0	NCAM2_L1CAM	NCAM2 - L1CAM	NCAM	Cell-Cell Contact	KEGG: hsa04514	case	0.160507	94.3958	95.3398	1.44506e-08	-0.0796985	27.7463	32.245	1.54797e-17
Endo	IN_MGE	NCAM2	L1CAM	1.77196e-09	0	NCAM2_L1CAM	NCAM2 - L1CAM	NCAM	Cell-Cell Contact	KEGG: hsa04514	case	0.150809	25.4005	34.8726	6.9897e-05	-0.0796985	27.7463	32.245	1.54797e-17
Oligo/OPC	IN_MGE	NCAM2	L1CAM	8.50543e-08	0	NCAM2_L1CAM	NCAM2 - L1CAM	NCAM	Cell-Cell Contact	KEGG: hsa04514	case	2.10861	96.363	98.386	0.0175461	-0.0796985	27.7463	32.245	1.54797e-17
DL_ExN	UL_ExN	NCAM2	L1CAM	1.41757e-07	0	NCAM2_L1CAM	NCAM2 - L1CAM	NCAM	Cell-Cell Contact	KEGG: hsa04514	case	0.160507	94.3958	95.3398	1.44506e-08	-0.217255	26.1254	39.7648	0
Endo	UL_ExN	NCAM2	L1CAM	1.77196e-09	0	NCAM2_L1CAM	NCAM2 - L1CAM	NCAM	Cell-Cell Contact	KEGG: hsa04514	case	0.150809	25.4005	34.8726	6.9897e-05	-0.217255	26.1254	39.7648	0
Oligo/OPC	UL_ExN	NCAM2	L1CAM	8.50543e-08	0	NCAM2_L1CAM	NCAM2 - L1CAM	NCAM	Cell-Cell Contact	KEGG: hsa04514	case	2.10861	96.363	98.386	0.0175461	-0.217255	26.1254	39.7648	0
IN_CGE	DL_ExN	NECTIN1	CADM3	7.08786e-09	0	NECTIN1_CADM3	NECTIN1 - CADM3	NECTIN	Cell-Cell Contact	PMID: 23027581	case	0.14445	32.292	26.4257	5.51796e-32	-0.446797	56.6834	70.1552	0
IN_MGE	DL_ExN	NECTIN1	CADM3	7.08786e-09	0	NECTIN1_CADM3	NECTIN1 - CADM3	NECTIN	Cell-Cell Contact	PMID: 23027581	case	0.209736	28.1314	18.2991	8.81655e-100	-0.446797	56.6834	70.1552	0
IN_CGE	IN_CGE	NECTIN1	CADM3	1.77196e-09	0	NECTIN1_CADM3	NECTIN1 - CADM3	NECTIN	Cell-Cell Contact	PMID: 23027581	case	0.14445	32.292	26.4257	5.51796e-32	-0.477161	47.4539	60.4184	6.41835e-165
IN_MGE	IN_CGE	NECTIN1	CADM3	1.77196e-09	0	NECTIN1_CADM3	NECTIN1 - CADM3	NECTIN	Cell-Cell Contact	PMID: 23027581	case	0.209736	28.1314	18.2991	8.81655e-100	-0.477161	47.4539	60.4184	6.41835e-165
IN_CGE	IN_MGE	NECTIN1	CADM3	1.77196e-09	0	NECTIN1_CADM3	NECTIN1 - CADM3	NECTIN	Cell-Cell Contact	PMID: 23027581	case	0.14445	32.292	26.4257	5.51796e-32	-0.274889	46.8178	56.8918	2.46529e-78
IN_MGE	IN_MGE	NECTIN1	CADM3	1.77196e-09	0	NECTIN1_CADM3	NECTIN1 - CADM3	NECTIN	Cell-Cell Contact	PMID: 23027581	case	0.209736	28.1314	18.2991	8.81655e-100	-0.274889	46.8178	56.8918	2.46529e-78
IN_CGE	UL_ExN	NECTIN1	CADM3	1.77196e-09	0	NECTIN1_CADM3	NECTIN1 - CADM3	NECTIN	Cell-Cell Contact	PMID: 23027581	case	0.14445	32.292	26.4257	5.51796e-32	-0.874904	40.8936	67.6736	0
IN_MGE	UL_ExN	NECTIN1	CADM3	1.77196e-09	0	NECTIN1_CADM3	NECTIN1 - CADM3	NECTIN	Cell-Cell Contact	PMID: 23027581	case	0.209736	28.1314	18.2991	8.81655e-100	-0.874904	40.8936	67.6736	0
DL_ExN	DL_ExN	NECTIN3	NECTIN1	1.59477e-08	0	NECTIN3_NECTIN1	NECTIN3 - NECTIN1	NECTIN	Cell-Cell Contact	PMID: 23027581	case	0.757864	71.0361	72.2362	1.56877e-07	NA	NA	NA	NA
IN_CGE	DL_ExN	NECTIN3	NECTIN1	1.77196e-09	0	NECTIN3_NECTIN1	NECTIN3 - NECTIN1	NECTIN	Cell-Cell Contact	PMID: 23027581	case	0.359161	42.1535	36.2598	3.63431e-28	NA	NA	NA	NA
Oligo/OPC	DL_ExN	NECTIN3	NECTIN1	1.77196e-09	0	NECTIN3_NECTIN1	NECTIN3 - NECTIN1	NECTIN	Cell-Cell Contact	PMID: 23027581	case	0.141444	36.1525	30.7551	1.30243e-54	NA	NA	NA	NA
DL_ExN	IN_CGE	NECTIN3	NECTIN1	1.59477e-08	0	NECTIN3_NECTIN1	NECTIN3 - NECTIN1	NECTIN	Cell-Cell Contact	PMID: 23027581	case	0.757864	71.0361	72.2362	1.56877e-07	0.14445	32.292	26.4257	5.51796e-32
IN_CGE	IN_CGE	NECTIN3	NECTIN1	1.77196e-09	0	NECTIN3_NECTIN1	NECTIN3 - NECTIN1	NECTIN	Cell-Cell Contact	PMID: 23027581	case	0.359161	42.1535	36.2598	3.63431e-28	0.14445	32.292	26.4257	5.51796e-32
Oligo/OPC	IN_CGE	NECTIN3	NECTIN1	1.77196e-09	0	NECTIN3_NECTIN1	NECTIN3 - NECTIN1	NECTIN	Cell-Cell Contact	PMID: 23027581	case	0.141444	36.1525	30.7551	1.30243e-54	0.14445	32.292	26.4257	5.51796e-32
DL_ExN	IN_MGE	NECTIN3	NECTIN1	1.59477e-08	0	NECTIN3_NECTIN1	NECTIN3 - NECTIN1	NECTIN	Cell-Cell Contact	PMID: 23027581	case	0.757864	71.0361	72.2362	1.56877e-07	0.209736	28.1314	18.2991	8.81655e-100
IN_CGE	IN_MGE	NECTIN3	NECTIN1	1.77196e-09	0	NECTIN3_NECTIN1	NECTIN3 - NECTIN1	NECTIN	Cell-Cell Contact	PMID: 23027581	case	0.359161	42.1535	36.2598	3.63431e-28	0.209736	28.1314	18.2991	8.81655e-100
Oligo/OPC	IN_MGE	NECTIN3	NECTIN1	1.77196e-09	0	NECTIN3_NECTIN1	NECTIN3 - NECTIN1	NECTIN	Cell-Cell Contact	PMID: 23027581	case	0.141444	36.1525	30.7551	1.30243e-54	0.209736	28.1314	18.2991	8.81655e-100
DL_ExN	Endo	NECTIN3	NECTIN2	1.59477e-08	0	NECTIN3_NECTIN2	NECTIN3 - NECTIN2	NECTIN	Cell-Cell Contact	PMID: 23027581	case	0.757864	71.0361	72.2362	1.56877e-07	NA	NA	NA	NA
IN_CGE	Endo	NECTIN3	NECTIN2	1.77196e-09	0	NECTIN3_NECTIN2	NECTIN3 - NECTIN2	NECTIN	Cell-Cell Contact	PMID: 23027581	case	0.359161	42.1535	36.2598	3.63431e-28	NA	NA	NA	NA
Oligo/OPC	Endo	NECTIN3	NECTIN2	1.77196e-09	0	NECTIN3_NECTIN2	NECTIN3 - NECTIN2	NECTIN	Cell-Cell Contact	PMID: 23027581	case	0.141444	36.1525	30.7551	1.30243e-54	NA	NA	NA	NA
DL_ExN	IN_CGE	NECTIN3	NECTIN2	1.59477e-08	0	NECTIN3_NECTIN2	NECTIN3 - NECTIN2	NECTIN	Cell-Cell Contact	PMID: 23027581	case	0.757864	71.0361	72.2362	1.56877e-07	NA	NA	NA	NA
IN_CGE	IN_CGE	NECTIN3	NECTIN2	1.77196e-09	0	NECTIN3_NECTIN2	NECTIN3 - NECTIN2	NECTIN	Cell-Cell Contact	PMID: 23027581	case	0.359161	42.1535	36.2598	3.63431e-28	NA	NA	NA	NA
Oligo/OPC	IN_CGE	NECTIN3	NECTIN2	1.77196e-09	0	NECTIN3_NECTIN2	NECTIN3 - NECTIN2	NECTIN	Cell-Cell Contact	PMID: 23027581	case	0.141444	36.1525	30.7551	1.30243e-54	NA	NA	NA	NA
DL_ExN	IN_CGE	NECTIN3	PVR	1.59477e-08	0	NECTIN3_PVR	NECTIN3 - PVR	NECTIN	Cell-Cell Contact	PMID: 23027581	case	0.757864	71.0361	72.2362	1.56877e-07	0.235303	30.1052	15.7075	1.2251e-205
IN_CGE	IN_CGE	NECTIN3	PVR	1.77196e-09	0	NECTIN3_PVR	NECTIN3 - PVR	NECTIN	Cell-Cell Contact	PMID: 23027581	case	0.359161	42.1535	36.2598	3.63431e-28	0.235303	30.1052	15.7075	1.2251e-205
Oligo/OPC	IN_CGE	NECTIN3	PVR	1.77196e-09	0	NECTIN3_PVR	NECTIN3 - PVR	NECTIN	Cell-Cell Contact	PMID: 23027581	case	0.141444	36.1525	30.7551	1.30243e-54	0.235303	30.1052	15.7075	1.2251e-205
Astro	DL_ExN	NEGR1	NEGR1	3.22497e-07	0	NEGR1_NEGR1	NEGR1 - NEGR1	NEGR	Cell-Cell Contact	KEGG: hsa04514	case	0.0965718	45.156	52.8163	3.38527e-20	-33.61	96.5877	99.6451	0
Oligo/OPC	DL_ExN	NEGR1	NEGR1	9.67491e-07	0	NEGR1_NEGR1	NEGR1 - NEGR1	NEGR	Cell-Cell Contact	KEGG: hsa04514	case	0.577367	65.5009	58.8859	2.89235e-97	-33.61	96.5877	99.6451	0
Oligo/OPC	IN_MGE	NEGR1	NEGR1	7.33592e-07	0	NEGR1_NEGR1	NEGR1 - NEGR1	NEGR	Cell-Cell Contact	KEGG: hsa04514	case	0.577367	65.5009	58.8859	2.89235e-97	-3.93201	93.2292	96.5056	2.63151e-93
Oligo/OPC	UL_ExN	NEGR1	NEGR1	3.50849e-07	0	NEGR1_NEGR1	NEGR1 - NEGR1	NEGR	Cell-Cell Contact	KEGG: hsa04514	case	0.577367	65.5009	58.8859	2.89235e-97	-29.6577	84.5872	94.5724	0
Astro	Astro	LRRC4C	NTNG1	4.9615e-08	0	LRRC4C_NTNG1	LRRC4C - NTNG1	NGL	Cell-Cell Contact	KEGG: hsa04514	case	2.97336	87.0855	89.0744	7.25686e-55	0.657546	39.1999	20.2755	5.37329e-289
Astro	DL_ExN	LRRC4C	NTNG1	2.9769e-07	0	LRRC4C_NTNG1	LRRC4C - NTNG1	NGL	Cell-Cell Contact	KEGG: hsa04514	case	2.97336	87.0855	89.0744	7.25686e-55	-0.298299	54.8648	41.8949	6.32705e-89
Oligo/OPC	DL_ExN	LRRC4C	NTNG1	2.12636e-07	0	LRRC4C_NTNG1	LRRC4C - NTNG1	NGL	Cell-Cell Contact	KEGG: hsa04514	case	2.11987	65.6651	69.3969	3.3088e-07	-0.298299	54.8648	41.8949	6.32705e-89
Astro	IN_CGE	LRRC4C	NTNG1	1.48845e-07	0	LRRC4C_NTNG1	LRRC4C - NTNG1	NGL	Cell-Cell Contact	KEGG: hsa04514	case	2.97336	87.0855	89.0744	7.25686e-55	-0.512966	43.3198	35.0256	7.84587e-20
Oligo/OPC	IN_CGE	LRRC4C	NTNG1	1.06318e-07	0	LRRC4C_NTNG1	LRRC4C - NTNG1	NGL	Cell-Cell Contact	KEGG: hsa04514	case	2.11987	65.6651	69.3969	3.3088e-07	-0.512966	43.3198	35.0256	7.84587e-20
Astro	Oligo/OPC	LRRC4C	NTNG1	4.9615e-08	0	LRRC4C_NTNG1	LRRC4C - NTNG1	NGL	Cell-Cell Contact	KEGG: hsa04514	case	2.97336	87.0855	89.0744	7.25686e-55	0.489546	29.8394	21.6167	4.00133e-119
Astro	UL_ExN	LRRC4C	NTNG1	1.9846e-07	0	LRRC4C_NTNG1	LRRC4C - NTNG1	NGL	Cell-Cell Contact	KEGG: hsa04514	case	2.97336	87.0855	89.0744	7.25686e-55	-3.03342	53.3569	55.5266	0
Oligo/OPC	UL_ExN	LRRC4C	NTNG1	1.41757e-07	0	LRRC4C_NTNG1	LRRC4C - NTNG1	NGL	Cell-Cell Contact	KEGG: hsa04514	case	2.11987	65.6651	69.3969	3.3088e-07	-3.03342	53.3569	55.5266	0
IN_MGE	DL_ExN	LRRC4B	PTPRF	7.08786e-09	0	LRRC4B_PTPRF	LRRC4B - PTPRF	NGL	Cell-Cell Contact	KEGG: hsa04514	case	0.209809	56.359	56.876	2.51213e-05	-0.358008	37.4348	53.1349	0
IN_MGE	IN_CGE	LRRC4B	PTPRF	7.08786e-09	0	LRRC4B_PTPRF	LRRC4B - PTPRF	NGL	Cell-Cell Contact	KEGG: hsa04514	case	0.209809	56.359	56.876	2.51213e-05	NA	NA	NA	NA
IN_MGE	IN_MGE	LRRC4B	PTPRF	7.08786e-09	0	LRRC4B_PTPRF	LRRC4B - PTPRF	NGL	Cell-Cell Contact	KEGG: hsa04514	case	0.209809	56.359	56.876	2.51213e-05	0.112401	29.201	24.0848	4.63638e-26
IN_MGE	Oligo/OPC	LRRC4B	PTPRF	7.08786e-09	0	LRRC4B_PTPRF	LRRC4B - PTPRF	NGL	Cell-Cell Contact	KEGG: hsa04514	case	0.209809	56.359	56.876	2.51213e-05	0.0756025	30.735	28.2246	9.53236e-18
IN_MGE	UL_ExN	LRRC4B	PTPRF	7.08786e-09	0	LRRC4B_PTPRF	LRRC4B - PTPRF	NGL	Cell-Cell Contact	KEGG: hsa04514	case	0.209809	56.359	56.876	2.51213e-05	-0.790942	35.8557	62.662	0
IN_MGE	DL_ExN	NRXN1	NLGN1	9.64825e-06	0	NRXN1_NLGN1	NRXN1 - NLGN1	NRXN	Cell-Cell Contact	KEGG: hsa04514	case	1.04191	92.7158	96.4146	8.08007e-32	-13.3282	96.7648	99.292	0
IN_MGE	IN_CGE	NRXN1	NLGN1	7.21184e-06	0	NRXN1_NLGN1	NRXN1 - NLGN1	NRXN	Cell-Cell Contact	KEGG: hsa04514	case	1.04191	92.7158	96.4146	8.08007e-32	-5.92102	95.1369	98.5601	1.95687e-121
IN_MGE	IN_MGE	NRXN1	NLGN1	4.87288e-06	0	NRXN1_NLGN1	NRXN1 - NLGN1	NRXN	Cell-Cell Contact	KEGG: hsa04514	case	1.04191	92.7158	96.4146	8.08007e-32	-6.10708	88.7047	93.1576	4.6574e-216
IN_MGE	Oligo/OPC	NRXN1	NLGN1	3.99576e-06	0	NRXN1_NLGN1	NRXN1 - NLGN1	NRXN	Cell-Cell Contact	KEGG: hsa04514	case	1.04191	92.7158	96.4146	8.08007e-32	NA	NA	NA	NA
IN_MGE	UL_ExN	NRXN1	NLGN1	3.70339e-06	0	NRXN1_NLGN1	NRXN1 - NLGN1	NRXN	Cell-Cell Contact	KEGG: hsa04514	case	1.04191	92.7158	96.4146	8.08007e-32	-16.1154	86.2064	91.7642	0
Endo	DL_ExN	NRXN1	NLGN2	3.54393e-09	0	NRXN1_NLGN2	NRXN1 - NLGN2	NRXN	Cell-Cell Contact	KEGG: hsa04514	case	0.403171	32.7689	42.2771	0.00180747	-0.212543	33.6109	45.2861	1.93348e-205
IN_MGE	DL_ExN	NRXN1	NLGN2	9.7458e-08	0	NRXN1_NLGN2	NRXN1 - NLGN2	NRXN	Cell-Cell Contact	KEGG: hsa04514	case	1.04191	92.7158	96.4146	8.08007e-32	-0.212543	33.6109	45.2861	1.93348e-205
Oligo/OPC	DL_ExN	NRXN1	NLGN2	3.18953e-08	0	NRXN1_NLGN2	NRXN1 - NLGN2	NRXN	Cell-Cell Contact	KEGG: hsa04514	case	2.64911	55.2329	39.9651	1.78728e-300	-0.212543	33.6109	45.2861	1.93348e-205
VLMC	DL_ExN	NRXN1	NLGN2	1.77196e-09	0	NRXN1_NLGN2	NRXN1 - NLGN2	NRXN	Cell-Cell Contact	KEGG: hsa04514	case	0.64014	29.1708	19.775	1.2433e-14	-0.212543	33.6109	45.2861	1.93348e-205
Endo	IN_CGE	NRXN1	NLGN2	3.54393e-09	0	NRXN1_NLGN2	NRXN1 - NLGN2	NRXN	Cell-Cell Contact	KEGG: hsa04514	case	0.403171	32.7689	42.2771	0.00180747	-0.132287	30.9487	38.5881	1.50746e-42
IN_MGE	IN_CGE	NRXN1	NLGN2	9.7458e-08	0	NRXN1_NLGN2	NRXN1 - NLGN2	NRXN	Cell-Cell Contact	KEGG: hsa04514	case	1.04191	92.7158	96.4146	8.08007e-32	-0.132287	30.9487	38.5881	1.50746e-42
Oligo/OPC	IN_CGE	NRXN1	NLGN2	3.18953e-08	0	NRXN1_NLGN2	NRXN1 - NLGN2	NRXN	Cell-Cell Contact	KEGG: hsa04514	case	2.64911	55.2329	39.9651	1.78728e-300	-0.132287	30.9487	38.5881	1.50746e-42
VLMC	IN_CGE	NRXN1	NLGN2	1.77196e-09	0	NRXN1_NLGN2	NRXN1 - NLGN2	NRXN	Cell-Cell Contact	KEGG: hsa04514	case	0.64014	29.1708	19.775	1.2433e-14	-0.132287	30.9487	38.5881	1.50746e-42
Endo	IN_MGE	NRXN1	NLGN2	3.54393e-09	0	NRXN1_NLGN2	NRXN1 - NLGN2	NRXN	Cell-Cell Contact	KEGG: hsa04514	case	0.403171	32.7689	42.2771	0.00180747	-0.0564931	31.9713	35.7157	6.66436e-11
IN_MGE	IN_MGE	NRXN1	NLGN2	9.7458e-08	0	NRXN1_NLGN2	NRXN1 - NLGN2	NRXN	Cell-Cell Contact	KEGG: hsa04514	case	1.04191	92.7158	96.4146	8.08007e-32	-0.0564931	31.9713	35.7157	6.66436e-11
Oligo/OPC	IN_MGE	NRXN1	NLGN2	3.18953e-08	0	NRXN1_NLGN2	NRXN1 - NLGN2	NRXN	Cell-Cell Contact	KEGG: hsa04514	case	2.64911	55.2329	39.9651	1.78728e-300	-0.0564931	31.9713	35.7157	6.66436e-11
VLMC	IN_MGE	NRXN1	NLGN2	1.77196e-09	0	NRXN1_NLGN2	NRXN1 - NLGN2	NRXN	Cell-Cell Contact	KEGG: hsa04514	case	0.64014	29.1708	19.775	1.2433e-14	-0.0564931	31.9713	35.7157	6.66436e-11
Endo	DL_ExN	NRXN1	NLGN3	3.54393e-09	0	NRXN1_NLGN3	NRXN1 - NLGN3	NRXN	Cell-Cell Contact	KEGG: hsa04514	case	0.403171	32.7689	42.2771	0.00180747	NA	NA	NA	NA
IN_MGE	DL_ExN	NRXN1	NLGN3	9.7458e-08	0	NRXN1_NLGN3	NRXN1 - NLGN3	NRXN	Cell-Cell Contact	KEGG: hsa04514	case	1.04191	92.7158	96.4146	8.08007e-32	NA	NA	NA	NA
Oligo/OPC	DL_ExN	NRXN1	NLGN3	3.18953e-08	0	NRXN1_NLGN3	NRXN1 - NLGN3	NRXN	Cell-Cell Contact	KEGG: hsa04514	case	2.64911	55.2329	39.9651	1.78728e-300	NA	NA	NA	NA
VLMC	DL_ExN	NRXN1	NLGN3	1.77196e-09	0	NRXN1_NLGN3	NRXN1 - NLGN3	NRXN	Cell-Cell Contact	KEGG: hsa04514	case	0.64014	29.1708	19.775	1.2433e-14	NA	NA	NA	NA
IN_CGE	Astro	NRXN2	NLGN1	6.20187e-08	0	NRXN2_NLGN1	NRXN2 - NLGN1	NRXN	Cell-Cell Contact	KEGG: hsa04514	case	0.232838	71.0611	69.0227	5.42542e-14	2.79657	64.9474	25.3231	0
IN_CGE	DL_ExN	NRXN2	NLGN1	8.77121e-07	0	NRXN2_NLGN1	NRXN2 - NLGN1	NRXN	Cell-Cell Contact	KEGG: hsa04514	case	0.232838	71.0611	69.0227	5.42542e-14	-13.3282	96.7648	99.292	0
IN_MGE	DL_ExN	NRXN2	NLGN1	7.01697e-07	0	NRXN2_NLGN1	NRXN2 - NLGN1	NRXN	Cell-Cell Contact	KEGG: hsa04514	case	0.165699	63.5362	63.2712	3.78061e-05	-13.3282	96.7648	99.292	0
Oligo/OPC	DL_ExN	NRXN2	NLGN1	1.75424e-07	0	NRXN2_NLGN1	NRXN2 - NLGN1	NRXN	Cell-Cell Contact	KEGG: hsa04514	case	0.103131	29.7776	23.4005	3.80548e-74	-13.3282	96.7648	99.292	0
IN_CGE	IN_CGE	NRXN2	NLGN1	6.55626e-07	0	NRXN2_NLGN1	NRXN2 - NLGN1	NRXN	Cell-Cell Contact	KEGG: hsa04514	case	0.232838	71.0611	69.0227	5.42542e-14	-5.92102	95.1369	98.5601	1.95687e-121
IN_MGE	IN_CGE	NRXN2	NLGN1	5.24501e-07	0	NRXN2_NLGN1	NRXN2 - NLGN1	NRXN	Cell-Cell Contact	KEGG: hsa04514	case	0.165699	63.5362	63.2712	3.78061e-05	-5.92102	95.1369	98.5601	1.95687e-121
Oligo/OPC	IN_CGE	NRXN2	NLGN1	1.31125e-07	0	NRXN2_NLGN1	NRXN2 - NLGN1	NRXN	Cell-Cell Contact	KEGG: hsa04514	case	0.103131	29.7776	23.4005	3.80548e-74	-5.92102	95.1369	98.5601	1.95687e-121
IN_CGE	IN_MGE	NRXN2	NLGN1	4.42991e-07	0	NRXN2_NLGN1	NRXN2 - NLGN1	NRXN	Cell-Cell Contact	KEGG: hsa04514	case	0.232838	71.0611	69.0227	5.42542e-14	-6.10708	88.7047	93.1576	4.6574e-216
IN_MGE	IN_MGE	NRXN2	NLGN1	3.54393e-07	0	NRXN2_NLGN1	NRXN2 - NLGN1	NRXN	Cell-Cell Contact	KEGG: hsa04514	case	0.165699	63.5362	63.2712	3.78061e-05	-6.10708	88.7047	93.1576	4.6574e-216
Oligo/OPC	IN_MGE	NRXN2	NLGN1	8.85982e-08	0	NRXN2_NLGN1	NRXN2 - NLGN1	NRXN	Cell-Cell Contact	KEGG: hsa04514	case	0.103131	29.7776	23.4005	3.80548e-74	-6.10708	88.7047	93.1576	4.6574e-216
IN_CGE	Oligo/OPC	NRXN2	NLGN1	3.63252e-07	0	NRXN2_NLGN1	NRXN2 - NLGN1	NRXN	Cell-Cell Contact	KEGG: hsa04514	case	0.232838	71.0611	69.0227	5.42542e-14	NA	NA	NA	NA
IN_MGE	Oligo/OPC	NRXN2	NLGN1	2.90602e-07	0	NRXN2_NLGN1	NRXN2 - NLGN1	NRXN	Cell-Cell Contact	KEGG: hsa04514	case	0.165699	63.5362	63.2712	3.78061e-05	NA	NA	NA	NA
Oligo/OPC	Oligo/OPC	NRXN2	NLGN1	7.26505e-08	0	NRXN2_NLGN1	NRXN2 - NLGN1	NRXN	Cell-Cell Contact	KEGG: hsa04514	case	0.103131	29.7776	23.4005	3.80548e-74	NA	NA	NA	NA
IN_CGE	UL_ExN	NRXN2	NLGN1	3.36673e-07	0	NRXN2_NLGN1	NRXN2 - NLGN1	NRXN	Cell-Cell Contact	KEGG: hsa04514	case	0.232838	71.0611	69.0227	5.42542e-14	-16.1154	86.2064	91.7642	0
IN_MGE	UL_ExN	NRXN2	NLGN1	2.69338e-07	0	NRXN2_NLGN1	NRXN2 - NLGN1	NRXN	Cell-Cell Contact	KEGG: hsa04514	case	0.165699	63.5362	63.2712	3.78061e-05	-16.1154	86.2064	91.7642	0
Oligo/OPC	UL_ExN	NRXN2	NLGN1	6.73346e-08	0	NRXN2_NLGN1	NRXN2 - NLGN1	NRXN	Cell-Cell Contact	KEGG: hsa04514	case	0.103131	29.7776	23.4005	3.80548e-74	-16.1154	86.2064	91.7642	0
IN_CGE	DL_ExN	NRXN2	NLGN2	8.85982e-09	0	NRXN2_NLGN2	NRXN2 - NLGN2	NRXN	Cell-Cell Contact	KEGG: hsa04514	case	0.232838	71.0611	69.0227	5.42542e-14	-0.212543	33.6109	45.2861	1.93348e-205
IN_MGE	DL_ExN	NRXN2	NLGN2	7.08786e-09	0	NRXN2_NLGN2	NRXN2 - NLGN2	NRXN	Cell-Cell Contact	KEGG: hsa04514	case	0.165699	63.5362	63.2712	3.78061e-05	-0.212543	33.6109	45.2861	1.93348e-205
Oligo/OPC	DL_ExN	NRXN2	NLGN2	1.77196e-09	0	NRXN2_NLGN2	NRXN2 - NLGN2	NRXN	Cell-Cell Contact	KEGG: hsa04514	case	0.103131	29.7776	23.4005	3.80548e-74	-0.212543	33.6109	45.2861	1.93348e-205
IN_CGE	IN_CGE	NRXN2	NLGN2	8.85982e-09	0	NRXN2_NLGN2	NRXN2 - NLGN2	NRXN	Cell-Cell Contact	KEGG: hsa04514	case	0.232838	71.0611	69.0227	5.42542e-14	-0.132287	30.9487	38.5881	1.50746e-42
IN_MGE	IN_CGE	NRXN2	NLGN2	7.08786e-09	0	NRXN2_NLGN2	NRXN2 - NLGN2	NRXN	Cell-Cell Contact	KEGG: hsa04514	case	0.165699	63.5362	63.2712	3.78061e-05	-0.132287	30.9487	38.5881	1.50746e-42
Oligo/OPC	IN_CGE	NRXN2	NLGN2	1.77196e-09	0	NRXN2_NLGN2	NRXN2 - NLGN2	NRXN	Cell-Cell Contact	KEGG: hsa04514	case	0.103131	29.7776	23.4005	3.80548e-74	-0.132287	30.9487	38.5881	1.50746e-42
IN_CGE	IN_MGE	NRXN2	NLGN2	8.85982e-09	0	NRXN2_NLGN2	NRXN2 - NLGN2	NRXN	Cell-Cell Contact	KEGG: hsa04514	case	0.232838	71.0611	69.0227	5.42542e-14	-0.0564931	31.9713	35.7157	6.66436e-11
IN_MGE	IN_MGE	NRXN2	NLGN2	7.08786e-09	0	NRXN2_NLGN2	NRXN2 - NLGN2	NRXN	Cell-Cell Contact	KEGG: hsa04514	case	0.165699	63.5362	63.2712	3.78061e-05	-0.0564931	31.9713	35.7157	6.66436e-11
Oligo/OPC	IN_MGE	NRXN2	NLGN2	1.77196e-09	0	NRXN2_NLGN2	NRXN2 - NLGN2	NRXN	Cell-Cell Contact	KEGG: hsa04514	case	0.103131	29.7776	23.4005	3.80548e-74	-0.0564931	31.9713	35.7157	6.66436e-11
IN_CGE	DL_ExN	NRXN2	NLGN3	8.85982e-09	0	NRXN2_NLGN3	NRXN2 - NLGN3	NRXN	Cell-Cell Contact	KEGG: hsa04514	case	0.232838	71.0611	69.0227	5.42542e-14	NA	NA	NA	NA
IN_MGE	DL_ExN	NRXN2	NLGN3	7.08786e-09	0	NRXN2_NLGN3	NRXN2 - NLGN3	NRXN	Cell-Cell Contact	KEGG: hsa04514	case	0.165699	63.5362	63.2712	3.78061e-05	NA	NA	NA	NA
Oligo/OPC	DL_ExN	NRXN2	NLGN3	1.77196e-09	0	NRXN2_NLGN3	NRXN2 - NLGN3	NRXN	Cell-Cell Contact	KEGG: hsa04514	case	0.103131	29.7776	23.4005	3.80548e-74	NA	NA	NA	NA
IN_MGE	Astro	NRXN3	NLGN1	4.00639e-06	0	NRXN3_NLGN1	NRXN3 - NLGN1	NRXN	Cell-Cell Contact	KEGG: hsa04514	case	2.556	99.4866	99.9881	1.88937e-55	2.79657	64.9474	25.3231	0
IN_MGE	DL_ExN	NRXN3	NLGN1	5.66589e-05	0	NRXN3_NLGN1	NRXN3 - NLGN1	NRXN	Cell-Cell Contact	KEGG: hsa04514	case	2.556	99.4866	99.9881	1.88937e-55	-13.3282	96.7648	99.292	0
IN_MGE	IN_CGE	NRXN3	NLGN1	4.23517e-05	0	NRXN3_NLGN1	NRXN3 - NLGN1	NRXN	Cell-Cell Contact	KEGG: hsa04514	case	2.556	99.4866	99.9881	1.88937e-55	-5.92102	95.1369	98.5601	1.95687e-121
IN_MGE	IN_MGE	NRXN3	NLGN1	2.86164e-05	0	NRXN3_NLGN1	NRXN3 - NLGN1	NRXN	Cell-Cell Contact	KEGG: hsa04514	case	2.556	99.4866	99.9881	1.88937e-55	-6.10708	88.7047	93.1576	4.6574e-216
IN_MGE	Oligo/OPC	NRXN3	NLGN1	2.34656e-05	0	NRXN3_NLGN1	NRXN3 - NLGN1	NRXN	Cell-Cell Contact	KEGG: hsa04514	case	2.556	99.4866	99.9881	1.88937e-55	NA	NA	NA	NA
IN_MGE	UL_ExN	NRXN3	NLGN1	2.17486e-05	0	NRXN3_NLGN1	NRXN3 - NLGN1	NRXN	Cell-Cell Contact	KEGG: hsa04514	case	2.556	99.4866	99.9881	1.88937e-55	-16.1154	86.2064	91.7642	0
IN_MGE	DL_ExN	NRXN3	NLGN2	5.72344e-07	0	NRXN3_NLGN2	NRXN3 - NLGN2	NRXN	Cell-Cell Contact	KEGG: hsa04514	case	2.556	99.4866	99.9881	1.88937e-55	-0.212543	33.6109	45.2861	1.93348e-205
IN_MGE	IN_CGE	NRXN3	NLGN2	5.72344e-07	0	NRXN3_NLGN2	NRXN3 - NLGN2	NRXN	Cell-Cell Contact	KEGG: hsa04514	case	2.556	99.4866	99.9881	1.88937e-55	-0.132287	30.9487	38.5881	1.50746e-42
IN_MGE	IN_MGE	NRXN3	NLGN2	5.72344e-07	0	NRXN3_NLGN2	NRXN3 - NLGN2	NRXN	Cell-Cell Contact	KEGG: hsa04514	case	2.556	99.4866	99.9881	1.88937e-55	-0.0564931	31.9713	35.7157	6.66436e-11
IN_MGE	DL_ExN	NRXN3	NLGN3	5.72344e-07	0	NRXN3_NLGN3	NRXN3 - NLGN3	NRXN	Cell-Cell Contact	KEGG: hsa04514	case	2.556	99.4866	99.9881	1.88937e-55	NA	NA	NA	NA
Endo	Endo	PECAM1	PECAM1	4.42991e-08	0	PECAM1_PECAM1	PECAM1 - PECAM1	PECAM1	Cell-Cell Contact	KEGG: hsa04514	case	0.115605	59.6796	67.4363	0.00299196	0.115605	59.6796	67.4363	0.00299196
Astro	Astro	PTPRM	PTPRM	1.13406e-07	0	PTPRM_PTPRM	PTPRM - PTPRM	PTPRM	Cell-Cell Contact	KEGG: hsa04514	case	0.47922	69.5266	72.1294	3.66406e-10	0.47922	69.5266	72.1294	3.66406e-10
Endo	Astro	PTPRM	PTPRM	2.26811e-07	0	PTPRM_PTPRM	PTPRM - PTPRM	PTPRM	Cell-Cell Contact	KEGG: hsa04514	case	0.166146	83.1579	86.2261	0.000486231	0.47922	69.5266	72.1294	3.66406e-10
Oligo/OPC	Astro	PTPRM	PTPRM	1.41757e-08	0	PTPRM_PTPRM	PTPRM - PTPRM	PTPRM	Cell-Cell Contact	KEGG: hsa04514	case	0.0823262	30.2775	26.4407	1.75724e-25	0.47922	69.5266	72.1294	3.66406e-10
Astro	DL_ExN	PTPRM	PTPRM	1.41757e-08	0	PTPRM_PTPRM	PTPRM - PTPRM	PTPRM	Cell-Cell Contact	KEGG: hsa04514	case	0.47922	69.5266	72.1294	3.66406e-10	-1.18304	28.3609	54.5204	0
Endo	DL_ExN	PTPRM	PTPRM	2.83514e-08	0	PTPRM_PTPRM	PTPRM - PTPRM	PTPRM	Cell-Cell Contact	KEGG: hsa04514	case	0.166146	83.1579	86.2261	0.000486231	-1.18304	28.3609	54.5204	0
Astro	Endo	PTPRM	PTPRM	2.26811e-07	0	PTPRM_PTPRM	PTPRM - PTPRM	PTPRM	Cell-Cell Contact	KEGG: hsa04514	case	0.47922	69.5266	72.1294	3.66406e-10	0.166146	83.1579	86.2261	0.000486231
Endo	Endo	PTPRM	PTPRM	4.53623e-07	0	PTPRM_PTPRM	PTPRM - PTPRM	PTPRM	Cell-Cell Contact	KEGG: hsa04514	case	0.166146	83.1579	86.2261	0.000486231	0.166146	83.1579	86.2261	0.000486231
Oligo/OPC	Endo	PTPRM	PTPRM	2.83514e-08	0	PTPRM_PTPRM	PTPRM - PTPRM	PTPRM	Cell-Cell Contact	KEGG: hsa04514	case	0.0823262	30.2775	26.4407	1.75724e-25	0.166146	83.1579	86.2261	0.000486231
Astro	IN_CGE	PTPRM	PTPRM	1.70108e-07	0	PTPRM_PTPRM	PTPRM - PTPRM	PTPRM	Cell-Cell Contact	KEGG: hsa04514	case	0.47922	69.5266	72.1294	3.66406e-10	-1.70577	71.1653	79.4258	2.98261e-77
Endo	IN_CGE	PTPRM	PTPRM	3.40217e-07	0	PTPRM_PTPRM	PTPRM - PTPRM	PTPRM	Cell-Cell Contact	KEGG: hsa04514	case	0.166146	83.1579	86.2261	0.000486231	-1.70577	71.1653	79.4258	2.98261e-77
Oligo/OPC	IN_CGE	PTPRM	PTPRM	2.12636e-08	0	PTPRM_PTPRM	PTPRM - PTPRM	PTPRM	Cell-Cell Contact	KEGG: hsa04514	case	0.0823262	30.2775	26.4407	1.75724e-25	-1.70577	71.1653	79.4258	2.98261e-77
Astro	IN_MGE	PTPRM	PTPRM	4.67798e-07	0	PTPRM_PTPRM	PTPRM - PTPRM	PTPRM	Cell-Cell Contact	KEGG: hsa04514	case	0.47922	69.5266	72.1294	3.66406e-10	-3.64946	87.5174	94.982	1.30238e-199
Endo	IN_MGE	PTPRM	PTPRM	9.35596e-07	0	PTPRM_PTPRM	PTPRM - PTPRM	PTPRM	Cell-Cell Contact	KEGG: hsa04514	case	0.166146	83.1579	86.2261	0.000486231	-3.64946	87.5174	94.982	1.30238e-199
Oligo/OPC	IN_MGE	PTPRM	PTPRM	5.84748e-08	0	PTPRM_PTPRM	PTPRM - PTPRM	PTPRM	Cell-Cell Contact	KEGG: hsa04514	case	0.0823262	30.2775	26.4407	1.75724e-25	-3.64946	87.5174	94.982	1.30238e-199
Astro	Oligo/OPC	PTPRM	PTPRM	1.41757e-08	0	PTPRM_PTPRM	PTPRM - PTPRM	PTPRM	Cell-Cell Contact	KEGG: hsa04514	case	0.47922	69.5266	72.1294	3.66406e-10	0.0823262	30.2775	26.4407	1.75724e-25
Endo	Oligo/OPC	PTPRM	PTPRM	2.83514e-08	0	PTPRM_PTPRM	PTPRM - PTPRM	PTPRM	Cell-Cell Contact	KEGG: hsa04514	case	0.166146	83.1579	86.2261	0.000486231	0.0823262	30.2775	26.4407	1.75724e-25
Astro	UL_ExN	PTPRM	PTPRM	1.41757e-08	0	PTPRM_PTPRM	PTPRM - PTPRM	PTPRM	Cell-Cell Contact	KEGG: hsa04514	case	0.47922	69.5266	72.1294	3.66406e-10	-0.502263	30.5213	36.1233	2.02143e-175
Endo	UL_ExN	PTPRM	PTPRM	2.83514e-08	0	PTPRM_PTPRM	PTPRM - PTPRM	PTPRM	Cell-Cell Contact	KEGG: hsa04514	case	0.166146	83.1579	86.2261	0.000486231	-0.502263	30.5213	36.1233	2.02143e-175
Astro	VLMC	PTPRM	PTPRM	5.67028e-08	0	PTPRM_PTPRM	PTPRM - PTPRM	PTPRM	Cell-Cell Contact	KEGG: hsa04514	case	0.47922	69.5266	72.1294	3.66406e-10	-0.410812	53.2967	63.4695	1.05827e-15
Endo	VLMC	PTPRM	PTPRM	1.13406e-07	0	PTPRM_PTPRM	PTPRM - PTPRM	PTPRM	Cell-Cell Contact	KEGG: hsa04514	case	0.166146	83.1579	86.2261	0.000486231	-0.410812	53.2967	63.4695	1.05827e-15
Oligo/OPC	VLMC	PTPRM	PTPRM	7.08786e-09	0	PTPRM_PTPRM	PTPRM - PTPRM	PTPRM	Cell-Cell Contact	KEGG: hsa04514	case	0.0823262	30.2775	26.4407	1.75724e-25	-0.410812	53.2967	63.4695	1.05827e-15
DL_ExN	Astro	SEMA4A	NRP1_PLXNA2	1.77196e-09	0	SEMA4A_NRP1_PLXNA2	SEMA4A - (NRP1+PLXNA2)	SEMA4	Cell-Cell Contact	PMID: 27533782	case	0.127769	29.6674	27.0146	2.25112e-17	-0.29528	41.2206	53.156	1.88158e-25
DL_ExN	Endo	SEMA4A	NRP1_PLXNA2	7.08786e-09	0	SEMA4A_NRP1_PLXNA2	SEMA4A - (NRP1+PLXNA2)	SEMA4	Cell-Cell Contact	PMID: 27533782	case	0.127769	29.6674	27.0146	2.25112e-17	0.753056	52.6545	51.5525	0.0142939
DL_ExN	Astro	SEMA4A	PLXNB1	1.77196e-09	0	SEMA4A_PLXNB1	SEMA4A - PLXNB1	SEMA4	Cell-Cell Contact	PMID: 27533782	case	0.127769	29.6674	27.0146	2.25112e-17	-0.133171	37.4236	47.1082	4.87601e-57
DL_ExN	DL_ExN	SEMA4A	PLXNB2	1.77196e-09	0	SEMA4A_PLXNB2	SEMA4A - PLXNB2	SEMA4	Cell-Cell Contact	PMID: 27533782	case	0.127769	29.6674	27.0146	2.25112e-17	-0.0781303	26.346	31.5565	2.44573e-46
IN_CGE	Astro	SEMA4D	PLXNB1	1.77196e-09	0	SEMA4D_PLXNB1	SEMA4D - PLXNB1	SEMA4	Cell-Cell Contact	PMID: 27533782	case	0.230191	42.4867	35.7127	3.724e-40	-0.133171	37.4236	47.1082	4.87601e-57
IN_MGE	Astro	SEMA4D	PLXNB1	1.77196e-09	0	SEMA4D_PLXNB1	SEMA4D - PLXNB1	SEMA4	Cell-Cell Contact	PMID: 27533782	case	0.25465	36.1322	30.0447	2.39267e-40	-0.133171	37.4236	47.1082	4.87601e-57
Oligo/OPC	Astro	SEMA4D	PLXNB1	8.85982e-09	0	SEMA4D_PLXNB1	SEMA4D - PLXNB1	SEMA4	Cell-Cell Contact	PMID: 27533782	case	0.711004	63.4271	63.3031	1.78213e-55	-0.133171	37.4236	47.1082	4.87601e-57
IN_CGE	DL_ExN	SEMA4D	PLXNB2	1.77196e-09	0	SEMA4D_PLXNB2	SEMA4D - PLXNB2	SEMA4	Cell-Cell Contact	PMID: 27533782	case	0.230191	42.4867	35.7127	3.724e-40	-0.0781303	26.346	31.5565	2.44573e-46
IN_MGE	DL_ExN	SEMA4D	PLXNB2	1.77196e-09	0	SEMA4D_PLXNB2	SEMA4D - PLXNB2	SEMA4	Cell-Cell Contact	PMID: 27533782	case	0.25465	36.1322	30.0447	2.39267e-40	-0.0781303	26.346	31.5565	2.44573e-46
Oligo/OPC	DL_ExN	SEMA4D	PLXNB2	8.85982e-09	0	SEMA4D_PLXNB2	SEMA4D - PLXNB2	SEMA4	Cell-Cell Contact	PMID: 27533782	case	0.711004	63.4271	63.3031	1.78213e-55	-0.0781303	26.346	31.5565	2.44573e-46
Astro	DL_ExN	SEMA5A	PLXNA1	1.77196e-09	0	SEMA5A_PLXNA1	SEMA5A - PLXNA1	SEMA5	Cell-Cell Contact	PMID: 27533782	case	0.452571	33.8548	21.3699	1.41679e-110	NA	NA	NA	NA
Endo	DL_ExN	SEMA5A	PLXNA1	1.77196e-09	0	SEMA5A_PLXNA1	SEMA5A - PLXNA1	SEMA5	Cell-Cell Contact	PMID: 27533782	case	0.348869	29.8856	25.1592	0.00138056	NA	NA	NA	NA
IN_CGE	DL_ExN	SEMA5A	PLXNA1	1.77196e-09	0	SEMA5A_PLXNA1	SEMA5A - PLXNA1	SEMA5	Cell-Cell Contact	PMID: 27533782	case	0.212198	37.7903	34.3341	1.59128e-07	NA	NA	NA	NA
Oligo/OPC	DL_ExN	SEMA5A	PLXNA1	1.06318e-08	0	SEMA5A_PLXNA1	SEMA5A - PLXNA1	SEMA5	Cell-Cell Contact	PMID: 27533782	case	1.18946	50.091	37.1172	5.62233e-223	NA	NA	NA	NA
UL_ExN	DL_ExN	SEMA5A	PLXNA1	1.77196e-09	0	SEMA5A_PLXNA1	SEMA5A - PLXNA1	SEMA5	Cell-Cell Contact	PMID: 27533782	case	0.323302	27.4738	10.2279	0	NA	NA	NA	NA
DL_ExN	DL_ExN	SEMA5B	PLXNA1	1.77196e-09	0	SEMA5B_PLXNA1	SEMA5B - PLXNA1	SEMA5	Cell-Cell Contact	PMID: 27533782	case	0.161996	43.0199	42.1978	0.00367962	NA	NA	NA	NA
IN_CGE	DL_ExN	SEMA5B	PLXNA1	1.77196e-09	0	SEMA5B_PLXNA1	SEMA5B - PLXNA1	SEMA5	Cell-Cell Contact	PMID: 27533782	case	0.462266	38.9253	24.4168	1.34592e-174	NA	NA	NA	NA
Oligo/OPC	DL_ExN	SEMA6D	PLXNA1	3.54393e-09	0	SEMA6D_PLXNA1	SEMA6D - PLXNA1	SEMA6	Cell-Cell Contact	PMID: 27533782	case	0.911888	44.5269	38.0158	1.26499e-162	NA	NA	NA	NA
Astro	Astro	SEMA6A	PLXNA2	3.54393e-09	0	SEMA6A_PLXNA2	SEMA6A - PLXNA2	SEMA6	Cell-Cell Contact	PMID: 27533782	case	0.372381	49.3645	36.3242	5.89486e-113	-0.520432	46.3782	63.8928	7.96761e-234
Oligo/OPC	Astro	SEMA6A	PLXNA2	8.85982e-09	0	SEMA6A_PLXNA2	SEMA6A - PLXNA2	SEMA6	Cell-Cell Contact	PMID: 27533782	case	0.191964	69.9027	70.908	3.21377e-06	-0.520432	46.3782	63.8928	7.96761e-234
Astro	DL_ExN	SEMA6A	PLXNA2	2.12636e-08	0	SEMA6A_PLXNA2	SEMA6A - PLXNA2	SEMA6	Cell-Cell Contact	PMID: 27533782	case	0.372381	49.3645	36.3242	5.89486e-113	-2.27708	65.6329	88.1202	0
Oligo/OPC	DL_ExN	SEMA6A	PLXNA2	5.31589e-08	0	SEMA6A_PLXNA2	SEMA6A - PLXNA2	SEMA6	Cell-Cell Contact	PMID: 27533782	case	0.191964	69.9027	70.908	3.21377e-06	-2.27708	65.6329	88.1202	0
Astro	Endo	SEMA6A	PLXNA2	1.41757e-08	0	SEMA6A_PLXNA2	SEMA6A - PLXNA2	SEMA6	Cell-Cell Contact	PMID: 27533782	case	0.372381	49.3645	36.3242	5.89486e-113	0.644452	53.3638	52.3885	0.00765846
Oligo/OPC	Endo	SEMA6A	PLXNA2	3.54393e-08	0	SEMA6A_PLXNA2	SEMA6A - PLXNA2	SEMA6	Cell-Cell Contact	PMID: 27533782	case	0.191964	69.9027	70.908	3.21377e-06	0.644452	53.3638	52.3885	0.00765846
Astro	IN_CGE	SEMA6A	PLXNA2	1.77196e-08	0	SEMA6A_PLXNA2	SEMA6A - PLXNA2	SEMA6	Cell-Cell Contact	PMID: 27533782	case	0.372381	49.3645	36.3242	5.89486e-113	0.345657	57.9819	54.0199	2.62657e-14
Oligo/OPC	IN_CGE	SEMA6A	PLXNA2	4.42991e-08	0	SEMA6A_PLXNA2	SEMA6A - PLXNA2	SEMA6	Cell-Cell Contact	PMID: 27533782	case	0.191964	69.9027	70.908	3.21377e-06	0.345657	57.9819	54.0199	2.62657e-14
Astro	IN_MGE	SEMA6A	PLXNA2	1.77196e-08	0	SEMA6A_PLXNA2	SEMA6A - PLXNA2	SEMA6	Cell-Cell Contact	PMID: 27533782	case	0.372381	49.3645	36.3242	5.89486e-113	0.286656	60.3166	57.8258	1.94888e-13
Oligo/OPC	IN_MGE	SEMA6A	PLXNA2	4.42991e-08	0	SEMA6A_PLXNA2	SEMA6A - PLXNA2	SEMA6	Cell-Cell Contact	PMID: 27533782	case	0.191964	69.9027	70.908	3.21377e-06	0.286656	60.3166	57.8258	1.94888e-13
Astro	UL_ExN	SEMA6A	PLXNA2	1.41757e-08	0	SEMA6A_PLXNA2	SEMA6A - PLXNA2	SEMA6	Cell-Cell Contact	PMID: 27533782	case	0.372381	49.3645	36.3242	5.89486e-113	-2.01959	52.2302	80.2206	0
Oligo/OPC	UL_ExN	SEMA6A	PLXNA2	3.54393e-08	0	SEMA6A_PLXNA2	SEMA6A - PLXNA2	SEMA6	Cell-Cell Contact	PMID: 27533782	case	0.191964	69.9027	70.908	3.21377e-06	-2.01959	52.2302	80.2206	0
Astro	DL_ExN	SEMA6A	PLXNA4	8.15103e-08	0	SEMA6A_PLXNA4	SEMA6A - PLXNA4	SEMA6	Cell-Cell Contact	PMID: 27533782	case	0.372381	49.3645	36.3242	5.89486e-113	0.828168	87.0447	90.8284	4.411e-17
Oligo/OPC	DL_ExN	SEMA6A	PLXNA4	2.03776e-07	0	SEMA6A_PLXNA4	SEMA6A - PLXNA4	SEMA6	Cell-Cell Contact	PMID: 27533782	case	0.191964	69.9027	70.908	3.21377e-06	0.828168	87.0447	90.8284	4.411e-17
Astro	IN_CGE	SEMA6A	PLXNA4	5.67028e-08	0	SEMA6A_PLXNA4	SEMA6A - PLXNA4	SEMA6	Cell-Cell Contact	PMID: 27533782	case	0.372381	49.3645	36.3242	5.89486e-113	1.64209	77.0176	67.4647	6.39247e-67
Oligo/OPC	IN_CGE	SEMA6A	PLXNA4	1.41757e-07	0	SEMA6A_PLXNA4	SEMA6A - PLXNA4	SEMA6	Cell-Cell Contact	PMID: 27533782	case	0.191964	69.9027	70.908	3.21377e-06	1.64209	77.0176	67.4647	6.39247e-67
Astro	IN_MGE	SEMA6A	PLXNA4	3.89832e-08	0	SEMA6A_PLXNA4	SEMA6A - PLXNA4	SEMA6	Cell-Cell Contact	PMID: 27533782	case	0.372381	49.3645	36.3242	5.89486e-113	-0.431164	67.2585	69.611	2.64688e-15
Oligo/OPC	IN_MGE	SEMA6A	PLXNA4	9.7458e-08	0	SEMA6A_PLXNA4	SEMA6A - PLXNA4	SEMA6	Cell-Cell Contact	PMID: 27533782	case	0.191964	69.9027	70.908	3.21377e-06	-0.431164	67.2585	69.611	2.64688e-15
Astro	UL_ExN	SEMA6A	PLXNA4	2.83514e-08	0	SEMA6A_PLXNA4	SEMA6A - PLXNA4	SEMA6	Cell-Cell Contact	PMID: 27533782	case	0.372381	49.3645	36.3242	5.89486e-113	-3.7045	70.8916	84.9319	0
Oligo/OPC	UL_ExN	SEMA6A	PLXNA4	7.08785e-08	0	SEMA6A_PLXNA4	SEMA6A - PLXNA4	SEMA6	Cell-Cell Contact	PMID: 27533782	case	0.191964	69.9027	70.908	3.21377e-06	-3.7045	70.8916	84.9319	0
Endo	Astro	VSIR	IGSF11	8.85982e-09	0	VSIR_IGSF11	VSIR - IGSF11	VISTA	Cell-Cell Contact	KEGG: hsa04514	case	0.264489	33.2265	28.742	0.00015823	-0.146335	60.5435	71.3275	4.66861e-49
Endo	DL_ExN	VSIR	IGSF11	7.08786e-09	0	VSIR_IGSF11	VSIR - IGSF11	VISTA	Cell-Cell Contact	KEGG: hsa04514	case	0.264489	33.2265	28.742	0.00015823	-0.246291	51.2563	57.9438	5.81045e-88
Endo	IN_CGE	VSIR	IGSF11	8.85982e-09	0	VSIR_IGSF11	VSIR - IGSF11	VISTA	Cell-Cell Contact	KEGG: hsa04514	case	0.264489	33.2265	28.742	0.00015823	-0.699255	61.8869	69.0052	2.94241e-53
Endo	IN_MGE	VSIR	IGSF11	3.54393e-09	0	VSIR_IGSF11	VSIR - IGSF11	VISTA	Cell-Cell Contact	KEGG: hsa04514	case	0.264489	33.2265	28.742	0.00015823	0.333026	48.5079	46.1	4.79105e-08
Endo	Oligo/OPC	VSIR	IGSF11	8.85982e-09	0	VSIR_IGSF11	VSIR - IGSF11	VISTA	Cell-Cell Contact	KEGG: hsa04514	case	0.264489	33.2265	28.742	0.00015823	0.514389	64.9815	63.6295	3.33707e-50
Endo	UL_ExN	VSIR	IGSF11	3.54393e-09	0	VSIR_IGSF11	VSIR - IGSF11	VISTA	Cell-Cell Contact	KEGG: hsa04514	case	0.264489	33.2265	28.742	0.00015823	-1.60114	46.8648	73.0029	0
DL_ExN	DL_ExN	CDH3	CDH3	1.77196e-09	0	CDH3_CDH3	CDH3 - CDH3	CDH	Cell-Cell Contact	KEGG: hsa04514	case	0.0736822	26.8916	25.4606	5.44114e-08	0.0736822	26.8916	25.4606	5.44114e-08
IN_CGE	DL_ExN	CDH3	CDH3	1.77196e-09	0	CDH3_CDH3	CDH3 - CDH3	CDH	Cell-Cell Contact	KEGG: hsa04514	case	0.17146	25.1484	18.1233	6.13892e-55	0.0736822	26.8916	25.4606	5.44114e-08
IN_MGE	DL_ExN	CDH3	CDH3	1.77196e-09	0	CDH3_CDH3	CDH3 - CDH3	CDH	Cell-Cell Contact	KEGG: hsa04514	case	0.218097	30.7199	24.6547	8.28114e-40	0.0736822	26.8916	25.4606	5.44114e-08
DL_ExN	IN_CGE	CDH3	CDH3	1.77196e-09	0	CDH3_CDH3	CDH3 - CDH3	CDH	Cell-Cell Contact	KEGG: hsa04514	case	0.0736822	26.8916	25.4606	5.44114e-08	0.17146	25.1484	18.1233	6.13892e-55
IN_CGE	IN_CGE	CDH3	CDH3	1.77196e-09	0	CDH3_CDH3	CDH3 - CDH3	CDH	Cell-Cell Contact	KEGG: hsa04514	case	0.17146	25.1484	18.1233	6.13892e-55	0.17146	25.1484	18.1233	6.13892e-55
IN_MGE	IN_CGE	CDH3	CDH3	1.77196e-09	0	CDH3_CDH3	CDH3 - CDH3	CDH	Cell-Cell Contact	KEGG: hsa04514	case	0.218097	30.7199	24.6547	8.28114e-40	0.17146	25.1484	18.1233	6.13892e-55
DL_ExN	IN_MGE	CDH3	CDH3	1.77196e-09	0	CDH3_CDH3	CDH3 - CDH3	CDH	Cell-Cell Contact	KEGG: hsa04514	case	0.0736822	26.8916	25.4606	5.44114e-08	0.218097	30.7199	24.6547	8.28114e-40
IN_CGE	IN_MGE	CDH3	CDH3	1.77196e-09	0	CDH3_CDH3	CDH3 - CDH3	CDH	Cell-Cell Contact	KEGG: hsa04514	case	0.17146	25.1484	18.1233	6.13892e-55	0.218097	30.7199	24.6547	8.28114e-40
IN_MGE	IN_MGE	CDH3	CDH3	1.77196e-09	0	CDH3_CDH3	CDH3 - CDH3	CDH	Cell-Cell Contact	KEGG: hsa04514	case	0.218097	30.7199	24.6547	8.28114e-40	0.218097	30.7199	24.6547	8.28114e-40
Endo	Astro	ITGAV_ITGB5	ADGRB1	3.54393e-09	0	ITGAV_ITGB5_ADGRB1	(ITGAV+ITGB5) - ADGRB1	ADGRB	Cell-Cell Contact	PMID: 31462748	case	0.355458	40.4805	37.4602	0.0229102	-0.16652	33.1215	43.8815	1.91379e-77
Endo	DL_ExN	ITGAV_ITGB5	ADGRB1	1.41757e-08	0	ITGAV_ITGB5_ADGRB1	(ITGAV+ITGB5) - ADGRB1	ADGRB	Cell-Cell Contact	PMID: 31462748	case	0.355458	40.4805	37.4602	0.0229102	-0.184974	56.4968	63.7708	2.97959e-81
Endo	IN_CGE	ITGAV_ITGB5	ADGRB1	3.54393e-09	0	ITGAV_ITGB5_ADGRB1	(ITGAV+ITGB5) - ADGRB1	ADGRB	Cell-Cell Contact	PMID: 31462748	case	0.355458	40.4805	37.4602	0.0229102	NA	NA	NA	NA
Endo	IN_MGE	ITGAV_ITGB5	ADGRB1	3.54393e-09	0	ITGAV_ITGB5_ADGRB1	(ITGAV+ITGB5) - ADGRB1	ADGRB	Cell-Cell Contact	PMID: 31462748	case	0.355458	40.4805	37.4602	0.0229102	NA	NA	NA	NA
Endo	UL_ExN	ITGAV_ITGB5	ADGRB1	3.54393e-09	0	ITGAV_ITGB5_ADGRB1	(ITGAV+ITGB5) - ADGRB1	ADGRB	Cell-Cell Contact	PMID: 31462748	case	0.355458	40.4805	37.4602	0.0229102	-0.566272	38.6583	58.9368	0
Endo	Endo	COL4A1	ADGRG6	1.77196e-09	0	COL4A1_ADGRG6	COL4A1 - ADGRG6	ADGRG	Cell-Cell Contact	PMID: 31462748	case	0.503037	36.659	31.2102	3.08359e-06	NA	NA	NA	NA
IN_MGE	Endo	COL4A1	ADGRG6	1.77196e-09	0	COL4A1_ADGRG6	COL4A1 - ADGRG6	ADGRG	Cell-Cell Contact	PMID: 31462748	case	0.233969	31.6504	27.4012	1.49398e-22	NA	NA	NA	NA
Astro	Endo	COL4A2	ADGRG6	1.77196e-09	0	COL4A2_ADGRG6	COL4A2 - ADGRG6	ADGRG	Cell-Cell Contact	PMID: 31462748	case	0.107123	25.6294	20.0868	1.94592e-30	NA	NA	NA	NA
Endo	Endo	COL4A2	ADGRG6	3.54393e-09	0	COL4A2_ADGRG6	COL4A2 - ADGRG6	ADGRG	Cell-Cell Contact	PMID: 31462748	case	1.27685	45.2174	39.4108	9.63927e-08	NA	NA	NA	NA
IN_CGE	Endo	COL4A2	ADGRG6	1.77196e-09	0	COL4A2_ADGRG6	COL4A2 - ADGRG6	ADGRG	Cell-Cell Contact	PMID: 31462748	case	0.243265	27.4914	23.9923	2.95931e-12	NA	NA	NA	NA
IN_MGE	Endo	COL4A2	ADGRG6	3.54393e-09	0	COL4A2_ADGRG6	COL4A2 - ADGRG6	ADGRG	Cell-Cell Contact	PMID: 31462748	case	0.353182	43.7587	43.5316	0.000591386	NA	NA	NA	NA
Astro	Endo	COL4A5	ADGRG6	1.77196e-09	0	COL4A5_ADGRG6	COL4A5 - ADGRG6	ADGRG	Cell-Cell Contact	PMID: 31462748	case	0.133413	42.2676	42.7588	0.0263476	NA	NA	NA	NA
Oligo/OPC	Endo	COL4A5	ADGRG6	1.06318e-08	0	COL4A5_ADGRG6	COL4A5 - ADGRG6	ADGRG	Cell-Cell Contact	PMID: 31462748	case	0.205138	56.48	65.2434	2.92814e-13	NA	NA	NA	NA
Endo	Endo	LAMA2	ADGRG6	1.24037e-08	0	LAMA2_ADGRG6	LAMA2 - ADGRG6	ADGRG	Cell-Cell Contact	PMID: 31462748	case	2.70874	60	44.0287	7.11812e-21	NA	NA	NA	NA
IN_CGE	Endo	LAMA2	ADGRG6	1.77196e-09	0	LAMA2_ADGRG6	LAMA2 - ADGRG6	ADGRG	Cell-Cell Contact	PMID: 31462748	case	0.343529	25.6586	18.329	3.75585e-60	NA	NA	NA	NA
Oligo/OPC	Endo	LAMA2	ADGRG6	1.77196e-09	0	LAMA2_ADGRG6	LAMA2 - ADGRG6	ADGRG	Cell-Cell Contact	PMID: 31462748	case	0.26294	34.0876	33.3125	3.71496e-07	NA	NA	NA	NA
IN_MGE	DL_ExN	NRXN1	ADGRL1	6.82206e-07	0	NRXN1_ADGRL1	NRXN1 - ADGRL1	ADGRL	Cell-Cell Contact	PMID: 25728924;PMID: 34022279;PMID: 27091502;PMID: 35907405	case	1.04191	92.7158	96.4146	8.08007e-32	NA	NA	NA	NA
Oligo/OPC	DL_ExN	NRXN1	ADGRL1	2.23267e-07	0	NRXN1_ADGRL1	NRXN1 - ADGRL1	ADGRL	Cell-Cell Contact	PMID: 25728924;PMID: 34022279;PMID: 27091502;PMID: 35907405	case	2.64911	55.2329	39.9651	1.78728e-300	NA	NA	NA	NA
IN_MGE	IN_CGE	NRXN1	ADGRL1	3.89832e-07	0	NRXN1_ADGRL1	NRXN1 - ADGRL1	ADGRL	Cell-Cell Contact	PMID: 25728924;PMID: 34022279;PMID: 27091502;PMID: 35907405	case	1.04191	92.7158	96.4146	8.08007e-32	0.184219	62.1264	59.8013	2.05339e-09
Oligo/OPC	IN_CGE	NRXN1	ADGRL1	1.27581e-07	0	NRXN1_ADGRL1	NRXN1 - ADGRL1	ADGRL	Cell-Cell Contact	PMID: 25728924;PMID: 34022279;PMID: 27091502;PMID: 35907405	case	2.64911	55.2329	39.9651	1.78728e-300	0.184219	62.1264	59.8013	2.05339e-09
IN_MGE	IN_MGE	NRXN1	ADGRL1	3.89832e-07	0	NRXN1_ADGRL1	NRXN1 - ADGRL1	ADGRL	Cell-Cell Contact	PMID: 25728924;PMID: 34022279;PMID: 27091502;PMID: 35907405	case	1.04191	92.7158	96.4146	8.08007e-32	0.328497	65.6969	62.1592	7.06658e-30
Oligo/OPC	IN_MGE	NRXN1	ADGRL1	1.27581e-07	0	NRXN1_ADGRL1	NRXN1 - ADGRL1	ADGRL	Cell-Cell Contact	PMID: 25728924;PMID: 34022279;PMID: 27091502;PMID: 35907405	case	2.64911	55.2329	39.9651	1.78728e-300	0.328497	65.6969	62.1592	7.06658e-30
IN_MGE	UL_ExN	NRXN1	ADGRL1	1.94916e-07	0	NRXN1_ADGRL1	NRXN1 - ADGRL1	ADGRL	Cell-Cell Contact	PMID: 25728924;PMID: 34022279;PMID: 27091502;PMID: 35907405	case	1.04191	92.7158	96.4146	8.08007e-32	-0.60452	49.7628	70.01	0
IN_CGE	Astro	NRXN2	ADGRL1	8.85982e-09	0	NRXN2_ADGRL1	NRXN2 - ADGRL1	ADGRL	Cell-Cell Contact	PMID: 25728924;PMID: 34022279;PMID: 27091502;PMID: 35907405	case	0.232838	71.0611	69.0227	5.42542e-14	NA	NA	NA	NA
IN_MGE	Astro	NRXN2	ADGRL1	7.08786e-09	0	NRXN2_ADGRL1	NRXN2 - ADGRL1	ADGRL	Cell-Cell Contact	PMID: 25728924;PMID: 34022279;PMID: 27091502;PMID: 35907405	case	0.165699	63.5362	63.2712	3.78061e-05	NA	NA	NA	NA
Oligo/OPC	Astro	NRXN2	ADGRL1	1.77196e-09	0	NRXN2_ADGRL1	NRXN2 - ADGRL1	ADGRL	Cell-Cell Contact	PMID: 25728924;PMID: 34022279;PMID: 27091502;PMID: 35907405	case	0.103131	29.7776	23.4005	3.80548e-74	NA	NA	NA	NA
IN_CGE	DL_ExN	NRXN2	ADGRL1	6.20187e-08	0	NRXN2_ADGRL1	NRXN2 - ADGRL1	ADGRL	Cell-Cell Contact	PMID: 25728924;PMID: 34022279;PMID: 27091502;PMID: 35907405	case	0.232838	71.0611	69.0227	5.42542e-14	NA	NA	NA	NA
IN_MGE	DL_ExN	NRXN2	ADGRL1	4.9615e-08	0	NRXN2_ADGRL1	NRXN2 - ADGRL1	ADGRL	Cell-Cell Contact	PMID: 25728924;PMID: 34022279;PMID: 27091502;PMID: 35907405	case	0.165699	63.5362	63.2712	3.78061e-05	NA	NA	NA	NA
Oligo/OPC	DL_ExN	NRXN2	ADGRL1	1.24037e-08	0	NRXN2_ADGRL1	NRXN2 - ADGRL1	ADGRL	Cell-Cell Contact	PMID: 25728924;PMID: 34022279;PMID: 27091502;PMID: 35907405	case	0.103131	29.7776	23.4005	3.80548e-74	NA	NA	NA	NA
IN_CGE	IN_CGE	NRXN2	ADGRL1	3.54393e-08	0	NRXN2_ADGRL1	NRXN2 - ADGRL1	ADGRL	Cell-Cell Contact	PMID: 25728924;PMID: 34022279;PMID: 27091502;PMID: 35907405	case	0.232838	71.0611	69.0227	5.42542e-14	0.184219	62.1264	59.8013	2.05339e-09
IN_MGE	IN_CGE	NRXN2	ADGRL1	2.83514e-08	0	NRXN2_ADGRL1	NRXN2 - ADGRL1	ADGRL	Cell-Cell Contact	PMID: 25728924;PMID: 34022279;PMID: 27091502;PMID: 35907405	case	0.165699	63.5362	63.2712	3.78061e-05	0.184219	62.1264	59.8013	2.05339e-09
Oligo/OPC	IN_CGE	NRXN2	ADGRL1	7.08786e-09	0	NRXN2_ADGRL1	NRXN2 - ADGRL1	ADGRL	Cell-Cell Contact	PMID: 25728924;PMID: 34022279;PMID: 27091502;PMID: 35907405	case	0.103131	29.7776	23.4005	3.80548e-74	0.184219	62.1264	59.8013	2.05339e-09
IN_CGE	IN_MGE	NRXN2	ADGRL1	3.54393e-08	0	NRXN2_ADGRL1	NRXN2 - ADGRL1	ADGRL	Cell-Cell Contact	PMID: 25728924;PMID: 34022279;PMID: 27091502;PMID: 35907405	case	0.232838	71.0611	69.0227	5.42542e-14	0.328497	65.6969	62.1592	7.06658e-30
IN_MGE	IN_MGE	NRXN2	ADGRL1	2.83514e-08	0	NRXN2_ADGRL1	NRXN2 - ADGRL1	ADGRL	Cell-Cell Contact	PMID: 25728924;PMID: 34022279;PMID: 27091502;PMID: 35907405	case	0.165699	63.5362	63.2712	3.78061e-05	0.328497	65.6969	62.1592	7.06658e-30
Oligo/OPC	IN_MGE	NRXN2	ADGRL1	7.08786e-09	0	NRXN2_ADGRL1	NRXN2 - ADGRL1	ADGRL	Cell-Cell Contact	PMID: 25728924;PMID: 34022279;PMID: 27091502;PMID: 35907405	case	0.103131	29.7776	23.4005	3.80548e-74	0.328497	65.6969	62.1592	7.06658e-30
IN_CGE	UL_ExN	NRXN2	ADGRL1	1.77196e-08	0	NRXN2_ADGRL1	NRXN2 - ADGRL1	ADGRL	Cell-Cell Contact	PMID: 25728924;PMID: 34022279;PMID: 27091502;PMID: 35907405	case	0.232838	71.0611	69.0227	5.42542e-14	-0.60452	49.7628	70.01	0
IN_MGE	UL_ExN	NRXN2	ADGRL1	1.41757e-08	0	NRXN2_ADGRL1	NRXN2 - ADGRL1	ADGRL	Cell-Cell Contact	PMID: 25728924;PMID: 34022279;PMID: 27091502;PMID: 35907405	case	0.165699	63.5362	63.2712	3.78061e-05	-0.60452	49.7628	70.01	0
Oligo/OPC	UL_ExN	NRXN2	ADGRL1	3.54393e-09	0	NRXN2_ADGRL1	NRXN2 - ADGRL1	ADGRL	Cell-Cell Contact	PMID: 25728924;PMID: 34022279;PMID: 27091502;PMID: 35907405	case	0.103131	29.7776	23.4005	3.80548e-74	-0.60452	49.7628	70.01	0
IN_MGE	Astro	NRXN3	ADGRL1	5.72344e-07	0	NRXN3_ADGRL1	NRXN3 - ADGRL1	ADGRL	Cell-Cell Contact	PMID: 25728924;PMID: 34022279;PMID: 27091502;PMID: 35907405	case	2.556	99.4866	99.9881	1.88937e-55	NA	NA	NA	NA
IN_MGE	DL_ExN	NRXN3	ADGRL1	4.00639e-06	0	NRXN3_ADGRL1	NRXN3 - ADGRL1	ADGRL	Cell-Cell Contact	PMID: 25728924;PMID: 34022279;PMID: 27091502;PMID: 35907405	case	2.556	99.4866	99.9881	1.88937e-55	NA	NA	NA	NA
IN_MGE	IN_CGE	NRXN3	ADGRL1	2.28937e-06	0	NRXN3_ADGRL1	NRXN3 - ADGRL1	ADGRL	Cell-Cell Contact	PMID: 25728924;PMID: 34022279;PMID: 27091502;PMID: 35907405	case	2.556	99.4866	99.9881	1.88937e-55	0.184219	62.1264	59.8013	2.05339e-09
IN_MGE	IN_MGE	NRXN3	ADGRL1	2.28937e-06	0	NRXN3_ADGRL1	NRXN3 - ADGRL1	ADGRL	Cell-Cell Contact	PMID: 25728924;PMID: 34022279;PMID: 27091502;PMID: 35907405	case	2.556	99.4866	99.9881	1.88937e-55	0.328497	65.6969	62.1592	7.06658e-30
IN_MGE	UL_ExN	NRXN3	ADGRL1	1.14469e-06	0	NRXN3_ADGRL1	NRXN3 - ADGRL1	ADGRL	Cell-Cell Contact	PMID: 25728924;PMID: 34022279;PMID: 27091502;PMID: 35907405	case	2.556	99.4866	99.9881	1.88937e-55	-0.60452	49.7628	70.01	0
DL_ExN	Astro	TENM1	ADGRL1	1.41757e-08	0	TENM1_ADGRL1	TENM1 - ADGRL1	ADGRL	Cell-Cell Contact	PMID: 25728924;PMID: 34022279;PMID: 27091502;PMID: 35907405	case	1.38359	71.3472	52.5989	0	NA	NA	NA	NA
IN_CGE	Astro	TENM1	ADGRL1	3.54393e-09	0	TENM1_ADGRL1	TENM1 - ADGRL1	ADGRL	Cell-Cell Contact	PMID: 25728924;PMID: 34022279;PMID: 27091502;PMID: 35907405	case	0.358361	49.8282	47.0874	4.02978e-10	NA	NA	NA	NA
IN_MGE	Astro	TENM1	ADGRL1	3.89832e-08	0	TENM1_ADGRL1	TENM1 - ADGRL1	ADGRL	Cell-Cell Contact	PMID: 25728924;PMID: 34022279;PMID: 27091502;PMID: 35907405	case	0.491202	85.0144	92.6629	1.25788e-38	NA	NA	NA	NA
Oligo/OPC	Astro	TENM1	ADGRL1	1.77196e-09	0	TENM1_ADGRL1	TENM1 - ADGRL1	ADGRL	Cell-Cell Contact	PMID: 25728924;PMID: 34022279;PMID: 27091502;PMID: 35907405	case	0.174566	25.5772	17.7628	4.04066e-110	NA	NA	NA	NA
UL_ExN	Astro	TENM1	ADGRL1	1.77196e-09	0	TENM1_ADGRL1	TENM1 - ADGRL1	ADGRL	Cell-Cell Contact	PMID: 25728924;PMID: 34022279;PMID: 27091502;PMID: 35907405	case	0.609701	46.8159	29.9236	0	NA	NA	NA	NA
DL_ExN	DL_ExN	TENM1	ADGRL1	9.923e-08	0	TENM1_ADGRL1	TENM1 - ADGRL1	ADGRL	Cell-Cell Contact	PMID: 25728924;PMID: 34022279;PMID: 27091502;PMID: 35907405	case	1.38359	71.3472	52.5989	0	NA	NA	NA	NA
IN_CGE	DL_ExN	TENM1	ADGRL1	2.48075e-08	0	TENM1_ADGRL1	TENM1 - ADGRL1	ADGRL	Cell-Cell Contact	PMID: 25728924;PMID: 34022279;PMID: 27091502;PMID: 35907405	case	0.358361	49.8282	47.0874	4.02978e-10	NA	NA	NA	NA
IN_MGE	DL_ExN	TENM1	ADGRL1	2.72882e-07	0	TENM1_ADGRL1	TENM1 - ADGRL1	ADGRL	Cell-Cell Contact	PMID: 25728924;PMID: 34022279;PMID: 27091502;PMID: 35907405	case	0.491202	85.0144	92.6629	1.25788e-38	NA	NA	NA	NA
Oligo/OPC	DL_ExN	TENM1	ADGRL1	1.24037e-08	0	TENM1_ADGRL1	TENM1 - ADGRL1	ADGRL	Cell-Cell Contact	PMID: 25728924;PMID: 34022279;PMID: 27091502;PMID: 35907405	case	0.174566	25.5772	17.7628	4.04066e-110	NA	NA	NA	NA
UL_ExN	DL_ExN	TENM1	ADGRL1	1.24037e-08	0	TENM1_ADGRL1	TENM1 - ADGRL1	ADGRL	Cell-Cell Contact	PMID: 25728924;PMID: 34022279;PMID: 27091502;PMID: 35907405	case	0.609701	46.8159	29.9236	0	NA	NA	NA	NA
DL_ExN	IN_CGE	TENM1	ADGRL1	5.67028e-08	0	TENM1_ADGRL1	TENM1 - ADGRL1	ADGRL	Cell-Cell Contact	PMID: 25728924;PMID: 34022279;PMID: 27091502;PMID: 35907405	case	1.38359	71.3472	52.5989	0	0.184219	62.1264	59.8013	2.05339e-09
IN_CGE	IN_CGE	TENM1	ADGRL1	1.41757e-08	0	TENM1_ADGRL1	TENM1 - ADGRL1	ADGRL	Cell-Cell Contact	PMID: 25728924;PMID: 34022279;PMID: 27091502;PMID: 35907405	case	0.358361	49.8282	47.0874	4.02978e-10	0.184219	62.1264	59.8013	2.05339e-09
IN_MGE	IN_CGE	TENM1	ADGRL1	1.55933e-07	0	TENM1_ADGRL1	TENM1 - ADGRL1	ADGRL	Cell-Cell Contact	PMID: 25728924;PMID: 34022279;PMID: 27091502;PMID: 35907405	case	0.491202	85.0144	92.6629	1.25788e-38	0.184219	62.1264	59.8013	2.05339e-09
Oligo/OPC	IN_CGE	TENM1	ADGRL1	7.08786e-09	0	TENM1_ADGRL1	TENM1 - ADGRL1	ADGRL	Cell-Cell Contact	PMID: 25728924;PMID: 34022279;PMID: 27091502;PMID: 35907405	case	0.174566	25.5772	17.7628	4.04066e-110	0.184219	62.1264	59.8013	2.05339e-09
UL_ExN	IN_CGE	TENM1	ADGRL1	7.08786e-09	0	TENM1_ADGRL1	TENM1 - ADGRL1	ADGRL	Cell-Cell Contact	PMID: 25728924;PMID: 34022279;PMID: 27091502;PMID: 35907405	case	0.609701	46.8159	29.9236	0	0.184219	62.1264	59.8013	2.05339e-09
DL_ExN	IN_MGE	TENM1	ADGRL1	5.67028e-08	0	TENM1_ADGRL1	TENM1 - ADGRL1	ADGRL	Cell-Cell Contact	PMID: 25728924;PMID: 34022279;PMID: 27091502;PMID: 35907405	case	1.38359	71.3472	52.5989	0	0.328497	65.6969	62.1592	7.06658e-30
IN_CGE	IN_MGE	TENM1	ADGRL1	1.41757e-08	0	TENM1_ADGRL1	TENM1 - ADGRL1	ADGRL	Cell-Cell Contact	PMID: 25728924;PMID: 34022279;PMID: 27091502;PMID: 35907405	case	0.358361	49.8282	47.0874	4.02978e-10	0.328497	65.6969	62.1592	7.06658e-30
IN_MGE	IN_MGE	TENM1	ADGRL1	1.55933e-07	0	TENM1_ADGRL1	TENM1 - ADGRL1	ADGRL	Cell-Cell Contact	PMID: 25728924;PMID: 34022279;PMID: 27091502;PMID: 35907405	case	0.491202	85.0144	92.6629	1.25788e-38	0.328497	65.6969	62.1592	7.06658e-30
Oligo/OPC	IN_MGE	TENM1	ADGRL1	7.08786e-09	0	TENM1_ADGRL1	TENM1 - ADGRL1	ADGRL	Cell-Cell Contact	PMID: 25728924;PMID: 34022279;PMID: 27091502;PMID: 35907405	case	0.174566	25.5772	17.7628	4.04066e-110	0.328497	65.6969	62.1592	7.06658e-30
UL_ExN	IN_MGE	TENM1	ADGRL1	7.08786e-09	0	TENM1_ADGRL1	TENM1 - ADGRL1	ADGRL	Cell-Cell Contact	PMID: 25728924;PMID: 34022279;PMID: 27091502;PMID: 35907405	case	0.609701	46.8159	29.9236	0	0.328497	65.6969	62.1592	7.06658e-30
DL_ExN	UL_ExN	TENM1	ADGRL1	2.83514e-08	0	TENM1_ADGRL1	TENM1 - ADGRL1	ADGRL	Cell-Cell Contact	PMID: 25728924;PMID: 34022279;PMID: 27091502;PMID: 35907405	case	1.38359	71.3472	52.5989	0	-0.60452	49.7628	70.01	0
IN_CGE	UL_ExN	TENM1	ADGRL1	7.08786e-09	0	TENM1_ADGRL1	TENM1 - ADGRL1	ADGRL	Cell-Cell Contact	PMID: 25728924;PMID: 34022279;PMID: 27091502;PMID: 35907405	case	0.358361	49.8282	47.0874	4.02978e-10	-0.60452	49.7628	70.01	0
IN_MGE	UL_ExN	TENM1	ADGRL1	7.79664e-08	0	TENM1_ADGRL1	TENM1 - ADGRL1	ADGRL	Cell-Cell Contact	PMID: 25728924;PMID: 34022279;PMID: 27091502;PMID: 35907405	case	0.491202	85.0144	92.6629	1.25788e-38	-0.60452	49.7628	70.01	0
Oligo/OPC	UL_ExN	TENM1	ADGRL1	3.54393e-09	0	TENM1_ADGRL1	TENM1 - ADGRL1	ADGRL	Cell-Cell Contact	PMID: 25728924;PMID: 34022279;PMID: 27091502;PMID: 35907405	case	0.174566	25.5772	17.7628	4.04066e-110	-0.60452	49.7628	70.01	0
UL_ExN	UL_ExN	TENM1	ADGRL1	3.54393e-09	0	TENM1_ADGRL1	TENM1 - ADGRL1	ADGRL	Cell-Cell Contact	PMID: 25728924;PMID: 34022279;PMID: 27091502;PMID: 35907405	case	0.609701	46.8159	29.9236	0	-0.60452	49.7628	70.01	0
IN_CGE	Astro	TENM2	ADGRL1	6.91066e-08	0	TENM2_ADGRL1	TENM2 - ADGRL1	ADGRL	Cell-Cell Contact	PMID: 25728924;PMID: 34022279;PMID: 27091502;PMID: 35907405	case	1.80951	87.4414	83.3122	6.61034e-18	NA	NA	NA	NA
IN_MGE	Astro	TENM2	ADGRL1	2.12636e-07	0	TENM2_ADGRL1	TENM2 - ADGRL1	ADGRL	Cell-Cell Contact	PMID: 25728924;PMID: 34022279;PMID: 27091502;PMID: 35907405	case	1.2141	97.6254	98.1281	1.72544e-21	NA	NA	NA	NA
IN_CGE	DL_ExN	TENM2	ADGRL1	4.83746e-07	0	TENM2_ADGRL1	TENM2 - ADGRL1	ADGRL	Cell-Cell Contact	PMID: 25728924;PMID: 34022279;PMID: 27091502;PMID: 35907405	case	1.80951	87.4414	83.3122	6.61034e-18	NA	NA	NA	NA
IN_MGE	DL_ExN	TENM2	ADGRL1	1.48845e-06	0	TENM2_ADGRL1	TENM2 - ADGRL1	ADGRL	Cell-Cell Contact	PMID: 25728924;PMID: 34022279;PMID: 27091502;PMID: 35907405	case	1.2141	97.6254	98.1281	1.72544e-21	NA	NA	NA	NA
IN_CGE	IN_CGE	TENM2	ADGRL1	2.76426e-07	0	TENM2_ADGRL1	TENM2 - ADGRL1	ADGRL	Cell-Cell Contact	PMID: 25728924;PMID: 34022279;PMID: 27091502;PMID: 35907405	case	1.80951	87.4414	83.3122	6.61034e-18	0.184219	62.1264	59.8013	2.05339e-09
IN_MGE	IN_CGE	TENM2	ADGRL1	8.50542e-07	0	TENM2_ADGRL1	TENM2 - ADGRL1	ADGRL	Cell-Cell Contact	PMID: 25728924;PMID: 34022279;PMID: 27091502;PMID: 35907405	case	1.2141	97.6254	98.1281	1.72544e-21	0.184219	62.1264	59.8013	2.05339e-09
IN_CGE	IN_MGE	TENM2	ADGRL1	2.76426e-07	0	TENM2_ADGRL1	TENM2 - ADGRL1	ADGRL	Cell-Cell Contact	PMID: 25728924;PMID: 34022279;PMID: 27091502;PMID: 35907405	case	1.80951	87.4414	83.3122	6.61034e-18	0.328497	65.6969	62.1592	7.06658e-30
IN_MGE	IN_MGE	TENM2	ADGRL1	8.50542e-07	0	TENM2_ADGRL1	TENM2 - ADGRL1	ADGRL	Cell-Cell Contact	PMID: 25728924;PMID: 34022279;PMID: 27091502;PMID: 35907405	case	1.2141	97.6254	98.1281	1.72544e-21	0.328497	65.6969	62.1592	7.06658e-30
IN_CGE	UL_ExN	TENM2	ADGRL1	1.38213e-07	0	TENM2_ADGRL1	TENM2 - ADGRL1	ADGRL	Cell-Cell Contact	PMID: 25728924;PMID: 34022279;PMID: 27091502;PMID: 35907405	case	1.80951	87.4414	83.3122	6.61034e-18	-0.60452	49.7628	70.01	0
IN_MGE	UL_ExN	TENM2	ADGRL1	4.25271e-07	0	TENM2_ADGRL1	TENM2 - ADGRL1	ADGRL	Cell-Cell Contact	PMID: 25728924;PMID: 34022279;PMID: 27091502;PMID: 35907405	case	1.2141	97.6254	98.1281	1.72544e-21	-0.60452	49.7628	70.01	0
IN_CGE	Astro	TENM3	ADGRL1	3.36673e-08	0	TENM3_ADGRL1	TENM3 - ADGRL1	ADGRL	Cell-Cell Contact	PMID: 25728924;PMID: 34022279;PMID: 27091502;PMID: 35907405	case	0.770421	82.3701	80.0648	1.01327e-07	NA	NA	NA	NA
IN_MGE	Astro	TENM3	ADGRL1	8.85982e-08	0	TENM3_ADGRL1	TENM3 - ADGRL1	ADGRL	Cell-Cell Contact	PMID: 25728924;PMID: 34022279;PMID: 27091502;PMID: 35907405	case	0.68186	90.5765	94.7366	1.19275e-38	NA	NA	NA	NA
UL_ExN	Astro	TENM3	ADGRL1	1.59477e-08	0	TENM3_ADGRL1	TENM3 - ADGRL1	ADGRL	Cell-Cell Contact	PMID: 25728924;PMID: 34022279;PMID: 27091502;PMID: 35907405	case	0.327442	69.8113	63.9737	1.12536e-32	NA	NA	NA	NA
IN_CGE	DL_ExN	TENM3	ADGRL1	2.35671e-07	0	TENM3_ADGRL1	TENM3 - ADGRL1	ADGRL	Cell-Cell Contact	PMID: 25728924;PMID: 34022279;PMID: 27091502;PMID: 35907405	case	0.770421	82.3701	80.0648	1.01327e-07	NA	NA	NA	NA
IN_MGE	DL_ExN	TENM3	ADGRL1	6.20187e-07	0	TENM3_ADGRL1	TENM3 - ADGRL1	ADGRL	Cell-Cell Contact	PMID: 25728924;PMID: 34022279;PMID: 27091502;PMID: 35907405	case	0.68186	90.5765	94.7366	1.19275e-38	NA	NA	NA	NA
UL_ExN	DL_ExN	TENM3	ADGRL1	1.11634e-07	0	TENM3_ADGRL1	TENM3 - ADGRL1	ADGRL	Cell-Cell Contact	PMID: 25728924;PMID: 34022279;PMID: 27091502;PMID: 35907405	case	0.327442	69.8113	63.9737	1.12536e-32	NA	NA	NA	NA
IN_CGE	IN_CGE	TENM3	ADGRL1	1.34669e-07	0	TENM3_ADGRL1	TENM3 - ADGRL1	ADGRL	Cell-Cell Contact	PMID: 25728924;PMID: 34022279;PMID: 27091502;PMID: 35907405	case	0.770421	82.3701	80.0648	1.01327e-07	0.184219	62.1264	59.8013	2.05339e-09
IN_MGE	IN_CGE	TENM3	ADGRL1	3.54393e-07	0	TENM3_ADGRL1	TENM3 - ADGRL1	ADGRL	Cell-Cell Contact	PMID: 25728924;PMID: 34022279;PMID: 27091502;PMID: 35907405	case	0.68186	90.5765	94.7366	1.19275e-38	0.184219	62.1264	59.8013	2.05339e-09
UL_ExN	IN_CGE	TENM3	ADGRL1	6.37907e-08	0	TENM3_ADGRL1	TENM3 - ADGRL1	ADGRL	Cell-Cell Contact	PMID: 25728924;PMID: 34022279;PMID: 27091502;PMID: 35907405	case	0.327442	69.8113	63.9737	1.12536e-32	0.184219	62.1264	59.8013	2.05339e-09
IN_CGE	IN_MGE	TENM3	ADGRL1	1.34669e-07	0	TENM3_ADGRL1	TENM3 - ADGRL1	ADGRL	Cell-Cell Contact	PMID: 25728924;PMID: 34022279;PMID: 27091502;PMID: 35907405	case	0.770421	82.3701	80.0648	1.01327e-07	0.328497	65.6969	62.1592	7.06658e-30
IN_MGE	IN_MGE	TENM3	ADGRL1	3.54393e-07	0	TENM3_ADGRL1	TENM3 - ADGRL1	ADGRL	Cell-Cell Contact	PMID: 25728924;PMID: 34022279;PMID: 27091502;PMID: 35907405	case	0.68186	90.5765	94.7366	1.19275e-38	0.328497	65.6969	62.1592	7.06658e-30
UL_ExN	IN_MGE	TENM3	ADGRL1	6.37907e-08	0	TENM3_ADGRL1	TENM3 - ADGRL1	ADGRL	Cell-Cell Contact	PMID: 25728924;PMID: 34022279;PMID: 27091502;PMID: 35907405	case	0.327442	69.8113	63.9737	1.12536e-32	0.328497	65.6969	62.1592	7.06658e-30
IN_CGE	UL_ExN	TENM3	ADGRL1	6.73346e-08	0	TENM3_ADGRL1	TENM3 - ADGRL1	ADGRL	Cell-Cell Contact	PMID: 25728924;PMID: 34022279;PMID: 27091502;PMID: 35907405	case	0.770421	82.3701	80.0648	1.01327e-07	-0.60452	49.7628	70.01	0
IN_MGE	UL_ExN	TENM3	ADGRL1	1.77196e-07	0	TENM3_ADGRL1	TENM3 - ADGRL1	ADGRL	Cell-Cell Contact	PMID: 25728924;PMID: 34022279;PMID: 27091502;PMID: 35907405	case	0.68186	90.5765	94.7366	1.19275e-38	-0.60452	49.7628	70.01	0
UL_ExN	UL_ExN	TENM3	ADGRL1	3.18953e-08	0	TENM3_ADGRL1	TENM3 - ADGRL1	ADGRL	Cell-Cell Contact	PMID: 25728924;PMID: 34022279;PMID: 27091502;PMID: 35907405	case	0.327442	69.8113	63.9737	1.12536e-32	-0.60452	49.7628	70.01	0
IN_CGE	Astro	TENM4	ADGRL1	2.65795e-08	0	TENM4_ADGRL1	TENM4 - ADGRL1	ADGRL	Cell-Cell Contact	PMID: 25728924;PMID: 34022279;PMID: 27091502;PMID: 35907405	case	1.22752	77.5591	75.0055	2.17752e-11	NA	NA	NA	NA
Astro	DL_ExN	TENM4	ADGRL1	6.20187e-08	0	TENM4_ADGRL1	TENM4 - ADGRL1	ADGRL	Cell-Cell Contact	PMID: 25728924;PMID: 34022279;PMID: 27091502;PMID: 35907405	case	0.657963	63.7212	61.4492	1.50311e-26	NA	NA	NA	NA
IN_CGE	DL_ExN	TENM4	ADGRL1	1.86056e-07	0	TENM4_ADGRL1	TENM4 - ADGRL1	ADGRL	Cell-Cell Contact	PMID: 25728924;PMID: 34022279;PMID: 27091502;PMID: 35907405	case	1.22752	77.5591	75.0055	2.17752e-11	NA	NA	NA	NA
Microglia	DL_ExN	TENM4	ADGRL1	2.48075e-08	0	TENM4_ADGRL1	TENM4 - ADGRL1	ADGRL	Cell-Cell Contact	PMID: 25728924;PMID: 34022279;PMID: 27091502;PMID: 35907405	case	0.311615	46.4553	45.1253	7.01969e-07	NA	NA	NA	NA
Astro	IN_CGE	TENM4	ADGRL1	3.54393e-08	0	TENM4_ADGRL1	TENM4 - ADGRL1	ADGRL	Cell-Cell Contact	PMID: 25728924;PMID: 34022279;PMID: 27091502;PMID: 35907405	case	0.657963	63.7212	61.4492	1.50311e-26	0.184219	62.1264	59.8013	2.05339e-09
IN_CGE	IN_CGE	TENM4	ADGRL1	1.06318e-07	0	TENM4_ADGRL1	TENM4 - ADGRL1	ADGRL	Cell-Cell Contact	PMID: 25728924;PMID: 34022279;PMID: 27091502;PMID: 35907405	case	1.22752	77.5591	75.0055	2.17752e-11	0.184219	62.1264	59.8013	2.05339e-09
Microglia	IN_CGE	TENM4	ADGRL1	1.41757e-08	0	TENM4_ADGRL1	TENM4 - ADGRL1	ADGRL	Cell-Cell Contact	PMID: 25728924;PMID: 34022279;PMID: 27091502;PMID: 35907405	case	0.311615	46.4553	45.1253	7.01969e-07	0.184219	62.1264	59.8013	2.05339e-09
Astro	IN_MGE	TENM4	ADGRL1	3.54393e-08	0	TENM4_ADGRL1	TENM4 - ADGRL1	ADGRL	Cell-Cell Contact	PMID: 25728924;PMID: 34022279;PMID: 27091502;PMID: 35907405	case	0.657963	63.7212	61.4492	1.50311e-26	0.328497	65.6969	62.1592	7.06658e-30
IN_CGE	IN_MGE	TENM4	ADGRL1	1.06318e-07	0	TENM4_ADGRL1	TENM4 - ADGRL1	ADGRL	Cell-Cell Contact	PMID: 25728924;PMID: 34022279;PMID: 27091502;PMID: 35907405	case	1.22752	77.5591	75.0055	2.17752e-11	0.328497	65.6969	62.1592	7.06658e-30
Microglia	IN_MGE	TENM4	ADGRL1	1.41757e-08	0	TENM4_ADGRL1	TENM4 - ADGRL1	ADGRL	Cell-Cell Contact	PMID: 25728924;PMID: 34022279;PMID: 27091502;PMID: 35907405	case	0.311615	46.4553	45.1253	7.01969e-07	0.328497	65.6969	62.1592	7.06658e-30
Astro	UL_ExN	TENM4	ADGRL1	1.77196e-08	0	TENM4_ADGRL1	TENM4 - ADGRL1	ADGRL	Cell-Cell Contact	PMID: 25728924;PMID: 34022279;PMID: 27091502;PMID: 35907405	case	0.657963	63.7212	61.4492	1.50311e-26	-0.60452	49.7628	70.01	0
IN_CGE	UL_ExN	TENM4	ADGRL1	5.31589e-08	0	TENM4_ADGRL1	TENM4 - ADGRL1	ADGRL	Cell-Cell Contact	PMID: 25728924;PMID: 34022279;PMID: 27091502;PMID: 35907405	case	1.22752	77.5591	75.0055	2.17752e-11	-0.60452	49.7628	70.01	0
IN_MGE	Astro	TENM2_FLRT3	ADGRL1	1.94109e-08	0	TENM2_FLRT3_ADGRL1	(TENM2+FLRT3) - ADGRL1	ADGRL	Cell-Cell Contact	PMID: 25728924;PMID: 34022279;PMID: 27091502;PMID: 35907405	case	0.42508	65.9696	71.4116	8.62718e-22	NA	NA	NA	NA
IN_MGE	DL_ExN	TENM2_FLRT3	ADGRL1	1.35876e-07	0	TENM2_FLRT3_ADGRL1	(TENM2+FLRT3) - ADGRL1	ADGRL	Cell-Cell Contact	PMID: 25728924;PMID: 34022279;PMID: 27091502;PMID: 35907405	case	0.42508	65.9696	71.4116	8.62718e-22	NA	NA	NA	NA
IN_MGE	IN_CGE	TENM2_FLRT3	ADGRL1	7.76436e-08	0	TENM2_FLRT3_ADGRL1	(TENM2+FLRT3) - ADGRL1	ADGRL	Cell-Cell Contact	PMID: 25728924;PMID: 34022279;PMID: 27091502;PMID: 35907405	case	0.42508	65.9696	71.4116	8.62718e-22	0.184219	62.1264	59.8013	2.05339e-09
IN_MGE	IN_MGE	TENM2_FLRT3	ADGRL1	7.76436e-08	0	TENM2_FLRT3_ADGRL1	(TENM2+FLRT3) - ADGRL1	ADGRL	Cell-Cell Contact	PMID: 25728924;PMID: 34022279;PMID: 27091502;PMID: 35907405	case	0.42508	65.9696	71.4116	8.62718e-22	0.328497	65.6969	62.1592	7.06658e-30
IN_MGE	UL_ExN	TENM2_FLRT3	ADGRL1	3.88218e-08	0	TENM2_FLRT3_ADGRL1	(TENM2+FLRT3) - ADGRL1	ADGRL	Cell-Cell Contact	PMID: 25728924;PMID: 34022279;PMID: 27091502;PMID: 35907405	case	0.42508	65.9696	71.4116	8.62718e-22	-0.60452	49.7628	70.01	0
DL_ExN	DL_ExN	TENM1	ADGRL2	3.68568e-07	0	TENM1_ADGRL2	TENM1 - ADGRL2	ADGRL	Cell-Cell Contact	PMID: 25728924;PMID: 34022279;PMID: 27091502;PMID: 35907405	case	1.38359	71.3472	52.5989	0	-8.56577	83.642	93.0653	0
IN_CGE	DL_ExN	TENM1	ADGRL2	9.21421e-08	0	TENM1_ADGRL2	TENM1 - ADGRL2	ADGRL	Cell-Cell Contact	PMID: 25728924;PMID: 34022279;PMID: 27091502;PMID: 35907405	case	0.358361	49.8282	47.0874	4.02978e-10	-8.56577	83.642	93.0653	0
IN_MGE	DL_ExN	TENM1	ADGRL2	1.01356e-06	0	TENM1_ADGRL2	TENM1 - ADGRL2	ADGRL	Cell-Cell Contact	PMID: 25728924;PMID: 34022279;PMID: 27091502;PMID: 35907405	case	0.491202	85.0144	92.6629	1.25788e-38	-8.56577	83.642	93.0653	0
Oligo/OPC	DL_ExN	TENM1	ADGRL2	4.60711e-08	0	TENM1_ADGRL2	TENM1 - ADGRL2	ADGRL	Cell-Cell Contact	PMID: 25728924;PMID: 34022279;PMID: 27091502;PMID: 35907405	case	0.174566	25.5772	17.7628	4.04066e-110	-8.56577	83.642	93.0653	0
UL_ExN	DL_ExN	TENM1	ADGRL2	4.60711e-08	0	TENM1_ADGRL2	TENM1 - ADGRL2	ADGRL	Cell-Cell Contact	PMID: 25728924;PMID: 34022279;PMID: 27091502;PMID: 35907405	case	0.609701	46.8159	29.9236	0	-8.56577	83.642	93.0653	0
DL_ExN	Endo	TENM1	ADGRL2	8.50543e-08	0	TENM1_ADGRL2	TENM1 - ADGRL2	ADGRL	Cell-Cell Contact	PMID: 25728924;PMID: 34022279;PMID: 27091502;PMID: 35907405	case	1.38359	71.3472	52.5989	0	1.39003	63.6156	63.535	8.2491e-05
IN_CGE	Endo	TENM1	ADGRL2	2.12636e-08	0	TENM1_ADGRL2	TENM1 - ADGRL2	ADGRL	Cell-Cell Contact	PMID: 25728924;PMID: 34022279;PMID: 27091502;PMID: 35907405	case	0.358361	49.8282	47.0874	4.02978e-10	1.39003	63.6156	63.535	8.2491e-05
IN_MGE	Endo	TENM1	ADGRL2	2.33899e-07	0	TENM1_ADGRL2	TENM1 - ADGRL2	ADGRL	Cell-Cell Contact	PMID: 25728924;PMID: 34022279;PMID: 27091502;PMID: 35907405	case	0.491202	85.0144	92.6629	1.25788e-38	1.39003	63.6156	63.535	8.2491e-05
Oligo/OPC	Endo	TENM1	ADGRL2	1.06318e-08	0	TENM1_ADGRL2	TENM1 - ADGRL2	ADGRL	Cell-Cell Contact	PMID: 25728924;PMID: 34022279;PMID: 27091502;PMID: 35907405	case	0.174566	25.5772	17.7628	4.04066e-110	1.39003	63.6156	63.535	8.2491e-05
UL_ExN	Endo	TENM1	ADGRL2	1.06318e-08	0	TENM1_ADGRL2	TENM1 - ADGRL2	ADGRL	Cell-Cell Contact	PMID: 25728924;PMID: 34022279;PMID: 27091502;PMID: 35907405	case	0.609701	46.8159	29.9236	0	1.39003	63.6156	63.535	8.2491e-05
DL_ExN	IN_CGE	TENM1	ADGRL2	1.41757e-07	0	TENM1_ADGRL2	TENM1 - ADGRL2	ADGRL	Cell-Cell Contact	PMID: 25728924;PMID: 34022279;PMID: 27091502;PMID: 35907405	case	1.38359	71.3472	52.5989	0	-1.23302	70.6654	73.4781	3.37092e-32
IN_CGE	IN_CGE	TENM1	ADGRL2	3.54393e-08	0	TENM1_ADGRL2	TENM1 - ADGRL2	ADGRL	Cell-Cell Contact	PMID: 25728924;PMID: 34022279;PMID: 27091502;PMID: 35907405	case	0.358361	49.8282	47.0874	4.02978e-10	-1.23302	70.6654	73.4781	3.37092e-32
IN_MGE	IN_CGE	TENM1	ADGRL2	3.89832e-07	0	TENM1_ADGRL2	TENM1 - ADGRL2	ADGRL	Cell-Cell Contact	PMID: 25728924;PMID: 34022279;PMID: 27091502;PMID: 35907405	case	0.491202	85.0144	92.6629	1.25788e-38	-1.23302	70.6654	73.4781	3.37092e-32
Oligo/OPC	IN_CGE	TENM1	ADGRL2	1.77196e-08	0	TENM1_ADGRL2	TENM1 - ADGRL2	ADGRL	Cell-Cell Contact	PMID: 25728924;PMID: 34022279;PMID: 27091502;PMID: 35907405	case	0.174566	25.5772	17.7628	4.04066e-110	-1.23302	70.6654	73.4781	3.37092e-32
UL_ExN	IN_CGE	TENM1	ADGRL2	1.77196e-08	0	TENM1_ADGRL2	TENM1 - ADGRL2	ADGRL	Cell-Cell Contact	PMID: 25728924;PMID: 34022279;PMID: 27091502;PMID: 35907405	case	0.609701	46.8159	29.9236	0	-1.23302	70.6654	73.4781	3.37092e-32
DL_ExN	IN_MGE	TENM1	ADGRL2	2.26811e-07	0	TENM1_ADGRL2	TENM1 - ADGRL2	ADGRL	Cell-Cell Contact	PMID: 25728924;PMID: 34022279;PMID: 27091502;PMID: 35907405	case	1.38359	71.3472	52.5989	0	-6.03953	79.2598	94.0322	0
IN_CGE	IN_MGE	TENM1	ADGRL2	5.67028e-08	0	TENM1_ADGRL2	TENM1 - ADGRL2	ADGRL	Cell-Cell Contact	PMID: 25728924;PMID: 34022279;PMID: 27091502;PMID: 35907405	case	0.358361	49.8282	47.0874	4.02978e-10	-6.03953	79.2598	94.0322	0
IN_MGE	IN_MGE	TENM1	ADGRL2	6.23731e-07	0	TENM1_ADGRL2	TENM1 - ADGRL2	ADGRL	Cell-Cell Contact	PMID: 25728924;PMID: 34022279;PMID: 27091502;PMID: 35907405	case	0.491202	85.0144	92.6629	1.25788e-38	-6.03953	79.2598	94.0322	0
Oligo/OPC	IN_MGE	TENM1	ADGRL2	2.83514e-08	0	TENM1_ADGRL2	TENM1 - ADGRL2	ADGRL	Cell-Cell Contact	PMID: 25728924;PMID: 34022279;PMID: 27091502;PMID: 35907405	case	0.174566	25.5772	17.7628	4.04066e-110	-6.03953	79.2598	94.0322	0
UL_ExN	IN_MGE	TENM1	ADGRL2	2.83514e-08	0	TENM1_ADGRL2	TENM1 - ADGRL2	ADGRL	Cell-Cell Contact	PMID: 25728924;PMID: 34022279;PMID: 27091502;PMID: 35907405	case	0.609701	46.8159	29.9236	0	-6.03953	79.2598	94.0322	0
DL_ExN	UL_ExN	TENM1	ADGRL2	1.55933e-07	0	TENM1_ADGRL2	TENM1 - ADGRL2	ADGRL	Cell-Cell Contact	PMID: 25728924;PMID: 34022279;PMID: 27091502;PMID: 35907405	case	1.38359	71.3472	52.5989	0	-13.2424	73.8746	88.9614	0
IN_CGE	UL_ExN	TENM1	ADGRL2	3.89832e-08	0	TENM1_ADGRL2	TENM1 - ADGRL2	ADGRL	Cell-Cell Contact	PMID: 25728924;PMID: 34022279;PMID: 27091502;PMID: 35907405	case	0.358361	49.8282	47.0874	4.02978e-10	-13.2424	73.8746	88.9614	0
IN_MGE	UL_ExN	TENM1	ADGRL2	4.28815e-07	0	TENM1_ADGRL2	TENM1 - ADGRL2	ADGRL	Cell-Cell Contact	PMID: 25728924;PMID: 34022279;PMID: 27091502;PMID: 35907405	case	0.491202	85.0144	92.6629	1.25788e-38	-13.2424	73.8746	88.9614	0
Oligo/OPC	UL_ExN	TENM1	ADGRL2	1.94916e-08	0	TENM1_ADGRL2	TENM1 - ADGRL2	ADGRL	Cell-Cell Contact	PMID: 25728924;PMID: 34022279;PMID: 27091502;PMID: 35907405	case	0.174566	25.5772	17.7628	4.04066e-110	-13.2424	73.8746	88.9614	0
UL_ExN	UL_ExN	TENM1	ADGRL2	1.94916e-08	0	TENM1_ADGRL2	TENM1 - ADGRL2	ADGRL	Cell-Cell Contact	PMID: 25728924;PMID: 34022279;PMID: 27091502;PMID: 35907405	case	0.609701	46.8159	29.9236	0	-13.2424	73.8746	88.9614	0
IN_CGE	DL_ExN	TENM2	ADGRL2	1.79677e-06	0	TENM2_ADGRL2	TENM2 - ADGRL2	ADGRL	Cell-Cell Contact	PMID: 25728924;PMID: 34022279;PMID: 27091502;PMID: 35907405	case	1.80951	87.4414	83.3122	6.61034e-18	-8.56577	83.642	93.0653	0
IN_MGE	DL_ExN	TENM2	ADGRL2	5.5285e-06	0	TENM2_ADGRL2	TENM2 - ADGRL2	ADGRL	Cell-Cell Contact	PMID: 25728924;PMID: 34022279;PMID: 27091502;PMID: 35907405	case	1.2141	97.6254	98.1281	1.72544e-21	-8.56577	83.642	93.0653	0
IN_CGE	Endo	TENM2	ADGRL2	4.14639e-07	0	TENM2_ADGRL2	TENM2 - ADGRL2	ADGRL	Cell-Cell Contact	PMID: 25728924;PMID: 34022279;PMID: 27091502;PMID: 35907405	case	1.80951	87.4414	83.3122	6.61034e-18	1.39003	63.6156	63.535	8.2491e-05
IN_MGE	Endo	TENM2	ADGRL2	1.27581e-06	0	TENM2_ADGRL2	TENM2 - ADGRL2	ADGRL	Cell-Cell Contact	PMID: 25728924;PMID: 34022279;PMID: 27091502;PMID: 35907405	case	1.2141	97.6254	98.1281	1.72544e-21	1.39003	63.6156	63.535	8.2491e-05
IN_CGE	IN_CGE	TENM2	ADGRL2	6.91065e-07	0	TENM2_ADGRL2	TENM2 - ADGRL2	ADGRL	Cell-Cell Contact	PMID: 25728924;PMID: 34022279;PMID: 27091502;PMID: 35907405	case	1.80951	87.4414	83.3122	6.61034e-18	-1.23302	70.6654	73.4781	3.37092e-32
IN_MGE	IN_CGE	TENM2	ADGRL2	2.12635e-06	0	TENM2_ADGRL2	TENM2 - ADGRL2	ADGRL	Cell-Cell Contact	PMID: 25728924;PMID: 34022279;PMID: 27091502;PMID: 35907405	case	1.2141	97.6254	98.1281	1.72544e-21	-1.23302	70.6654	73.4781	3.37092e-32
IN_CGE	IN_MGE	TENM2	ADGRL2	1.1057e-06	0	TENM2_ADGRL2	TENM2 - ADGRL2	ADGRL	Cell-Cell Contact	PMID: 25728924;PMID: 34022279;PMID: 27091502;PMID: 35907405	case	1.80951	87.4414	83.3122	6.61034e-18	-6.03953	79.2598	94.0322	0
IN_MGE	IN_MGE	TENM2	ADGRL2	3.40216e-06	0	TENM2_ADGRL2	TENM2 - ADGRL2	ADGRL	Cell-Cell Contact	PMID: 25728924;PMID: 34022279;PMID: 27091502;PMID: 35907405	case	1.2141	97.6254	98.1281	1.72544e-21	-6.03953	79.2598	94.0322	0
IN_CGE	UL_ExN	TENM2	ADGRL2	7.60172e-07	0	TENM2_ADGRL2	TENM2 - ADGRL2	ADGRL	Cell-Cell Contact	PMID: 25728924;PMID: 34022279;PMID: 27091502;PMID: 35907405	case	1.80951	87.4414	83.3122	6.61034e-18	-13.2424	73.8746	88.9614	0
IN_MGE	UL_ExN	TENM2	ADGRL2	2.33899e-06	0	TENM2_ADGRL2	TENM2 - ADGRL2	ADGRL	Cell-Cell Contact	PMID: 25728924;PMID: 34022279;PMID: 27091502;PMID: 35907405	case	1.2141	97.6254	98.1281	1.72544e-21	-13.2424	73.8746	88.9614	0
IN_CGE	DL_ExN	TENM3	ADGRL2	8.75349e-07	0	TENM3_ADGRL2	TENM3 - ADGRL2	ADGRL	Cell-Cell Contact	PMID: 25728924;PMID: 34022279;PMID: 27091502;PMID: 35907405	case	0.770421	82.3701	80.0648	1.01327e-07	-8.56577	83.642	93.0653	0
IN_MGE	DL_ExN	TENM3	ADGRL2	2.30355e-06	0	TENM3_ADGRL2	TENM3 - ADGRL2	ADGRL	Cell-Cell Contact	PMID: 25728924;PMID: 34022279;PMID: 27091502;PMID: 35907405	case	0.68186	90.5765	94.7366	1.19275e-38	-8.56577	83.642	93.0653	0
UL_ExN	DL_ExN	TENM3	ADGRL2	4.14639e-07	0	TENM3_ADGRL2	TENM3 - ADGRL2	ADGRL	Cell-Cell Contact	PMID: 25728924;PMID: 34022279;PMID: 27091502;PMID: 35907405	case	0.327442	69.8113	63.9737	1.12536e-32	-8.56577	83.642	93.0653	0
IN_CGE	Endo	TENM3	ADGRL2	2.02004e-07	0	TENM3_ADGRL2	TENM3 - ADGRL2	ADGRL	Cell-Cell Contact	PMID: 25728924;PMID: 34022279;PMID: 27091502;PMID: 35907405	case	0.770421	82.3701	80.0648	1.01327e-07	1.39003	63.6156	63.535	8.2491e-05
IN_MGE	Endo	TENM3	ADGRL2	5.31589e-07	0	TENM3_ADGRL2	TENM3 - ADGRL2	ADGRL	Cell-Cell Contact	PMID: 25728924;PMID: 34022279;PMID: 27091502;PMID: 35907405	case	0.68186	90.5765	94.7366	1.19275e-38	1.39003	63.6156	63.535	8.2491e-05
UL_ExN	Endo	TENM3	ADGRL2	9.5686e-08	0	TENM3_ADGRL2	TENM3 - ADGRL2	ADGRL	Cell-Cell Contact	PMID: 25728924;PMID: 34022279;PMID: 27091502;PMID: 35907405	case	0.327442	69.8113	63.9737	1.12536e-32	1.39003	63.6156	63.535	8.2491e-05
IN_CGE	IN_CGE	TENM3	ADGRL2	3.36673e-07	0	TENM3_ADGRL2	TENM3 - ADGRL2	ADGRL	Cell-Cell Contact	PMID: 25728924;PMID: 34022279;PMID: 27091502;PMID: 35907405	case	0.770421	82.3701	80.0648	1.01327e-07	-1.23302	70.6654	73.4781	3.37092e-32
IN_MGE	IN_CGE	TENM3	ADGRL2	8.85981e-07	0	TENM3_ADGRL2	TENM3 - ADGRL2	ADGRL	Cell-Cell Contact	PMID: 25728924;PMID: 34022279;PMID: 27091502;PMID: 35907405	case	0.68186	90.5765	94.7366	1.19275e-38	-1.23302	70.6654	73.4781	3.37092e-32
UL_ExN	IN_CGE	TENM3	ADGRL2	1.59477e-07	0	TENM3_ADGRL2	TENM3 - ADGRL2	ADGRL	Cell-Cell Contact	PMID: 25728924;PMID: 34022279;PMID: 27091502;PMID: 35907405	case	0.327442	69.8113	63.9737	1.12536e-32	-1.23302	70.6654	73.4781	3.37092e-32
IN_CGE	IN_MGE	TENM3	ADGRL2	5.38677e-07	0	TENM3_ADGRL2	TENM3 - ADGRL2	ADGRL	Cell-Cell Contact	PMID: 25728924;PMID: 34022279;PMID: 27091502;PMID: 35907405	case	0.770421	82.3701	80.0648	1.01327e-07	-6.03953	79.2598	94.0322	0
IN_MGE	IN_MGE	TENM3	ADGRL2	1.41757e-06	0	TENM3_ADGRL2	TENM3 - ADGRL2	ADGRL	Cell-Cell Contact	PMID: 25728924;PMID: 34022279;PMID: 27091502;PMID: 35907405	case	0.68186	90.5765	94.7366	1.19275e-38	-6.03953	79.2598	94.0322	0
UL_ExN	IN_MGE	TENM3	ADGRL2	2.55163e-07	0	TENM3_ADGRL2	TENM3 - ADGRL2	ADGRL	Cell-Cell Contact	PMID: 25728924;PMID: 34022279;PMID: 27091502;PMID: 35907405	case	0.327442	69.8113	63.9737	1.12536e-32	-6.03953	79.2598	94.0322	0
IN_CGE	UL_ExN	TENM3	ADGRL2	3.7034e-07	0	TENM3_ADGRL2	TENM3 - ADGRL2	ADGRL	Cell-Cell Contact	PMID: 25728924;PMID: 34022279;PMID: 27091502;PMID: 35907405	case	0.770421	82.3701	80.0648	1.01327e-07	-13.2424	73.8746	88.9614	0
IN_MGE	UL_ExN	TENM3	ADGRL2	9.74579e-07	0	TENM3_ADGRL2	TENM3 - ADGRL2	ADGRL	Cell-Cell Contact	PMID: 25728924;PMID: 34022279;PMID: 27091502;PMID: 35907405	case	0.68186	90.5765	94.7366	1.19275e-38	-13.2424	73.8746	88.9614	0
UL_ExN	UL_ExN	TENM3	ADGRL2	1.75424e-07	0	TENM3_ADGRL2	TENM3 - ADGRL2	ADGRL	Cell-Cell Contact	PMID: 25728924;PMID: 34022279;PMID: 27091502;PMID: 35907405	case	0.327442	69.8113	63.9737	1.12536e-32	-13.2424	73.8746	88.9614	0
Astro	DL_ExN	TENM4	ADGRL2	2.30355e-07	0	TENM4_ADGRL2	TENM4 - ADGRL2	ADGRL	Cell-Cell Contact	PMID: 25728924;PMID: 34022279;PMID: 27091502;PMID: 35907405	case	0.657963	63.7212	61.4492	1.50311e-26	-8.56577	83.642	93.0653	0
IN_CGE	DL_ExN	TENM4	ADGRL2	6.91065e-07	0	TENM4_ADGRL2	TENM4 - ADGRL2	ADGRL	Cell-Cell Contact	PMID: 25728924;PMID: 34022279;PMID: 27091502;PMID: 35907405	case	1.22752	77.5591	75.0055	2.17752e-11	-8.56577	83.642	93.0653	0
Microglia	DL_ExN	TENM4	ADGRL2	9.21421e-08	0	TENM4_ADGRL2	TENM4 - ADGRL2	ADGRL	Cell-Cell Contact	PMID: 25728924;PMID: 34022279;PMID: 27091502;PMID: 35907405	case	0.311615	46.4553	45.1253	7.01969e-07	-8.56577	83.642	93.0653	0
Astro	Endo	TENM4	ADGRL2	5.31589e-08	0	TENM4_ADGRL2	TENM4 - ADGRL2	ADGRL	Cell-Cell Contact	PMID: 25728924;PMID: 34022279;PMID: 27091502;PMID: 35907405	case	0.657963	63.7212	61.4492	1.50311e-26	1.39003	63.6156	63.535	8.2491e-05
IN_CGE	Endo	TENM4	ADGRL2	1.59477e-07	0	TENM4_ADGRL2	TENM4 - ADGRL2	ADGRL	Cell-Cell Contact	PMID: 25728924;PMID: 34022279;PMID: 27091502;PMID: 35907405	case	1.22752	77.5591	75.0055	2.17752e-11	1.39003	63.6156	63.535	8.2491e-05
Microglia	Endo	TENM4	ADGRL2	2.12636e-08	0.02	TENM4_ADGRL2	TENM4 - ADGRL2	ADGRL	Cell-Cell Contact	PMID: 25728924;PMID: 34022279;PMID: 27091502;PMID: 35907405	case	0.311615	46.4553	45.1253	7.01969e-07	1.39003	63.6156	63.535	8.2491e-05
Astro	IN_CGE	TENM4	ADGRL2	8.85982e-08	0	TENM4_ADGRL2	TENM4 - ADGRL2	ADGRL	Cell-Cell Contact	PMID: 25728924;PMID: 34022279;PMID: 27091502;PMID: 35907405	case	0.657963	63.7212	61.4492	1.50311e-26	-1.23302	70.6654	73.4781	3.37092e-32
IN_CGE	IN_CGE	TENM4	ADGRL2	2.65795e-07	0	TENM4_ADGRL2	TENM4 - ADGRL2	ADGRL	Cell-Cell Contact	PMID: 25728924;PMID: 34022279;PMID: 27091502;PMID: 35907405	case	1.22752	77.5591	75.0055	2.17752e-11	-1.23302	70.6654	73.4781	3.37092e-32
Microglia	IN_CGE	TENM4	ADGRL2	3.54393e-08	0	TENM4_ADGRL2	TENM4 - ADGRL2	ADGRL	Cell-Cell Contact	PMID: 25728924;PMID: 34022279;PMID: 27091502;PMID: 35907405	case	0.311615	46.4553	45.1253	7.01969e-07	-1.23302	70.6654	73.4781	3.37092e-32
Astro	IN_MGE	TENM4	ADGRL2	1.41757e-07	0	TENM4_ADGRL2	TENM4 - ADGRL2	ADGRL	Cell-Cell Contact	PMID: 25728924;PMID: 34022279;PMID: 27091502;PMID: 35907405	case	0.657963	63.7212	61.4492	1.50311e-26	-6.03953	79.2598	94.0322	0
IN_CGE	IN_MGE	TENM4	ADGRL2	4.25271e-07	0	TENM4_ADGRL2	TENM4 - ADGRL2	ADGRL	Cell-Cell Contact	PMID: 25728924;PMID: 34022279;PMID: 27091502;PMID: 35907405	case	1.22752	77.5591	75.0055	2.17752e-11	-6.03953	79.2598	94.0322	0
Microglia	IN_MGE	TENM4	ADGRL2	5.67028e-08	0	TENM4_ADGRL2	TENM4 - ADGRL2	ADGRL	Cell-Cell Contact	PMID: 25728924;PMID: 34022279;PMID: 27091502;PMID: 35907405	case	0.311615	46.4553	45.1253	7.01969e-07	-6.03953	79.2598	94.0322	0
Astro	UL_ExN	TENM4	ADGRL2	9.7458e-08	0	TENM4_ADGRL2	TENM4 - ADGRL2	ADGRL	Cell-Cell Contact	PMID: 25728924;PMID: 34022279;PMID: 27091502;PMID: 35907405	case	0.657963	63.7212	61.4492	1.50311e-26	-13.2424	73.8746	88.9614	0
IN_CGE	UL_ExN	TENM4	ADGRL2	2.92374e-07	0	TENM4_ADGRL2	TENM4 - ADGRL2	ADGRL	Cell-Cell Contact	PMID: 25728924;PMID: 34022279;PMID: 27091502;PMID: 35907405	case	1.22752	77.5591	75.0055	2.17752e-11	-13.2424	73.8746	88.9614	0
Microglia	UL_ExN	TENM4	ADGRL2	3.89832e-08	0	TENM4_ADGRL2	TENM4 - ADGRL2	ADGRL	Cell-Cell Contact	PMID: 25728924;PMID: 34022279;PMID: 27091502;PMID: 35907405	case	0.311615	46.4553	45.1253	7.01969e-07	-13.2424	73.8746	88.9614	0
IN_MGE	DL_ExN	TENM2_FLRT3	ADGRL2	5.04683e-07	0	TENM2_FLRT3_ADGRL2	(TENM2+FLRT3) - ADGRL2	ADGRL	Cell-Cell Contact	PMID: 25728924;PMID: 34022279;PMID: 27091502;PMID: 35907405	case	0.42508	65.9696	71.4116	8.62718e-22	-8.56577	83.642	93.0653	0
IN_MGE	Endo	TENM2_FLRT3	ADGRL2	1.16465e-07	0	TENM2_FLRT3_ADGRL2	(TENM2+FLRT3) - ADGRL2	ADGRL	Cell-Cell Contact	PMID: 25728924;PMID: 34022279;PMID: 27091502;PMID: 35907405	case	0.42508	65.9696	71.4116	8.62718e-22	1.39003	63.6156	63.535	8.2491e-05
IN_MGE	IN_CGE	TENM2_FLRT3	ADGRL2	1.94109e-07	0	TENM2_FLRT3_ADGRL2	(TENM2+FLRT3) - ADGRL2	ADGRL	Cell-Cell Contact	PMID: 25728924;PMID: 34022279;PMID: 27091502;PMID: 35907405	case	0.42508	65.9696	71.4116	8.62718e-22	-1.23302	70.6654	73.4781	3.37092e-32
IN_MGE	IN_MGE	TENM2_FLRT3	ADGRL2	3.10574e-07	0	TENM2_FLRT3_ADGRL2	(TENM2+FLRT3) - ADGRL2	ADGRL	Cell-Cell Contact	PMID: 25728924;PMID: 34022279;PMID: 27091502;PMID: 35907405	case	0.42508	65.9696	71.4116	8.62718e-22	-6.03953	79.2598	94.0322	0
IN_MGE	UL_ExN	TENM2_FLRT3	ADGRL2	2.1352e-07	0	TENM2_FLRT3_ADGRL2	(TENM2+FLRT3) - ADGRL2	ADGRL	Cell-Cell Contact	PMID: 25728924;PMID: 34022279;PMID: 27091502;PMID: 35907405	case	0.42508	65.9696	71.4116	8.62718e-22	-13.2424	73.8746	88.9614	0
DL_ExN	Astro	TENM1	ADGRL3	3.26041e-07	0	TENM1_ADGRL3	TENM1 - ADGRL3	ADGRL	Cell-Cell Contact	PMID: 25728924;PMID: 34022279;PMID: 27091502;PMID: 35907405	case	1.38359	71.3472	52.5989	0	-2.21443	85.9814	96.3204	4.12894e-234
IN_CGE	Astro	TENM1	ADGRL3	8.15103e-08	0	TENM1_ADGRL3	TENM1 - ADGRL3	ADGRL	Cell-Cell Contact	PMID: 25728924;PMID: 34022279;PMID: 27091502;PMID: 35907405	case	0.358361	49.8282	47.0874	4.02978e-10	-2.21443	85.9814	96.3204	4.12894e-234
IN_MGE	Astro	TENM1	ADGRL3	8.96613e-07	0	TENM1_ADGRL3	TENM1 - ADGRL3	ADGRL	Cell-Cell Contact	PMID: 25728924;PMID: 34022279;PMID: 27091502;PMID: 35907405	case	0.491202	85.0144	92.6629	1.25788e-38	-2.21443	85.9814	96.3204	4.12894e-234
DL_ExN	DL_ExN	TENM1	ADGRL3	8.93069e-07	0	TENM1_ADGRL3	TENM1 - ADGRL3	ADGRL	Cell-Cell Contact	PMID: 25728924;PMID: 34022279;PMID: 27091502;PMID: 35907405	case	1.38359	71.3472	52.5989	0	-16.2555	95.4917	99.2759	0
IN_CGE	DL_ExN	TENM1	ADGRL3	2.23267e-07	0	TENM1_ADGRL3	TENM1 - ADGRL3	ADGRL	Cell-Cell Contact	PMID: 25728924;PMID: 34022279;PMID: 27091502;PMID: 35907405	case	0.358361	49.8282	47.0874	4.02978e-10	-16.2555	95.4917	99.2759	0
IN_MGE	DL_ExN	TENM1	ADGRL3	2.45594e-06	0	TENM1_ADGRL3	TENM1 - ADGRL3	ADGRL	Cell-Cell Contact	PMID: 25728924;PMID: 34022279;PMID: 27091502;PMID: 35907405	case	0.491202	85.0144	92.6629	1.25788e-38	-16.2555	95.4917	99.2759	0
Oligo/OPC	DL_ExN	TENM1	ADGRL3	1.11634e-07	0	TENM1_ADGRL3	TENM1 - ADGRL3	ADGRL	Cell-Cell Contact	PMID: 25728924;PMID: 34022279;PMID: 27091502;PMID: 35907405	case	0.174566	25.5772	17.7628	4.04066e-110	-16.2555	95.4917	99.2759	0
UL_ExN	DL_ExN	TENM1	ADGRL3	1.11634e-07	0	TENM1_ADGRL3	TENM1 - ADGRL3	ADGRL	Cell-Cell Contact	PMID: 25728924;PMID: 34022279;PMID: 27091502;PMID: 35907405	case	0.609701	46.8159	29.9236	0	-16.2555	95.4917	99.2759	0
DL_ExN	Endo	TENM1	ADGRL3	8.50543e-08	0	TENM1_ADGRL3	TENM1 - ADGRL3	ADGRL	Cell-Cell Contact	PMID: 25728924;PMID: 34022279;PMID: 27091502;PMID: 35907405	case	1.38359	71.3472	52.5989	0	0.297001	56.3844	64.0127	0.00236287
IN_MGE	Endo	TENM1	ADGRL3	2.33899e-07	0	TENM1_ADGRL3	TENM1 - ADGRL3	ADGRL	Cell-Cell Contact	PMID: 25728924;PMID: 34022279;PMID: 27091502;PMID: 35907405	case	0.491202	85.0144	92.6629	1.25788e-38	0.297001	56.3844	64.0127	0.00236287
DL_ExN	IN_CGE	TENM1	ADGRL3	4.53623e-07	0	TENM1_ADGRL3	TENM1 - ADGRL3	ADGRL	Cell-Cell Contact	PMID: 25728924;PMID: 34022279;PMID: 27091502;PMID: 35907405	case	1.38359	71.3472	52.5989	0	-2.14908	91.7109	96.6388	7.08517e-74
IN_CGE	IN_CGE	TENM1	ADGRL3	1.13406e-07	0	TENM1_ADGRL3	TENM1 - ADGRL3	ADGRL	Cell-Cell Contact	PMID: 25728924;PMID: 34022279;PMID: 27091502;PMID: 35907405	case	0.358361	49.8282	47.0874	4.02978e-10	-2.14908	91.7109	96.6388	7.08517e-74
IN_MGE	IN_CGE	TENM1	ADGRL3	1.24746e-06	0	TENM1_ADGRL3	TENM1 - ADGRL3	ADGRL	Cell-Cell Contact	PMID: 25728924;PMID: 34022279;PMID: 27091502;PMID: 35907405	case	0.491202	85.0144	92.6629	1.25788e-38	-2.14908	91.7109	96.6388	7.08517e-74
Oligo/OPC	IN_CGE	TENM1	ADGRL3	5.67028e-08	0	TENM1_ADGRL3	TENM1 - ADGRL3	ADGRL	Cell-Cell Contact	PMID: 25728924;PMID: 34022279;PMID: 27091502;PMID: 35907405	case	0.174566	25.5772	17.7628	4.04066e-110	-2.14908	91.7109	96.6388	7.08517e-74
UL_ExN	IN_CGE	TENM1	ADGRL3	5.67028e-08	0	TENM1_ADGRL3	TENM1 - ADGRL3	ADGRL	Cell-Cell Contact	PMID: 25728924;PMID: 34022279;PMID: 27091502;PMID: 35907405	case	0.609701	46.8159	29.9236	0	-2.14908	91.7109	96.6388	7.08517e-74
DL_ExN	IN_MGE	TENM1	ADGRL3	9.49772e-07	0	TENM1_ADGRL3	TENM1 - ADGRL3	ADGRL	Cell-Cell Contact	PMID: 25728924;PMID: 34022279;PMID: 27091502;PMID: 35907405	case	1.38359	71.3472	52.5989	0	-4.50924	95.8819	99.4301	2.38351e-138
IN_CGE	IN_MGE	TENM1	ADGRL3	2.37443e-07	0	TENM1_ADGRL3	TENM1 - ADGRL3	ADGRL	Cell-Cell Contact	PMID: 25728924;PMID: 34022279;PMID: 27091502;PMID: 35907405	case	0.358361	49.8282	47.0874	4.02978e-10	-4.50924	95.8819	99.4301	2.38351e-138
IN_MGE	IN_MGE	TENM1	ADGRL3	2.61187e-06	0	TENM1_ADGRL3	TENM1 - ADGRL3	ADGRL	Cell-Cell Contact	PMID: 25728924;PMID: 34022279;PMID: 27091502;PMID: 35907405	case	0.491202	85.0144	92.6629	1.25788e-38	-4.50924	95.8819	99.4301	2.38351e-138
Oligo/OPC	IN_MGE	TENM1	ADGRL3	1.18722e-07	0	TENM1_ADGRL3	TENM1 - ADGRL3	ADGRL	Cell-Cell Contact	PMID: 25728924;PMID: 34022279;PMID: 27091502;PMID: 35907405	case	0.174566	25.5772	17.7628	4.04066e-110	-4.50924	95.8819	99.4301	2.38351e-138
UL_ExN	IN_MGE	TENM1	ADGRL3	1.18722e-07	0	TENM1_ADGRL3	TENM1 - ADGRL3	ADGRL	Cell-Cell Contact	PMID: 25728924;PMID: 34022279;PMID: 27091502;PMID: 35907405	case	0.609701	46.8159	29.9236	0	-4.50924	95.8819	99.4301	2.38351e-138
DL_ExN	Oligo/OPC	TENM1	ADGRL3	2.40987e-07	0	TENM1_ADGRL3	TENM1 - ADGRL3	ADGRL	Cell-Cell Contact	PMID: 25728924;PMID: 34022279;PMID: 27091502;PMID: 35907405	case	1.38359	71.3472	52.5989	0	0.51276	80.9037	75.978	4.37421e-21
IN_CGE	Oligo/OPC	TENM1	ADGRL3	6.02468e-08	0	TENM1_ADGRL3	TENM1 - ADGRL3	ADGRL	Cell-Cell Contact	PMID: 25728924;PMID: 34022279;PMID: 27091502;PMID: 35907405	case	0.358361	49.8282	47.0874	4.02978e-10	0.51276	80.9037	75.978	4.37421e-21
IN_MGE	Oligo/OPC	TENM1	ADGRL3	6.62714e-07	0	TENM1_ADGRL3	TENM1 - ADGRL3	ADGRL	Cell-Cell Contact	PMID: 25728924;PMID: 34022279;PMID: 27091502;PMID: 35907405	case	0.491202	85.0144	92.6629	1.25788e-38	0.51276	80.9037	75.978	4.37421e-21
DL_ExN	UL_ExN	TENM1	ADGRL3	4.67798e-07	0	TENM1_ADGRL3	TENM1 - ADGRL3	ADGRL	Cell-Cell Contact	PMID: 25728924;PMID: 34022279;PMID: 27091502;PMID: 35907405	case	1.38359	71.3472	52.5989	0	-16.9416	85.206	92.1802	0
IN_CGE	UL_ExN	TENM1	ADGRL3	1.1695e-07	0	TENM1_ADGRL3	TENM1 - ADGRL3	ADGRL	Cell-Cell Contact	PMID: 25728924;PMID: 34022279;PMID: 27091502;PMID: 35907405	case	0.358361	49.8282	47.0874	4.02978e-10	-16.9416	85.206	92.1802	0
IN_MGE	UL_ExN	TENM1	ADGRL3	1.28644e-06	0	TENM1_ADGRL3	TENM1 - ADGRL3	ADGRL	Cell-Cell Contact	PMID: 25728924;PMID: 34022279;PMID: 27091502;PMID: 35907405	case	0.491202	85.0144	92.6629	1.25788e-38	-16.9416	85.206	92.1802	0
Oligo/OPC	UL_ExN	TENM1	ADGRL3	5.84748e-08	0	TENM1_ADGRL3	TENM1 - ADGRL3	ADGRL	Cell-Cell Contact	PMID: 25728924;PMID: 34022279;PMID: 27091502;PMID: 35907405	case	0.174566	25.5772	17.7628	4.04066e-110	-16.9416	85.206	92.1802	0
UL_ExN	UL_ExN	TENM1	ADGRL3	5.84748e-08	0	TENM1_ADGRL3	TENM1 - ADGRL3	ADGRL	Cell-Cell Contact	PMID: 25728924;PMID: 34022279;PMID: 27091502;PMID: 35907405	case	0.609701	46.8159	29.9236	0	-16.9416	85.206	92.1802	0
IN_CGE	Astro	TENM2	ADGRL3	1.58945e-06	0	TENM2_ADGRL3	TENM2 - ADGRL3	ADGRL	Cell-Cell Contact	PMID: 25728924;PMID: 34022279;PMID: 27091502;PMID: 35907405	case	1.80951	87.4414	83.3122	6.61034e-18	-2.21443	85.9814	96.3204	4.12894e-234
IN_MGE	Astro	TENM2	ADGRL3	4.8906e-06	0	TENM2_ADGRL3	TENM2 - ADGRL3	ADGRL	Cell-Cell Contact	PMID: 25728924;PMID: 34022279;PMID: 27091502;PMID: 35907405	case	1.2141	97.6254	98.1281	1.72544e-21	-2.21443	85.9814	96.3204	4.12894e-234
IN_CGE	DL_ExN	TENM2	ADGRL3	4.3537e-06	0	TENM2_ADGRL3	TENM2 - ADGRL3	ADGRL	Cell-Cell Contact	PMID: 25728924;PMID: 34022279;PMID: 27091502;PMID: 35907405	case	1.80951	87.4414	83.3122	6.61034e-18	-16.2555	95.4917	99.2759	0
IN_MGE	DL_ExN	TENM2	ADGRL3	1.33959e-05	0	TENM2_ADGRL3	TENM2 - ADGRL3	ADGRL	Cell-Cell Contact	PMID: 25728924;PMID: 34022279;PMID: 27091502;PMID: 35907405	case	1.2141	97.6254	98.1281	1.72544e-21	-16.2555	95.4917	99.2759	0
IN_MGE	Endo	TENM2	ADGRL3	1.27581e-06	0	TENM2_ADGRL3	TENM2 - ADGRL3	ADGRL	Cell-Cell Contact	PMID: 25728924;PMID: 34022279;PMID: 27091502;PMID: 35907405	case	1.2141	97.6254	98.1281	1.72544e-21	0.297001	56.3844	64.0127	0.00236287
IN_CGE	IN_CGE	TENM2	ADGRL3	2.21141e-06	0	TENM2_ADGRL3	TENM2 - ADGRL3	ADGRL	Cell-Cell Contact	PMID: 25728924;PMID: 34022279;PMID: 27091502;PMID: 35907405	case	1.80951	87.4414	83.3122	6.61034e-18	-2.14908	91.7109	96.6388	7.08517e-74
IN_MGE	IN_CGE	TENM2	ADGRL3	6.80429e-06	0	TENM2_ADGRL3	TENM2 - ADGRL3	ADGRL	Cell-Cell Contact	PMID: 25728924;PMID: 34022279;PMID: 27091502;PMID: 35907405	case	1.2141	97.6254	98.1281	1.72544e-21	-2.14908	91.7109	96.6388	7.08517e-74
IN_CGE	IN_MGE	TENM2	ADGRL3	4.63012e-06	0	TENM2_ADGRL3	TENM2 - ADGRL3	ADGRL	Cell-Cell Contact	PMID: 25728924;PMID: 34022279;PMID: 27091502;PMID: 35907405	case	1.80951	87.4414	83.3122	6.61034e-18	-4.50924	95.8819	99.4301	2.38351e-138
IN_MGE	IN_MGE	TENM2	ADGRL3	1.42464e-05	0	TENM2_ADGRL3	TENM2 - ADGRL3	ADGRL	Cell-Cell Contact	PMID: 25728924;PMID: 34022279;PMID: 27091502;PMID: 35907405	case	1.2141	97.6254	98.1281	1.72544e-21	-4.50924	95.8819	99.4301	2.38351e-138
IN_CGE	Oligo/OPC	TENM2	ADGRL3	1.17481e-06	0	TENM2_ADGRL3	TENM2 - ADGRL3	ADGRL	Cell-Cell Contact	PMID: 25728924;PMID: 34022279;PMID: 27091502;PMID: 35907405	case	1.80951	87.4414	83.3122	6.61034e-18	0.51276	80.9037	75.978	4.37421e-21
IN_MGE	Oligo/OPC	TENM2	ADGRL3	3.61479e-06	0	TENM2_ADGRL3	TENM2 - ADGRL3	ADGRL	Cell-Cell Contact	PMID: 25728924;PMID: 34022279;PMID: 27091502;PMID: 35907405	case	1.2141	97.6254	98.1281	1.72544e-21	0.51276	80.9037	75.978	4.37421e-21
IN_CGE	UL_ExN	TENM2	ADGRL3	2.28051e-06	0	TENM2_ADGRL3	TENM2 - ADGRL3	ADGRL	Cell-Cell Contact	PMID: 25728924;PMID: 34022279;PMID: 27091502;PMID: 35907405	case	1.80951	87.4414	83.3122	6.61034e-18	-16.9416	85.206	92.1802	0
IN_MGE	UL_ExN	TENM2	ADGRL3	7.01693e-06	0	TENM2_ADGRL3	TENM2 - ADGRL3	ADGRL	Cell-Cell Contact	PMID: 25728924;PMID: 34022279;PMID: 27091502;PMID: 35907405	case	1.2141	97.6254	98.1281	1.72544e-21	-16.9416	85.206	92.1802	0
IN_CGE	Astro	TENM3	ADGRL3	7.74348e-07	0	TENM3_ADGRL3	TENM3 - ADGRL3	ADGRL	Cell-Cell Contact	PMID: 25728924;PMID: 34022279;PMID: 27091502;PMID: 35907405	case	0.770421	82.3701	80.0648	1.01327e-07	-2.21443	85.9814	96.3204	4.12894e-234
IN_MGE	Astro	TENM3	ADGRL3	2.03775e-06	0	TENM3_ADGRL3	TENM3 - ADGRL3	ADGRL	Cell-Cell Contact	PMID: 25728924;PMID: 34022279;PMID: 27091502;PMID: 35907405	case	0.68186	90.5765	94.7366	1.19275e-38	-2.21443	85.9814	96.3204	4.12894e-234
UL_ExN	Astro	TENM3	ADGRL3	3.66796e-07	0	TENM3_ADGRL3	TENM3 - ADGRL3	ADGRL	Cell-Cell Contact	PMID: 25728924;PMID: 34022279;PMID: 27091502;PMID: 35907405	case	0.327442	69.8113	63.9737	1.12536e-32	-2.21443	85.9814	96.3204	4.12894e-234
IN_CGE	DL_ExN	TENM3	ADGRL3	2.12104e-06	0	TENM3_ADGRL3	TENM3 - ADGRL3	ADGRL	Cell-Cell Contact	PMID: 25728924;PMID: 34022279;PMID: 27091502;PMID: 35907405	case	0.770421	82.3701	80.0648	1.01327e-07	-16.2555	95.4917	99.2759	0
IN_MGE	DL_ExN	TENM3	ADGRL3	5.58165e-06	0	TENM3_ADGRL3	TENM3 - ADGRL3	ADGRL	Cell-Cell Contact	PMID: 25728924;PMID: 34022279;PMID: 27091502;PMID: 35907405	case	0.68186	90.5765	94.7366	1.19275e-38	-16.2555	95.4917	99.2759	0
UL_ExN	DL_ExN	TENM3	ADGRL3	1.0047e-06	0	TENM3_ADGRL3	TENM3 - ADGRL3	ADGRL	Cell-Cell Contact	PMID: 25728924;PMID: 34022279;PMID: 27091502;PMID: 35907405	case	0.327442	69.8113	63.9737	1.12536e-32	-16.2555	95.4917	99.2759	0
IN_CGE	Endo	TENM3	ADGRL3	2.02004e-07	0	TENM3_ADGRL3	TENM3 - ADGRL3	ADGRL	Cell-Cell Contact	PMID: 25728924;PMID: 34022279;PMID: 27091502;PMID: 35907405	case	0.770421	82.3701	80.0648	1.01327e-07	0.297001	56.3844	64.0127	0.00236287
IN_MGE	Endo	TENM3	ADGRL3	5.31589e-07	0	TENM3_ADGRL3	TENM3 - ADGRL3	ADGRL	Cell-Cell Contact	PMID: 25728924;PMID: 34022279;PMID: 27091502;PMID: 35907405	case	0.68186	90.5765	94.7366	1.19275e-38	0.297001	56.3844	64.0127	0.00236287
UL_ExN	Endo	TENM3	ADGRL3	9.5686e-08	0	TENM3_ADGRL3	TENM3 - ADGRL3	ADGRL	Cell-Cell Contact	PMID: 25728924;PMID: 34022279;PMID: 27091502;PMID: 35907405	case	0.327442	69.8113	63.9737	1.12536e-32	0.297001	56.3844	64.0127	0.00236287
IN_CGE	IN_CGE	TENM3	ADGRL3	1.07735e-06	0	TENM3_ADGRL3	TENM3 - ADGRL3	ADGRL	Cell-Cell Contact	PMID: 25728924;PMID: 34022279;PMID: 27091502;PMID: 35907405	case	0.770421	82.3701	80.0648	1.01327e-07	-2.14908	91.7109	96.6388	7.08517e-74
IN_MGE	IN_CGE	TENM3	ADGRL3	2.83513e-06	0	TENM3_ADGRL3	TENM3 - ADGRL3	ADGRL	Cell-Cell Contact	PMID: 25728924;PMID: 34022279;PMID: 27091502;PMID: 35907405	case	0.68186	90.5765	94.7366	1.19275e-38	-2.14908	91.7109	96.6388	7.08517e-74
UL_ExN	IN_CGE	TENM3	ADGRL3	5.10325e-07	0	TENM3_ADGRL3	TENM3 - ADGRL3	ADGRL	Cell-Cell Contact	PMID: 25728924;PMID: 34022279;PMID: 27091502;PMID: 35907405	case	0.327442	69.8113	63.9737	1.12536e-32	-2.14908	91.7109	96.6388	7.08517e-74
IN_CGE	IN_MGE	TENM3	ADGRL3	2.2557e-06	0	TENM3_ADGRL3	TENM3 - ADGRL3	ADGRL	Cell-Cell Contact	PMID: 25728924;PMID: 34022279;PMID: 27091502;PMID: 35907405	case	0.770421	82.3701	80.0648	1.01327e-07	-4.50924	95.8819	99.4301	2.38351e-138
IN_MGE	IN_MGE	TENM3	ADGRL3	5.93604e-06	0	TENM3_ADGRL3	TENM3 - ADGRL3	ADGRL	Cell-Cell Contact	PMID: 25728924;PMID: 34022279;PMID: 27091502;PMID: 35907405	case	0.68186	90.5765	94.7366	1.19275e-38	-4.50924	95.8819	99.4301	2.38351e-138
UL_ExN	IN_MGE	TENM3	ADGRL3	1.06849e-06	0	TENM3_ADGRL3	TENM3 - ADGRL3	ADGRL	Cell-Cell Contact	PMID: 25728924;PMID: 34022279;PMID: 27091502;PMID: 35907405	case	0.327442	69.8113	63.9737	1.12536e-32	-4.50924	95.8819	99.4301	2.38351e-138
IN_CGE	Oligo/OPC	TENM3	ADGRL3	5.72344e-07	0	TENM3_ADGRL3	TENM3 - ADGRL3	ADGRL	Cell-Cell Contact	PMID: 25728924;PMID: 34022279;PMID: 27091502;PMID: 35907405	case	0.770421	82.3701	80.0648	1.01327e-07	0.51276	80.9037	75.978	4.37421e-21
IN_MGE	Oligo/OPC	TENM3	ADGRL3	1.50617e-06	0	TENM3_ADGRL3	TENM3 - ADGRL3	ADGRL	Cell-Cell Contact	PMID: 25728924;PMID: 34022279;PMID: 27091502;PMID: 35907405	case	0.68186	90.5765	94.7366	1.19275e-38	0.51276	80.9037	75.978	4.37421e-21
UL_ExN	Oligo/OPC	TENM3	ADGRL3	2.7111e-07	0	TENM3_ADGRL3	TENM3 - ADGRL3	ADGRL	Cell-Cell Contact	PMID: 25728924;PMID: 34022279;PMID: 27091502;PMID: 35907405	case	0.327442	69.8113	63.9737	1.12536e-32	0.51276	80.9037	75.978	4.37421e-21
IN_CGE	UL_ExN	TENM3	ADGRL3	1.11102e-06	0	TENM3_ADGRL3	TENM3 - ADGRL3	ADGRL	Cell-Cell Contact	PMID: 25728924;PMID: 34022279;PMID: 27091502;PMID: 35907405	case	0.770421	82.3701	80.0648	1.01327e-07	-16.9416	85.206	92.1802	0
IN_MGE	UL_ExN	TENM3	ADGRL3	2.92373e-06	0	TENM3_ADGRL3	TENM3 - ADGRL3	ADGRL	Cell-Cell Contact	PMID: 25728924;PMID: 34022279;PMID: 27091502;PMID: 35907405	case	0.68186	90.5765	94.7366	1.19275e-38	-16.9416	85.206	92.1802	0
UL_ExN	UL_ExN	TENM3	ADGRL3	5.26273e-07	0	TENM3_ADGRL3	TENM3 - ADGRL3	ADGRL	Cell-Cell Contact	PMID: 25728924;PMID: 34022279;PMID: 27091502;PMID: 35907405	case	0.327442	69.8113	63.9737	1.12536e-32	-16.9416	85.206	92.1802	0
IN_MGE	VLMC	TENM3	ADGRL3	8.85982e-08	0	TENM3_ADGRL3	TENM3 - ADGRL3	ADGRL	Cell-Cell Contact	PMID: 25728924;PMID: 34022279;PMID: 27091502;PMID: 35907405	case	0.68186	90.5765	94.7366	1.19275e-38	NA	NA	NA	NA
IN_CGE	Astro	TENM4	ADGRL3	6.11327e-07	0	TENM4_ADGRL3	TENM4 - ADGRL3	ADGRL	Cell-Cell Contact	PMID: 25728924;PMID: 34022279;PMID: 27091502;PMID: 35907405	case	1.22752	77.5591	75.0055	2.17752e-11	-2.21443	85.9814	96.3204	4.12894e-234
Astro	DL_ExN	TENM4	ADGRL3	5.58168e-07	0	TENM4_ADGRL3	TENM4 - ADGRL3	ADGRL	Cell-Cell Contact	PMID: 25728924;PMID: 34022279;PMID: 27091502;PMID: 35907405	case	0.657963	63.7212	61.4492	1.50311e-26	-16.2555	95.4917	99.2759	0
IN_CGE	DL_ExN	TENM4	ADGRL3	1.6745e-06	0	TENM4_ADGRL3	TENM4 - ADGRL3	ADGRL	Cell-Cell Contact	PMID: 25728924;PMID: 34022279;PMID: 27091502;PMID: 35907405	case	1.22752	77.5591	75.0055	2.17752e-11	-16.2555	95.4917	99.2759	0
Astro	IN_CGE	TENM4	ADGRL3	2.83514e-07	0	TENM4_ADGRL3	TENM4 - ADGRL3	ADGRL	Cell-Cell Contact	PMID: 25728924;PMID: 34022279;PMID: 27091502;PMID: 35907405	case	0.657963	63.7212	61.4492	1.50311e-26	-2.14908	91.7109	96.6388	7.08517e-74
IN_CGE	IN_CGE	TENM4	ADGRL3	8.50542e-07	0	TENM4_ADGRL3	TENM4 - ADGRL3	ADGRL	Cell-Cell Contact	PMID: 25728924;PMID: 34022279;PMID: 27091502;PMID: 35907405	case	1.22752	77.5591	75.0055	2.17752e-11	-2.14908	91.7109	96.6388	7.08517e-74
Astro	IN_MGE	TENM4	ADGRL3	5.93608e-07	0	TENM4_ADGRL3	TENM4 - ADGRL3	ADGRL	Cell-Cell Contact	PMID: 25728924;PMID: 34022279;PMID: 27091502;PMID: 35907405	case	0.657963	63.7212	61.4492	1.50311e-26	-4.50924	95.8819	99.4301	2.38351e-138
IN_CGE	IN_MGE	TENM4	ADGRL3	1.78082e-06	0	TENM4_ADGRL3	TENM4 - ADGRL3	ADGRL	Cell-Cell Contact	PMID: 25728924;PMID: 34022279;PMID: 27091502;PMID: 35907405	case	1.22752	77.5591	75.0055	2.17752e-11	-4.50924	95.8819	99.4301	2.38351e-138
IN_CGE	Oligo/OPC	TENM4	ADGRL3	4.51851e-07	0	TENM4_ADGRL3	TENM4 - ADGRL3	ADGRL	Cell-Cell Contact	PMID: 25728924;PMID: 34022279;PMID: 27091502;PMID: 35907405	case	1.22752	77.5591	75.0055	2.17752e-11	0.51276	80.9037	75.978	4.37421e-21
Astro	UL_ExN	TENM4	ADGRL3	2.92374e-07	0	TENM4_ADGRL3	TENM4 - ADGRL3	ADGRL	Cell-Cell Contact	PMID: 25728924;PMID: 34022279;PMID: 27091502;PMID: 35907405	case	0.657963	63.7212	61.4492	1.50311e-26	-16.9416	85.206	92.1802	0
IN_CGE	UL_ExN	TENM4	ADGRL3	8.77121e-07	0	TENM4_ADGRL3	TENM4 - ADGRL3	ADGRL	Cell-Cell Contact	PMID: 25728924;PMID: 34022279;PMID: 27091502;PMID: 35907405	case	1.22752	77.5591	75.0055	2.17752e-11	-16.9416	85.206	92.1802	0
IN_CGE	Astro	UNC5A	ADGRL3	4.07552e-08	0	UNC5A_ADGRL3	UNC5A - ADGRL3	ADGRL	Cell-Cell Contact	PMID: 25728924;PMID: 34022279;PMID: 27091502;PMID: 35907405	case	0.224652	42.7471	36.5574	9.13467e-36	-2.21443	85.9814	96.3204	4.12894e-234
IN_MGE	Astro	UNC5A	ADGRL3	4.07552e-08	0	UNC5A_ADGRL3	UNC5A - ADGRL3	ADGRL	Cell-Cell Contact	PMID: 25728924;PMID: 34022279;PMID: 27091502;PMID: 35907405	case	0.15296	33.6186	29.7717	1.85139e-18	-2.21443	85.9814	96.3204	4.12894e-234
IN_CGE	DL_ExN	UNC5A	ADGRL3	1.11634e-07	0	UNC5A_ADGRL3	UNC5A - ADGRL3	ADGRL	Cell-Cell Contact	PMID: 25728924;PMID: 34022279;PMID: 27091502;PMID: 35907405	case	0.224652	42.7471	36.5574	9.13467e-36	-16.2555	95.4917	99.2759	0
IN_MGE	DL_ExN	UNC5A	ADGRL3	1.11634e-07	0	UNC5A_ADGRL3	UNC5A - ADGRL3	ADGRL	Cell-Cell Contact	PMID: 25728924;PMID: 34022279;PMID: 27091502;PMID: 35907405	case	0.15296	33.6186	29.7717	1.85139e-18	-16.2555	95.4917	99.2759	0
IN_CGE	Endo	UNC5A	ADGRL3	1.06318e-08	0	UNC5A_ADGRL3	UNC5A - ADGRL3	ADGRL	Cell-Cell Contact	PMID: 25728924;PMID: 34022279;PMID: 27091502;PMID: 35907405	case	0.224652	42.7471	36.5574	9.13467e-36	0.297001	56.3844	64.0127	0.00236287
IN_MGE	Endo	UNC5A	ADGRL3	1.06318e-08	0	UNC5A_ADGRL3	UNC5A - ADGRL3	ADGRL	Cell-Cell Contact	PMID: 25728924;PMID: 34022279;PMID: 27091502;PMID: 35907405	case	0.15296	33.6186	29.7717	1.85139e-18	0.297001	56.3844	64.0127	0.00236287
IN_CGE	IN_CGE	UNC5A	ADGRL3	5.67028e-08	0	UNC5A_ADGRL3	UNC5A - ADGRL3	ADGRL	Cell-Cell Contact	PMID: 25728924;PMID: 34022279;PMID: 27091502;PMID: 35907405	case	0.224652	42.7471	36.5574	9.13467e-36	-2.14908	91.7109	96.6388	7.08517e-74
IN_MGE	IN_CGE	UNC5A	ADGRL3	5.67028e-08	0	UNC5A_ADGRL3	UNC5A - ADGRL3	ADGRL	Cell-Cell Contact	PMID: 25728924;PMID: 34022279;PMID: 27091502;PMID: 35907405	case	0.15296	33.6186	29.7717	1.85139e-18	-2.14908	91.7109	96.6388	7.08517e-74
IN_CGE	IN_MGE	UNC5A	ADGRL3	1.18722e-07	0	UNC5A_ADGRL3	UNC5A - ADGRL3	ADGRL	Cell-Cell Contact	PMID: 25728924;PMID: 34022279;PMID: 27091502;PMID: 35907405	case	0.224652	42.7471	36.5574	9.13467e-36	-4.50924	95.8819	99.4301	2.38351e-138
IN_MGE	IN_MGE	UNC5A	ADGRL3	1.18722e-07	0	UNC5A_ADGRL3	UNC5A - ADGRL3	ADGRL	Cell-Cell Contact	PMID: 25728924;PMID: 34022279;PMID: 27091502;PMID: 35907405	case	0.15296	33.6186	29.7717	1.85139e-18	-4.50924	95.8819	99.4301	2.38351e-138
IN_CGE	Oligo/OPC	UNC5A	ADGRL3	3.01234e-08	0	UNC5A_ADGRL3	UNC5A - ADGRL3	ADGRL	Cell-Cell Contact	PMID: 25728924;PMID: 34022279;PMID: 27091502;PMID: 35907405	case	0.224652	42.7471	36.5574	9.13467e-36	0.51276	80.9037	75.978	4.37421e-21
IN_MGE	Oligo/OPC	UNC5A	ADGRL3	3.01234e-08	0	UNC5A_ADGRL3	UNC5A - ADGRL3	ADGRL	Cell-Cell Contact	PMID: 25728924;PMID: 34022279;PMID: 27091502;PMID: 35907405	case	0.15296	33.6186	29.7717	1.85139e-18	0.51276	80.9037	75.978	4.37421e-21
IN_CGE	UL_ExN	UNC5A	ADGRL3	5.84748e-08	0	UNC5A_ADGRL3	UNC5A - ADGRL3	ADGRL	Cell-Cell Contact	PMID: 25728924;PMID: 34022279;PMID: 27091502;PMID: 35907405	case	0.224652	42.7471	36.5574	9.13467e-36	-16.9416	85.206	92.1802	0
IN_MGE	UL_ExN	UNC5A	ADGRL3	5.84748e-08	0	UNC5A_ADGRL3	UNC5A - ADGRL3	ADGRL	Cell-Cell Contact	PMID: 25728924;PMID: 34022279;PMID: 27091502;PMID: 35907405	case	0.15296	33.6186	29.7717	1.85139e-18	-16.9416	85.206	92.1802	0
IN_CGE	VLMC	UNC5A	ADGRL3	1.77196e-09	0	UNC5A_ADGRL3	UNC5A - ADGRL3	ADGRL	Cell-Cell Contact	PMID: 25728924;PMID: 34022279;PMID: 27091502;PMID: 35907405	case	0.224652	42.7471	36.5574	9.13467e-36	NA	NA	NA	NA
IN_MGE	VLMC	UNC5A	ADGRL3	1.77196e-09	0	UNC5A_ADGRL3	UNC5A - ADGRL3	ADGRL	Cell-Cell Contact	PMID: 25728924;PMID: 34022279;PMID: 27091502;PMID: 35907405	case	0.15296	33.6186	29.7717	1.85139e-18	NA	NA	NA	NA
IN_MGE	Astro	TENM3_FLRT3	ADGRL3	2.88182e-07	0	TENM3_FLRT3_ADGRL3	(TENM3+FLRT3) - ADGRL3	ADGRL	Cell-Cell Contact	PMID: 25728924;PMID: 34022279;PMID: 27091502;PMID: 35907405	case	0.158959	62.4452	69.7159	5.96377e-39	-2.21443	85.9814	96.3204	4.12894e-234
IN_MGE	DL_ExN	TENM3_FLRT3	ADGRL3	7.89369e-07	0	TENM3_FLRT3_ADGRL3	(TENM3+FLRT3) - ADGRL3	ADGRL	Cell-Cell Contact	PMID: 25728924;PMID: 34022279;PMID: 27091502;PMID: 35907405	case	0.158959	62.4452	69.7159	5.96377e-39	-16.2555	95.4917	99.2759	0
IN_MGE	Endo	TENM3_FLRT3	ADGRL3	7.51781e-08	0	TENM3_FLRT3_ADGRL3	(TENM3+FLRT3) - ADGRL3	ADGRL	Cell-Cell Contact	PMID: 25728924;PMID: 34022279;PMID: 27091502;PMID: 35907405	case	0.158959	62.4452	69.7159	5.96377e-39	0.297001	56.3844	64.0127	0.00236287
IN_MGE	IN_CGE	TENM3_FLRT3	ADGRL3	4.00949e-07	0	TENM3_FLRT3_ADGRL3	(TENM3+FLRT3) - ADGRL3	ADGRL	Cell-Cell Contact	PMID: 25728924;PMID: 34022279;PMID: 27091502;PMID: 35907405	case	0.158959	62.4452	69.7159	5.96377e-39	-2.14908	91.7109	96.6388	7.08517e-74
IN_MGE	IN_MGE	TENM3_FLRT3	ADGRL3	8.39488e-07	0	TENM3_FLRT3_ADGRL3	(TENM3+FLRT3) - ADGRL3	ADGRL	Cell-Cell Contact	PMID: 25728924;PMID: 34022279;PMID: 27091502;PMID: 35907405	case	0.158959	62.4452	69.7159	5.96377e-39	-4.50924	95.8819	99.4301	2.38351e-138
IN_MGE	Oligo/OPC	TENM3_FLRT3	ADGRL3	2.13004e-07	0	TENM3_FLRT3_ADGRL3	(TENM3+FLRT3) - ADGRL3	ADGRL	Cell-Cell Contact	PMID: 25728924;PMID: 34022279;PMID: 27091502;PMID: 35907405	case	0.158959	62.4452	69.7159	5.96377e-39	0.51276	80.9037	75.978	4.37421e-21
IN_MGE	UL_ExN	TENM3_FLRT3	ADGRL3	4.13479e-07	0	TENM3_FLRT3_ADGRL3	(TENM3+FLRT3) - ADGRL3	ADGRL	Cell-Cell Contact	PMID: 25728924;PMID: 34022279;PMID: 27091502;PMID: 35907405	case	0.158959	62.4452	69.7159	5.96377e-39	-16.9416	85.206	92.1802	0
IN_MGE	VLMC	TENM3_FLRT3	ADGRL3	1.25297e-08	0	TENM3_FLRT3_ADGRL3	(TENM3+FLRT3) - ADGRL3	ADGRL	Cell-Cell Contact	PMID: 25728924;PMID: 34022279;PMID: 27091502;PMID: 35907405	case	0.158959	62.4452	69.7159	5.96377e-39	NA	NA	NA	NA
IN_MGE	DL_ExN	NRXN1	CLSTN1	1.26695e-06	0	NRXN1_CLSTN1	NRXN1 - CLSTN1	NRXN	Cell-Cell Contact	PMID: 32434929	case	1.04191	92.7158	96.4146	8.08007e-32	-2.21061	83.8813	96.0693	0
Oligo/OPC	DL_ExN	NRXN1	CLSTN1	4.14639e-07	0	NRXN1_CLSTN1	NRXN1 - CLSTN1	NRXN	Cell-Cell Contact	PMID: 32434929	case	2.64911	55.2329	39.9651	1.78728e-300	-2.21061	83.8813	96.0693	0
IN_MGE	IN_CGE	NRXN1	CLSTN1	4.8729e-07	0	NRXN1_CLSTN1	NRXN1 - CLSTN1	NRXN	Cell-Cell Contact	PMID: 32434929	case	1.04191	92.7158	96.4146	8.08007e-32	-0.811673	73.9561	80.7125	7.51797e-116
IN_MGE	IN_MGE	NRXN1	CLSTN1	8.77121e-07	0	NRXN1_CLSTN1	NRXN1 - CLSTN1	NRXN	Cell-Cell Contact	PMID: 32434929	case	1.04191	92.7158	96.4146	8.08007e-32	-0.978113	76.7355	85.69	1.91895e-147
Oligo/OPC	IN_MGE	NRXN1	CLSTN1	2.87058e-07	0	NRXN1_CLSTN1	NRXN1 - CLSTN1	NRXN	Cell-Cell Contact	PMID: 32434929	case	2.64911	55.2329	39.9651	1.78728e-300	-0.978113	76.7355	85.69	1.91895e-147
IN_MGE	UL_ExN	NRXN1	CLSTN1	4.8729e-07	0	NRXN1_CLSTN1	NRXN1 - CLSTN1	NRXN	Cell-Cell Contact	PMID: 32434929	case	1.04191	92.7158	96.4146	8.08007e-32	-2.72754	65.833	89.7482	0
IN_CGE	Astro	NRXN2	CLSTN1	8.85982e-09	0	NRXN2_CLSTN1	NRXN2 - CLSTN1	NRXN	Cell-Cell Contact	PMID: 32434929	case	0.232838	71.0611	69.0227	5.42542e-14	-0.283717	31.1619	43.3909	4.68101e-126
IN_MGE	Astro	NRXN2	CLSTN1	7.08786e-09	0	NRXN2_CLSTN1	NRXN2 - CLSTN1	NRXN	Cell-Cell Contact	PMID: 32434929	case	0.165699	63.5362	63.2712	3.78061e-05	-0.283717	31.1619	43.3909	4.68101e-126
IN_CGE	DL_ExN	NRXN2	CLSTN1	1.15178e-07	0	NRXN2_CLSTN1	NRXN2 - CLSTN1	NRXN	Cell-Cell Contact	PMID: 32434929	case	0.232838	71.0611	69.0227	5.42542e-14	-2.21061	83.8813	96.0693	0
IN_MGE	DL_ExN	NRXN2	CLSTN1	9.21421e-08	0	NRXN2_CLSTN1	NRXN2 - CLSTN1	NRXN	Cell-Cell Contact	PMID: 32434929	case	0.165699	63.5362	63.2712	3.78061e-05	-2.21061	83.8813	96.0693	0
Oligo/OPC	DL_ExN	NRXN2	CLSTN1	2.30355e-08	0	NRXN2_CLSTN1	NRXN2 - CLSTN1	NRXN	Cell-Cell Contact	PMID: 32434929	case	0.103131	29.7776	23.4005	3.80548e-74	-2.21061	83.8813	96.0693	0
IN_CGE	Endo	NRXN2	CLSTN1	8.85982e-09	0	NRXN2_CLSTN1	NRXN2 - CLSTN1	NRXN	Cell-Cell Contact	PMID: 32434929	case	0.232838	71.0611	69.0227	5.42542e-14	-0.37849	31.762	45.9395	1.83624e-16
IN_MGE	Endo	NRXN2	CLSTN1	7.08786e-09	0	NRXN2_CLSTN1	NRXN2 - CLSTN1	NRXN	Cell-Cell Contact	PMID: 32434929	case	0.165699	63.5362	63.2712	3.78061e-05	-0.37849	31.762	45.9395	1.83624e-16
IN_CGE	IN_CGE	NRXN2	CLSTN1	4.42991e-08	0	NRXN2_CLSTN1	NRXN2 - CLSTN1	NRXN	Cell-Cell Contact	PMID: 32434929	case	0.232838	71.0611	69.0227	5.42542e-14	-0.811673	73.9561	80.7125	7.51797e-116
IN_MGE	IN_CGE	NRXN2	CLSTN1	3.54393e-08	0	NRXN2_CLSTN1	NRXN2 - CLSTN1	NRXN	Cell-Cell Contact	PMID: 32434929	case	0.165699	63.5362	63.2712	3.78061e-05	-0.811673	73.9561	80.7125	7.51797e-116
Oligo/OPC	IN_CGE	NRXN2	CLSTN1	8.85982e-09	0	NRXN2_CLSTN1	NRXN2 - CLSTN1	NRXN	Cell-Cell Contact	PMID: 32434929	case	0.103131	29.7776	23.4005	3.80548e-74	-0.811673	73.9561	80.7125	7.51797e-116
IN_CGE	IN_MGE	NRXN2	CLSTN1	7.97384e-08	0	NRXN2_CLSTN1	NRXN2 - CLSTN1	NRXN	Cell-Cell Contact	PMID: 32434929	case	0.232838	71.0611	69.0227	5.42542e-14	-0.978113	76.7355	85.69	1.91895e-147
IN_MGE	IN_MGE	NRXN2	CLSTN1	6.37907e-08	0	NRXN2_CLSTN1	NRXN2 - CLSTN1	NRXN	Cell-Cell Contact	PMID: 32434929	case	0.165699	63.5362	63.2712	3.78061e-05	-0.978113	76.7355	85.69	1.91895e-147
Oligo/OPC	IN_MGE	NRXN2	CLSTN1	1.59477e-08	0	NRXN2_CLSTN1	NRXN2 - CLSTN1	NRXN	Cell-Cell Contact	PMID: 32434929	case	0.103131	29.7776	23.4005	3.80548e-74	-0.978113	76.7355	85.69	1.91895e-147
IN_CGE	Oligo/OPC	NRXN2	CLSTN1	8.85982e-09	0	NRXN2_CLSTN1	NRXN2 - CLSTN1	NRXN	Cell-Cell Contact	PMID: 32434929	case	0.232838	71.0611	69.0227	5.42542e-14	-0.0769853	25.125	28.9087	1.63956e-29
IN_MGE	Oligo/OPC	NRXN2	CLSTN1	7.08786e-09	0	NRXN2_CLSTN1	NRXN2 - CLSTN1	NRXN	Cell-Cell Contact	PMID: 32434929	case	0.165699	63.5362	63.2712	3.78061e-05	-0.0769853	25.125	28.9087	1.63956e-29
IN_CGE	UL_ExN	NRXN2	CLSTN1	4.42991e-08	0	NRXN2_CLSTN1	NRXN2 - CLSTN1	NRXN	Cell-Cell Contact	PMID: 32434929	case	0.232838	71.0611	69.0227	5.42542e-14	-2.72754	65.833	89.7482	0
IN_MGE	UL_ExN	NRXN2	CLSTN1	3.54393e-08	0	NRXN2_CLSTN1	NRXN2 - CLSTN1	NRXN	Cell-Cell Contact	PMID: 32434929	case	0.165699	63.5362	63.2712	3.78061e-05	-2.72754	65.833	89.7482	0
Oligo/OPC	UL_ExN	NRXN2	CLSTN1	8.85982e-09	0	NRXN2_CLSTN1	NRXN2 - CLSTN1	NRXN	Cell-Cell Contact	PMID: 32434929	case	0.103131	29.7776	23.4005	3.80548e-74	-2.72754	65.833	89.7482	0
IN_MGE	Astro	NRXN3	CLSTN1	5.72344e-07	0	Q9HDB5_CLSTN1	NRXN3 - CLSTN1	NRXN	Cell-Cell Contact	PMID: 32434929	case	2.556	99.4866	99.9881	1.88937e-55	-0.283717	31.1619	43.3909	4.68101e-126
IN_MGE	DL_ExN	NRXN3	CLSTN1	7.44042e-06	0	Q9HDB5_CLSTN1	NRXN3 - CLSTN1	NRXN	Cell-Cell Contact	PMID: 32434929	case	2.556	99.4866	99.9881	1.88937e-55	-2.21061	83.8813	96.0693	0
IN_MGE	Endo	NRXN3	CLSTN1	5.72344e-07	0	Q9HDB5_CLSTN1	NRXN3 - CLSTN1	NRXN	Cell-Cell Contact	PMID: 32434929	case	2.556	99.4866	99.9881	1.88937e-55	-0.37849	31.762	45.9395	1.83624e-16
IN_MGE	IN_CGE	NRXN3	CLSTN1	2.86171e-06	0	Q9HDB5_CLSTN1	NRXN3 - CLSTN1	NRXN	Cell-Cell Contact	PMID: 32434929	case	2.556	99.4866	99.9881	1.88937e-55	-0.811673	73.9561	80.7125	7.51797e-116
IN_MGE	IN_MGE	NRXN3	CLSTN1	5.15107e-06	0	Q9HDB5_CLSTN1	NRXN3 - CLSTN1	NRXN	Cell-Cell Contact	PMID: 32434929	case	2.556	99.4866	99.9881	1.88937e-55	-0.978113	76.7355	85.69	1.91895e-147
IN_MGE	Oligo/OPC	NRXN3	CLSTN1	5.72344e-07	0	Q9HDB5_CLSTN1	NRXN3 - CLSTN1	NRXN	Cell-Cell Contact	PMID: 32434929	case	2.556	99.4866	99.9881	1.88937e-55	-0.0769853	25.125	28.9087	1.63956e-29
IN_MGE	UL_ExN	NRXN3	CLSTN1	2.86171e-06	0	Q9HDB5_CLSTN1	NRXN3 - CLSTN1	NRXN	Cell-Cell Contact	PMID: 32434929	case	2.556	99.4866	99.9881	1.88937e-55	-2.72754	65.833	89.7482	0
IN_MGE	DL_ExN	NRXN1	CLSTN2	2.82627e-06	0	NRXN1_CLSTN2	NRXN1 - CLSTN2	NRXN	Cell-Cell Contact	PMID: 32434929	case	1.04191	92.7158	96.4146	8.08007e-32	-14.6533	76.0038	96.279	0
Oligo/OPC	DL_ExN	NRXN1	CLSTN2	9.24964e-07	0	NRXN1_CLSTN2	NRXN1 - CLSTN2	NRXN	Cell-Cell Contact	PMID: 32434929	case	2.64911	55.2329	39.9651	1.78728e-300	-14.6533	76.0038	96.279	0
IN_MGE	IN_CGE	NRXN1	CLSTN2	5.84748e-07	0	NRXN1_CLSTN2	NRXN1 - CLSTN2	NRXN	Cell-Cell Contact	PMID: 32434929	case	1.04191	92.7158	96.4146	8.08007e-32	0.622021	57.0759	51.8535	3.03308e-17
Oligo/OPC	IN_CGE	NRXN1	CLSTN2	1.91372e-07	0	NRXN1_CLSTN2	NRXN1 - CLSTN2	NRXN	Cell-Cell Contact	PMID: 32434929	case	2.64911	55.2329	39.9651	1.78728e-300	0.622021	57.0759	51.8535	3.03308e-17
IN_MGE	IN_MGE	NRXN1	CLSTN2	1.94916e-07	0	NRXN1_CLSTN2	NRXN1 - CLSTN2	NRXN	Cell-Cell Contact	PMID: 32434929	case	1.04191	92.7158	96.4146	8.08007e-32	0.546882	43.641	38.9806	2.2197e-14
IN_MGE	UL_ExN	NRXN1	CLSTN2	3.89832e-07	0	NRXN1_CLSTN2	NRXN1 - CLSTN2	NRXN	Cell-Cell Contact	PMID: 32434929	case	1.04191	92.7158	96.4146	8.08007e-32	-2.61985	55.9429	70.3502	0
Oligo/OPC	UL_ExN	NRXN1	CLSTN2	1.27581e-07	0	NRXN1_CLSTN2	NRXN1 - CLSTN2	NRXN	Cell-Cell Contact	PMID: 32434929	case	2.64911	55.2329	39.9651	1.78728e-300	-2.61985	55.9429	70.3502	0
IN_CGE	DL_ExN	NRXN2	CLSTN2	2.56935e-07	0	NRXN2_CLSTN2	NRXN2 - CLSTN2	NRXN	Cell-Cell Contact	PMID: 32434929	case	0.232838	71.0611	69.0227	5.42542e-14	-14.6533	76.0038	96.279	0
IN_MGE	DL_ExN	NRXN2	CLSTN2	2.05548e-07	0	NRXN2_CLSTN2	NRXN2 - CLSTN2	NRXN	Cell-Cell Contact	PMID: 32434929	case	0.165699	63.5362	63.2712	3.78061e-05	-14.6533	76.0038	96.279	0
Oligo/OPC	DL_ExN	NRXN2	CLSTN2	5.13869e-08	0	NRXN2_CLSTN2	NRXN2 - CLSTN2	NRXN	Cell-Cell Contact	PMID: 32434929	case	0.103131	29.7776	23.4005	3.80548e-74	-14.6533	76.0038	96.279	0
IN_CGE	IN_CGE	NRXN2	CLSTN2	5.31589e-08	0	NRXN2_CLSTN2	NRXN2 - CLSTN2	NRXN	Cell-Cell Contact	PMID: 32434929	case	0.232838	71.0611	69.0227	5.42542e-14	0.622021	57.0759	51.8535	3.03308e-17
IN_MGE	IN_CGE	NRXN2	CLSTN2	4.25271e-08	0	NRXN2_CLSTN2	NRXN2 - CLSTN2	NRXN	Cell-Cell Contact	PMID: 32434929	case	0.165699	63.5362	63.2712	3.78061e-05	0.622021	57.0759	51.8535	3.03308e-17
Oligo/OPC	IN_CGE	NRXN2	CLSTN2	1.06318e-08	0	NRXN2_CLSTN2	NRXN2 - CLSTN2	NRXN	Cell-Cell Contact	PMID: 32434929	case	0.103131	29.7776	23.4005	3.80548e-74	0.622021	57.0759	51.8535	3.03308e-17
IN_CGE	IN_MGE	NRXN2	CLSTN2	1.77196e-08	0	NRXN2_CLSTN2	NRXN2 - CLSTN2	NRXN	Cell-Cell Contact	PMID: 32434929	case	0.232838	71.0611	69.0227	5.42542e-14	0.546882	43.641	38.9806	2.2197e-14
IN_MGE	IN_MGE	NRXN2	CLSTN2	1.41757e-08	0	NRXN2_CLSTN2	NRXN2 - CLSTN2	NRXN	Cell-Cell Contact	PMID: 32434929	case	0.165699	63.5362	63.2712	3.78061e-05	0.546882	43.641	38.9806	2.2197e-14
Oligo/OPC	IN_MGE	NRXN2	CLSTN2	3.54393e-09	0	NRXN2_CLSTN2	NRXN2 - CLSTN2	NRXN	Cell-Cell Contact	PMID: 32434929	case	0.103131	29.7776	23.4005	3.80548e-74	0.546882	43.641	38.9806	2.2197e-14
IN_CGE	UL_ExN	NRXN2	CLSTN2	3.54393e-08	0	NRXN2_CLSTN2	NRXN2 - CLSTN2	NRXN	Cell-Cell Contact	PMID: 32434929	case	0.232838	71.0611	69.0227	5.42542e-14	-2.61985	55.9429	70.3502	0
IN_MGE	UL_ExN	NRXN2	CLSTN2	2.83514e-08	0	NRXN2_CLSTN2	NRXN2 - CLSTN2	NRXN	Cell-Cell Contact	PMID: 32434929	case	0.165699	63.5362	63.2712	3.78061e-05	-2.61985	55.9429	70.3502	0
Oligo/OPC	UL_ExN	NRXN2	CLSTN2	7.08786e-09	0	NRXN2_CLSTN2	NRXN2 - CLSTN2	NRXN	Cell-Cell Contact	PMID: 32434929	case	0.103131	29.7776	23.4005	3.80548e-74	-2.61985	55.9429	70.3502	0
IN_MGE	DL_ExN	NRXN3	CLSTN2	1.65977e-05	0	Q9HDB5_CLSTN2	NRXN3 - CLSTN2	NRXN	Cell-Cell Contact	PMID: 32434929	case	2.556	99.4866	99.9881	1.88937e-55	-14.6533	76.0038	96.279	0
IN_MGE	IN_CGE	NRXN3	CLSTN2	3.43405e-06	0	Q9HDB5_CLSTN2	NRXN3 - CLSTN2	NRXN	Cell-Cell Contact	PMID: 32434929	case	2.556	99.4866	99.9881	1.88937e-55	0.622021	57.0759	51.8535	3.03308e-17
IN_MGE	IN_MGE	NRXN3	CLSTN2	1.14469e-06	0	Q9HDB5_CLSTN2	NRXN3 - CLSTN2	NRXN	Cell-Cell Contact	PMID: 32434929	case	2.556	99.4866	99.9881	1.88937e-55	0.546882	43.641	38.9806	2.2197e-14
IN_MGE	UL_ExN	NRXN3	CLSTN2	2.28937e-06	0	Q9HDB5_CLSTN2	NRXN3 - CLSTN2	NRXN	Cell-Cell Contact	PMID: 32434929	case	2.556	99.4866	99.9881	1.88937e-55	-2.61985	55.9429	70.3502	0
Endo	DL_ExN	NRXN1	CLSTN3	1.41757e-08	0	NRXN1_CLSTN3	NRXN1 - CLSTN3	NRXN	Cell-Cell Contact	PMID: 32434929	case	0.403171	32.7689	42.2771	0.00180747	-0.941006	64.0153	82.9545	0
IN_MGE	DL_ExN	NRXN1	CLSTN3	3.89832e-07	0	NRXN1_CLSTN3	NRXN1 - CLSTN3	NRXN	Cell-Cell Contact	PMID: 32434929	case	1.04191	92.7158	96.4146	8.08007e-32	-0.941006	64.0153	82.9545	0
Oligo/OPC	DL_ExN	NRXN1	CLSTN3	1.27581e-07	0	NRXN1_CLSTN3	NRXN1 - CLSTN3	NRXN	Cell-Cell Contact	PMID: 32434929	case	2.64911	55.2329	39.9651	1.78728e-300	-0.941006	64.0153	82.9545	0
VLMC	DL_ExN	NRXN1	CLSTN3	7.08786e-09	0	NRXN1_CLSTN3	NRXN1 - CLSTN3	NRXN	Cell-Cell Contact	PMID: 32434929	case	0.64014	29.1708	19.775	1.2433e-14	-0.941006	64.0153	82.9545	0
Endo	IN_CGE	NRXN1	CLSTN3	1.41757e-08	0	NRXN1_CLSTN3	NRXN1 - CLSTN3	NRXN	Cell-Cell Contact	PMID: 32434929	case	0.403171	32.7689	42.2771	0.00180747	NA	NA	NA	NA
IN_MGE	IN_CGE	NRXN1	CLSTN3	3.89832e-07	0	NRXN1_CLSTN3	NRXN1 - CLSTN3	NRXN	Cell-Cell Contact	PMID: 32434929	case	1.04191	92.7158	96.4146	8.08007e-32	NA	NA	NA	NA
Oligo/OPC	IN_CGE	NRXN1	CLSTN3	1.27581e-07	0	NRXN1_CLSTN3	NRXN1 - CLSTN3	NRXN	Cell-Cell Contact	PMID: 32434929	case	2.64911	55.2329	39.9651	1.78728e-300	NA	NA	NA	NA
VLMC	IN_CGE	NRXN1	CLSTN3	7.08786e-09	0	NRXN1_CLSTN3	NRXN1 - CLSTN3	NRXN	Cell-Cell Contact	PMID: 32434929	case	0.64014	29.1708	19.775	1.2433e-14	NA	NA	NA	NA
Endo	IN_MGE	NRXN1	CLSTN3	1.41757e-08	0	NRXN1_CLSTN3	NRXN1 - CLSTN3	NRXN	Cell-Cell Contact	PMID: 32434929	case	0.403171	32.7689	42.2771	0.00180747	NA	NA	NA	NA
IN_MGE	IN_MGE	NRXN1	CLSTN3	3.89832e-07	0	NRXN1_CLSTN3	NRXN1 - CLSTN3	NRXN	Cell-Cell Contact	PMID: 32434929	case	1.04191	92.7158	96.4146	8.08007e-32	NA	NA	NA	NA
Oligo/OPC	IN_MGE	NRXN1	CLSTN3	1.27581e-07	0	NRXN1_CLSTN3	NRXN1 - CLSTN3	NRXN	Cell-Cell Contact	PMID: 32434929	case	2.64911	55.2329	39.9651	1.78728e-300	NA	NA	NA	NA
VLMC	IN_MGE	NRXN1	CLSTN3	7.08786e-09	0	NRXN1_CLSTN3	NRXN1 - CLSTN3	NRXN	Cell-Cell Contact	PMID: 32434929	case	0.64014	29.1708	19.775	1.2433e-14	NA	NA	NA	NA
Endo	UL_ExN	NRXN1	CLSTN3	3.54393e-09	0	NRXN1_CLSTN3	NRXN1 - CLSTN3	NRXN	Cell-Cell Contact	PMID: 32434929	case	0.403171	32.7689	42.2771	0.00180747	-1.4337	39.4524	74.9525	0
IN_MGE	UL_ExN	NRXN1	CLSTN3	9.7458e-08	0	NRXN1_CLSTN3	NRXN1 - CLSTN3	NRXN	Cell-Cell Contact	PMID: 32434929	case	1.04191	92.7158	96.4146	8.08007e-32	-1.4337	39.4524	74.9525	0
Oligo/OPC	UL_ExN	NRXN1	CLSTN3	3.18953e-08	0	NRXN1_CLSTN3	NRXN1 - CLSTN3	NRXN	Cell-Cell Contact	PMID: 32434929	case	2.64911	55.2329	39.9651	1.78728e-300	-1.4337	39.4524	74.9525	0
VLMC	UL_ExN	NRXN1	CLSTN3	1.77196e-09	0	NRXN1_CLSTN3	NRXN1 - CLSTN3	NRXN	Cell-Cell Contact	PMID: 32434929	case	0.64014	29.1708	19.775	1.2433e-14	-1.4337	39.4524	74.9525	0
IN_CGE	DL_ExN	NRXN2	CLSTN3	3.54393e-08	0	NRXN2_CLSTN3	NRXN2 - CLSTN3	NRXN	Cell-Cell Contact	PMID: 32434929	case	0.232838	71.0611	69.0227	5.42542e-14	-0.941006	64.0153	82.9545	0
IN_MGE	DL_ExN	NRXN2	CLSTN3	2.83514e-08	0	NRXN2_CLSTN3	NRXN2 - CLSTN3	NRXN	Cell-Cell Contact	PMID: 32434929	case	0.165699	63.5362	63.2712	3.78061e-05	-0.941006	64.0153	82.9545	0
Oligo/OPC	DL_ExN	NRXN2	CLSTN3	7.08786e-09	0	NRXN2_CLSTN3	NRXN2 - CLSTN3	NRXN	Cell-Cell Contact	PMID: 32434929	case	0.103131	29.7776	23.4005	3.80548e-74	-0.941006	64.0153	82.9545	0
IN_CGE	IN_CGE	NRXN2	CLSTN3	3.54393e-08	0	NRXN2_CLSTN3	NRXN2 - CLSTN3	NRXN	Cell-Cell Contact	PMID: 32434929	case	0.232838	71.0611	69.0227	5.42542e-14	NA	NA	NA	NA
IN_MGE	IN_CGE	NRXN2	CLSTN3	2.83514e-08	0	NRXN2_CLSTN3	NRXN2 - CLSTN3	NRXN	Cell-Cell Contact	PMID: 32434929	case	0.165699	63.5362	63.2712	3.78061e-05	NA	NA	NA	NA
Oligo/OPC	IN_CGE	NRXN2	CLSTN3	7.08786e-09	0	NRXN2_CLSTN3	NRXN2 - CLSTN3	NRXN	Cell-Cell Contact	PMID: 32434929	case	0.103131	29.7776	23.4005	3.80548e-74	NA	NA	NA	NA
IN_CGE	IN_MGE	NRXN2	CLSTN3	3.54393e-08	0	NRXN2_CLSTN3	NRXN2 - CLSTN3	NRXN	Cell-Cell Contact	PMID: 32434929	case	0.232838	71.0611	69.0227	5.42542e-14	NA	NA	NA	NA
IN_MGE	IN_MGE	NRXN2	CLSTN3	2.83514e-08	0	NRXN2_CLSTN3	NRXN2 - CLSTN3	NRXN	Cell-Cell Contact	PMID: 32434929	case	0.165699	63.5362	63.2712	3.78061e-05	NA	NA	NA	NA
Oligo/OPC	IN_MGE	NRXN2	CLSTN3	7.08786e-09	0	NRXN2_CLSTN3	NRXN2 - CLSTN3	NRXN	Cell-Cell Contact	PMID: 32434929	case	0.103131	29.7776	23.4005	3.80548e-74	NA	NA	NA	NA
IN_CGE	UL_ExN	NRXN2	CLSTN3	8.85982e-09	0	NRXN2_CLSTN3	NRXN2 - CLSTN3	NRXN	Cell-Cell Contact	PMID: 32434929	case	0.232838	71.0611	69.0227	5.42542e-14	-1.4337	39.4524	74.9525	0
IN_MGE	UL_ExN	NRXN2	CLSTN3	7.08786e-09	0	NRXN2_CLSTN3	NRXN2 - CLSTN3	NRXN	Cell-Cell Contact	PMID: 32434929	case	0.165699	63.5362	63.2712	3.78061e-05	-1.4337	39.4524	74.9525	0
Oligo/OPC	UL_ExN	NRXN2	CLSTN3	1.77196e-09	0	NRXN2_CLSTN3	NRXN2 - CLSTN3	NRXN	Cell-Cell Contact	PMID: 32434929	case	0.103131	29.7776	23.4005	3.80548e-74	-1.4337	39.4524	74.9525	0
IN_MGE	DL_ExN	NRXN3	CLSTN3	2.28937e-06	0	Q9HDB5_CLSTN3	NRXN3 - CLSTN3	NRXN	Cell-Cell Contact	PMID: 32434929	case	2.556	99.4866	99.9881	1.88937e-55	-0.941006	64.0153	82.9545	0
IN_MGE	IN_CGE	NRXN3	CLSTN3	2.28937e-06	0	Q9HDB5_CLSTN3	NRXN3 - CLSTN3	NRXN	Cell-Cell Contact	PMID: 32434929	case	2.556	99.4866	99.9881	1.88937e-55	NA	NA	NA	NA
IN_MGE	IN_MGE	NRXN3	CLSTN3	2.28937e-06	0	Q9HDB5_CLSTN3	NRXN3 - CLSTN3	NRXN	Cell-Cell Contact	PMID: 32434929	case	2.556	99.4866	99.9881	1.88937e-55	NA	NA	NA	NA
IN_MGE	UL_ExN	NRXN3	CLSTN3	5.72344e-07	0	Q9HDB5_CLSTN3	NRXN3 - CLSTN3	NRXN	Cell-Cell Contact	PMID: 32434929	case	2.556	99.4866	99.9881	1.88937e-55	-1.4337	39.4524	74.9525	0
Endo	DL_ExN	NRXN1	DAG1	3.54393e-09	0	NRXN1_DAG1	NRXN1 - DAG1	NRXN	Cell-Cell Contact	PMID: 21628410	case	0.403171	32.7689	42.2771	0.00180747	-0.179872	30.4331	42.3735	3.17349e-195
IN_MGE	DL_ExN	NRXN1	DAG1	9.7458e-08	0	NRXN1_DAG1	NRXN1 - DAG1	NRXN	Cell-Cell Contact	PMID: 21628410	case	1.04191	92.7158	96.4146	8.08007e-32	-0.179872	30.4331	42.3735	3.17349e-195
Oligo/OPC	DL_ExN	NRXN1	DAG1	3.18953e-08	0	NRXN1_DAG1	NRXN1 - DAG1	NRXN	Cell-Cell Contact	PMID: 21628410	case	2.64911	55.2329	39.9651	1.78728e-300	-0.179872	30.4331	42.3735	3.17349e-195
VLMC	DL_ExN	NRXN1	DAG1	1.77196e-09	0	NRXN1_DAG1	NRXN1 - DAG1	NRXN	Cell-Cell Contact	PMID: 21628410	case	0.64014	29.1708	19.775	1.2433e-14	-0.179872	30.4331	42.3735	3.17349e-195
Endo	IN_CGE	NRXN1	DAG1	3.54393e-09	0	NRXN1_DAG1	NRXN1 - DAG1	NRXN	Cell-Cell Contact	PMID: 21628410	case	0.403171	32.7689	42.2771	0.00180747	NA	NA	NA	NA
IN_MGE	IN_CGE	NRXN1	DAG1	9.7458e-08	0	NRXN1_DAG1	NRXN1 - DAG1	NRXN	Cell-Cell Contact	PMID: 21628410	case	1.04191	92.7158	96.4146	8.08007e-32	NA	NA	NA	NA
Oligo/OPC	IN_CGE	NRXN1	DAG1	3.18953e-08	0	NRXN1_DAG1	NRXN1 - DAG1	NRXN	Cell-Cell Contact	PMID: 21628410	case	2.64911	55.2329	39.9651	1.78728e-300	NA	NA	NA	NA
VLMC	IN_CGE	NRXN1	DAG1	1.77196e-09	0	NRXN1_DAG1	NRXN1 - DAG1	NRXN	Cell-Cell Contact	PMID: 21628410	case	0.64014	29.1708	19.775	1.2433e-14	NA	NA	NA	NA
Endo	IN_MGE	NRXN1	DAG1	3.54393e-09	0	NRXN1_DAG1	NRXN1 - DAG1	NRXN	Cell-Cell Contact	PMID: 21628410	case	0.403171	32.7689	42.2771	0.00180747	NA	NA	NA	NA
IN_MGE	IN_MGE	NRXN1	DAG1	9.7458e-08	0	NRXN1_DAG1	NRXN1 - DAG1	NRXN	Cell-Cell Contact	PMID: 21628410	case	1.04191	92.7158	96.4146	8.08007e-32	NA	NA	NA	NA
Oligo/OPC	IN_MGE	NRXN1	DAG1	3.18953e-08	0	NRXN1_DAG1	NRXN1 - DAG1	NRXN	Cell-Cell Contact	PMID: 21628410	case	2.64911	55.2329	39.9651	1.78728e-300	NA	NA	NA	NA
VLMC	IN_MGE	NRXN1	DAG1	1.77196e-09	0	NRXN1_DAG1	NRXN1 - DAG1	NRXN	Cell-Cell Contact	PMID: 21628410	case	0.64014	29.1708	19.775	1.2433e-14	NA	NA	NA	NA
IN_CGE	DL_ExN	NRXN2	DAG1	8.85982e-09	0	NRXN2_DAG1	NRXN2 - DAG1	NRXN	Cell-Cell Contact	PMID: 21628410	case	0.232838	71.0611	69.0227	5.42542e-14	-0.179872	30.4331	42.3735	3.17349e-195
IN_MGE	DL_ExN	NRXN2	DAG1	7.08786e-09	0	NRXN2_DAG1	NRXN2 - DAG1	NRXN	Cell-Cell Contact	PMID: 21628410	case	0.165699	63.5362	63.2712	3.78061e-05	-0.179872	30.4331	42.3735	3.17349e-195
Oligo/OPC	DL_ExN	NRXN2	DAG1	1.77196e-09	0	NRXN2_DAG1	NRXN2 - DAG1	NRXN	Cell-Cell Contact	PMID: 21628410	case	0.103131	29.7776	23.4005	3.80548e-74	-0.179872	30.4331	42.3735	3.17349e-195
IN_CGE	IN_CGE	NRXN2	DAG1	8.85982e-09	0	NRXN2_DAG1	NRXN2 - DAG1	NRXN	Cell-Cell Contact	PMID: 21628410	case	0.232838	71.0611	69.0227	5.42542e-14	NA	NA	NA	NA
IN_MGE	IN_CGE	NRXN2	DAG1	7.08786e-09	0	NRXN2_DAG1	NRXN2 - DAG1	NRXN	Cell-Cell Contact	PMID: 21628410	case	0.165699	63.5362	63.2712	3.78061e-05	NA	NA	NA	NA
Oligo/OPC	IN_CGE	NRXN2	DAG1	1.77196e-09	0	NRXN2_DAG1	NRXN2 - DAG1	NRXN	Cell-Cell Contact	PMID: 21628410	case	0.103131	29.7776	23.4005	3.80548e-74	NA	NA	NA	NA
IN_CGE	IN_MGE	NRXN2	DAG1	8.85982e-09	0	NRXN2_DAG1	NRXN2 - DAG1	NRXN	Cell-Cell Contact	PMID: 21628410	case	0.232838	71.0611	69.0227	5.42542e-14	NA	NA	NA	NA
IN_MGE	IN_MGE	NRXN2	DAG1	7.08786e-09	0	NRXN2_DAG1	NRXN2 - DAG1	NRXN	Cell-Cell Contact	PMID: 21628410	case	0.165699	63.5362	63.2712	3.78061e-05	NA	NA	NA	NA
Oligo/OPC	IN_MGE	NRXN2	DAG1	1.77196e-09	0	NRXN2_DAG1	NRXN2 - DAG1	NRXN	Cell-Cell Contact	PMID: 21628410	case	0.103131	29.7776	23.4005	3.80548e-74	NA	NA	NA	NA
IN_MGE	DL_ExN	LRRC4B	PTPRD	3.29584e-06	0	LRRC4B_PTPRD	LRRC4B - PTPRD	PTPR	Cell-Cell Contact	PMID: 29674953;PMID: 23916315	case	0.209809	56.359	56.876	2.51213e-05	-22.812	99.2965	99.6648	0
IN_MGE	IN_CGE	LRRC4B	PTPRD	4.18183e-07	0	LRRC4B_PTPRD	LRRC4B - PTPRD	PTPR	Cell-Cell Contact	PMID: 29674953;PMID: 23916315	case	0.209809	56.359	56.876	2.51213e-05	3.01091	93.3354	94.735	0.000485856
IN_MGE	IN_MGE	LRRC4B	PTPRD	4.11095e-07	0	LRRC4B_PTPRD	LRRC4B - PTPRD	PTPR	Cell-Cell Contact	PMID: 29674953;PMID: 23916315	case	0.209809	56.359	56.876	2.51213e-05	1.12858	92.2772	96.6718	1.69673e-51
IN_MGE	Oligo/OPC	LRRC4B	PTPRD	2.69338e-07	0	LRRC4B_PTPRD	LRRC4B - PTPRD	PTPR	Cell-Cell Contact	PMID: 29674953;PMID: 23916315	case	0.209809	56.359	56.876	2.51213e-05	-1.42641	87.812	98.0596	1.2682e-284
IN_MGE	UL_ExN	LRRC4B	PTPRD	1.03483e-06	0	LRRC4B_PTPRD	LRRC4B - PTPRD	PTPR	Cell-Cell Contact	PMID: 29674953;PMID: 23916315	case	0.209809	56.359	56.876	2.51213e-05	-47.6806	91.5691	93.8388	0
IN_MGE	DL_ExN	LRRC4B	PTPRS	1.13406e-07	0	LRRC4B_PTPRS	LRRC4B - PTPRS	PTPR	Cell-Cell Contact	PMID: 29674953;PMID: 23916315	case	0.209809	56.359	56.876	2.51213e-05	1.06072	87.3941	88.2259	1.04621e-37
IN_MGE	IN_CGE	LRRC4B	PTPRS	1.27581e-07	0	LRRC4B_PTPRS	LRRC4B - PTPRS	PTPR	Cell-Cell Contact	PMID: 29674953;PMID: 23916315	case	0.209809	56.359	56.876	2.51213e-05	2.15791	88.3578	88.1483	1.33445e-184
IN_MGE	IN_MGE	LRRC4B	PTPRS	9.923e-08	0	LRRC4B_PTPRS	LRRC4B - PTPRS	PTPR	Cell-Cell Contact	PMID: 29674953;PMID: 23916315	case	0.209809	56.359	56.876	2.51213e-05	1.41738	86.6403	85.3259	8.68527e-70
IN_MGE	Oligo/OPC	LRRC4B	PTPRS	2.83514e-08	0	LRRC4B_PTPRS	LRRC4B - PTPRS	PTPR	Cell-Cell Contact	PMID: 29674953;PMID: 23916315	case	0.209809	56.359	56.876	2.51213e-05	0.276529	55.1093	49.0142	1.00063e-107
IN_MGE	UL_ExN	LRRC4B	PTPRS	4.25271e-08	0	LRRC4B_PTPRS	LRRC4B - PTPRS	PTPR	Cell-Cell Contact	PMID: 29674953;PMID: 23916315	case	0.209809	56.359	56.876	2.51213e-05	-0.828462	70.1284	84.5013	0
Astro	DL_ExN	LRRC4C	PTPRF	4.9615e-08	0	LRRC4C_PTPRF	LRRC4C - PTPRF	PTPR	Cell-Cell Contact	PMID: 29674953;PMID: 23916315	case	2.97336	87.0855	89.0744	7.25686e-55	-0.358008	37.4348	53.1349	0
Astro	IN_CGE	LRRC4C	PTPRF	4.9615e-08	0	LRRC4C_PTPRF	LRRC4C - PTPRF	PTPR	Cell-Cell Contact	PMID: 29674953;PMID: 23916315	case	2.97336	87.0855	89.0744	7.25686e-55	NA	NA	NA	NA
Astro	IN_MGE	LRRC4C	PTPRF	4.9615e-08	0	LRRC4C_PTPRF	LRRC4C - PTPRF	PTPR	Cell-Cell Contact	PMID: 29674953;PMID: 23916315	case	2.97336	87.0855	89.0744	7.25686e-55	0.112401	29.201	24.0848	4.63638e-26
Astro	Oligo/OPC	LRRC4C	PTPRF	4.9615e-08	0	LRRC4C_PTPRF	LRRC4C - PTPRF	PTPR	Cell-Cell Contact	PMID: 29674953;PMID: 23916315	case	2.97336	87.0855	89.0744	7.25686e-55	0.0756025	30.735	28.2246	9.53236e-18
Astro	UL_ExN	LRRC4C	PTPRF	4.9615e-08	0	LRRC4C_PTPRF	LRRC4C - PTPRF	PTPR	Cell-Cell Contact	PMID: 29674953;PMID: 23916315	case	2.97336	87.0855	89.0744	7.25686e-55	-0.790942	35.8557	62.662	0
Endo	DL_ExN	NRXN1	LRRTM2	3.54393e-09	0	NRXN1_LRRTM2	NRXN1 - LRRTM2	NRXN	Cell-Cell Contact	PMID:20519524;PMID:20064387;PMID:20064388;	case	0.403171	32.7689	42.2771	0.00180747	-0.23267	37.5975	48.4837	1.19888e-168
IN_MGE	DL_ExN	NRXN1	LRRTM2	9.7458e-08	0	NRXN1_LRRTM2	NRXN1 - LRRTM2	NRXN	Cell-Cell Contact	PMID:20519524;PMID:20064387;PMID:20064388;	case	1.04191	92.7158	96.4146	8.08007e-32	-0.23267	37.5975	48.4837	1.19888e-168
Oligo/OPC	DL_ExN	NRXN1	LRRTM2	3.18953e-08	0	NRXN1_LRRTM2	NRXN1 - LRRTM2	NRXN	Cell-Cell Contact	PMID:20519524;PMID:20064387;PMID:20064388;	case	2.64911	55.2329	39.9651	1.78728e-300	-0.23267	37.5975	48.4837	1.19888e-168
VLMC	DL_ExN	NRXN1	LRRTM2	1.77196e-09	0	NRXN1_LRRTM2	NRXN1 - LRRTM2	NRXN	Cell-Cell Contact	PMID:20519524;PMID:20064387;PMID:20064388;	case	0.64014	29.1708	19.775	1.2433e-14	-0.23267	37.5975	48.4837	1.19888e-168
Endo	IN_CGE	NRXN1	LRRTM2	3.54393e-09	0	NRXN1_LRRTM2	NRXN1 - LRRTM2	NRXN	Cell-Cell Contact	PMID:20519524;PMID:20064387;PMID:20064388;	case	0.403171	32.7689	42.2771	0.00180747	-0.105692	35.7388	40.5007	1.77988e-18
IN_MGE	IN_CGE	NRXN1	LRRTM2	9.7458e-08	0	NRXN1_LRRTM2	NRXN1 - LRRTM2	NRXN	Cell-Cell Contact	PMID:20519524;PMID:20064387;PMID:20064388;	case	1.04191	92.7158	96.4146	8.08007e-32	-0.105692	35.7388	40.5007	1.77988e-18
Oligo/OPC	IN_CGE	NRXN1	LRRTM2	3.18953e-08	0	NRXN1_LRRTM2	NRXN1 - LRRTM2	NRXN	Cell-Cell Contact	PMID:20519524;PMID:20064387;PMID:20064388;	case	2.64911	55.2329	39.9651	1.78728e-300	-0.105692	35.7388	40.5007	1.77988e-18
VLMC	IN_CGE	NRXN1	LRRTM2	1.77196e-09	0	NRXN1_LRRTM2	NRXN1 - LRRTM2	NRXN	Cell-Cell Contact	PMID:20519524;PMID:20064387;PMID:20064388;	case	0.64014	29.1708	19.775	1.2433e-14	-0.105692	35.7388	40.5007	1.77988e-18
IN_CGE	DL_ExN	NRXN2	LRRTM2	8.85982e-09	0	NRXN2_LRRTM2	NRXN2 - LRRTM2	NRXN	Cell-Cell Contact	PMID:20519524;PMID:20064387;PMID:20064388;	case	0.232838	71.0611	69.0227	5.42542e-14	-0.23267	37.5975	48.4837	1.19888e-168
IN_MGE	DL_ExN	NRXN2	LRRTM2	7.08786e-09	0	NRXN2_LRRTM2	NRXN2 - LRRTM2	NRXN	Cell-Cell Contact	PMID:20519524;PMID:20064387;PMID:20064388;	case	0.165699	63.5362	63.2712	3.78061e-05	-0.23267	37.5975	48.4837	1.19888e-168
Oligo/OPC	DL_ExN	NRXN2	LRRTM2	1.77196e-09	0	NRXN2_LRRTM2	NRXN2 - LRRTM2	NRXN	Cell-Cell Contact	PMID:20519524;PMID:20064387;PMID:20064388;	case	0.103131	29.7776	23.4005	3.80548e-74	-0.23267	37.5975	48.4837	1.19888e-168
IN_CGE	IN_CGE	NRXN2	LRRTM2	8.85982e-09	0	NRXN2_LRRTM2	NRXN2 - LRRTM2	NRXN	Cell-Cell Contact	PMID:20519524;PMID:20064387;PMID:20064388;	case	0.232838	71.0611	69.0227	5.42542e-14	-0.105692	35.7388	40.5007	1.77988e-18
IN_MGE	IN_CGE	NRXN2	LRRTM2	7.08786e-09	0	NRXN2_LRRTM2	NRXN2 - LRRTM2	NRXN	Cell-Cell Contact	PMID:20519524;PMID:20064387;PMID:20064388;	case	0.165699	63.5362	63.2712	3.78061e-05	-0.105692	35.7388	40.5007	1.77988e-18
Oligo/OPC	IN_CGE	NRXN2	LRRTM2	1.77196e-09	0	NRXN2_LRRTM2	NRXN2 - LRRTM2	NRXN	Cell-Cell Contact	PMID:20519524;PMID:20064387;PMID:20064388;	case	0.103131	29.7776	23.4005	3.80548e-74	-0.105692	35.7388	40.5007	1.77988e-18
IN_MGE	DL_ExN	NRXN3	LRRTM2	5.72344e-07	0	NRXN3_LRRTM2	NRXN3 - LRRTM2	NRXN	Cell-Cell Contact	PMID:20519524;PMID:20064387;PMID:20064388;	case	2.556	99.4866	99.9881	1.88937e-55	-0.23267	37.5975	48.4837	1.19888e-168
IN_MGE	IN_CGE	NRXN3	LRRTM2	5.72344e-07	0	NRXN3_LRRTM2	NRXN3 - LRRTM2	NRXN	Cell-Cell Contact	PMID:20519524;PMID:20064387;PMID:20064388;	case	2.556	99.4866	99.9881	1.88937e-55	-0.105692	35.7388	40.5007	1.77988e-18
IN_MGE	DL_ExN	NRXN1	LRRTM3	2.14407e-06	0	NRXN1_LRRTM3	NRXN1 - LRRTM3	NRXN	Cell-Cell Contact	PMID:20519524;PMID:20064387;PMID:20064388;	case	1.04191	92.7158	96.4146	8.08007e-32	-8.08242	85.4463	98.1843	0
IN_MGE	IN_CGE	NRXN1	LRRTM3	9.74579e-07	0	NRXN1_LRRTM3	NRXN1 - LRRTM3	NRXN	Cell-Cell Contact	PMID:20519524;PMID:20064387;PMID:20064388;	case	1.04191	92.7158	96.4146	8.08007e-32	-1.70983	69.7074	78.1303	8.99639e-111
IN_MGE	IN_MGE	NRXN1	LRRTM3	1.36441e-06	0	NRXN1_LRRTM3	NRXN1 - LRRTM3	NRXN	Cell-Cell Contact	PMID:20519524;PMID:20064387;PMID:20064388;	case	1.04191	92.7158	96.4146	8.08007e-32	-4.09248	74.8743	92.9598	0
IN_MGE	Oligo/OPC	NRXN1	LRRTM3	1.55933e-06	0	NRXN1_LRRTM3	NRXN1 - LRRTM3	NRXN	Cell-Cell Contact	PMID:20519524;PMID:20064387;PMID:20064388;	case	1.04191	92.7158	96.4146	8.08007e-32	2.68829	84.3976	72.2046	0
IN_CGE	DL_ExN	NRXN2	LRRTM3	1.94916e-07	0	NRXN2_LRRTM3	NRXN2 - LRRTM3	NRXN	Cell-Cell Contact	PMID:20519524;PMID:20064387;PMID:20064388;	case	0.232838	71.0611	69.0227	5.42542e-14	-8.08242	85.4463	98.1843	0
IN_MGE	DL_ExN	NRXN2	LRRTM3	1.55933e-07	0	NRXN2_LRRTM3	NRXN2 - LRRTM3	NRXN	Cell-Cell Contact	PMID:20519524;PMID:20064387;PMID:20064388;	case	0.165699	63.5362	63.2712	3.78061e-05	-8.08242	85.4463	98.1843	0
Oligo/OPC	DL_ExN	NRXN2	LRRTM3	3.89832e-08	0	NRXN2_LRRTM3	NRXN2 - LRRTM3	NRXN	Cell-Cell Contact	PMID:20519524;PMID:20064387;PMID:20064388;	case	0.103131	29.7776	23.4005	3.80548e-74	-8.08242	85.4463	98.1843	0
IN_CGE	IN_CGE	NRXN2	LRRTM3	8.85982e-08	0	NRXN2_LRRTM3	NRXN2 - LRRTM3	NRXN	Cell-Cell Contact	PMID:20519524;PMID:20064387;PMID:20064388;	case	0.232838	71.0611	69.0227	5.42542e-14	-1.70983	69.7074	78.1303	8.99639e-111
IN_MGE	IN_CGE	NRXN2	LRRTM3	7.08785e-08	0	NRXN2_LRRTM3	NRXN2 - LRRTM3	NRXN	Cell-Cell Contact	PMID:20519524;PMID:20064387;PMID:20064388;	case	0.165699	63.5362	63.2712	3.78061e-05	-1.70983	69.7074	78.1303	8.99639e-111
Oligo/OPC	IN_CGE	NRXN2	LRRTM3	1.77196e-08	0	NRXN2_LRRTM3	NRXN2 - LRRTM3	NRXN	Cell-Cell Contact	PMID:20519524;PMID:20064387;PMID:20064388;	case	0.103131	29.7776	23.4005	3.80548e-74	-1.70983	69.7074	78.1303	8.99639e-111
IN_CGE	IN_MGE	NRXN2	LRRTM3	1.24037e-07	0	NRXN2_LRRTM3	NRXN2 - LRRTM3	NRXN	Cell-Cell Contact	PMID:20519524;PMID:20064387;PMID:20064388;	case	0.232838	71.0611	69.0227	5.42542e-14	-4.09248	74.8743	92.9598	0
IN_MGE	IN_MGE	NRXN2	LRRTM3	9.923e-08	0	NRXN2_LRRTM3	NRXN2 - LRRTM3	NRXN	Cell-Cell Contact	PMID:20519524;PMID:20064387;PMID:20064388;	case	0.165699	63.5362	63.2712	3.78061e-05	-4.09248	74.8743	92.9598	0
Oligo/OPC	IN_MGE	NRXN2	LRRTM3	2.48075e-08	0	NRXN2_LRRTM3	NRXN2 - LRRTM3	NRXN	Cell-Cell Contact	PMID:20519524;PMID:20064387;PMID:20064388;	case	0.103131	29.7776	23.4005	3.80548e-74	-4.09248	74.8743	92.9598	0
IN_CGE	Oligo/OPC	NRXN2	LRRTM3	1.41757e-07	0	NRXN2_LRRTM3	NRXN2 - LRRTM3	NRXN	Cell-Cell Contact	PMID:20519524;PMID:20064387;PMID:20064388;	case	0.232838	71.0611	69.0227	5.42542e-14	2.68829	84.3976	72.2046	0
IN_MGE	Oligo/OPC	NRXN2	LRRTM3	1.13406e-07	0	NRXN2_LRRTM3	NRXN2 - LRRTM3	NRXN	Cell-Cell Contact	PMID:20519524;PMID:20064387;PMID:20064388;	case	0.165699	63.5362	63.2712	3.78061e-05	2.68829	84.3976	72.2046	0
Oligo/OPC	Oligo/OPC	NRXN2	LRRTM3	2.83514e-08	0	NRXN2_LRRTM3	NRXN2 - LRRTM3	NRXN	Cell-Cell Contact	PMID:20519524;PMID:20064387;PMID:20064388;	case	0.103131	29.7776	23.4005	3.80548e-74	2.68829	84.3976	72.2046	0
IN_CGE	UL_ExN	NRXN2	LRRTM3	4.42991e-08	0	NRXN2_LRRTM3	NRXN2 - LRRTM3	NRXN	Cell-Cell Contact	PMID:20519524;PMID:20064387;PMID:20064388;	case	0.232838	71.0611	69.0227	5.42542e-14	-10.1263	61.9089	87.4743	0
IN_MGE	UL_ExN	NRXN2	LRRTM3	3.54393e-08	0	NRXN2_LRRTM3	NRXN2 - LRRTM3	NRXN	Cell-Cell Contact	PMID:20519524;PMID:20064387;PMID:20064388;	case	0.165699	63.5362	63.2712	3.78061e-05	-10.1263	61.9089	87.4743	0
IN_MGE	Astro	NRXN3	LRRTM3	5.72344e-07	0	NRXN3_LRRTM3	NRXN3 - LRRTM3	NRXN	Cell-Cell Contact	PMID:20519524;PMID:20064387;PMID:20064388;	case	2.556	99.4866	99.9881	1.88937e-55	0.571482	28.4527	8.60459	0
IN_MGE	DL_ExN	NRXN3	LRRTM3	1.25914e-05	0	NRXN3_LRRTM3	NRXN3 - LRRTM3	NRXN	Cell-Cell Contact	PMID:20519524;PMID:20064387;PMID:20064388;	case	2.556	99.4866	99.9881	1.88937e-55	-8.08242	85.4463	98.1843	0
IN_MGE	IN_CGE	NRXN3	LRRTM3	5.72341e-06	0	NRXN3_LRRTM3	NRXN3 - LRRTM3	NRXN	Cell-Cell Contact	PMID:20519524;PMID:20064387;PMID:20064388;	case	2.556	99.4866	99.9881	1.88937e-55	-1.70983	69.7074	78.1303	8.99639e-111
IN_MGE	IN_MGE	NRXN3	LRRTM3	8.01276e-06	0	NRXN3_LRRTM3	NRXN3 - LRRTM3	NRXN	Cell-Cell Contact	PMID:20519524;PMID:20064387;PMID:20064388;	case	2.556	99.4866	99.9881	1.88937e-55	-4.09248	74.8743	92.9598	0
IN_MGE	Oligo/OPC	NRXN3	LRRTM3	9.15743e-06	0	NRXN3_LRRTM3	NRXN3 - LRRTM3	NRXN	Cell-Cell Contact	PMID:20519524;PMID:20064387;PMID:20064388;	case	2.556	99.4866	99.9881	1.88937e-55	2.68829	84.3976	72.2046	0
IN_MGE	UL_ExN	NRXN3	LRRTM3	2.86171e-06	0	NRXN3_LRRTM3	NRXN3 - LRRTM3	NRXN	Cell-Cell Contact	PMID:20519524;PMID:20064387;PMID:20064388;	case	2.556	99.4866	99.9881	1.88937e-55	-10.1263	61.9089	87.4743	0
IN_MGE	VLMC	NRXN3	LRRTM3	5.72344e-07	0	NRXN3_LRRTM3	NRXN3 - LRRTM3	NRXN	Cell-Cell Contact	PMID:20519524;PMID:20064387;PMID:20064388;	case	2.556	99.4866	99.9881	1.88937e-55	0.263034	26.6733	30.3138	0.0202997
IN_MGE	DL_ExN	NRXN1	LRRTM4	1.06228e-05	0	NRXN1_LRRTM4	NRXN1 - LRRTM4	NRXN	Cell-Cell Contact	PMID:20519524;PMID:20064387;PMID:20064388;	case	1.04191	92.7158	96.4146	8.08007e-32	-19.6387	94.5824	95.5979	0
Oligo/OPC	DL_ExN	NRXN1	LRRTM4	3.47658e-06	0	NRXN1_LRRTM4	NRXN1 - LRRTM4	NRXN	Cell-Cell Contact	PMID:20519524;PMID:20064387;PMID:20064388;	case	2.64911	55.2329	39.9651	1.78728e-300	-19.6387	94.5824	95.5979	0
IN_MGE	IN_CGE	NRXN1	LRRTM4	3.60593e-06	0	NRXN1_LRRTM4	NRXN1 - LRRTM4	NRXN	Cell-Cell Contact	PMID:20519524;PMID:20064387;PMID:20064388;	case	1.04191	92.7158	96.4146	8.08007e-32	0.262181	84.0675	85.8112	1.27886e-05
IN_MGE	IN_MGE	NRXN1	LRRTM4	8.28386e-06	0	NRXN1_LRRTM4	NRXN1 - LRRTM4	NRXN	Cell-Cell Contact	PMID:20519524;PMID:20064387;PMID:20064388;	case	1.04191	92.7158	96.4146	8.08007e-32	-8.53815	90.737	92.4453	8.9523e-93
IN_MGE	UL_ExN	NRXN1	LRRTM4	8.67369e-06	0	NRXN1_LRRTM4	NRXN1 - LRRTM4	NRXN	Cell-Cell Contact	PMID:20519524;PMID:20064387;PMID:20064388;	case	1.04191	92.7158	96.4146	8.08007e-32	-60.3918	89.2126	93.4388	0
Oligo/OPC	UL_ExN	NRXN1	LRRTM4	2.83868e-06	0	NRXN1_LRRTM4	NRXN1 - LRRTM4	NRXN	Cell-Cell Contact	PMID:20519524;PMID:20064387;PMID:20064388;	case	2.64911	55.2329	39.9651	1.78728e-300	-60.3918	89.2126	93.4388	0
IN_CGE	Astro	NRXN2	LRRTM4	7.08785e-08	0	NRXN2_LRRTM4	NRXN2 - LRRTM4	NRXN	Cell-Cell Contact	PMID:20519524;PMID:20064387;PMID:20064388;	case	0.232838	71.0611	69.0227	5.42542e-14	1.6899	65.3874	58.9207	4.14986e-70
IN_MGE	Astro	NRXN2	LRRTM4	5.67028e-08	0	NRXN2_LRRTM4	NRXN2 - LRRTM4	NRXN	Cell-Cell Contact	PMID:20519524;PMID:20064387;PMID:20064388;	case	0.165699	63.5362	63.2712	3.78061e-05	1.6899	65.3874	58.9207	4.14986e-70
IN_CGE	DL_ExN	NRXN2	LRRTM4	9.65719e-07	0	NRXN2_LRRTM4	NRXN2 - LRRTM4	NRXN	Cell-Cell Contact	PMID:20519524;PMID:20064387;PMID:20064388;	case	0.232838	71.0611	69.0227	5.42542e-14	-19.6387	94.5824	95.5979	0
IN_MGE	DL_ExN	NRXN2	LRRTM4	7.72576e-07	0	NRXN2_LRRTM4	NRXN2 - LRRTM4	NRXN	Cell-Cell Contact	PMID:20519524;PMID:20064387;PMID:20064388;	case	0.165699	63.5362	63.2712	3.78061e-05	-19.6387	94.5824	95.5979	0
Oligo/OPC	DL_ExN	NRXN2	LRRTM4	1.93144e-07	0	NRXN2_LRRTM4	NRXN2 - LRRTM4	NRXN	Cell-Cell Contact	PMID:20519524;PMID:20064387;PMID:20064388;	case	0.103131	29.7776	23.4005	3.80548e-74	-19.6387	94.5824	95.5979	0
IN_CGE	IN_CGE	NRXN2	LRRTM4	3.27813e-07	0	NRXN2_LRRTM4	NRXN2 - LRRTM4	NRXN	Cell-Cell Contact	PMID:20519524;PMID:20064387;PMID:20064388;	case	0.232838	71.0611	69.0227	5.42542e-14	0.262181	84.0675	85.8112	1.27886e-05
IN_MGE	IN_CGE	NRXN2	LRRTM4	2.62251e-07	0	NRXN2_LRRTM4	NRXN2 - LRRTM4	NRXN	Cell-Cell Contact	PMID:20519524;PMID:20064387;PMID:20064388;	case	0.165699	63.5362	63.2712	3.78061e-05	0.262181	84.0675	85.8112	1.27886e-05
Oligo/OPC	IN_CGE	NRXN2	LRRTM4	6.55627e-08	0	NRXN2_LRRTM4	NRXN2 - LRRTM4	NRXN	Cell-Cell Contact	PMID:20519524;PMID:20064387;PMID:20064388;	case	0.103131	29.7776	23.4005	3.80548e-74	0.262181	84.0675	85.8112	1.27886e-05
IN_CGE	IN_MGE	NRXN2	LRRTM4	7.53084e-07	0	NRXN2_LRRTM4	NRXN2 - LRRTM4	NRXN	Cell-Cell Contact	PMID:20519524;PMID:20064387;PMID:20064388;	case	0.232838	71.0611	69.0227	5.42542e-14	-8.53815	90.737	92.4453	8.9523e-93
IN_MGE	IN_MGE	NRXN2	LRRTM4	6.02467e-07	0	NRXN2_LRRTM4	NRXN2 - LRRTM4	NRXN	Cell-Cell Contact	PMID:20519524;PMID:20064387;PMID:20064388;	case	0.165699	63.5362	63.2712	3.78061e-05	-8.53815	90.737	92.4453	8.9523e-93
Oligo/OPC	IN_MGE	NRXN2	LRRTM4	1.50617e-07	0	NRXN2_LRRTM4	NRXN2 - LRRTM4	NRXN	Cell-Cell Contact	PMID:20519524;PMID:20064387;PMID:20064388;	case	0.103131	29.7776	23.4005	3.80548e-74	-8.53815	90.737	92.4453	8.9523e-93
IN_CGE	Oligo/OPC	NRXN2	LRRTM4	9.7458e-08	0	NRXN2_LRRTM4	NRXN2 - LRRTM4	NRXN	Cell-Cell Contact	PMID:20519524;PMID:20064387;PMID:20064388;	case	0.232838	71.0611	69.0227	5.42542e-14	1.96208	49.3738	42.8846	1.18321e-93
IN_MGE	Oligo/OPC	NRXN2	LRRTM4	7.79664e-08	0	NRXN2_LRRTM4	NRXN2 - LRRTM4	NRXN	Cell-Cell Contact	PMID:20519524;PMID:20064387;PMID:20064388;	case	0.165699	63.5362	63.2712	3.78061e-05	1.96208	49.3738	42.8846	1.18321e-93
IN_CGE	UL_ExN	NRXN2	LRRTM4	7.88523e-07	0	NRXN2_LRRTM4	NRXN2 - LRRTM4	NRXN	Cell-Cell Contact	PMID:20519524;PMID:20064387;PMID:20064388;	case	0.232838	71.0611	69.0227	5.42542e-14	-60.3918	89.2126	93.4388	0
IN_MGE	UL_ExN	NRXN2	LRRTM4	6.30819e-07	0	NRXN2_LRRTM4	NRXN2 - LRRTM4	NRXN	Cell-Cell Contact	PMID:20519524;PMID:20064387;PMID:20064388;	case	0.165699	63.5362	63.2712	3.78061e-05	-60.3918	89.2126	93.4388	0
Oligo/OPC	UL_ExN	NRXN2	LRRTM4	1.57705e-07	0	NRXN2_LRRTM4	NRXN2 - LRRTM4	NRXN	Cell-Cell Contact	PMID:20519524;PMID:20064387;PMID:20064388;	case	0.103131	29.7776	23.4005	3.80548e-74	-60.3918	89.2126	93.4388	0
IN_MGE	Astro	NRXN3	LRRTM4	4.57873e-06	0	NRXN3_LRRTM4	NRXN3 - LRRTM4	NRXN	Cell-Cell Contact	PMID:20519524;PMID:20064387;PMID:20064388;	case	2.556	99.4866	99.9881	1.88937e-55	1.6899	65.3874	58.9207	4.14986e-70
IN_MGE	DL_ExN	NRXN3	LRRTM4	6.23816e-05	0	NRXN3_LRRTM4	NRXN3 - LRRTM4	NRXN	Cell-Cell Contact	PMID:20519524;PMID:20064387;PMID:20064388;	case	2.556	99.4866	99.9881	1.88937e-55	-19.6387	94.5824	95.5979	0
IN_MGE	IN_CGE	NRXN3	LRRTM4	2.11763e-05	0	NRXN3_LRRTM4	NRXN3 - LRRTM4	NRXN	Cell-Cell Contact	PMID:20519524;PMID:20064387;PMID:20064388;	case	2.556	99.4866	99.9881	1.88937e-55	0.262181	84.0675	85.8112	1.27886e-05
IN_MGE	IN_MGE	NRXN3	LRRTM4	4.86469e-05	0	NRXN3_LRRTM4	NRXN3 - LRRTM4	NRXN	Cell-Cell Contact	PMID:20519524;PMID:20064387;PMID:20064388;	case	2.556	99.4866	99.9881	1.88937e-55	-8.53815	90.737	92.4453	8.9523e-93
IN_MGE	Oligo/OPC	NRXN3	LRRTM4	6.29575e-06	0	NRXN3_LRRTM4	NRXN3 - LRRTM4	NRXN	Cell-Cell Contact	PMID:20519524;PMID:20064387;PMID:20064388;	case	2.556	99.4866	99.9881	1.88937e-55	1.96208	49.3738	42.8846	1.18321e-93
IN_MGE	UL_ExN	NRXN3	LRRTM4	5.0936e-05	0	NRXN3_LRRTM4	NRXN3 - LRRTM4	NRXN	Cell-Cell Contact	PMID:20519524;PMID:20064387;PMID:20064388;	case	2.556	99.4866	99.9881	1.88937e-55	-60.3918	89.2126	93.4388	0
IN_CGE	Astro	PTPRS	LRRTM4	2.55163e-07	0	LRRTM4_PTPRS	PTPRS - LRRTM4	PTPR	Cell-Cell Contact	PMID:31995730	case	2.15791	88.3578	88.1483	1.33445e-184	1.6899	65.3874	58.9207	4.14986e-70
DL_ExN	DL_ExN	PTPRS	LRRTM4	3.0903e-06	0	LRRTM4_PTPRS	PTPRS - LRRTM4	PTPR	Cell-Cell Contact	PMID:31995730	case	1.06072	87.3941	88.2259	1.04621e-37	-19.6387	94.5824	95.5979	0
IN_CGE	DL_ExN	PTPRS	LRRTM4	3.47658e-06	0	LRRTM4_PTPRS	PTPRS - LRRTM4	PTPR	Cell-Cell Contact	PMID:31995730	case	2.15791	88.3578	88.1483	1.33445e-184	-19.6387	94.5824	95.5979	0
IN_MGE	DL_ExN	PTPRS	LRRTM4	2.70401e-06	0	LRRTM4_PTPRS	PTPRS - LRRTM4	PTPR	Cell-Cell Contact	PMID:31995730	case	1.41738	86.6403	85.3259	8.68527e-70	-19.6387	94.5824	95.5979	0
Oligo/OPC	DL_ExN	PTPRS	LRRTM4	7.72576e-07	0	LRRTM4_PTPRS	PTPRS - LRRTM4	PTPR	Cell-Cell Contact	PMID:31995730	case	0.276529	55.1093	49.0142	1.00063e-107	-19.6387	94.5824	95.5979	0
DL_ExN	IN_CGE	PTPRS	LRRTM4	1.049e-06	0	LRRTM4_PTPRS	PTPRS - LRRTM4	PTPR	Cell-Cell Contact	PMID:31995730	case	1.06072	87.3941	88.2259	1.04621e-37	0.262181	84.0675	85.8112	1.27886e-05
IN_CGE	IN_CGE	PTPRS	LRRTM4	1.18013e-06	0	LRRTM4_PTPRS	PTPRS - LRRTM4	PTPR	Cell-Cell Contact	PMID:31995730	case	2.15791	88.3578	88.1483	1.33445e-184	0.262181	84.0675	85.8112	1.27886e-05
IN_MGE	IN_CGE	PTPRS	LRRTM4	9.17876e-07	0	LRRTM4_PTPRS	PTPRS - LRRTM4	PTPR	Cell-Cell Contact	PMID:31995730	case	1.41738	86.6403	85.3259	8.68527e-70	0.262181	84.0675	85.8112	1.27886e-05
Oligo/OPC	IN_CGE	PTPRS	LRRTM4	2.62251e-07	0	LRRTM4_PTPRS	PTPRS - LRRTM4	PTPR	Cell-Cell Contact	PMID:31995730	case	0.276529	55.1093	49.0142	1.00063e-107	0.262181	84.0675	85.8112	1.27886e-05
DL_ExN	IN_MGE	PTPRS	LRRTM4	2.40986e-06	0	LRRTM4_PTPRS	PTPRS - LRRTM4	PTPR	Cell-Cell Contact	PMID:31995730	case	1.06072	87.3941	88.2259	1.04621e-37	-8.53815	90.737	92.4453	8.9523e-93
IN_CGE	IN_MGE	PTPRS	LRRTM4	2.7111e-06	0	LRRTM4_PTPRS	PTPRS - LRRTM4	PTPR	Cell-Cell Contact	PMID:31995730	case	2.15791	88.3578	88.1483	1.33445e-184	-8.53815	90.737	92.4453	8.9523e-93
IN_MGE	IN_MGE	PTPRS	LRRTM4	2.10863e-06	0	LRRTM4_PTPRS	PTPRS - LRRTM4	PTPR	Cell-Cell Contact	PMID:31995730	case	1.41738	86.6403	85.3259	8.68527e-70	-8.53815	90.737	92.4453	8.9523e-93
Oligo/OPC	IN_MGE	PTPRS	LRRTM4	6.02467e-07	0	LRRTM4_PTPRS	PTPRS - LRRTM4	PTPR	Cell-Cell Contact	PMID:31995730	case	0.276529	55.1093	49.0142	1.00063e-107	-8.53815	90.737	92.4453	8.9523e-93
DL_ExN	Oligo/OPC	PTPRS	LRRTM4	3.11866e-07	0	LRRTM4_PTPRS	PTPRS - LRRTM4	PTPR	Cell-Cell Contact	PMID:31995730	case	1.06072	87.3941	88.2259	1.04621e-37	1.96208	49.3738	42.8846	1.18321e-93
IN_CGE	Oligo/OPC	PTPRS	LRRTM4	3.50849e-07	0	LRRTM4_PTPRS	PTPRS - LRRTM4	PTPR	Cell-Cell Contact	PMID:31995730	case	2.15791	88.3578	88.1483	1.33445e-184	1.96208	49.3738	42.8846	1.18321e-93
IN_MGE	Oligo/OPC	PTPRS	LRRTM4	2.72882e-07	0	LRRTM4_PTPRS	PTPRS - LRRTM4	PTPR	Cell-Cell Contact	PMID:31995730	case	1.41738	86.6403	85.3259	8.68527e-70	1.96208	49.3738	42.8846	1.18321e-93
DL_ExN	UL_ExN	PTPRS	LRRTM4	2.52327e-06	0	LRRTM4_PTPRS	PTPRS - LRRTM4	PTPR	Cell-Cell Contact	PMID:31995730	case	1.06072	87.3941	88.2259	1.04621e-37	-60.3918	89.2126	93.4388	0
IN_CGE	UL_ExN	PTPRS	LRRTM4	2.83868e-06	0	LRRTM4_PTPRS	PTPRS - LRRTM4	PTPR	Cell-Cell Contact	PMID:31995730	case	2.15791	88.3578	88.1483	1.33445e-184	-60.3918	89.2126	93.4388	0
IN_MGE	UL_ExN	PTPRS	LRRTM4	2.20786e-06	0	LRRTM4_PTPRS	PTPRS - LRRTM4	PTPR	Cell-Cell Contact	PMID:31995730	case	1.41738	86.6403	85.3259	8.68527e-70	-60.3918	89.2126	93.4388	0
Oligo/OPC	UL_ExN	PTPRS	LRRTM4	6.30819e-07	0	LRRTM4_PTPRS	PTPRS - LRRTM4	PTPR	Cell-Cell Contact	PMID:31995730	case	0.276529	55.1093	49.0142	1.00063e-107	-60.3918	89.2126	93.4388	0
IN_MGE	Astro	CADM1	NECTIN3	3.18953e-08	0.02	CADM1_NECTIN3	CADM1 - NECTIN3	CADM	Cell-Cell Contact	uniprot	case	0.655785	85.2605	88.4879	0.0247402	NA	NA	NA	NA
IN_MGE	DL_ExN	CADM1	NECTIN3	2.87058e-07	0	CADM1_NECTIN3	CADM1 - NECTIN3	CADM	Cell-Cell Contact	uniprot	case	0.655785	85.2605	88.4879	0.0247402	0.757864	71.0361	72.2362	1.56877e-07
[truncated: 16 more rows]

## Sheet: cellchat_net_down
source	target	ligand	receptor	prob	pval	interaction_name	interaction_name_2	pathway_name	annotation	evidence	datasets	ligand.logFC	ligand.pct.1	ligand.pct.2	ligand.pvalues	receptor.logFC	receptor.pct.1	receptor.pct.2	receptor.pvalues
[truncated: 4,735 more rows]
