# Supplementary material for: Cell-type-informed genotyping of mosaic focal epilepsies reveals cell-autonomous and non-cell-autonomous disease-associated transcriptional programs
Source: Proc Natl Acad Sci U S A. 2025 Jul 17;122(29):e2509622122. doi: 10.1073/pnas.2509622122 (PMC12305027; doi:10.1073/pnas.2509622122)
Supplement: Supplementary file 10 — Dataset S09 (XLSX) [file pnas.2509622122.sd09.xlsx]

## Sheet: High-specificity
Dataset S9. GO-TEN genotyping.
Cell ID	Case ID	Final annotation	Genotype
E174-GACCAATTCTAATTCC-1	E174	L2/3 IT	NotGenotyped
E174-GCCAGCACAATTTCTC-1	E174	L2/3 IT	NotGenotyped
E174-CTGATCCTCCTCAGAA-1	E174	L2/3 IT	NotGenotyped
E174-TCCTCTTTCACTAGCA-1	E174	L2/3 IT	NotGenotyped
E174-CCACAAAAGACCACGA-1	E174	L2/3 IT	NotGenotyped
E174-CCCGAAGGTACTCCCT-1	E174	L2/3 IT	NotGenotyped
E174-CAACAGTGTTCTATCT-1	E174	L2/3 IT	NotGenotyped
E174-CTACATTAGTTTCGAC-1	E174	L6 IT	NotGenotyped
E174-CAACCAACAGGGAATC-1	E174	L2/3 IT	NotGenotyped
E174-GATTGGTCAAAGACTA-1	E174	L2/3 IT	NotGenotyped
E174-AAAGTCCCAGGCTACC-1	E174	L2/3 IT	NotGenotyped
E174-GAAACCTAGCACCTGC-1	E174	L2/3 IT	NotGenotyped
E174-ACTATTCCAGCGACCT-1	E174	L2/3 IT	NotGenotyped
E174-AGACACTCACTATCCC-1	E174	L2/3 IT	NotGenotyped
E174-ACCTACCGTCACATTG-1	E174	L2/3 IT	NotGenotyped
E174-TGATCAGCAGCTATTG-1	E174	L2/3 IT	NotGenotyped
E174-ATTCCTACACAAGCCC-1	E174	L6b	NotGenotyped
E174-CATTTCAGTCTCCCTA-1	E174	L2/3 IT	NotGenotyped
E174-CTATCTACACTCGATA-1	E174	L2/3 IT	NotGenotyped
E174-GATTCTTTCTTCTAAC-1	E174	L6 CT	NotGenotyped
E174-CAATGACCACCAATTG-1	E174	L2/3 IT	NotGenotyped
E174-GATGATCCAATAACGA-1	E174	L2/3 IT	NotGenotyped
E174-TGCTTGCCAATTCTTC-1	E174	L2/3 IT	NotGenotyped
E174-CCTCTCCAGCATGATA-1	E174	L6b	NotGenotyped
E174-TAAGCACAGATCCGAG-1	E174	L5 ET	NotGenotyped
E174-CATGGATGTGGAACAC-1	E174	L5 IT	NotGenotyped
E174-TACATTCTCCTTCTTC-1	E174	L2/3 IT	NotGenotyped
E174-GTTCTATAGTCATCCA-1	E174	L2/3 IT	NotGenotyped
E174-CCTAACCCACCGTACG-1	E174	L2/3 IT	NotGenotyped
E174-GAGCTGCAGCCTGGAA-1	E174	L2/3 IT	NotGenotyped
E174-GTCTACCGTAGTGGCA-1	E174	L2/3 IT	NotGenotyped
E174-GTTACAGTCAGAGTTC-1	E174	L6b	NotGenotyped
E174-CGAGTGCCAGCACACC-1	E174	L5/6 NP	NotGenotyped
E174-TCATTGTGTTTGACAC-1	E174	L2/3 IT	NotGenotyped
E174-TAATTCCGTGTGTTTG-1	E174	L2/3 IT	NotGenotyped
E174-GCCCGAACACACACTA-1	E174	L2/3 IT	NotGenotyped
E174-CAACAACTCGGTTAGT-1	E174	L2/3 IT	NotGenotyped
E174-ACCACAAAGTTCATGC-1	E174	L5 IT	NotGenotyped
E174-ATGGGAGCATCTATCT-1	E174	L2/3 IT	NotGenotyped
E174-ATCGATGCACAGTATC-1	E174	L2/3 IT	NotGenotyped
E174-CCTCATGAGAAACTGT-1	E174	L5 IT	NotGenotyped
E174-GAATCACTCCTTGGAA-1	E174	L6b	NotGenotyped
E174-GGACGTCCAGAAATCA-1	E174	L2/3 IT	NotGenotyped
E174-GGATCTATCACCGACG-1	E174	L5 IT	NotGenotyped
E174-CATGCCTAGGTATCTC-1	E174	Pvalb	NotGenotyped
E174-GCAGTTAGTGGAAGTC-1	E174	L5 IT	NotGenotyped
E174-CTATCTACACGCAGTC-1	E174	Pvalb	NotGenotyped
E174-ATGGGAGCACCCTCTA-1	E174	L2/3 IT	NotGenotyped
E174-TTCGCTGGTCTACGTA-1	E174	L2/3 IT	NotGenotyped
E174-CATACTTGTCACTCGG-1	E174	L5 IT	NotGenotyped
E174-GGCTTTCCAATGTCTG-1	E174	L2/3 IT	NotGenotyped
E174-ACATCCCAGCATGAAT-1	E174	L2/3 IT	NotGenotyped
E174-CTCCACATCTCTTAAC-1	E174	L2/3 IT	NotGenotyped
E174-GAGATGGAGATACCAA-1	E174	L5 IT	NotGenotyped
E174-TTTACCAGTGGAATGC-1	E174	L6 IT	NotGenotyped
E174-TTCGCTGGTCAACATC-1	E174	L5 IT	NotGenotyped
E174-CTACCCATCAAATGCC-1	E174	L2/3 IT	NotGenotyped
E174-GGTTAACTCAAACGTC-1	E174	L2/3 IT	NotGenotyped
E174-ACGTAACTCAAGTTGC-1	E174	L2/3 IT	NotGenotyped
E174-CTTCCTTGTGTTAGCT-1	E174	L6 CT	NotGenotyped
E174-ATTCATCCAAGAGGCT-1	E174	L2/3 IT	NotGenotyped
E174-ACGTACATCTCAAAGC-1	E174	L2/3 IT	NotGenotyped
E174-ACGTAGTTCCAGTTCC-1	E174	L2/3 IT	NotGenotyped
E174-GAGACCCCACACCGAC-1	E174	L5/6 NP	NotGenotyped
E174-AGTTCGACATCAACCA-1	E174	L2/3 IT	NotGenotyped
E174-GAACACTCATCGCTGG-1	E174	L2/3 IT	NotGenotyped
E174-GGTTGTACAGCATGCC-1	E174	L5 IT	NotGenotyped
E174-CAACCAATCTCTCAAT-1	E174	L2/3 IT	NotGenotyped
E174-TCCGAAATCTTTCCGG-1	E174	L6 IT	NotGenotyped
E174-CTCCTCCAGCGATGAC-1	E174	L2/3 IT	NotGenotyped
E174-GATGCTACAGCGAACA-1	E174	L6b	NotGenotyped
E174-GTCACTCTCTGACCCT-1	E174	L2/3 IT	NotGenotyped
E174-TATATCCGTGTTTACG-1	E174	L2/3 IT	NotGenotyped
E174-CATGAGTCAGAAATTG-1	E174	L4 IT	NotGenotyped
E174-GACAGCCTCCGTTGGG-1	E174	L6 IT Car3	NotGenotyped
E174-AAACGCTCATTGTAGC-1	E174	L2/3 IT	NotGenotyped
E174-GAAACCTGTCAAGCCC-1	E174	L2/3 IT	NotGenotyped
E174-ACCCTCAAGACTTCAC-1	E174	L2/3 IT	NotGenotyped
E174-AGGAGGTTCATTCTTG-1	E174	L2/3 IT	NotGenotyped
E174-TTCCTCTGTCAAGTTC-1	E174	L2/3 IT	NotGenotyped
E174-AGTCTCCGTACAGAGC-1	E174	L5/6 NP	NotGenotyped
E174-ATAGACCCAACTCCCT-1	E174	L4 IT	NotGenotyped
E174-CCCTCTCCAATTGCTG-1	E174	L2/3 IT	NotGenotyped
E174-ACCGTTCTCCTTATAC-1	E174	L2/3 IT	NotGenotyped
E174-TACTTGTTCAAATAGG-1	E174	L6 CT	NotGenotyped
E174-TATTCCACAGGTACGA-1	E174	L6 IT	NotGenotyped
E174-TTGCATTCAAGCTGCC-1	E174	L2/3 IT	NotGenotyped
E174-TAAGCACCACAGTCAT-1	E174	L2/3 IT	NotGenotyped
E174-CCTACGTAGGACGGAG-1	E174	L5 IT	NotGenotyped
E174-CATGCCTCACAAAGCG-1	E174	L5 IT	NotGenotyped
E174-ATAGACCTCCTGTAAG-1	E174	L2/3 IT	NotGenotyped
E174-ACATGCAGTATTCCGA-1	E174	L5/6 NP	NotGenotyped
E174-TGATGCAAGCCGGAAT-1	E174	L2/3 IT	NotGenotyped
E174-TTAGGCACACAACGCC-1	E174	L6b	NotGenotyped
E174-CTCAACCAGCCTGGAA-1	E174	L4 IT	NotGenotyped
E174-GTAGGAGCACCAATTG-1	E174	L2/3 IT	NotGenotyped
E174-CCTTCAGTCAAAGCCT-1	E174	L2/3 IT	NotGenotyped
E174-ATCACTTTCCCTCGAT-1	E174	L2/3 IT	NotGenotyped
E174-CCAATGATCCAACCAA-1	E174	L5 IT	NotGenotyped
E174-GGATCTACATAGATGA-1	E174	L5 IT	NotGenotyped
E174-CCCTAACAGAGATGCC-1	E174	L2/3 IT	NotGenotyped
E174-CATACCCAGGCAGCTA-1	E174	L5 IT	NotGenotyped
E174-AAAGGATAGGCACCAA-1	E174	L2/3 IT	NotGenotyped
E174-ATCCACCTCCAAGAGG-1	E174	L6b	NotGenotyped
E174-GATAGCTGTCCAGCAC-1	E174	L2/3 IT	NotGenotyped
E174-CTGCATCTCATTTGCT-1	E174	L2/3 IT	NotGenotyped
E174-TAACGACCATCCCGTT-1	E174	L6 IT	NotGenotyped
E174-TCATCCGAGAACTTCC-1	E174	L6 IT	NotGenotyped
E174-TTACTGTAGACGCCAA-1	E174	L2/3 IT	NotGenotyped
E174-TTAGGGTAGGTCCCTG-1	E174	L2/3 IT	NotGenotyped
E174-AACACACCACCGTACG-1	E174	Sst	NotGenotyped
E174-TACTTACTCGCAATGT-1	E174	L5/6 NP	NotGenotyped
E174-GCTCAAACAAATCCCA-1	E174	L5 IT	NotGenotyped
E174-AGCTACATCTCTCGCA-1	E174	L5 IT	NotGenotyped
E174-CCTCAACTCGATTTCT-1	E174	L2/3 IT	NotGenotyped
E174-GGTTCTCGTATTGCCA-1	E174	L2/3 IT	NotGenotyped
E174-GTGACGCCACATGTTG-1	E174	L6 IT Car3	NotGenotyped
E174-CTGTATTAGTCACACT-1	E174	L2/3 IT	NotGenotyped
E174-CAGCAATCAATAGTGA-1	E174	L2/3 IT	NotGenotyped
E174-CTCTGGTGTTAACAGA-1	E174	Pvalb	NotGenotyped
E174-CAATTTCGTCGAGCAA-1	E174	L5 IT	NotGenotyped
E174-CCTCTCCGTATCGAAA-1	E174	L5/6 NP	NotGenotyped
E174-CCCGGAAAGACATAAC-1	E174	L2/3 IT	NotGenotyped
E174-AAGAACATCTCTATAC-1	E174	L6 IT	NotGenotyped
E174-AGGACTTAGTGCAAAT-1	E174	L5/6 NP	NotGenotyped
E174-ATTCAGGCAGCCTATA-1	E174	L2/3 IT	NotGenotyped
E174-GCCATGGCACAAGCAG-1	E174	L2/3 IT	NotGenotyped
E174-ATTCCATTCCGCACTT-1	E174	L5 IT	NotGenotyped
E174-AGAACAATCACCCTTG-1	E174	L2/3 IT	NotGenotyped
E174-GAACACTTCATCTCTA-1	E174	L2/3 IT	NotGenotyped
E174-AAACCCACACCTTCCA-1	E174	Sst	NotGenotyped
E174-ACGTACAGTACTCGCG-1	E174	L2/3 IT	NotGenotyped
E174-GAGACCCTCAACTTTC-1	E174	L6 CT	NotGenotyped
E174-GAACACTAGCTAGAAT-1	E174	L2/3 IT	NotGenotyped
E174-GTATTGGCATCGAACT-1	E174	L2/3 IT	NotGenotyped
E174-CTAACTTTCTATACTC-1	E174	L2/3 IT	NotGenotyped
E174-TGGGATTTCTAATTCC-1	E174	L5 IT	NotGenotyped
E174-CATCGCTTCAAACCTG-1	E174	L2/3 IT	NotGenotyped
E174-GAAGTAATCAGACCTA-1	E174	L2/3 IT	NotGenotyped
E174-TACCGAACAATCCTTT-1	E174	L2/3 IT	NotGenotyped
E174-CTGGCAGTCTGCGGAC-1	E174	L2/3 IT	NotGenotyped
E174-TATTGCTGTAGGTGCA-1	E174	L2/3 IT	NotGenotyped
E174-GACTCAACACATGACT-1	E174	L4 IT	NotGenotyped
E174-GATAGCTGTACAGGTG-1	E174	L5 IT	NotGenotyped
E174-GCATGATTCATCTATC-1	E174	L4 IT	NotGenotyped
E174-CATCAAGTCGAAACAA-1	E174	L2/3 IT	NotGenotyped
E174-CAATCGATCCTCTTTC-1	E174	L5/6 NP	NotGenotyped
E174-AATGACCAGCAGTACG-1	E174	L2/3 IT	NotGenotyped
E174-CATTTCAGTATAGCTC-1	E174	L2/3 IT	NotGenotyped
E174-GGATCTACAACGATTC-1	E174	L2/3 IT	NotGenotyped
E174-AGGATAATCTATTCGT-1	E174	L2/3 IT	NotGenotyped
E174-CACACAAGTTCTCCTG-1	E174	L2/3 IT	NotGenotyped
E174-GAAACCTTCCACATAG-1	E174	Sst	NotGenotyped
E174-GCCCAGACAATACCTG-1	E174	L2/3 IT	NotGenotyped
E174-CTATAGGCATTCTGTT-1	E174	L6 IT Car3	NotGenotyped
E174-GGAATGGGTGAATGTA-1	E174	L6 IT Car3	NotGenotyped
E174-ACCTGTCTCTATCGCC-1	E174	L2/3 IT	NotGenotyped
E174-TATATCCAGACTCTTG-1	E174	L5/6 NP	NotGenotyped
E174-TATTGGGCAACCGACC-1	E174	L2/3 IT	NotGenotyped
E174-CCCGGAACACGTCATA-1	E174	L4 IT	NotGenotyped
E174-GAAATGAAGCGTGAGT-1	E174	L5 IT	NotGenotyped
E174-GGTAATCGTAACAGGC-1	E174	L2/3 IT	NotGenotyped
E174-CTCCCTCCACTGAATC-1	E174	L2/3 IT	NotGenotyped
E174-CAAAGAAAGAGGGTAA-1	E174	L2/3 IT	ref
E174-ATCCATTCAACGTTAC-1	E174	L5 IT	NotGenotyped
E174-TTCTGTAAGTATTGCC-1	E174	L4 IT	NotGenotyped
E174-TCACATTAGCGCATCC-1	E174	L2/3 IT	NotGenotyped
E174-TCGTAGACAATTGCGT-1	E174	L2/3 IT	NotGenotyped
E174-GGTGTTAGTCCATAGT-1	E174	L2/3 IT	NotGenotyped
E174-AATAGAGAGCCAAGCA-1	E174	L2/3 IT	NotGenotyped
E174-TTACGCCTCCTGATAG-1	E174	L2/3 IT	NotGenotyped
E174-TCTATACCAAGCCTGC-1	E174	L2/3 IT	NotGenotyped
E174-TTTACGTAGTCTCCTC-1	E174	L5 IT	NotGenotyped
E174-GAACTGTTCCGATAAC-1	E174	L2/3 IT	NotGenotyped
E174-CATGCTCAGCAAACAT-1	E174	L5 IT	NotGenotyped
E174-GTAACCACAAGTTCGT-1	E174	L6 IT	NotGenotyped
E174-GCCCAGAAGATACCAA-1	E174	L2/3 IT	NotGenotyped
E174-CGGTCAGAGACTCCGC-1	E174	L5 ET	NotGenotyped
E174-TTCCACGCAGAGGTAC-1	E174	L4 IT	NotGenotyped
E174-TTACGTTTCTATCGTT-1	E174	L2/3 IT	NotGenotyped
E174-TCGCTCACAAGTCCAT-1	E174	Sst	NotGenotyped
E174-AAAGGTATCGATACGT-1	E174	L2/3 IT	NotGenotyped
E174-GCCGATGCATCTCGTC-1	E174	L5 IT	NotGenotyped
E174-TTACGCCTCCCAATAG-1	E174	L5 IT	NotGenotyped
E174-ATTCTTGGTCGCACAC-1	E174	L2/3 IT	NotGenotyped
E174-GAGGGATCACCATTCC-1	E174	L6 IT	NotGenotyped
E174-GGAGAACTCGTCTCAC-1	E174	L2/3 IT	NotGenotyped
E174-TCAGGTACAGACCGCT-1	E174	L2/3 IT	NotGenotyped
E174-TCACGCTCAACACGAG-1	E174	L2/3 IT	NotGenotyped
E174-ATGTCCCAGGACAACC-1	E174	L2/3 IT	NotGenotyped
E174-TTGGATGAGCCTCTTC-1	E174	L6 IT	NotGenotyped
E174-TTGGGCGGTGTATACC-1	E174	L2/3 IT	NotGenotyped
E174-TGGGAAGGTATACCTG-1	E174	L2/3 IT	NotGenotyped
E174-ATCTTCATCGTCCTCA-1	E174	L6 IT	NotGenotyped
E174-ATGCGATTCCAGTGTA-1	E174	L5 IT	NotGenotyped
E174-TTTCCTCTCTTCCACG-1	E174	L5 IT	NotGenotyped
E174-GATCGTACAATTGTGC-1	E174	L5/6 NP	NotGenotyped
E174-ACCAAACGTTAGCGGA-1	E174	L4 IT	NotGenotyped
E174-GCCAACGAGCTATCTG-1	E174	Sst	NotGenotyped
E174-CTCACTGCACAACGTT-1	E174	Lamp5	NotGenotyped
E174-TCATATCTCTAACACG-1	E174	Sst	NotGenotyped
E174-AATGGAATCAGTGATC-1	E174	Endo	NotGenotyped
E174-CCTCCAACAACACACT-1	E174	L2/3 IT	NotGenotyped
E174-AGTTAGCGTTCCACAA-1	E174	L5 IT	NotGenotyped
E174-CCTCCTCTCTACTTCA-1	E174	L5 IT	NotGenotyped
E174-GATCACACACGCAGTC-1	E174	Pvalb	NotGenotyped
E174-GGAGATGCAATTGAGA-1	E174	L2/3 IT	NotGenotyped
E174-ATGACCACACTTTAGG-1	E174	L2/3 IT	NotGenotyped
E174-CCCAACTCAATAACCC-1	E174	L6 IT	NotGenotyped
E174-CCCAACTCACTGCATA-1	E174	L2/3 IT	NotGenotyped
E174-ATTCCTACACGAAAGC-1	E174	L2/3 IT	NotGenotyped
E174-AAGACTCCATTCACAG-1	E174	L4 IT	NotGenotyped
E174-CATTGAGTCTTCCCAG-1	E174	L6 IT	NotGenotyped
E174-AACCATGCACTGCTTC-1	E174	L2/3 IT	NotGenotyped
E174-ATTTACCAGGGATCAC-1	E174	L2/3 IT	NotGenotyped
E174-GTACAACTCATTGTTC-1	E174	L5 IT	NotGenotyped
E174-CATGCCTCATCAGTGT-1	E174	L2/3 IT	NotGenotyped
E174-GAGTTTGCACTAGTAC-1	E174	L6 CT	NotGenotyped
E174-TCTCAGCAGTACTGTC-1	E174	L5 IT	NotGenotyped
E174-ACATGCACACTGAATC-1	E174	L6b	NotGenotyped
E174-ACGTAGTAGAAGCGAA-1	E174	L6 IT Car3	NotGenotyped
E174-CTCATTAGTCCACACG-1	E174	L2/3 IT	NotGenotyped
E174-GGGATCCCAGGCAATG-1	E174	L2/3 IT	NotGenotyped
E174-TTTGACTGTCCTTTGC-1	E174	L2/3 IT	NotGenotyped
E174-AACCTTTCAAACTAAG-1	E174	Sst	NotGenotyped
E174-GGGATCCCAGGACTTT-1	E174	L4 IT	NotGenotyped
E174-ACATCCCCAAAGTGTA-1	E174	L2/3 IT	NotGenotyped
E174-GCTGGGTTCGGCATCG-1	E174	L2/3 IT	NotGenotyped
E174-GAAGGACCAAACACCT-1	E174	L2/3 IT	NotGenotyped
E174-GTAGAGGCACGTGAGA-1	E174	L2/3 IT	NotGenotyped
E174-AGCTACACAGCCCACA-1	E174	Sst	NotGenotyped
E174-GTTAGTGCAAGAGTGC-1	E174	L2/3 IT	NotGenotyped
E174-CGGAGAAAGGAAAGAC-1	E174	L5/6 NP	NotGenotyped
E174-CTGTGAAAGTAATCCC-1	E174	L2/3 IT	NotGenotyped
E174-AACCAACTCTGGCCAG-1	E174	L5 IT	NotGenotyped
E174-GGGATCCTCAACCTTT-1	E174	L2/3 IT	NotGenotyped
E174-GAGTCATTCGATACTG-1	E174	L5/6 NP	NotGenotyped
E174-TTCATTGCACAAATAG-1	E174	L5 IT	NotGenotyped
E174-CTGAGGCCATCGCCTT-1	E174	L6 IT	NotGenotyped
E174-AATAGAGGTATTCCGA-1	E174	Vip	NotGenotyped
E174-CCAATGATCTTTGGAG-1	E174	L5 IT	NotGenotyped
E174-GCCTGTTCAATTCTCT-1	E174	L6 IT	NotGenotyped
E174-ACTGTGAAGTAGGGTC-1	E174	L5 IT	NotGenotyped
E174-TCTTCCTAGGGTGAAA-1	E174	L2/3 IT	NotGenotyped
E174-AGAGAATCATGACAAA-1	E174	L6 IT	NotGenotyped
E174-TCACTCGTCTCTAAGG-1	E174	L2/3 IT	NotGenotyped
E174-ACTATCTCATTCTCCG-1	E174	L2/3 IT	NotGenotyped
E174-CCTGCATAGCTCTGTA-1	E174	Pvalb	NotGenotyped
E174-TGGTTAGGTGTTCCAA-1	E174	L2/3 IT	NotGenotyped
E174-ACCTGAAGTATCCTTT-1	E174	L2/3 IT	NotGenotyped
E174-CATCCCAGTCTGCAAT-1	E174	L5/6 NP	NotGenotyped
E174-GGGATCCAGCACCTGC-1	E174	L2/3 IT	NotGenotyped
E174-TCCTAATCACAAAGCG-1	E174	L4 IT	NotGenotyped
E174-TTACGCCTCCATGCAA-1	E174	L6 IT Car3	NotGenotyped
E174-ATTACTCAGACATACA-1	E174	L2/3 IT	NotGenotyped
E174-TGTGGCGGTCGCACGT-1	E174	L5 IT	NotGenotyped
E174-GTCAAGTCACCAGCCA-1	E174	L5 IT	NotGenotyped
E174-TGAGCATAGAACCGCA-1	E174	L5 IT	NotGenotyped
E174-ACTGTCCAGCGACTTT-1	E174	L2/3 IT	NotGenotyped
E174-TCGATTTAGCTTTCTT-1	E174	L2/3 IT	NotGenotyped
E174-TTTCCTCCATAGCACT-1	E174	L2/3 IT	NotGenotyped
E174-AAACCCACACCCAACG-1	E174	L2/3 IT	NotGenotyped
E174-CCCTTAGCATATCTCT-1	E174	L2/3 IT	NotGenotyped
E174-GCTACAAAGAGTATAC-1	E174	L5 IT	NotGenotyped
E174-CTCATTAGTCACAGTT-1	E174	Sst	NotGenotyped
E174-TTTCACAAGAGCAAGA-1	E174	L2/3 IT	NotGenotyped
E174-GCTGCAGCAAACTAGA-1	E174	L2/3 IT	NotGenotyped
E174-GTTCATTAGTAGAGTT-1	E174	L2/3 IT	NotGenotyped
E174-CAAGCTACAATTAGGA-1	E174	L4 IT	NotGenotyped
E174-TTAGTCTGTTTGGAGG-1	E174	L6 IT Car3	NotGenotyped
E174-GGTTAACCATGGCTAT-1	E174	L2/3 IT	NotGenotyped
E174-GGGTTTAGTGATGAAT-1	E174	L6 IT	NotGenotyped
E174-ATCCTATCAAGTATCC-1	E174	L5 IT	NotGenotyped
E174-ACACCAAGTTATCTTC-1	E174	Sst	NotGenotyped
E174-TTCAATCCAATATCCG-1	E174	L2/3 IT	NotGenotyped
E174-GTAACACGTAGCTGCC-1	E174	L4 IT	NotGenotyped
E174-GTCCTCATCTCACTCG-1	E174	L2/3 IT	NotGenotyped
E174-GACTCAATCATAGACC-1	E174	L6 IT	NotGenotyped
E174-GATTGGTTCTATACGG-1	E174	L2/3 IT	NotGenotyped
E174-GGGTCACGTGGCTAGA-1	E174	L2/3 IT	NotGenotyped
E174-AACCTGACAGGACTTT-1	E174	L5 IT	NotGenotyped
E174-CAATACGCATCTGTTT-1	E174	L5 ET	NotGenotyped
E174-GCACGGTGTCTTCAAG-1	E174	L2/3 IT	NotGenotyped
E174-TTACTGTTCAGTGTTG-1	E174	L2/3 IT	NotGenotyped
E174-TGAGGAGAGCTTGTTG-1	E174	L5 IT	NotGenotyped
E174-CGAGTTAGTAACTGCT-1	E174	L2/3 IT	NotGenotyped
E174-ACCACAAAGTGTACAA-1	E174	L2/3 IT	NotGenotyped
E174-GACGCTGGTAACTGCT-1	E174	L2/3 IT	NotGenotyped
E174-ATGGGAGTCTTGATTC-1	E174	L2/3 IT	NotGenotyped
E174-CACAACAAGCACAAAT-1	E174	L5 IT	NotGenotyped
E174-CGAGGAACAACACTAC-1	E174	L6 IT	NotGenotyped
E174-GTCGTAATCATTTCCA-1	E174	L5 ET	NotGenotyped
E174-GACCTTCCACTTGTCC-1	E174	L2/3 IT	NotGenotyped
E174-GGTAGAGTCTTGAGCA-1	E174	L2/3 IT	NotGenotyped
E174-CCCTCAATCCTACAAG-1	E174	L5/6 NP	NotGenotyped
E174-ACCCTCATCCCTTGTG-1	E174	L2/3 IT	NotGenotyped
E174-TCGACCTCAAGCTACT-1	E174	L2/3 IT	NotGenotyped
E174-CTTCAATCAGCTGAAG-1	E174	L2/3 IT	NotGenotyped
E174-CAACCAACAAGCCATT-1	E174	L6 IT	NotGenotyped
E174-GATCGTAAGTCCCGAC-1	E174	Pvalb	NotGenotyped
E174-AGACTCACACCGCTGA-1	E174	L6 IT	NotGenotyped
E174-AACCAACGTCTCACGG-1	E174	L6 IT Car3	NotGenotyped
E174-TTACGTTAGGCACGAT-1	E174	L2/3 IT	NotGenotyped
E174-AAGCCATCACAATGCT-1	E174	L6b	NotGenotyped
E174-ATACCGAAGTGGACTG-1	E174	L2/3 IT	NotGenotyped
E174-TCTATACTCGTCCATC-1	E174	L4 IT	NotGenotyped
E174-CTCCTCCAGACGCCCT-1	E174	L6 CT	NotGenotyped
E174-AGCCACGAGCTGCCTG-1	E174	Sst	NotGenotyped
E174-ATGCGATTCATACAGC-1	E174	L2/3 IT	NotGenotyped
E174-CAACCAATCTCATTAC-1	E174	L2/3 IT	NotGenotyped
E174-GGTAGAGAGATAGCAT-1	E174	L6b	NotGenotyped
E174-TATCGCCTCATGCCCT-1	E174	L6b	NotGenotyped
E174-ACGGGTCGTTGCCTAA-1	E174	L6b	NotGenotyped
E174-ATGGGAGTCGATTCCC-1	E174	Sst	NotGenotyped
E174-TCATTACGTGGCTCTG-1	E174	L6b	NotGenotyped
E174-GCATTAGAGGGAACAA-1	E174	L2/3 IT	NotGenotyped
E174-CCCTAACTCCGAGGCT-1	E174	L2/3 IT	NotGenotyped
E174-GCACGGTCAGGCCCTA-1	E174	L6 CT	NotGenotyped
E174-GTAGCTACAGGAAGTC-1	E174	L6 CT	NotGenotyped
E174-ACTATCTTCATTCACT-1	E174	L4 IT	NotGenotyped
E174-CCATCACCAGGTGACA-1	E174	Sst	NotGenotyped
E174-TTGGGTAGTGCATGAG-1	E174	Sst	NotGenotyped
E174-TAGACTGGTGCCTTCT-1	E174	L5 IT	NotGenotyped
E174-GTCAAACTCCTGTAAG-1	E174	L6b	NotGenotyped
E174-ACGCACGCATGAAAGT-1	E174	L6b	NotGenotyped
E174-AGACAAACATCCCGTT-1	E174	L2/3 IT	NotGenotyped
E174-ATCGTGAGTCTACTGA-1	E174	L2/3 IT	NotGenotyped
E174-CGAGGAAAGCATCAGG-1	E174	L2/3 IT	NotGenotyped
E174-TCATGCCCATGATAGA-1	E174	L5 IT	NotGenotyped
E174-TGGTACAGTCATAACC-1	E174	L5 IT	NotGenotyped
E174-TTTCCTCAGAGGGTAA-1	E174	L6 CT	NotGenotyped
E174-TCCACCAGTTGGGACA-1	E174	L2/3 IT	NotGenotyped
E174-ACAAAGACACAGTCAT-1	E174	L6 IT	NotGenotyped
E174-TTCTCTCGTAGAATAC-1	E174	L2/3 IT	NotGenotyped
E174-TCGGGTGAGGTAGTAT-1	E174	L2/3 IT	NotGenotyped
E174-GTTACCCCATAATGCC-1	E174	L5 IT	NotGenotyped
E174-CAGATACTCAACCTCC-1	E174	L2/3 IT	NotGenotyped
E174-GAGTGAGAGCCGCACT-1	E174	L2/3 IT	NotGenotyped
E174-AGACAAACAGGACTAG-1	E174	L2/3 IT	NotGenotyped
E174-TCTTAGTGTCTTACTT-1	E174	L2/3 IT	NotGenotyped
E174-TCGGGCAGTCTTCCGT-1	E174	L6 IT	NotGenotyped
E174-CCTGCATCAACGATCT-1	E174	L2/3 IT	NotGenotyped
E174-ATCGATGTCTAGACAC-1	E174	Sst	NotGenotyped
E174-GTCCCATTCCATTCAT-1	E174	L2/3 IT	NotGenotyped
E174-GGTGGCTCAAACACGG-1	E174	L2/3 IT	NotGenotyped
E174-CACTGTCCAACTCGAT-1	E174	L2/3 IT	NotGenotyped
E174-CGCAGGTTCTAGTCAG-1	E174	L2/3 IT	NotGenotyped
E174-CCTCACAGTATCACGT-1	E174	L6 IT	NotGenotyped
E174-TGGTAGTCAGATCATC-1	E174	L6 IT	NotGenotyped
E174-CATGCGGTCTGAGAAA-1	E174	L5/6 NP	NotGenotyped
E174-GTCACGGCAGCTCTGG-1	E174	L2/3 IT	NotGenotyped
E174-AAGCGAGCAACCAATC-1	E174	L2/3 IT	NotGenotyped
E174-ACTGATGTCCTCATAT-1	E174	L5 IT	NotGenotyped
E174-CCAATTTCAATTGAGA-1	E174	L4 IT	NotGenotyped
E174-ACTTTCACATAATGCC-1	E174	L2/3 IT	NotGenotyped
E174-AAGTGAAAGGACTTCT-1	E174	L2/3 IT	NotGenotyped
E174-AACAACCCAACTAGAA-1	E174	L4 IT	NotGenotyped
E174-TCCACGTCACCGGCTA-1	E174	L6 IT	NotGenotyped
E174-AAGAACAAGCCTCAGC-1	E174	L2/3 IT	NotGenotyped
E174-GGTCACGGTCTCGGAC-1	E174	L2/3 IT	NotGenotyped
E174-GACCCAGCAAAGCACG-1	E174	Lamp5	NotGenotyped
E174-ACTCCCAGTACTAGCT-1	E174	L5 IT	NotGenotyped
E174-CGCCAGACAAGGTTGG-1	E174	Lamp5	NotGenotyped
E174-TTCTAACAGCGGGTTA-1	E174	L5 IT	NotGenotyped
E174-CTCAACCGTAGCTTAC-1	E174	L6 IT Car3	NotGenotyped
E174-CTCAACCAGCTCCCTT-1	E174	L2/3 IT	NotGenotyped
E174-GGGTTATCACGTAGTT-1	E174	L4 IT	NotGenotyped
E174-TCGATTTGTTCCACGG-1	E174	L2/3 IT	NotGenotyped
E174-CCTTCAGGTTACACAC-1	E174	L2/3 IT	NotGenotyped
E174-GCCAGGTAGTTACGAA-1	E174	L6b	NotGenotyped
E174-GTTGTCCAGCCTCTTC-1	E174	L5 IT	NotGenotyped
E174-GGGAGATTCCTAGCTC-1	E174	L2/3 IT	NotGenotyped
E174-TGTTTGTTCCGGCTTT-1	E174	L2/3 IT	NotGenotyped
E174-ACGGTCGAGTCAAGCG-1	E174	L2/3 IT	NotGenotyped
E174-GTCTGTCCAATTTCTC-1	E174	L2/3 IT	NotGenotyped
E174-CCCGAAGTCGAAACAA-1	E174	L2/3 IT	NotGenotyped
E174-TACGTCCGTAGAAACT-1	E174	L2/3 IT	NotGenotyped
E174-GGTAACTCATACAGAA-1	E174	L2/3 IT	NotGenotyped
E174-GACTTCCCAAGTTCCA-1	E174	L2/3 IT	NotGenotyped
E174-CATTCCGGTGCTCTTC-1	E174	L4 IT	NotGenotyped
E174-TGGGTTAAGTACCATC-1	E174	L6 IT	NotGenotyped
E174-GCCCAGATCTAATTCC-1	E174	L6 CT	NotGenotyped
E174-GTTGTAGTCTGACCCT-1	E174	L6 CT	NotGenotyped
E174-AGGATAAAGGTGCTAG-1	E174	L5 IT	NotGenotyped
E174-CTCTCGATCTGGGCCA-1	E174	L2/3 IT	NotGenotyped
E174-TACTGCCTCTCCAATT-1	E174	L5 IT	NotGenotyped
E174-CCCTTAGAGTGGTTCT-1	E174	L2/3 IT	NotGenotyped
E174-GGCGTCATCGCCAACG-1	E174	L5/6 NP	NotGenotyped
E174-ATCGGCGTCTATCCAT-1	E174	L2/3 IT	NotGenotyped
E174-CAGCAATCACCGAATT-1	E174	L2/3 IT	NotGenotyped
E174-TCTGGCTCATACTGTG-1	E174	L5 IT	NotGenotyped
E174-GAAATGAAGGCTCTAT-1	E174	L5/6 NP	NotGenotyped
E174-ACTATGGCATCCGCGA-1	E174	Sst	NotGenotyped
E174-TATCTTGGTCCAGGTC-1	E174	Lamp5	NotGenotyped
E174-ATGTCCCAGAGCAGTC-1	E174	L2/3 IT	NotGenotyped
E174-CATACCCCAGGACAGT-1	E174	L2/3 IT	NotGenotyped
E174-GCCAGCACAGCACGAA-1	E174	L6 CT	NotGenotyped
E174-ACGTAGTTCTACTATC-1	E174	L2/3 IT	NotGenotyped
E174-GTATTTCAGCCAGTAG-1	E174	L2/3 IT	NotGenotyped
E174-TCATTCAGTTGATGTC-1	E174	L6 IT	NotGenotyped
E174-TAGGAGGCAGTGGCTC-1	E174	L6b	NotGenotyped
E174-CATTCCGAGCGACTGA-1	E174	L2/3 IT	NotGenotyped
E174-GAATCGTTCCCTTTGG-1	E174	L5 IT	NotGenotyped
E174-CCATAAGTCTCTAAGG-1	E174	L2/3 IT	NotGenotyped
E174-ATCGGATCATAATGCC-1	E174	L2/3 IT	NotGenotyped
E174-TCTGCCAGTACCGGAA-1	E174	L6 IT	NotGenotyped
E174-GACACGCGTAAGATAC-1	E174	Sst	NotGenotyped
E174-CCCTTAGGTGTAGCAG-1	E174	Lamp5	NotGenotyped
E174-AAACGCTGTCCTACGG-1	E174	L4 IT	NotGenotyped
E174-GCATGATAGGGTTAAT-1	E174	L2/3 IT	NotGenotyped
E174-CTGGTCTAGGTTGGTG-1	E174	L2/3 IT	NotGenotyped
E174-GGAATCTTCAGTGATC-1	E174	L6 IT Car3	NotGenotyped
E174-TCTGCCATCACTGTTT-1	E174	Pvalb	NotGenotyped
E174-TGTCCCACAGAGGACT-1	E174	L5 IT	NotGenotyped
E174-GTGGAAGCAATGTCAC-1	E174	L2/3 IT	NotGenotyped
E174-GATCAGTCAAGGTACG-1	E174	Sncg	NotGenotyped
E174-GATCCCTAGATAGGGA-1	E174	L2/3 IT	NotGenotyped
E174-GTCTTTATCATCCTGC-1	E174	L5 IT	NotGenotyped
E174-CAAGACTAGTATGTAG-1	E174	L2/3 IT	NotGenotyped
E174-CAAGGGAGTGAATTGA-1	E174	Pvalb	NotGenotyped
E174-CACGTGGGTGTCATTG-1	E174	L6 IT	NotGenotyped
E174-CAAGACTCATAGAATG-1	E174	L2/3 IT	NotGenotyped
E174-AATGGAACATCGGAGA-1	E174	L2/3 IT	NotGenotyped
E174-TTACCGCCACTATCGA-1	E174	L2/3 IT	NotGenotyped
E174-CGTAATGCATATCTGG-1	E174	L6 IT	NotGenotyped
E174-AACCATGTCTCCACTG-1	E174	L2/3 IT	NotGenotyped
E174-GTGCTTCGTCCCGTGA-1	E174	L2/3 IT	NotGenotyped
E174-AAGACTCCACAAATCC-1	E174	L2/3 IT	NotGenotyped
E174-CCTCAGTCAGCTGAAG-1	E174	L2/3 IT	NotGenotyped
E174-GGAGGTACAATGTCAC-1	E174	L2/3 IT	NotGenotyped
E174-CCATAAGAGGGAGAAT-1	E174	L2/3 IT	NotGenotyped
E174-AAAGGTAGTACGTGAG-1	E174	L6b	NotGenotyped
E174-ACTATGGTCCATATGG-1	E174	L4 IT	NotGenotyped
E174-GATCATGAGTGCGACA-1	E174	L5/6 NP	NotGenotyped
E174-GACACGCTCGCCAATA-1	E174	Pvalb	NotGenotyped
E174-CCTATCGTCCTTACCG-1	E174	L5 IT	NotGenotyped
E174-TACCCGTAGCCTGGAA-1	E174	L2/3 IT	NotGenotyped
E174-AAAGGATTCCTGGGAC-1	E174	L6 CT	NotGenotyped
E174-TATCGCCGTCACTGAT-1	E174	L2/3 IT	NotGenotyped
E174-CAGGTATAGGATTTGA-1	E174	L5 IT	NotGenotyped
E174-AACGAAAAGCTCCACG-1	E174	L2/3 IT	NotGenotyped
E174-TCTTCCTGTATCACGT-1	E174	L5 IT	NotGenotyped
E174-ACGTACAGTCACTCAA-1	E174	L2/3 IT	NotGenotyped
E174-CTAAGTGCAGTTTCAG-1	E174	L6 IT Car3	NotGenotyped
E174-TAGACTGGTTAAGGAT-1	E174	L2/3 IT	NotGenotyped
E174-AATCGACCAAGTATAG-1	E174	L5/6 NP	NotGenotyped
E174-CATTCATTCATTCACT-1	E174	Sst	NotGenotyped
E174-GACATCATCATTTGTC-1	E174	L4 IT	NotGenotyped
E174-ACCAACAAGTTCAACC-1	E174	Vip	NotGenotyped
E174-AGTACCACAGTAGTTC-1	E174	L2/3 IT	NotGenotyped
E174-TCACATTCACTGTGTA-1	E174	L2/3 IT	NotGenotyped
E174-ACTGTCCCAACTCATG-1	E174	L4 IT	NotGenotyped
E174-GCAGTTAAGTATCTGC-1	E174	Pvalb	NotGenotyped
E174-TCTTCCTCACAGTATC-1	E174	L2/3 IT	NotGenotyped
E174-GCAGTTACAGTCAACT-1	E174	L2/3 IT	NotGenotyped
E174-TGAGGGACACTCTAGA-1	E174	L6b	NotGenotyped
E174-CTTGATTAGCGACTTT-1	E174	L6 IT	NotGenotyped
E174-CATAGACAGGGACAGG-1	E174	L2/3 IT	NotGenotyped
E174-CGCATAATCAAACCTG-1	E174	L5 IT	NotGenotyped
E174-GATGGAGCATCTTTCA-1	E174	L2/3 IT	NotGenotyped
E174-GGGTATTAGCTCTATG-1	E174	L6 IT	NotGenotyped
E174-ACACCAAGTTACACTG-1	E174	Vip	NotGenotyped
E174-CATGCAACAGCACAAG-1	E174	L6 IT	NotGenotyped
E174-GTGACGCTCCATTTGT-1	E174	L4 IT	NotGenotyped
E174-GGCAGTCTCTTTCTAG-1	E174	L5 IT	NotGenotyped
E174-TATGTTCTCCCTCGAT-1	E174	L2/3 IT	NotGenotyped
E174-ACCCAAACAAGCGAAC-1	E174	Pvalb	NotGenotyped
E174-CACAGATAGGGCAACT-1	E174	L6 IT Car3	NotGenotyped
E174-TCTCACGGTCCGAAGA-1	E174	L2/3 IT	NotGenotyped
E174-CCATCACCAAGGTACG-1	E174	L2/3 IT	NotGenotyped
E174-AGGCTGCAGGCTAGCA-1	E174	L5 IT	NotGenotyped
E174-ACCTGTCTCAATCCAG-1	E174	L5/6 NP	NotGenotyped
E174-TCCGGGACACAGCATT-1	E174	L5/6 NP	NotGenotyped
E174-TGACGCGAGCAATAGT-1	E174	L5 IT	NotGenotyped
E174-TCCTCTTTCCGCATAA-1	E174	L4 IT	NotGenotyped
E174-AGATGCTAGGCTCTAT-1	E174	L5 ET	NotGenotyped
E174-GTCTGTCTCTTCTCAA-1	E174	L2/3 IT	NotGenotyped
E174-GTTACCCGTGGGTTGA-1	E174	L5 IT	NotGenotyped
E174-TTCAATCTCGCTCTAC-1	E174	L2/3 IT	NotGenotyped
E174-CACATGAAGATGTTAG-1	E174	Sst	NotGenotyped
E174-CCTCCAAGTACGTAGG-1	E174	L5/6 NP	NotGenotyped
E174-CACGAATTCATGAGAA-1	E174	L2/3 IT	NotGenotyped
E174-GGGATCCCATAGTCAC-1	E174	Lamp5	NotGenotyped
E174-AAAGGGCCATGACCCG-1	E174	Sst	NotGenotyped
E174-AGGATAAGTTCCACAA-1	E174	L5 IT	NotGenotyped
E174-ATCGGATAGTAACGAT-1	E174	L5/6 NP	NotGenotyped
E174-ACCTACCCACCTAAAC-1	E174	L6b	NotGenotyped
E174-CAACAACCATGCGTGC-1	E174	L6 IT Car3	NotGenotyped
E174-GATCAGTAGGCTGGAT-1	E174	L2/3 IT	NotGenotyped
E174-CCACTTGCAGCATACT-1	E174	L5 IT	NotGenotyped
E174-ATTCAGGGTAGAGTTA-1	E174	L4 IT	NotGenotyped
E174-TTAGGCACAGAGGAAA-1	E174	L2/3 IT	NotGenotyped
E174-TTAATCCCAACGTAAA-1	E174	L2/3 IT	NotGenotyped
E174-TTCTAGTGTATGCGTT-1	E174	L6 CT	NotGenotyped
E174-GTAACCACACTAAACC-1	E174	L4 IT	NotGenotyped
E174-GTCTACCCAAGCGCAA-1	E174	L2/3 IT	NotGenotyped
E174-GCAACATCAGCAGGAT-1	E174	L5 IT	NotGenotyped
E174-ATCACGATCGAGTGGA-1	E174	L2/3 IT	NotGenotyped
E174-AAGACTCAGTACCCTA-1	E174	L2/3 IT	NotGenotyped
E174-TCCCACACATCGAGCC-1	E174	L6 IT Car3	NotGenotyped
E174-CCAATGATCCGCGAGT-1	E174	L2/3 IT	NotGenotyped
E174-CATTGCCCAACACGAG-1	E174	Sst	NotGenotyped
E174-CCAATTTAGAGCATTA-1	E174	Lamp5	NotGenotyped
E174-CGCATAACACCCATAA-1	E174	L4 IT	NotGenotyped
E174-GTCAAACGTTCGTAAC-1	E174	L2/3 IT	NotGenotyped
E174-AGACAAACAACACTAC-1	E174	Pvalb	NotGenotyped
E174-TACTTCATCCATTCGC-1	E174	L5/6 NP	NotGenotyped
E174-CGCCAGACAAACTAGA-1	E174	Sst	NotGenotyped
E174-TTCATTGGTCCATAGT-1	E174	L2/3 IT	NotGenotyped
E174-CGAATTGGTGGTCTAT-1	E174	L2/3 IT	NotGenotyped
E174-CCCGAAGAGGAGCAAA-1	E174	L2/3 IT	NotGenotyped
E174-ACAAGCTGTATCGTGT-1	E174	L2/3 IT	NotGenotyped
E174-CAATACGCACTATCGA-1	E174	Sst	NotGenotyped
E174-CTCATGCCAGGACTAG-1	E174	L6 IT Car3	NotGenotyped
E174-ACGTACATCTGCAGCG-1	E174	Pvalb	NotGenotyped
E174-GCAGGCTAGTACTGTC-1	E174	L2/3 IT	NotGenotyped
E174-GTTGTGAAGATACGAT-1	E174	Sst	NotGenotyped
E174-CGGAATTCATCCAATG-1	E174	L6 IT	NotGenotyped
E174-CCCATTGGTCATACCA-1	E174	L4 IT	NotGenotyped
E174-CTAAGTGGTACAACGG-1	E174	L2/3 IT	NotGenotyped
E174-AGTCACACAGCGTGAA-1	E174	L2/3 IT	NotGenotyped
E174-TATTGCTCAATGAACA-1	E174	L5 IT	NotGenotyped
E174-TTTCGATGTGTCGATT-1	E174	L6b	NotGenotyped
E174-TTCACCGTCTACTGAG-1	E174	L2/3 IT	NotGenotyped
E174-CACAACAAGTCTCTGA-1	E174	L2/3 IT	NotGenotyped
E174-TTACGCCAGGTGCCTC-1	E174	L2/3 IT	NotGenotyped
E174-GAGAAATTCACCCATC-1	E174	Sst	NotGenotyped
E174-TTACCATAGGCCACTC-1	E174	L2/3 IT	NotGenotyped
E174-TTGTTGTCAGGTTTAC-1	E174	L4 IT	NotGenotyped
E174-CGTAAGTCACCTGAAT-1	E174	L2/3 IT	NotGenotyped
E174-GACTGATAGTAAAGCT-1	E174	Pvalb	NotGenotyped
E174-ACTCCCAAGCAGGCTA-1	E174	L5 IT	NotGenotyped
E174-ACATTTCGTTGTCCCT-1	E174	L5 IT	NotGenotyped
E174-GGTTAACCATGACTGT-1	E174	L4 IT	NotGenotyped
E174-ATCACGAAGCAGCCCT-1	E174	L2/3 IT	NotGenotyped
E174-CTCAGAACAATTTCTC-1	E174	Pvalb	NotGenotyped
E174-TCTGTCGTCGAGATGG-1	E174	L5 IT	NotGenotyped
E174-CACAGGCCAGCTGAGA-1	E174	L2/3 IT	NotGenotyped
E174-GGATGTTTCCCAGCGA-1	E174	L2/3 IT	NotGenotyped
E174-ACTTCCGCAGCACACC-1	E174	L6 IT	NotGenotyped
E174-AGAACAATCTCCGAGG-1	E174	L2/3 IT	NotGenotyped
E174-CGAGGAACATGGGTTT-1	E174	Sst	NotGenotyped
E174-ATTCATCGTCTACACA-1	E174	Pvalb	NotGenotyped
E174-CTCATTAAGTCCGCGT-1	E174	L5 IT	NotGenotyped
E174-TGTTCATGTGCTTATG-1	E174	L2/3 IT	NotGenotyped
E174-CTCACTGAGAGGTTTA-1	E174	L2/3 IT	NotGenotyped
E174-ATCGATGAGCTGACCC-1	E174	L4 IT	NotGenotyped
E174-CGATGCGGTGCCTATA-1	E174	L5/6 NP	NotGenotyped
E174-CTACCCAAGCCTGTGC-1	E174	L2/3 IT	NotGenotyped
E174-CCCTTAGAGTGCAGGT-1	E174	Sst	NotGenotyped
E174-CTATCTAAGCACAAAT-1	E174	L2/3 IT	NotGenotyped
E174-TGATCTTCAACCGCTG-1	E174	L6 IT	NotGenotyped
E174-CTATAGGGTTCGGTTA-1	E174	L5 IT	NotGenotyped
E174-CTAACTTCAGACGATG-1	E174	L2/3 IT	NotGenotyped
E174-TTCAGGACATCCTATT-1	E174	L2/3 IT	NotGenotyped
E174-CATCCCACATCCTTCG-1	E174	L5 IT	NotGenotyped
E174-TTTGATCTCCCAATAG-1	E174	L6 IT	NotGenotyped
E174-TTCTAACGTTATCTTC-1	E174	Sst	NotGenotyped
E174-AAGACTCCAGTTGTTG-1	E174	Pvalb	NotGenotyped
E174-GACCCTTCAAGCTGTT-1	E174	L5 IT	NotGenotyped
E174-CACGTTCCACATAACC-1	E174	L5 IT	NotGenotyped
E174-GTCCTCACAAGCACCC-1	E174	L5 IT	NotGenotyped
E174-CCCTCTCAGACTACGG-1	E174	L5 IT	NotGenotyped
E174-AGTGCCGTCAGCACCG-1	E174	L5 IT	NotGenotyped
E174-ACACTGAGTTCCGTTC-1	E174	L5 IT	NotGenotyped
E174-CGTAATGTCCGGCAAC-1	E174	Sst	NotGenotyped
E174-CGTAATGGTATGTCTG-1	E174	Sst	NotGenotyped
E174-GATGACTTCGATCCAA-1	E174	L4 IT	NotGenotyped
E174-GCATGATCAAGTGGCA-1	E174	L5 ET	NotGenotyped
E174-CCTCCAAGTATCGAAA-1	E174	Pvalb	NotGenotyped
E174-AAGACAAGTCGCATCG-1	E174	L6 IT	NotGenotyped
E174-AAAGGTAGTGGACCAA-1	E174	L4 IT	NotGenotyped
E174-AAGTTCGCACTCACTC-1	E174	Pvalb	NotGenotyped
E174-TTAATCCGTAATACCC-1	E174	L2/3 IT	NotGenotyped
E174-AGAAGCGAGACATCCT-1	E174	L5 IT	NotGenotyped
E174-TGGTAGTTCCTGGCTT-1	E174	L2/3 IT	NotGenotyped
E174-GATCCCTAGAGAGCGG-1	E174	L2/3 IT	NotGenotyped
E174-TGGTACACAGCAATTC-1	E174	L5 IT	NotGenotyped
E174-CAGCAATAGGGATCTG-1	E174	L2/3 IT	NotGenotyped
E174-TCTTTGATCTCACTCG-1	E174	L6 IT Car3	NotGenotyped
E174-CCACAAACATCGTCCT-1	E174	Pvalb	NotGenotyped
E174-CATGGATAGGCATCTT-1	E174	L6 IT	NotGenotyped
E174-ACAAGCTGTTAGAAAC-1	E174	L2/3 IT	NotGenotyped
E174-CACGAATTCTAGAACC-1	E174	Lamp5	NotGenotyped
E174-CGCAGGTAGTCACTCA-1	E174	L2/3 IT	NotGenotyped
E174-CATCCACTCATCAGTG-1	E174	L2/3 IT	NotGenotyped
E174-AGCGTATCAACTGAAA-1	E174	L2/3 IT	NotGenotyped
E174-CGCCAGACACTCACTC-1	E174	L2/3 IT	NotGenotyped
E174-TCTATCAAGAAGGGAT-1	E174	L2/3 IT	NotGenotyped
E174-GAAGCCCTCCCTAGGG-1	E174	L6 IT	NotGenotyped
E174-GAGGGATAGGTAAAGG-1	E174	Sst	NotGenotyped
E174-AGTAGTCCACAGCTGC-1	E174	L5 IT	NotGenotyped
E174-CTCAGTCTCCCTGGTT-1	E174	Sst	NotGenotyped
E174-GTTCTATCAATCCAGT-1	E174	L2/3 IT	NotGenotyped
E174-ACGCACGTCCCATTCG-1	E174	L6 IT	NotGenotyped
E174-ACAAAGAAGATAGTCA-1	E174	L2/3 IT	NotGenotyped
E174-CGCCAGACATCCGAAT-1	E174	L2/3 IT	NotGenotyped
E174-ATCACAGAGGCACAAC-1	E174	L2/3 IT	NotGenotyped
E174-TCGTAGAAGAACTTCC-1	E174	L2/3 IT	NotGenotyped
E174-AGCCACGAGAAATTCG-1	E174	L2/3 IT	NotGenotyped
E174-ATCACTTTCACGACTA-1	E174	Pvalb	NotGenotyped
E174-GCTGGGTGTTAAACCC-1	E174	L2/3 IT	NotGenotyped
E174-AAGCATCCATGGGTCC-1	E174	L5/6 NP	NotGenotyped
E174-TCATTACAGCCTATTG-1	E174	L5 IT	NotGenotyped
E174-GATTTCTCAAGTACCT-1	E174	L2/3 IT	NotGenotyped
E174-TTTACGTGTTCTCCTG-1	E174	L2/3 IT	NotGenotyped
E174-CAACAGTAGGTGATCG-1	E174	L5/6 NP	NotGenotyped
E174-ATTCCTAAGGGAGATA-1	E174	L2/3 IT	NotGenotyped
E174-AATGACCTCGCAGTTA-1	E174	L4 IT	NotGenotyped
E174-ACCATTTTCAGTGGGA-1	E174	L2/3 IT	NotGenotyped
E174-GAGTGTTCATATAGCC-1	E174	L2/3 IT	NotGenotyped
E174-TGAGCATCAAATTAGG-1	E174	L6 CT	NotGenotyped
E174-GGGACTCCAACGTATC-1	E174	L5/6 NP	NotGenotyped
E174-ATCTTCAAGAATACAC-1	E174	L5/6 NP	NotGenotyped
E174-TACATTCAGTGCCAGA-1	E174	L2/3 IT	NotGenotyped
E174-TAAGCCATCAACTACG-1	E174	Lamp5	NotGenotyped
E174-TTACCATTCGCCTATC-1	E174	L5 IT	NotGenotyped
E174-TGGAGAGAGGGCCTCT-1	E174	L5 IT	NotGenotyped
E174-CCTCATGAGCGCTGAA-1	E174	L2/3 IT	NotGenotyped
E174-TTGTTTGGTCTTGAAC-1	E174	L2/3 IT	NotGenotyped
E174-ATTCAGGAGGGATGTC-1	E174	L6 IT	NotGenotyped
E174-AGTAACCGTTCGAAGG-1	E174	L5/6 NP	NotGenotyped
E174-AAACGCTCAGAACCGA-1	E174	L6 IT	NotGenotyped
E174-CACTGGGCAACAACAA-1	E174	L2/3 IT	NotGenotyped
E174-ATGGGTTGTTCAAGGG-1	E174	L4 IT	NotGenotyped
E174-GAGCCTGAGAATCCCT-1	E174	L4 IT	NotGenotyped
E174-AGTAGCTTCTGTCTCG-1	E174	L6 IT	NotGenotyped
E174-TAAGCACAGACGATAT-1	E174	L4 IT	NotGenotyped
E174-GAGACCCCATAACGGG-1	E174	L6 CT	NotGenotyped
E174-ATCTCTAAGATTGTGA-1	E174	L5 IT	NotGenotyped
E174-GGGCTCAGTTTACGTG-1	E174	L2/3 IT	NotGenotyped
E174-GACCTTCAGACTCCGC-1	E174	L2/3 IT	NotGenotyped
E174-TCTCACGCAACTCCCT-1	E174	L2/3 IT	NotGenotyped
E174-AAGACAACATATGGCT-1	E174	L6 IT Car3	NotGenotyped
E174-ATGAGTCGTTCCGTTC-1	E174	L2/3 IT	NotGenotyped
E174-TTGATGGCACTGGCCA-1	E174	Sst	NotGenotyped
E174-CATGGATAGGTACTGG-1	E174	L2/3 IT	NotGenotyped
E174-GAATAGAAGGTCGCCT-1	E174	L6 IT	NotGenotyped
E174-ACTGATGGTGTGATGG-1	E174	L5 IT	NotGenotyped
E174-ATACCGAGTGGTCCCA-1	E174	L2/3 IT	NotGenotyped
E174-GAGTTTGGTTCGTTCC-1	E174	L2/3 IT	NotGenotyped
E174-CGGTCAGAGGTACATA-1	E174	L5 IT	NotGenotyped
E174-TACGGGCGTCGAACGA-1	E174	L6 CT	NotGenotyped
E174-ACCTGTCCAACAGCCC-1	E174	L5/6 NP	NotGenotyped
E174-CACACAACACGCACCA-1	E174	L2/3 IT	NotGenotyped
E174-TCATGCCGTTTCACAG-1	E174	L2/3 IT	NotGenotyped
E174-TCTCACGCACGCGCAT-1	E174	L2/3 IT	NotGenotyped
E174-GGTTAACTCGGTTCAA-1	E174	Sst	NotGenotyped
E174-GAGAAATTCGCTAATG-1	E174	L5/6 NP	NotGenotyped
E174-GATAGAAGTATCCTTT-1	E174	L2/3 IT	NotGenotyped
E174-GAACACTCAAGTGACG-1	E174	L4 IT	NotGenotyped
E174-TTCTGTAGTCTACATG-1	E174	L2/3 IT	NotGenotyped
E174-TTAATCCAGGAACTAT-1	E174	L2/3 IT	NotGenotyped
E174-GAACGTTAGCTTCTAG-1	E174	L2/3 IT	NotGenotyped
E174-GTAGGTTTCTGATTCT-1	E174	L6b	NotGenotyped
E174-TCTCTGGTCGCGCCAA-1	E174	L2/3 IT	NotGenotyped
E174-TGACTCCGTATGGGAC-1	E174	L2/3 IT	NotGenotyped
E174-TCGGGCATCCCTCTCC-1	E174	L2/3 IT	NotGenotyped
E174-CTATCCGAGGGTACAC-1	E174	L5 IT	NotGenotyped
E174-ATTCCTAGTATCAGGG-1	E174	L2/3 IT	NotGenotyped
E174-GATTTCTGTGGTTTAC-1	E174	Sst	NotGenotyped
E174-CTACAGATCTCATGGA-1	E174	L5 IT	NotGenotyped
E174-CGGAGAACAGTAACGG-1	E174	L5/6 NP	NotGenotyped
E174-ATTATCCCAAGATTGA-1	E174	L5/6 NP	NotGenotyped
E174-GGTGATTTCTTTCCAA-1	E174	L5 IT	NotGenotyped
E174-AGATGCTGTACACGTT-1	E174	L2/3 IT	NotGenotyped
E174-CTCACTGCAAAGCACG-1	E174	L2/3 IT	NotGenotyped
E174-GGTAACTAGTCCCAAT-1	E174	L2/3 IT	NotGenotyped
E174-TTGACCCCAGGCGAAT-1	E174	L2/3 IT	NotGenotyped
E174-TGAATGCGTACTGAGG-1	E174	L2/3 IT	NotGenotyped
E174-CGATGGCTCCTTCAGC-1	E174	L5 IT	NotGenotyped
E174-GTAGAAAAGCATAGGC-1	E174	L2/3 IT	NotGenotyped
E174-CACTTCGAGCAGAAAG-1	E174	L2/3 IT	NotGenotyped
E174-AGTTAGCAGTAGGTTA-1	E174	L2/3 IT	NotGenotyped
E174-CAGCCAGAGATCACCT-1	E174	L5 IT	NotGenotyped
E174-ACGTAACCAAGCTCTA-1	E174	Vip	NotGenotyped
E174-TCTATCAAGGAGAGGC-1	E174	L2/3 IT	NotGenotyped
E174-AAGTTCGCACCATAAC-1	E174	L2/3 IT	NotGenotyped
E174-TCTGTCGTCTATACTC-1	E174	L2/3 IT	NotGenotyped
E174-CTGCCTACAATCGCAT-1	E174	L2/3 IT	NotGenotyped
E174-TCCTGCAAGCCACAAG-1	E174	Lamp5	NotGenotyped
E174-GCATCTCGTGAGTAAT-1	E174	Lamp5	NotGenotyped
E174-CTGTAGACAGTATTCG-1	E174	L2/3 IT	NotGenotyped
E174-CCTGCATTCCTGCTAC-1	E174	L2/3 IT	NotGenotyped
E174-CAACAACAGCATCAGG-1	E174	L2/3 IT	NotGenotyped
E174-TATTGCTGTGGACAGT-1	E174	L2/3 IT	NotGenotyped
E174-AACGAAAAGGGACAGG-1	E174	L2/3 IT	NotGenotyped
E174-CCAATTTTCGAGAATA-1	E174	L5/6 NP	NotGenotyped
E174-GAGAGGTTCCATTTCA-1	E174	L2/3 IT	NotGenotyped
E174-CACCGTTCAACACAGG-1	E174	L5 IT	NotGenotyped
E174-GACACGCTCTAGTGAC-1	E174	L2/3 IT	NotGenotyped
E174-AACAACCGTACGAGCA-1	E174	L6b	NotGenotyped
E174-CACTGTCTCAAGCTTG-1	E174	L6 IT	NotGenotyped
E174-ACCACAAGTACTGTTG-1	E174	Astro	NotGenotyped
E174-GGTCACGCAGGATCTT-1	E174	L6 IT Car3	NotGenotyped
E174-GTAATGCTCGGTTGTA-1	E174	L6 IT	NotGenotyped
E174-TCTACATTCAGAATAG-1	E174	L5 IT	NotGenotyped
E174-ATACTTCCACTGAATC-1	E174	L2/3 IT	NotGenotyped
E174-TATCTTGAGACTAAGT-1	E174	L5 IT	NotGenotyped
E174-CTTCTCTTCGTCACCT-1	E174	L2/3 IT	NotGenotyped
E174-ATGGGAGCAGCTCTGG-1	E174	L6b	NotGenotyped
E174-TAGATCGCAGAAGTTA-1	E174	L2/3 IT	NotGenotyped
E174-ATGTCTTCATGCCGCA-1	E174	L2/3 IT	NotGenotyped
E174-TACGTCCAGACTCCGC-1	E174	L2/3 IT	NotGenotyped
E174-GGGACTCAGAAGCGGG-1	E174	L2/3 IT	NotGenotyped
E174-TTGGTTTCATCCGAAT-1	E174	L5 IT	NotGenotyped
E174-TGGAGGAGTATTGCCA-1	E174	L6 IT Car3	NotGenotyped
E174-AACAACCTCTCGAGTA-1	E174	Vip	NotGenotyped
E174-GCAGTTACAATGTCTG-1	E174	L2/3 IT	NotGenotyped
E174-AGCCACGTCCCATACC-1	E174	L2/3 IT	NotGenotyped
E174-CCTCCTCCAGATTTCG-1	E174	L2/3 IT	NotGenotyped
E174-CTAGGTAAGGCTAGCA-1	E174	Lamp5	NotGenotyped
E174-CTGTGAAAGGCCCGTT-1	E174	L2/3 IT	NotGenotyped
E174-CATGGTAGTAGGGAGG-1	E174	L2/3 IT	NotGenotyped
E174-CTCAATTTCCACATAG-1	E174	L2/3 IT	NotGenotyped
E174-ACGTAACTCGTAACAC-1	E174	L2/3 IT	NotGenotyped
E174-CTCTGGTAGACTAGAT-1	E174	L2/3 IT	NotGenotyped
E174-AACAAAGCAGGACTAG-1	E174	L2/3 IT	NotGenotyped
E174-AAGTGAATCCTCTAGC-1	E174	L4 IT	NotGenotyped
E174-AGCGTATAGACAAGCC-1	E174	L2/3 IT	NotGenotyped
E174-GTAGAAAAGGGCCAAT-1	E174	Lamp5	NotGenotyped
E174-GTGACGCCAGGTCCGT-1	E174	L5/6 NP	NotGenotyped
E174-TAAGCACCATACTGTG-1	E174	L5 IT	NotGenotyped
E174-ATCACAGCACATACGT-1	E174	L5/6 NP	NotGenotyped
E174-CATCGGGAGTCGCGAA-1	E174	L5 IT	NotGenotyped
E174-ATCGATGCAGCGACAA-1	E174	L2/3 IT	NotGenotyped
E174-TTCTAACTCAGCGGAA-1	E174	L6 IT	NotGenotyped
E174-TCCACCAAGACTAAGT-1	E174	L5 IT	NotGenotyped
E174-CATCGGGGTCCATCTC-1	E174	L6 CT	NotGenotyped
E174-CACTGAACAGAGAAAG-1	E174	L2/3 IT	NotGenotyped
E174-GCGAGAATCGTGTTCC-1	E174	L2/3 IT	NotGenotyped
E174-ATCGTGATCCACGGGT-1	E174	L2/3 IT	NotGenotyped
E174-CTCATGCAGTCTCTGA-1	E174	L2/3 IT	NotGenotyped
E174-ATGACCAGTCGACTTA-1	E174	L2/3 IT	NotGenotyped
E174-ACCTGTCTCATGCCGG-1	E174	L2/3 IT	NotGenotyped
E174-CTCAGTCAGATACGAT-1	E174	Lamp5	NotGenotyped
E174-TACATTCTCAAGCCTA-1	E174	Sst	NotGenotyped
E174-AGGATCTGTTCAGTAC-1	E174	L2/3 IT	NotGenotyped
E174-TGTTCTACAGTGACCC-1	E174	L2/3 IT	NotGenotyped
E174-TTGGGCGCAACCGGAA-1	E174	L2/3 IT	NotGenotyped
E174-AAACGAACATATACCG-1	E174	L5 IT	NotGenotyped
E174-TATATCCCACCCTGAG-1	E174	L2/3 IT	NotGenotyped
E174-GTCAAACTCGGCGATC-1	E174	L2/3 IT	NotGenotyped
E174-CTAGGTACAAATCGTC-1	E174	L4 IT	NotGenotyped
E174-GAAATGATCTCAATCT-1	E174	L6 CT	NotGenotyped
E174-CAGTTCCAGCGAGAAA-1	E174	L2/3 IT	NotGenotyped
E174-AGACACTGTTAGGACG-1	E174	L6 IT Car3	NotGenotyped
E174-TTTCATGCATTCTCTA-1	E174	L2/3 IT	NotGenotyped
E174-TTCGGTCAGTCGGCCT-1	E174	L2/3 IT	NotGenotyped
E174-GCAGGCTGTATCTCGA-1	E174	L2/3 IT	NotGenotyped
E174-TGGGAAGCATACCATG-1	E174	L5 IT	NotGenotyped
E174-AGACAGGCACAGGATG-1	E174	L5/6 NP	NotGenotyped
E174-TTGTTCAGTTCGAAGG-1	E174	L5/6 NP	NotGenotyped
E174-CCCGAAGGTGGATCGA-1	E174	L2/3 IT	NotGenotyped
E174-GATCCCTTCACTTGGA-1	E174	L4 IT	NotGenotyped
E174-GGAATCTGTACGCGTC-1	E174	L6 CT	NotGenotyped
E174-CATACAGGTAGCACGA-1	E174	L6b	NotGenotyped
E174-GCTTCACAGGTCCCGT-1	E174	L2/3 IT	NotGenotyped
E174-TCAATCTCACCTATCC-1	E174	Sst	NotGenotyped
E174-CATACCCAGTATCCTG-1	E174	L2/3 IT	NotGenotyped
E174-TGTCCTGAGTAAATGC-1	E174	L2/3 IT	NotGenotyped
E174-ATCTTCATCCATCGTC-1	E174	L5 IT	NotGenotyped
E174-TGGCGTGTCAGGTGTT-1	E174	L2/3 IT	NotGenotyped
E174-TTGAGTGCATTGCCGG-1	E174	L2/3 IT	NotGenotyped
E174-TTTACTGCATTGACAC-1	E174	Pvalb	NotGenotyped
E174-CTACAGAAGGACAGCT-1	E174	L2/3 IT	NotGenotyped
E174-GAAGAATTCCGCACGA-1	E174	L5 IT	NotGenotyped
E174-AGACAGGGTTATCTGG-1	E174	L4 IT	NotGenotyped
E174-ACAACCACAAGTCCAT-1	E174	L5 IT	NotGenotyped
E174-ACGGTTATCGTTATCT-1	E174	Sst	NotGenotyped
E174-TCGCAGGCATTGTCGA-1	E174	L4 IT	NotGenotyped
E174-AGACAAAAGCAAGTGC-1	E174	L4 IT	NotGenotyped
E174-TCACACCTCCCTTGGT-1	E174	L2/3 IT	NotGenotyped
E174-GTCTCACCAACCGCCA-1	E174	L2/3 IT	NotGenotyped
E174-TAGACCAGTACTCGTA-1	E174	L5 ET	NotGenotyped
E174-TCTCAGCCAACCGATT-1	E174	L2/3 IT	NotGenotyped
E174-ACATTTCCACGCTTAA-1	E174	L2/3 IT	NotGenotyped
E174-GCGGATCCACACACGC-1	E174	L2/3 IT	NotGenotyped
E174-CGGAACCGTGTCTCCT-1	E174	L6 IT	NotGenotyped
E174-AGCTCAAAGTATAACG-1	E174	L5 IT	NotGenotyped
E174-ACTTAGGCAGATAAAC-1	E174	L2/3 IT	NotGenotyped
E174-GAATCGTGTCATAGTC-1	E174	L2/3 IT	NotGenotyped
E174-GATAGCTCACATTCTT-1	E174	L6b	NotGenotyped
E174-AGCGTATGTATGCAAA-1	E174	L2/3 IT	NotGenotyped
E174-TGCTCGTAGATAGTGT-1	E174	L2/3 IT	NotGenotyped
E174-TCAGCAACAGCAGGAT-1	E174	L2/3 IT	NotGenotyped
E174-CAGTGCGCATTGACTG-1	E174	L2/3 IT	NotGenotyped
E174-GAAGTAATCGTCAACA-1	E174	Sst	NotGenotyped
E174-ATGCCTCTCTCCCTAG-1	E174	L2/3 IT	NotGenotyped
E174-GAGGCAAAGGGAGGAC-1	E174	L6 CT	NotGenotyped
E174-GTAACCAAGACTTGTC-1	E174	L6 CT	NotGenotyped
E174-GTTGCTCTCTTTCGAT-1	E174	Sncg	NotGenotyped
E174-GGGATCCGTGGTCCCA-1	E174	L2/3 IT	NotGenotyped
E174-CATTGAGGTCCTCATC-1	E174	L4 IT	NotGenotyped
E174-TACATTCCAATATCCG-1	E174	L5 IT	NotGenotyped
E174-TATATCCTCCGGACGT-1	E174	Sncg	NotGenotyped
E174-TCATTTGCAAAGTATG-1	E174	L4 IT	NotGenotyped
E174-AATGCCACAACCAATC-1	E174	L2/3 IT	NotGenotyped
E174-GGGTAGAGTGTCCATA-1	E174	L6 IT Car3	NotGenotyped
E174-CCTGCATGTACAGTCT-1	E174	L4 IT	NotGenotyped
E174-GATTCGACAGTCGGTC-1	E174	L6 IT	NotGenotyped
E174-TTCCTTCCACCGCTAG-1	E174	Sst	NotGenotyped
E174-GCAGCCACAATTGTGC-1	E174	Sst	NotGenotyped
E174-CGTAAGTAGGTGCGAT-1	E174	L6b	NotGenotyped
E174-ATATCCTAGACGCCAA-1	E174	L5 IT	NotGenotyped
E174-AAGCGTTTCGCTTGCT-1	E174	Vip	NotGenotyped
E174-AGGACTTTCATCAGTG-1	E174	L5/6 NP	NotGenotyped
E174-AGGATAATCCCATACC-1	E174	L4 IT	NotGenotyped
E174-AGGGTTTAGAGTCCGA-1	E174	L6 IT Car3	NotGenotyped
E174-CAGCCAGGTCAAATCC-1	E174	L4 IT	NotGenotyped
E174-TCTATACAGGACAAGA-1	E174	Pvalb	NotGenotyped
E174-CCATCACTCATTACGG-1	E174	L2/3 IT	NotGenotyped
E174-AGGTTGTTCGTAACTG-1	E174	Sst	NotGenotyped
E174-GTTGAACTCAAGCCTA-1	E174	L6 IT	NotGenotyped
E174-GTAGATCGTGGATACG-1	E174	L2/3 IT	NotGenotyped
E174-GTAGATCCATGTTACG-1	E174	L2/3 IT	NotGenotyped
E174-GGGATCCAGCGTATGG-1	E174	L5 IT	NotGenotyped
E174-GGAGGATTCTCTCAAT-1	E174	Sst	NotGenotyped
E174-GATGTTGGTTCGAGCC-1	E174	L5 IT	NotGenotyped
E174-GTGTTAGCACTCATAG-1	E174	L5/6 NP	NotGenotyped
E174-GTGGTTAAGTGCTACT-1	E174	L6 IT	NotGenotyped
E174-GAGTTACAGCTCGCAC-1	E174	L6 IT	NotGenotyped
E174-TTCCGTGAGCCGAACA-1	E174	Sst	NotGenotyped
E174-AGGGTTTCAACGTATC-1	E174	L5 IT	NotGenotyped
E174-TTACTGTGTAGCACAG-1	E174	L5/6 NP	NotGenotyped
E174-TCGACGGGTAGAGGAA-1	E174	Sst	NotGenotyped
E174-GAGGCCTCACCGTCTT-1	E174	Pvalb	NotGenotyped
E174-GTAACACGTGTTACTG-1	E174	L6 IT Car3	NotGenotyped
E174-GAGTCTAGTCCACAGC-1	E174	L4 IT	NotGenotyped
E174-TCATGGACAGTAGTTC-1	E174	L5 IT	NotGenotyped
E174-TTCTAACAGACTGGGT-1	E174	L5 IT	NotGenotyped
E174-GTTCGCTCACTGAGTT-1	E174	L2/3 IT	NotGenotyped
E174-CTGAGCGCAGGAGACT-1	E174	L6 CT	NotGenotyped
E174-CATGCAATCAGTGTGT-1	E174	Sst	NotGenotyped
E174-TCATCCGCAAGTTGGG-1	E174	L2/3 IT	NotGenotyped
E174-CCTACGTAGTCCCTAA-1	E174	L5 IT	NotGenotyped
E174-TAGGAGGGTCCTATAG-1	E174	L5 ET	NotGenotyped
E174-GACAGCCCAGGTTCCG-1	E174	L2/3 IT	NotGenotyped
E174-GCGAGAAGTCCTGTTC-1	E174	L2/3 IT	NotGenotyped
E174-TGCATCCTCGAGAAAT-1	E174	L5 IT	NotGenotyped
E174-GTATTGGTCCCAACTC-1	E174	Pvalb	NotGenotyped
E174-GAGTTACGTATCGTTG-1	E174	L2/3 IT	NotGenotyped
E174-TTCACCGTCATACAGC-1	E174	L2/3 IT	NotGenotyped
E174-AGAAGCGAGCAAGGAA-1	E174	L2/3 IT	NotGenotyped
E174-ATTATCCTCTTCCACG-1	E174	Sst	NotGenotyped
E174-CCTTCAGTCGACTCCT-1	E174	L6 CT	NotGenotyped
E174-AAGATAGGTGGTGATG-1	E174	Vip	NotGenotyped
E174-GAGTTTGGTGTCTTAG-1	E174	L2/3 IT	NotGenotyped
E174-AGGAGGTCACTTGTCC-1	E174	L5 IT	NotGenotyped
E174-CCTGCATTCCCATACC-1	E174	L2/3 IT	NotGenotyped
E174-GTAGCTACATTGACTG-1	E174	L5 IT	NotGenotyped
E174-TGCACGGAGGATAATC-1	E174	L6 CT	NotGenotyped
E174-GTAGCTACAGCAGTGA-1	E174	L2/3 IT	NotGenotyped
E174-GCGGAAATCACAAGAA-1	E174	L5 IT	NotGenotyped
E174-CCTCTAGGTATCGTTG-1	E174	L2/3 IT	NotGenotyped
E174-AACAAGACAGACTGCC-1	E174	L5 IT	NotGenotyped
E174-TTCTAGTTCGTAACCA-1	E174	L4 IT	NotGenotyped
E174-ACATTTCAGGAGTCTG-1	E174	L5/6 NP	NotGenotyped
E174-CCCTCTCGTGAATGTA-1	E174	L2/3 IT	NotGenotyped
E174-CATTCATCAGCAGTGA-1	E174	L2/3 IT	NotGenotyped
E174-CTCACTGTCCTACCGT-1	E174	L2/3 IT	NotGenotyped
E174-CATTCTACACTCCGAG-1	E174	Sncg	NotGenotyped
E174-TTCCGTGTCCACGAAT-1	E174	L6 IT Car3	NotGenotyped
E174-AGACCATGTTTGGGAG-1	E174	L2/3 IT	NotGenotyped
E174-AGTAGCTCACCCAATA-1	E174	L5 IT	NotGenotyped
E174-TCCTCGACACAACATC-1	E174	L2/3 IT	NotGenotyped
E174-AGGCTGCCACTCTGCT-1	E174	L6 IT Car3	NotGenotyped
E174-ACTGTCCGTTAATCGC-1	E174	Pvalb	NotGenotyped
E174-CCTCCAAAGTAGGGTC-1	E174	L2/3 IT	NotGenotyped
E174-GTGAGTTCAGGCTATT-1	E174	Lamp5	NotGenotyped
E174-GCACGTGTCTATTTCG-1	E174	L4 IT	NotGenotyped
E174-GTGGGAAGTACTCGAT-1	E174	Lamp5	NotGenotyped
E174-GACCCAGCAAGCTACT-1	E174	L2/3 IT	NotGenotyped
E174-GGATGTTTCAGCCTCT-1	E174	L4 IT	NotGenotyped
E174-TGAGGTTCATAGATCC-1	E174	L2/3 IT	NotGenotyped
E174-TAAGTCGAGAGAGGGC-1	E174	Pvalb	NotGenotyped
E174-AGTAGCTTCAAGCCAT-1	E174	L6 IT	NotGenotyped
E174-TCGCTCAAGTGCGACA-1	E174	L2/3 IT	NotGenotyped
E174-TTCCACGAGACAAGCC-1	E174	L2/3 IT	NotGenotyped
E174-ACTATTCGTGGCTCTG-1	E174	Sst	NotGenotyped
E174-TGCAGGCAGCCGTAAG-1	E174	L2/3 IT	NotGenotyped
E174-TTGTTTGGTATTCTCT-1	E174	Sst	NotGenotyped
E174-AGCATCAAGTCTGCAT-1	E174	L6 IT Car3	NotGenotyped
E174-AGAAATGCAGAAGTGC-1	E174	Sst	NotGenotyped
E174-AGTCAACTCTTCTAAC-1	E174	L2/3 IT	NotGenotyped
E174-GTCAAGTCAAGTATAG-1	E174	Sst	NotGenotyped
E174-AAGTTCGTCGGTCAGC-1	E174	L2/3 IT	NotGenotyped
E174-CGGACACCAGAGGTAC-1	E174	L6 IT	NotGenotyped
E174-TGGTGATAGACTTCCA-1	E174	L2/3 IT	NotGenotyped
E174-GACTCTCTCGACGCTG-1	E174	L6 IT	NotGenotyped
E174-CCTCTCCGTAAGGCCA-1	E174	Lamp5	NotGenotyped
E174-GGGACAACAGCACGAA-1	E174	L2/3 IT	NotGenotyped
E174-TCATTACTCGACTCCT-1	E174	L5 IT	NotGenotyped
E174-GAGTTACAGTGGTTGG-1	E174	L5 IT	NotGenotyped
E174-CGAGTGCAGGCGAACT-1	E174	L5 IT	NotGenotyped
E174-CACGTTCCAGACAAGC-1	E174	L4 IT	NotGenotyped
E174-GAATCACCAACTGCCG-1	E174	L2/3 IT	NotGenotyped
E174-CCCATTGAGACGATAT-1	E174	L2/3 IT	NotGenotyped
E174-TGACTCCGTCCCTCAT-1	E174	L6 CT	NotGenotyped
E174-GGTAATCGTGACATCT-1	E174	L4 IT	NotGenotyped
E174-CGAATTGTCAGTGATC-1	E174	Vip	NotGenotyped
E174-AGGCATTGTCTGTCAA-1	E174	L2/3 IT	NotGenotyped
E174-CATCGTCAGTCGAAAT-1	E174	L2/3 IT	NotGenotyped
E174-TTCACGCTCCGCTTAC-1	E174	L6 CT	NotGenotyped
E174-AGGAATACATGGAATA-1	E174	Astro	NotGenotyped
E174-AGACAGGCACTAACCA-1	E174	Sst	NotGenotyped
E174-CAGGTATGTGACAGCA-1	E174	L6 IT	NotGenotyped
E174-GGTGTTACAACGTAAA-1	E174	L2/3 IT	NotGenotyped
E174-TACATTCCATACACCA-1	E174	L4 IT	NotGenotyped
E174-TAACGACAGTAATACG-1	E174	L6 CT	NotGenotyped
E174-GATGACTGTCCAACGC-1	E174	L6 CT	NotGenotyped
E174-GTTCATTCACTTCAAG-1	E174	L5 IT	NotGenotyped
E174-TCCACCAAGGCATCGA-1	E174	L4 IT	NotGenotyped
E174-CATCGTCTCTAGGCAT-1	E174	L5 IT	NotGenotyped
E174-TTCTGTACAGCTACAT-1	E174	L2/3 IT	NotGenotyped
E174-AGGGCTCCAGCTGAGA-1	E174	L2/3 IT	NotGenotyped
E174-TCTTAGTTCGCTCTAC-1	E174	L5 IT	NotGenotyped
E174-CCGCAAGGTTCAATCG-1	E174	L2/3 IT	NotGenotyped
E174-TGCACGGCATTCTCTA-1	E174	L2/3 IT	NotGenotyped
E174-TGCGGCAAGTCTGCGC-1	E174	L2/3 IT	NotGenotyped
E174-CAGCGTGAGTAACGTA-1	E174	L5 IT	NotGenotyped
E174-GTGACGCGTTCACGAT-1	E174	Pvalb	NotGenotyped
E174-AACCCAATCCAACTAG-1	E174	L2/3 IT	NotGenotyped
E174-GACCCTTTCCTTCTGG-1	E174	L2/3 IT	NotGenotyped
E174-CACGGGTCAAGTCATC-1	E174	L2/3 IT	NotGenotyped
E174-GACTATGGTACCATAC-1	E174	L2/3 IT	NotGenotyped
E174-TCTTCCTGTTGTTGCA-1	E174	L5 IT	NotGenotyped
E174-TCGCACTGTGTTTGCA-1	E174	L5/6 NP	NotGenotyped
E174-GAACTGTGTAATGTGA-1	E174	L4 IT	NotGenotyped
E174-GTCACGGTCTTCTTCC-1	E174	L4 IT	NotGenotyped
E174-TCTCAGCAGAGGCCAT-1	E174	L2/3 IT	NotGenotyped
E174-TTCATGTTCCTAACAG-1	E174	Pvalb	NotGenotyped
E174-CTATAGGCACCACTGG-1	E174	L5 IT	NotGenotyped
E174-TGACCCTCATGATCTG-1	E174	L5 IT	NotGenotyped
E174-AACCTGAGTCTGCATA-1	E174	L2/3 IT	NotGenotyped
E174-CGAGGCTCATTACGGT-1	E174	Endo	NotGenotyped
E174-AGGACTTAGAGGATGA-1	E174	L4 IT	NotGenotyped
E174-TTAATCCCAACAGCCC-1	E174	Vip	NotGenotyped
E174-GTGTTCCAGTTCGCAT-1	E174	L5 IT	NotGenotyped
E174-ACGTAACCAGGACAGT-1	E174	L5 IT	NotGenotyped
E174-GTCAAGTCAGGTGAGT-1	E174	L2/3 IT	NotGenotyped
E174-CTGTAGAAGGTACCTT-1	E174	L4 IT	NotGenotyped
E174-AGCGCCAGTTGACTGT-1	E174	L2/3 IT	NotGenotyped
E174-TCGCTTGTCGTTCAGA-1	E174	L2/3 IT	NotGenotyped
E174-CCACACTGTCCGGTCA-1	E174	L2/3 IT	NotGenotyped
E174-CATTCTAGTTAGAGAT-1	E174	L6 IT	NotGenotyped
E174-TGAGCGCAGGCCCGTT-1	E174	L6 IT	NotGenotyped
E174-GTCATCCCAGGAACCA-1	E174	L2/3 IT	NotGenotyped
E174-AGGTGTTTCGAACGCC-1	E174	L2/3 IT	NotGenotyped
E174-CGATGCGGTCCATACA-1	E174	L2/3 IT	NotGenotyped
E174-CCGGACAGTTCTCCTG-1	E174	L2/3 IT	NotGenotyped
E174-GATCACAAGCCTGTGC-1	E174	L2/3 IT	NotGenotyped
E174-TGGGAGACATGGCCAC-1	E174	L6 CT	NotGenotyped
E174-GATAGCTTCAAGTAAG-1	E174	L2/3 IT	NotGenotyped
E174-AGTTAGCTCAAATGAG-1	E174	L2/3 IT	NotGenotyped
E174-AACAAAGGTGCCCACA-1	E174	L2/3 IT	NotGenotyped
E174-TACTTGTGTTTGGAAA-1	E174	L2/3 IT	NotGenotyped
E174-TGTTCTAGTTATGACC-1	E174	L2/3 IT	NotGenotyped
E174-TCAATCTGTCTACACA-1	E174	L4 IT	NotGenotyped
E174-TCACTATAGCCTGAGA-1	E174	L6 IT	NotGenotyped
E174-GGCTGTGGTCACCTTC-1	E174	L2/3 IT	NotGenotyped
E174-CTGCAGGGTTCCCAAA-1	E174	L4 IT	NotGenotyped
E174-CCACCATGTGTGAATA-1	E174	L2/3 IT	NotGenotyped
E174-ATTACCTAGTTGAAAC-1	E174	L5 IT	NotGenotyped
E174-GGGAAGTTCATGTCAG-1	E174	L5/6 NP	NotGenotyped
E174-GCAGGCTTCCCTCGTA-1	E174	L4 IT	NotGenotyped
E174-TGCAGTAAGAAGTCAT-1	E174	L2/3 IT	NotGenotyped
E174-GAACGTTAGGAGTATT-1	E174	L2/3 IT	NotGenotyped
E174-AAAGTCCCATGAAAGT-1	E174	L5 IT	NotGenotyped
E174-GTCAAGTAGGGTGAAA-1	E174	L2/3 IT	NotGenotyped
E174-ACAACCAGTCCATCTC-1	E174	L5 IT	NotGenotyped
E174-TATCTGTCACCCAAGC-1	E174	L2/3 IT	NotGenotyped
E174-TCACACCCACTCAAGT-1	E174	L4 IT	NotGenotyped
E174-AGGCATTAGACATAGT-1	E174	L5/6 NP	NotGenotyped
E174-GGTCTGGAGAATAGTC-1	E174	Lamp5	NotGenotyped
E174-GAACACTGTCGAACGA-1	E174	L2/3 IT	NotGenotyped
E174-CCCTTAGGTTTACACG-1	E174	L2/3 IT	NotGenotyped
E174-TCCTTTCCAACCCTCT-1	E174	Pvalb	NotGenotyped
E174-AGCCAATAGAAACACT-1	E174	L5 IT	NotGenotyped
E174-GCTGAATAGGATACGC-1	E174	L6 IT	NotGenotyped
E174-ACGTTCCTCGCAGATT-1	E174	Vip	NotGenotyped
E174-GAAACCTTCGTCTAAG-1	E174	L5 IT	NotGenotyped
E174-CTATCCGTCTTTCCAA-1	E174	Sst	NotGenotyped
E174-AGAAGTACATCCCACT-1	E174	L2/3 IT	NotGenotyped
E174-TCAAGACCATCAGCTA-1	E174	L2/3 IT	NotGenotyped
E174-TCACGGGGTATTCCTT-1	E174	L2/3 IT	NotGenotyped
E174-GTGAGTTTCATCTCTA-1	E174	L4 IT	NotGenotyped
E174-CCTACGTAGACCAGAC-1	E174	L2/3 IT	NotGenotyped
E174-TTTGGTTGTCCAACGC-1	E174	L2/3 IT	NotGenotyped
E174-GGATCTAGTATGAGGC-1	E174	L2/3 IT	NotGenotyped
E174-CATTGTTCATAGAAAC-1	E174	Sncg	NotGenotyped
E174-AGAGCAGGTTCCCAAA-1	E174	Sst	NotGenotyped
E174-CATAGACTCAGGTAAA-1	E174	L2/3 IT	NotGenotyped
E174-GCATTAGTCAGCTTGA-1	E174	L2/3 IT	NotGenotyped
E174-CAGCGTGGTTACTCAG-1	E174	L6 IT	NotGenotyped
E174-ATCCTATCAAACCACT-1	E174	L5 IT	NotGenotyped
E174-AGCCAATGTTAGAAGT-1	E174	L5/6 NP	NotGenotyped
E174-TACCTCGAGTTGCTCA-1	E174	Sst	NotGenotyped
E174-TGCTCCATCCCTCGAT-1	E174	Sst	NotGenotyped
E174-AGAGAGCAGTATTCCG-1	E174	L5/6 NP	NotGenotyped
E174-GGTGTCGGTAACTAAG-1	E174	L5 IT	NotGenotyped
E174-TCAATCTCATCTTTCA-1	E174	Sst	NotGenotyped
E174-TCTTCCTCAGGTGAGT-1	E174	L2/3 IT	NotGenotyped
E174-GTAGTACAGGGCCTCT-1	E174	L5/6 NP	NotGenotyped
E174-ACAGAAACAAAGGAGA-1	E174	L2/3 IT	NotGenotyped
E174-CCGGACACATGAATCC-1	E174	Vip	NotGenotyped
E174-AGACTCATCCGTGTAA-1	E174	L2/3 IT	NotGenotyped
E174-ATTCCCGGTTGTACGT-1	E174	L2/3 IT	NotGenotyped
E174-AGTAGTCCATGCCGGT-1	E174	L5 IT	NotGenotyped
E174-TCATCATCATAGTCAC-1	E174	L2/3 IT	NotGenotyped
E174-GGGAAGTTCGAGAGAC-1	E174	L5 ET	NotGenotyped
E174-GAAGAATGTGAAGCTG-1	E174	L2/3 IT	NotGenotyped
E174-CTAACCCAGTCCTACA-1	E174	L2/3 IT	NotGenotyped
E174-TTTGTTGCAACAGCTT-1	E174	L2/3 IT	NotGenotyped
E174-AAGAACACACTCCTTG-1	E174	L2/3 IT	NotGenotyped
E174-ACAGAAACATCCGAAT-1	E174	L5 IT	ref
E174-TATTTCGCAGAGGCAT-1	E174	L4 IT	NotGenotyped
E174-GTGCTGGCACGGCCAT-1	E174	L2/3 IT	NotGenotyped
E174-CAGCCAGCAATAAGGT-1	E174	L6 CT	NotGenotyped
E174-ACGGAAGTCTTGGAAC-1	E174	L5 IT	NotGenotyped
E174-CCTACGTGTCCATAGT-1	E174	L6 IT	NotGenotyped
E174-CAGTTAGGTGCACATT-1	E174	L4 IT	NotGenotyped
E174-GACAGCCGTACCGGCT-1	E174	L2/3 IT	NotGenotyped
E174-GTGGGAACACGCTGTG-1	E174	Pvalb	NotGenotyped
E174-ATCGATGGTGATGAAT-1	E174	L2/3 IT	NotGenotyped
E174-GACGCTGTCCGCGGAT-1	E174	Pvalb	NotGenotyped
E174-AACAAGAAGCCGTCGT-1	E174	L2/3 IT	NotGenotyped
E174-CTGTACCAGCCTATTG-1	E174	Lamp5	NotGenotyped
E174-TGCATCCCACACTGGC-1	E174	L5 IT	NotGenotyped
E174-TCATACTAGCCAGTAG-1	E174	L4 IT	NotGenotyped
E174-AGCGCTGTCTCTAGGA-1	E174	L5 IT	NotGenotyped
E174-GTCCTCATCTCCCAAC-1	E174	Pvalb	NotGenotyped
E174-AGAACCTTCATCTGTT-1	E174	Pvalb	NotGenotyped
E174-ATCTTCAAGAATCTAG-1	E174	L2/3 IT	NotGenotyped
E174-CTGTCGTTCCGTCACT-1	E174	L6b	NotGenotyped
E174-CTAACCCTCCTTGGAA-1	E174	L2/3 IT	NotGenotyped
E174-GTTTACTTCCCATAAG-1	E174	L2/3 IT	NotGenotyped
E174-GTGCTGGGTGGTTCTA-1	E174	L2/3 IT	NotGenotyped
E174-ACCGTTCAGCTTCATG-1	E174	L2/3 IT	NotGenotyped
E174-GATGGAGTCCAGCTCT-1	E174	L4 IT	NotGenotyped
E174-AGCCAATCATGGCCCA-1	E174	Lamp5	NotGenotyped
E174-AAGGAATTCCAACTGA-1	E174	L4 IT	NotGenotyped
E174-ACTCTCGAGAGGACTC-1	E174	Vip	NotGenotyped
E174-CCATCACAGTAGAATC-1	E174	L5 IT	NotGenotyped
E174-CAACCTCGTCCCGCAA-1	E174	Sst	NotGenotyped
E174-AGGAGGTCACCTCTAC-1	E174	L2/3 IT	NotGenotyped
E174-AACCTTTTCACCGGTG-1	E174	L5 IT	NotGenotyped
E174-GTGCTTCGTACGAAAT-1	E174	L5/6 NP	NotGenotyped
E174-GCCTGTTAGCTGGCCT-1	E174	L2/3 IT	NotGenotyped
E174-GATGATCTCCGCCTAT-1	E174	L2/3 IT	NotGenotyped
E174-TTCACGCGTATCGAAA-1	E174	L2/3 IT	NotGenotyped
E174-AGCCAATCACCAGGTC-1	E174	Lamp5	NotGenotyped
E174-ACGTAGTTCCGTGGTG-1	E174	L2/3 IT	NotGenotyped
E174-CCACACTCAGCAGTTT-1	E174	Vip	NotGenotyped
E174-TCACATTAGGAGTCTG-1	E174	Lamp5	NotGenotyped
E174-TTGGGATAGTGGAAAG-1	E174	L2/3 IT	NotGenotyped
E174-TACCTCGTCATTATCC-1	E174	L2/3 IT	NotGenotyped
E174-CCTCATGCAGGAATAT-1	E174	L6 IT	NotGenotyped
E174-AATTCCTGTTAGAAAC-1	E174	L5 IT	NotGenotyped
E174-AAAGGTATCTTGAGCA-1	E174	L2/3 IT	NotGenotyped
E174-GATGAGGAGTCTGGTT-1	E174	L5 IT	NotGenotyped
E174-CAGCAATCAGCATACT-1	E174	L5 IT	NotGenotyped
E174-CACACAAAGGTCTACT-1	E174	L2/3 IT	NotGenotyped
E174-TTCACCGCAATTGCCA-1	E174	L2/3 IT	NotGenotyped
E174-AGCTACAAGTTGGAGC-1	E174	L4 IT	NotGenotyped
E174-CTTTCGGAGTGAGGCT-1	E174	L2/3 IT	NotGenotyped
E174-TCAATTCGTCATCGGC-1	E174	Pvalb	NotGenotyped
E174-TCTATCAAGATCCTAC-1	E174	L2/3 IT	NotGenotyped
E174-GAAGCCCTCTGTAAGC-1	E174	L4 IT	NotGenotyped
E174-AGTCACAAGATCCCAT-1	E174	Pvalb	NotGenotyped
E174-CTGGCAGCAACTACGT-1	E174	L2/3 IT	NotGenotyped
E174-CGGACACCAACGGGTA-1	E174	L2/3 IT	NotGenotyped
E174-ACGTCCTAGGCATTTC-1	E174	L5/6 NP	NotGenotyped
E174-AGGTCTAGTTCTCAGA-1	E174	L2/3 IT	NotGenotyped
E174-GCTGAATGTCAGTCCG-1	E174	L2/3 IT	NotGenotyped
E174-CAGATTGTCATCTCTA-1	E174	L2/3 IT	NotGenotyped
E174-AACCATGGTCAGACGA-1	E174	L4 IT	NotGenotyped
E174-CCACGAGAGTTAGAAC-1	E174	Sst	NotGenotyped
E174-CATGCCTTCTGCTTTA-1	E174	L2/3 IT	NotGenotyped
E174-CATCAAGGTTGAATCC-1	E174	L2/3 IT	NotGenotyped
E174-CACACAATCTTTCCGG-1	E174	L2/3 IT	NotGenotyped
E174-CAACAACAGGCCCAAA-1	E174	L2/3 IT	NotGenotyped
E174-ATCACTTGTACCTAGT-1	E174	L2/3 IT	NotGenotyped
E174-CTCAATTAGATAGTCA-1	E174	L2/3 IT	NotGenotyped
E174-CCCTGATGTCATAACC-1	E174	L4 IT	NotGenotyped
E174-TCTTCCTCATGGGATG-1	E174	L2/3 IT	NotGenotyped
E174-GAGGGATTCCGCAACG-1	E174	L5 IT	NotGenotyped
E174-TCTATACTCCCAAGCG-1	E174	L2/3 IT	NotGenotyped
E174-ATTACTCAGCTAATCC-1	E174	L2/3 IT	NotGenotyped
E174-TACCCACGTAGAGATT-1	E174	L2/3 IT	NotGenotyped
E174-GGTGTTACAGAGTGTG-1	E174	L6 CT	NotGenotyped
E174-ACTATGGAGTGAGGCT-1	E174	L4 IT	NotGenotyped
E174-ACGTACATCGCTACAA-1	E174	Pvalb	NotGenotyped
E174-CAACGATCAAGGTACG-1	E174	L2/3 IT	NotGenotyped
E174-GTACAGTCATCGCTGG-1	E174	L2/3 IT	NotGenotyped
E174-CTCATTAGTGAGTAGC-1	E174	L5 IT	NotGenotyped
E174-ATCAGGTGTACAAACA-1	E174	L2/3 IT	NotGenotyped
E174-GTCCACTAGACAGCTG-1	E174	L2/3 IT	NotGenotyped
E174-TCTGCCACAATTCTCT-1	E174	L4 IT	NotGenotyped
E174-AAGACTCTCACTTATC-1	E174	Sst	NotGenotyped
E174-TCGCTTGGTTGGGAAC-1	E174	L2/3 IT	NotGenotyped
E174-AAGCATCCAGGAGGAG-1	E174	L2/3 IT	NotGenotyped
E174-GCTGAATGTAAGTTAG-1	E174	Sst	NotGenotyped
E174-CATGCCTCAGAGACTG-1	E174	L2/3 IT	NotGenotyped
E174-CCACACTTCTGACCCT-1	E174	L2/3 IT	NotGenotyped
E174-AAACGAACACCTATCC-1	E174	L5 IT	NotGenotyped
E174-CCACTTGCATATACCG-1	E174	L5 IT	NotGenotyped
E174-GATGAGGGTAATTGGA-1	E174	L4 IT	NotGenotyped
E174-AGTACCAAGGGACTGT-1	E174	L5 IT	NotGenotyped
E174-TAACTTCCAAAGAACT-1	E174	L2/3 IT	NotGenotyped
E174-TGAGACTGTTGTAGCT-1	E174	L2/3 IT	NotGenotyped
E174-TTTATGCAGATTTGCC-1	E174	Vip	NotGenotyped
E174-CAACAACTCGTTCTAT-1	E174	L2/3 IT	NotGenotyped
E174-TGCTTGCGTTCTTCAT-1	E174	L6 IT	NotGenotyped
E174-CGTCAAACAGCCTACG-1	E174	L4 IT	NotGenotyped
E174-CGTCCATAGCATGCAG-1	E174	L2/3 IT	NotGenotyped
E174-TTCCGTGGTCATACCA-1	E174	L4 IT	NotGenotyped
E174-GCTGAATAGCTCAGAG-1	E174	L2/3 IT	NotGenotyped
E174-GCAGTTATCCCAGCGA-1	E174	Sst	NotGenotyped
E174-GAGTCTAAGATGACAT-1	E174	Sst	NotGenotyped
E174-GACCTTCCATTATGCG-1	E174	Sst	NotGenotyped
E174-AACAACCTCGTTGTAG-1	E174	L2/3 IT	NotGenotyped
E174-GTAGGTTAGGATTCAA-1	E174	L2/3 IT	NotGenotyped
E174-CCTGCATTCGACGAGA-1	E174	L2/3 IT	NotGenotyped
E174-GGGAGATCACTCCGAG-1	E174	Pvalb	NotGenotyped
E174-ACTATCTAGGTGAGCT-1	E174	L5 IT	NotGenotyped
E174-CGTTCTGGTGCCGGTT-1	E174	L2/3 IT	NotGenotyped
E174-AACCATGAGGCATCAG-1	E174	L5 IT	NotGenotyped
E174-GACCTTCCATTCTTCA-1	E174	Lamp5	NotGenotyped
E174-TGCTTGCTCCATCGTC-1	E174	L5 IT	NotGenotyped
E174-CCTCCAACAGCAGAAC-1	E174	L4 IT	NotGenotyped
E174-GTCTAGAGTAGTCTTG-1	E174	L5 IT	NotGenotyped
E174-ACAACCACAGTCTCTC-1	E174	L5 IT	NotGenotyped
E174-TTTCGATAGGACCCAA-1	E174	L6b	NotGenotyped
E174-TGATTTCGTGACTGAG-1	E174	L4 IT	NotGenotyped
E174-ATCATTCTCAGTCTTT-1	E174	L5 IT	NotGenotyped
E174-GAGGGATCAGACCATT-1	E174	L2/3 IT	NotGenotyped
E174-CAGGGCTTCACCTCGT-1	E174	L2/3 IT	NotGenotyped
E174-TTGCATTTCATAGCAC-1	E174	L5/6 NP	NotGenotyped
E174-ACATCCCCAAGACAAT-1	E174	L6 CT	NotGenotyped
E174-TAACGACGTACCCGCA-1	E174	L2/3 IT	NotGenotyped
E174-AACCACATCCAGTGTA-1	E174	Sst	NotGenotyped
E174-ACATCCCCATTCAGGT-1	E174	L2/3 IT	NotGenotyped
E174-GAGACCCGTAATGATG-1	E174	Sst	NotGenotyped
E174-TACAACGCAACTTCTT-1	E174	L2/3 IT	NotGenotyped
E174-TTTGATCTCAGATGCT-1	E174	L6b	NotGenotyped
E174-AGTCACATCCTACTGC-1	E174	L6b	NotGenotyped
E174-TCACGGGGTTCTCCAC-1	E174	L5 IT	NotGenotyped
E174-ATGGGAGCACTGTGAT-1	E174	L2/3 IT	NotGenotyped
E174-TTTCATGGTTAAGTCC-1	E174	Pvalb	NotGenotyped
E174-AATCGTGTCTAAGAAG-1	E174	L5 IT	NotGenotyped
E174-GACTCAAGTTCTCCCA-1	E174	L2/3 IT	NotGenotyped
E174-AACCACATCAAGTCTG-1	E174	L2/3 IT	NotGenotyped
E174-TAGGAGGGTCCACTCT-1	E174	L6b	NotGenotyped
E174-GGGTTTACACGTAGTT-1	E174	L2/3 IT	NotGenotyped
E174-ACCAACAGTTAATCGC-1	E174	L2/3 IT	NotGenotyped
E174-GCAGCTGGTTATCTGG-1	E174	Lamp5	NotGenotyped
E174-TCTCACGTCTAGACCA-1	E174	L4 IT	NotGenotyped
E174-TTCGATTCAGACCTAT-1	E174	L2/3 IT	NotGenotyped
E174-CTATCCGCATTCCTAT-1	E174	L6 IT Car3	NotGenotyped
E174-GGTTGTAAGAAACACT-1	E174	L2/3 IT	NotGenotyped
E174-GTTAGTGTCATTCACT-1	E174	L2/3 IT	NotGenotyped
E174-CACAGGCAGCTCCACG-1	E174	L2/3 IT	NotGenotyped
E174-CATTCTACATCGGATT-1	E174	Sst	NotGenotyped
E174-CTCCTCCGTTGGCCGT-1	E174	L2/3 IT	NotGenotyped
E174-TCATGGAGTCCCGGTA-1	E174	L2/3 IT	NotGenotyped
E174-GTTATGGTCGATTCCC-1	E174	L6 CT	NotGenotyped
E174-AGAACAAAGATGGTCG-1	E174	Pvalb	NotGenotyped
E174-TAATTCCCAGGCTTGC-1	E174	L5 IT	NotGenotyped
E174-CCGCAAGAGTATGACA-1	E174	L6 CT	NotGenotyped
E174-AGGCATTCATAACCCA-1	E174	L6 IT	NotGenotyped
E174-TTGCTGCAGCTGACAG-1	E174	L2/3 IT	NotGenotyped
E174-TCGTAGACAATAGAGT-1	E174	L6 IT Car3	NotGenotyped
E174-TTAGGGTCACGCTGCA-1	E174	Pvalb	NotGenotyped
E174-TACTTACTCACCATCC-1	E174	L2/3 IT	NotGenotyped
E174-CAGCAATGTTAAGAAC-1	E174	L2/3 IT	NotGenotyped
E174-ACTGTCCAGTGTAGAT-1	E174	L5 IT	NotGenotyped
E174-TTCGCTGCACACGGAA-1	E174	L2/3 IT	NotGenotyped
E174-AGGAATACATCAGTCA-1	E174	L5/6 NP	NotGenotyped
E174-CATACAGGTGCAATAA-1	E174	Sst	NotGenotyped
E174-GAGATGGTCGATGCAT-1	E174	L2/3 IT	NotGenotyped
E174-CTAACCCCAAGATTGA-1	E174	L2/3 IT	NotGenotyped
E174-CTGCCTAGTATTCCGA-1	E174	Sst	NotGenotyped
E174-TCATGAGAGCACCGAA-1	E174	Lamp5	NotGenotyped
E174-AAACGCTTCACGGTCG-1	E174	L2/3 IT	NotGenotyped
E174-GTCAAGTGTGTGCTTA-1	E174	L2/3 IT	NotGenotyped
E174-AATGACCTCGCAGTCG-1	E174	L2/3 IT	NotGenotyped
E174-CATTCTAAGCCTCGTG-1	E174	Pvalb	NotGenotyped
E174-ACTATCTCACATAGCT-1	E174	L5 IT	NotGenotyped
E174-CTTAGGAAGGTGCAGT-1	E174	L2/3 IT	NotGenotyped
E174-ATGAAAGCATCATCTT-1	E174	L2/3 IT	NotGenotyped
E174-AAGACAACACCTGCGA-1	E174	Vip	NotGenotyped
E174-ATAGGCTTCCGTCACT-1	E174	L5 IT	NotGenotyped
E174-GACATCATCGGACAAG-1	E174	L2/3 IT	NotGenotyped
E174-AACGTCATCGTGTCAA-1	E174	Lamp5	NotGenotyped
E174-GTCATTTCAATATCCG-1	E174	L5 IT	NotGenotyped
E174-GGGAGTATCTGCTGAA-1	E174	L6 IT	NotGenotyped
E174-AGCATCAGTATCAAGA-1	E174	L4 IT	NotGenotyped
E174-GGACGTCCATTGCTTT-1	E174	Sst	NotGenotyped
E174-TCTAACTAGTTTCTTC-1	E174	L5 IT	NotGenotyped
E174-ACCCTTGGTATGTGTC-1	E174	Lamp5	NotGenotyped
E174-ATCTCTAAGAGTTGAT-1	E174	L2/3 IT	NotGenotyped
E174-AACAACCTCTCCATAT-1	E174	L2/3 IT	NotGenotyped
E174-GAAGGGTCATGAAGGC-1	E174	L2/3 IT	NotGenotyped
E174-ACTTTGTCACACAGCC-1	E174	Vip	NotGenotyped
E174-GTCATGAAGGCGATAC-1	E174	L4 IT	NotGenotyped
E174-GTAGAAACAGAACTCT-1	E174	L5 IT	NotGenotyped
E174-GAAGCCCTCCTACCAC-1	E174	L2/3 IT	NotGenotyped
E174-GATAGAACACCGGTCA-1	E174	L4 IT	NotGenotyped
E174-TAGGTACAGAAGTATC-1	E174	L4 IT	NotGenotyped
E174-TCAGCAAAGACCACGA-1	E174	L2/3 IT	NotGenotyped
E174-ATTCTACCAGCAGACA-1	E174	L6 IT	NotGenotyped
E174-CATGCGGGTCTTACTT-1	E174	L2/3 IT	NotGenotyped
E174-GTCAAACTCGGAGATG-1	E174	L2/3 IT	NotGenotyped
E174-GTTACGAAGATCGACG-1	E174	L2/3 IT	NotGenotyped
E174-CAACCAAGTCTTCGAA-1	E174	Sst	NotGenotyped
E174-CTCAATTCAAGTGACG-1	E174	L2/3 IT	NotGenotyped
E174-GTATTGGTCCCGTGAG-1	E174	L2/3 IT	NotGenotyped
E174-AAATGGACACCAACAT-1	E174	Pvalb	NotGenotyped
E174-TGGGATTGTCCAGCAC-1	E174	L2/3 IT	NotGenotyped
E174-ATCGTGACATCACGGC-1	E174	L2/3 IT	NotGenotyped
E174-GTTGCTCGTTACAGCT-1	E174	L4 IT	NotGenotyped
E174-GCATCGGTCTCCACTG-1	E174	L2/3 IT	NotGenotyped
E174-GGAATCTGTACTCCCT-1	E174	Lamp5	NotGenotyped
E174-TTCAGGAAGTTCAACC-1	E174	L2/3 IT	NotGenotyped
E174-CCGAACGCACCTAAAC-1	E174	Vip	NotGenotyped
E174-TTTCACAAGATCCGAG-1	E174	L2/3 IT	NotGenotyped
E174-AGACAGGGTTGATGTC-1	E174	L2/3 IT	NotGenotyped
E174-TTGCCTGGTATATGGA-1	E174	L2/3 IT	NotGenotyped
E174-GTACAACCACAAATGA-1	E174	L6 CT	NotGenotyped
E174-GCATCTCAGTTGAAGT-1	E174	Sst	NotGenotyped
E174-AGATCCATCCACCCTA-1	E174	L4 IT	NotGenotyped
E174-CAGAGCCCAAACTAAG-1	E174	L2/3 IT	NotGenotyped
E174-CTCCTCCGTTTCTTAC-1	E174	Sst	NotGenotyped
E174-GTACAGTAGTCACAGG-1	E174	L4 IT	NotGenotyped
E174-ATACCGAGTCGATTAC-1	E174	L2/3 IT	NotGenotyped
E174-TCAGGGCGTGCTCGTG-1	E174	L6 IT	NotGenotyped
E174-TCACGGGTCCGTTTCG-1	E174	L2/3 IT	NotGenotyped
E174-CGAAGTTAGGCACTAG-1	E174	L2/3 IT	NotGenotyped
E174-GATGGAGTCGAGAGAC-1	E174	L2/3 IT	NotGenotyped
E174-ATGAAAGCATGTAACC-1	E174	Lamp5	NotGenotyped
E174-ATTACCTCATCCGAGC-1	E174	Sst	NotGenotyped
E174-TCGGGTGCATGCAGGA-1	E174	L5/6 NP	NotGenotyped
E174-TCTCACGCACTTGTCC-1	E174	L5 IT	NotGenotyped
E174-GAGTCTAAGGACGGAG-1	E174	L2/3 IT	NotGenotyped
E174-TCTTAGTTCTCAACGA-1	E174	L2/3 IT	NotGenotyped
E174-AGGTCATTCAGCTCTC-1	E174	Pvalb	NotGenotyped
E174-GCCAGGTTCGCTGCGA-1	E174	L2/3 IT	NotGenotyped
E174-GTGACGCTCAACGTGT-1	E174	L5 IT	NotGenotyped
E174-AGGAGGTGTGTATTGC-1	E174	L2/3 IT	NotGenotyped
E174-CTCAACCGTACACGTT-1	E174	L2/3 IT	NotGenotyped
E174-GATCCCTCAATCCAGT-1	E174	Pvalb	NotGenotyped
E174-TCCCATGCACAACGAG-1	E174	L2/3 IT	NotGenotyped
E174-CCACCATAGTTGCGAG-1	E174	L2/3 IT	NotGenotyped
E174-CAGCGTGCAAACCATC-1	E174	L2/3 IT	NotGenotyped
E174-GACTGATTCCCATGGG-1	E174	Lamp5	NotGenotyped
E174-AGCGTATAGCGATTCT-1	E174	L2/3 IT	NotGenotyped
E174-CCTTCAGGTATTGCCA-1	E174	L5 IT	NotGenotyped
E174-TCAATTCGTGATTCTG-1	E174	Lamp5	NotGenotyped
E174-CAGCGTGAGCTTTCTT-1	E174	Pvalb	NotGenotyped
E174-CACTGTCCACTTCCTG-1	E174	L4 IT	NotGenotyped
E174-TCTACATTCGTTCAGA-1	E174	Pvalb	NotGenotyped
E174-TTGATGGCAGAACATA-1	E174	L6 CT	NotGenotyped
E174-TCAGTTTAGTAGTCCT-1	E174	L4 IT	NotGenotyped
E174-TAATTCCGTCTGATCA-1	E174	L2/3 IT	NotGenotyped
E174-GGTAACTGTATAGGAT-1	E174	L5 IT	NotGenotyped
E174-CACTAAGGTTCCAGGC-1	E174	L2/3 IT	NotGenotyped
E174-CCTACGTCAGACGATG-1	E174	Sst	NotGenotyped
E174-ATCTTCACACGCACCA-1	E174	L5 IT	NotGenotyped
E174-GCTTTCGTCTTCGATT-1	E174	L4 IT	NotGenotyped
E174-AGTAGCTCACCAGCTG-1	E174	L5 IT	NotGenotyped
E174-TCAGTTTCAGCGTACC-1	E174	L2/3 IT	NotGenotyped
E174-ACCAAACAGATACTGA-1	E174	L2/3 IT	NotGenotyped
E174-CATGGTATCTTCACGC-1	E174	L2/3 IT	NotGenotyped
E174-GGGTAGAGTTATGACC-1	E174	L2/3 IT	NotGenotyped
E174-TGCTGAAAGCAACAAT-1	E174	Sst	NotGenotyped
E174-CATTCATAGACTCAAA-1	E174	L2/3 IT	NotGenotyped
E174-ACTACGACATGGAATA-1	E174	Pvalb	NotGenotyped
E174-TGCTGAAAGGCCCACT-1	E174	Vip	NotGenotyped
E174-GACGCTGGTAAGTCAA-1	E174	Lamp5	NotGenotyped
E174-CTCCATGCACAGTGTT-1	E174	L4 IT	NotGenotyped
E174-TGTCAGATCTACTTCA-1	E174	L2/3 IT	NotGenotyped
E174-TATTGGGGTTCCGCTT-1	E174	Sst	NotGenotyped
E174-TCCATCGCACTTGTGA-1	E174	Pvalb	NotGenotyped
E174-CAGTTCCGTTAGCTAC-1	E174	L4 IT	NotGenotyped
E174-TCGCACTTCGGTCTGG-1	E174	L2/3 IT	NotGenotyped
E174-AGGGCTCTCCGCTTAC-1	E174	Pvalb	NotGenotyped
E174-ACTATTCCACGTGTGC-1	E174	L4 IT	NotGenotyped
E174-TGAGGAGTCGGATTAC-1	E174	L5 IT	NotGenotyped
E174-GACTCAACAAACTCTG-1	E174	L2/3 IT	NotGenotyped
E174-CCTCATGGTGAACTAA-1	E174	Pvalb	NotGenotyped
E174-TTGCATTGTATGGAGC-1	E174	L5 IT	NotGenotyped
E174-CTCAATTTCGTGCGAC-1	E174	L2/3 IT	NotGenotyped
E174-CGCGTGAGTGAGGATC-1	E174	L2/3 IT	NotGenotyped
E174-GAATAGACAAGATCCT-1	E174	Vip	NotGenotyped
E174-GATGACTAGACAGCTG-1	E174	L4 IT	NotGenotyped
E174-CTGCAGGTCTTCCCAG-1	E174	L2/3 IT	NotGenotyped
E174-GATTGGTAGTAAGCAT-1	E174	L5 IT	NotGenotyped
E174-TTCACGCAGGTAAACT-1	E174	L5 IT	NotGenotyped
E174-GGTGTTATCGTAGCTA-1	E174	Pvalb	NotGenotyped
E174-CATGGTACACGCTGAC-1	E174	Sst	NotGenotyped
E174-TTAGTCTAGGGCCTCT-1	E174	Vip	NotGenotyped
E174-AGATGAAGTCAACGCC-1	E174	L2/3 IT	NotGenotyped
E174-CGGAATTGTTACACAC-1	E174	L4 IT	NotGenotyped
E174-ATAGACCTCTACCTTA-1	E174	L5 IT	NotGenotyped
E174-TGCATCCAGCTGACAG-1	E174	Pvalb	NotGenotyped
E174-ACTTCCGCACTGAGTT-1	E174	L4 IT	NotGenotyped
E174-CTCCCTCTCCGGACTG-1	E174	Pvalb	NotGenotyped
E174-GCCAACGGTATACCCA-1	E174	Pvalb	NotGenotyped
E174-AGCTTCCCAGAACTAA-1	E174	Sst	NotGenotyped
E174-GACCCTTCATCCGTGG-1	E174	L5 IT	NotGenotyped
E174-CACAGATGTCCAACGC-1	E174	L2/3 IT	NotGenotyped
E174-TTGGGTATCTCGCGTT-1	E174	L6 CT	NotGenotyped
E174-CTCTCGAGTCGTCATA-1	E174	Sst	NotGenotyped
E174-GACTATGGTCCGCAGT-1	E174	L2/3 IT	NotGenotyped
E174-GTTAGTGCAATTCTTC-1	E174	L2/3 IT	ref
E174-TTCTTCCGTTGTTGAC-1	E174	L5/6 NP	NotGenotyped
E174-GGGACTCTCCGTATAG-1	E174	L6 IT Car3	NotGenotyped
E174-GTAGGAGAGAGATCGC-1	E174	L5 IT	NotGenotyped
E174-CATTCCGCACATCCCT-1	E174	L5 IT	NotGenotyped
E174-AACCTGAAGCCTGAAG-1	E174	Pvalb	NotGenotyped
E174-ACGATCAGTTGTGGAG-1	E174	L5 IT	NotGenotyped
E174-AGAAATGCACTGCTTC-1	E174	Vip	NotGenotyped
E174-GTTAGTGGTTGTTGTG-1	E174	L2/3 IT	NotGenotyped
E174-TTTGTTGAGCGAATGC-1	E174	Lamp5	NotGenotyped
E174-GACTGATAGCTTCTAG-1	E174	L6 IT	NotGenotyped
E174-CTTCTAACAGTCTTCC-1	E174	L6 IT Car3	NotGenotyped
E174-GTACAACAGGAGAGGC-1	E174	L2/3 IT	NotGenotyped
E174-CCAAGCGCAGAGAGGG-1	E174	L5 IT	NotGenotyped
E174-CTGTGGGCAGCCATTA-1	E174	L4 IT	NotGenotyped
E174-AGAACCTAGAGGTGCT-1	E174	L5/6 NP	NotGenotyped
E174-CTAGACAGTGTAAACA-1	E174	L5 IT	NotGenotyped
E174-TTGCTGCCAATAACCC-1	E174	Sst	NotGenotyped
E174-TGCGGCAAGCTAGAAT-1	E174	L2/3 IT	NotGenotyped
E174-AACCTGAGTCGCTCGA-1	E174	Sst	NotGenotyped
E174-TCTTCCTAGCCTGAGA-1	E174	Sst	NotGenotyped
E174-GAGTGAGTCGCACGAC-1	E174	Lamp5	NotGenotyped
E174-CTCCACATCCACAAGT-1	E174	L6 IT Car3	NotGenotyped
E174-CTTCCTTTCGTCTCAC-1	E174	L2/3 IT	NotGenotyped
E174-AGGATCTGTCACCCTT-1	E174	Sst	NotGenotyped
E174-CATTGTTCAGCCTATA-1	E174	Vip	NotGenotyped
E174-GCGTGCAAGGGCAATC-1	E174	L2/3 IT	NotGenotyped
E174-CCCTGATCATTACTCT-1	E174	L2/3 IT	NotGenotyped
E174-AACACACTCAACTGGT-1	E174	Astro	NotGenotyped
E174-ATAGACCCAAGACAAT-1	E174	L2/3 IT	NotGenotyped
E174-GAAGGGTCAAGCGAAC-1	E174	L2/3 IT	NotGenotyped
E174-GAATCACGTGGGTTGA-1	E174	L2/3 IT	NotGenotyped
E174-TGCAGTACAGACTCTA-1	E174	L2/3 IT	NotGenotyped
E174-GTAGAAACACTCTAGA-1	E174	L5 IT	NotGenotyped
E174-TCGAACATCCACATAG-1	E174	L2/3 IT	NotGenotyped
E174-CCGTGAGTCTTCCAGC-1	E174	L2/3 IT	NotGenotyped
E174-TTTCACAGTGCTATTG-1	E174	Sst	NotGenotyped
E174-AGGGCTCCAAGCCTGC-1	E174	L2/3 IT	NotGenotyped
E174-ACGTACACATTCACAG-1	E174	L2/3 IT	NotGenotyped
E174-GTTGAACTCTATACTC-1	E174	L5 IT	NotGenotyped
E174-TACTTGTGTATGCTAC-1	E174	L2/3 IT	NotGenotyped
E174-CCTCCAAAGTCTTCCC-1	E174	Sst	NotGenotyped
E174-CTGCATCTCTTGAACG-1	E174	Pvalb	NotGenotyped
E174-TAGGAGGGTCGGCACT-1	E174	L5 IT	NotGenotyped
E174-CTCAAGACATGATCTG-1	E174	L2/3 IT	NotGenotyped
E174-GACTCTCGTCGTACAT-1	E174	L5 IT	NotGenotyped
E174-CTCCCTCTCACTTGTT-1	E174	L2/3 IT	NotGenotyped
E174-CCACACTAGCAGGCTA-1	E174	L2/3 IT	NotGenotyped
E174-CTGATCCCAGTTTCGA-1	E174	L5 IT	NotGenotyped
E174-AGGGTGACAGTCGCTG-1	E174	L5 IT	NotGenotyped
E174-ATGCGATGTCGCGTCA-1	E174	L2/3 IT	NotGenotyped
E174-CTTGATTGTGGTTTAC-1	E174	L2/3 IT	NotGenotyped
E174-AGCTTCCCAACTAGAA-1	E174	Pvalb	NotGenotyped
E174-GTCTCACTCACGGTCG-1	E174	Sncg	NotGenotyped
E174-GATGGAGGTGCAATGG-1	E174	L2/3 IT	NotGenotyped
E174-ATCCATTAGTCTAGAA-1	E174	L2/3 IT	NotGenotyped
E174-GCAGCTGTCTATTCGT-1	E174	L2/3 IT	NotGenotyped
E174-AGCTACATCCGCGAGT-1	E174	L2/3 IT	NotGenotyped
E174-TGAGGTTCACTCAAGT-1	E174	L2/3 IT	NotGenotyped
E174-TCACAAGCATAACCCA-1	E174	Lamp5	NotGenotyped
E174-TTGTTGTAGCATCTTG-1	E174	L5 IT	NotGenotyped
E174-GTTGCTCCAGTATTCG-1	E174	L2/3 IT	NotGenotyped
E174-GTTCGCTGTGTCACAT-1	E174	L2/3 IT	NotGenotyped
E174-TCTCACGCAAGTGGAC-1	E174	L2/3 IT	NotGenotyped
E174-TGGAGAGCAGCGTTTA-1	E174	L5 IT	NotGenotyped
E174-TCATGTTTCATCAGTG-1	E174	L2/3 IT	NotGenotyped
E174-ATTCTTGTCATTGCTT-1	E174	L6 IT	NotGenotyped
E174-GAAGTAATCCCACAGG-1	E174	L5 IT	NotGenotyped
E174-AATTCCTGTAAGATCA-1	E174	L5 IT	NotGenotyped
E174-AGTCAACAGCGCCTAC-1	E174	L5 IT	NotGenotyped
E174-CCTGCATTCGGACGTC-1	E174	L6 IT	NotGenotyped
E174-TAAGCCACATGCTGCG-1	E174	L2/3 IT	NotGenotyped
E174-TTCCTCTTCCCATACC-1	E174	L2/3 IT	NotGenotyped
E174-TTCGATTGTCAGTCCG-1	E174	L6b	NotGenotyped
E174-GACTGATCATGATGCT-1	E174	L6 CT	NotGenotyped
E174-GTTACGAGTCTGTCCT-1	E174	L6 IT	NotGenotyped
E174-TTTCACATCTGCTTAT-1	E174	L5 IT	NotGenotyped
E174-AGGAATACATGGCCCA-1	E174	L2/3 IT	NotGenotyped
E174-CGGGCATGTCGGCACT-1	E174	L2/3 IT	NotGenotyped
E174-CTGAGGCCATTAGGAA-1	E174	L5/6 NP	NotGenotyped
E174-GGGAGTACAGATCCTA-1	E174	L5/6 NP	NotGenotyped
E174-ATCACGATCCGCACGA-1	E174	L5 IT	NotGenotyped
E174-TTCACGCAGTCTAGAA-1	E174	L4 IT	NotGenotyped
E174-CACCAAATCTCGCCTA-1	E174	L6b	NotGenotyped
E174-ATTTCACAGTTGAAGT-1	E174	L2/3 IT	NotGenotyped
E174-CCGATGGAGGATGTTA-1	E174	L2/3 IT	NotGenotyped
E174-TGACCCTAGGCTCCCA-1	E174	L6 IT	NotGenotyped
E174-CATCCCAAGGGATGTC-1	E174	L5 IT	NotGenotyped
E174-GTCCCATTCCCTCTTT-1	E174	L2/3 IT	NotGenotyped
E174-CAACAGTCAACCGATT-1	E174	Astro	NotGenotyped
E174-TGCAGGCCACGCGTCA-1	E174	L2/3 IT	NotGenotyped
E174-AGGTAGGTCGCATTAG-1	E174	L5 IT	NotGenotyped
E174-TCCTTTCTCTCTCTTC-1	E174	L2/3 IT	NotGenotyped
E174-CCCTGATCAACTAGAA-1	E174	L2/3 IT	NotGenotyped
E174-GGTTCTCGTTCGGACC-1	E174	L6 CT	NotGenotyped
E174-GACTCAAGTAGTCGGA-1	E174	L5 IT	NotGenotyped
E174-GGTAGAGGTCACCGCA-1	E174	L4 IT	NotGenotyped
E174-CAGGCCAAGCACTAAA-1	E174	L2/3 IT	NotGenotyped
E174-ACAGCCGTCGGTTGTA-1	E174	L6 CT	NotGenotyped
E174-ATGAGTCAGTGCTCAT-1	E174	L2/3 IT	NotGenotyped
E174-GACTCAATCCGCGAGT-1	E174	Pvalb	NotGenotyped
E174-TGGGATTCACGACCTG-1	E174	L2/3 IT	NotGenotyped
E174-ATAGGCTTCAAGCCTA-1	E174	L6 IT Car3	NotGenotyped
E174-ATTACTCTCCAGTTCC-1	E174	L5 IT	NotGenotyped
E174-GTATTTCTCGCAATTG-1	E174	L4 IT	NotGenotyped
E174-CTGCTCAGTGGTTTAC-1	E174	L6 CT	NotGenotyped
E174-TCATACTTCCCGGTAG-1	E174	L4 IT	NotGenotyped
E174-GTGTTAGGTTTCGATG-1	E174	L4 IT	NotGenotyped
E174-AGAGCCCAGAGAGTTT-1	E174	L6 IT Car3	NotGenotyped
E174-AATTCCTAGTCACTAC-1	E174	L2/3 IT	NotGenotyped
E174-TCATCATAGCACTCAT-1	E174	L5 IT	NotGenotyped
E174-AAAGAACAGTGTAGTA-1	E174	L2/3 IT	NotGenotyped
E174-CAGTTCCCAGGACAGT-1	E174	L2/3 IT	NotGenotyped
E174-GGAGGATGTATGGTAA-1	E174	Sst	NotGenotyped
E174-GACCAATCAACAAAGT-1	E174	L2/3 IT	NotGenotyped
E174-GTGCAGCCAGCGTTGC-1	E174	L5 IT	NotGenotyped
E174-ACTTATCGTGACTCGC-1	E174	L2/3 IT	NotGenotyped
E174-CTTCTAAAGCAACTCT-1	E174	L4 IT	NotGenotyped
E174-GACAGCCTCACTTGTT-1	E174	L2/3 IT	NotGenotyped
E174-CCACGAGCAATTGGTC-1	E174	L2/3 IT	NotGenotyped
E174-AGCCAATGTAGGCAAC-1	E174	Sst	NotGenotyped
E174-TGGAACTCATTGACAC-1	E174	Pvalb	NotGenotyped
E174-CCACGAGCAATACCTG-1	E174	Pvalb	NotGenotyped
E174-CATGGTAGTTCCATTT-1	E174	Pvalb	NotGenotyped
E174-TAACACGCATCATGAC-1	E174	Lamp5	NotGenotyped
E174-TAAGCCATCGCTAATG-1	E174	Pvalb	NotGenotyped
E174-CGATGGCCATACAGCT-1	E174	L2/3 IT	NotGenotyped
E174-AGGGCCTCAACTGAAA-1	E174	Lamp5	NotGenotyped
E174-ATCACTTCAAGCAGGT-1	E174	Sst	NotGenotyped
E174-CCACCATCACATGACT-1	E174	Sst	NotGenotyped
E174-GGTTAACTCCATGCAA-1	E174	Sst	NotGenotyped
E174-GTACAACCAAATGGCG-1	E174	L2/3 IT	NotGenotyped
E174-GTAGATCCAACGGCCT-1	E174	Pvalb	NotGenotyped
E174-TGTCCTGCACTCCCTA-1	E174	L2/3 IT	NotGenotyped
E174-ATGGGTTCAAGTCCCG-1	E174	L2/3 IT	NotGenotyped
E174-CATCCGTTCAAGGCTT-1	E174	Pvalb	NotGenotyped
E174-GACAGCCGTGTGCTTA-1	E174	Sst	NotGenotyped
E174-TAACACGAGATACGAT-1	E174	L4 IT	NotGenotyped
E174-AATGGCTAGCGTCTCG-1	E174	L2/3 IT	NotGenotyped
E174-TCTTTGAAGCATCAGG-1	E174	L2/3 IT	NotGenotyped
E174-GGACGTCAGTCAACAA-1	E174	Pvalb	NotGenotyped
E174-TTTCAGTAGGACTTCT-1	E174	Pvalb	NotGenotyped
E174-CATAGACCAAACTCGT-1	E174	Pvalb	NotGenotyped
E174-GTCAAGTCACGCTGTG-1	E174	Sst	NotGenotyped
E174-TCAGCCTAGCAGGCAT-1	E174	L2/3 IT	NotGenotyped
E174-TGGTGATTCCTTATAC-1	E174	L2/3 IT	NotGenotyped
E174-TTGCATTCAAGATGTA-1	E174	L2/3 IT	NotGenotyped
E174-CAGGCCAGTGGATCAG-1	E174	L2/3 IT	NotGenotyped
E174-TCATTTGAGGGTATAT-1	E174	L4 IT	NotGenotyped
E174-CGATGGCCACCGAATT-1	E174	L2/3 IT	NotGenotyped
E174-GAGTTACGTTTACTGG-1	E174	L6b	NotGenotyped
E174-AGGGTTTCAGAGCCCT-1	E174	L2/3 IT	NotGenotyped
E174-CCTCACAGTCTCAAGT-1	E174	L2/3 IT	NotGenotyped
E174-AGGGTTTCAGACTGCC-1	E174	L5 IT	NotGenotyped
E174-AACAGGGAGAAACCCG-1	E174	L2/3 IT	NotGenotyped
E174-CTGCAGGTCACCGGGT-1	E174	Sst	NotGenotyped
E174-ACGGTCGGTGCGTTTA-1	E174	L6 IT Car3	NotGenotyped
E174-AACGAAATCGCATTAG-1	E174	Sst	NotGenotyped
E174-CCCATTGGTTTCACAG-1	E174	L4 IT	NotGenotyped
E174-ATCCATTGTAAGATCA-1	E174	L5 IT	NotGenotyped
E174-GTAGAGGCAATGTCAC-1	E174	L4 IT	NotGenotyped
E174-AACCATGTCCATTTGT-1	E174	Pvalb	NotGenotyped
E174-GTTGAACAGATGCTTC-1	E174	L2/3 IT	NotGenotyped
E174-GAAGGGTGTTCTGAGT-1	E174	L2/3 IT	NotGenotyped
E174-CAATTTCGTATACAGA-1	E174	Pvalb	NotGenotyped
E174-AAGCCATAGGACACTG-1	E174	L2/3 IT	NotGenotyped
E174-CATGGTATCGGAGATG-1	E174	L5 IT	NotGenotyped
E174-GTGGGAACACGACGTC-1	E174	L5/6 NP	NotGenotyped
E174-AGCCACGGTGCAATAA-1	E174	L2/3 IT	NotGenotyped
E174-TCCATGCCAGGAAGTC-1	E174	L6 CT	NotGenotyped
E174-GACCAATCATAACAGA-1	E174	L2/3 IT	NotGenotyped
E174-GTAATGCCAGCATTGT-1	E174	Pvalb	NotGenotyped
E174-GATTCTTTCATCCTAT-1	E174	Sst	NotGenotyped
E174-GGAGATGGTATTAAGG-1	E174	L2/3 IT	NotGenotyped
E174-AGACACTGTCTGCAAT-1	E174	Sst	NotGenotyped
E174-GCATTAGAGCCGTAAG-1	E174	Vip	NotGenotyped
E174-TGGGAGATCGTGGAAG-1	E174	L6 IT	NotGenotyped
E174-CATGCAATCTGTTGGA-1	E174	L4 IT	NotGenotyped
E174-CATACTTGTTGCTGAT-1	E174	L4 IT	NotGenotyped
E174-TGACTCCGTGACAACG-1	E174	L5 ET	NotGenotyped
E174-CGAGAAGCAACTACGT-1	E174	L5 IT	NotGenotyped
E174-GTAATCGGTGAGTTGG-1	E174	L6 CT	NotGenotyped
E174-AATGACCGTGCGCTCA-1	E174	L5 IT	NotGenotyped
E174-GGTTAACGTCTCACAA-1	E174	L6 CT	NotGenotyped
E174-GCAGTTATCAGCGGAA-1	E174	L2/3 IT	NotGenotyped
E174-CTAACTTTCTTGTGCC-1	E174	L5 IT	NotGenotyped
E174-AATAGAGTCCCGTGTT-1	E174	L5 IT	NotGenotyped
E174-GCAGGCTGTCAAAGCG-1	E174	Pvalb	NotGenotyped
E174-TTTGGTTCACTTCCTG-1	E174	L4 IT	NotGenotyped
E174-CTAACTTGTAACATGA-1	E174	Lamp5	NotGenotyped
E174-ACTGATGGTACTGGGA-1	E174	Lamp5	NotGenotyped
E174-CCACGTTTCGAGGCAA-1	E174	L2/3 IT	NotGenotyped
E174-TCGGGCACAATTGTGC-1	E174	L2/3 IT	NotGenotyped
E174-TTCAGGAAGATGCTAA-1	E174	Sst	NotGenotyped
E174-TACGGTACAAGGTCAG-1	E174	Sst	NotGenotyped
E174-AGAACCTGTCCGATCG-1	E174	Lamp5	NotGenotyped
E174-CTTCCTTCAAGTTCCA-1	E174	Pvalb	NotGenotyped
E174-TCTAACTCATGGAGAC-1	E174	L4 IT	NotGenotyped
E174-CCTACGTAGGTAGTCG-1	E174	L2/3 IT	NotGenotyped
E174-AGACACTAGACCATTC-1	E174	Pvalb	NotGenotyped
E174-GTTACCCTCAGTGTCA-1	E174	L2/3 IT	NotGenotyped
E174-CGGTCAGGTAGCACGA-1	E174	L5 ET	NotGenotyped
E174-GTGACGCTCAATGTCG-1	E174	L2/3 IT	NotGenotyped
E174-AAACCCAGTCCTGGGT-1	E174	L4 IT	NotGenotyped
E174-AGGCATTCAATCGCAT-1	E174	L2/3 IT	NotGenotyped
E174-ATCCACCTCCTACACC-1	E174	L2/3 IT	NotGenotyped
E174-CCGTTCATCGGAATTC-1	E174	L2/3 IT	NotGenotyped
E174-GTTCTATAGCGCTTCG-1	E174	L4 IT	NotGenotyped
E174-TGGATGTAGCCAAGCA-1	E174	L5 IT	NotGenotyped
E174-GTCACGGCACGCGGTT-1	E174	Vip	NotGenotyped
E174-TGTTGAGGTATGAGGC-1	E174	L2/3 IT	NotGenotyped
E174-GATGCTATCTGAGTCA-1	E174	L5 IT	NotGenotyped
E174-TACGTCCTCTATCGCC-1	E174	L2/3 IT	NotGenotyped
E174-TCCGATCTCTGACGCG-1	E174	Pvalb	NotGenotyped
E174-AGTAGTCCAAGTATAG-1	E174	L5 IT	NotGenotyped
E174-CATCGCTCAGGTGACA-1	E174	Sst	NotGenotyped
E174-CCTAAGAGTATCCTTT-1	E174	L4 IT	NotGenotyped
E174-CTCAGAAAGCAACTTC-1	E174	L4 IT	NotGenotyped
E174-CACATGAGTCCTGGTG-1	E174	L2/3 IT	NotGenotyped
E174-GCAGGCTGTTCGATTG-1	E174	L2/3 IT	NotGenotyped
E174-GGTTGTACAGCTCATA-1	E174	L4 IT	NotGenotyped
E174-ATCCTATAGACCCGCT-1	E174	L5 IT	NotGenotyped
E174-GGTAATCCATCGATCA-1	E174	L5 IT	NotGenotyped
E174-TCCACGTGTCGCATTA-1	E174	L4 IT	NotGenotyped
E174-GACTTCCTCCGTGGCA-1	E174	Sst	NotGenotyped
E174-AGGAATAGTCACCGCA-1	E174	L5 IT	NotGenotyped
E174-TCATTACAGCTACAAA-1	E174	Vip	NotGenotyped
E174-GTGCACGAGATTGACA-1	E174	Vip	NotGenotyped
E174-TCGTAGAGTAGTCGTT-1	E174	L2/3 IT	NotGenotyped
E174-TCCTTTCCAGACACAG-1	E174	L2/3 IT	NotGenotyped
E174-GTACAACTCCATAAGC-1	E174	L4 IT	NotGenotyped
E174-CTCACTGTCTCGCTTG-1	E174	L2/3 IT	NotGenotyped
E174-TCCAGAAAGACATACA-1	E174	Vip	NotGenotyped
E174-CTGGCAGTCCTAGCTC-1	E174	L4 IT	NotGenotyped
E174-GGTTGTAAGGACTGGT-1	E174	Pvalb	NotGenotyped
E174-GTAACCATCTGCGATA-1	E174	Sst	NotGenotyped
E174-CCTCTAGGTTAGAAAC-1	E174	L5 IT	NotGenotyped
E174-ATTCAGGCAGGCACTC-1	E174	L6 IT Car3	NotGenotyped
E174-GGATCTAAGCCAGACA-1	E174	Pvalb	NotGenotyped
E174-TCTAACTAGGGCTTCC-1	E174	L6 CT	NotGenotyped
E174-AGTTCCCCAGCTGAAG-1	E174	Lamp5	NotGenotyped
E174-AGAGCAGTCGCAATTG-1	E174	L5 IT	NotGenotyped
E174-GTACAACTCGGAATTC-1	E174	L4 IT	NotGenotyped
E174-AGATGAACAGAAATCA-1	E174	L5 IT	NotGenotyped
E174-CAAGGGACAGATACTC-1	E174	L4 IT	NotGenotyped
E174-CACATGAGTTATCCAG-1	E174	L2/3 IT	NotGenotyped
E174-GGGTTATGTCCATAGT-1	E174	Pvalb	NotGenotyped
E174-TGTCCACGTCTGTTAG-1	E174	Lamp5	NotGenotyped
E174-TTGACCCGTAAGATAC-1	E174	L4 IT	NotGenotyped
E174-ATTTCACTCTAACGCA-1	E174	L2/3 IT	NotGenotyped
E174-TCCTGCATCCATTTGT-1	E174	Pvalb	NotGenotyped
E174-TGATTCTGTCGGTGTC-1	E174	L2/3 IT	NotGenotyped
E174-CTCCCAAAGAAAGTCT-1	E174	Lamp5	NotGenotyped
E174-TCACTATAGACTCCGC-1	E174	Vip	NotGenotyped
E174-GACGCTGTCCCAACTC-1	E174	L2/3 IT	NotGenotyped
E174-ATCAGGTTCTCCTGAC-1	E174	Pvalb	NotGenotyped
E174-TACAGGTTCGTTCTCG-1	E174	Lamp5	NotGenotyped
E174-TTGCATTCAAGATGGC-1	E174	L4 IT	NotGenotyped
E174-AGCCACGTCCGTAGGC-1	E174	L4 IT	NotGenotyped
E174-CCGTTCACACGCTGCA-1	E174	L6b	NotGenotyped
E174-GTTTGGAAGGGCCAAT-1	E174	L4 IT	NotGenotyped
E174-TCCTCCCCAAGAAATC-1	E174	L2/3 IT	NotGenotyped
E174-AACAAGATCGCTGACG-1	E174	L4 IT	NotGenotyped
E174-CGTAGTAAGATACAGT-1	E174	L2/3 IT	NotGenotyped
E174-GCGGAAAAGTACGAGC-1	E174	L6 IT	NotGenotyped
E174-CACACAATCATCCCGT-1	E174	L5/6 NP	NotGenotyped
E174-AGTGCCGTCTGAGGCC-1	E174	L2/3 IT	mut
E174-TACATTCGTATCCTTT-1	E174	L4 IT	NotGenotyped
E174-CTGAATGTCTAGTCAG-1	E174	L2/3 IT	NotGenotyped
E174-ACATTTCCAAGTGGTG-1	E174	L4 IT	NotGenotyped
E174-TGCTGAAGTGCCTTTC-1	E174	L4 IT	NotGenotyped
E174-AGGAAATTCCGGGACT-1	E174	L5 IT	NotGenotyped
E174-AAGCATCTCAGTCAGT-1	E174	L2/3 IT	NotGenotyped
E174-GCAGTTAAGCGTCAGA-1	E174	L4 IT	NotGenotyped
E174-TAACTTCTCTGCACCT-1	E174	L5 IT	NotGenotyped
E174-CTCATGCTCTACGGGC-1	E174	Sst	NotGenotyped
E174-AAGATAGCAGTATTCG-1	E174	L2/3 IT	NotGenotyped
E174-ATGGGAGTCTTCCCAG-1	E174	L2/3 IT	NotGenotyped
E174-ATCTTCACATTCTTCA-1	E174	L2/3 IT	NotGenotyped
E174-ATCCTATGTGACTATC-1	E174	L4 IT	NotGenotyped
E174-TCATATCTCGGCTATA-1	E174	L5 IT	NotGenotyped
E174-TCAGTCCGTGTGTGGA-1	E174	Pvalb	NotGenotyped
E174-TATGTTCTCATAGACC-1	E174	L2/3 IT	NotGenotyped
E174-TCTACATCATTCCTAT-1	E174	Sncg	NotGenotyped
E174-CCACAAAAGCGGCTCT-1	E174	L2/3 IT	NotGenotyped
E174-TACGGGCAGGGACAGG-1	E174	L2/3 IT	NotGenotyped
E174-CTCACTGGTTAATGAG-1	E174	L2/3 IT	NotGenotyped
E174-TGTTGAGAGTGCACAG-1	E174	L2/3 IT	NotGenotyped
E174-GTGCGTGGTGCCCGTA-1	E174	L5 IT	NotGenotyped
E174-GTAGCTAGTACTTGTG-1	E174	L2/3 IT	NotGenotyped
E174-GTCGTAACACGTGAGA-1	E174	L4 IT	NotGenotyped
E174-GTGATGTTCACCTGGG-1	E174	L2/3 IT	NotGenotyped
E174-GATGCTAGTTCAAACC-1	E174	L4 IT	NotGenotyped
E174-TGCATCCCACAACGCC-1	E174	L4 IT	NotGenotyped
E174-AAAGGGCAGTGGCCTC-1	E174	Sst	NotGenotyped
E174-CCCGAAGCAGCTACAT-1	E174	L2/3 IT	NotGenotyped
E174-CTGTACCAGTACCATC-1	E174	L5 IT	NotGenotyped
E174-CGCCATTTCCATAAGC-1	E174	L2/3 IT	NotGenotyped
E174-CTTGAGAGTCACAGAG-1	E174	L5 IT	NotGenotyped
E174-ATACTTCCAATATCCG-1	E174	L5 IT	NotGenotyped
E174-AGTAGCTAGCACACAG-1	E174	L2/3 IT	NotGenotyped
E174-AGTACCACATGGAATA-1	E174	Sst	NotGenotyped
E174-ACGGTTACACCAGCCA-1	E174	L2/3 IT	NotGenotyped
E174-GCCCAGATCGATTGAC-1	E174	L2/3 IT	NotGenotyped
E174-AACCAACCATTCTCCG-1	E174	L2/3 IT	NotGenotyped
E174-AGCGTATTCCTATTTG-1	E174	L2/3 IT	NotGenotyped
E174-CACTGGGTCTCGACCT-1	E174	L4 IT	NotGenotyped
E174-CCCTAACAGGTGTGAC-1	E174	L2/3 IT	NotGenotyped
E174-CAGATTGAGCCAAGCA-1	E174	L4 IT	NotGenotyped
E174-GGGATGATCCAGTACA-1	E174	L2/3 IT	NotGenotyped
E174-AGACTCACAACTGGTT-1	E174	L4 IT	NotGenotyped
E174-AGTTAGCCAAAGGCTG-1	E174	L2/3 IT	NotGenotyped
E174-CTCAATTAGTCATAGA-1	E174	L6b	NotGenotyped
E174-TTCCAATCACTGCATA-1	E174	L2/3 IT	NotGenotyped
E174-TAGGAGGGTAGTTACC-1	E174	L2/3 IT	NotGenotyped
E174-TAGTGCAAGGCTTTCA-1	E174	L2/3 IT	NotGenotyped
E174-ACGTTCCGTAGTTCCA-1	E174	L2/3 IT	NotGenotyped
E174-AAAGGGCAGGGTCACA-1	E174	Sst	NotGenotyped
E174-AAGTCGTTCACCTCTG-1	E174	L2/3 IT	NotGenotyped
E174-CTTCTAAAGATCCTAC-1	E174	L2/3 IT	NotGenotyped
E174-GATTGGTGTCATCGGC-1	E174	Sst	NotGenotyped
E174-CTAACCCGTCCGTTTC-1	E174	L5 IT	NotGenotyped
E174-AAGAACAGTCGCACGT-1	E174	L5 IT	NotGenotyped
E174-GTCACTCGTCTGTGAT-1	E174	L5/6 NP	NotGenotyped
E174-GCAGCTGAGAGTATAC-1	E174	L2/3 IT	NotGenotyped
E174-TGAATGCTCCTTATGT-1	E174	L2/3 IT	NotGenotyped
E174-ATCCACCGTGGCTTAT-1	E174	Pvalb	NotGenotyped
E174-CGTAAGTGTCAGGCAA-1	E174	L6 IT	NotGenotyped
E174-AAGGTAAGTAGCGAGT-1	E174	Sncg	NotGenotyped
E174-CCACGAGTCCGTACGG-1	E174	L5 IT	NotGenotyped
E174-ACTATGGGTTCTTGTT-1	E174	L5 IT	NotGenotyped
E174-CATTGAGCAGCTTCCT-1	E174	L5 IT	NotGenotyped
E174-ATTCCCGCACGCGCTA-1	E174	L5 IT	NotGenotyped
E174-GCATCTCTCAAGAGGC-1	E174	L6 IT	NotGenotyped
E174-TGAATCGGTGAATTGA-1	E174	L2/3 IT	NotGenotyped
E174-TACCCACGTACGGCAA-1	E174	L2/3 IT	NotGenotyped
E174-GATGAGGTCACTCACC-1	E174	L5 IT	NotGenotyped
E174-CTCAGAAAGTATAACG-1	E174	Lamp5	NotGenotyped
E174-ACAGCCGCACACGTGC-1	E174	L2/3 IT	NotGenotyped
E174-TCAATTCTCTGAGGTT-1	E174	L5 IT	NotGenotyped
E174-TCTTAGTTCTAAGCGT-1	E174	L5 IT	NotGenotyped
E174-GTTAGACAGTTACTCG-1	E174	Sst	NotGenotyped
E174-CCATCACGTACCAGAG-1	E174	Lamp5	NotGenotyped
E174-GTTGTGACAACAACAA-1	E174	L4 IT	NotGenotyped
E174-TTTGGAGTCTGTAACG-1	E174	L6 CT	NotGenotyped
E174-CGTCCATCATGACACT-1	E174	L6 IT	NotGenotyped
E174-TTCGATTGTACGAGTG-1	E174	L5 ET	NotGenotyped
E174-TGCGATAGTCCGGATC-1	E174	L4 IT	NotGenotyped
E174-TCACTCGCATCAACCA-1	E174	L2/3 IT	NotGenotyped
E174-TTGGATGAGAACGTGC-1	E174	L6 IT	NotGenotyped
E174-GGTCACGGTTGCCGAC-1	E174	L2/3 IT	NotGenotyped
E174-AATGACCGTTCCAAAC-1	E174	L5 IT	NotGenotyped
E174-GGGACCTGTTTGGAAA-1	E174	L2/3 IT	NotGenotyped
E174-TCTATCAAGCGACATG-1	E174	L5 IT	NotGenotyped
E174-GGTGTTAGTCACTCTC-1	E174	L4 IT	NotGenotyped
E174-GTACAGTAGACCGTTT-1	E174	Pvalb	NotGenotyped
E174-CATGCGGAGGGCTTCC-1	E174	L2/3 IT	NotGenotyped
E174-GTAGAAACACCTGCAG-1	E174	L5 IT	NotGenotyped
E174-CTCATTATCCTCTCTT-1	E174	Lamp5	NotGenotyped
E174-CTCATGCAGTTTGCTG-1	E174	L4 IT	NotGenotyped
E174-CAATCGACACCGAATT-1	E174	L5 IT	NotGenotyped
E174-GTGCAGCTCTGTTGGA-1	E174	Pvalb	NotGenotyped
E174-CTCAGAATCCGATCTC-1	E174	Pvalb	NotGenotyped
E174-AGCATCAAGAAGCCAC-1	E174	L2/3 IT	NotGenotyped
E174-TCATCCGCAGCGGTCT-1	E174	L2/3 IT	NotGenotyped
E174-TGTGCGGTCCAATGCA-1	E174	Sst	NotGenotyped
E174-CGCAGGTAGAATAACC-1	E174	L4 IT	NotGenotyped
E174-AGGTGTTGTACACGCC-1	E174	L5 IT	NotGenotyped
E174-CATCGCTAGCATTTGC-1	E174	L2/3 IT	NotGenotyped
E174-GTCGAATCAGGACAGT-1	E174	L4 IT	NotGenotyped
E174-TGAACGTTCATGGCCG-1	E174	L6b	NotGenotyped
E174-AGCTTCCGTCTGCGCA-1	E174	Pvalb	NotGenotyped
E174-GCGTGCAGTCCGATCG-1	E174	L5 IT	NotGenotyped
E174-AATGACCCAACCGTAT-1	E174	L6 CT	NotGenotyped
E174-CGCATGGCAGTCACGC-1	E174	L2/3 IT	NotGenotyped
E174-ATTACTCAGGCCTTGC-1	E174	L2/3 IT	NotGenotyped
E174-CTAGACAAGGAGTACC-1	E174	L4 IT	NotGenotyped
E174-GAATCACAGTTCGCAT-1	E174	L2/3 IT	NotGenotyped
E174-CAGGGCTAGACATCAA-1	E174	Sst	NotGenotyped
E174-ACGGTTATCCTGTTGC-1	E174	Lamp5	NotGenotyped
E174-CTGAGGCGTAGCCAGA-1	E174	L2/3 IT	NotGenotyped
E174-GGGTCACGTCCGAAGA-1	E174	L4 IT	NotGenotyped
E174-GTCAAGTCAGCAGATG-1	E174	L2/3 IT	NotGenotyped
E174-TCCTAATGTGCTGCAC-1	E174	L2/3 IT	NotGenotyped
E174-TCGACCTAGCAGTCTT-1	E174	L5 IT	NotGenotyped
E174-GTTCCGTAGTGGATAT-1	E174	Lamp5	NotGenotyped
E174-AGGACGAGTTGCTAGT-1	E174	L2/3 IT	NotGenotyped
E174-GATGACTGTTGAGTCT-1	E174	L4 IT	NotGenotyped
E174-AATAGAGCAGGTGAGT-1	E174	L2/3 IT	NotGenotyped
E174-ACTATGGGTCTGTTAG-1	E174	L6 IT	NotGenotyped
E174-TCAGTCCTCACAAGAA-1	E174	Pvalb	NotGenotyped
E174-CATCAAGTCTCCGCAT-1	E174	L6 IT	NotGenotyped
E174-GTTATGGAGCATTTCG-1	E174	Sst	NotGenotyped
E174-GTGTGATCACGCGGTT-1	E174	L6 IT Car3	NotGenotyped
E174-ATTATCCAGCGATCGA-1	E174	L2/3 IT	NotGenotyped
E174-TCGACCTGTAATTAGG-1	E174	Lamp5	NotGenotyped
E174-TGCGATACAAATACAG-1	E174	L6 IT	NotGenotyped
E174-CCTACGTTCGTGGGAA-1	E174	L2/3 IT	NotGenotyped
E174-AATTTCCTCACCATGA-1	E174	Lamp5	NotGenotyped
E174-CTCCTCCCAGAACCGA-1	E174	L2/3 IT	NotGenotyped
E174-ATCTTCACACATAACC-1	E174	L4 IT	NotGenotyped
E174-GCCAGTGAGTTTGGCT-1	E174	L5 IT	NotGenotyped
E174-TATATCCGTTCTCGTC-1	E174	L2/3 IT	NotGenotyped
E174-GTCGAATAGGCTAAAT-1	E174	L6 CT	NotGenotyped
E174-GCGGAAATCCTGTAGA-1	E174	Lamp5	NotGenotyped
E174-ACAGGGATCTGGCCGA-1	E174	L5 IT	NotGenotyped
E174-GGTTCTCAGGGAGAAT-1	E174	L2/3 IT	NotGenotyped
E174-ATACCTTCAGCGTGCT-1	E174	L4 IT	NotGenotyped
E174-AGGGCCTGTCCTGGTG-1	E174	L5 IT	NotGenotyped
E174-ATCACAGCAGCGGTTC-1	E174	L2/3 IT	NotGenotyped
E174-GACTCAAGTAATGCTC-1	E174	Astro	NotGenotyped
E174-CACCAAAAGTATTGCC-1	E174	L5 IT	NotGenotyped
E174-TGCTCCAAGAGCAGTC-1	E174	L5 IT	NotGenotyped
E174-TGTTACTAGGACTAAT-1	E174	L2/3 IT	NotGenotyped
E174-CGTTGGGCAAATAAGC-1	E174	L4 IT	NotGenotyped
E174-TCAATTCGTCTATGAC-1	E174	Sst	NotGenotyped
E174-TTCATGTGTGTGCTTA-1	E174	L2/3 IT	NotGenotyped
E174-GGTGAAGAGTCCCAAT-1	E174	L4 IT	NotGenotyped
E174-CAACGGCAGTTCTACG-1	E174	L6 IT	NotGenotyped
E174-GATGAGGAGGTAAACT-1	E174	L6b	NotGenotyped
E174-TCAATCTCAGGTCTCG-1	E174	L2/3 IT	ref
E174-AACCAACGTCCTGGGT-1	E174	L2/3 IT	NotGenotyped
E174-AATCACGCAATCGAAA-1	E174	L2/3 IT	NotGenotyped
E174-AGACCCGGTGACCGTC-1	E174	L4 IT	NotGenotyped
E174-CCTCATGCAACTCGTA-1	E174	L6 IT	NotGenotyped
E174-TCAATCTTCGTGTCAA-1	E174	Sst	NotGenotyped
E174-ACAACCATCCATAAGC-1	E174	L2/3 IT	NotGenotyped
E174-TTTACTGTCCCACAGG-1	E174	L4 IT	NotGenotyped
E174-AACACACTCAAACTGC-1	E174	Sst	NotGenotyped
E174-CAAGCTAAGAGTGAAG-1	E174	L2/3 IT	NotGenotyped
E174-TGGATCACAGCTCTGG-1	E174	L4 IT	NotGenotyped
E174-GATTCTTGTTAGAGTA-1	E174	Lamp5	NotGenotyped
E174-TTACGTTCATCGTTCC-1	E174	L5 IT	NotGenotyped
E174-CTACATTCACATGGTT-1	E174	L5 IT	NotGenotyped
E174-TACCGGGAGTGATAGT-1	E174	L5 IT	NotGenotyped
E174-TTCTTGACAGGGATAC-1	E174	L5 IT	NotGenotyped
E174-TGACCCTCAGATCACT-1	E174	L2/3 IT	NotGenotyped
E174-TGAATCGAGGTGGTTG-1	E174	L5 IT	NotGenotyped
E174-TCACGCTCAAAGACTA-1	E174	L2/3 IT	NotGenotyped
E174-TGCATCCGTTACCCTC-1	E174	L5 IT	NotGenotyped
E174-ACACCAATCTATCGCC-1	E174	L5 IT	NotGenotyped
E174-CCACGAGAGGCTTAAA-1	E174	L2/3 IT	NotGenotyped
E174-GGCGTCAGTCCTCCAT-1	E174	L2/3 IT	NotGenotyped
E174-CATTCCGCAAGATCCT-1	E174	Lamp5	NotGenotyped
E174-GCAGGCTAGGGCTTCC-1	E174	L4 IT	NotGenotyped
E174-CTTCCGAGTATCGAGG-1	E174	L2/3 IT	NotGenotyped
E174-CTAACTTCATTGAGCT-1	E174	Sst	NotGenotyped
E174-ATCGTAGCATGGAGAC-1	E174	Pvalb	NotGenotyped
E174-TCATGTTCAGGGTCTC-1	E174	Pvalb	NotGenotyped
E174-GACCAATAGATAACGT-1	E174	Vip	NotGenotyped
E174-CTGGACGAGCCAAGTG-1	E174	L6 IT	NotGenotyped
E174-AGGTCATCATTCCTCG-1	E174	L5/6 NP	NotGenotyped
E174-CACGTGGTCTTTGGAG-1	E174	L2/3 IT	NotGenotyped
E174-GGCACGTTCTAACGCA-1	E174	L5 IT	NotGenotyped
E174-GCTGGGTGTCCTGGGT-1	E174	L4 IT	NotGenotyped
E174-TCCCATGGTTAAACCC-1	E174	Vip	NotGenotyped
E174-CAGGCCAGTTCTCGCT-1	E174	L4 IT	NotGenotyped
E174-AGATAGACAGTATGAA-1	E174	L2/3 IT	NotGenotyped
E174-GTGGTTAGTCTAACGT-1	E174	Pvalb	NotGenotyped
E174-TTATTGCTCTATACTC-1	E174	L2/3 IT	NotGenotyped
E174-CCAATGACACCAGCCA-1	E174	L2/3 IT	NotGenotyped
E174-TGTTACTCATCACGGC-1	E174	L5 IT	NotGenotyped
E174-TTACTGTGTCCAGCCA-1	E174	L5 IT	NotGenotyped
E174-TGATGGTAGCGACTTT-1	E174	L6 IT Car3	NotGenotyped
E174-TCCACGTGTCTCAGGC-1	E174	L2/3 IT	NotGenotyped
E174-ACAGGGATCGTGGTAT-1	E174	L5/6 NP	NotGenotyped
E174-ATCCACCTCGAGAAGC-1	E174	L5 IT	NotGenotyped
E174-GTACAGTCACATTACG-1	E174	Pvalb	NotGenotyped
E174-TCTCCGAAGTCATGGG-1	E174	L5 IT	NotGenotyped
E174-ACGTAACTCGCTATTT-1	E174	L2/3 IT	NotGenotyped
E174-ATTCCCGAGATGCTAA-1	E174	L2/3 IT	NotGenotyped
E174-CATCCACAGTCCGCGT-1	E174	L4 IT	NotGenotyped
E174-GCATGATCAATTGCAC-1	E174	Sncg	NotGenotyped
E174-ACTATCTGTTAACAGA-1	E174	L2/3 IT	NotGenotyped
E174-TAGATCGGTCCTCAGG-1	E174	L4 IT	NotGenotyped
E174-CGAGTTAAGGAAAGTG-1	E174	Lamp5	NotGenotyped
E174-GACTCAAAGTGCGACA-1	E174	L6 IT	NotGenotyped
E174-GCTCAAATCTTGGGCG-1	E174	L6b	NotGenotyped
E174-GTGTTAGAGACTAAGT-1	E174	L2/3 IT	NotGenotyped
E174-TATCAGGTCTTAGTTC-1	E174	L2/3 IT	NotGenotyped
E174-GTATTGGTCACGACTA-1	E174	L4 IT	NotGenotyped
E174-GATAGCTTCTGGTCAA-1	E174	L2/3 IT	NotGenotyped
E174-ATGCGATCACACCTAA-1	E174	Lamp5	NotGenotyped
E174-TCTCAGCTCCCGAACG-1	E174	L2/3 IT	NotGenotyped
E174-GTTAGTGAGCCTCTGG-1	E174	L2/3 IT	NotGenotyped
E174-TTACTGTAGGCCGCTT-1	E174	L2/3 IT	NotGenotyped
E174-CCTCTCCTCATACGGT-1	E174	L2/3 IT	NotGenotyped
E174-CCTGCATAGAATTCAG-1	E174	L2/3 IT	NotGenotyped
E174-TAGACCACAGATCCTA-1	E174	L2/3 IT	NotGenotyped
E174-TCAGGTATCCGGTAAT-1	E174	Vip	NotGenotyped
E174-CCGTAGGGTCCTACAA-1	E174	L4 IT	NotGenotyped
E174-CTGTGGGTCTTCTTCC-1	E174	L2/3 IT	NotGenotyped
E174-CAAGACTGTCGACTGC-1	E174	L4 IT	NotGenotyped
E174-CCACAAAAGCCAGAGT-1	E174	L2/3 IT	NotGenotyped
E174-GACATCACAAATGATG-1	E174	L4 IT	NotGenotyped
E174-TGAGGAGTCGGACCAC-1	E174	L5 IT	NotGenotyped
E174-TACAGGTAGGCCTAGA-1	E174	Vip	NotGenotyped
E174-ACACGCGGTGGCTACC-1	E174	L4 IT	NotGenotyped
E174-AGTAGCTAGGTAGATT-1	E174	L5 IT	NotGenotyped
E174-TCTCACGCAAGGTCTT-1	E174	Pvalb	NotGenotyped
E174-TCATGAGAGACCAGAC-1	E174	L4 IT	NotGenotyped
E174-TTGGGCGGTCAGCGTC-1	E174	L2/3 IT	NotGenotyped
E174-GTAGGTTTCAAGAGGC-1	E174	L6 IT	NotGenotyped
E174-CATTGAGCAATGGGTG-1	E174	L5 IT	NotGenotyped
E174-GAGATGGTCTCGTTTA-1	E174	Pvalb	NotGenotyped
E174-GGGAGATTCCTCGCAT-1	E174	L2/3 IT	NotGenotyped
E174-ATCGCCTGTTCTCCAC-1	E174	L4 IT	NotGenotyped
E174-CAGGCCAGTAGCTGCC-1	E174	L4 IT	NotGenotyped
E174-TGCTTGCCAACCAACT-1	E174	L2/3 IT	NotGenotyped
E174-TGGGAAGAGTTAGAAC-1	E174	L5 IT	NotGenotyped
E174-TAACCAGGTGTAAACA-1	E174	Sncg	NotGenotyped
E174-TGTAACGGTTTACCAG-1	E174	L5 IT	NotGenotyped
E174-TTGCATTCAGGATTCT-1	E174	Vip	NotGenotyped
E174-ACGTAACAGGAACTAT-1	E174	Pvalb	NotGenotyped
E174-ACCACAATCACTTCTA-1	E174	Astro	NotGenotyped
E174-CTACATTCATCTAGAC-1	E174	L2/3 IT	NotGenotyped
E174-ACTTTGTAGGAGAGTA-1	E174	L6b	NotGenotyped
E174-TGTCCTGGTTCCGGTG-1	E174	L2/3 IT	NotGenotyped
E174-GAGATGGGTATTGGCT-1	E174	L2/3 IT	NotGenotyped
E174-TTCACGCAGTATGAGT-1	E174	Pvalb	NotGenotyped
E174-CTGATCCAGATACCAA-1	E174	Lamp5	NotGenotyped
E174-ATGCATGTCACTGATG-1	E174	L2/3 IT	NotGenotyped
E174-GATAGAAGTTATCTGG-1	E174	L4 IT	NotGenotyped
E174-CTCAGTCTCATAGCAC-1	E174	L5 IT	NotGenotyped
E174-GGGACTCAGTTGCCTA-1	E174	Sst	NotGenotyped
E174-TGGTGATAGCGGGTAT-1	E174	L2/3 IT	NotGenotyped
E174-AAACGCTCACCCAACG-1	E174	L5/6 NP	NotGenotyped
E174-TCTTTGATCTTAATCC-1	E174	L5/6 NP	NotGenotyped
E174-TAAGCACCACGACGTC-1	E174	L5/6 NP	NotGenotyped
E174-CGATGCGTCCTTCAGC-1	E174	L4 IT	NotGenotyped
E174-ACTTATCTCACCGGTG-1	E174	Sst	NotGenotyped
E174-ATCATTCTCATGCATG-1	E174	Sst	NotGenotyped
E174-CTTCTCTAGGAATTAC-1	E174	Sst	NotGenotyped
E174-CAATTTCAGACTCGAG-1	E174	L5 IT	NotGenotyped
E174-TATCTGTGTGCATTTG-1	E174	L2/3 IT	NotGenotyped
E174-GCATTAGCAGAGAGGG-1	E174	L2/3 IT	NotGenotyped
E174-GTTTACTAGGTACAAT-1	E174	L5 IT	NotGenotyped
E174-TCCGTGTCACTAAACC-1	E174	L2/3 IT	NotGenotyped
E174-CTGTACCAGGAGAGTA-1	E174	Sst	NotGenotyped
E174-TGTACAGCATCATCTT-1	E174	L5/6 NP	ref
E174-TGTGTGAAGGACACTG-1	E174	L5 IT	NotGenotyped
E174-AGTAGTCGTACATACC-1	E174	Sst	NotGenotyped
E174-AATTTCCTCGTCACCT-1	E174	L6 CT	NotGenotyped
E174-ATGACCACACTATGTG-1	E174	Pvalb	NotGenotyped
E174-GAGACCCGTATTGGCT-1	E174	L2/3 IT	NotGenotyped
E174-ACGTAGTAGACCTGGA-1	E174	L2/3 IT	NotGenotyped
E174-AGAAGTAGTCCCGCAA-1	E174	L2/3 IT	NotGenotyped
E174-GAACTGTAGGAACTCG-1	E174	L5 IT	NotGenotyped
E174-AACGAAATCCTCGATC-1	E174	VLMC	NotGenotyped
E174-GTCATGAGTGTAGTGG-1	E174	L4 IT	NotGenotyped
E174-GTCCTCAGTCTCCCTA-1	E174	L5/6 NP	NotGenotyped
E174-CATGAGTCAGTGAGCA-1	E174	L4 IT	NotGenotyped
E174-GGAATCTTCTGGCCGA-1	E174	L5 IT	NotGenotyped
E174-CATGCTCAGGCCTAGA-1	E174	L5 IT	NotGenotyped
E174-GAGAGGTTCCGTATAG-1	E174	L2/3 IT	NotGenotyped
E174-CTACTATTCTCACCCA-1	E174	L5 IT	NotGenotyped
E174-ACAGAAACATAGCACT-1	E174	L5 IT	NotGenotyped
E174-TAGGTACGTTCCACAA-1	E174	L2/3 IT	NotGenotyped
E174-TCATATCGTCCGTTTC-1	E174	Pvalb	NotGenotyped
E174-CTGTATTAGCAGCGAT-1	E174	L2/3 IT	NotGenotyped
E174-ATTTACCGTCCAGCCA-1	E174	L4 IT	NotGenotyped
E174-TTTGGAGCAGCTTCGG-1	E174	L2/3 IT	NotGenotyped
E174-CGGGCATCAAGTTGGG-1	E174	L5 IT	NotGenotyped
E174-AGGACTTAGCGTATAA-1	E174	Lamp5	NotGenotyped
E174-ATCACTTCAAGATGGC-1	E174	L2/3 IT	NotGenotyped
E174-GGGAGTAAGTCAACAA-1	E174	L5 IT	NotGenotyped
E174-TGGTACAAGAGAGGTA-1	E174	L2/3 IT	NotGenotyped
E174-GTTATGGTCAGGAACG-1	E174	L4 IT	NotGenotyped
E174-ACACCAACACTCCTGT-1	E174	L2/3 IT	NotGenotyped
E174-CTCCTCCCATTGTCGA-1	E174	Pvalb	NotGenotyped
E174-TCATTCAGTTATGTGC-1	E174	L4 IT	NotGenotyped
E174-GGGCCATAGTATAGGT-1	E174	L2/3 IT	NotGenotyped
E174-CCGGACACAAGGTCGA-1	E174	Sst	NotGenotyped
E174-TTGGATGGTGGGCTCT-1	E174	L4 IT	NotGenotyped
E174-GGTGTTAAGATAGTCA-1	E174	L5 IT	NotGenotyped
E174-GTGGAAGGTACCCGCA-1	E174	L2/3 IT	NotGenotyped
E174-TGTGAGTCAGTTAAAG-1	E174	L2/3 IT	NotGenotyped
E174-CAGAGCCAGAGGCTGT-1	E174	L5 IT	NotGenotyped
E174-TTATTGCGTATCGTTG-1	E174	L4 IT	NotGenotyped
E174-GAACTGTAGAGTAACT-1	E174	L2/3 IT	NotGenotyped
E174-AGGGTTTTCGTAGTCA-1	E174	L5 IT	NotGenotyped
E174-TGATCTTAGAATTTGG-1	E174	L6 IT	NotGenotyped
E174-TCCCAGTCAGTAACGG-1	E174	L5 IT	NotGenotyped
E174-TGCAGATAGTGGATTA-1	E174	L4 IT	NotGenotyped
E174-GGAATCTTCGTGGGAA-1	E174	L2/3 IT	NotGenotyped
E174-CCTTGTGAGCTCGAAG-1	E174	Lamp5	NotGenotyped
E174-CCACGTTAGTAGCATA-1	E174	Sst	NotGenotyped
E174-TACCGGGCATCCGATA-1	E174	L5/6 NP	NotGenotyped
E174-GTTACAGAGCATCTTG-1	E174	Sst	NotGenotyped
E174-ATGAAAGGTGCATGTT-1	E174	L2/3 IT	NotGenotyped
E174-ATTCGTTCATCGTTCC-1	E174	Sst	NotGenotyped
E174-GGGCTCAGTCTACATG-1	E174	L6 IT Car3	NotGenotyped
E174-CGTCAAAAGTTGGACG-1	E174	Lamp5	NotGenotyped
E174-GACTTCCAGTATGGAT-1	E174	L2/3 IT	NotGenotyped
E174-AGTCTCCAGAATCCCT-1	E174	Pvalb	NotGenotyped
E174-GTTTGGACATGACTAC-1	E174	Pvalb	NotGenotyped
E174-CCTCAGTCAAGGTCTT-1	E174	L2/3 IT	NotGenotyped
E174-TAGATCGAGGCACGAT-1	E174	L2/3 IT	NotGenotyped
E174-CAGGTATAGATTGACA-1	E174	Vip	NotGenotyped
E174-CATTCCGGTTGTCAGT-1	E174	Lamp5	NotGenotyped
E174-GATAGCTAGGCATCGA-1	E174	L2/3 IT	NotGenotyped
E174-ACAACCAGTTCCGGTG-1	E174	L2/3 IT	NotGenotyped
E174-CTCATCGAGCATGCGA-1	E174	L6b	NotGenotyped
E174-GTTACAGCAGAATTCC-1	E174	L2/3 IT	NotGenotyped
E174-TTCAATCGTCGAATTC-1	E174	L2/3 IT	NotGenotyped
E174-TCCTCCCCACCAAAGG-1	E174	L4 IT	NotGenotyped
E174-AGTCTCCGTGCCTAAT-1	E174	Vip	NotGenotyped
E174-CCACGAGTCTCATTGT-1	E174	L2/3 IT	ref
E174-ACAAGCTAGAACCGCA-1	E174	L2/3 IT	NotGenotyped
E174-TGAGGTTGTTACGCCG-1	E174	L6 IT Car3	NotGenotyped
E174-ATACCGAGTCAGACTT-1	E174	L5/6 NP	NotGenotyped
E174-GCCTGTTAGTCTTCCC-1	E174	L2/3 IT	NotGenotyped
E174-ACAAGCTAGTTCCGGC-1	E174	L2/3 IT	NotGenotyped
E174-AAGTGAAGTAAGGCTG-1	E174	L2/3 IT	NotGenotyped
E174-ACATCGATCTTTACAC-1	E174	Pvalb	NotGenotyped
E174-CGCATAAGTACCGCGT-1	E174	L2/3 IT	NotGenotyped
E174-ATCGCCTCATGTGGTT-1	E174	L5 IT	NotGenotyped
E174-CTGCAGGCACTTGACA-1	E174	Pvalb	NotGenotyped
E174-TCGTAGACAAAGGTTA-1	E174	L5 IT	NotGenotyped
E174-CCCTTAGTCATACAGC-1	E174	L4 IT	NotGenotyped
E174-GTGGGAAAGGCAGGTT-1	E174	L6 IT Car3	NotGenotyped
E174-AACAAGAGTATCATGC-1	E174	L2/3 IT	NotGenotyped
E174-AGGGTGACAACAGAGC-1	E174	L2/3 IT	NotGenotyped
E174-CCTTGTGGTTCTTCAT-1	E174	L2/3 IT	NotGenotyped
E174-AAGCATCAGCATGCAG-1	E174	L2/3 IT	NotGenotyped
E174-GTGTGGCAGAGATGCC-1	E174	L4 IT	NotGenotyped
E174-ACGTCCTCATGGTGGA-1	E174	L4 IT	NotGenotyped
E174-AAGAACAAGGAACGAA-1	E174	Vip	NotGenotyped
E174-AGAACCTCAAGTGATA-1	E174	Sst	NotGenotyped
E174-GATAGCTAGGCCGCTT-1	E174	L5 IT	NotGenotyped
E174-GTTTGGATCCACACCT-1	E174	L6 CT	NotGenotyped
E174-AAGACAAGTATCTCTT-1	E174	L5 IT	NotGenotyped
E174-GCACTAACAGTAACCT-1	E174	L4 IT	NotGenotyped
E174-GGGTGAACACGAAGAC-1	E174	L2/3 IT	NotGenotyped
E174-ATTTCTGCATCCGTTC-1	E174	Sst	NotGenotyped
E174-CAGCCAGGTAGCGCTC-1	E174	L4 IT	NotGenotyped
E174-ATGAGTCCACGGTGAA-1	E174	L2/3 IT	NotGenotyped
E174-AGATGCTAGTTAGTAG-1	E174	Sst	NotGenotyped
E174-TGAATCGTCTGCGGAC-1	E174	L4 IT	NotGenotyped
E174-TTCTCTCCACGCGCTA-1	E174	L2/3 IT	NotGenotyped
E174-GCGTGCAAGCGTCAAG-1	E174	Sst	NotGenotyped
E174-GAAGAATCAACTCGAT-1	E174	L2/3 IT	NotGenotyped
E174-AAAGTGACAGGTTCAT-1	E174	L2/3 IT	NotGenotyped
E174-GATGCTATCAGGACAG-1	E174	L2/3 IT	NotGenotyped
E174-CTACATTCAAGACAAT-1	E174	L5 IT	NotGenotyped
E174-AACCTTTCATGCCGGT-1	E174	L2/3 IT	NotGenotyped
E174-TTACGTTGTTGCTCCT-1	E174	L2/3 IT	NotGenotyped
E174-CCAATGAAGCTAAGTA-1	E174	Pvalb	NotGenotyped
E174-GTTCCGTAGGTTCTAC-1	E174	L2/3 IT	NotGenotyped
E174-TTGGATGAGTCTCGTA-1	E174	Pvalb	NotGenotyped
E174-TGCAGTAAGTTCCAGT-1	E174	L5/6 NP	NotGenotyped
E174-TGAACGTCAACAACAA-1	E174	L5 IT	NotGenotyped
E174-GTGCGTGGTCCATACA-1	E174	Sst	NotGenotyped
E174-CTGAGGCTCTCATTTG-1	E174	L4 IT	NotGenotyped
E174-AACACACTCCGAAATC-1	E174	Sncg	NotGenotyped
E174-GTTGTAGGTACTGGGA-1	E174	L6 IT Car3	NotGenotyped
E174-GTAGGAGAGCACCGTC-1	E174	L2/3 IT	NotGenotyped
E174-ACTACGATCCGATAAC-1	E174	L2/3 IT	NotGenotyped
E174-GCGGAAACATCCTTGC-1	E174	L2/3 IT	NotGenotyped
E174-GATCATGTCAAAGCCT-1	E174	L5 IT	NotGenotyped
E174-TTCTAACCACAGAGAC-1	E174	Pvalb	NotGenotyped
E174-CAAGGGACATCTGCGG-1	E174	Pvalb	NotGenotyped
E174-TCGGGCAGTCACTCGG-1	E174	L2/3 IT	NotGenotyped
E174-CTCGAGGCACTGCGTG-1	E174	L6 CT	NotGenotyped
E174-CATACCCTCTGTCTCG-1	E174	L4 IT	NotGenotyped
E174-AGAACAAAGCTGGAGT-1	E174	L2/3 IT	NotGenotyped
E174-GATGAGGCAACTTGGT-1	E174	L2/3 IT	NotGenotyped
E174-TTGGGTAGTGTGAATA-1	E174	L2/3 IT	NotGenotyped
E174-CGAAGTTAGTTTGCTG-1	E174	L4 IT	NotGenotyped
E174-CACAGATAGCCATTTG-1	E174	L4 IT	NotGenotyped
E174-GAGGCCTGTATCGCAT-1	E174	L2/3 IT	NotGenotyped
E174-TGATTCTGTCGCCTAG-1	E174	Lamp5	NotGenotyped
E174-CTCAGTCCATGCGGTC-1	E174	L4 IT	NotGenotyped
E174-CACCGTTAGCCTTCTC-1	E174	L6 IT	NotGenotyped
E174-CAAAGAATCCGAGAAG-1	E174	Lamp5	NotGenotyped
E174-GAGTTACCAAATTGCC-1	E174	L2/3 IT	NotGenotyped
E174-TGGGATTCATCCGTTC-1	E174	L2/3 IT	NotGenotyped
E174-TTCTAACCATTCATCT-1	E174	Sst	NotGenotyped
E174-CAAGCTATCGCCACTT-1	E174	L4 IT	NotGenotyped
E174-TACAACGGTATCACCA-1	E174	L6 IT	NotGenotyped
E174-CCAATTTAGTCGGGAT-1	E174	L4 IT	NotGenotyped
E174-GCCCGAATCACTTCTA-1	E174	L5 IT	NotGenotyped
E174-AATCACGAGGATAATC-1	E174	L5 IT	NotGenotyped
[truncated: 24,595 more rows]

## Sheet: High-sensitivity
Cell ID	Case ID	Final annotation	Genotype
E174-GACCAATTCTAATTCC-1	E174	L2/3 IT	NotGenotyped
E174-GCCAGCACAATTTCTC-1	E174	L2/3 IT	NotGenotyped
E174-CTGATCCTCCTCAGAA-1	E174	L2/3 IT	NotGenotyped
E174-TCCTCTTTCACTAGCA-1	E174	L2/3 IT	NotGenotyped
E174-CCACAAAAGACCACGA-1	E174	L2/3 IT	NotGenotyped
E174-CCCGAAGGTACTCCCT-1	E174	L2/3 IT	NotGenotyped
E174-CAACAGTGTTCTATCT-1	E174	L2/3 IT	NotGenotyped
E174-CTACATTAGTTTCGAC-1	E174	L6 IT	NotGenotyped
E174-CAACCAACAGGGAATC-1	E174	L2/3 IT	NotGenotyped
E174-GATTGGTCAAAGACTA-1	E174	L2/3 IT	NotGenotyped
E174-AAAGTCCCAGGCTACC-1	E174	L2/3 IT	NotGenotyped
E174-GAAACCTAGCACCTGC-1	E174	L2/3 IT	NotGenotyped
E174-ACTATTCCAGCGACCT-1	E174	L2/3 IT	NotGenotyped
E174-AGACACTCACTATCCC-1	E174	L2/3 IT	NotGenotyped
E174-ACCTACCGTCACATTG-1	E174	L2/3 IT	NotGenotyped
E174-TGATCAGCAGCTATTG-1	E174	L2/3 IT	NotGenotyped
E174-ATTCCTACACAAGCCC-1	E174	L6b	NotGenotyped
E174-CATTTCAGTCTCCCTA-1	E174	L2/3 IT	NotGenotyped
E174-CTATCTACACTCGATA-1	E174	L2/3 IT	NotGenotyped
E174-GATTCTTTCTTCTAAC-1	E174	L6 CT	NotGenotyped
E174-CAATGACCACCAATTG-1	E174	L2/3 IT	NotGenotyped
E174-GATGATCCAATAACGA-1	E174	L2/3 IT	ref
E174-TGCTTGCCAATTCTTC-1	E174	L2/3 IT	NotGenotyped
E174-CCTCTCCAGCATGATA-1	E174	L6b	NotGenotyped
E174-TAAGCACAGATCCGAG-1	E174	L5 ET	NotGenotyped
E174-CATGGATGTGGAACAC-1	E174	L5 IT	NotGenotyped
E174-TACATTCTCCTTCTTC-1	E174	L2/3 IT	NotGenotyped
E174-GTTCTATAGTCATCCA-1	E174	L2/3 IT	NotGenotyped
E174-CCTAACCCACCGTACG-1	E174	L2/3 IT	NotGenotyped
E174-GAGCTGCAGCCTGGAA-1	E174	L2/3 IT	NotGenotyped
E174-GTCTACCGTAGTGGCA-1	E174	L2/3 IT	NotGenotyped
E174-GTTACAGTCAGAGTTC-1	E174	L6b	NotGenotyped
E174-CGAGTGCCAGCACACC-1	E174	L5/6 NP	NotGenotyped
E174-TCATTGTGTTTGACAC-1	E174	L2/3 IT	ref
E174-TAATTCCGTGTGTTTG-1	E174	L2/3 IT	NotGenotyped
E174-GCCCGAACACACACTA-1	E174	L2/3 IT	NotGenotyped
E174-CAACAACTCGGTTAGT-1	E174	L2/3 IT	NotGenotyped
E174-ACCACAAAGTTCATGC-1	E174	L5 IT	NotGenotyped
E174-ATGGGAGCATCTATCT-1	E174	L2/3 IT	NotGenotyped
E174-ATCGATGCACAGTATC-1	E174	L2/3 IT	NotGenotyped
E174-CCTCATGAGAAACTGT-1	E174	L5 IT	NotGenotyped
E174-GAATCACTCCTTGGAA-1	E174	L6b	NotGenotyped
E174-GGACGTCCAGAAATCA-1	E174	L2/3 IT	NotGenotyped
E174-GGATCTATCACCGACG-1	E174	L5 IT	NotGenotyped
E174-CATGCCTAGGTATCTC-1	E174	Pvalb	NotGenotyped
E174-GCAGTTAGTGGAAGTC-1	E174	L5 IT	NotGenotyped
E174-CTATCTACACGCAGTC-1	E174	Pvalb	NotGenotyped
E174-ATGGGAGCACCCTCTA-1	E174	L2/3 IT	NotGenotyped
E174-TTCGCTGGTCTACGTA-1	E174	L2/3 IT	NotGenotyped
E174-CATACTTGTCACTCGG-1	E174	L5 IT	NotGenotyped
E174-GGCTTTCCAATGTCTG-1	E174	L2/3 IT	NotGenotyped
E174-ACATCCCAGCATGAAT-1	E174	L2/3 IT	NotGenotyped
E174-CTCCACATCTCTTAAC-1	E174	L2/3 IT	NotGenotyped
E174-GAGATGGAGATACCAA-1	E174	L5 IT	NotGenotyped
E174-TTTACCAGTGGAATGC-1	E174	L6 IT	NotGenotyped
E174-TTCGCTGGTCAACATC-1	E174	L5 IT	NotGenotyped
E174-CTACCCATCAAATGCC-1	E174	L2/3 IT	NotGenotyped
E174-GGTTAACTCAAACGTC-1	E174	L2/3 IT	NotGenotyped
E174-ACGTAACTCAAGTTGC-1	E174	L2/3 IT	NotGenotyped
E174-CTTCCTTGTGTTAGCT-1	E174	L6 CT	NotGenotyped
E174-ATTCATCCAAGAGGCT-1	E174	L2/3 IT	NotGenotyped
E174-ACGTACATCTCAAAGC-1	E174	L2/3 IT	ref
E174-ACGTAGTTCCAGTTCC-1	E174	L2/3 IT	NotGenotyped
E174-GAGACCCCACACCGAC-1	E174	L5/6 NP	NotGenotyped
E174-AGTTCGACATCAACCA-1	E174	L2/3 IT	NotGenotyped
E174-GAACACTCATCGCTGG-1	E174	L2/3 IT	NotGenotyped
E174-GGTTGTACAGCATGCC-1	E174	L5 IT	NotGenotyped
E174-CAACCAATCTCTCAAT-1	E174	L2/3 IT	NotGenotyped
E174-TCCGAAATCTTTCCGG-1	E174	L6 IT	NotGenotyped
E174-CTCCTCCAGCGATGAC-1	E174	L2/3 IT	NotGenotyped
E174-GATGCTACAGCGAACA-1	E174	L6b	NotGenotyped
E174-GTCACTCTCTGACCCT-1	E174	L2/3 IT	NotGenotyped
E174-TATATCCGTGTTTACG-1	E174	L2/3 IT	NotGenotyped
E174-CATGAGTCAGAAATTG-1	E174	L4 IT	NotGenotyped
E174-GACAGCCTCCGTTGGG-1	E174	L6 IT Car3	NotGenotyped
E174-AAACGCTCATTGTAGC-1	E174	L2/3 IT	NotGenotyped
E174-GAAACCTGTCAAGCCC-1	E174	L2/3 IT	NotGenotyped
E174-ACCCTCAAGACTTCAC-1	E174	L2/3 IT	NotGenotyped
E174-AGGAGGTTCATTCTTG-1	E174	L2/3 IT	NotGenotyped
E174-TTCCTCTGTCAAGTTC-1	E174	L2/3 IT	NotGenotyped
E174-AGTCTCCGTACAGAGC-1	E174	L5/6 NP	NotGenotyped
E174-ATAGACCCAACTCCCT-1	E174	L4 IT	NotGenotyped
E174-CCCTCTCCAATTGCTG-1	E174	L2/3 IT	NotGenotyped
E174-ACCGTTCTCCTTATAC-1	E174	L2/3 IT	NotGenotyped
E174-TACTTGTTCAAATAGG-1	E174	L6 CT	NotGenotyped
E174-TATTCCACAGGTACGA-1	E174	L6 IT	NotGenotyped
E174-TTGCATTCAAGCTGCC-1	E174	L2/3 IT	NotGenotyped
E174-TAAGCACCACAGTCAT-1	E174	L2/3 IT	NotGenotyped
E174-CCTACGTAGGACGGAG-1	E174	L5 IT	NotGenotyped
E174-CATGCCTCACAAAGCG-1	E174	L5 IT	NotGenotyped
E174-ATAGACCTCCTGTAAG-1	E174	L2/3 IT	NotGenotyped
E174-ACATGCAGTATTCCGA-1	E174	L5/6 NP	NotGenotyped
E174-TGATGCAAGCCGGAAT-1	E174	L2/3 IT	NotGenotyped
E174-TTAGGCACACAACGCC-1	E174	L6b	NotGenotyped
E174-CTCAACCAGCCTGGAA-1	E174	L4 IT	NotGenotyped
E174-GTAGGAGCACCAATTG-1	E174	L2/3 IT	NotGenotyped
E174-CCTTCAGTCAAAGCCT-1	E174	L2/3 IT	NotGenotyped
E174-ATCACTTTCCCTCGAT-1	E174	L2/3 IT	NotGenotyped
E174-CCAATGATCCAACCAA-1	E174	L5 IT	NotGenotyped
E174-GGATCTACATAGATGA-1	E174	L5 IT	NotGenotyped
E174-CCCTAACAGAGATGCC-1	E174	L2/3 IT	ref
E174-CATACCCAGGCAGCTA-1	E174	L5 IT	NotGenotyped
E174-AAAGGATAGGCACCAA-1	E174	L2/3 IT	NotGenotyped
E174-ATCCACCTCCAAGAGG-1	E174	L6b	NotGenotyped
E174-GATAGCTGTCCAGCAC-1	E174	L2/3 IT	NotGenotyped
E174-CTGCATCTCATTTGCT-1	E174	L2/3 IT	NotGenotyped
E174-TAACGACCATCCCGTT-1	E174	L6 IT	NotGenotyped
E174-TCATCCGAGAACTTCC-1	E174	L6 IT	NotGenotyped
E174-TTACTGTAGACGCCAA-1	E174	L2/3 IT	ref
E174-TTAGGGTAGGTCCCTG-1	E174	L2/3 IT	NotGenotyped
E174-AACACACCACCGTACG-1	E174	Sst	NotGenotyped
E174-TACTTACTCGCAATGT-1	E174	L5/6 NP	NotGenotyped
E174-GCTCAAACAAATCCCA-1	E174	L5 IT	NotGenotyped
E174-AGCTACATCTCTCGCA-1	E174	L5 IT	NotGenotyped
E174-CCTCAACTCGATTTCT-1	E174	L2/3 IT	NotGenotyped
E174-GGTTCTCGTATTGCCA-1	E174	L2/3 IT	NotGenotyped
E174-GTGACGCCACATGTTG-1	E174	L6 IT Car3	NotGenotyped
E174-CTGTATTAGTCACACT-1	E174	L2/3 IT	NotGenotyped
E174-CAGCAATCAATAGTGA-1	E174	L2/3 IT	NotGenotyped
E174-CTCTGGTGTTAACAGA-1	E174	Pvalb	NotGenotyped
E174-CAATTTCGTCGAGCAA-1	E174	L5 IT	NotGenotyped
E174-CCTCTCCGTATCGAAA-1	E174	L5/6 NP	NotGenotyped
E174-CCCGGAAAGACATAAC-1	E174	L2/3 IT	ref
E174-AAGAACATCTCTATAC-1	E174	L6 IT	NotGenotyped
E174-AGGACTTAGTGCAAAT-1	E174	L5/6 NP	NotGenotyped
E174-ATTCAGGCAGCCTATA-1	E174	L2/3 IT	NotGenotyped
E174-GCCATGGCACAAGCAG-1	E174	L2/3 IT	NotGenotyped
E174-ATTCCATTCCGCACTT-1	E174	L5 IT	NotGenotyped
E174-AGAACAATCACCCTTG-1	E174	L2/3 IT	NotGenotyped
E174-GAACACTTCATCTCTA-1	E174	L2/3 IT	NotGenotyped
E174-AAACCCACACCTTCCA-1	E174	Sst	NotGenotyped
E174-ACGTACAGTACTCGCG-1	E174	L2/3 IT	NotGenotyped
E174-GAGACCCTCAACTTTC-1	E174	L6 CT	NotGenotyped
E174-GAACACTAGCTAGAAT-1	E174	L2/3 IT	NotGenotyped
E174-GTATTGGCATCGAACT-1	E174	L2/3 IT	NotGenotyped
E174-CTAACTTTCTATACTC-1	E174	L2/3 IT	NotGenotyped
E174-TGGGATTTCTAATTCC-1	E174	L5 IT	NotGenotyped
E174-CATCGCTTCAAACCTG-1	E174	L2/3 IT	NotGenotyped
E174-GAAGTAATCAGACCTA-1	E174	L2/3 IT	NotGenotyped
E174-TACCGAACAATCCTTT-1	E174	L2/3 IT	NotGenotyped
E174-CTGGCAGTCTGCGGAC-1	E174	L2/3 IT	NotGenotyped
E174-TATTGCTGTAGGTGCA-1	E174	L2/3 IT	NotGenotyped
E174-GACTCAACACATGACT-1	E174	L4 IT	NotGenotyped
E174-GATAGCTGTACAGGTG-1	E174	L5 IT	NotGenotyped
E174-GCATGATTCATCTATC-1	E174	L4 IT	NotGenotyped
E174-CATCAAGTCGAAACAA-1	E174	L2/3 IT	ref
E174-CAATCGATCCTCTTTC-1	E174	L5/6 NP	NotGenotyped
E174-AATGACCAGCAGTACG-1	E174	L2/3 IT	NotGenotyped
E174-CATTTCAGTATAGCTC-1	E174	L2/3 IT	NotGenotyped
E174-GGATCTACAACGATTC-1	E174	L2/3 IT	NotGenotyped
E174-AGGATAATCTATTCGT-1	E174	L2/3 IT	NotGenotyped
E174-CACACAAGTTCTCCTG-1	E174	L2/3 IT	NotGenotyped
E174-GAAACCTTCCACATAG-1	E174	Sst	NotGenotyped
E174-GCCCAGACAATACCTG-1	E174	L2/3 IT	NotGenotyped
E174-CTATAGGCATTCTGTT-1	E174	L6 IT Car3	NotGenotyped
E174-GGAATGGGTGAATGTA-1	E174	L6 IT Car3	NotGenotyped
E174-ACCTGTCTCTATCGCC-1	E174	L2/3 IT	NotGenotyped
E174-TATATCCAGACTCTTG-1	E174	L5/6 NP	ref
E174-TATTGGGCAACCGACC-1	E174	L2/3 IT	NotGenotyped
E174-CCCGGAACACGTCATA-1	E174	L4 IT	NotGenotyped
E174-GAAATGAAGCGTGAGT-1	E174	L5 IT	NotGenotyped
E174-GGTAATCGTAACAGGC-1	E174	L2/3 IT	NotGenotyped
E174-CTCCCTCCACTGAATC-1	E174	L2/3 IT	NotGenotyped
E174-CAAAGAAAGAGGGTAA-1	E174	L2/3 IT	ref
E174-ATCCATTCAACGTTAC-1	E174	L5 IT	ref
E174-TTCTGTAAGTATTGCC-1	E174	L4 IT	NotGenotyped
E174-TCACATTAGCGCATCC-1	E174	L2/3 IT	NotGenotyped
E174-TCGTAGACAATTGCGT-1	E174	L2/3 IT	NotGenotyped
E174-GGTGTTAGTCCATAGT-1	E174	L2/3 IT	NotGenotyped
E174-AATAGAGAGCCAAGCA-1	E174	L2/3 IT	NotGenotyped
E174-TTACGCCTCCTGATAG-1	E174	L2/3 IT	NotGenotyped
E174-TCTATACCAAGCCTGC-1	E174	L2/3 IT	NotGenotyped
E174-TTTACGTAGTCTCCTC-1	E174	L5 IT	NotGenotyped
E174-GAACTGTTCCGATAAC-1	E174	L2/3 IT	NotGenotyped
E174-CATGCTCAGCAAACAT-1	E174	L5 IT	NotGenotyped
E174-GTAACCACAAGTTCGT-1	E174	L6 IT	NotGenotyped
E174-GCCCAGAAGATACCAA-1	E174	L2/3 IT	NotGenotyped
E174-CGGTCAGAGACTCCGC-1	E174	L5 ET	NotGenotyped
E174-TTCCACGCAGAGGTAC-1	E174	L4 IT	NotGenotyped
E174-TTACGTTTCTATCGTT-1	E174	L2/3 IT	NotGenotyped
E174-TCGCTCACAAGTCCAT-1	E174	Sst	NotGenotyped
E174-AAAGGTATCGATACGT-1	E174	L2/3 IT	NotGenotyped
E174-GCCGATGCATCTCGTC-1	E174	L5 IT	NotGenotyped
E174-TTACGCCTCCCAATAG-1	E174	L5 IT	NotGenotyped
E174-ATTCTTGGTCGCACAC-1	E174	L2/3 IT	NotGenotyped
E174-GAGGGATCACCATTCC-1	E174	L6 IT	NotGenotyped
E174-GGAGAACTCGTCTCAC-1	E174	L2/3 IT	NotGenotyped
E174-TCAGGTACAGACCGCT-1	E174	L2/3 IT	NotGenotyped
E174-TCACGCTCAACACGAG-1	E174	L2/3 IT	NotGenotyped
E174-ATGTCCCAGGACAACC-1	E174	L2/3 IT	NotGenotyped
E174-TTGGATGAGCCTCTTC-1	E174	L6 IT	NotGenotyped
E174-TTGGGCGGTGTATACC-1	E174	L2/3 IT	NotGenotyped
E174-TGGGAAGGTATACCTG-1	E174	L2/3 IT	ref
E174-ATCTTCATCGTCCTCA-1	E174	L6 IT	NotGenotyped
E174-ATGCGATTCCAGTGTA-1	E174	L5 IT	NotGenotyped
E174-TTTCCTCTCTTCCACG-1	E174	L5 IT	NotGenotyped
E174-GATCGTACAATTGTGC-1	E174	L5/6 NP	ref
E174-ACCAAACGTTAGCGGA-1	E174	L4 IT	NotGenotyped
E174-GCCAACGAGCTATCTG-1	E174	Sst	NotGenotyped
E174-CTCACTGCACAACGTT-1	E174	Lamp5	NotGenotyped
E174-TCATATCTCTAACACG-1	E174	Sst	NotGenotyped
E174-AATGGAATCAGTGATC-1	E174	Endo	NotGenotyped
E174-CCTCCAACAACACACT-1	E174	L2/3 IT	NotGenotyped
E174-AGTTAGCGTTCCACAA-1	E174	L5 IT	NotGenotyped
E174-CCTCCTCTCTACTTCA-1	E174	L5 IT	NotGenotyped
E174-GATCACACACGCAGTC-1	E174	Pvalb	NotGenotyped
E174-GGAGATGCAATTGAGA-1	E174	L2/3 IT	NotGenotyped
E174-ATGACCACACTTTAGG-1	E174	L2/3 IT	NotGenotyped
E174-CCCAACTCAATAACCC-1	E174	L6 IT	NotGenotyped
E174-CCCAACTCACTGCATA-1	E174	L2/3 IT	NotGenotyped
E174-ATTCCTACACGAAAGC-1	E174	L2/3 IT	NotGenotyped
E174-AAGACTCCATTCACAG-1	E174	L4 IT	NotGenotyped
E174-CATTGAGTCTTCCCAG-1	E174	L6 IT	NotGenotyped
E174-AACCATGCACTGCTTC-1	E174	L2/3 IT	NotGenotyped
E174-ATTTACCAGGGATCAC-1	E174	L2/3 IT	ref
E174-GTACAACTCATTGTTC-1	E174	L5 IT	NotGenotyped
E174-CATGCCTCATCAGTGT-1	E174	L2/3 IT	NotGenotyped
E174-GAGTTTGCACTAGTAC-1	E174	L6 CT	NotGenotyped
E174-TCTCAGCAGTACTGTC-1	E174	L5 IT	NotGenotyped
E174-ACATGCACACTGAATC-1	E174	L6b	NotGenotyped
E174-ACGTAGTAGAAGCGAA-1	E174	L6 IT Car3	NotGenotyped
E174-CTCATTAGTCCACACG-1	E174	L2/3 IT	NotGenotyped
E174-GGGATCCCAGGCAATG-1	E174	L2/3 IT	NotGenotyped
E174-TTTGACTGTCCTTTGC-1	E174	L2/3 IT	NotGenotyped
E174-AACCTTTCAAACTAAG-1	E174	Sst	NotGenotyped
E174-GGGATCCCAGGACTTT-1	E174	L4 IT	NotGenotyped
E174-ACATCCCCAAAGTGTA-1	E174	L2/3 IT	NotGenotyped
E174-GCTGGGTTCGGCATCG-1	E174	L2/3 IT	NotGenotyped
E174-GAAGGACCAAACACCT-1	E174	L2/3 IT	ref
E174-GTAGAGGCACGTGAGA-1	E174	L2/3 IT	NotGenotyped
E174-AGCTACACAGCCCACA-1	E174	Sst	NotGenotyped
E174-GTTAGTGCAAGAGTGC-1	E174	L2/3 IT	NotGenotyped
E174-CGGAGAAAGGAAAGAC-1	E174	L5/6 NP	NotGenotyped
E174-CTGTGAAAGTAATCCC-1	E174	L2/3 IT	NotGenotyped
E174-AACCAACTCTGGCCAG-1	E174	L5 IT	NotGenotyped
E174-GGGATCCTCAACCTTT-1	E174	L2/3 IT	NotGenotyped
E174-GAGTCATTCGATACTG-1	E174	L5/6 NP	NotGenotyped
E174-TTCATTGCACAAATAG-1	E174	L5 IT	NotGenotyped
E174-CTGAGGCCATCGCCTT-1	E174	L6 IT	NotGenotyped
E174-AATAGAGGTATTCCGA-1	E174	Vip	NotGenotyped
E174-CCAATGATCTTTGGAG-1	E174	L5 IT	NotGenotyped
E174-GCCTGTTCAATTCTCT-1	E174	L6 IT	NotGenotyped
E174-ACTGTGAAGTAGGGTC-1	E174	L5 IT	NotGenotyped
E174-TCTTCCTAGGGTGAAA-1	E174	L2/3 IT	NotGenotyped
E174-AGAGAATCATGACAAA-1	E174	L6 IT	NotGenotyped
E174-TCACTCGTCTCTAAGG-1	E174	L2/3 IT	NotGenotyped
E174-ACTATCTCATTCTCCG-1	E174	L2/3 IT	NotGenotyped
E174-CCTGCATAGCTCTGTA-1	E174	Pvalb	NotGenotyped
E174-TGGTTAGGTGTTCCAA-1	E174	L2/3 IT	NotGenotyped
E174-ACCTGAAGTATCCTTT-1	E174	L2/3 IT	NotGenotyped
E174-CATCCCAGTCTGCAAT-1	E174	L5/6 NP	NotGenotyped
E174-GGGATCCAGCACCTGC-1	E174	L2/3 IT	NotGenotyped
E174-TCCTAATCACAAAGCG-1	E174	L4 IT	NotGenotyped
E174-TTACGCCTCCATGCAA-1	E174	L6 IT Car3	NotGenotyped
E174-ATTACTCAGACATACA-1	E174	L2/3 IT	NotGenotyped
E174-TGTGGCGGTCGCACGT-1	E174	L5 IT	NotGenotyped
E174-GTCAAGTCACCAGCCA-1	E174	L5 IT	NotGenotyped
E174-TGAGCATAGAACCGCA-1	E174	L5 IT	NotGenotyped
E174-ACTGTCCAGCGACTTT-1	E174	L2/3 IT	NotGenotyped
E174-TCGATTTAGCTTTCTT-1	E174	L2/3 IT	NotGenotyped
E174-TTTCCTCCATAGCACT-1	E174	L2/3 IT	NotGenotyped
E174-AAACCCACACCCAACG-1	E174	L2/3 IT	NotGenotyped
E174-CCCTTAGCATATCTCT-1	E174	L2/3 IT	ref
E174-GCTACAAAGAGTATAC-1	E174	L5 IT	NotGenotyped
E174-CTCATTAGTCACAGTT-1	E174	Sst	NotGenotyped
E174-TTTCACAAGAGCAAGA-1	E174	L2/3 IT	NotGenotyped
E174-GCTGCAGCAAACTAGA-1	E174	L2/3 IT	NotGenotyped
E174-GTTCATTAGTAGAGTT-1	E174	L2/3 IT	NotGenotyped
E174-CAAGCTACAATTAGGA-1	E174	L4 IT	NotGenotyped
E174-TTAGTCTGTTTGGAGG-1	E174	L6 IT Car3	NotGenotyped
E174-GGTTAACCATGGCTAT-1	E174	L2/3 IT	NotGenotyped
E174-GGGTTTAGTGATGAAT-1	E174	L6 IT	NotGenotyped
E174-ATCCTATCAAGTATCC-1	E174	L5 IT	NotGenotyped
E174-ACACCAAGTTATCTTC-1	E174	Sst	ref
E174-TTCAATCCAATATCCG-1	E174	L2/3 IT	NotGenotyped
E174-GTAACACGTAGCTGCC-1	E174	L4 IT	NotGenotyped
E174-GTCCTCATCTCACTCG-1	E174	L2/3 IT	NotGenotyped
E174-GACTCAATCATAGACC-1	E174	L6 IT	NotGenotyped
E174-GATTGGTTCTATACGG-1	E174	L2/3 IT	NotGenotyped
E174-GGGTCACGTGGCTAGA-1	E174	L2/3 IT	NotGenotyped
E174-AACCTGACAGGACTTT-1	E174	L5 IT	NotGenotyped
E174-CAATACGCATCTGTTT-1	E174	L5 ET	NotGenotyped
E174-GCACGGTGTCTTCAAG-1	E174	L2/3 IT	NotGenotyped
E174-TTACTGTTCAGTGTTG-1	E174	L2/3 IT	ref
E174-TGAGGAGAGCTTGTTG-1	E174	L5 IT	NotGenotyped
E174-CGAGTTAGTAACTGCT-1	E174	L2/3 IT	NotGenotyped
E174-ACCACAAAGTGTACAA-1	E174	L2/3 IT	NotGenotyped
E174-GACGCTGGTAACTGCT-1	E174	L2/3 IT	ref
E174-ATGGGAGTCTTGATTC-1	E174	L2/3 IT	NotGenotyped
E174-CACAACAAGCACAAAT-1	E174	L5 IT	NotGenotyped
E174-CGAGGAACAACACTAC-1	E174	L6 IT	NotGenotyped
E174-GTCGTAATCATTTCCA-1	E174	L5 ET	NotGenotyped
E174-GACCTTCCACTTGTCC-1	E174	L2/3 IT	NotGenotyped
E174-GGTAGAGTCTTGAGCA-1	E174	L2/3 IT	NotGenotyped
E174-CCCTCAATCCTACAAG-1	E174	L5/6 NP	NotGenotyped
E174-ACCCTCATCCCTTGTG-1	E174	L2/3 IT	NotGenotyped
E174-TCGACCTCAAGCTACT-1	E174	L2/3 IT	NotGenotyped
E174-CTTCAATCAGCTGAAG-1	E174	L2/3 IT	NotGenotyped
E174-CAACCAACAAGCCATT-1	E174	L6 IT	NotGenotyped
E174-GATCGTAAGTCCCGAC-1	E174	Pvalb	NotGenotyped
E174-AGACTCACACCGCTGA-1	E174	L6 IT	NotGenotyped
E174-AACCAACGTCTCACGG-1	E174	L6 IT Car3	NotGenotyped
E174-TTACGTTAGGCACGAT-1	E174	L2/3 IT	ref
E174-AAGCCATCACAATGCT-1	E174	L6b	mut
E174-ATACCGAAGTGGACTG-1	E174	L2/3 IT	NotGenotyped
E174-TCTATACTCGTCCATC-1	E174	L4 IT	NotGenotyped
E174-CTCCTCCAGACGCCCT-1	E174	L6 CT	NotGenotyped
E174-AGCCACGAGCTGCCTG-1	E174	Sst	NotGenotyped
E174-ATGCGATTCATACAGC-1	E174	L2/3 IT	NotGenotyped
E174-CAACCAATCTCATTAC-1	E174	L2/3 IT	NotGenotyped
E174-GGTAGAGAGATAGCAT-1	E174	L6b	NotGenotyped
E174-TATCGCCTCATGCCCT-1	E174	L6b	NotGenotyped
E174-ACGGGTCGTTGCCTAA-1	E174	L6b	NotGenotyped
E174-ATGGGAGTCGATTCCC-1	E174	Sst	NotGenotyped
E174-TCATTACGTGGCTCTG-1	E174	L6b	NotGenotyped
E174-GCATTAGAGGGAACAA-1	E174	L2/3 IT	NotGenotyped
E174-CCCTAACTCCGAGGCT-1	E174	L2/3 IT	NotGenotyped
E174-GCACGGTCAGGCCCTA-1	E174	L6 CT	NotGenotyped
E174-GTAGCTACAGGAAGTC-1	E174	L6 CT	NotGenotyped
E174-ACTATCTTCATTCACT-1	E174	L4 IT	NotGenotyped
E174-CCATCACCAGGTGACA-1	E174	Sst	NotGenotyped
E174-TTGGGTAGTGCATGAG-1	E174	Sst	NotGenotyped
E174-TAGACTGGTGCCTTCT-1	E174	L5 IT	NotGenotyped
E174-GTCAAACTCCTGTAAG-1	E174	L6b	NotGenotyped
E174-ACGCACGCATGAAAGT-1	E174	L6b	NotGenotyped
E174-AGACAAACATCCCGTT-1	E174	L2/3 IT	NotGenotyped
E174-ATCGTGAGTCTACTGA-1	E174	L2/3 IT	NotGenotyped
E174-CGAGGAAAGCATCAGG-1	E174	L2/3 IT	NotGenotyped
E174-TCATGCCCATGATAGA-1	E174	L5 IT	ref
E174-TGGTACAGTCATAACC-1	E174	L5 IT	NotGenotyped
E174-TTTCCTCAGAGGGTAA-1	E174	L6 CT	NotGenotyped
E174-TCCACCAGTTGGGACA-1	E174	L2/3 IT	NotGenotyped
E174-ACAAAGACACAGTCAT-1	E174	L6 IT	NotGenotyped
E174-TTCTCTCGTAGAATAC-1	E174	L2/3 IT	NotGenotyped
E174-TCGGGTGAGGTAGTAT-1	E174	L2/3 IT	NotGenotyped
E174-GTTACCCCATAATGCC-1	E174	L5 IT	NotGenotyped
E174-CAGATACTCAACCTCC-1	E174	L2/3 IT	NotGenotyped
E174-GAGTGAGAGCCGCACT-1	E174	L2/3 IT	NotGenotyped
E174-AGACAAACAGGACTAG-1	E174	L2/3 IT	NotGenotyped
E174-TCTTAGTGTCTTACTT-1	E174	L2/3 IT	NotGenotyped
E174-TCGGGCAGTCTTCCGT-1	E174	L6 IT	NotGenotyped
E174-CCTGCATCAACGATCT-1	E174	L2/3 IT	NotGenotyped
E174-ATCGATGTCTAGACAC-1	E174	Sst	NotGenotyped
E174-GTCCCATTCCATTCAT-1	E174	L2/3 IT	NotGenotyped
E174-GGTGGCTCAAACACGG-1	E174	L2/3 IT	NotGenotyped
E174-CACTGTCCAACTCGAT-1	E174	L2/3 IT	NotGenotyped
E174-CGCAGGTTCTAGTCAG-1	E174	L2/3 IT	NotGenotyped
E174-CCTCACAGTATCACGT-1	E174	L6 IT	NotGenotyped
E174-TGGTAGTCAGATCATC-1	E174	L6 IT	NotGenotyped
E174-CATGCGGTCTGAGAAA-1	E174	L5/6 NP	NotGenotyped
E174-GTCACGGCAGCTCTGG-1	E174	L2/3 IT	NotGenotyped
E174-AAGCGAGCAACCAATC-1	E174	L2/3 IT	NotGenotyped
E174-ACTGATGTCCTCATAT-1	E174	L5 IT	NotGenotyped
E174-CCAATTTCAATTGAGA-1	E174	L4 IT	NotGenotyped
E174-ACTTTCACATAATGCC-1	E174	L2/3 IT	NotGenotyped
E174-AAGTGAAAGGACTTCT-1	E174	L2/3 IT	NotGenotyped
E174-AACAACCCAACTAGAA-1	E174	L4 IT	NotGenotyped
E174-TCCACGTCACCGGCTA-1	E174	L6 IT	NotGenotyped
E174-AAGAACAAGCCTCAGC-1	E174	L2/3 IT	NotGenotyped
E174-GGTCACGGTCTCGGAC-1	E174	L2/3 IT	NotGenotyped
E174-GACCCAGCAAAGCACG-1	E174	Lamp5	NotGenotyped
E174-ACTCCCAGTACTAGCT-1	E174	L5 IT	NotGenotyped
E174-CGCCAGACAAGGTTGG-1	E174	Lamp5	NotGenotyped
E174-TTCTAACAGCGGGTTA-1	E174	L5 IT	NotGenotyped
E174-CTCAACCGTAGCTTAC-1	E174	L6 IT Car3	NotGenotyped
E174-CTCAACCAGCTCCCTT-1	E174	L2/3 IT	NotGenotyped
E174-GGGTTATCACGTAGTT-1	E174	L4 IT	NotGenotyped
E174-TCGATTTGTTCCACGG-1	E174	L2/3 IT	NotGenotyped
E174-CCTTCAGGTTACACAC-1	E174	L2/3 IT	ref
E174-GCCAGGTAGTTACGAA-1	E174	L6b	NotGenotyped
E174-GTTGTCCAGCCTCTTC-1	E174	L5 IT	NotGenotyped
E174-GGGAGATTCCTAGCTC-1	E174	L2/3 IT	NotGenotyped
E174-TGTTTGTTCCGGCTTT-1	E174	L2/3 IT	NotGenotyped
E174-ACGGTCGAGTCAAGCG-1	E174	L2/3 IT	NotGenotyped
E174-GTCTGTCCAATTTCTC-1	E174	L2/3 IT	NotGenotyped
E174-CCCGAAGTCGAAACAA-1	E174	L2/3 IT	NotGenotyped
E174-TACGTCCGTAGAAACT-1	E174	L2/3 IT	NotGenotyped
E174-GGTAACTCATACAGAA-1	E174	L2/3 IT	NotGenotyped
E174-GACTTCCCAAGTTCCA-1	E174	L2/3 IT	ref
E174-CATTCCGGTGCTCTTC-1	E174	L4 IT	NotGenotyped
E174-TGGGTTAAGTACCATC-1	E174	L6 IT	NotGenotyped
E174-GCCCAGATCTAATTCC-1	E174	L6 CT	NotGenotyped
E174-GTTGTAGTCTGACCCT-1	E174	L6 CT	NotGenotyped
E174-AGGATAAAGGTGCTAG-1	E174	L5 IT	NotGenotyped
E174-CTCTCGATCTGGGCCA-1	E174	L2/3 IT	NotGenotyped
E174-TACTGCCTCTCCAATT-1	E174	L5 IT	NotGenotyped
E174-CCCTTAGAGTGGTTCT-1	E174	L2/3 IT	NotGenotyped
E174-GGCGTCATCGCCAACG-1	E174	L5/6 NP	NotGenotyped
E174-ATCGGCGTCTATCCAT-1	E174	L2/3 IT	NotGenotyped
E174-CAGCAATCACCGAATT-1	E174	L2/3 IT	ref
E174-TCTGGCTCATACTGTG-1	E174	L5 IT	NotGenotyped
E174-GAAATGAAGGCTCTAT-1	E174	L5/6 NP	NotGenotyped
E174-ACTATGGCATCCGCGA-1	E174	Sst	NotGenotyped
E174-TATCTTGGTCCAGGTC-1	E174	Lamp5	NotGenotyped
E174-ATGTCCCAGAGCAGTC-1	E174	L2/3 IT	NotGenotyped
E174-CATACCCCAGGACAGT-1	E174	L2/3 IT	NotGenotyped
E174-GCCAGCACAGCACGAA-1	E174	L6 CT	NotGenotyped
E174-ACGTAGTTCTACTATC-1	E174	L2/3 IT	ref
E174-GTATTTCAGCCAGTAG-1	E174	L2/3 IT	NotGenotyped
E174-TCATTCAGTTGATGTC-1	E174	L6 IT	NotGenotyped
E174-TAGGAGGCAGTGGCTC-1	E174	L6b	NotGenotyped
E174-CATTCCGAGCGACTGA-1	E174	L2/3 IT	NotGenotyped
E174-GAATCGTTCCCTTTGG-1	E174	L5 IT	NotGenotyped
E174-CCATAAGTCTCTAAGG-1	E174	L2/3 IT	NotGenotyped
E174-ATCGGATCATAATGCC-1	E174	L2/3 IT	NotGenotyped
E174-TCTGCCAGTACCGGAA-1	E174	L6 IT	NotGenotyped
E174-GACACGCGTAAGATAC-1	E174	Sst	NotGenotyped
E174-CCCTTAGGTGTAGCAG-1	E174	Lamp5	NotGenotyped
E174-AAACGCTGTCCTACGG-1	E174	L4 IT	NotGenotyped
E174-GCATGATAGGGTTAAT-1	E174	L2/3 IT	NotGenotyped
E174-CTGGTCTAGGTTGGTG-1	E174	L2/3 IT	NotGenotyped
E174-GGAATCTTCAGTGATC-1	E174	L6 IT Car3	NotGenotyped
E174-TCTGCCATCACTGTTT-1	E174	Pvalb	NotGenotyped
E174-TGTCCCACAGAGGACT-1	E174	L5 IT	NotGenotyped
E174-GTGGAAGCAATGTCAC-1	E174	L2/3 IT	NotGenotyped
E174-GATCAGTCAAGGTACG-1	E174	Sncg	NotGenotyped
E174-GATCCCTAGATAGGGA-1	E174	L2/3 IT	NotGenotyped
E174-GTCTTTATCATCCTGC-1	E174	L5 IT	NotGenotyped
E174-CAAGACTAGTATGTAG-1	E174	L2/3 IT	ref
E174-CAAGGGAGTGAATTGA-1	E174	Pvalb	NotGenotyped
E174-CACGTGGGTGTCATTG-1	E174	L6 IT	NotGenotyped
E174-CAAGACTCATAGAATG-1	E174	L2/3 IT	NotGenotyped
E174-AATGGAACATCGGAGA-1	E174	L2/3 IT	NotGenotyped
E174-TTACCGCCACTATCGA-1	E174	L2/3 IT	NotGenotyped
E174-CGTAATGCATATCTGG-1	E174	L6 IT	NotGenotyped
E174-AACCATGTCTCCACTG-1	E174	L2/3 IT	NotGenotyped
E174-GTGCTTCGTCCCGTGA-1	E174	L2/3 IT	NotGenotyped
E174-AAGACTCCACAAATCC-1	E174	L2/3 IT	NotGenotyped
E174-CCTCAGTCAGCTGAAG-1	E174	L2/3 IT	NotGenotyped
E174-GGAGGTACAATGTCAC-1	E174	L2/3 IT	ref
E174-CCATAAGAGGGAGAAT-1	E174	L2/3 IT	NotGenotyped
E174-AAAGGTAGTACGTGAG-1	E174	L6b	NotGenotyped
E174-ACTATGGTCCATATGG-1	E174	L4 IT	NotGenotyped
E174-GATCATGAGTGCGACA-1	E174	L5/6 NP	NotGenotyped
E174-GACACGCTCGCCAATA-1	E174	Pvalb	NotGenotyped
E174-CCTATCGTCCTTACCG-1	E174	L5 IT	NotGenotyped
E174-TACCCGTAGCCTGGAA-1	E174	L2/3 IT	ref
E174-AAAGGATTCCTGGGAC-1	E174	L6 CT	NotGenotyped
E174-TATCGCCGTCACTGAT-1	E174	L2/3 IT	NotGenotyped
E174-CAGGTATAGGATTTGA-1	E174	L5 IT	NotGenotyped
E174-AACGAAAAGCTCCACG-1	E174	L2/3 IT	NotGenotyped
E174-TCTTCCTGTATCACGT-1	E174	L5 IT	NotGenotyped
E174-ACGTACAGTCACTCAA-1	E174	L2/3 IT	NotGenotyped
E174-CTAAGTGCAGTTTCAG-1	E174	L6 IT Car3	NotGenotyped
E174-TAGACTGGTTAAGGAT-1	E174	L2/3 IT	NotGenotyped
E174-AATCGACCAAGTATAG-1	E174	L5/6 NP	ref
E174-CATTCATTCATTCACT-1	E174	Sst	NotGenotyped
E174-GACATCATCATTTGTC-1	E174	L4 IT	NotGenotyped
E174-ACCAACAAGTTCAACC-1	E174	Vip	NotGenotyped
E174-AGTACCACAGTAGTTC-1	E174	L2/3 IT	NotGenotyped
E174-TCACATTCACTGTGTA-1	E174	L2/3 IT	NotGenotyped
E174-ACTGTCCCAACTCATG-1	E174	L4 IT	NotGenotyped
E174-GCAGTTAAGTATCTGC-1	E174	Pvalb	NotGenotyped
E174-TCTTCCTCACAGTATC-1	E174	L2/3 IT	NotGenotyped
E174-GCAGTTACAGTCAACT-1	E174	L2/3 IT	NotGenotyped
E174-TGAGGGACACTCTAGA-1	E174	L6b	NotGenotyped
E174-CTTGATTAGCGACTTT-1	E174	L6 IT	NotGenotyped
E174-CATAGACAGGGACAGG-1	E174	L2/3 IT	ref
E174-CGCATAATCAAACCTG-1	E174	L5 IT	ref
E174-GATGGAGCATCTTTCA-1	E174	L2/3 IT	NotGenotyped
E174-GGGTATTAGCTCTATG-1	E174	L6 IT	NotGenotyped
E174-ACACCAAGTTACACTG-1	E174	Vip	NotGenotyped
E174-CATGCAACAGCACAAG-1	E174	L6 IT	NotGenotyped
E174-GTGACGCTCCATTTGT-1	E174	L4 IT	NotGenotyped
E174-GGCAGTCTCTTTCTAG-1	E174	L5 IT	NotGenotyped
E174-TATGTTCTCCCTCGAT-1	E174	L2/3 IT	NotGenotyped
E174-ACCCAAACAAGCGAAC-1	E174	Pvalb	NotGenotyped
E174-CACAGATAGGGCAACT-1	E174	L6 IT Car3	NotGenotyped
E174-TCTCACGGTCCGAAGA-1	E174	L2/3 IT	NotGenotyped
E174-CCATCACCAAGGTACG-1	E174	L2/3 IT	NotGenotyped
E174-AGGCTGCAGGCTAGCA-1	E174	L5 IT	NotGenotyped
E174-ACCTGTCTCAATCCAG-1	E174	L5/6 NP	ref
E174-TCCGGGACACAGCATT-1	E174	L5/6 NP	NotGenotyped
E174-TGACGCGAGCAATAGT-1	E174	L5 IT	NotGenotyped
E174-TCCTCTTTCCGCATAA-1	E174	L4 IT	NotGenotyped
E174-AGATGCTAGGCTCTAT-1	E174	L5 ET	NotGenotyped
E174-GTCTGTCTCTTCTCAA-1	E174	L2/3 IT	NotGenotyped
E174-GTTACCCGTGGGTTGA-1	E174	L5 IT	NotGenotyped
E174-TTCAATCTCGCTCTAC-1	E174	L2/3 IT	NotGenotyped
E174-CACATGAAGATGTTAG-1	E174	Sst	ref
E174-CCTCCAAGTACGTAGG-1	E174	L5/6 NP	NotGenotyped
E174-CACGAATTCATGAGAA-1	E174	L2/3 IT	NotGenotyped
E174-GGGATCCCATAGTCAC-1	E174	Lamp5	NotGenotyped
E174-AAAGGGCCATGACCCG-1	E174	Sst	NotGenotyped
E174-AGGATAAGTTCCACAA-1	E174	L5 IT	NotGenotyped
E174-ATCGGATAGTAACGAT-1	E174	L5/6 NP	NotGenotyped
E174-ACCTACCCACCTAAAC-1	E174	L6b	NotGenotyped
E174-CAACAACCATGCGTGC-1	E174	L6 IT Car3	NotGenotyped
E174-GATCAGTAGGCTGGAT-1	E174	L2/3 IT	NotGenotyped
E174-CCACTTGCAGCATACT-1	E174	L5 IT	NotGenotyped
E174-ATTCAGGGTAGAGTTA-1	E174	L4 IT	NotGenotyped
E174-TTAGGCACAGAGGAAA-1	E174	L2/3 IT	ref
E174-TTAATCCCAACGTAAA-1	E174	L2/3 IT	NotGenotyped
E174-TTCTAGTGTATGCGTT-1	E174	L6 CT	NotGenotyped
E174-GTAACCACACTAAACC-1	E174	L4 IT	NotGenotyped
E174-GTCTACCCAAGCGCAA-1	E174	L2/3 IT	NotGenotyped
E174-GCAACATCAGCAGGAT-1	E174	L5 IT	NotGenotyped
E174-ATCACGATCGAGTGGA-1	E174	L2/3 IT	NotGenotyped
E174-AAGACTCAGTACCCTA-1	E174	L2/3 IT	NotGenotyped
E174-TCCCACACATCGAGCC-1	E174	L6 IT Car3	NotGenotyped
E174-CCAATGATCCGCGAGT-1	E174	L2/3 IT	NotGenotyped
E174-CATTGCCCAACACGAG-1	E174	Sst	NotGenotyped
E174-CCAATTTAGAGCATTA-1	E174	Lamp5	NotGenotyped
E174-CGCATAACACCCATAA-1	E174	L4 IT	NotGenotyped
E174-GTCAAACGTTCGTAAC-1	E174	L2/3 IT	NotGenotyped
E174-AGACAAACAACACTAC-1	E174	Pvalb	NotGenotyped
E174-TACTTCATCCATTCGC-1	E174	L5/6 NP	NotGenotyped
E174-CGCCAGACAAACTAGA-1	E174	Sst	NotGenotyped
E174-TTCATTGGTCCATAGT-1	E174	L2/3 IT	NotGenotyped
E174-CGAATTGGTGGTCTAT-1	E174	L2/3 IT	NotGenotyped
E174-CCCGAAGAGGAGCAAA-1	E174	L2/3 IT	ref
E174-ACAAGCTGTATCGTGT-1	E174	L2/3 IT	ref
E174-CAATACGCACTATCGA-1	E174	Sst	NotGenotyped
E174-CTCATGCCAGGACTAG-1	E174	L6 IT Car3	NotGenotyped
E174-ACGTACATCTGCAGCG-1	E174	Pvalb	NotGenotyped
E174-GCAGGCTAGTACTGTC-1	E174	L2/3 IT	NotGenotyped
E174-GTTGTGAAGATACGAT-1	E174	Sst	NotGenotyped
E174-CGGAATTCATCCAATG-1	E174	L6 IT	NotGenotyped
E174-CCCATTGGTCATACCA-1	E174	L4 IT	NotGenotyped
E174-CTAAGTGGTACAACGG-1	E174	L2/3 IT	mut
E174-AGTCACACAGCGTGAA-1	E174	L2/3 IT	NotGenotyped
E174-TATTGCTCAATGAACA-1	E174	L5 IT	NotGenotyped
E174-TTTCGATGTGTCGATT-1	E174	L6b	NotGenotyped
E174-TTCACCGTCTACTGAG-1	E174	L2/3 IT	NotGenotyped
E174-CACAACAAGTCTCTGA-1	E174	L2/3 IT	ref
E174-TTACGCCAGGTGCCTC-1	E174	L2/3 IT	NotGenotyped
E174-GAGAAATTCACCCATC-1	E174	Sst	NotGenotyped
E174-TTACCATAGGCCACTC-1	E174	L2/3 IT	NotGenotyped
E174-TTGTTGTCAGGTTTAC-1	E174	L4 IT	NotGenotyped
E174-CGTAAGTCACCTGAAT-1	E174	L2/3 IT	NotGenotyped
E174-GACTGATAGTAAAGCT-1	E174	Pvalb	NotGenotyped
E174-ACTCCCAAGCAGGCTA-1	E174	L5 IT	NotGenotyped
E174-ACATTTCGTTGTCCCT-1	E174	L5 IT	NotGenotyped
E174-GGTTAACCATGACTGT-1	E174	L4 IT	NotGenotyped
E174-ATCACGAAGCAGCCCT-1	E174	L2/3 IT	NotGenotyped
E174-CTCAGAACAATTTCTC-1	E174	Pvalb	NotGenotyped
E174-TCTGTCGTCGAGATGG-1	E174	L5 IT	NotGenotyped
E174-CACAGGCCAGCTGAGA-1	E174	L2/3 IT	ref
E174-GGATGTTTCCCAGCGA-1	E174	L2/3 IT	ref
E174-ACTTCCGCAGCACACC-1	E174	L6 IT	NotGenotyped
E174-AGAACAATCTCCGAGG-1	E174	L2/3 IT	NotGenotyped
E174-CGAGGAACATGGGTTT-1	E174	Sst	NotGenotyped
E174-ATTCATCGTCTACACA-1	E174	Pvalb	NotGenotyped
E174-CTCATTAAGTCCGCGT-1	E174	L5 IT	NotGenotyped
E174-TGTTCATGTGCTTATG-1	E174	L2/3 IT	NotGenotyped
E174-CTCACTGAGAGGTTTA-1	E174	L2/3 IT	NotGenotyped
E174-ATCGATGAGCTGACCC-1	E174	L4 IT	NotGenotyped
E174-CGATGCGGTGCCTATA-1	E174	L5/6 NP	NotGenotyped
E174-CTACCCAAGCCTGTGC-1	E174	L2/3 IT	NotGenotyped
E174-CCCTTAGAGTGCAGGT-1	E174	Sst	NotGenotyped
E174-CTATCTAAGCACAAAT-1	E174	L2/3 IT	NotGenotyped
E174-TGATCTTCAACCGCTG-1	E174	L6 IT	NotGenotyped
E174-CTATAGGGTTCGGTTA-1	E174	L5 IT	NotGenotyped
E174-CTAACTTCAGACGATG-1	E174	L2/3 IT	NotGenotyped
E174-TTCAGGACATCCTATT-1	E174	L2/3 IT	ref
E174-CATCCCACATCCTTCG-1	E174	L5 IT	NotGenotyped
E174-TTTGATCTCCCAATAG-1	E174	L6 IT	NotGenotyped
E174-TTCTAACGTTATCTTC-1	E174	Sst	NotGenotyped
E174-AAGACTCCAGTTGTTG-1	E174	Pvalb	ref
E174-GACCCTTCAAGCTGTT-1	E174	L5 IT	ref
E174-CACGTTCCACATAACC-1	E174	L5 IT	NotGenotyped
E174-GTCCTCACAAGCACCC-1	E174	L5 IT	NotGenotyped
E174-CCCTCTCAGACTACGG-1	E174	L5 IT	NotGenotyped
E174-AGTGCCGTCAGCACCG-1	E174	L5 IT	NotGenotyped
E174-ACACTGAGTTCCGTTC-1	E174	L5 IT	NotGenotyped
E174-CGTAATGTCCGGCAAC-1	E174	Sst	NotGenotyped
E174-CGTAATGGTATGTCTG-1	E174	Sst	NotGenotyped
E174-GATGACTTCGATCCAA-1	E174	L4 IT	NotGenotyped
E174-GCATGATCAAGTGGCA-1	E174	L5 ET	NotGenotyped
E174-CCTCCAAGTATCGAAA-1	E174	Pvalb	NotGenotyped
E174-AAGACAAGTCGCATCG-1	E174	L6 IT	NotGenotyped
E174-AAAGGTAGTGGACCAA-1	E174	L4 IT	NotGenotyped
E174-AAGTTCGCACTCACTC-1	E174	Pvalb	NotGenotyped
E174-TTAATCCGTAATACCC-1	E174	L2/3 IT	NotGenotyped
E174-AGAAGCGAGACATCCT-1	E174	L5 IT	NotGenotyped
E174-TGGTAGTTCCTGGCTT-1	E174	L2/3 IT	NotGenotyped
E174-GATCCCTAGAGAGCGG-1	E174	L2/3 IT	NotGenotyped
E174-TGGTACACAGCAATTC-1	E174	L5 IT	NotGenotyped
E174-CAGCAATAGGGATCTG-1	E174	L2/3 IT	NotGenotyped
E174-TCTTTGATCTCACTCG-1	E174	L6 IT Car3	NotGenotyped
E174-CCACAAACATCGTCCT-1	E174	Pvalb	ref
E174-CATGGATAGGCATCTT-1	E174	L6 IT	NotGenotyped
E174-ACAAGCTGTTAGAAAC-1	E174	L2/3 IT	NotGenotyped
E174-CACGAATTCTAGAACC-1	E174	Lamp5	ref
E174-CGCAGGTAGTCACTCA-1	E174	L2/3 IT	NotGenotyped
E174-CATCCACTCATCAGTG-1	E174	L2/3 IT	ref
E174-AGCGTATCAACTGAAA-1	E174	L2/3 IT	NotGenotyped
E174-CGCCAGACACTCACTC-1	E174	L2/3 IT	NotGenotyped
E174-TCTATCAAGAAGGGAT-1	E174	L2/3 IT	NotGenotyped
E174-GAAGCCCTCCCTAGGG-1	E174	L6 IT	NotGenotyped
E174-GAGGGATAGGTAAAGG-1	E174	Sst	NotGenotyped
E174-AGTAGTCCACAGCTGC-1	E174	L5 IT	NotGenotyped
E174-CTCAGTCTCCCTGGTT-1	E174	Sst	NotGenotyped
E174-GTTCTATCAATCCAGT-1	E174	L2/3 IT	NotGenotyped
E174-ACGCACGTCCCATTCG-1	E174	L6 IT	NotGenotyped
E174-ACAAAGAAGATAGTCA-1	E174	L2/3 IT	NotGenotyped
E174-CGCCAGACATCCGAAT-1	E174	L2/3 IT	NotGenotyped
E174-ATCACAGAGGCACAAC-1	E174	L2/3 IT	NotGenotyped
E174-TCGTAGAAGAACTTCC-1	E174	L2/3 IT	NotGenotyped
E174-AGCCACGAGAAATTCG-1	E174	L2/3 IT	ref
E174-ATCACTTTCACGACTA-1	E174	Pvalb	NotGenotyped
E174-GCTGGGTGTTAAACCC-1	E174	L2/3 IT	ref
E174-AAGCATCCATGGGTCC-1	E174	L5/6 NP	NotGenotyped
E174-TCATTACAGCCTATTG-1	E174	L5 IT	NotGenotyped
E174-GATTTCTCAAGTACCT-1	E174	L2/3 IT	NotGenotyped
E174-TTTACGTGTTCTCCTG-1	E174	L2/3 IT	NotGenotyped
E174-CAACAGTAGGTGATCG-1	E174	L5/6 NP	NotGenotyped
E174-ATTCCTAAGGGAGATA-1	E174	L2/3 IT	NotGenotyped
E174-AATGACCTCGCAGTTA-1	E174	L4 IT	NotGenotyped
E174-ACCATTTTCAGTGGGA-1	E174	L2/3 IT	NotGenotyped
E174-GAGTGTTCATATAGCC-1	E174	L2/3 IT	ref
E174-TGAGCATCAAATTAGG-1	E174	L6 CT	NotGenotyped
E174-GGGACTCCAACGTATC-1	E174	L5/6 NP	ref
E174-ATCTTCAAGAATACAC-1	E174	L5/6 NP	NotGenotyped
E174-TACATTCAGTGCCAGA-1	E174	L2/3 IT	NotGenotyped
E174-TAAGCCATCAACTACG-1	E174	Lamp5	NotGenotyped
E174-TTACCATTCGCCTATC-1	E174	L5 IT	NotGenotyped
E174-TGGAGAGAGGGCCTCT-1	E174	L5 IT	NotGenotyped
E174-CCTCATGAGCGCTGAA-1	E174	L2/3 IT	ref
E174-TTGTTTGGTCTTGAAC-1	E174	L2/3 IT	NotGenotyped
E174-ATTCAGGAGGGATGTC-1	E174	L6 IT	NotGenotyped
E174-AGTAACCGTTCGAAGG-1	E174	L5/6 NP	NotGenotyped
E174-AAACGCTCAGAACCGA-1	E174	L6 IT	NotGenotyped
E174-CACTGGGCAACAACAA-1	E174	L2/3 IT	NotGenotyped
E174-ATGGGTTGTTCAAGGG-1	E174	L4 IT	NotGenotyped
E174-GAGCCTGAGAATCCCT-1	E174	L4 IT	NotGenotyped
E174-AGTAGCTTCTGTCTCG-1	E174	L6 IT	NotGenotyped
E174-TAAGCACAGACGATAT-1	E174	L4 IT	NotGenotyped
E174-GAGACCCCATAACGGG-1	E174	L6 CT	NotGenotyped
E174-ATCTCTAAGATTGTGA-1	E174	L5 IT	NotGenotyped
E174-GGGCTCAGTTTACGTG-1	E174	L2/3 IT	NotGenotyped
E174-GACCTTCAGACTCCGC-1	E174	L2/3 IT	ref
E174-TCTCACGCAACTCCCT-1	E174	L2/3 IT	NotGenotyped
E174-AAGACAACATATGGCT-1	E174	L6 IT Car3	NotGenotyped
E174-ATGAGTCGTTCCGTTC-1	E174	L2/3 IT	ref
E174-TTGATGGCACTGGCCA-1	E174	Sst	NotGenotyped
E174-CATGGATAGGTACTGG-1	E174	L2/3 IT	ref
E174-GAATAGAAGGTCGCCT-1	E174	L6 IT	NotGenotyped
E174-ACTGATGGTGTGATGG-1	E174	L5 IT	NotGenotyped
E174-ATACCGAGTGGTCCCA-1	E174	L2/3 IT	NotGenotyped
E174-GAGTTTGGTTCGTTCC-1	E174	L2/3 IT	ref
E174-CGGTCAGAGGTACATA-1	E174	L5 IT	NotGenotyped
E174-TACGGGCGTCGAACGA-1	E174	L6 CT	NotGenotyped
E174-ACCTGTCCAACAGCCC-1	E174	L5/6 NP	NotGenotyped
E174-CACACAACACGCACCA-1	E174	L2/3 IT	NotGenotyped
E174-TCATGCCGTTTCACAG-1	E174	L2/3 IT	NotGenotyped
E174-TCTCACGCACGCGCAT-1	E174	L2/3 IT	ref
E174-GGTTAACTCGGTTCAA-1	E174	Sst	NotGenotyped
E174-GAGAAATTCGCTAATG-1	E174	L5/6 NP	ref
E174-GATAGAAGTATCCTTT-1	E174	L2/3 IT	NotGenotyped
E174-GAACACTCAAGTGACG-1	E174	L4 IT	NotGenotyped
E174-TTCTGTAGTCTACATG-1	E174	L2/3 IT	NotGenotyped
E174-TTAATCCAGGAACTAT-1	E174	L2/3 IT	ref
E174-GAACGTTAGCTTCTAG-1	E174	L2/3 IT	NotGenotyped
E174-GTAGGTTTCTGATTCT-1	E174	L6b	NotGenotyped
E174-TCTCTGGTCGCGCCAA-1	E174	L2/3 IT	NotGenotyped
E174-TGACTCCGTATGGGAC-1	E174	L2/3 IT	ref
E174-TCGGGCATCCCTCTCC-1	E174	L2/3 IT	ref
E174-CTATCCGAGGGTACAC-1	E174	L5 IT	NotGenotyped
E174-ATTCCTAGTATCAGGG-1	E174	L2/3 IT	NotGenotyped
E174-GATTTCTGTGGTTTAC-1	E174	Sst	NotGenotyped
E174-CTACAGATCTCATGGA-1	E174	L5 IT	NotGenotyped
E174-CGGAGAACAGTAACGG-1	E174	L5/6 NP	NotGenotyped
E174-ATTATCCCAAGATTGA-1	E174	L5/6 NP	ref
E174-GGTGATTTCTTTCCAA-1	E174	L5 IT	ref
E174-AGATGCTGTACACGTT-1	E174	L2/3 IT	ref
E174-CTCACTGCAAAGCACG-1	E174	L2/3 IT	ref
E174-GGTAACTAGTCCCAAT-1	E174	L2/3 IT	ref
E174-TTGACCCCAGGCGAAT-1	E174	L2/3 IT	NotGenotyped
E174-TGAATGCGTACTGAGG-1	E174	L2/3 IT	NotGenotyped
E174-CGATGGCTCCTTCAGC-1	E174	L5 IT	NotGenotyped
E174-GTAGAAAAGCATAGGC-1	E174	L2/3 IT	NotGenotyped
E174-CACTTCGAGCAGAAAG-1	E174	L2/3 IT	NotGenotyped
E174-AGTTAGCAGTAGGTTA-1	E174	L2/3 IT	NotGenotyped
E174-CAGCCAGAGATCACCT-1	E174	L5 IT	NotGenotyped
E174-ACGTAACCAAGCTCTA-1	E174	Vip	NotGenotyped
E174-TCTATCAAGGAGAGGC-1	E174	L2/3 IT	NotGenotyped
E174-AAGTTCGCACCATAAC-1	E174	L2/3 IT	ref
E174-TCTGTCGTCTATACTC-1	E174	L2/3 IT	NotGenotyped
E174-CTGCCTACAATCGCAT-1	E174	L2/3 IT	ref
E174-TCCTGCAAGCCACAAG-1	E174	Lamp5	NotGenotyped
E174-GCATCTCGTGAGTAAT-1	E174	Lamp5	NotGenotyped
E174-CTGTAGACAGTATTCG-1	E174	L2/3 IT	mut
E174-CCTGCATTCCTGCTAC-1	E174	L2/3 IT	NotGenotyped
E174-CAACAACAGCATCAGG-1	E174	L2/3 IT	NotGenotyped
E174-TATTGCTGTGGACAGT-1	E174	L2/3 IT	NotGenotyped
E174-AACGAAAAGGGACAGG-1	E174	L2/3 IT	NotGenotyped
E174-CCAATTTTCGAGAATA-1	E174	L5/6 NP	NotGenotyped
E174-GAGAGGTTCCATTTCA-1	E174	L2/3 IT	ref
E174-CACCGTTCAACACAGG-1	E174	L5 IT	NotGenotyped
E174-GACACGCTCTAGTGAC-1	E174	L2/3 IT	NotGenotyped
E174-AACAACCGTACGAGCA-1	E174	L6b	mut
E174-CACTGTCTCAAGCTTG-1	E174	L6 IT	NotGenotyped
E174-ACCACAAGTACTGTTG-1	E174	Astro	NotGenotyped
E174-GGTCACGCAGGATCTT-1	E174	L6 IT Car3	NotGenotyped
E174-GTAATGCTCGGTTGTA-1	E174	L6 IT	NotGenotyped
E174-TCTACATTCAGAATAG-1	E174	L5 IT	NotGenotyped
E174-ATACTTCCACTGAATC-1	E174	L2/3 IT	ref
E174-TATCTTGAGACTAAGT-1	E174	L5 IT	NotGenotyped
E174-CTTCTCTTCGTCACCT-1	E174	L2/3 IT	NotGenotyped
E174-ATGGGAGCAGCTCTGG-1	E174	L6b	ref
E174-TAGATCGCAGAAGTTA-1	E174	L2/3 IT	NotGenotyped
E174-ATGTCTTCATGCCGCA-1	E174	L2/3 IT	mut
E174-TACGTCCAGACTCCGC-1	E174	L2/3 IT	NotGenotyped
E174-GGGACTCAGAAGCGGG-1	E174	L2/3 IT	NotGenotyped
E174-TTGGTTTCATCCGAAT-1	E174	L5 IT	ref
E174-TGGAGGAGTATTGCCA-1	E174	L6 IT Car3	NotGenotyped
E174-AACAACCTCTCGAGTA-1	E174	Vip	NotGenotyped
E174-GCAGTTACAATGTCTG-1	E174	L2/3 IT	NotGenotyped
E174-AGCCACGTCCCATACC-1	E174	L2/3 IT	ref
E174-CCTCCTCCAGATTTCG-1	E174	L2/3 IT	ref
E174-CTAGGTAAGGCTAGCA-1	E174	Lamp5	NotGenotyped
E174-CTGTGAAAGGCCCGTT-1	E174	L2/3 IT	NotGenotyped
E174-CATGGTAGTAGGGAGG-1	E174	L2/3 IT	NotGenotyped
E174-CTCAATTTCCACATAG-1	E174	L2/3 IT	NotGenotyped
E174-ACGTAACTCGTAACAC-1	E174	L2/3 IT	NotGenotyped
E174-CTCTGGTAGACTAGAT-1	E174	L2/3 IT	NotGenotyped
E174-AACAAAGCAGGACTAG-1	E174	L2/3 IT	NotGenotyped
E174-AAGTGAATCCTCTAGC-1	E174	L4 IT	NotGenotyped
E174-AGCGTATAGACAAGCC-1	E174	L2/3 IT	NotGenotyped
E174-GTAGAAAAGGGCCAAT-1	E174	Lamp5	NotGenotyped
E174-GTGACGCCAGGTCCGT-1	E174	L5/6 NP	NotGenotyped
E174-TAAGCACCATACTGTG-1	E174	L5 IT	NotGenotyped
E174-ATCACAGCACATACGT-1	E174	L5/6 NP	NotGenotyped
E174-CATCGGGAGTCGCGAA-1	E174	L5 IT	NotGenotyped
E174-ATCGATGCAGCGACAA-1	E174	L2/3 IT	NotGenotyped
E174-TTCTAACTCAGCGGAA-1	E174	L6 IT	NotGenotyped
E174-TCCACCAAGACTAAGT-1	E174	L5 IT	NotGenotyped
E174-CATCGGGGTCCATCTC-1	E174	L6 CT	NotGenotyped
E174-CACTGAACAGAGAAAG-1	E174	L2/3 IT	NotGenotyped
E174-GCGAGAATCGTGTTCC-1	E174	L2/3 IT	NotGenotyped
E174-ATCGTGATCCACGGGT-1	E174	L2/3 IT	NotGenotyped
E174-CTCATGCAGTCTCTGA-1	E174	L2/3 IT	NotGenotyped
E174-ATGACCAGTCGACTTA-1	E174	L2/3 IT	NotGenotyped
E174-ACCTGTCTCATGCCGG-1	E174	L2/3 IT	NotGenotyped
E174-CTCAGTCAGATACGAT-1	E174	Lamp5	ref
E174-TACATTCTCAAGCCTA-1	E174	Sst	NotGenotyped
E174-AGGATCTGTTCAGTAC-1	E174	L2/3 IT	mut
E174-TGTTCTACAGTGACCC-1	E174	L2/3 IT	ref
E174-TTGGGCGCAACCGGAA-1	E174	L2/3 IT	NotGenotyped
E174-AAACGAACATATACCG-1	E174	L5 IT	NotGenotyped
E174-TATATCCCACCCTGAG-1	E174	L2/3 IT	NotGenotyped
E174-GTCAAACTCGGCGATC-1	E174	L2/3 IT	NotGenotyped
E174-CTAGGTACAAATCGTC-1	E174	L4 IT	NotGenotyped
E174-GAAATGATCTCAATCT-1	E174	L6 CT	NotGenotyped
E174-CAGTTCCAGCGAGAAA-1	E174	L2/3 IT	NotGenotyped
E174-AGACACTGTTAGGACG-1	E174	L6 IT Car3	NotGenotyped
E174-TTTCATGCATTCTCTA-1	E174	L2/3 IT	NotGenotyped
E174-TTCGGTCAGTCGGCCT-1	E174	L2/3 IT	ref
E174-GCAGGCTGTATCTCGA-1	E174	L2/3 IT	NotGenotyped
E174-TGGGAAGCATACCATG-1	E174	L5 IT	NotGenotyped
E174-AGACAGGCACAGGATG-1	E174	L5/6 NP	ref
E174-TTGTTCAGTTCGAAGG-1	E174	L5/6 NP	ref
E174-CCCGAAGGTGGATCGA-1	E174	L2/3 IT	NotGenotyped
E174-GATCCCTTCACTTGGA-1	E174	L4 IT	NotGenotyped
E174-GGAATCTGTACGCGTC-1	E174	L6 CT	NotGenotyped
E174-CATACAGGTAGCACGA-1	E174	L6b	ref
E174-GCTTCACAGGTCCCGT-1	E174	L2/3 IT	NotGenotyped
E174-TCAATCTCACCTATCC-1	E174	Sst	NotGenotyped
E174-CATACCCAGTATCCTG-1	E174	L2/3 IT	NotGenotyped
E174-TGTCCTGAGTAAATGC-1	E174	L2/3 IT	NotGenotyped
E174-ATCTTCATCCATCGTC-1	E174	L5 IT	NotGenotyped
E174-TGGCGTGTCAGGTGTT-1	E174	L2/3 IT	NotGenotyped
E174-TTGAGTGCATTGCCGG-1	E174	L2/3 IT	NotGenotyped
E174-TTTACTGCATTGACAC-1	E174	Pvalb	mut
E174-CTACAGAAGGACAGCT-1	E174	L2/3 IT	NotGenotyped
E174-GAAGAATTCCGCACGA-1	E174	L5 IT	NotGenotyped
E174-AGACAGGGTTATCTGG-1	E174	L4 IT	NotGenotyped
E174-ACAACCACAAGTCCAT-1	E174	L5 IT	NotGenotyped
E174-ACGGTTATCGTTATCT-1	E174	Sst	NotGenotyped
E174-TCGCAGGCATTGTCGA-1	E174	L4 IT	NotGenotyped
E174-AGACAAAAGCAAGTGC-1	E174	L4 IT	NotGenotyped
E174-TCACACCTCCCTTGGT-1	E174	L2/3 IT	NotGenotyped
E174-GTCTCACCAACCGCCA-1	E174	L2/3 IT	NotGenotyped
E174-TAGACCAGTACTCGTA-1	E174	L5 ET	NotGenotyped
E174-TCTCAGCCAACCGATT-1	E174	L2/3 IT	NotGenotyped
E174-ACATTTCCACGCTTAA-1	E174	L2/3 IT	ref
E174-GCGGATCCACACACGC-1	E174	L2/3 IT	NotGenotyped
E174-CGGAACCGTGTCTCCT-1	E174	L6 IT	NotGenotyped
E174-AGCTCAAAGTATAACG-1	E174	L5 IT	NotGenotyped
E174-ACTTAGGCAGATAAAC-1	E174	L2/3 IT	NotGenotyped
E174-GAATCGTGTCATAGTC-1	E174	L2/3 IT	NotGenotyped
E174-GATAGCTCACATTCTT-1	E174	L6b	NotGenotyped
E174-AGCGTATGTATGCAAA-1	E174	L2/3 IT	NotGenotyped
E174-TGCTCGTAGATAGTGT-1	E174	L2/3 IT	NotGenotyped
E174-TCAGCAACAGCAGGAT-1	E174	L2/3 IT	NotGenotyped
E174-CAGTGCGCATTGACTG-1	E174	L2/3 IT	NotGenotyped
E174-GAAGTAATCGTCAACA-1	E174	Sst	NotGenotyped
E174-ATGCCTCTCTCCCTAG-1	E174	L2/3 IT	NotGenotyped
E174-GAGGCAAAGGGAGGAC-1	E174	L6 CT	NotGenotyped
E174-GTAACCAAGACTTGTC-1	E174	L6 CT	NotGenotyped
E174-GTTGCTCTCTTTCGAT-1	E174	Sncg	NotGenotyped
E174-GGGATCCGTGGTCCCA-1	E174	L2/3 IT	NotGenotyped
E174-CATTGAGGTCCTCATC-1	E174	L4 IT	NotGenotyped
E174-TACATTCCAATATCCG-1	E174	L5 IT	NotGenotyped
E174-TATATCCTCCGGACGT-1	E174	Sncg	NotGenotyped
E174-TCATTTGCAAAGTATG-1	E174	L4 IT	NotGenotyped
E174-AATGCCACAACCAATC-1	E174	L2/3 IT	ref
E174-GGGTAGAGTGTCCATA-1	E174	L6 IT Car3	NotGenotyped
E174-CCTGCATGTACAGTCT-1	E174	L4 IT	NotGenotyped
E174-GATTCGACAGTCGGTC-1	E174	L6 IT	NotGenotyped
E174-TTCCTTCCACCGCTAG-1	E174	Sst	ref
E174-GCAGCCACAATTGTGC-1	E174	Sst	NotGenotyped
E174-CGTAAGTAGGTGCGAT-1	E174	L6b	NotGenotyped
E174-ATATCCTAGACGCCAA-1	E174	L5 IT	NotGenotyped
E174-AAGCGTTTCGCTTGCT-1	E174	Vip	NotGenotyped
E174-AGGACTTTCATCAGTG-1	E174	L5/6 NP	NotGenotyped
E174-AGGATAATCCCATACC-1	E174	L4 IT	NotGenotyped
E174-AGGGTTTAGAGTCCGA-1	E174	L6 IT Car3	NotGenotyped
E174-CAGCCAGGTCAAATCC-1	E174	L4 IT	NotGenotyped
E174-TCTATACAGGACAAGA-1	E174	Pvalb	NotGenotyped
E174-CCATCACTCATTACGG-1	E174	L2/3 IT	NotGenotyped
E174-AGGTTGTTCGTAACTG-1	E174	Sst	NotGenotyped
E174-GTTGAACTCAAGCCTA-1	E174	L6 IT	NotGenotyped
E174-GTAGATCGTGGATACG-1	E174	L2/3 IT	ref
E174-GTAGATCCATGTTACG-1	E174	L2/3 IT	NotGenotyped
E174-GGGATCCAGCGTATGG-1	E174	L5 IT	NotGenotyped
E174-GGAGGATTCTCTCAAT-1	E174	Sst	NotGenotyped
E174-GATGTTGGTTCGAGCC-1	E174	L5 IT	NotGenotyped
E174-GTGTTAGCACTCATAG-1	E174	L5/6 NP	mut
E174-GTGGTTAAGTGCTACT-1	E174	L6 IT	NotGenotyped
E174-GAGTTACAGCTCGCAC-1	E174	L6 IT	NotGenotyped
E174-TTCCGTGAGCCGAACA-1	E174	Sst	NotGenotyped
E174-AGGGTTTCAACGTATC-1	E174	L5 IT	NotGenotyped
E174-TTACTGTGTAGCACAG-1	E174	L5/6 NP	NotGenotyped
E174-TCGACGGGTAGAGGAA-1	E174	Sst	NotGenotyped
E174-GAGGCCTCACCGTCTT-1	E174	Pvalb	NotGenotyped
E174-GTAACACGTGTTACTG-1	E174	L6 IT Car3	NotGenotyped
E174-GAGTCTAGTCCACAGC-1	E174	L4 IT	NotGenotyped
E174-TCATGGACAGTAGTTC-1	E174	L5 IT	ref
E174-TTCTAACAGACTGGGT-1	E174	L5 IT	NotGenotyped
E174-GTTCGCTCACTGAGTT-1	E174	L2/3 IT	NotGenotyped
E174-CTGAGCGCAGGAGACT-1	E174	L6 CT	NotGenotyped
E174-CATGCAATCAGTGTGT-1	E174	Sst	NotGenotyped
E174-TCATCCGCAAGTTGGG-1	E174	L2/3 IT	NotGenotyped
E174-CCTACGTAGTCCCTAA-1	E174	L5 IT	ref
E174-TAGGAGGGTCCTATAG-1	E174	L5 ET	NotGenotyped
E174-GACAGCCCAGGTTCCG-1	E174	L2/3 IT	ref
E174-GCGAGAAGTCCTGTTC-1	E174	L2/3 IT	NotGenotyped
E174-TGCATCCTCGAGAAAT-1	E174	L5 IT	NotGenotyped
E174-GTATTGGTCCCAACTC-1	E174	Pvalb	NotGenotyped
E174-GAGTTACGTATCGTTG-1	E174	L2/3 IT	NotGenotyped
E174-TTCACCGTCATACAGC-1	E174	L2/3 IT	NotGenotyped
E174-AGAAGCGAGCAAGGAA-1	E174	L2/3 IT	ref
E174-ATTATCCTCTTCCACG-1	E174	Sst	NotGenotyped
E174-CCTTCAGTCGACTCCT-1	E174	L6 CT	NotGenotyped
E174-AAGATAGGTGGTGATG-1	E174	Vip	NotGenotyped
E174-GAGTTTGGTGTCTTAG-1	E174	L2/3 IT	NotGenotyped
E174-AGGAGGTCACTTGTCC-1	E174	L5 IT	NotGenotyped
E174-CCTGCATTCCCATACC-1	E174	L2/3 IT	NotGenotyped
E174-GTAGCTACATTGACTG-1	E174	L5 IT	NotGenotyped
E174-TGCACGGAGGATAATC-1	E174	L6 CT	NotGenotyped
E174-GTAGCTACAGCAGTGA-1	E174	L2/3 IT	NotGenotyped
E174-GCGGAAATCACAAGAA-1	E174	L5 IT	NotGenotyped
E174-CCTCTAGGTATCGTTG-1	E174	L2/3 IT	NotGenotyped
E174-AACAAGACAGACTGCC-1	E174	L5 IT	NotGenotyped
E174-TTCTAGTTCGTAACCA-1	E174	L4 IT	NotGenotyped
E174-ACATTTCAGGAGTCTG-1	E174	L5/6 NP	NotGenotyped
E174-CCCTCTCGTGAATGTA-1	E174	L2/3 IT	NotGenotyped
E174-CATTCATCAGCAGTGA-1	E174	L2/3 IT	NotGenotyped
E174-CTCACTGTCCTACCGT-1	E174	L2/3 IT	NotGenotyped
E174-CATTCTACACTCCGAG-1	E174	Sncg	NotGenotyped
E174-TTCCGTGTCCACGAAT-1	E174	L6 IT Car3	NotGenotyped
E174-AGACCATGTTTGGGAG-1	E174	L2/3 IT	ref
E174-AGTAGCTCACCCAATA-1	E174	L5 IT	NotGenotyped
E174-TCCTCGACACAACATC-1	E174	L2/3 IT	NotGenotyped
E174-AGGCTGCCACTCTGCT-1	E174	L6 IT Car3	NotGenotyped
E174-ACTGTCCGTTAATCGC-1	E174	Pvalb	NotGenotyped
E174-CCTCCAAAGTAGGGTC-1	E174	L2/3 IT	NotGenotyped
E174-GTGAGTTCAGGCTATT-1	E174	Lamp5	NotGenotyped
E174-GCACGTGTCTATTTCG-1	E174	L4 IT	NotGenotyped
E174-GTGGGAAGTACTCGAT-1	E174	Lamp5	NotGenotyped
E174-GACCCAGCAAGCTACT-1	E174	L2/3 IT	ref
E174-GGATGTTTCAGCCTCT-1	E174	L4 IT	NotGenotyped
E174-TGAGGTTCATAGATCC-1	E174	L2/3 IT	NotGenotyped
E174-TAAGTCGAGAGAGGGC-1	E174	Pvalb	NotGenotyped
E174-AGTAGCTTCAAGCCAT-1	E174	L6 IT	NotGenotyped
E174-TCGCTCAAGTGCGACA-1	E174	L2/3 IT	NotGenotyped
E174-TTCCACGAGACAAGCC-1	E174	L2/3 IT	mut
E174-ACTATTCGTGGCTCTG-1	E174	Sst	NotGenotyped
E174-TGCAGGCAGCCGTAAG-1	E174	L2/3 IT	NotGenotyped
E174-TTGTTTGGTATTCTCT-1	E174	Sst	NotGenotyped
E174-AGCATCAAGTCTGCAT-1	E174	L6 IT Car3	NotGenotyped
E174-AGAAATGCAGAAGTGC-1	E174	Sst	NotGenotyped
E174-AGTCAACTCTTCTAAC-1	E174	L2/3 IT	NotGenotyped
E174-GTCAAGTCAAGTATAG-1	E174	Sst	NotGenotyped
E174-AAGTTCGTCGGTCAGC-1	E174	L2/3 IT	ref
E174-CGGACACCAGAGGTAC-1	E174	L6 IT	NotGenotyped
E174-TGGTGATAGACTTCCA-1	E174	L2/3 IT	NotGenotyped
E174-GACTCTCTCGACGCTG-1	E174	L6 IT	NotGenotyped
E174-CCTCTCCGTAAGGCCA-1	E174	Lamp5	NotGenotyped
E174-GGGACAACAGCACGAA-1	E174	L2/3 IT	NotGenotyped
E174-TCATTACTCGACTCCT-1	E174	L5 IT	NotGenotyped
E174-GAGTTACAGTGGTTGG-1	E174	L5 IT	NotGenotyped
E174-CGAGTGCAGGCGAACT-1	E174	L5 IT	NotGenotyped
E174-CACGTTCCAGACAAGC-1	E174	L4 IT	NotGenotyped
E174-GAATCACCAACTGCCG-1	E174	L2/3 IT	NotGenotyped
E174-CCCATTGAGACGATAT-1	E174	L2/3 IT	NotGenotyped
E174-TGACTCCGTCCCTCAT-1	E174	L6 CT	NotGenotyped
E174-GGTAATCGTGACATCT-1	E174	L4 IT	NotGenotyped
E174-CGAATTGTCAGTGATC-1	E174	Vip	ref
E174-AGGCATTGTCTGTCAA-1	E174	L2/3 IT	NotGenotyped
E174-CATCGTCAGTCGAAAT-1	E174	L2/3 IT	NotGenotyped
E174-TTCACGCTCCGCTTAC-1	E174	L6 CT	NotGenotyped
E174-AGGAATACATGGAATA-1	E174	Astro	NotGenotyped
E174-AGACAGGCACTAACCA-1	E174	Sst	NotGenotyped
E174-CAGGTATGTGACAGCA-1	E174	L6 IT	NotGenotyped
E174-GGTGTTACAACGTAAA-1	E174	L2/3 IT	NotGenotyped
E174-TACATTCCATACACCA-1	E174	L4 IT	NotGenotyped
E174-TAACGACAGTAATACG-1	E174	L6 CT	NotGenotyped
E174-GATGACTGTCCAACGC-1	E174	L6 CT	NotGenotyped
E174-GTTCATTCACTTCAAG-1	E174	L5 IT	NotGenotyped
E174-TCCACCAAGGCATCGA-1	E174	L4 IT	NotGenotyped
E174-CATCGTCTCTAGGCAT-1	E174	L5 IT	NotGenotyped
E174-TTCTGTACAGCTACAT-1	E174	L2/3 IT	NotGenotyped
E174-AGGGCTCCAGCTGAGA-1	E174	L2/3 IT	NotGenotyped
E174-TCTTAGTTCGCTCTAC-1	E174	L5 IT	NotGenotyped
E174-CCGCAAGGTTCAATCG-1	E174	L2/3 IT	NotGenotyped
E174-TGCACGGCATTCTCTA-1	E174	L2/3 IT	ref
E174-TGCGGCAAGTCTGCGC-1	E174	L2/3 IT	ref
E174-CAGCGTGAGTAACGTA-1	E174	L5 IT	NotGenotyped
E174-GTGACGCGTTCACGAT-1	E174	Pvalb	NotGenotyped
E174-AACCCAATCCAACTAG-1	E174	L2/3 IT	NotGenotyped
E174-GACCCTTTCCTTCTGG-1	E174	L2/3 IT	ref
E174-CACGGGTCAAGTCATC-1	E174	L2/3 IT	NotGenotyped
E174-GACTATGGTACCATAC-1	E174	L2/3 IT	NotGenotyped
E174-TCTTCCTGTTGTTGCA-1	E174	L5 IT	NotGenotyped
E174-TCGCACTGTGTTTGCA-1	E174	L5/6 NP	NotGenotyped
E174-GAACTGTGTAATGTGA-1	E174	L4 IT	NotGenotyped
E174-GTCACGGTCTTCTTCC-1	E174	L4 IT	NotGenotyped
E174-TCTCAGCAGAGGCCAT-1	E174	L2/3 IT	ref
E174-TTCATGTTCCTAACAG-1	E174	Pvalb	NotGenotyped
E174-CTATAGGCACCACTGG-1	E174	L5 IT	NotGenotyped
E174-TGACCCTCATGATCTG-1	E174	L5 IT	NotGenotyped
E174-AACCTGAGTCTGCATA-1	E174	L2/3 IT	NotGenotyped
E174-CGAGGCTCATTACGGT-1	E174	Endo	NotGenotyped
E174-AGGACTTAGAGGATGA-1	E174	L4 IT	NotGenotyped
E174-TTAATCCCAACAGCCC-1	E174	Vip	NotGenotyped
E174-GTGTTCCAGTTCGCAT-1	E174	L5 IT	NotGenotyped
E174-ACGTAACCAGGACAGT-1	E174	L5 IT	NotGenotyped
E174-GTCAAGTCAGGTGAGT-1	E174	L2/3 IT	NotGenotyped
E174-CTGTAGAAGGTACCTT-1	E174	L4 IT	NotGenotyped
E174-AGCGCCAGTTGACTGT-1	E174	L2/3 IT	ref
E174-TCGCTTGTCGTTCAGA-1	E174	L2/3 IT	ref
E174-CCACACTGTCCGGTCA-1	E174	L2/3 IT	NotGenotyped
E174-CATTCTAGTTAGAGAT-1	E174	L6 IT	NotGenotyped
E174-TGAGCGCAGGCCCGTT-1	E174	L6 IT	NotGenotyped
E174-GTCATCCCAGGAACCA-1	E174	L2/3 IT	NotGenotyped
E174-AGGTGTTTCGAACGCC-1	E174	L2/3 IT	NotGenotyped
E174-CGATGCGGTCCATACA-1	E174	L2/3 IT	ref
E174-CCGGACAGTTCTCCTG-1	E174	L2/3 IT	NotGenotyped
E174-GATCACAAGCCTGTGC-1	E174	L2/3 IT	NotGenotyped
E174-TGGGAGACATGGCCAC-1	E174	L6 CT	NotGenotyped
E174-GATAGCTTCAAGTAAG-1	E174	L2/3 IT	ref
E174-AGTTAGCTCAAATGAG-1	E174	L2/3 IT	NotGenotyped
E174-AACAAAGGTGCCCACA-1	E174	L2/3 IT	NotGenotyped
E174-TACTTGTGTTTGGAAA-1	E174	L2/3 IT	NotGenotyped
E174-TGTTCTAGTTATGACC-1	E174	L2/3 IT	NotGenotyped
E174-TCAATCTGTCTACACA-1	E174	L4 IT	NotGenotyped
E174-TCACTATAGCCTGAGA-1	E174	L6 IT	NotGenotyped
E174-GGCTGTGGTCACCTTC-1	E174	L2/3 IT	NotGenotyped
E174-CTGCAGGGTTCCCAAA-1	E174	L4 IT	NotGenotyped
E174-CCACCATGTGTGAATA-1	E174	L2/3 IT	NotGenotyped
E174-ATTACCTAGTTGAAAC-1	E174	L5 IT	NotGenotyped
E174-GGGAAGTTCATGTCAG-1	E174	L5/6 NP	NotGenotyped
E174-GCAGGCTTCCCTCGTA-1	E174	L4 IT	NotGenotyped
E174-TGCAGTAAGAAGTCAT-1	E174	L2/3 IT	NotGenotyped
E174-GAACGTTAGGAGTATT-1	E174	L2/3 IT	NotGenotyped
E174-AAAGTCCCATGAAAGT-1	E174	L5 IT	ref
E174-GTCAAGTAGGGTGAAA-1	E174	L2/3 IT	ref
E174-ACAACCAGTCCATCTC-1	E174	L5 IT	NotGenotyped
E174-TATCTGTCACCCAAGC-1	E174	L2/3 IT	NotGenotyped
E174-TCACACCCACTCAAGT-1	E174	L4 IT	NotGenotyped
E174-AGGCATTAGACATAGT-1	E174	L5/6 NP	NotGenotyped
E174-GGTCTGGAGAATAGTC-1	E174	Lamp5	NotGenotyped
E174-GAACACTGTCGAACGA-1	E174	L2/3 IT	NotGenotyped
E174-CCCTTAGGTTTACACG-1	E174	L2/3 IT	ref
E174-TCCTTTCCAACCCTCT-1	E174	Pvalb	NotGenotyped
E174-AGCCAATAGAAACACT-1	E174	L5 IT	NotGenotyped
E174-GCTGAATAGGATACGC-1	E174	L6 IT	NotGenotyped
E174-ACGTTCCTCGCAGATT-1	E174	Vip	ref
E174-GAAACCTTCGTCTAAG-1	E174	L5 IT	NotGenotyped
E174-CTATCCGTCTTTCCAA-1	E174	Sst	ref
E174-AGAAGTACATCCCACT-1	E174	L2/3 IT	ref
E174-TCAAGACCATCAGCTA-1	E174	L2/3 IT	ref
E174-TCACGGGGTATTCCTT-1	E174	L2/3 IT	NotGenotyped
E174-GTGAGTTTCATCTCTA-1	E174	L4 IT	mut
E174-CCTACGTAGACCAGAC-1	E174	L2/3 IT	ref
E174-TTTGGTTGTCCAACGC-1	E174	L2/3 IT	ref
E174-GGATCTAGTATGAGGC-1	E174	L2/3 IT	NotGenotyped
E174-CATTGTTCATAGAAAC-1	E174	Sncg	NotGenotyped
E174-AGAGCAGGTTCCCAAA-1	E174	Sst	NotGenotyped
E174-CATAGACTCAGGTAAA-1	E174	L2/3 IT	NotGenotyped
E174-GCATTAGTCAGCTTGA-1	E174	L2/3 IT	NotGenotyped
E174-CAGCGTGGTTACTCAG-1	E174	L6 IT	NotGenotyped
E174-ATCCTATCAAACCACT-1	E174	L5 IT	NotGenotyped
E174-AGCCAATGTTAGAAGT-1	E174	L5/6 NP	ref
E174-TACCTCGAGTTGCTCA-1	E174	Sst	NotGenotyped
E174-TGCTCCATCCCTCGAT-1	E174	Sst	NotGenotyped
E174-AGAGAGCAGTATTCCG-1	E174	L5/6 NP	NotGenotyped
E174-GGTGTCGGTAACTAAG-1	E174	L5 IT	NotGenotyped
E174-TCAATCTCATCTTTCA-1	E174	Sst	NotGenotyped
E174-TCTTCCTCAGGTGAGT-1	E174	L2/3 IT	NotGenotyped
E174-GTAGTACAGGGCCTCT-1	E174	L5/6 NP	ref
E174-ACAGAAACAAAGGAGA-1	E174	L2/3 IT	NotGenotyped
E174-CCGGACACATGAATCC-1	E174	Vip	ref
E174-AGACTCATCCGTGTAA-1	E174	L2/3 IT	NotGenotyped
E174-ATTCCCGGTTGTACGT-1	E174	L2/3 IT	ref
E174-AGTAGTCCATGCCGGT-1	E174	L5 IT	NotGenotyped
E174-TCATCATCATAGTCAC-1	E174	L2/3 IT	ref
E174-GGGAAGTTCGAGAGAC-1	E174	L5 ET	NotGenotyped
E174-GAAGAATGTGAAGCTG-1	E174	L2/3 IT	NotGenotyped
E174-CTAACCCAGTCCTACA-1	E174	L2/3 IT	NotGenotyped
E174-TTTGTTGCAACAGCTT-1	E174	L2/3 IT	NotGenotyped
E174-AAGAACACACTCCTTG-1	E174	L2/3 IT	NotGenotyped
E174-ACAGAAACATCCGAAT-1	E174	L5 IT	ref
E174-TATTTCGCAGAGGCAT-1	E174	L4 IT	NotGenotyped
E174-GTGCTGGCACGGCCAT-1	E174	L2/3 IT	NotGenotyped
E174-CAGCCAGCAATAAGGT-1	E174	L6 CT	NotGenotyped
E174-ACGGAAGTCTTGGAAC-1	E174	L5 IT	NotGenotyped
E174-CCTACGTGTCCATAGT-1	E174	L6 IT	NotGenotyped
E174-CAGTTAGGTGCACATT-1	E174	L4 IT	NotGenotyped
E174-GACAGCCGTACCGGCT-1	E174	L2/3 IT	NotGenotyped
E174-GTGGGAACACGCTGTG-1	E174	Pvalb	NotGenotyped
E174-ATCGATGGTGATGAAT-1	E174	L2/3 IT	ref
E174-GACGCTGTCCGCGGAT-1	E174	Pvalb	NotGenotyped
E174-AACAAGAAGCCGTCGT-1	E174	L2/3 IT	mut
E174-CTGTACCAGCCTATTG-1	E174	Lamp5	NotGenotyped
E174-TGCATCCCACACTGGC-1	E174	L5 IT	NotGenotyped
E174-TCATACTAGCCAGTAG-1	E174	L4 IT	NotGenotyped
E174-AGCGCTGTCTCTAGGA-1	E174	L5 IT	NotGenotyped
E174-GTCCTCATCTCCCAAC-1	E174	Pvalb	NotGenotyped
E174-AGAACCTTCATCTGTT-1	E174	Pvalb	NotGenotyped
E174-ATCTTCAAGAATCTAG-1	E174	L2/3 IT	ref
E174-CTGTCGTTCCGTCACT-1	E174	L6b	NotGenotyped
E174-CTAACCCTCCTTGGAA-1	E174	L2/3 IT	ref
E174-GTTTACTTCCCATAAG-1	E174	L2/3 IT	NotGenotyped
E174-GTGCTGGGTGGTTCTA-1	E174	L2/3 IT	NotGenotyped
E174-ACCGTTCAGCTTCATG-1	E174	L2/3 IT	NotGenotyped
E174-GATGGAGTCCAGCTCT-1	E174	L4 IT	NotGenotyped
E174-AGCCAATCATGGCCCA-1	E174	Lamp5	NotGenotyped
E174-AAGGAATTCCAACTGA-1	E174	L4 IT	NotGenotyped
E174-ACTCTCGAGAGGACTC-1	E174	Vip	NotGenotyped
E174-CCATCACAGTAGAATC-1	E174	L5 IT	ref
E174-CAACCTCGTCCCGCAA-1	E174	Sst	NotGenotyped
E174-AGGAGGTCACCTCTAC-1	E174	L2/3 IT	NotGenotyped
E174-AACCTTTTCACCGGTG-1	E174	L5 IT	NotGenotyped
E174-GTGCTTCGTACGAAAT-1	E174	L5/6 NP	NotGenotyped
E174-GCCTGTTAGCTGGCCT-1	E174	L2/3 IT	NotGenotyped
E174-GATGATCTCCGCCTAT-1	E174	L2/3 IT	NotGenotyped
E174-TTCACGCGTATCGAAA-1	E174	L2/3 IT	NotGenotyped
E174-AGCCAATCACCAGGTC-1	E174	Lamp5	NotGenotyped
E174-ACGTAGTTCCGTGGTG-1	E174	L2/3 IT	NotGenotyped
E174-CCACACTCAGCAGTTT-1	E174	Vip	NotGenotyped
E174-TCACATTAGGAGTCTG-1	E174	Lamp5	NotGenotyped
E174-TTGGGATAGTGGAAAG-1	E174	L2/3 IT	ref
E174-TACCTCGTCATTATCC-1	E174	L2/3 IT	NotGenotyped
E174-CCTCATGCAGGAATAT-1	E174	L6 IT	NotGenotyped
E174-AATTCCTGTTAGAAAC-1	E174	L5 IT	NotGenotyped
E174-AAAGGTATCTTGAGCA-1	E174	L2/3 IT	NotGenotyped
E174-GATGAGGAGTCTGGTT-1	E174	L5 IT	NotGenotyped
E174-CAGCAATCAGCATACT-1	E174	L5 IT	NotGenotyped
E174-CACACAAAGGTCTACT-1	E174	L2/3 IT	NotGenotyped
E174-TTCACCGCAATTGCCA-1	E174	L2/3 IT	ref
E174-AGCTACAAGTTGGAGC-1	E174	L4 IT	NotGenotyped
E174-CTTTCGGAGTGAGGCT-1	E174	L2/3 IT	NotGenotyped
E174-TCAATTCGTCATCGGC-1	E174	Pvalb	NotGenotyped
E174-TCTATCAAGATCCTAC-1	E174	L2/3 IT	NotGenotyped
E174-GAAGCCCTCTGTAAGC-1	E174	L4 IT	NotGenotyped
E174-AGTCACAAGATCCCAT-1	E174	Pvalb	NotGenotyped
E174-CTGGCAGCAACTACGT-1	E174	L2/3 IT	NotGenotyped
E174-CGGACACCAACGGGTA-1	E174	L2/3 IT	NotGenotyped
E174-ACGTCCTAGGCATTTC-1	E174	L5/6 NP	ref
E174-AGGTCTAGTTCTCAGA-1	E174	L2/3 IT	ref
E174-GCTGAATGTCAGTCCG-1	E174	L2/3 IT	NotGenotyped
E174-CAGATTGTCATCTCTA-1	E174	L2/3 IT	NotGenotyped
E174-AACCATGGTCAGACGA-1	E174	L4 IT	NotGenotyped
E174-CCACGAGAGTTAGAAC-1	E174	Sst	NotGenotyped
E174-CATGCCTTCTGCTTTA-1	E174	L2/3 IT	NotGenotyped
E174-CATCAAGGTTGAATCC-1	E174	L2/3 IT	NotGenotyped
E174-CACACAATCTTTCCGG-1	E174	L2/3 IT	NotGenotyped
E174-CAACAACAGGCCCAAA-1	E174	L2/3 IT	ref
E174-ATCACTTGTACCTAGT-1	E174	L2/3 IT	ref
E174-CTCAATTAGATAGTCA-1	E174	L2/3 IT	NotGenotyped
E174-CCCTGATGTCATAACC-1	E174	L4 IT	NotGenotyped
E174-TCTTCCTCATGGGATG-1	E174	L2/3 IT	ref
E174-GAGGGATTCCGCAACG-1	E174	L5 IT	NotGenotyped
E174-TCTATACTCCCAAGCG-1	E174	L2/3 IT	NotGenotyped
E174-ATTACTCAGCTAATCC-1	E174	L2/3 IT	NotGenotyped
E174-TACCCACGTAGAGATT-1	E174	L2/3 IT	NotGenotyped
E174-GGTGTTACAGAGTGTG-1	E174	L6 CT	NotGenotyped
E174-ACTATGGAGTGAGGCT-1	E174	L4 IT	NotGenotyped
E174-ACGTACATCGCTACAA-1	E174	Pvalb	NotGenotyped
E174-CAACGATCAAGGTACG-1	E174	L2/3 IT	NotGenotyped
E174-GTACAGTCATCGCTGG-1	E174	L2/3 IT	ref
E174-CTCATTAGTGAGTAGC-1	E174	L5 IT	NotGenotyped
E174-ATCAGGTGTACAAACA-1	E174	L2/3 IT	NotGenotyped
E174-GTCCACTAGACAGCTG-1	E174	L2/3 IT	NotGenotyped
E174-TCTGCCACAATTCTCT-1	E174	L4 IT	NotGenotyped
E174-AAGACTCTCACTTATC-1	E174	Sst	NotGenotyped
E174-TCGCTTGGTTGGGAAC-1	E174	L2/3 IT	NotGenotyped
E174-AAGCATCCAGGAGGAG-1	E174	L2/3 IT	NotGenotyped
E174-GCTGAATGTAAGTTAG-1	E174	Sst	NotGenotyped
E174-CATGCCTCAGAGACTG-1	E174	L2/3 IT	NotGenotyped
E174-CCACACTTCTGACCCT-1	E174	L2/3 IT	NotGenotyped
E174-AAACGAACACCTATCC-1	E174	L5 IT	NotGenotyped
E174-CCACTTGCATATACCG-1	E174	L5 IT	NotGenotyped
E174-GATGAGGGTAATTGGA-1	E174	L4 IT	NotGenotyped
E174-AGTACCAAGGGACTGT-1	E174	L5 IT	NotGenotyped
E174-TAACTTCCAAAGAACT-1	E174	L2/3 IT	NotGenotyped
E174-TGAGACTGTTGTAGCT-1	E174	L2/3 IT	NotGenotyped
E174-TTTATGCAGATTTGCC-1	E174	Vip	NotGenotyped
E174-CAACAACTCGTTCTAT-1	E174	L2/3 IT	NotGenotyped
E174-TGCTTGCGTTCTTCAT-1	E174	L6 IT	NotGenotyped
E174-CGTCAAACAGCCTACG-1	E174	L4 IT	NotGenotyped
E174-CGTCCATAGCATGCAG-1	E174	L2/3 IT	NotGenotyped
E174-TTCCGTGGTCATACCA-1	E174	L4 IT	NotGenotyped
E174-GCTGAATAGCTCAGAG-1	E174	L2/3 IT	NotGenotyped
E174-GCAGTTATCCCAGCGA-1	E174	Sst	NotGenotyped
E174-GAGTCTAAGATGACAT-1	E174	Sst	NotGenotyped
E174-GACCTTCCATTATGCG-1	E174	Sst	NotGenotyped
E174-AACAACCTCGTTGTAG-1	E174	L2/3 IT	mut
E174-GTAGGTTAGGATTCAA-1	E174	L2/3 IT	NotGenotyped
E174-CCTGCATTCGACGAGA-1	E174	L2/3 IT	NotGenotyped
E174-GGGAGATCACTCCGAG-1	E174	Pvalb	NotGenotyped
E174-ACTATCTAGGTGAGCT-1	E174	L5 IT	NotGenotyped
E174-CGTTCTGGTGCCGGTT-1	E174	L2/3 IT	NotGenotyped
E174-AACCATGAGGCATCAG-1	E174	L5 IT	NotGenotyped
E174-GACCTTCCATTCTTCA-1	E174	Lamp5	NotGenotyped
E174-TGCTTGCTCCATCGTC-1	E174	L5 IT	ref
E174-CCTCCAACAGCAGAAC-1	E174	L4 IT	NotGenotyped
E174-GTCTAGAGTAGTCTTG-1	E174	L5 IT	NotGenotyped
E174-ACAACCACAGTCTCTC-1	E174	L5 IT	NotGenotyped
E174-TTTCGATAGGACCCAA-1	E174	L6b	ref
E174-TGATTTCGTGACTGAG-1	E174	L4 IT	NotGenotyped
E174-ATCATTCTCAGTCTTT-1	E174	L5 IT	NotGenotyped
E174-GAGGGATCAGACCATT-1	E174	L2/3 IT	NotGenotyped
E174-CAGGGCTTCACCTCGT-1	E174	L2/3 IT	NotGenotyped
E174-TTGCATTTCATAGCAC-1	E174	L5/6 NP	NotGenotyped
E174-ACATCCCCAAGACAAT-1	E174	L6 CT	NotGenotyped
E174-TAACGACGTACCCGCA-1	E174	L2/3 IT	NotGenotyped
E174-AACCACATCCAGTGTA-1	E174	Sst	NotGenotyped
E174-ACATCCCCATTCAGGT-1	E174	L2/3 IT	NotGenotyped
E174-GAGACCCGTAATGATG-1	E174	Sst	NotGenotyped
E174-TACAACGCAACTTCTT-1	E174	L2/3 IT	NotGenotyped
E174-TTTGATCTCAGATGCT-1	E174	L6b	NotGenotyped
E174-AGTCACATCCTACTGC-1	E174	L6b	ref
E174-TCACGGGGTTCTCCAC-1	E174	L5 IT	NotGenotyped
E174-ATGGGAGCACTGTGAT-1	E174	L2/3 IT	NotGenotyped
E174-TTTCATGGTTAAGTCC-1	E174	Pvalb	NotGenotyped
E174-AATCGTGTCTAAGAAG-1	E174	L5 IT	NotGenotyped
E174-GACTCAAGTTCTCCCA-1	E174	L2/3 IT	NotGenotyped
E174-AACCACATCAAGTCTG-1	E174	L2/3 IT	NotGenotyped
E174-TAGGAGGGTCCACTCT-1	E174	L6b	NotGenotyped
E174-GGGTTTACACGTAGTT-1	E174	L2/3 IT	NotGenotyped
E174-ACCAACAGTTAATCGC-1	E174	L2/3 IT	NotGenotyped
E174-GCAGCTGGTTATCTGG-1	E174	Lamp5	NotGenotyped
E174-TCTCACGTCTAGACCA-1	E174	L4 IT	NotGenotyped
E174-TTCGATTCAGACCTAT-1	E174	L2/3 IT	NotGenotyped
E174-CTATCCGCATTCCTAT-1	E174	L6 IT Car3	NotGenotyped
E174-GGTTGTAAGAAACACT-1	E174	L2/3 IT	ref
E174-GTTAGTGTCATTCACT-1	E174	L2/3 IT	NotGenotyped
E174-CACAGGCAGCTCCACG-1	E174	L2/3 IT	ref
E174-CATTCTACATCGGATT-1	E174	Sst	NotGenotyped
E174-CTCCTCCGTTGGCCGT-1	E174	L2/3 IT	NotGenotyped
E174-TCATGGAGTCCCGGTA-1	E174	L2/3 IT	NotGenotyped
E174-GTTATGGTCGATTCCC-1	E174	L6 CT	NotGenotyped
E174-AGAACAAAGATGGTCG-1	E174	Pvalb	NotGenotyped
E174-TAATTCCCAGGCTTGC-1	E174	L5 IT	NotGenotyped
E174-CCGCAAGAGTATGACA-1	E174	L6 CT	NotGenotyped
E174-AGGCATTCATAACCCA-1	E174	L6 IT	NotGenotyped
E174-TTGCTGCAGCTGACAG-1	E174	L2/3 IT	ref
E174-TCGTAGACAATAGAGT-1	E174	L6 IT Car3	NotGenotyped
E174-TTAGGGTCACGCTGCA-1	E174	Pvalb	NotGenotyped
E174-TACTTACTCACCATCC-1	E174	L2/3 IT	NotGenotyped
E174-CAGCAATGTTAAGAAC-1	E174	L2/3 IT	ref
E174-ACTGTCCAGTGTAGAT-1	E174	L5 IT	NotGenotyped
E174-TTCGCTGCACACGGAA-1	E174	L2/3 IT	NotGenotyped
E174-AGGAATACATCAGTCA-1	E174	L5/6 NP	ref
E174-CATACAGGTGCAATAA-1	E174	Sst	ref
E174-GAGATGGTCGATGCAT-1	E174	L2/3 IT	NotGenotyped
E174-CTAACCCCAAGATTGA-1	E174	L2/3 IT	NotGenotyped
E174-CTGCCTAGTATTCCGA-1	E174	Sst	NotGenotyped
E174-TCATGAGAGCACCGAA-1	E174	Lamp5	NotGenotyped
E174-AAACGCTTCACGGTCG-1	E174	L2/3 IT	NotGenotyped
E174-GTCAAGTGTGTGCTTA-1	E174	L2/3 IT	ref
E174-AATGACCTCGCAGTCG-1	E174	L2/3 IT	NotGenotyped
E174-CATTCTAAGCCTCGTG-1	E174	Pvalb	NotGenotyped
E174-ACTATCTCACATAGCT-1	E174	L5 IT	NotGenotyped
E174-CTTAGGAAGGTGCAGT-1	E174	L2/3 IT	NotGenotyped
E174-ATGAAAGCATCATCTT-1	E174	L2/3 IT	ref
E174-AAGACAACACCTGCGA-1	E174	Vip	NotGenotyped
E174-ATAGGCTTCCGTCACT-1	E174	L5 IT	NotGenotyped
E174-GACATCATCGGACAAG-1	E174	L2/3 IT	NotGenotyped
E174-AACGTCATCGTGTCAA-1	E174	Lamp5	NotGenotyped
E174-GTCATTTCAATATCCG-1	E174	L5 IT	NotGenotyped
E174-GGGAGTATCTGCTGAA-1	E174	L6 IT	NotGenotyped
E174-AGCATCAGTATCAAGA-1	E174	L4 IT	NotGenotyped
E174-GGACGTCCATTGCTTT-1	E174	Sst	NotGenotyped
E174-TCTAACTAGTTTCTTC-1	E174	L5 IT	NotGenotyped
E174-ACCCTTGGTATGTGTC-1	E174	Lamp5	NotGenotyped
E174-ATCTCTAAGAGTTGAT-1	E174	L2/3 IT	NotGenotyped
E174-AACAACCTCTCCATAT-1	E174	L2/3 IT	NotGenotyped
E174-GAAGGGTCATGAAGGC-1	E174	L2/3 IT	ref
E174-ACTTTGTCACACAGCC-1	E174	Vip	NotGenotyped
E174-GTCATGAAGGCGATAC-1	E174	L4 IT	NotGenotyped
E174-GTAGAAACAGAACTCT-1	E174	L5 IT	NotGenotyped
E174-GAAGCCCTCCTACCAC-1	E174	L2/3 IT	NotGenotyped
E174-GATAGAACACCGGTCA-1	E174	L4 IT	NotGenotyped
E174-TAGGTACAGAAGTATC-1	E174	L4 IT	NotGenotyped
E174-TCAGCAAAGACCACGA-1	E174	L2/3 IT	NotGenotyped
E174-ATTCTACCAGCAGACA-1	E174	L6 IT	NotGenotyped
E174-CATGCGGGTCTTACTT-1	E174	L2/3 IT	NotGenotyped
E174-GTCAAACTCGGAGATG-1	E174	L2/3 IT	NotGenotyped
E174-GTTACGAAGATCGACG-1	E174	L2/3 IT	NotGenotyped
E174-CAACCAAGTCTTCGAA-1	E174	Sst	NotGenotyped
E174-CTCAATTCAAGTGACG-1	E174	L2/3 IT	ref
E174-GTATTGGTCCCGTGAG-1	E174	L2/3 IT	NotGenotyped
E174-AAATGGACACCAACAT-1	E174	Pvalb	NotGenotyped
E174-TGGGATTGTCCAGCAC-1	E174	L2/3 IT	ref
E174-ATCGTGACATCACGGC-1	E174	L2/3 IT	NotGenotyped
E174-GTTGCTCGTTACAGCT-1	E174	L4 IT	NotGenotyped
E174-GCATCGGTCTCCACTG-1	E174	L2/3 IT	NotGenotyped
E174-GGAATCTGTACTCCCT-1	E174	Lamp5	NotGenotyped
E174-TTCAGGAAGTTCAACC-1	E174	L2/3 IT	ref
E174-CCGAACGCACCTAAAC-1	E174	Vip	NotGenotyped
E174-TTTCACAAGATCCGAG-1	E174	L2/3 IT	NotGenotyped
E174-AGACAGGGTTGATGTC-1	E174	L2/3 IT	NotGenotyped
E174-TTGCCTGGTATATGGA-1	E174	L2/3 IT	ref
E174-GTACAACCACAAATGA-1	E174	L6 CT	NotGenotyped
E174-GCATCTCAGTTGAAGT-1	E174	Sst	NotGenotyped
E174-AGATCCATCCACCCTA-1	E174	L4 IT	NotGenotyped
E174-CAGAGCCCAAACTAAG-1	E174	L2/3 IT	NotGenotyped
E174-CTCCTCCGTTTCTTAC-1	E174	Sst	NotGenotyped
E174-GTACAGTAGTCACAGG-1	E174	L4 IT	NotGenotyped
E174-ATACCGAGTCGATTAC-1	E174	L2/3 IT	NotGenotyped
E174-TCAGGGCGTGCTCGTG-1	E174	L6 IT	NotGenotyped
E174-TCACGGGTCCGTTTCG-1	E174	L2/3 IT	NotGenotyped
E174-CGAAGTTAGGCACTAG-1	E174	L2/3 IT	NotGenotyped
E174-GATGGAGTCGAGAGAC-1	E174	L2/3 IT	NotGenotyped
E174-ATGAAAGCATGTAACC-1	E174	Lamp5	NotGenotyped
E174-ATTACCTCATCCGAGC-1	E174	Sst	NotGenotyped
E174-TCGGGTGCATGCAGGA-1	E174	L5/6 NP	NotGenotyped
E174-TCTCACGCACTTGTCC-1	E174	L5 IT	NotGenotyped
E174-GAGTCTAAGGACGGAG-1	E174	L2/3 IT	ref
E174-TCTTAGTTCTCAACGA-1	E174	L2/3 IT	ref
E174-AGGTCATTCAGCTCTC-1	E174	Pvalb	NotGenotyped
E174-GCCAGGTTCGCTGCGA-1	E174	L2/3 IT	NotGenotyped
E174-GTGACGCTCAACGTGT-1	E174	L5 IT	NotGenotyped
E174-AGGAGGTGTGTATTGC-1	E174	L2/3 IT	NotGenotyped
E174-CTCAACCGTACACGTT-1	E174	L2/3 IT	NotGenotyped
E174-GATCCCTCAATCCAGT-1	E174	Pvalb	NotGenotyped
E174-TCCCATGCACAACGAG-1	E174	L2/3 IT	NotGenotyped
E174-CCACCATAGTTGCGAG-1	E174	L2/3 IT	ref
E174-CAGCGTGCAAACCATC-1	E174	L2/3 IT	NotGenotyped
E174-GACTGATTCCCATGGG-1	E174	Lamp5	NotGenotyped
E174-AGCGTATAGCGATTCT-1	E174	L2/3 IT	NotGenotyped
E174-CCTTCAGGTATTGCCA-1	E174	L5 IT	ref
E174-TCAATTCGTGATTCTG-1	E174	Lamp5	NotGenotyped
E174-CAGCGTGAGCTTTCTT-1	E174	Pvalb	NotGenotyped
E174-CACTGTCCACTTCCTG-1	E174	L4 IT	NotGenotyped
E174-TCTACATTCGTTCAGA-1	E174	Pvalb	NotGenotyped
E174-TTGATGGCAGAACATA-1	E174	L6 CT	NotGenotyped
E174-TCAGTTTAGTAGTCCT-1	E174	L4 IT	NotGenotyped
E174-TAATTCCGTCTGATCA-1	E174	L2/3 IT	ref
E174-GGTAACTGTATAGGAT-1	E174	L5 IT	NotGenotyped
E174-CACTAAGGTTCCAGGC-1	E174	L2/3 IT	NotGenotyped
E174-CCTACGTCAGACGATG-1	E174	Sst	NotGenotyped
E174-ATCTTCACACGCACCA-1	E174	L5 IT	NotGenotyped
E174-GCTTTCGTCTTCGATT-1	E174	L4 IT	NotGenotyped
E174-AGTAGCTCACCAGCTG-1	E174	L5 IT	ref
E174-TCAGTTTCAGCGTACC-1	E174	L2/3 IT	ref
E174-ACCAAACAGATACTGA-1	E174	L2/3 IT	NotGenotyped
E174-CATGGTATCTTCACGC-1	E174	L2/3 IT	NotGenotyped
E174-GGGTAGAGTTATGACC-1	E174	L2/3 IT	NotGenotyped
E174-TGCTGAAAGCAACAAT-1	E174	Sst	NotGenotyped
E174-CATTCATAGACTCAAA-1	E174	L2/3 IT	ref
E174-ACTACGACATGGAATA-1	E174	Pvalb	NotGenotyped
E174-TGCTGAAAGGCCCACT-1	E174	Vip	ref
E174-GACGCTGGTAAGTCAA-1	E174	Lamp5	NotGenotyped
E174-CTCCATGCACAGTGTT-1	E174	L4 IT	NotGenotyped
E174-TGTCAGATCTACTTCA-1	E174	L2/3 IT	NotGenotyped
E174-TATTGGGGTTCCGCTT-1	E174	Sst	ref
E174-TCCATCGCACTTGTGA-1	E174	Pvalb	NotGenotyped
E174-CAGTTCCGTTAGCTAC-1	E174	L4 IT	NotGenotyped
E174-TCGCACTTCGGTCTGG-1	E174	L2/3 IT	NotGenotyped
E174-AGGGCTCTCCGCTTAC-1	E174	Pvalb	NotGenotyped
E174-ACTATTCCACGTGTGC-1	E174	L4 IT	NotGenotyped
E174-TGAGGAGTCGGATTAC-1	E174	L5 IT	NotGenotyped
E174-GACTCAACAAACTCTG-1	E174	L2/3 IT	NotGenotyped
E174-CCTCATGGTGAACTAA-1	E174	Pvalb	NotGenotyped
E174-TTGCATTGTATGGAGC-1	E174	L5 IT	NotGenotyped
E174-CTCAATTTCGTGCGAC-1	E174	L2/3 IT	NotGenotyped
E174-CGCGTGAGTGAGGATC-1	E174	L2/3 IT	NotGenotyped
E174-GAATAGACAAGATCCT-1	E174	Vip	NotGenotyped
E174-GATGACTAGACAGCTG-1	E174	L4 IT	NotGenotyped
E174-CTGCAGGTCTTCCCAG-1	E174	L2/3 IT	NotGenotyped
E174-GATTGGTAGTAAGCAT-1	E174	L5 IT	NotGenotyped
E174-TTCACGCAGGTAAACT-1	E174	L5 IT	NotGenotyped
E174-GGTGTTATCGTAGCTA-1	E174	Pvalb	NotGenotyped
E174-CATGGTACACGCTGAC-1	E174	Sst	NotGenotyped
E174-TTAGTCTAGGGCCTCT-1	E174	Vip	ref
E174-AGATGAAGTCAACGCC-1	E174	L2/3 IT	NotGenotyped
E174-CGGAATTGTTACACAC-1	E174	L4 IT	NotGenotyped
E174-ATAGACCTCTACCTTA-1	E174	L5 IT	NotGenotyped
E174-TGCATCCAGCTGACAG-1	E174	Pvalb	NotGenotyped
E174-ACTTCCGCACTGAGTT-1	E174	L4 IT	NotGenotyped
E174-CTCCCTCTCCGGACTG-1	E174	Pvalb	ref
E174-GCCAACGGTATACCCA-1	E174	Pvalb	NotGenotyped
E174-AGCTTCCCAGAACTAA-1	E174	Sst	NotGenotyped
E174-GACCCTTCATCCGTGG-1	E174	L5 IT	NotGenotyped
E174-CACAGATGTCCAACGC-1	E174	L2/3 IT	NotGenotyped
E174-TTGGGTATCTCGCGTT-1	E174	L6 CT	NotGenotyped
E174-CTCTCGAGTCGTCATA-1	E174	Sst	NotGenotyped
E174-GACTATGGTCCGCAGT-1	E174	L2/3 IT	NotGenotyped
E174-GTTAGTGCAATTCTTC-1	E174	L2/3 IT	NotGenotyped
E174-TTCTTCCGTTGTTGAC-1	E174	L5/6 NP	NotGenotyped
E174-GGGACTCTCCGTATAG-1	E174	L6 IT Car3	NotGenotyped
E174-GTAGGAGAGAGATCGC-1	E174	L5 IT	ref
E174-CATTCCGCACATCCCT-1	E174	L5 IT	NotGenotyped
E174-AACCTGAAGCCTGAAG-1	E174	Pvalb	NotGenotyped
E174-ACGATCAGTTGTGGAG-1	E174	L5 IT	NotGenotyped
E174-AGAAATGCACTGCTTC-1	E174	Vip	NotGenotyped
E174-GTTAGTGGTTGTTGTG-1	E174	L2/3 IT	ref
E174-TTTGTTGAGCGAATGC-1	E174	Lamp5	mut
E174-GACTGATAGCTTCTAG-1	E174	L6 IT	NotGenotyped
E174-CTTCTAACAGTCTTCC-1	E174	L6 IT Car3	NotGenotyped
E174-GTACAACAGGAGAGGC-1	E174	L2/3 IT	ref
E174-CCAAGCGCAGAGAGGG-1	E174	L5 IT	NotGenotyped
E174-CTGTGGGCAGCCATTA-1	E174	L4 IT	NotGenotyped
E174-AGAACCTAGAGGTGCT-1	E174	L5/6 NP	ref
E174-CTAGACAGTGTAAACA-1	E174	L5 IT	NotGenotyped
E174-TTGCTGCCAATAACCC-1	E174	Sst	NotGenotyped
E174-TGCGGCAAGCTAGAAT-1	E174	L2/3 IT	NotGenotyped
E174-AACCTGAGTCGCTCGA-1	E174	Sst	NotGenotyped
E174-TCTTCCTAGCCTGAGA-1	E174	Sst	NotGenotyped
E174-GAGTGAGTCGCACGAC-1	E174	Lamp5	NotGenotyped
E174-CTCCACATCCACAAGT-1	E174	L6 IT Car3	NotGenotyped
E174-CTTCCTTTCGTCTCAC-1	E174	L2/3 IT	NotGenotyped
E174-AGGATCTGTCACCCTT-1	E174	Sst	NotGenotyped
E174-CATTGTTCAGCCTATA-1	E174	Vip	NotGenotyped
E174-GCGTGCAAGGGCAATC-1	E174	L2/3 IT	NotGenotyped
E174-CCCTGATCATTACTCT-1	E174	L2/3 IT	NotGenotyped
E174-AACACACTCAACTGGT-1	E174	Astro	NotGenotyped
E174-ATAGACCCAAGACAAT-1	E174	L2/3 IT	NotGenotyped
E174-GAAGGGTCAAGCGAAC-1	E174	L2/3 IT	NotGenotyped
E174-GAATCACGTGGGTTGA-1	E174	L2/3 IT	ref
E174-TGCAGTACAGACTCTA-1	E174	L2/3 IT	ref
E174-GTAGAAACACTCTAGA-1	E174	L5 IT	NotGenotyped
E174-TCGAACATCCACATAG-1	E174	L2/3 IT	ref
E174-CCGTGAGTCTTCCAGC-1	E174	L2/3 IT	mut
E174-TTTCACAGTGCTATTG-1	E174	Sst	mut
E174-AGGGCTCCAAGCCTGC-1	E174	L2/3 IT	ref
E174-ACGTACACATTCACAG-1	E174	L2/3 IT	NotGenotyped
E174-GTTGAACTCTATACTC-1	E174	L5 IT	ref
E174-TACTTGTGTATGCTAC-1	E174	L2/3 IT	NotGenotyped
E174-CCTCCAAAGTCTTCCC-1	E174	Sst	ref
E174-CTGCATCTCTTGAACG-1	E174	Pvalb	NotGenotyped
E174-TAGGAGGGTCGGCACT-1	E174	L5 IT	NotGenotyped
E174-CTCAAGACATGATCTG-1	E174	L2/3 IT	NotGenotyped
E174-GACTCTCGTCGTACAT-1	E174	L5 IT	NotGenotyped
E174-CTCCCTCTCACTTGTT-1	E174	L2/3 IT	ref
E174-CCACACTAGCAGGCTA-1	E174	L2/3 IT	ref
E174-CTGATCCCAGTTTCGA-1	E174	L5 IT	ref
E174-AGGGTGACAGTCGCTG-1	E174	L5 IT	NotGenotyped
E174-ATGCGATGTCGCGTCA-1	E174	L2/3 IT	NotGenotyped
E174-CTTGATTGTGGTTTAC-1	E174	L2/3 IT	NotGenotyped
E174-AGCTTCCCAACTAGAA-1	E174	Pvalb	NotGenotyped
E174-GTCTCACTCACGGTCG-1	E174	Sncg	ref
E174-GATGGAGGTGCAATGG-1	E174	L2/3 IT	ref
E174-ATCCATTAGTCTAGAA-1	E174	L2/3 IT	mut
E174-GCAGCTGTCTATTCGT-1	E174	L2/3 IT	NotGenotyped
E174-AGCTACATCCGCGAGT-1	E174	L2/3 IT	NotGenotyped
E174-TGAGGTTCACTCAAGT-1	E174	L2/3 IT	NotGenotyped
E174-TCACAAGCATAACCCA-1	E174	Lamp5	ref
E174-TTGTTGTAGCATCTTG-1	E174	L5 IT	NotGenotyped
E174-GTTGCTCCAGTATTCG-1	E174	L2/3 IT	ref
E174-GTTCGCTGTGTCACAT-1	E174	L2/3 IT	NotGenotyped
E174-TCTCACGCAAGTGGAC-1	E174	L2/3 IT	NotGenotyped
E174-TGGAGAGCAGCGTTTA-1	E174	L5 IT	NotGenotyped
E174-TCATGTTTCATCAGTG-1	E174	L2/3 IT	NotGenotyped
E174-ATTCTTGTCATTGCTT-1	E174	L6 IT	NotGenotyped
E174-GAAGTAATCCCACAGG-1	E174	L5 IT	NotGenotyped
E174-AATTCCTGTAAGATCA-1	E174	L5 IT	NotGenotyped
E174-AGTCAACAGCGCCTAC-1	E174	L5 IT	NotGenotyped
E174-CCTGCATTCGGACGTC-1	E174	L6 IT	NotGenotyped
E174-TAAGCCACATGCTGCG-1	E174	L2/3 IT	ref
E174-TTCCTCTTCCCATACC-1	E174	L2/3 IT	ref
E174-TTCGATTGTCAGTCCG-1	E174	L6b	NotGenotyped
E174-GACTGATCATGATGCT-1	E174	L6 CT	NotGenotyped
E174-GTTACGAGTCTGTCCT-1	E174	L6 IT	NotGenotyped
E174-TTTCACATCTGCTTAT-1	E174	L5 IT	NotGenotyped
E174-AGGAATACATGGCCCA-1	E174	L2/3 IT	NotGenotyped
E174-CGGGCATGTCGGCACT-1	E174	L2/3 IT	NotGenotyped
E174-CTGAGGCCATTAGGAA-1	E174	L5/6 NP	ref
E174-GGGAGTACAGATCCTA-1	E174	L5/6 NP	NotGenotyped
E174-ATCACGATCCGCACGA-1	E174	L5 IT	NotGenotyped
E174-TTCACGCAGTCTAGAA-1	E174	L4 IT	NotGenotyped
E174-CACCAAATCTCGCCTA-1	E174	L6b	ref
E174-ATTTCACAGTTGAAGT-1	E174	L2/3 IT	ref
E174-CCGATGGAGGATGTTA-1	E174	L2/3 IT	NotGenotyped
E174-TGACCCTAGGCTCCCA-1	E174	L6 IT	NotGenotyped
E174-CATCCCAAGGGATGTC-1	E174	L5 IT	NotGenotyped
E174-GTCCCATTCCCTCTTT-1	E174	L2/3 IT	ref
E174-CAACAGTCAACCGATT-1	E174	Astro	NotGenotyped
E174-TGCAGGCCACGCGTCA-1	E174	L2/3 IT	ref
E174-AGGTAGGTCGCATTAG-1	E174	L5 IT	NotGenotyped
E174-TCCTTTCTCTCTCTTC-1	E174	L2/3 IT	ref
E174-CCCTGATCAACTAGAA-1	E174	L2/3 IT	NotGenotyped
E174-GGTTCTCGTTCGGACC-1	E174	L6 CT	NotGenotyped
E174-GACTCAAGTAGTCGGA-1	E174	L5 IT	NotGenotyped
E174-GGTAGAGGTCACCGCA-1	E174	L4 IT	NotGenotyped
E174-CAGGCCAAGCACTAAA-1	E174	L2/3 IT	NotGenotyped
E174-ACAGCCGTCGGTTGTA-1	E174	L6 CT	NotGenotyped
E174-ATGAGTCAGTGCTCAT-1	E174	L2/3 IT	NotGenotyped
E174-GACTCAATCCGCGAGT-1	E174	Pvalb	NotGenotyped
E174-TGGGATTCACGACCTG-1	E174	L2/3 IT	NotGenotyped
E174-ATAGGCTTCAAGCCTA-1	E174	L6 IT Car3	NotGenotyped
E174-ATTACTCTCCAGTTCC-1	E174	L5 IT	NotGenotyped
E174-GTATTTCTCGCAATTG-1	E174	L4 IT	NotGenotyped
E174-CTGCTCAGTGGTTTAC-1	E174	L6 CT	NotGenotyped
E174-TCATACTTCCCGGTAG-1	E174	L4 IT	NotGenotyped
E174-GTGTTAGGTTTCGATG-1	E174	L4 IT	NotGenotyped
E174-AGAGCCCAGAGAGTTT-1	E174	L6 IT Car3	NotGenotyped
E174-AATTCCTAGTCACTAC-1	E174	L2/3 IT	NotGenotyped
E174-TCATCATAGCACTCAT-1	E174	L5 IT	NotGenotyped
E174-AAAGAACAGTGTAGTA-1	E174	L2/3 IT	NotGenotyped
E174-CAGTTCCCAGGACAGT-1	E174	L2/3 IT	NotGenotyped
E174-GGAGGATGTATGGTAA-1	E174	Sst	NotGenotyped
E174-GACCAATCAACAAAGT-1	E174	L2/3 IT	ref
E174-GTGCAGCCAGCGTTGC-1	E174	L5 IT	NotGenotyped
E174-ACTTATCGTGACTCGC-1	E174	L2/3 IT	NotGenotyped
E174-CTTCTAAAGCAACTCT-1	E174	L4 IT	NotGenotyped
E174-GACAGCCTCACTTGTT-1	E174	L2/3 IT	NotGenotyped
E174-CCACGAGCAATTGGTC-1	E174	L2/3 IT	NotGenotyped
E174-AGCCAATGTAGGCAAC-1	E174	Sst	NotGenotyped
E174-TGGAACTCATTGACAC-1	E174	Pvalb	NotGenotyped
E174-CCACGAGCAATACCTG-1	E174	Pvalb	NotGenotyped
E174-CATGGTAGTTCCATTT-1	E174	Pvalb	NotGenotyped
E174-TAACACGCATCATGAC-1	E174	Lamp5	NotGenotyped
E174-TAAGCCATCGCTAATG-1	E174	Pvalb	ref
E174-CGATGGCCATACAGCT-1	E174	L2/3 IT	NotGenotyped
E174-AGGGCCTCAACTGAAA-1	E174	Lamp5	ref
E174-ATCACTTCAAGCAGGT-1	E174	Sst	ref
E174-CCACCATCACATGACT-1	E174	Sst	ref
E174-GGTTAACTCCATGCAA-1	E174	Sst	NotGenotyped
E174-GTACAACCAAATGGCG-1	E174	L2/3 IT	NotGenotyped
E174-GTAGATCCAACGGCCT-1	E174	Pvalb	NotGenotyped
E174-TGTCCTGCACTCCCTA-1	E174	L2/3 IT	NotGenotyped
E174-ATGGGTTCAAGTCCCG-1	E174	L2/3 IT	NotGenotyped
E174-CATCCGTTCAAGGCTT-1	E174	Pvalb	NotGenotyped
E174-GACAGCCGTGTGCTTA-1	E174	Sst	NotGenotyped
E174-TAACACGAGATACGAT-1	E174	L4 IT	NotGenotyped
E174-AATGGCTAGCGTCTCG-1	E174	L2/3 IT	NotGenotyped
E174-TCTTTGAAGCATCAGG-1	E174	L2/3 IT	NotGenotyped
E174-GGACGTCAGTCAACAA-1	E174	Pvalb	NotGenotyped
E174-TTTCAGTAGGACTTCT-1	E174	Pvalb	NotGenotyped
E174-CATAGACCAAACTCGT-1	E174	Pvalb	NotGenotyped
E174-GTCAAGTCACGCTGTG-1	E174	Sst	NotGenotyped
E174-TCAGCCTAGCAGGCAT-1	E174	L2/3 IT	NotGenotyped
E174-TGGTGATTCCTTATAC-1	E174	L2/3 IT	NotGenotyped
E174-TTGCATTCAAGATGTA-1	E174	L2/3 IT	NotGenotyped
E174-CAGGCCAGTGGATCAG-1	E174	L2/3 IT	NotGenotyped
E174-TCATTTGAGGGTATAT-1	E174	L4 IT	NotGenotyped
E174-CGATGGCCACCGAATT-1	E174	L2/3 IT	ref
E174-GAGTTACGTTTACTGG-1	E174	L6b	NotGenotyped
E174-AGGGTTTCAGAGCCCT-1	E174	L2/3 IT	NotGenotyped
E174-CCTCACAGTCTCAAGT-1	E174	L2/3 IT	NotGenotyped
E174-AGGGTTTCAGACTGCC-1	E174	L5 IT	NotGenotyped
E174-AACAGGGAGAAACCCG-1	E174	L2/3 IT	ref
E174-CTGCAGGTCACCGGGT-1	E174	Sst	ref
E174-ACGGTCGGTGCGTTTA-1	E174	L6 IT Car3	NotGenotyped
E174-AACGAAATCGCATTAG-1	E174	Sst	mut
E174-CCCATTGGTTTCACAG-1	E174	L4 IT	NotGenotyped
E174-ATCCATTGTAAGATCA-1	E174	L5 IT	NotGenotyped
E174-GTAGAGGCAATGTCAC-1	E174	L4 IT	NotGenotyped
E174-AACCATGTCCATTTGT-1	E174	Pvalb	NotGenotyped
E174-GTTGAACAGATGCTTC-1	E174	L2/3 IT	NotGenotyped
E174-GAAGGGTGTTCTGAGT-1	E174	L2/3 IT	NotGenotyped
E174-CAATTTCGTATACAGA-1	E174	Pvalb	ref
E174-AAGCCATAGGACACTG-1	E174	L2/3 IT	ref
E174-CATGGTATCGGAGATG-1	E174	L5 IT	NotGenotyped
E174-GTGGGAACACGACGTC-1	E174	L5/6 NP	ref
E174-AGCCACGGTGCAATAA-1	E174	L2/3 IT	NotGenotyped
E174-TCCATGCCAGGAAGTC-1	E174	L6 CT	NotGenotyped
E174-GACCAATCATAACAGA-1	E174	L2/3 IT	NotGenotyped
E174-GTAATGCCAGCATTGT-1	E174	Pvalb	NotGenotyped
E174-GATTCTTTCATCCTAT-1	E174	Sst	NotGenotyped
E174-GGAGATGGTATTAAGG-1	E174	L2/3 IT	NotGenotyped
E174-AGACACTGTCTGCAAT-1	E174	Sst	NotGenotyped
E174-GCATTAGAGCCGTAAG-1	E174	Vip	NotGenotyped
E174-TGGGAGATCGTGGAAG-1	E174	L6 IT	NotGenotyped
E174-CATGCAATCTGTTGGA-1	E174	L4 IT	NotGenotyped
E174-CATACTTGTTGCTGAT-1	E174	L4 IT	NotGenotyped
E174-TGACTCCGTGACAACG-1	E174	L5 ET	NotGenotyped
E174-CGAGAAGCAACTACGT-1	E174	L5 IT	NotGenotyped
E174-GTAATCGGTGAGTTGG-1	E174	L6 CT	NotGenotyped
E174-AATGACCGTGCGCTCA-1	E174	L5 IT	NotGenotyped
E174-GGTTAACGTCTCACAA-1	E174	L6 CT	NotGenotyped
E174-GCAGTTATCAGCGGAA-1	E174	L2/3 IT	NotGenotyped
E174-CTAACTTTCTTGTGCC-1	E174	L5 IT	NotGenotyped
E174-AATAGAGTCCCGTGTT-1	E174	L5 IT	NotGenotyped
E174-GCAGGCTGTCAAAGCG-1	E174	Pvalb	NotGenotyped
E174-TTTGGTTCACTTCCTG-1	E174	L4 IT	NotGenotyped
E174-CTAACTTGTAACATGA-1	E174	Lamp5	NotGenotyped
E174-ACTGATGGTACTGGGA-1	E174	Lamp5	NotGenotyped
E174-CCACGTTTCGAGGCAA-1	E174	L2/3 IT	ref
E174-TCGGGCACAATTGTGC-1	E174	L2/3 IT	NotGenotyped
E174-TTCAGGAAGATGCTAA-1	E174	Sst	NotGenotyped
E174-TACGGTACAAGGTCAG-1	E174	Sst	NotGenotyped
E174-AGAACCTGTCCGATCG-1	E174	Lamp5	NotGenotyped
E174-CTTCCTTCAAGTTCCA-1	E174	Pvalb	NotGenotyped
E174-TCTAACTCATGGAGAC-1	E174	L4 IT	NotGenotyped
E174-CCTACGTAGGTAGTCG-1	E174	L2/3 IT	NotGenotyped
E174-AGACACTAGACCATTC-1	E174	Pvalb	NotGenotyped
E174-GTTACCCTCAGTGTCA-1	E174	L2/3 IT	NotGenotyped
E174-CGGTCAGGTAGCACGA-1	E174	L5 ET	NotGenotyped
E174-GTGACGCTCAATGTCG-1	E174	L2/3 IT	NotGenotyped
E174-AAACCCAGTCCTGGGT-1	E174	L4 IT	NotGenotyped
E174-AGGCATTCAATCGCAT-1	E174	L2/3 IT	NotGenotyped
E174-ATCCACCTCCTACACC-1	E174	L2/3 IT	NotGenotyped
E174-CCGTTCATCGGAATTC-1	E174	L2/3 IT	NotGenotyped
E174-GTTCTATAGCGCTTCG-1	E174	L4 IT	NotGenotyped
E174-TGGATGTAGCCAAGCA-1	E174	L5 IT	NotGenotyped
E174-GTCACGGCACGCGGTT-1	E174	Vip	NotGenotyped
E174-TGTTGAGGTATGAGGC-1	E174	L2/3 IT	NotGenotyped
E174-GATGCTATCTGAGTCA-1	E174	L5 IT	NotGenotyped
E174-TACGTCCTCTATCGCC-1	E174	L2/3 IT	ref
E174-TCCGATCTCTGACGCG-1	E174	Pvalb	NotGenotyped
E174-AGTAGTCCAAGTATAG-1	E174	L5 IT	NotGenotyped
E174-CATCGCTCAGGTGACA-1	E174	Sst	NotGenotyped
E174-CCTAAGAGTATCCTTT-1	E174	L4 IT	NotGenotyped
E174-CTCAGAAAGCAACTTC-1	E174	L4 IT	NotGenotyped
E174-CACATGAGTCCTGGTG-1	E174	L2/3 IT	NotGenotyped
E174-GCAGGCTGTTCGATTG-1	E174	L2/3 IT	NotGenotyped
E174-GGTTGTACAGCTCATA-1	E174	L4 IT	NotGenotyped
E174-ATCCTATAGACCCGCT-1	E174	L5 IT	NotGenotyped
E174-GGTAATCCATCGATCA-1	E174	L5 IT	NotGenotyped
E174-TCCACGTGTCGCATTA-1	E174	L4 IT	NotGenotyped
E174-GACTTCCTCCGTGGCA-1	E174	Sst	NotGenotyped
E174-AGGAATAGTCACCGCA-1	E174	L5 IT	NotGenotyped
E174-TCATTACAGCTACAAA-1	E174	Vip	NotGenotyped
E174-GTGCACGAGATTGACA-1	E174	Vip	NotGenotyped
E174-TCGTAGAGTAGTCGTT-1	E174	L2/3 IT	NotGenotyped
E174-TCCTTTCCAGACACAG-1	E174	L2/3 IT	NotGenotyped
E174-GTACAACTCCATAAGC-1	E174	L4 IT	NotGenotyped
E174-CTCACTGTCTCGCTTG-1	E174	L2/3 IT	NotGenotyped
E174-TCCAGAAAGACATACA-1	E174	Vip	NotGenotyped
E174-CTGGCAGTCCTAGCTC-1	E174	L4 IT	NotGenotyped
E174-GGTTGTAAGGACTGGT-1	E174	Pvalb	ref
E174-GTAACCATCTGCGATA-1	E174	Sst	NotGenotyped
E174-CCTCTAGGTTAGAAAC-1	E174	L5 IT	NotGenotyped
E174-ATTCAGGCAGGCACTC-1	E174	L6 IT Car3	NotGenotyped
E174-GGATCTAAGCCAGACA-1	E174	Pvalb	NotGenotyped
E174-TCTAACTAGGGCTTCC-1	E174	L6 CT	NotGenotyped
E174-AGTTCCCCAGCTGAAG-1	E174	Lamp5	NotGenotyped
E174-AGAGCAGTCGCAATTG-1	E174	L5 IT	NotGenotyped
E174-GTACAACTCGGAATTC-1	E174	L4 IT	NotGenotyped
E174-AGATGAACAGAAATCA-1	E174	L5 IT	ref
E174-CAAGGGACAGATACTC-1	E174	L4 IT	NotGenotyped
E174-CACATGAGTTATCCAG-1	E174	L2/3 IT	NotGenotyped
E174-GGGTTATGTCCATAGT-1	E174	Pvalb	NotGenotyped
E174-TGTCCACGTCTGTTAG-1	E174	Lamp5	NotGenotyped
E174-TTGACCCGTAAGATAC-1	E174	L4 IT	NotGenotyped
E174-ATTTCACTCTAACGCA-1	E174	L2/3 IT	NotGenotyped
E174-TCCTGCATCCATTTGT-1	E174	Pvalb	NotGenotyped
E174-TGATTCTGTCGGTGTC-1	E174	L2/3 IT	ref
E174-CTCCCAAAGAAAGTCT-1	E174	Lamp5	NotGenotyped
E174-TCACTATAGACTCCGC-1	E174	Vip	NotGenotyped
E174-GACGCTGTCCCAACTC-1	E174	L2/3 IT	NotGenotyped
E174-ATCAGGTTCTCCTGAC-1	E174	Pvalb	NotGenotyped
E174-TACAGGTTCGTTCTCG-1	E174	Lamp5	NotGenotyped
E174-TTGCATTCAAGATGGC-1	E174	L4 IT	NotGenotyped
E174-AGCCACGTCCGTAGGC-1	E174	L4 IT	NotGenotyped
E174-CCGTTCACACGCTGCA-1	E174	L6b	NotGenotyped
E174-GTTTGGAAGGGCCAAT-1	E174	L4 IT	NotGenotyped
E174-TCCTCCCCAAGAAATC-1	E174	L2/3 IT	ref
E174-AACAAGATCGCTGACG-1	E174	L4 IT	NotGenotyped
E174-CGTAGTAAGATACAGT-1	E174	L2/3 IT	NotGenotyped
E174-GCGGAAAAGTACGAGC-1	E174	L6 IT	NotGenotyped
E174-CACACAATCATCCCGT-1	E174	L5/6 NP	ref
E174-AGTGCCGTCTGAGGCC-1	E174	L2/3 IT	mut
E174-TACATTCGTATCCTTT-1	E174	L4 IT	NotGenotyped
E174-CTGAATGTCTAGTCAG-1	E174	L2/3 IT	NotGenotyped
E174-ACATTTCCAAGTGGTG-1	E174	L4 IT	NotGenotyped
E174-TGCTGAAGTGCCTTTC-1	E174	L4 IT	NotGenotyped
E174-AGGAAATTCCGGGACT-1	E174	L5 IT	NotGenotyped
E174-AAGCATCTCAGTCAGT-1	E174	L2/3 IT	mut
E174-GCAGTTAAGCGTCAGA-1	E174	L4 IT	NotGenotyped
E174-TAACTTCTCTGCACCT-1	E174	L5 IT	NotGenotyped
E174-CTCATGCTCTACGGGC-1	E174	Sst	NotGenotyped
E174-AAGATAGCAGTATTCG-1	E174	L2/3 IT	ref
E174-ATGGGAGTCTTCCCAG-1	E174	L2/3 IT	NotGenotyped
E174-ATCTTCACATTCTTCA-1	E174	L2/3 IT	NotGenotyped
E174-ATCCTATGTGACTATC-1	E174	L4 IT	NotGenotyped
E174-TCATATCTCGGCTATA-1	E174	L5 IT	NotGenotyped
E174-TCAGTCCGTGTGTGGA-1	E174	Pvalb	NotGenotyped
E174-TATGTTCTCATAGACC-1	E174	L2/3 IT	NotGenotyped
E174-TCTACATCATTCCTAT-1	E174	Sncg	NotGenotyped
E174-CCACAAAAGCGGCTCT-1	E174	L2/3 IT	NotGenotyped
E174-TACGGGCAGGGACAGG-1	E174	L2/3 IT	NotGenotyped
E174-CTCACTGGTTAATGAG-1	E174	L2/3 IT	NotGenotyped
E174-TGTTGAGAGTGCACAG-1	E174	L2/3 IT	NotGenotyped
E174-GTGCGTGGTGCCCGTA-1	E174	L5 IT	NotGenotyped
E174-GTAGCTAGTACTTGTG-1	E174	L2/3 IT	NotGenotyped
E174-GTCGTAACACGTGAGA-1	E174	L4 IT	NotGenotyped
E174-GTGATGTTCACCTGGG-1	E174	L2/3 IT	ref
E174-GATGCTAGTTCAAACC-1	E174	L4 IT	NotGenotyped
E174-TGCATCCCACAACGCC-1	E174	L4 IT	NotGenotyped
E174-AAAGGGCAGTGGCCTC-1	E174	Sst	NotGenotyped
E174-CCCGAAGCAGCTACAT-1	E174	L2/3 IT	NotGenotyped
E174-CTGTACCAGTACCATC-1	E174	L5 IT	ref
E174-CGCCATTTCCATAAGC-1	E174	L2/3 IT	NotGenotyped
E174-CTTGAGAGTCACAGAG-1	E174	L5 IT	NotGenotyped
E174-ATACTTCCAATATCCG-1	E174	L5 IT	NotGenotyped
E174-AGTAGCTAGCACACAG-1	E174	L2/3 IT	mut
E174-AGTACCACATGGAATA-1	E174	Sst	NotGenotyped
E174-ACGGTTACACCAGCCA-1	E174	L2/3 IT	NotGenotyped
E174-GCCCAGATCGATTGAC-1	E174	L2/3 IT	NotGenotyped
E174-AACCAACCATTCTCCG-1	E174	L2/3 IT	ref
E174-AGCGTATTCCTATTTG-1	E174	L2/3 IT	ref
E174-CACTGGGTCTCGACCT-1	E174	L4 IT	NotGenotyped
E174-CCCTAACAGGTGTGAC-1	E174	L2/3 IT	ref
E174-CAGATTGAGCCAAGCA-1	E174	L4 IT	NotGenotyped
E174-GGGATGATCCAGTACA-1	E174	L2/3 IT	NotGenotyped
E174-AGACTCACAACTGGTT-1	E174	L4 IT	NotGenotyped
E174-AGTTAGCCAAAGGCTG-1	E174	L2/3 IT	NotGenotyped
E174-CTCAATTAGTCATAGA-1	E174	L6b	ref
E174-TTCCAATCACTGCATA-1	E174	L2/3 IT	NotGenotyped
E174-TAGGAGGGTAGTTACC-1	E174	L2/3 IT	ref
E174-TAGTGCAAGGCTTTCA-1	E174	L2/3 IT	NotGenotyped
E174-ACGTTCCGTAGTTCCA-1	E174	L2/3 IT	NotGenotyped
E174-AAAGGGCAGGGTCACA-1	E174	Sst	NotGenotyped
E174-AAGTCGTTCACCTCTG-1	E174	L2/3 IT	NotGenotyped
E174-CTTCTAAAGATCCTAC-1	E174	L2/3 IT	NotGenotyped
E174-GATTGGTGTCATCGGC-1	E174	Sst	NotGenotyped
E174-CTAACCCGTCCGTTTC-1	E174	L5 IT	NotGenotyped
E174-AAGAACAGTCGCACGT-1	E174	L5 IT	NotGenotyped
E174-GTCACTCGTCTGTGAT-1	E174	L5/6 NP	NotGenotyped
E174-GCAGCTGAGAGTATAC-1	E174	L2/3 IT	NotGenotyped
E174-TGAATGCTCCTTATGT-1	E174	L2/3 IT	mut
E174-ATCCACCGTGGCTTAT-1	E174	Pvalb	NotGenotyped
E174-CGTAAGTGTCAGGCAA-1	E174	L6 IT	NotGenotyped
E174-AAGGTAAGTAGCGAGT-1	E174	Sncg	NotGenotyped
E174-CCACGAGTCCGTACGG-1	E174	L5 IT	NotGenotyped
E174-ACTATGGGTTCTTGTT-1	E174	L5 IT	NotGenotyped
E174-CATTGAGCAGCTTCCT-1	E174	L5 IT	ref
E174-ATTCCCGCACGCGCTA-1	E174	L5 IT	NotGenotyped
E174-GCATCTCTCAAGAGGC-1	E174	L6 IT	NotGenotyped
E174-TGAATCGGTGAATTGA-1	E174	L2/3 IT	NotGenotyped
E174-TACCCACGTACGGCAA-1	E174	L2/3 IT	ref
E174-GATGAGGTCACTCACC-1	E174	L5 IT	NotGenotyped
E174-CTCAGAAAGTATAACG-1	E174	Lamp5	NotGenotyped
E174-ACAGCCGCACACGTGC-1	E174	L2/3 IT	NotGenotyped
E174-TCAATTCTCTGAGGTT-1	E174	L5 IT	NotGenotyped
E174-TCTTAGTTCTAAGCGT-1	E174	L5 IT	NotGenotyped
E174-GTTAGACAGTTACTCG-1	E174	Sst	NotGenotyped
E174-CCATCACGTACCAGAG-1	E174	Lamp5	NotGenotyped
E174-GTTGTGACAACAACAA-1	E174	L4 IT	NotGenotyped
E174-TTTGGAGTCTGTAACG-1	E174	L6 CT	NotGenotyped
E174-CGTCCATCATGACACT-1	E174	L6 IT	NotGenotyped
E174-TTCGATTGTACGAGTG-1	E174	L5 ET	NotGenotyped
E174-TGCGATAGTCCGGATC-1	E174	L4 IT	NotGenotyped
E174-TCACTCGCATCAACCA-1	E174	L2/3 IT	NotGenotyped
E174-TTGGATGAGAACGTGC-1	E174	L6 IT	NotGenotyped
E174-GGTCACGGTTGCCGAC-1	E174	L2/3 IT	ref
E174-AATGACCGTTCCAAAC-1	E174	L5 IT	NotGenotyped
E174-GGGACCTGTTTGGAAA-1	E174	L2/3 IT	NotGenotyped
E174-TCTATCAAGCGACATG-1	E174	L5 IT	NotGenotyped
E174-GGTGTTAGTCACTCTC-1	E174	L4 IT	NotGenotyped
E174-GTACAGTAGACCGTTT-1	E174	Pvalb	NotGenotyped
E174-CATGCGGAGGGCTTCC-1	E174	L2/3 IT	NotGenotyped
E174-GTAGAAACACCTGCAG-1	E174	L5 IT	ref
E174-CTCATTATCCTCTCTT-1	E174	Lamp5	NotGenotyped
E174-CTCATGCAGTTTGCTG-1	E174	L4 IT	NotGenotyped
E174-CAATCGACACCGAATT-1	E174	L5 IT	ref
E174-GTGCAGCTCTGTTGGA-1	E174	Pvalb	NotGenotyped
E174-CTCAGAATCCGATCTC-1	E174	Pvalb	NotGenotyped
E174-AGCATCAAGAAGCCAC-1	E174	L2/3 IT	NotGenotyped
E174-TCATCCGCAGCGGTCT-1	E174	L2/3 IT	NotGenotyped
E174-TGTGCGGTCCAATGCA-1	E174	Sst	NotGenotyped
E174-CGCAGGTAGAATAACC-1	E174	L4 IT	NotGenotyped
E174-AGGTGTTGTACACGCC-1	E174	L5 IT	NotGenotyped
E174-CATCGCTAGCATTTGC-1	E174	L2/3 IT	mut
E174-GTCGAATCAGGACAGT-1	E174	L4 IT	NotGenotyped
E174-TGAACGTTCATGGCCG-1	E174	L6b	ref
E174-AGCTTCCGTCTGCGCA-1	E174	Pvalb	NotGenotyped
E174-GCGTGCAGTCCGATCG-1	E174	L5 IT	NotGenotyped
E174-AATGACCCAACCGTAT-1	E174	L6 CT	NotGenotyped
E174-CGCATGGCAGTCACGC-1	E174	L2/3 IT	ref
E174-ATTACTCAGGCCTTGC-1	E174	L2/3 IT	NotGenotyped
E174-CTAGACAAGGAGTACC-1	E174	L4 IT	NotGenotyped
E174-GAATCACAGTTCGCAT-1	E174	L2/3 IT	ref
E174-CAGGGCTAGACATCAA-1	E174	Sst	ref
E174-ACGGTTATCCTGTTGC-1	E174	Lamp5	NotGenotyped
E174-CTGAGGCGTAGCCAGA-1	E174	L2/3 IT	NotGenotyped
E174-GGGTCACGTCCGAAGA-1	E174	L4 IT	NotGenotyped
E174-GTCAAGTCAGCAGATG-1	E174	L2/3 IT	NotGenotyped
E174-TCCTAATGTGCTGCAC-1	E174	L2/3 IT	NotGenotyped
E174-TCGACCTAGCAGTCTT-1	E174	L5 IT	NotGenotyped
E174-GTTCCGTAGTGGATAT-1	E174	Lamp5	NotGenotyped
E174-AGGACGAGTTGCTAGT-1	E174	L2/3 IT	NotGenotyped
E174-GATGACTGTTGAGTCT-1	E174	L4 IT	NotGenotyped
E174-AATAGAGCAGGTGAGT-1	E174	L2/3 IT	NotGenotyped
E174-ACTATGGGTCTGTTAG-1	E174	L6 IT	NotGenotyped
E174-TCAGTCCTCACAAGAA-1	E174	Pvalb	NotGenotyped
E174-CATCAAGTCTCCGCAT-1	E174	L6 IT	NotGenotyped
E174-GTTATGGAGCATTTCG-1	E174	Sst	NotGenotyped
E174-GTGTGATCACGCGGTT-1	E174	L6 IT Car3	NotGenotyped
E174-ATTATCCAGCGATCGA-1	E174	L2/3 IT	NotGenotyped
E174-TCGACCTGTAATTAGG-1	E174	Lamp5	NotGenotyped
E174-TGCGATACAAATACAG-1	E174	L6 IT	NotGenotyped
E174-CCTACGTTCGTGGGAA-1	E174	L2/3 IT	NotGenotyped
E174-AATTTCCTCACCATGA-1	E174	Lamp5	mut
E174-CTCCTCCCAGAACCGA-1	E174	L2/3 IT	NotGenotyped
E174-ATCTTCACACATAACC-1	E174	L4 IT	NotGenotyped
E174-GCCAGTGAGTTTGGCT-1	E174	L5 IT	NotGenotyped
E174-TATATCCGTTCTCGTC-1	E174	L2/3 IT	NotGenotyped
E174-GTCGAATAGGCTAAAT-1	E174	L6 CT	NotGenotyped
E174-GCGGAAATCCTGTAGA-1	E174	Lamp5	NotGenotyped
E174-ACAGGGATCTGGCCGA-1	E174	L5 IT	ref
E174-GGTTCTCAGGGAGAAT-1	E174	L2/3 IT	NotGenotyped
E174-ATACCTTCAGCGTGCT-1	E174	L4 IT	NotGenotyped
E174-AGGGCCTGTCCTGGTG-1	E174	L5 IT	NotGenotyped
E174-ATCACAGCAGCGGTTC-1	E174	L2/3 IT	ref
E174-GACTCAAGTAATGCTC-1	E174	Astro	NotGenotyped
E174-CACCAAAAGTATTGCC-1	E174	L5 IT	NotGenotyped
E174-TGCTCCAAGAGCAGTC-1	E174	L5 IT	NotGenotyped
E174-TGTTACTAGGACTAAT-1	E174	L2/3 IT	NotGenotyped
E174-CGTTGGGCAAATAAGC-1	E174	L4 IT	NotGenotyped
E174-TCAATTCGTCTATGAC-1	E174	Sst	NotGenotyped
E174-TTCATGTGTGTGCTTA-1	E174	L2/3 IT	NotGenotyped
E174-GGTGAAGAGTCCCAAT-1	E174	L4 IT	NotGenotyped
E174-CAACGGCAGTTCTACG-1	E174	L6 IT	NotGenotyped
E174-GATGAGGAGGTAAACT-1	E174	L6b	NotGenotyped
E174-TCAATCTCAGGTCTCG-1	E174	L2/3 IT	NotGenotyped
E174-AACCAACGTCCTGGGT-1	E174	L2/3 IT	NotGenotyped
E174-AATCACGCAATCGAAA-1	E174	L2/3 IT	ref
E174-AGACCCGGTGACCGTC-1	E174	L4 IT	NotGenotyped
E174-CCTCATGCAACTCGTA-1	E174	L6 IT	NotGenotyped
E174-TCAATCTTCGTGTCAA-1	E174	Sst	ref
E174-ACAACCATCCATAAGC-1	E174	L2/3 IT	NotGenotyped
E174-TTTACTGTCCCACAGG-1	E174	L4 IT	NotGenotyped
E174-AACACACTCAAACTGC-1	E174	Sst	NotGenotyped
E174-CAAGCTAAGAGTGAAG-1	E174	L2/3 IT	NotGenotyped
E174-TGGATCACAGCTCTGG-1	E174	L4 IT	NotGenotyped
E174-GATTCTTGTTAGAGTA-1	E174	Lamp5	NotGenotyped
E174-TTACGTTCATCGTTCC-1	E174	L5 IT	NotGenotyped
E174-CTACATTCACATGGTT-1	E174	L5 IT	NotGenotyped
E174-TACCGGGAGTGATAGT-1	E174	L5 IT	ref
E174-TTCTTGACAGGGATAC-1	E174	L5 IT	NotGenotyped
E174-TGACCCTCAGATCACT-1	E174	L2/3 IT	ref
E174-TGAATCGAGGTGGTTG-1	E174	L5 IT	NotGenotyped
E174-TCACGCTCAAAGACTA-1	E174	L2/3 IT	ref
E174-TGCATCCGTTACCCTC-1	E174	L5 IT	NotGenotyped
E174-ACACCAATCTATCGCC-1	E174	L5 IT	NotGenotyped
E174-CCACGAGAGGCTTAAA-1	E174	L2/3 IT	NotGenotyped
E174-GGCGTCAGTCCTCCAT-1	E174	L2/3 IT	ref
E174-CATTCCGCAAGATCCT-1	E174	Lamp5	NotGenotyped
E174-GCAGGCTAGGGCTTCC-1	E174	L4 IT	NotGenotyped
E174-CTTCCGAGTATCGAGG-1	E174	L2/3 IT	NotGenotyped
E174-CTAACTTCATTGAGCT-1	E174	Sst	NotGenotyped
E174-ATCGTAGCATGGAGAC-1	E174	Pvalb	NotGenotyped
E174-TCATGTTCAGGGTCTC-1	E174	Pvalb	NotGenotyped
E174-GACCAATAGATAACGT-1	E174	Vip	NotGenotyped
E174-CTGGACGAGCCAAGTG-1	E174	L6 IT	NotGenotyped
E174-AGGTCATCATTCCTCG-1	E174	L5/6 NP	NotGenotyped
E174-CACGTGGTCTTTGGAG-1	E174	L2/3 IT	NotGenotyped
E174-GGCACGTTCTAACGCA-1	E174	L5 IT	ref
E174-GCTGGGTGTCCTGGGT-1	E174	L4 IT	NotGenotyped
E174-TCCCATGGTTAAACCC-1	E174	Vip	ref
E174-CAGGCCAGTTCTCGCT-1	E174	L4 IT	NotGenotyped
E174-AGATAGACAGTATGAA-1	E174	L2/3 IT	NotGenotyped
E174-GTGGTTAGTCTAACGT-1	E174	Pvalb	mut
E174-TTATTGCTCTATACTC-1	E174	L2/3 IT	NotGenotyped
E174-CCAATGACACCAGCCA-1	E174	L2/3 IT	ref
E174-TGTTACTCATCACGGC-1	E174	L5 IT	ref
E174-TTACTGTGTCCAGCCA-1	E174	L5 IT	NotGenotyped
E174-TGATGGTAGCGACTTT-1	E174	L6 IT Car3	NotGenotyped
E174-TCCACGTGTCTCAGGC-1	E174	L2/3 IT	ref
E174-ACAGGGATCGTGGTAT-1	E174	L5/6 NP	NotGenotyped
E174-ATCCACCTCGAGAAGC-1	E174	L5 IT	NotGenotyped
E174-GTACAGTCACATTACG-1	E174	Pvalb	NotGenotyped
E174-TCTCCGAAGTCATGGG-1	E174	L5 IT	NotGenotyped
E174-ACGTAACTCGCTATTT-1	E174	L2/3 IT	NotGenotyped
E174-ATTCCCGAGATGCTAA-1	E174	L2/3 IT	NotGenotyped
E174-CATCCACAGTCCGCGT-1	E174	L4 IT	NotGenotyped
E174-GCATGATCAATTGCAC-1	E174	Sncg	ref
E174-ACTATCTGTTAACAGA-1	E174	L2/3 IT	NotGenotyped
E174-TAGATCGGTCCTCAGG-1	E174	L4 IT	NotGenotyped
E174-CGAGTTAAGGAAAGTG-1	E174	Lamp5	NotGenotyped
E174-GACTCAAAGTGCGACA-1	E174	L6 IT	NotGenotyped
E174-GCTCAAATCTTGGGCG-1	E174	L6b	ref
E174-GTGTTAGAGACTAAGT-1	E174	L2/3 IT	NotGenotyped
E174-TATCAGGTCTTAGTTC-1	E174	L2/3 IT	NotGenotyped
E174-GTATTGGTCACGACTA-1	E174	L4 IT	NotGenotyped
E174-GATAGCTTCTGGTCAA-1	E174	L2/3 IT	NotGenotyped
E174-ATGCGATCACACCTAA-1	E174	Lamp5	NotGenotyped
E174-TCTCAGCTCCCGAACG-1	E174	L2/3 IT	ref
E174-GTTAGTGAGCCTCTGG-1	E174	L2/3 IT	NotGenotyped
E174-TTACTGTAGGCCGCTT-1	E174	L2/3 IT	NotGenotyped
E174-CCTCTCCTCATACGGT-1	E174	L2/3 IT	NotGenotyped
E174-CCTGCATAGAATTCAG-1	E174	L2/3 IT	NotGenotyped
E174-TAGACCACAGATCCTA-1	E174	L2/3 IT	ref
E174-TCAGGTATCCGGTAAT-1	E174	Vip	NotGenotyped
E174-CCGTAGGGTCCTACAA-1	E174	L4 IT	NotGenotyped
E174-CTGTGGGTCTTCTTCC-1	E174	L2/3 IT	NotGenotyped
E174-CAAGACTGTCGACTGC-1	E174	L4 IT	NotGenotyped
E174-CCACAAAAGCCAGAGT-1	E174	L2/3 IT	NotGenotyped
E174-GACATCACAAATGATG-1	E174	L4 IT	ref
E174-TGAGGAGTCGGACCAC-1	E174	L5 IT	NotGenotyped
E174-TACAGGTAGGCCTAGA-1	E174	Vip	NotGenotyped
E174-ACACGCGGTGGCTACC-1	E174	L4 IT	ref
E174-AGTAGCTAGGTAGATT-1	E174	L5 IT	ref
E174-TCTCACGCAAGGTCTT-1	E174	Pvalb	NotGenotyped
E174-TCATGAGAGACCAGAC-1	E174	L4 IT	NotGenotyped
E174-TTGGGCGGTCAGCGTC-1	E174	L2/3 IT	ref
E174-GTAGGTTTCAAGAGGC-1	E174	L6 IT	NotGenotyped
E174-CATTGAGCAATGGGTG-1	E174	L5 IT	NotGenotyped
E174-GAGATGGTCTCGTTTA-1	E174	Pvalb	NotGenotyped
E174-GGGAGATTCCTCGCAT-1	E174	L2/3 IT	NotGenotyped
E174-ATCGCCTGTTCTCCAC-1	E174	L4 IT	NotGenotyped
E174-CAGGCCAGTAGCTGCC-1	E174	L4 IT	NotGenotyped
E174-TGCTTGCCAACCAACT-1	E174	L2/3 IT	NotGenotyped
E174-TGGGAAGAGTTAGAAC-1	E174	L5 IT	NotGenotyped
E174-TAACCAGGTGTAAACA-1	E174	Sncg	ref
E174-TGTAACGGTTTACCAG-1	E174	L5 IT	NotGenotyped
E174-TTGCATTCAGGATTCT-1	E174	Vip	NotGenotyped
E174-ACGTAACAGGAACTAT-1	E174	Pvalb	NotGenotyped
E174-ACCACAATCACTTCTA-1	E174	Astro	NotGenotyped
E174-CTACATTCATCTAGAC-1	E174	L2/3 IT	NotGenotyped
E174-ACTTTGTAGGAGAGTA-1	E174	L6b	NotGenotyped
E174-TGTCCTGGTTCCGGTG-1	E174	L2/3 IT	NotGenotyped
E174-GAGATGGGTATTGGCT-1	E174	L2/3 IT	NotGenotyped
E174-TTCACGCAGTATGAGT-1	E174	Pvalb	NotGenotyped
E174-CTGATCCAGATACCAA-1	E174	Lamp5	NotGenotyped
E174-ATGCATGTCACTGATG-1	E174	L2/3 IT	NotGenotyped
E174-GATAGAAGTTATCTGG-1	E174	L4 IT	NotGenotyped
E174-CTCAGTCTCATAGCAC-1	E174	L5 IT	NotGenotyped
E174-GGGACTCAGTTGCCTA-1	E174	Sst	ref
E174-TGGTGATAGCGGGTAT-1	E174	L2/3 IT	NotGenotyped
E174-AAACGCTCACCCAACG-1	E174	L5/6 NP	NotGenotyped
E174-TCTTTGATCTTAATCC-1	E174	L5/6 NP	NotGenotyped
E174-TAAGCACCACGACGTC-1	E174	L5/6 NP	NotGenotyped
E174-CGATGCGTCCTTCAGC-1	E174	L4 IT	NotGenotyped
E174-ACTTATCTCACCGGTG-1	E174	Sst	NotGenotyped
E174-ATCATTCTCATGCATG-1	E174	Sst	NotGenotyped
E174-CTTCTCTAGGAATTAC-1	E174	Sst	NotGenotyped
E174-CAATTTCAGACTCGAG-1	E174	L5 IT	NotGenotyped
E174-TATCTGTGTGCATTTG-1	E174	L2/3 IT	NotGenotyped
E174-GCATTAGCAGAGAGGG-1	E174	L2/3 IT	ref
E174-GTTTACTAGGTACAAT-1	E174	L5 IT	NotGenotyped
E174-TCCGTGTCACTAAACC-1	E174	L2/3 IT	NotGenotyped
E174-CTGTACCAGGAGAGTA-1	E174	Sst	NotGenotyped
E174-TGTACAGCATCATCTT-1	E174	L5/6 NP	ref
E174-TGTGTGAAGGACACTG-1	E174	L5 IT	NotGenotyped
E174-AGTAGTCGTACATACC-1	E174	Sst	NotGenotyped
E174-AATTTCCTCGTCACCT-1	E174	L6 CT	NotGenotyped
E174-ATGACCACACTATGTG-1	E174	Pvalb	NotGenotyped
E174-GAGACCCGTATTGGCT-1	E174	L2/3 IT	NotGenotyped
E174-ACGTAGTAGACCTGGA-1	E174	L2/3 IT	NotGenotyped
E174-AGAAGTAGTCCCGCAA-1	E174	L2/3 IT	NotGenotyped
E174-GAACTGTAGGAACTCG-1	E174	L5 IT	NotGenotyped
E174-AACGAAATCCTCGATC-1	E174	VLMC	NotGenotyped
E174-GTCATGAGTGTAGTGG-1	E174	L4 IT	NotGenotyped
E174-GTCCTCAGTCTCCCTA-1	E174	L5/6 NP	ref
E174-CATGAGTCAGTGAGCA-1	E174	L4 IT	NotGenotyped
E174-GGAATCTTCTGGCCGA-1	E174	L5 IT	NotGenotyped
E174-CATGCTCAGGCCTAGA-1	E174	L5 IT	NotGenotyped
E174-GAGAGGTTCCGTATAG-1	E174	L2/3 IT	NotGenotyped
E174-CTACTATTCTCACCCA-1	E174	L5 IT	ref
E174-ACAGAAACATAGCACT-1	E174	L5 IT	NotGenotyped
E174-TAGGTACGTTCCACAA-1	E174	L2/3 IT	NotGenotyped
E174-TCATATCGTCCGTTTC-1	E174	Pvalb	NotGenotyped
E174-CTGTATTAGCAGCGAT-1	E174	L2/3 IT	NotGenotyped
E174-ATTTACCGTCCAGCCA-1	E174	L4 IT	NotGenotyped
E174-TTTGGAGCAGCTTCGG-1	E174	L2/3 IT	NotGenotyped
E174-CGGGCATCAAGTTGGG-1	E174	L5 IT	NotGenotyped
E174-AGGACTTAGCGTATAA-1	E174	Lamp5	NotGenotyped
E174-ATCACTTCAAGATGGC-1	E174	L2/3 IT	NotGenotyped
E174-GGGAGTAAGTCAACAA-1	E174	L5 IT	NotGenotyped
E174-TGGTACAAGAGAGGTA-1	E174	L2/3 IT	NotGenotyped
E174-GTTATGGTCAGGAACG-1	E174	L4 IT	NotGenotyped
E174-ACACCAACACTCCTGT-1	E174	L2/3 IT	NotGenotyped
E174-CTCCTCCCATTGTCGA-1	E174	Pvalb	NotGenotyped
E174-TCATTCAGTTATGTGC-1	E174	L4 IT	NotGenotyped
E174-GGGCCATAGTATAGGT-1	E174	L2/3 IT	NotGenotyped
E174-CCGGACACAAGGTCGA-1	E174	Sst	NotGenotyped
E174-TTGGATGGTGGGCTCT-1	E174	L4 IT	NotGenotyped
E174-GGTGTTAAGATAGTCA-1	E174	L5 IT	ref
E174-GTGGAAGGTACCCGCA-1	E174	L2/3 IT	NotGenotyped
E174-TGTGAGTCAGTTAAAG-1	E174	L2/3 IT	ref
E174-CAGAGCCAGAGGCTGT-1	E174	L5 IT	NotGenotyped
E174-TTATTGCGTATCGTTG-1	E174	L4 IT	NotGenotyped
E174-GAACTGTAGAGTAACT-1	E174	L2/3 IT	NotGenotyped
E174-AGGGTTTTCGTAGTCA-1	E174	L5 IT	NotGenotyped
E174-TGATCTTAGAATTTGG-1	E174	L6 IT	NotGenotyped
E174-TCCCAGTCAGTAACGG-1	E174	L5 IT	mut
E174-TGCAGATAGTGGATTA-1	E174	L4 IT	ref
E174-GGAATCTTCGTGGGAA-1	E174	L2/3 IT	ref
E174-CCTTGTGAGCTCGAAG-1	E174	Lamp5	ref
E174-CCACGTTAGTAGCATA-1	E174	Sst	NotGenotyped
E174-TACCGGGCATCCGATA-1	E174	L5/6 NP	NotGenotyped
E174-GTTACAGAGCATCTTG-1	E174	Sst	NotGenotyped
E174-ATGAAAGGTGCATGTT-1	E174	L2/3 IT	NotGenotyped
E174-ATTCGTTCATCGTTCC-1	E174	Sst	ref
E174-GGGCTCAGTCTACATG-1	E174	L6 IT Car3	NotGenotyped
E174-CGTCAAAAGTTGGACG-1	E174	Lamp5	NotGenotyped
E174-GACTTCCAGTATGGAT-1	E174	L2/3 IT	ref
E174-AGTCTCCAGAATCCCT-1	E174	Pvalb	NotGenotyped
E174-GTTTGGACATGACTAC-1	E174	Pvalb	NotGenotyped
E174-CCTCAGTCAAGGTCTT-1	E174	L2/3 IT	NotGenotyped
E174-TAGATCGAGGCACGAT-1	E174	L2/3 IT	NotGenotyped
E174-CAGGTATAGATTGACA-1	E174	Vip	NotGenotyped
E174-CATTCCGGTTGTCAGT-1	E174	Lamp5	ref
E174-GATAGCTAGGCATCGA-1	E174	L2/3 IT	NotGenotyped
E174-ACAACCAGTTCCGGTG-1	E174	L2/3 IT	NotGenotyped
E174-CTCATCGAGCATGCGA-1	E174	L6b	NotGenotyped
E174-GTTACAGCAGAATTCC-1	E174	L2/3 IT	NotGenotyped
E174-TTCAATCGTCGAATTC-1	E174	L2/3 IT	NotGenotyped
E174-TCCTCCCCACCAAAGG-1	E174	L4 IT	NotGenotyped
E174-AGTCTCCGTGCCTAAT-1	E174	Vip	NotGenotyped
E174-CCACGAGTCTCATTGT-1	E174	L2/3 IT	ref
E174-ACAAGCTAGAACCGCA-1	E174	L2/3 IT	NotGenotyped
E174-TGAGGTTGTTACGCCG-1	E174	L6 IT Car3	NotGenotyped
E174-ATACCGAGTCAGACTT-1	E174	L5/6 NP	NotGenotyped
E174-GCCTGTTAGTCTTCCC-1	E174	L2/3 IT	ref
E174-ACAAGCTAGTTCCGGC-1	E174	L2/3 IT	NotGenotyped
E174-AAGTGAAGTAAGGCTG-1	E174	L2/3 IT	NotGenotyped
E174-ACATCGATCTTTACAC-1	E174	Pvalb	NotGenotyped
E174-CGCATAAGTACCGCGT-1	E174	L2/3 IT	NotGenotyped
E174-ATCGCCTCATGTGGTT-1	E174	L5 IT	NotGenotyped
E174-CTGCAGGCACTTGACA-1	E174	Pvalb	ref
E174-TCGTAGACAAAGGTTA-1	E174	L5 IT	ref
E174-CCCTTAGTCATACAGC-1	E174	L4 IT	NotGenotyped
E174-GTGGGAAAGGCAGGTT-1	E174	L6 IT Car3	NotGenotyped
E174-AACAAGAGTATCATGC-1	E174	L2/3 IT	NotGenotyped
E174-AGGGTGACAACAGAGC-1	E174	L2/3 IT	ref
E174-CCTTGTGGTTCTTCAT-1	E174	L2/3 IT	NotGenotyped
E174-AAGCATCAGCATGCAG-1	E174	L2/3 IT	NotGenotyped
E174-GTGTGGCAGAGATGCC-1	E174	L4 IT	NotGenotyped
E174-ACGTCCTCATGGTGGA-1	E174	L4 IT	NotGenotyped
E174-AAGAACAAGGAACGAA-1	E174	Vip	NotGenotyped
E174-AGAACCTCAAGTGATA-1	E174	Sst	NotGenotyped
E174-GATAGCTAGGCCGCTT-1	E174	L5 IT	NotGenotyped
E174-GTTTGGATCCACACCT-1	E174	L6 CT	NotGenotyped
E174-AAGACAAGTATCTCTT-1	E174	L5 IT	NotGenotyped
E174-GCACTAACAGTAACCT-1	E174	L4 IT	NotGenotyped
E174-GGGTGAACACGAAGAC-1	E174	L2/3 IT	NotGenotyped
E174-ATTTCTGCATCCGTTC-1	E174	Sst	NotGenotyped
E174-CAGCCAGGTAGCGCTC-1	E174	L4 IT	NotGenotyped
E174-ATGAGTCCACGGTGAA-1	E174	L2/3 IT	ref
E174-AGATGCTAGTTAGTAG-1	E174	Sst	NotGenotyped
E174-TGAATCGTCTGCGGAC-1	E174	L4 IT	NotGenotyped
E174-TTCTCTCCACGCGCTA-1	E174	L2/3 IT	NotGenotyped
E174-GCGTGCAAGCGTCAAG-1	E174	Sst	NotGenotyped
E174-GAAGAATCAACTCGAT-1	E174	L2/3 IT	NotGenotyped
E174-AAAGTGACAGGTTCAT-1	E174	L2/3 IT	NotGenotyped
E174-GATGCTATCAGGACAG-1	E174	L2/3 IT	NotGenotyped
E174-CTACATTCAAGACAAT-1	E174	L5 IT	NotGenotyped
E174-AACCTTTCATGCCGGT-1	E174	L2/3 IT	NotGenotyped
E174-TTACGTTGTTGCTCCT-1	E174	L2/3 IT	NotGenotyped
E174-CCAATGAAGCTAAGTA-1	E174	Pvalb	NotGenotyped
E174-GTTCCGTAGGTTCTAC-1	E174	L2/3 IT	NotGenotyped
E174-TTGGATGAGTCTCGTA-1	E174	Pvalb	NotGenotyped
E174-TGCAGTAAGTTCCAGT-1	E174	L5/6 NP	ref
E174-TGAACGTCAACAACAA-1	E174	L5 IT	NotGenotyped
E174-GTGCGTGGTCCATACA-1	E174	Sst	NotGenotyped
E174-CTGAGGCTCTCATTTG-1	E174	L4 IT	NotGenotyped
E174-AACACACTCCGAAATC-1	E174	Sncg	NotGenotyped
E174-GTTGTAGGTACTGGGA-1	E174	L6 IT Car3	NotGenotyped
E174-GTAGGAGAGCACCGTC-1	E174	L2/3 IT	NotGenotyped
E174-ACTACGATCCGATAAC-1	E174	L2/3 IT	NotGenotyped
E174-GCGGAAACATCCTTGC-1	E174	L2/3 IT	NotGenotyped
E174-GATCATGTCAAAGCCT-1	E174	L5 IT	NotGenotyped
E174-TTCTAACCACAGAGAC-1	E174	Pvalb	NotGenotyped
E174-CAAGGGACATCTGCGG-1	E174	Pvalb	NotGenotyped
E174-TCGGGCAGTCACTCGG-1	E174	L2/3 IT	NotGenotyped
E174-CTCGAGGCACTGCGTG-1	E174	L6 CT	NotGenotyped
E174-CATACCCTCTGTCTCG-1	E174	L4 IT	NotGenotyped
E174-AGAACAAAGCTGGAGT-1	E174	L2/3 IT	NotGenotyped
E174-GATGAGGCAACTTGGT-1	E174	L2/3 IT	NotGenotyped
E174-TTGGGTAGTGTGAATA-1	E174	L2/3 IT	NotGenotyped
E174-CGAAGTTAGTTTGCTG-1	E174	L4 IT	NotGenotyped
E174-CACAGATAGCCATTTG-1	E174	L4 IT	NotGenotyped
E174-GAGGCCTGTATCGCAT-1	E174	L2/3 IT	NotGenotyped
E174-TGATTCTGTCGCCTAG-1	E174	Lamp5	NotGenotyped
E174-CTCAGTCCATGCGGTC-1	E174	L4 IT	NotGenotyped
E174-CACCGTTAGCCTTCTC-1	E174	L6 IT	NotGenotyped
E174-CAAAGAATCCGAGAAG-1	E174	Lamp5	NotGenotyped
E174-GAGTTACCAAATTGCC-1	E174	L2/3 IT	NotGenotyped
E174-TGGGATTCATCCGTTC-1	E174	L2/3 IT	NotGenotyped
E174-TTCTAACCATTCATCT-1	E174	Sst	NotGenotyped
E174-CAAGCTATCGCCACTT-1	E174	L4 IT	NotGenotyped
E174-TACAACGGTATCACCA-1	E174	L6 IT	NotGenotyped
E174-CCAATTTAGTCGGGAT-1	E174	L4 IT	NotGenotyped
E174-GCCCGAATCACTTCTA-1	E174	L5 IT	NotGenotyped
E174-AATCACGAGGATAATC-1	E174	L5 IT	NotGenotyped
E174-TCTATCAGTAGGTTTC-1	E174	Vip	NotGenotyped
[truncated: 24,594 more rows]
