# Supplementary material for: Cell-type-informed genotyping of mosaic focal epilepsies reveals cell-autonomous and non-cell-autonomous disease-associated transcriptional programs
Source: Proc Natl Acad Sci U S A. 2025 Jul 17;122(29):e2509622122. doi: 10.1073/pnas.2509622122 (PMC12305027; doi:10.1073/pnas.2509622122)
Supplement: Supplementary file 15 — Dataset S14 (XLSX) [file pnas.2509622122.sd14.xlsx]

## Sheet: Sheet1
Dataset S14. Hypergeometric test p-values associated with GO-TEN mut cell enrichment analysis.
High-specificity				High-sensitivity
Cell type	p-value			Cell type	p-value
L2.3.IT	0.147808			L6b	0.0508968
Astro	0.47691			L2.3.IT	0.0164146
L5.IT	0.0302591			Pvalb	0.000405967
Vip	0.816441			L5.6.NP	0.793754
L6b	0.575406			L4.IT	0.0695378
L6.CT	0.251907			Lamp5	0.44028
Sncg	0.656281			Sst	0.804508
L4.IT	0.54196			L5.IT	0.814351
Sst	0.963893			Vip	0.776808
Oligo	0.901015			Astro	1
				Oligo	0.969784
				Micro.PVM	0.999854
				L5.ET	0.552402
				L6.IT	3.8018e-08
				L6.CT	0.0576153
				OPC	0.674622
				L6.IT.Car3	0.246364
				Sncg	0.647773
				VLMC	0.732137
				Endo	0.653295
