# Supplementary material for: Cell-type-informed genotyping of mosaic focal epilepsies reveals cell-autonomous and non-cell-autonomous disease-associated transcriptional programs
Source: Proc Natl Acad Sci U S A. 2025 Jul 17;122(29):e2509622122. doi: 10.1073/pnas.2509622122 (PMC12305027; doi:10.1073/pnas.2509622122)
Supplement: Supplementary file 16 — Dataset S15 (XLSX) [file pnas.2509622122.sd15.xlsx]

## Sheet: resolveOME_meta.data
Dataset S15. ResolveOME ddPCR genotyping.
Cell ID	sequencing barcodes	sample ID	predicted cell types	Genotype
UDI0001	CCGCGGTT+AGCGCTAG	E174	Oligo	het-mut
UDI0002	TTATAACC+GATATCGA	E174	Oligo	het-mut
UDI0003	GGACTTGG+CGCAGACG	E174	Oligo	ref-hom
UDI0004	AAGTCCAA+TATGAGTA	E174	L2/3 IT	ref-hom
UDI0005	ATCCACTG+AGGTGCGT	E174	L2/3 IT	ref-hom
UDI0006	GCTTGTCA+GAACATAC	E174	Astro	het-mut
UDI0007	CAAGCTAG+ACATAGCG	E174	L2/3 IT	ref-hom
UDI0008	TGGATCGA+GTGCGATA	E174	VLMC	ref-hom
UDI0010	GACCTGAA+TTGGTGAG	E174	VLMC	ref-hom
UDI0011	TCTCTACT+CGCGGTTC	E174	Astro	het-mut
UDI0012	CTCTCGTC+TATAACCT	E174	Oligo	het-mut
UDI0013	CCAAGTCT+AAGGATGA	E174	Oligo	het-mut
UDI0014	TTGGACTC+GGAAGCAG	E174	Astro	het-mut
UDI0015	GGCTTAAG+TCGTGACC	E174	VLMC	ref-hom
UDI0016	AATCCGGA+CTACAGTT	E174	Astro	het-mut
UDI0017	TAATACAG+ATATTCAC	E174	VLMC	ref-hom
UDI0018	CGGCGTGA+GCGCCTGT	E174	Endo	ref-hom
UDI0019	ATGTAAGT+ACTCTATG	E174	VLMC	ref-hom
UDI0020	GCACGGAC+GTCTCGCA	E174	Oligo	ref-hom
UDI0022	AACGTTCC+GGAGTACT	E174	Micro-PVM	ref-hom
UDI0023	GCAGAATT+ACCGGCCA	E174	L2/3 IT	ref-hom
UDI0024	ATGAGGCC+GTTAATTG	E174	L2/3 IT	ref-hom
UDI0026	GTCGGAGC+GGTTATAA	E174	L2/3 IT	ref-hom
UDI0027	CTTGGTAT+CCAAGTCC	E174	L2/3 IT	ref-hom
UDI0028	TCCAACGC+TTGGACTT	E174	L6 IT	ref-hom
UDI0029	CCGTGAAG+CAGTGGAT	E174	L2/3 IT	ref-hom
UDI0030	TTACAGGA+TGACAAGC	E174	L2/3 IT	ref-hom
UDI0031	GGCATTCT+CTAGCTTG	E174	VLMC	ref-hom
UDI0032	AATGCCTC+TCGATCCA	E174	Endo	ref-hom
UDI0033	TACCGAGG+CCTGAACT	E174	Micro-PVM	ref-hom
UDI0034	CGTTAGAA+TTCAGGTC	E174	L2/3 IT	ref-hom
UDI0035	AGCCTCAT+AGTAGAGA	E174	L6 IT	ref-hom
UDI0036	GATTCTGC+GACGAGAG	E174	L6 IT	ref-hom
UDI0037	TCGTAGTG+AGACTTGG	E174	L2/3 IT	ref-hom
UDI0038	CTACGACA+GAGTCCAA	E174	L2/3 IT	ref-hom
UDI0040	CGGACAAC+TCCGGATT	E174	L2/3 IT	ref-hom
UDI0041	ATATGGAT+CTGTATTA	E174	VLMC	ref-hom
UDI0042	GCGCAAGC+TCACGCCG	E174	L2/3 IT	ref-hom
UDI0043	AAGATACT+ACTTACAT	E174	L2/3 IT	ref-hom
UDI0044	GGAGCGTC+GTCCGTGC	E174	L6 IT	ref-hom
UDI0045	ATGGCATG+AAGGTACC	E174	Endo	ref-hom
UDI0046	GCAATGCA+GGAACGTT	E174	Astro	het-mut
UDI0047	GTTCCAAT+AATTCTGC	E174	Oligo	ref-hom
UDI0048	ACCTTGGC+GGCCTCAT	E174	L2/3 IT	ref-hom
UDI0049	ATATCTCG+ATCTTAGT	E174	Sst	ref-hom
UDI0050	GCGCTCTA+GCTCCGAC	E174	L2/3 IT	ref-hom
UDI0051	AACAGGTT+ATACCAAG	E174	L6 IT	ref-hom
UDI0052	GGTGAACC+GCGTTGGA	E174	Micro-PVM	ref-hom
UDI0053	CAACAATG+CTTCACGG	E174	L2/3 IT	ref-hom
UDI0054	TGGTGGCA+TCCTGTAA	E174	L2/3 IT	ref-hom
UDI_0394	ACGCACGCTA+CATATAACCT	E274	Oligo	ref-hom
UDI_0395	CACTCTCTTA+GTATCGGGTT	E274	Oligo	ref-hom
UDI_0397	TCGTGCCGTT+GCTATGTTAG	E274	Oligo	het-mut
UDI_0398	AGGTAGTGCT+CTGTGATTGG	E274	Oligo	het-mut
UDI_0400	ATGGCGTAAG+GTAGAAATGG	E274	Oligo	ref-hom
UDI_0409	AATGCGGCTC+TCAATGCCTA	E274	Micro-PVM	ref-hom
UDI_0412	GCGCGGAATC+GTAGTTACGC	E274	Oligo	het-mut
UDI_0413	ACGGGCGTCG+TTTCTGGCAC	E274	OPC	het-mut
UDI_0416	AGCGAGGCGA+GACGATACCA	E274	Oligo	ref-hom
UDI_0417	CTCTCCGGTC+TCTCGGCTGG	E274	Oligo	het-mut
UDI_0418	TCACCTTTCG+GCGTAGCGGT	E274	Micro-PVM	ref-hom
UDI_0419	GACCAGATTG+CAGTTCGCAT	E274	Oligo	het-mut
UDI_0420	AGTGTGCCAA+ATGACTGCTC	E274	Oligo	het-mut
UDI_0421	GAGCTCAGAC+GACTCAGTGA	E274	Oligo	het-mut
UDI_0422	TAAGAGGACT+CAACCCAGAT	E274	OPC	het-mut
UDI_0423	TAACTACAGC+CGCCGCCGGA	E274	Micro-PVM	ref-hom
UDI_0424	GCGCCAAGAT+CACAATTTCG	E274	Sst	ref-hom
UDI_0425	TACGCGTATC+TGGCACATCA	E274	Micro-PVM	ref-hom
UDI_0428	GCGAGACCGA+TTGTAAGTGC	E274	OPC	het-mut
UDI_0429	CCCACGACAA+AGGCTTACAA	E274	Micro-PVM	ref-hom
UDI_0435	AGAAACTGGC+TATACACTGG	E274	Oligo	ref-hom
UDI_0437	GTTGTTCCGA+ACCGCCCTGT	E274	Lamp5	ref-hom
UDI_0442	TATATCCAAA+AATGGACGAG	E274	Oligo	ref-hom
UDI_0444	GAAAGAGCAC+TGATATAAGG	E274	Oligo	ref-hom
UDI_0445	ACACAAGGGT+CGATGTCGGT	E274	Oligo	het-mut
UDI_0446	CTGGAGGGAG+GCTTGATAGC	E274	Vip	ref-hom
UDI_0498	CTTAGTGACA+AGTACAAGCT	E274	Oligo	ref-hom
UDI_0499	TCACAGAGTA+CCGCATCAAC	E274	OPC	het-mut
UDI_0500	TGCGACCAGA+AGGCAAGAAA	E274	Oligo	het-mut
UDI_0502	ACCCATCTTT+AATCGAAGAC	E274	Oligo	ref-hom
UDI_0505	TTAGGTTATG+ACCACATGGG	E274	Oligo	ref-hom
UDI_0506	CCACCGGATT+CGATGAGCAG	E274	Oligo	ref-hom
UDI_0508	GCCTATACTC+ACGCGGGCGC	E274	Oligo	ref-hom
UDI_0509	CCGGTTTACT+CCATGTTAGC	E274	Micro-PVM	ref-hom
UDI_0510	ATAGAGTGCG+ACACAATTAT	E274	Oligo	het-mut
UDI_0512	ACCCAGGAGC+CACGAGTTGG	E274	Oligo	ref-hom
UDI_0513	TTCGCTACTG+GCATTCAGTG	E274	Oligo	ref-hom
UDI_0515	CTACACGCTT+TGCATTATGA	E274	Endo	ref-hom
UDI_0516	TTCCTTTAAT+CCGCTATGGG	E274	Oligo	ref-hom
UDI_0517	AGATTTACTG+GTTCGCCTTA	E274	Oligo	het-mut
UDI_0519	GTTCCAATCG+CCATGAACAC	E274	Oligo	ref-hom
UDI_0521	CATTTCCGTC+ATAACTAGGT	E274	Micro-PVM	ref-hom
UDI_0522	GTGGACTCGT+CGCTTCGAGT	E274	L2/3 IT	ref-hom
UDI_0523	GTAGCGCTCA+ACCTATATGC	E274	Oligo	het-mut
UDI_0524	AAGACAGAAA+GTTACAAAGT	E274	Oligo	het-mut
UDI_0525	TTCCGCATGA+GCCTTCAAAC	E274	L4 IT	ref-hom
UDI_0529	TGGAAATCCG+CTTTGGGTTG	E274	Oligo	het-mut
UDI_0535	AGTAAAGAGC+CAGCCTCAGA	E274	Oligo	het-mut
UDI_0586	ATGCCTCTTT+TATTTGTCAG	E274	Oligo	ref-hom
UDI_0588	AGGCGTTTGA+GTCTTGAGAC	E274	Micro-PVM	ref-hom
UDI_0589	ATGTCGGATA+TGTGAACTCG	E274	L2/3 IT	ref-hom
UDI_0600	AAACGTGCTC+GTGTGGTAGC	E274	Vip	ref-hom
UDI_0603	CATCTGCCTC+GCGATACTCT	E274	Oligo	het-mut
UDI_0604	AAGGGAAGCG+TGCTAAAGAT	E274	Micro-PVM	ref-hom
UDI_0605	CCCAGTAACG+AGGGTAACCA	E274	Oligo	het-mut
UDI_0607	TCATCGCGAA+CCGACACGAT	E274	Oligo	ref-hom
UDI_0609	CTAGTAATAA+CCGTGCCTGG	E274	Oligo	ref-hom
UDI_0610	TGCGTCTTCG+ACATCATTAG	E274	Oligo	ref-hom
UDI_0612	GACAGAAAGT+CACGTCAACG	E274	Oligo	het-mut
UDI_0613	ACATGTGACA+TACTAAGATC	E274	Micro-PVM	ref-hom
UDI_0616	CCACGTAGGA+AACAAGATGC	E274	OPC	ref-hom
UDI_0617	TTCCTAGTAC+AAGAAGGCAT	E274	Oligo	ref-hom
UDI_0618	TTAAGAGGTC+ATGTTTCATG	E274	Oligo	ref-hom
UDI_0619	CCCTCAATTA+TCACGGCATT	E274	Micro-PVM	ref-hom
UDI_0621	AACGTGTGCG+CAGAGGACCA	E274	Micro-PVM	ref-hom
UDI_0622	AAGGCTGCAT+CCTACAGTTT	E274	Micro-PVM	ref-hom
UDI_0623	GTCATGAGCG+AAGAGGGTAC	E274	Oligo	ref-hom
UDI_0624	TACTTCTTAA+ATCCTCACAG	E274	OPC	het-mut
UDI_0625	CTTTCTGTCT+CGATTACTGC	E274	Oligo	ref-hom
UDI_0627	TGGCCACTTG+ACATCGTATA	E274	Micro-PVM	ref-hom
UDI_0628	CGGCCAGTCT+ATAAGCACAG	E274	Micro-PVM	ref-hom
UDI_0629	CCCATAATCA+AATAGATGTT	E274	Sst	ref-hom
UDI_0630	GATTATAACA+CGGTGCGCAA	E274	Oligo	ref-hom
UDI_0631	TCGTTGGGAG+ATATAGCACG	E274	Endo	ref-hom
UDI_0632	ACACTACGAC+GCGACAACCG	E274	Oligo	ref-hom
UDI_0633	GCTCCGCCGA+TAAAGCCGCT	E274	Micro-PVM	ref-hom
UDI_0635	AAGCATACTA+ATTGACCACA	E274	Oligo	het-mut
UDI_0638	AATCGCTCGG+CCAAACTGCT	E274	Oligo	het-mut
UDI_0689	CAGTCAAGGG+ATTCAACCTG	E274	L2/3 IT	het-mut
UDI_0691	CATATGATGC+ACAGGGTAGG	E274	L2/3 IT	het-mut
UDI_0692	ATAGCTGTCG+GCTGTTCGTT	E274	L2/3 IT	ref-hom
UDI_0694	ATGGAAGTAA+TCATGAGATG	E274	Oligo	ref-hom
UDI_0695	GAACCTCAGT+AAGAGACCTC	E274	Oligo	ref-hom
UDI_0696	CACAACCCAT+TCCCTTCTAT	E274	Oligo	het-mut
UDI_0697	TGCCAACCTG+TTCCGCGAGG	E274	Oligo	ref-hom
UDI_0698	GAAGTGCCAA+CACGGCAAAT	E274	Oligo	het-mut
UDI_0700	AGCACCAGAT+CTGATGGCTT	E274	Micro-PVM	ref-hom
UDI_0704	ATAACCAATT+TATCGGCAGC	E274	Oligo	het-mut
UDI_0705	GCTGTCTGAC+TCAGGACTCG	E274	Endo	ref-hom
UDI_0707	CGGTGGAAGC+GTGTCTGAAG	E274	Oligo	ref-hom
UDI_0711	CTGCTCGACG+GAAGAGTGAG	E274	Micro-PVM	ref-hom
UDI_0712	GAGGGACATA+GCCCGCTTAG	E274	Oligo	ref-hom
UDI_0715	ACCGAAAGAT+AGGGCAGAGG	E274	Oligo	het-mut
UDI_0716	AGAAGTGCGT+TAGGTGCCTG	E274	Oligo	ref-hom
UDI_0717	CACGCAATAG+ACTGTTGGTC	E274	Oligo	het-mut
UDI_0719	CGCCGTGGAG+GATTCCGCTC	E274	L2/3 IT	ref-hom
UDI_0720	TTAGATTTAG+GCGGGCGATT	E274	Vip	ref-hom
UDI_0727	TCCATTGCAC+TCATACCATC	E274	Micro-PVM	ref-hom
UDI_0772	AGTCGACTCT+CGATCGTAAT	E286	Oligo	ref-hom
UDI_0776	CCGATAATAG+TGCTGATCAA	E286	Oligo	ref-hom
UDI_0777	CCGCTTAAGG+GATCGTGATT	E286	Micro-PVM	ref-hom
UDI_0778	CCCTCCCTGC+ACTCCGACAG	E286	Micro-PVM	ref-hom
UDI_0779	CACCTGCCGA+TGACACTCAT	E286	Micro-PVM	ref-hom
UDI_0781	TATGTAGAGA+TCTGAGTTAG	E286	OPC	ref-hom
UDI_0783	GTACCGAATA+CCTTACTCTT	E286	Oligo	ref-hom
UDI_0786	GAAACAGCGT+ACGTGTTGGA	E286	Oligo	ref-hom
UDI_0788	ATGGCTTCCG+CCGCACTCCT	E286	Oligo	ref-hom
UDI_0789	CAACTATGCA+CCAGAGTGAC	E286	Oligo	ref-hom
UDI_0794	TAGCAAGGCT+GACCTACTGA	E286	Micro-PVM	ref-hom
UDI_0795	GATAGAGAGG+CTCCGTCGAT	E286	Oligo	ref-hom
UDI_0796	ATAGGGAACA+TAAAGTATCG	E286	Oligo	ref-hom
UDI_0801	TGCGCCGCAT+TGCGGTTCAG	E286	Oligo	ref-hom
UDI_0802	ACTAGTCTCT+TTGTACATAG	E286	Oligo	het-mut
UDI_0803	TTCGAGCCCA+CCAGAACTTC	E286	Micro-PVM	ref-hom
UDI_0804	ACAGTTTATA+ATCGCACTTG	E286	Oligo	ref-hom
UDI_0809	AATTCGACCT+AATATGCAAC	E286	Micro-PVM	ref-hom
UDI_0811	GACTACCTAG+GATTCTCTAA	E286	Oligo	ref-hom
UDI_0816	CTGCTTATAC+ACAGCCACGG	E286	Oligo	ref-hom
UDI_0821	ACCGTTAGAC+GCGCTCCGTG	E286	Oligo	ref-hom
UDI_0822	GCTACTAATA+GTCGCGACTC	E286	L6 IT	het-mut
UDI_0824	GTCCTTGCTC+TCCCATGGCA	E286	Oligo	ref-hom
UDI_0827	GCGTAAGCAC+AACCAATTAC	E286	Oligo	het-mut
UDI_0828	ACCTCCAATA+TATCCTCTGA	E286	Astro	het-mut
UDI_0830	ATGTAACAGG+CCAGTCTGTG	E286	Micro-PVM	ref-hom
UDI_0831	TGACCAAGCA+CGTAGGCGGT	E286	Oligo	ref-hom
UDI_0867	CAAAGCCAGC+AATGTAGCAC	E286	Oligo	ref-hom
UDI_0870	CGAGTTCTTT+TGATAATGAG	E286	Oligo	ref-hom
UDI_0871	AGACTGTGGC+GCGCCGATCA	E286	Micro-PVM	ref-hom
UDI_0873	TTTGTGTGTC+TAAGTAATTC	E286	Oligo	ref-hom
UDI_0874	GTCTAAGCTA+TGGAGCAGCT	E286	Oligo	ref-hom
UDI_0878	CTGCGCCCAA+CGATAGAAGT	E286	Oligo	ref-hom
UDI_0879	TGTCCCAAGG+CGACTCAGGG	E286	Micro-PVM	ref-hom
UDI_0882	ACTGCAAGAC+CGACAACGAG	E286	Oligo	ref-hom
UDI_0883	AGATAGATCT+GCGCGCGAAA	E286	Oligo	ref-hom
UDI_0884	AAGGGCACTT+CGCGTGGTGA	E286	L2/3 IT	ref-hom
UDI_0886	TTCCATCCAA+CCGTTACACA	E286	OPC	ref-hom
UDI_0889	GTTCGAAATT+TAGATCCTGG	E286	Oligo	ref-hom
UDI_0890	TGTCACCGTA+GAAAGCCCAT	E286	Oligo	ref-hom
UDI_0891	AGTCAAACTT+CAGGTTATTG	E286	Micro-PVM	ref-hom
UDI_0892	AACCATTATT+GTGGATTGTG	E286	Oligo	ref-hom
UDI_0897	TCGTTTCGGG+CTGACCAGAT	E286	VLMC	ref-hom
UDI_0899	CATAGTGTGA+GAAGAGCACG	E286	Micro-PVM	ref-hom
UDI_0900	TCGCTTAAAC+CACGCTAGGT	E286	VLMC	ref-hom
UDI_0901	ACGGGTACAG+GCAGGCAAAG	E286	Oligo	ref-hom
UDI_0902	GTACATTATG+GCATTGCGGC	E286	Micro-PVM	ref-hom
UDI_0904	TCTTTCATGC+TCATGGGCAC	E286	Micro-PVM	ref-hom
UDI_0905	TGTTCACACG+CGCCTACGGT	E286	Oligo	ref-hom
UDI_0909	CTTAGTCCTC+CTCCTACGAG	E286	Oligo	ref-hom
UDI_0910	CCCGGATCCA+CCCATCGATT	E286	Micro-PVM	ref-hom
UDI_0911	AATCCGGGAC+ATTGAGGGTT	E286	Oligo	ref-hom
UDI_0912	GAACCGAAAT+GCCCGGATGA	E286	Oligo	ref-hom
UDI_0913	CGAAGCCACA+ATGGCGACTT	E286	Endo	ref-hom
UDI_0914	GACACCGATC+ACGCAGCTAC	E286	Astro	het-mut
UDI_0915	GAATGATGCT+AGACTCAGAC	E286	Astro	het-mut
UDI_0916	GTCGGTCTGA+ACTCATGTGC	E286	Oligo	ref-hom
UDI_0919	TTGACCACTC+AGAGAATAAA	E286	Astro	het-mut
UDI_0922	ACTGCTTTAC+TAATCACTAG	E286	Oligo	ref-hom
UDI_0924	CGCTAATTTA+TCGACTCAAT	E286	Endo	ref-hom
UDI_0926	AAGGAAGAAT+TCGGAATTAT	E286	L6 IT	ref-hom
UDI_0965	ACTACCTCTT+ACTGCCCGTT	E286	Oligo	ref-hom
UDI_0966	TGCGAACGGT+TCAATCAATA	E286	Micro-PVM	ref-hom
UDI_0967	AGCTTGCGGG+CTCGCGGGTG	E286	Micro-PVM	ref-hom
UDI_0970	GAAAGCACGG+ATCAACTAGT	E286	Oligo	ref-hom
UDI_0971	CGGCAGACCT+AGACCTTGGT	E286	Oligo	ref-hom
UDI_0972	TCGAGTGGAT+CGCGCCGTTG	E286	Micro-PVM	ref-hom
UDI_0973	ATAGACCTCG+GTACTGACAA	E286	Oligo	ref-hom
UDI_0974	AGGAAGCCTC+TCCTAGGTCT	E286	Vip	ref-hom
UDI_0975	CCACGCCTGC+GTCCTCGATG	E286	Oligo	ref-hom
UDI_0979	CCTTCTTCTG+CAGACGCGAC	E286	Micro-PVM	ref-hom
UDI_0981	TCGCGGCGTG+GAAGTAATAT	E286	Oligo	ref-hom
UDI_0985	AAACCTTGTA+GACTTCGTGT	E286	Micro-PVM	ref-hom
UDI_0986	CACTAATTCT+TAGCAGCTTG	E286	Oligo	ref-hom
UDI_0991	CGACGCGCGG+GACCGCATCA	E286	Oligo	het-mut
UDI_0996	AGCTCCGCTA+AACGCAACCT	E286	Oligo	ref-hom
UDI_0997	ACTATTAATC+ACAACTTAAC	E286	Micro-PVM	ref-hom
UDI_1001	TCACAAACGT+GTCTACATTG	E286	Oligo	ref-hom
UDI_1002	GCCTGAAGAA+CCGGAGGGTC	E286	Oligo	ref-hom
UDI_1003	CATTAATTTC+AGCCACGCGT	E286	Oligo	ref-hom
UDI_1004	GTTGCCTAAG+CCCTGCTTTG	E286	Micro-PVM	ref-hom
UDI_1005	ATCGCCAGGC+GTGGCCCAAA	E286	Micro-PVM	ref-hom
UDI_1007	CATCTTATAT+TTCTATTGCG	E286	Micro-PVM	ref-hom
UDI_1011	GACCCGGTAG+GACGTCGCTC	E286	Oligo	het-mut
UDI_1012	CCATCCCGCA+TAAGCTTAAA	E286	Oligo	ref-hom
UDI_1013	GTCACTGTAT+AAGTAACGAT	E286	Astro	het-mut
UDI_1015	ACGCATCAGT+TACATGTTTC	E286	OPC	ref-hom
UDI_1017	AACCGCCATC+AGGCCGGTCG	E286	Astro	ref-hom
UDI_1018	CCTCACTTAT+ATAAACGATG	E286	Oligo	ref-hom
UDI_1020	CATATAGGAA+AACTAATGGA	E286	Astro	het-mut
UDI_1021	CGCGAGAACA+AATATTGAAA	E286	Micro-PVM	ref-hom
UDI_1022	GCCCAGAACA+AAGAGCATGG	E286	Astro	het-mut
UDI_1023	GCAGTTAGAG+CAGAAATTAT	E286	Oligo	het-mut
UDI_1024	GCGGGAGTTG+CCGCCTTCAT	E286	Oligo	ref-hom
UDI_1061	CAATAGAAAC+TCTGAATGTA	E286	Oligo	ref-hom
UDI_1062	TCGCTTTATT+TCGTATATTG	E286	Oligo	ref-hom
UDI_1065	CAGGTCACTA+TACTAGGACG	E286	Oligo	ref-hom
UDI_1067	TGGCATCTGA+CGATACACTT	E286	Oligo	ref-hom
UDI_1069	CAAGCGGATG+GAAGCACAAG	E286	Micro-PVM	ref-hom
UDI_1070	CTTTGACAAG+TACCGCTTAT	E286	Oligo	ref-hom
UDI_1073	GTGCCACTAG+GAGGTAGCAG	E286	Micro-PVM	ref-hom
UDI_1075	GTAATGGATA+CCTTAGCAGA	E286	Oligo	ref-hom
UDI_1077	CCGATAGGGC+ATAACTCATC	E286	Oligo	ref-hom
UDI_1081	AACAGCAAGA+GTAACCCTGG	E286	Oligo	ref-hom
UDI_1082	CCGTGCGGTC+CCATATCGGG	E286	Oligo	ref-hom
UDI_1083	CACAGTTGTC+AGCCTGCCTA	E286	Micro-PVM	ref-hom
UDI_1084	CCTCTTCAGA+CTACTGGATC	E286	Micro-PVM	ref-hom
UDI_1089	AGGCCACCGG+GACCTCGAGC	E286	Oligo	ref-hom
UDI_1090	AAGAACGCCG+CACACGCCAG	E286	Micro-PVM	ref-hom
UDI_1091	AGTATGGAGA+CTTACCAGGC	E286	Oligo	ref-hom
UDI_1092	ACTTAACTCT+ACCCATAAGG	E286	Oligo	ref-hom
UDI_1093	TTGTTAGCCA+TCGCTCCAAA	E286	Oligo	ref-hom
UDI_1094	GACCGGCAAA+GTCTACCGAC	E286	Micro-PVM	ref-hom
UDI_1095	TGCTTTCGTT+CTACCGTCAC	E286	Oligo	ref-hom
UDI_1096	CCAGCTTCCA+GCTTTAGCGT	E286	Micro-PVM	ref-hom
UDI_1100	GAAGGAGTCT+CCTATCAGAT	E286	Micro-PVM	ref-hom
UDI_1102	GCGGTTCGGA+ATGGACAGAG	E286	Micro-PVM	ref-hom
UDI_1103	CGTCACCAGA+TGACGTGTAG	E286	Oligo	ref-hom
UDI_1104	ACTACTAGAA+CCGTGCGACT	E286	Astro	het-mut
UDI_1105	TGGTGTCATT+TGAAGACGGA	E286	Astro	ref-hom
UDI_1106	CGCGGCTCGG+CTCTGGGCCA	E286	Astro	het-mut
UDI_1107	AAGACGAGCG+TTAGAAATAC	E286	Astro	het-mut
UDI_1108	GATGCGCATC+CAGAAGTCAG	E286	L2/3 IT	het-mut
UDI_1109	TACCGAATTT+CTCAGCGGTG	E286	Oligo	het-mut
UDI_1110	ACCACGTTAC+AAGGCACCTG	E286	Astro	het-mut
UDI_1114	TCGATTGCCA+AGCATGACGA	E286	Oligo	het-mut
UDI_0483	AAACTTGTTG+CCGAGATTGC	EP39801	Micro-PVM	ref-hom
UDI_0488	CGTCCAGTTC+TCTAGGTCAC	EP39801	Micro-PVM	ref-hom
UDI_0489	TTGGAGAAAC+AAACGCTTGC	EP39801	Oligo	het-mut
UDI_0577	CTCCTAATAT+AGCGGCAGCG	EP39801	Micro-PVM	ref-hom
UDI_0578	CCACCCTCTG+TCCCTGCTCA	EP39801	Oligo	ref-hom
UDI_0579	CAGATCGAAA+GTAAGGTACG	EP39801	Oligo	ref-hom
UDI_0583	CCGCAGGAGA+AATCTCATCT	EP39801	Micro-PVM	ref-hom
UDI_0594	AGCAAATTGC+CGAGCCTAAA	EP39801	Astro	ref-hom
UDI_0596	TAGTATTGTT+CAAATGCTTC	EP39801	Astro	ref-hom
UDI_1211	ACCCACAACT+CTTACCACCG	EP41101	Astro	het-mut
UDI_1212	CAGCAATGGT+GATACTATGT	EP41101	Oligo	het-mut
UDI_1213	ATGTACTCGA+CTGCCCATCT	EP41101	Oligo	ref-hom
UDI_1220	GTGAAGGGAT+GATACACAAA	EP41101	Oligo	ref-hom
UDI_1221	GCCCTCTGCA+CACCGATACG	EP41101	Oligo	ref-hom
UDI_1223	CCCGGTTTAT+GAGGAAACGG	EP41101	Micro-PVM	ref-hom
UDI_1229	CGAAGATCAT+CCTTGTCATA	EP41101	Oligo	ref-hom
UDI_1230	ATTTATCGAA+TGGTAGAAGA	EP41101	Oligo	ref-hom
UDI_1231	GCTGAGTGGC+TCACGGACTG	EP41101	Astro	ref-hom
UDI_1232	GCCGCAGGCA+ACTTCATAGT	EP41101	Oligo	ref-hom
UDI_1294	TCGACGGCAT+GTCATATATA	EP41101	Oligo	ref-hom
UDI_1295	AGCGCTCTAG+TCCCAACAGT	EP41101	Micro-PVM	ref-hom
UDI_1296	CATAATGGCA+ACGCTTTCTG	EP41101	Micro-PVM	ref-hom
UDI_1299	AGCCAAACCG+TCCAACAATG	EP41101	Astro	het-mut
UDI_1303	CTCTGGCAGG+GCGATGGTAT	EP41101	L2/3 IT	ref-hom
UDI_1309	TGCTTCAGTG+TTTGGTCCTG	EP41101	Oligo	ref-hom
UDI_1311	GATCCCAAAG+ATATACCTTC	EP41101	Oligo	ref-hom
UDI_1314	AGGACGCCCT+CTATTGATGT	EP41101	OPC	het-mut
UDI_1319	GATTCACTCT+TGACGACTGC	EP41101	Astro	het-mut
UDI_1320	ACCCTCCGCT+CGCTCACATC	EP41101	Oligo	ref-hom
UDI_1324	ACGCAATCGT+CGCCGTCAGT	EP41101	Oligo	ref-hom
UDI_1328	TTGTCCGGTG+GCCTCGGGTC	EP41101	Oligo	ref-hom
UDI_1407	AAACTCCACG+GTAAGTGCTA	EP41101	Oligo	ref-hom
UDI_1415	AAGTTTAGTC+ACCGATTAGA	EP41101	L2/3 IT	ref-hom
UDI_1422	GAACGGGTCA+AGGAAAGACG	EP41101	OPC	ref-hom
UDI_1486	AAAGGTAATA+GTATGGATCG	EP41101	Oligo	ref-hom
UDI_1487	TTCCAGCCTC+TGCCGATTAG	EP41101	OPC	het-mut
UDI_1494	ATAAACGGAT+AAGCCTGGTC	EP41101	Micro-PVM	ref-hom
UDI_1495	CCGGGCAGAT+ACGTCTGGGT	EP41101	L2/3 IT	ref-hom
UDI_1501	CCTTTCGTTT+GTGAGAAACT	EP41101	Oligo	het-mut
UDI_1503	AACCAGCTAA+ACAGAAGAGA	EP41101	Oligo	het-mut
UDI_1510	AGGTCCTGAA+CAACTCGACT	EP41101	L2/3 IT	ref-hom
UDI_1511	TACCCTCAAC+GACGCCTAAA	EP41101	Oligo	het-mut
UDI_0385	GAACCTGATG+AGCATATTAG	EP39801	Oligo	het-mut
UDI_0386	ATAGAAGAAG+TAGCTGCAAT	EP39801	Oligo	ref-hom
UDI_0390	CCACTCGAGC+GAAGAGTCCT	EP39801	Micro-PVM	ref-hom
UDI_0392	GCCAGGTGCA+TTGCTACTGA	EP39801	Oligo	ref-hom
UDI_0403	CTAGACATTA+ATATTTGGCA	EP39801	Oligo	het-mut
UDI_0404	GTTAGGCTCG+ACGACTACAT	EP39801	Oligo	ref-hom
UDI_0405	TAAGAGCAAC+TCGCCGCAGG	EP39801	Micro-PVM	ref-hom
UDI_0675	TGAACTCTCG+ATTATGCTAT	EP39801	Micro-PVM	ref-hom
UDI_0678	TCGTACAATA+TCATAAGTAG	EP39801	Oligo	ref-hom
UDI_0680	ACTTTATTGC+CTTCCAAACA	EP39801	Oligo	het-mut
UDI_1174	TGGTGCGAAT+GAAGCGGGTA	EP39801	Oligo	ref-hom
UDI_1177	ACCACCAAGT+CTTCCCGGAT	EP39801	Astro	ref-hom
UDI_1178	ATAATGTGAC+GTGCCAGGGA	EP39801	Oligo	ref-hom
UDI_1182	CCTACCGGCA+TGATCTTAGC	EP39801	Astro	ref-hom
UDI_1183	CAAGAGATAG+CGGGTACGAT	EP39801	Oligo	ref-hom
UDI_1185	AATCGAGTTG+AGACTAATTG	EP39801	Astro	ref-hom
UDI_1190	TAGCAGAGGA+TGGCGGCTGT	EP39801	Oligo	ref-hom
UDI_1193	CTACGAGAGA+CCCTCGACTC	EP39801	Oligo	ref-hom
UDI_1194	TCTTGCACTT+TCGTGCTTAG	EP39801	Oligo	het-mut
UDI_1197	GTGAGCGGCT+CGCAGTCTAC	EP39801	OPC	het-mut
UDI_1200	ATATACCAGA+CGCAAGTCGT	EP39801	Oligo	ref-hom
UDI_1242	CTCGAGCACG+ATCGCGCTAT	EP39801	Oligo	het-mut
UDI_1246	GTCGTTGGAT+TCGGCCACAT	EP39801	Oligo	ref-hom
UDI_1270	TCGCGATTGT+GCCGCTTGTG	EP39801	Micro-PVM	ref-hom
UDI_1273	CGCTGCACAT+AAATGGACTT	EP39801	Oligo	ref-hom
UDI_1274	AAATGGTGAG+CGGATTGACG	EP39801	Oligo	het-mut
UDI_1277	ACACGGGCCA+AACGGTCAAC	EP39801	Oligo	ref-hom
UDI_1280	ATTGGATGTG+GTCCCTTAAG	EP39801	Oligo	ref-hom
UDI_1281	CGTACGCTAA+CGCACGCGTC	EP39801	L2/3 IT	ref-hom
UDI_1290	CCATCGGAGC+TTGTATTATC	EP39801	OPC	ref-hom
UDI_1331	TTTCCCAATT+AAACGTACGA	EP39801	Micro-PVM	ref-hom
UDI_1339	ACCGACCTTG+AGTTCCGGGT	EP39801	Oligo	het-mut
UDI_1344	GTACACCCTG+CCCAAGTTAT	EP39801	Micro-PVM	ref-hom
UDI_1364	CGGACAATTA+AATCTTAAGA	EP39801	OPC	het-mut
UDI_1372	AATAATCTGC+ACTGAAGTCA	EP39801	Oligo	ref-hom
UDI_1373	TGAGATAATT+CGCAACTAGA	EP39801	Oligo	ref-hom
UDI_1374	AAGCTGACTT+ATCTTGGGCT	EP39801	Oligo	ref-hom
UDI_1376	TGCACCCTAG+TACTCGTTAG	EP39801	L2/3 IT	ref-hom
UDI_1377	CGAAAGACAT+ACACTGTGAT	EP39801	Astro	ref-hom
UDI_1378	CAGAGTATTA+TAGTCTACGT	EP39801	L6 IT	ref-hom
UDI_1381	CGTTGCTTTC+AACCGGCTGT	EP39801	Oligo	ref-hom
UDI_1383	GCGTGGTCTT+TTCGCTTGAC	EP39801	Micro-PVM	ref-hom
UDI_1384	AACGTGGAAC+GCAAATATTC	EP39801	Astro	ref-hom
UDI_1385	TATCTATAAA+ATTGTCGCCT	EP39801	L2/3 IT	ref-hom
UDI_1388	ACCTACCCTC+CGGTGACCGA	EP39801	Micro-PVM	ref-hom
UDI_1460	TCGGGCCCAA+TTGTTTGGCG	EP39801	OPC	ref-hom
UDI_1463	CCATATATCA+CACAACTCTG	EP39801	Astro	ref-hom
UDI_1466	GCCCGGGCAT+ATCGACACAT	EP39801	Astro	ref-hom
UDI_1469	GACGCAAGAC+ACCAGTCAGG	EP39801	Micro-PVM	ref-hom
UDI_1471	TTCAGTCCGC+CACCCAGCAT	EP39801	Oligo	ref-hom
UDI_1475	AAACGTCGAA+TTTCGTGCGA	EP39801	Oligo	ref-hom
UDI_1479	CTTCCAAGGT+GTGAACTTAG	EP39801	Micro-PVM	ref-hom
UDI_1480	CCGTGTAACA+GCCCGAAACG	EP39801	Oligo	ref-hom
UDI_1482	ATTTATTGTC+TAGAGCTGGT	EP39801	L2/3 IT	het-mut
UDI_1525	GCGAATACAC+ACTAGCATGA	EP39801	Astro	ref-hom
UDI_1534	CTTGGCTATC+CAGCTACATG	EP39801	Micro-PVM	ref-hom
