# Supplementary material for: Cell-type-informed genotyping of mosaic focal epilepsies reveals cell-autonomous and non-cell-autonomous disease-associated transcriptional programs
Source: Proc Natl Acad Sci U S A. 2025 Jul 17;122(29):e2509622122. doi: 10.1073/pnas.2509622122 (PMC12305027; doi:10.1073/pnas.2509622122)
Supplement: Supplementary file 17 — Dataset S16 (XLSX) [file pnas.2509622122.sd16.xlsx]

## Sheet: Astro
Dataset S16. Differentially expressed genes between mut (pct.1) and ref (pct.2) GO-TEN genotyped cells for each cell type calculated on snRNA-seq data using Seurat FindMarkers. P-values and adjusted p-values correspond to the Wilcoxon rank sum test and Benjamini-Hotchberg correction. Positive avg_log2FC values mean overexpression in mut. GSEA results are also reported in a separate sheet.
Gene	p_val	avg_log2FC	pct.1	pct.2	p_val_adj
ACTB	6.42729e-10	2.41456	0.343	0.104	2.38857e-05
UBC	4.09697e-12	2.36166	0.402	0.123	1.52256e-07
CD44	5.60255e-11	2.2355	0.451	0.167	2.08208e-06
FKBP5	1.7008e-09	2.18334	0.451	0.184	6.32067e-05
MT-CO3	1.26139e-06	2.1818	0.294	0.111	0.0468771
HILPDA	0.000159949	2.14813	0.245	0.107	1
ITM2C	1.01555e-14	2.09877	0.549	0.177	3.77408e-10
CALM1	1.60712e-07	2.07067	0.343	0.131	0.00597253
SLC14A1	5.60454e-13	2.00325	0.569	0.23	2.08281e-08
SARAF	0.00208827	1.96469	0.255	0.133	1
SPARC	1.53342e-11	1.95177	0.412	0.126	5.69863e-07
PTMA	0.000243898	1.91275	0.265	0.128	1
SHISA9	1.89925e-09	1.90938	0.373	0.123	7.05817e-05
NELL2	5.45682e-09	1.86012	0.343	0.109	0.000202792
PRKAR1B	0.134558	1.85789	0.186	0.133	1
SLC38A1	3.57836e-10	1.85436	0.461	0.167	1.32983e-05
SYTL2	8.89315e-08	1.84361	0.333	0.119	0.00330496
IDS	0.00334325	1.83628	0.245	0.133	1
SRPX2	6.02976e-08	1.7987	0.392	0.157	0.00224084
APOE	2.52113e-13	1.7744	0.578	0.215	9.36926e-09
RETREG1	6.27554e-13	1.76286	0.51	0.172	2.33218e-08
SEC11C	1.35358e-07	1.76165	0.314	0.104	0.00503032
MT2A	4.10215e-09	1.74149	0.637	0.368	0.000152448
GADD45G	2.9954e-06	1.72075	0.402	0.206	0.111318
RPL13	8.82086e-06	1.69903	0.314	0.131	0.32781
TIMP2	0.000865702	1.69014	0.304	0.165	1
AEBP1	5.92485e-09	1.68206	0.333	0.102	0.000220185
HPSE2	7.18556e-16	1.67483	0.637	0.232	2.67037e-11
RPL41	1.94258e-07	1.67172	0.314	0.109	0.00721922
MTPN	0.000259615	1.66911	0.284	0.133	1
SH3BGRL2	5.92759e-07	1.66497	0.373	0.162	0.0220287
ZIC1	3.65186e-10	1.66205	0.49	0.186	1.35714e-05
CD99	6.47792e-07	1.65357	0.461	0.232	0.0240739
ZBTB21	0.00160091	1.6533	0.235	0.109	1
RASD1	1.24935e-09	1.65092	0.373	0.119	4.64296e-05
CAMK2B	1.75469e-10	1.61446	0.588	0.262	6.52097e-06
FTL	0.00118732	1.61031	0.255	0.131	1
STOM	1.37811e-08	1.60918	0.353	0.116	0.000512148
GAS7	3.38643e-07	1.59554	0.304	0.104	0.012585
DPYD	6.7801e-07	1.58579	0.373	0.153	0.0251969
RTN1	4.55303e-06	1.58455	0.275	0.102	0.169204
HHATL	3.29881e-07	1.57954	0.412	0.186	0.0122594
CAP2	1.29866e-09	1.5647	0.382	0.123	4.82621e-05
COLEC12	7.50294e-08	1.55494	0.402	0.165	0.00278832
DUT	4.11965e-05	1.53919	0.382	0.177	1
PEA15	0.00320621	1.53875	0.245	0.133	1
TPD52L1	1.1137e-13	1.53827	0.696	0.344	4.13886e-09
GNAS	0.0986775	1.53111	0.382	0.308	1
FRY	6.61103e-06	1.52293	0.363	0.162	0.245686
TUBA1A	1.36228e-08	1.5072	0.392	0.143	0.000506266
HLA-E	0.114929	1.50526	0.157	0.102	1
SSX2IP	9.33168e-06	1.49172	0.275	0.107	0.346793
GALNT15	2.78089e-06	1.48472	0.441	0.22	0.103346
RASGRF2	1.17015e-05	1.48424	0.284	0.111	0.434864
ZNF98	4.1496e-09	1.48319	0.461	0.184	0.000154212
ARHGAP29	9.86066e-06	1.48165	0.314	0.131	0.366452
CCDC3	9.84743e-08	1.48038	0.333	0.116	0.0036596
GRM7	2.16035e-11	1.47959	0.461	0.15	8.02853e-07
RBPMS	8.42873e-06	1.47712	0.471	0.249	0.313237
ACTG1	0.00110334	1.47191	0.304	0.169	1
ATP2B1	0.00036607	1.46552	0.265	0.131	1
NFATC2	0.000428233	1.46166	0.314	0.157	1
ARHGEF3	5.47233e-07	1.4509	0.529	0.293	0.0203368
ARHGAP22	0.00404485	1.4497	0.206	0.102	1
PPP4R4	7.97515e-06	1.44533	0.353	0.153	0.296381
SERPINI2	1.51554e-07	1.43601	0.373	0.143	0.00563221
ZNF385D	5.35433e-07	1.43568	0.343	0.128	0.0198983
WSB2	0.00670964	1.43364	0.294	0.179	1
CLCN4	4.61354e-05	1.425	0.314	0.143	1
CPNE8	3.54309e-05	1.42397	0.314	0.14	1
RAB14	0.00217937	1.41442	0.216	0.107	1
GNB5	8.53599e-05	1.41309	0.255	0.104	1
KCTD16	0.000554884	1.41171	0.235	0.104	1
EXPH5	1.83602e-06	1.40095	0.333	0.138	0.0682318
SNRPN	0.000325576	1.3901	0.245	0.109	1
MOBP	0.00308398	1.38742	0.235	0.121	1
CNTNAP4	0.0279249	1.38706	0.196	0.121	1
JUND	4.45619e-12	1.38661	0.608	0.247	1.65605e-07
SEPTIN4	5.58491e-05	1.38596	0.304	0.14	1
CEBPD	1.63423e-05	1.37743	0.392	0.184	0.607329
MAP1B	1.25466e-06	1.37124	0.343	0.14	0.0466269
MAN1C1	2.17948e-05	1.36828	0.422	0.225	0.809959
GFAP	5.16453e-07	1.36223	0.637	0.429	0.0191929
SDC4	7.37217e-08	1.3587	0.569	0.295	0.00273972
NCOA7	3.64108e-06	1.3549	0.461	0.225	0.135313
SYNPO2	3.77978e-08	1.35401	0.333	0.109	0.00140468
OSMR	0.0107914	1.34258	0.255	0.148	1
STXBP5L	1.35062e-09	1.33795	0.373	0.119	5.01932e-05
MOB3B	3.92756e-05	1.33726	0.392	0.201	1
MTURN	4.5959e-05	1.33611	0.324	0.148	1
SAMD12	2.9384e-08	1.32952	0.48	0.196	0.001092
CD81	7.31174e-07	1.32546	0.49	0.23	0.0271726
AK5	0.00166759	1.32295	0.225	0.111	1
LDB3	0.0236312	1.32219	0.196	0.114	1
SYNM	3.11398e-06	1.32172	0.353	0.143	0.115725
GSN	7.92289e-11	1.32122	0.618	0.264	2.94438e-06
FGL1	0.00320941	1.32071	0.216	0.107	1
TUBB2B	1.08357e-08	1.3196	0.588	0.3	0.000402688
KLKB1	3.34851e-06	1.30365	0.441	0.215	0.124441
HMGCLL1	7.81167e-05	1.30349	0.294	0.136	1
PPA1	3.44675e-06	1.30277	0.52	0.293	0.128092
EIF1	0.033208	1.30146	0.235	0.155	1
PLEKHA5	3.09638e-05	1.3001	0.618	0.455	1
SYTL4	2.03639e-05	1.29948	0.392	0.196	0.756785
KCNIP4	0.00154926	1.29082	0.255	0.131	1
LRRC8B	0.000348417	1.28479	0.284	0.133	1
NKAIN2	2.01303e-10	1.26672	0.598	0.254	7.48103e-06
SYNJ2	0.01864	1.26411	0.216	0.126	1
MAOB	7.38304e-08	1.26269	0.598	0.298	0.00274376
ITGB4	4.04719e-07	1.25666	0.461	0.215	0.0150406
PELI1	0.185716	1.24827	0.157	0.109	1
MAP1A	0.0717176	1.2473	0.235	0.165	1
JUNB	2.95029e-06	1.24673	0.441	0.218	0.109642
PCMT1	7.36372e-06	1.2409	0.324	0.133	0.273658
NPTN	1.17045e-09	1.23604	0.578	0.278	4.34974e-05
PPP1R16B	0.00420835	1.23254	0.225	0.119	1
DNAJC6	1.99215e-08	1.21994	0.5	0.223	0.000740343
FTH1	0.0696373	1.21633	0.422	0.346	1
ZFP36	2.09874e-06	1.21464	0.294	0.107	0.0779954
NFASC	1.74589e-08	1.20882	0.51	0.228	0.000648825
KLF6	0.0109627	1.20657	0.225	0.123	1
GADD45B	9.74181e-05	1.20524	0.373	0.203	1
SERF2	0.162065	1.2027	0.206	0.155	1
CDS1	1.4659e-06	1.20234	0.353	0.143	0.0544771
PPFIA2	0.000662803	1.20191	0.324	0.179	1
PRR5L	0.000217023	1.19871	0.333	0.174	1
RGS3	0.00840831	1.19531	0.225	0.121	1
JAKMIP3	0.00046343	1.18713	0.314	0.162	1
MSN	0.0204017	1.18363	0.343	0.232	1
CNP	0.0104119	1.18321	0.255	0.153	1
RALYL	0.00690301	1.17884	0.235	0.128	1
ARHGEF2	0.00172787	1.17772	0.235	0.114	1
PTPRD	9.49046e-15	1.17486	0.676	0.242	3.52694e-10
ARRDC3	0.0980443	1.17246	0.167	0.104	1
SCAF1	0.000159951	1.17108	0.265	0.116	1
CD109	0.000256303	1.16373	0.294	0.138	1
USP53	1.16382e-07	1.16251	0.52	0.259	0.00432509
CLIC4	0.000283684	1.16206	0.559	0.378	1
PMP2	1.59447e-06	1.16038	0.598	0.339	0.0592551
ABHD5	0.00255486	1.15987	0.275	0.14	1
PLP1	0.00039507	1.15342	0.265	0.123	1
CDK18	0.00576423	1.15142	0.265	0.15	1
ANKS1B	1.50558e-11	1.14878	0.794	0.487	5.5952e-07
GFOD1	5.22026e-07	1.14856	0.627	0.354	0.0194001
SH3GL2	0.00041143	1.13302	0.353	0.194	1
PROS1	0.000769441	1.13231	0.304	0.16	1
CD59	0.00120546	1.13084	0.373	0.22	1
FBXO32	5.53491e-06	1.13025	0.402	0.182	0.205694
FRMD5	1.67981e-08	1.12311	0.755	0.554	0.000624269
TPD52	0.000172791	1.12084	0.265	0.119	1
OXCT1	8.74574e-08	1.11934	0.431	0.174	0.00325018
ALK	0.000905029	1.11845	0.578	0.402	1
RPL37	0.151255	1.11634	0.176	0.123	1
COX7C	0.654263	1.10509	0.118	0.102	1
TMEM268	0.000142392	1.10365	0.265	0.111	1
TAFA2	4.02609e-05	1.10341	0.265	0.107	1
CAMKK2	0.0493965	1.10259	0.176	0.102	1
ITM2B	5.075e-05	1.09963	0.5	0.31	1
EPHA6	0.0025078	1.09907	0.275	0.145	1
SLCO1A2	0.000932398	1.09897	0.265	0.133	1
LONRF1	1.74712e-07	1.09889	0.422	0.167	0.00649281
EBAG9	0.12236	1.09817	0.245	0.172	1
GLDN	0.00683364	1.09781	0.196	0.102	1
CHAMP1	0.167237	1.09222	0.216	0.155	1
RPL37A	0.0529244	1.09195	0.206	0.136	1
TRPM3	4.70465e-06	1.089	0.686	0.492	0.174839
CFAP54	0.000167578	1.08727	0.294	0.131	1
DNM1	0.496822	1.08505	0.176	0.15	1
AGBL4	1.64318e-08	1.08477	0.598	0.291	0.000610654
TYRO3	0.0079404	1.08454	0.265	0.153	1
MLEC	1.27237e-05	1.08277	0.461	0.235	0.472852
TMTC3	0.0311023	1.08109	0.363	0.242	1
FOS	8.51488e-08	1.0744	0.51	0.235	0.00316439
PSIP1	1.57097e-07	1.07306	0.52	0.232	0.0058382
ABLIM2	6.49904e-05	1.07279	0.314	0.143	1
APP	5.78796e-09	1.0718	0.618	0.286	0.000215098
MSRB3	5.083e-07	1.07071	0.559	0.298	0.01889
CBX6	0.00143661	1.06954	0.275	0.14	1
RIMS1	1.33799e-08	1.06896	0.539	0.247	0.000497235
PRRX1	1.53652e-08	1.06805	0.422	0.155	0.000571017
HDDC2	5.23773e-07	1.06797	0.529	0.269	0.019465
GPR37L1	0.00349669	1.06773	0.48	0.329	1
SPEF2	3.66606e-05	1.06741	0.431	0.225	1
CACNA1C	1.39621e-09	1.06437	0.716	0.404	5.18872e-05
LMO7	0.000269842	1.05792	0.275	0.126	1
IGFBP7	0.000232804	1.05478	0.559	0.383	1
MT1X	0.000842663	1.05092	0.441	0.286	1
PDK3	0.000290284	1.04722	0.431	0.232	1
GADD45A	0.0295072	1.04627	0.196	0.114	1
RNF125	0.00106178	1.0433	0.304	0.165	1
NR1H2	0.0267094	1.04195	0.255	0.157	1
PRELID2	0.046449	1.04077	0.196	0.121	1
CCDC190	0.0130063	1.03662	0.206	0.111	1
GOLGA7	0.762887	1.03576	0.157	0.145	1
GTPBP8	0.0013755	1.03513	0.255	0.123	1
PGAM1	0.0941524	1.03194	0.157	0.102	1
MBP	0.000161411	1.02978	0.49	0.312	1
ST6GAL1	2.55033e-05	1.02936	0.353	0.167	0.947779
MCUR1	2.96655e-05	1.02804	0.431	0.211	1
PLS3	7.03976e-05	1.02746	0.422	0.223	1
TSC22D1	3.32509e-08	1.02745	0.706	0.426	0.0012357
IL6R	0.000112766	1.02702	0.324	0.155	1
MDGA2	0.0227626	1.02681	0.235	0.148	1
AGPAT4	0.00356165	1.02624	0.235	0.123	1
PEX5L	0.0183101	1.02525	0.284	0.184	1
PER2	1.51666e-06	1.02176	0.451	0.194	0.0563636
RPF1	0.0289425	1.02063	0.196	0.114	1
RYR3	3.67269e-09	1.02009	0.833	0.666	0.000136488
PCDH17	0.0316703	1.01714	0.5	0.39	1
IRS2	0.00262291	1.01471	0.441	0.271	1
PLCD3	0.00565718	1.00739	0.235	0.126	1
OXR1	8.5291e-08	0.999315	0.696	0.431	0.00316967
MT1E	8.82531e-05	0.997541	0.49	0.303	1
KCNMB4	0.0436802	0.997223	0.176	0.104	1
PLCL1	0.693997	0.996427	0.324	0.329	1
RHPN1	4.74931e-05	0.993245	0.382	0.184	1
MED28	0.000459883	0.99144	0.402	0.215	1
SKP2	0.00567778	0.990674	0.225	0.116	1
ZFP36L1	1.24729e-06	0.988967	0.696	0.455	0.046353
RAD51D	0.325859	0.988853	0.294	0.232	1
ST18	0.0243285	0.987084	0.225	0.14	1
GCNT1	0.00842069	0.98646	0.245	0.138	1
FAM50A	9.55725e-06	0.985397	0.353	0.153	0.355176
AFAP1	0.0511048	0.984209	0.235	0.153	1
SLC44A3	0.00308837	0.984202	0.382	0.223	1
HSPB8	9.69739e-05	0.981864	0.392	0.201	1
RTN4	9.23014e-05	0.981488	0.608	0.45	1
CRYAB	7.99105e-05	0.980467	0.333	0.15	1
CTTNBP2	0.000242705	0.979182	0.333	0.169	1
FBXW7	0.000340543	0.977454	0.559	0.368	1
PPFIA4	0.0638668	0.976821	0.186	0.114	1
MEP1B	0.000169894	0.975933	0.294	0.133	1
TOX2	0.0169611	0.974488	0.225	0.136	1
TMBIM6	0.0123497	0.973561	0.412	0.271	1
CCDC192	0.00083144	0.971456	0.255	0.119	1
SNORC	0.000311276	0.96975	0.363	0.194	1
EEF1A1	0.0359775	0.968053	0.284	0.199	1
JUN	1.44348e-08	0.967275	0.667	0.375	0.000536441
WDR49	3.32903e-06	0.966744	0.461	0.23	0.123717
ANKRD45	0.0226005	0.966649	0.225	0.138	1
CIT	0.000147725	0.9659	0.255	0.107	1
MIDN	0.00374185	0.964162	0.284	0.153	1
CPEB1	3.33104e-06	0.963669	0.461	0.213	0.123792
EPHB2	0.00419103	0.963017	0.275	0.15	1
COL9A2	0.00112286	0.962398	0.304	0.155	1
FBXL2	0.000109633	0.958538	0.314	0.14	1
KLF7	0.00157398	0.957833	0.588	0.416	1
CPVL	0.00933123	0.957069	0.196	0.102	1
WIF1	0.0698487	0.956342	0.245	0.167	1
BEX3	0.102826	0.956331	0.196	0.136	1
FANCL	9.09878e-05	0.955067	0.314	0.143	1
ZDHHC18	0.00396984	0.954839	0.245	0.126	1
LIN7C	0.012543	0.951959	0.196	0.107	1
GRIA4	8.41397e-05	0.951914	0.412	0.208	1
PKM	0.00107725	0.947219	0.529	0.37	1
HSPA1B	0.0065337	0.947043	0.216	0.111	1
LRRK2	0.00281298	0.945751	0.324	0.179	1
SYT14	1.02056e-06	0.943849	0.422	0.179	0.037927
HLF	0.00152459	0.942625	0.245	0.119	1
AKT1	0.00908055	0.938855	0.216	0.119	1
GINS3	0.000189041	0.934406	0.5	0.293	1
SLC5A11	0.00127	0.934268	0.265	0.133	1
C10orf90	4.33992e-05	0.931823	0.529	0.31	1
KIAA1755	9.51086e-08	0.931481	0.5	0.218	0.00353452
SNPH	0.0574589	0.929454	0.176	0.102	1
BAG3	0.0740604	0.927648	0.304	0.22	1
LDB2	0.000610009	0.927189	0.363	0.196	1
BCL2L2	0.00013698	0.921893	0.284	0.123	1
PADI2	4.51014e-07	0.921011	0.608	0.334	0.016761
PLEKHB1	0.00140048	0.920093	0.49	0.317	1
MIPOL1	2.02424e-05	0.91903	0.373	0.167	0.75227
ITPR1	1.25461e-06	0.918219	0.412	0.177	0.0466251
SLCO3A1	1.63457e-05	0.917593	0.363	0.16	0.607454
RGCC	0.000381504	0.917496	0.471	0.291	1
RAC1	0.196136	0.914997	0.167	0.121	1
ELMO1	0.0607298	0.912472	0.235	0.165	1
CCDC122	0.0443931	0.908736	0.225	0.145	1
CD63	0.0050552	0.906673	0.206	0.102	1
ITPKB	4.00557e-09	0.904428	0.843	0.632	0.000148859
CNTNAP1	0.00344307	0.903346	0.235	0.121	1
NUDT3	0.00152281	0.902008	0.5	0.346	1
POLR3G	0.0385679	0.901753	0.245	0.16	1
ARMCX3	0.00576286	0.901044	0.343	0.201	1
ACCS	0.00640936	0.900341	0.235	0.126	1
RHOBTB2	0.327316	0.900183	0.284	0.235	1
HIPK1	0.0288675	0.898974	0.373	0.247	1
RNF144A	5.07078e-05	0.89721	0.569	0.363	1
PLEKHH2	5.09594e-05	0.896983	0.49	0.274	1
EIF4H	0.00960506	0.895547	0.324	0.194	1
CDK2AP1	0.00676473	0.891715	0.333	0.189	1
GRK3	2.15209e-05	0.887557	0.637	0.392	0.799783
CALCB	0.0175912	0.886849	0.196	0.109	1
FAM124A	1.55366e-05	0.88603	0.373	0.165	0.577385
LTV1	0.00020722	0.884647	0.255	0.107	1
TMEM144	0.00011188	0.883914	0.559	0.363	1
MOG	0.0515948	0.881978	0.186	0.114	1
MT1G	0.000538023	0.881947	0.255	0.116	1
ATOH8	0.00507883	0.880278	0.216	0.109	1
CEP120	0.106937	0.880136	0.186	0.123	1
GABRB3	0.00272877	0.87849	0.255	0.131	1
PTPA	0.00455555	0.878216	0.373	0.228	1
DOCK9	0.000218828	0.877976	0.343	0.172	1
CNTN1	3.97608e-08	0.877742	0.745	0.475	0.00147763
SSBP4	0.231994	0.877702	0.304	0.23	1
TWF1	0.0204296	0.876805	0.206	0.111	1
TMEM9B	0.122364	0.875227	0.186	0.121	1
S100B	0.000262988	0.874792	0.657	0.465	1
SAXO2	0.0208323	0.873249	0.196	0.109	1
CA3	0.000347742	0.870213	0.255	0.111	1
XYLB	0.000163466	0.868078	0.324	0.153	1
PDE4D	1.22864e-08	0.867812	0.853	0.639	0.000456598
IRGQ	0.269607	0.866717	0.147	0.104	1
LMOD1	0.000844933	0.866425	0.275	0.133	1
HS6ST3	0.327197	0.862806	0.147	0.111	1
CKMT2	2.06003e-05	0.862445	0.51	0.276	0.765568
ADAM9	0.00915365	0.86182	0.343	0.215	1
ELL2	0.000155427	0.861349	0.539	0.358	1
SERINC3	0.13309	0.860364	0.235	0.172	1
IGSF5	0.0494479	0.859971	0.176	0.107	1
MATN2	0.0313182	0.859608	0.245	0.155	1
XBP1	0.0213526	0.859412	0.206	0.114	1
PLEKHA7	3.85047e-06	0.858415	0.696	0.458	0.143095
NUPR1	2.20753e-07	0.856352	0.314	0.102	0.00820383
ST6GALNAC3	1.28235e-06	0.855865	0.529	0.274	0.047656
RHOB	0.00117224	0.855305	0.549	0.402	1
MCF2L	0.0108311	0.855301	0.235	0.133	1
CNTNAP3	0.000300105	0.855174	0.412	0.223	1
DPYSL5	4.37391e-05	0.854824	0.471	0.257	1
OSTF1	0.33025	0.853297	0.245	0.201	1
TBC1D1	0.00014345	0.85325	0.627	0.477	1
ETF1	0.00888103	0.852084	0.412	0.264	1
SCN8A	0.000662572	0.850741	0.304	0.153	1
IFFO1	0.000954757	0.850694	0.333	0.172	1
KY	0.000174569	0.849111	0.363	0.179	1
FANK1	0.000887758	0.848814	0.343	0.186	1
GPR161	0.000164507	0.847931	0.451	0.249	1
VAMP2	0.145847	0.84735	0.157	0.107	1
ANGPT1	0.000780057	0.845137	0.529	0.339	1
FA2H	0.0219268	0.84389	0.196	0.107	1
SHTN1	1.96294e-05	0.843838	0.333	0.143	0.729487
TOMM6	0.839807	0.843463	0.167	0.153	1
PLCG2	0.000259463	0.843449	0.461	0.259	1
BANK1	0.00291838	0.842438	0.216	0.102	1
RASAL2	1.69925e-05	0.842266	0.578	0.363	0.631491
ZDHHC9	0.00188328	0.842004	0.294	0.153	1
DOCK5	0.000266773	0.840327	0.382	0.206	1
IGDCC4	0.00742949	0.838815	0.245	0.136	1
ZNF22	0.300227	0.838232	0.176	0.136	1
ARFRP1	0.0278651	0.837856	0.216	0.126	1
SNRPF	0.0808727	0.836523	0.186	0.114	1
ZNHIT6	1.64883e-05	0.835929	0.529	0.288	0.612754
COA8	0.23531	0.834398	0.176	0.126	1
GRIA3	0.000236673	0.832664	0.461	0.264	1
SAMD4A	6.2655e-05	0.831907	0.725	0.545	1
SHROOM4	0.0191247	0.831727	0.196	0.111	1
EIF4G2	0.824872	0.831405	0.304	0.288	1
KCND3	0.000129691	0.830633	0.5	0.3	1
COLGALT2	2.74254e-08	0.829431	0.725	0.458	0.00101921
ANXA11	0.00237511	0.82883	0.324	0.179	1
ING3	0.296239	0.827462	0.235	0.186	1
ALDH4A1	0.00733706	0.82501	0.441	0.291	1
ODF2L	8.37753e-05	0.824852	0.373	0.182	1
DOCK10	0.00116453	0.824589	0.402	0.249	1
BCL2	3.11454e-06	0.824576	0.843	0.692	0.115746
LHFPL2	0.00106207	0.824176	0.461	0.281	1
HSPA4L	0.0383218	0.822812	0.451	0.315	1
VRK2	0.00671238	0.822178	0.275	0.16	1
IRF2BP2	0.00355849	0.820411	0.363	0.218	1
FASTK	0.0221436	0.819059	0.206	0.116	1
STN1	0.0579139	0.817706	0.176	0.107	1
ILDR2	0.0530516	0.817215	0.343	0.24	1
RNF43	0.000193442	0.815438	0.48	0.276	1
EFHC2	0.00153932	0.814251	0.294	0.157	1
NUS1	0.00092188	0.813518	0.529	0.324	1
HECW2	0.00331105	0.812836	0.235	0.116	1
FAM149A	0.0607749	0.812802	0.235	0.148	1
CTBS	0.000387403	0.812044	0.255	0.111	1
DPYSL3	0.00106119	0.811372	0.637	0.479	1
FTCDNL1	7.40553e-07	0.810624	0.627	0.341	0.0275212
LMO2	0.00169366	0.810175	0.471	0.3	1
TTC4	9.31364e-05	0.808576	0.412	0.208	1
TMEM164	0.0221418	0.807357	0.608	0.484	1
HHAT	0.0211484	0.807317	0.245	0.148	1
EDIL3	0.021715	0.805641	0.235	0.143	1
SMAP2	0.0611284	0.804398	0.275	0.189	1
RCC1L	0.0141101	0.80297	0.333	0.201	1
NLGN3	0.161406	0.800472	0.284	0.211	1
EGR1	0.00107922	0.800357	0.265	0.128	1
UGCG	0.0570788	0.799133	0.363	0.249	1
AMPH	0.0537042	0.798231	0.176	0.107	1
HSD17B11	0.00374171	0.797815	0.255	0.133	1
TTLL7	0.00101933	0.797522	0.304	0.16	1
UROS	0.000430764	0.797474	0.451	0.257	1
PTPRK	0.000370376	0.797342	0.686	0.518	1
SRCIN1	0.0296342	0.794017	0.186	0.109	1
PRNP	0.0134798	0.79377	0.255	0.148	1
ELN	0.000456701	0.793266	0.5	0.317	1
MRPS30	0.000660847	0.792333	0.265	0.119	1
MACROD2	0.000339816	0.792115	0.627	0.443	1
QDPR	0.070789	0.792024	0.245	0.169	1
ZNF365	0.00163134	0.790352	0.255	0.126	1
NUAK1	0.000287499	0.787043	0.284	0.128	1
GRIK2	2.17155e-11	0.784833	0.5	0.174	8.07013e-07
KIZ	8.32821e-05	0.78454	0.588	0.358	1
FZD6	0.0027462	0.783761	0.255	0.128	1
SEPTIN8	0.000499399	0.781597	0.461	0.266	1
GOLGA8A	3.79782e-06	0.779731	0.706	0.46	0.141139
ATOX1	0.0391487	0.77802	0.255	0.157	1
ZFAND5	0.000188236	0.7776	0.696	0.552	1
HGF	0.30666	0.776095	0.137	0.102	1
NT5DC1	0.00410198	0.774573	0.49	0.339	1
KCTD2	0.296175	0.773804	0.196	0.15	1
CLU	0.000492331	0.773746	0.951	0.898	1
CDYL2	0.0117277	0.773419	0.363	0.247	1
PNRC1	0.0185403	0.773262	0.343	0.208	1
CXXC5	0.0312515	0.77201	0.324	0.211	1
XRN2	2.64237e-05	0.771242	0.647	0.39	0.981986
CFAP43	0.015631	0.771074	0.294	0.179	1
SELENOP	0.000494701	0.768627	0.255	0.114	1
ERLIN1	0.00153053	0.764381	0.265	0.128	1
KCNH8	0.0162585	0.762392	0.216	0.123	1
HSPA1A	0.000849099	0.762201	0.363	0.199	1
PKP4	0.00478717	0.761699	0.422	0.283	1
MAP3K14	0.00547737	0.760441	0.451	0.291	1
GPNMB	0.000538553	0.759904	0.275	0.128	1
HSP90AA1	0.0144325	0.75643	0.471	0.356	1
HIVEP3	0.000145103	0.755942	0.578	0.402	1
FAM234B	0.00389512	0.754863	0.304	0.169	1
PRKCB	0.0966096	0.753251	0.206	0.145	1
LACTB	0.388757	0.7512	0.245	0.196	1
ZNF536	0.0289329	0.751019	0.206	0.121	1
PRUNE2	0.000872967	0.75037	0.5	0.303	1
NELFB	0.060423	0.749956	0.245	0.157	1
TPM4	0.00182775	0.749697	0.333	0.177	1
SSR2	0.584006	0.748377	0.137	0.116	1
KIRREL3	0.00104375	0.746335	0.275	0.138	1
TRAF5	0.00557968	0.745053	0.206	0.102	1
SLC22A15	0.0026737	0.744474	0.373	0.218	1
POLR1B	0.322952	0.744378	0.157	0.119	1
GRB10	0.00521271	0.743484	0.235	0.121	1
MYO5A	0.0284357	0.742753	0.637	0.545	1
NBEA	2.94245e-05	0.7423	0.627	0.392	1
TRIM41	0.0263604	0.739297	0.196	0.109	1
HMGXB3	0.0044226	0.739245	0.549	0.366	1
RFLNA	0.00327223	0.737875	0.48	0.305	1
LAMA5	0.0331282	0.735618	0.186	0.107	1
OPCML	0.0965836	0.735424	0.167	0.107	1
EXTL2	6.87627e-05	0.735248	0.5	0.254	1
PDCL	0.360187	0.734242	0.176	0.138	1
ELK4	0.0550766	0.733817	0.225	0.138	1
PTGDS	1.16614e-06	0.732392	0.873	0.792	0.0433374
NFKBIZ	0.000549412	0.73237	0.255	0.114	1
PTP4A2	0.000730045	0.732355	0.48	0.291	1
CPM	9.04776e-05	0.732258	0.363	0.172	1
ERO1A	4.92897e-05	0.731521	0.392	0.182	1
SMARCC2	0.0767245	0.731017	0.49	0.375	1
PINK1	0.743588	0.730802	0.147	0.14	1
CLCN5	0.000136434	0.729311	0.363	0.177	1
SLC7A1	0.000312388	0.728403	0.265	0.114	1
ARFGEF3	0.00315766	0.727387	0.363	0.223	1
RASSF3	0.00306553	0.727357	0.235	0.114	1
KNOP1	5.90571e-05	0.724119	0.637	0.416	1
EDA	0.0067347	0.724023	0.392	0.242	1
HSPH1	0.0732536	0.722684	0.235	0.16	1
SPOCK3	0.0296849	0.722636	0.225	0.136	1
CMTM6	0.104626	0.721763	0.176	0.116	1
GPR158	3.21197e-06	0.71957	0.373	0.155	0.119366
EXOSC7	0.000459639	0.719021	0.343	0.172	1
ATP13A2	0.0298619	0.718381	0.294	0.182	1
FBXO30	0.0370864	0.718091	0.225	0.14	1
RNF185	0.00261205	0.717725	0.353	0.206	1
ALDH9A1	0.0018988	0.715673	0.314	0.162	1
BRD9	0.000259608	0.715565	0.461	0.262	1
NBPF19	0.00355577	0.715543	0.235	0.116	1
HINT3	0.00678848	0.714578	0.265	0.145	1
LAMTOR1	0.594888	0.714161	0.196	0.167	1
NUP210	0.0273941	0.71377	0.314	0.208	1
TRIM25	0.0163205	0.712563	0.225	0.126	1
CLK3	0.0246926	0.712194	0.265	0.165	1
SDC3	0.0176119	0.711885	0.206	0.114	1
LIMK2	0.000317142	0.710806	0.382	0.194	1
EFEMP1	5.03249e-09	0.710014	0.676	0.358	0.000187022
HSDL1	0.210655	0.709788	0.225	0.165	1
C3orf70	0.00216295	0.709093	0.608	0.431	1
UNC5C	0.000267869	0.708985	0.549	0.358	1
PPFIBP2	0.00147453	0.708602	0.225	0.102	1
SLC12A2	0.0321876	0.708012	0.314	0.206	1
RNLS	0.0891671	0.707426	0.353	0.271	1
ZCCHC4	0.0452989	0.707187	0.216	0.138	1
IDH3A	6.74153e-05	0.705407	0.559	0.317	1
SH3TC2	0.0400556	0.705314	0.176	0.102	1
RAPGEF5	0.0162734	0.70409	0.206	0.114	1
RGS7	0.000462418	0.703535	0.833	0.763	1
CYP4V2	0.000105416	0.700837	0.598	0.392	1
MAPK8IP1	0.319951	0.698999	0.167	0.123	1
GTF2H5	0.167194	0.698391	0.206	0.145	1
TFEB	0.0313668	0.69671	0.284	0.184	1
AGBL1	0.0808597	0.694955	0.206	0.133	1
CENPV	0.679008	0.694712	0.127	0.111	1
ANK3	0.000112364	0.694386	0.314	0.138	1
ERBIN	4.23429e-06	0.693766	0.873	0.831	0.157359
EPB41L1	0.00944663	0.69328	0.49	0.351	1
PNRC2	0.313473	0.693122	0.206	0.155	1
RASGRF1	0.157259	0.692928	0.157	0.107	1
LRRC8A	0.00741902	0.692629	0.549	0.373	1
RGS20	0.00240987	0.691611	0.814	0.741	1
PAM	0.00236144	0.691163	0.618	0.494	1
CERS1	0.0434298	0.690004	0.314	0.206	1
C2CD2	0.000714053	0.689705	0.451	0.271	1
THRB	5.44906e-05	0.689666	0.696	0.492	1
LDLRAD3	3.33487e-06	0.689332	0.755	0.535	0.123934
FLRT2	1.19657e-05	0.689178	0.735	0.535	0.44468
ETV4	0.00359197	0.687208	0.225	0.107	1
POLR2E	0.166604	0.687095	0.157	0.104	1
SLBP	0.109641	0.686865	0.225	0.16	1
LZTS2	0.00386169	0.686811	0.216	0.104	1
FAM81A	0.03171	0.685286	0.333	0.228	1
MYO1E	0.0253995	0.684941	0.441	0.329	1
CEP126	0.0126175	0.684895	0.5	0.368	1
RNF141	0.0997762	0.684524	0.196	0.128	1
PFKFB2	1.61593e-05	0.684115	0.578	0.329	0.600529
SOX9	0.000292784	0.684005	0.529	0.334	1
BAIAP2	0.00372877	0.683034	0.451	0.278	1
MNT	0.0556255	0.681713	0.196	0.121	1
CLIP2	0.00160584	0.680843	0.559	0.356	1
NUCB1	0.571045	0.680616	0.275	0.242	1
RUVBL2	0.0325799	0.680264	0.206	0.119	1
MAPK12	0.259822	0.67987	0.147	0.102	1
SCART1	0.0336213	0.678874	0.225	0.133	1
TMEM33	0.0145118	0.678136	0.314	0.186	1
THSD7A	1.56287e-05	0.677	0.814	0.627	0.580809
ATP10B	0.000293779	0.676908	0.618	0.404	1
FXYD1	0.0396344	0.676753	0.304	0.196	1
ZNF736	0.00194657	0.675484	0.51	0.346	1
LPCAT1	0.00206168	0.674415	0.284	0.145	1
CHMP3	0.0137745	0.674324	0.363	0.23	1
TLE4	0.00815666	0.674294	0.48	0.329	1
IL1RAPL1	0.760737	0.672955	0.343	0.341	1
WNK2	0.000896649	0.672244	0.716	0.518	1
CAPN3	0.0152805	0.668934	0.333	0.22	1
RNF220	0.186801	0.668657	0.471	0.4	1
PDZRN4	0.745263	0.66791	0.167	0.157	1
PLEKHA3	0.00109219	0.66706	0.363	0.196	1
CLIP3	0.578507	0.666411	0.137	0.121	1
LAMA4	0.000398138	0.665518	0.5	0.295	1
ZBTB47	0.130516	0.664165	0.363	0.278	1
TMEFF1	0.0669003	0.663622	0.343	0.249	1
AMZ2	0.00286274	0.663433	0.52	0.341	1
SLC24A2	0.0456576	0.662844	0.245	0.165	1
RAB7A	0.00319406	0.662197	0.775	0.646	1
WWC1	0.00107704	0.661353	0.765	0.584	1
ZNF358	0.0950003	0.661313	0.167	0.107	1
UHMK1	0.0230119	0.658957	0.333	0.215	1
NOD1	0.000905042	0.658841	0.324	0.165	1
NEGR1	0.000939048	0.658803	0.618	0.429	1
TAB3	0.00817111	0.657601	0.245	0.133	1
NFKBIA	0.00112897	0.657086	0.431	0.247	1
LNX2	0.0246883	0.654981	0.216	0.123	1
COBL	0.000134156	0.654464	0.686	0.484	1
SMIM12	0.001879	0.654436	0.382	0.215	1
CCDC126	0.0160573	0.653991	0.314	0.196	1
MINDY4	0.00237113	0.653806	0.402	0.228	1
BBS7	0.0178128	0.652586	0.324	0.201	1
LHFPL6	0.000543935	0.65206	0.843	0.785	1
RNF20	0.0139097	0.651944	0.294	0.177	1
KIF13B	0.000443587	0.651905	0.588	0.373	1
PIP5K1B	0.0549322	0.651616	0.255	0.167	1
FMO4	0.0119809	0.649921	0.225	0.121	1
TP53INP2	0.0169842	0.649018	0.196	0.104	1
ST3GAL5	0.00137448	0.64869	0.608	0.416	1
FAM107B	0.0675051	0.648676	0.265	0.186	1
CHMP5	0.360074	0.648432	0.196	0.153	1
SLC9C2	0.000921657	0.647483	0.343	0.177	1
KIAA1549	0.0885572	0.646639	0.186	0.121	1
EFNA5	0.00154095	0.64661	0.559	0.385	1
GAA	0.0384096	0.646372	0.255	0.165	1
DNER	0.00064336	0.646205	0.863	0.659	1
INSYN1	0.651198	0.645946	0.176	0.157	1
AKIRIN2	0.191999	0.645908	0.265	0.201	1
ADAM22	0.000328016	0.645888	0.618	0.438	1
DCLK1	0.548251	0.645628	0.588	0.642	1
TJP2	0.00222026	0.645238	0.549	0.363	1
AKTIP	0.0591208	0.643364	0.255	0.169	1
RSPO4	0.0955152	0.642208	0.186	0.123	1
ATL1	0.00523256	0.641722	0.324	0.186	1
SPAG7	0.0508495	0.64045	0.324	0.218	1
PLEKHH1	0.135942	0.64022	0.431	0.344	1
AMOTL1	0.00148595	0.639489	0.373	0.211	1
ADIPOR2	0.00651957	0.638069	0.598	0.448	1
CDH23	0.320062	0.637873	0.186	0.15	1
FAM117A	0.573224	0.635151	0.137	0.119	1
RAB27A	0.000164329	0.635009	0.431	0.218	1
PCSK6	0.027208	0.633984	0.412	0.286	1
ZNF281	0.169007	0.631345	0.167	0.116	1
MRPL34	0.0825232	0.631153	0.186	0.116	1
STK33	1.9994e-06	0.630721	0.873	0.736	0.0743036
CDRT4	0.00567863	0.630584	0.48	0.324	1
CNTN2	0.164499	0.629992	0.176	0.126	1
EVC2	0.00124866	0.629848	0.333	0.172	1
FAM20C	0.00415271	0.629359	0.255	0.133	1
MEX3C	0.114771	0.628674	0.216	0.15	1
HS3ST5	0.0305407	0.627862	0.451	0.356	1
PDCD6	0.204519	0.627249	0.431	0.339	1
PPARD	0.121197	0.626421	0.353	0.262	1
SAMHD1	0.0307083	0.626265	0.284	0.184	1
GAB1	0.00156546	0.626223	0.814	0.668	1
CBX5	0.014036	0.62614	0.578	0.407	1
ANK2	2.1757e-08	0.625596	0.99	0.993	0.000808557
TNFRSF1A	0.00803595	0.625538	0.235	0.123	1
MAP4K2	0.0569723	0.623666	0.216	0.138	1
RFFL	0.00201381	0.621852	0.588	0.429	1
NECTIN3	0.00528606	0.621784	0.431	0.271	1
ANP32E	0.105188	0.621607	0.333	0.235	1
WDR82	0.316085	0.621132	0.392	0.317	1
NBPF9	0.0737508	0.620126	0.245	0.169	1
PPP2CB	2.8557e-05	0.619807	0.843	0.678	1
ZNF700	0.000592118	0.619683	0.373	0.194	1
ADAM12	0.00478853	0.618508	0.412	0.249	1
CFAP221	0.000447729	0.618383	0.51	0.283	1
SDCBP	0.287679	0.618296	0.225	0.174	1
ID2	0.000108569	0.617289	0.618	0.397	1
KCTD8	0.00735799	0.617208	0.637	0.494	1
BLOC1S2	0.671071	0.617166	0.167	0.148	1
GSE1	0.00117235	0.616664	0.5	0.315	1
SVIL	0.495164	0.61657	0.294	0.242	1
MAGOH	0.263389	0.616515	0.245	0.186	1
FGF14	0.0121167	0.616454	0.245	0.138	1
SLC37A1	0.00278558	0.615592	0.275	0.14	1
SDS	0.0105442	0.615302	0.275	0.157	1
RILPL2	0.222687	0.614406	0.186	0.138	1
RBBP8	0.0448956	0.613142	0.206	0.123	1
TSN	0.588861	0.613103	0.265	0.22	1
LPIN1	0.000356075	0.612446	0.775	0.632	1
TMTC4	0.0636332	0.612329	0.353	0.247	1
TMCO4	0.00699464	0.611839	0.206	0.102	1
PLD1	0.00200446	0.611589	0.245	0.119	1
ZNF521	0.000100202	0.610727	0.784	0.593	1
RAB11FIP4	0.00389872	0.609953	0.441	0.283	1
TMEM63A	0.0401373	0.607807	0.461	0.337	1
DAAM1	0.00126616	0.607134	0.824	0.712	1
MRPL15	0.0121961	0.606292	0.216	0.116	1
NTSR2	0.103545	0.606165	0.216	0.148	1
AMD1	0.0467502	0.606059	0.363	0.254	1
HSPA12A	0.00133533	0.60576	0.451	0.259	1
INPPL1	0.198299	0.603297	0.265	0.206	1
NFXL1	0.011188	0.60257	0.422	0.281	1
EAF1	0.0165798	0.601453	0.206	0.111	1
ARHGAP33	0.18704	0.600992	0.157	0.109	1
CATSPER2	0.00100993	0.59937	0.431	0.249	1
UNC50	0.125181	0.598215	0.284	0.206	1
GEM	0.0362088	0.597934	0.353	0.24	1
PSMA5	0.123597	0.597696	0.245	0.177	1
INO80B	0.0442377	0.597102	0.176	0.102	1
SLC15A4	0.18587	0.596934	0.314	0.247	1
MESD	0.00203812	0.595814	0.422	0.257	1
SHISA5	0.0391734	0.595198	0.333	0.228	1
DPY19L1	0.00812221	0.594995	0.51	0.349	1
CSF1	0.100598	0.594847	0.216	0.145	1
PHF1	0.466064	0.5923	0.235	0.196	1
KIF5C	0.0509215	0.591545	0.529	0.431	1
REEP5	0.0511836	0.591498	0.225	0.143	1
LAPTM4A	0.0020187	0.5905	0.392	0.22	1
SKIL	0.00808304	0.590165	0.373	0.23	1
NEBL	1.9931e-07	0.589747	0.941	0.93	0.00740694
EI24	0.0872036	0.588589	0.235	0.157	1
NPHP1	0.00241223	0.588569	0.539	0.341	1
MRPS23	0.0708717	0.588373	0.216	0.14	1
STK25	0.049394	0.588348	0.314	0.203	1
PIK3R2	0.00640613	0.588182	0.373	0.225	1
XPNPEP1	0.00216598	0.587727	0.431	0.257	1
THSD4	0.120089	0.58678	0.167	0.107	1
COMMD4	0.270637	0.585672	0.235	0.179	1
ANKRD40	0.171389	0.585256	0.245	0.172	1
STK35	0.0528116	0.585242	0.284	0.189	1
EID2B	0.0559868	0.584997	0.186	0.111	1
UGT8	0.200123	0.584759	0.167	0.121	1
LMBRD2	0.0244539	0.583951	0.382	0.249	1
TRIP11	0.0221938	0.583321	0.696	0.535	1
DBI	0.0112163	0.583301	0.451	0.295	1
NPFFR1	0.0376172	0.582487	0.186	0.109	1
PPARGC1A	0.000533775	0.582308	0.843	0.654	1
SEC14L1	0.00011471	0.580963	0.863	0.748	1
LYN	0.13924	0.580604	0.412	0.324	1
PARP16	0.1742	0.578541	0.216	0.155	1
NEK3	0.0684836	0.578169	0.343	0.24	1
CCT6B	0.0262795	0.577589	0.324	0.211	1
FLOT2	0.000923386	0.575636	0.392	0.208	1
BCAS1	0.0272108	0.575317	0.255	0.162	1
GRAMD1B	0.00575548	0.574493	0.716	0.608	1
AVEN	0.00275796	0.573356	0.431	0.259	1
NEK11	0.000850696	0.573153	0.647	0.416	1
OCRL	0.111448	0.573006	0.235	0.165	1
NUP42	0.00110458	0.572459	0.618	0.443	1
LGI4	0.0182128	0.572143	0.461	0.337	1
DCAF11	0.309046	0.572097	0.196	0.143	1
CASP7	0.0246881	0.571811	0.235	0.14	1
CHST3	0.096256	0.57132	0.284	0.199	1
SLC7A2	0.0216558	0.570897	0.471	0.351	1
ABLIM1	0.000230412	0.570679	0.98	0.971	1
MRPL39	0.0077849	0.568502	0.245	0.131	1
ANO4	0.186525	0.567768	0.176	0.128	1
UBE2E2	0.000226592	0.567538	0.794	0.622	1
FBXO7	0.0109971	0.567229	0.392	0.249	1
ETFRF1	0.0519201	0.567063	0.255	0.153	1
C1orf50	0.0362869	0.566911	0.225	0.136	1
NR6A1	0.0139388	0.565874	0.647	0.533	1
ZDHHC21	4.04657e-06	0.565188	0.863	0.63	0.150383
KIF2A	0.0023432	0.56504	0.804	0.69	1
GASK1B	0.0259628	0.564615	0.382	0.254	1
BHMT2	0.0171105	0.564552	0.343	0.215	1
KCNA2	0.0269236	0.564401	0.431	0.295	1
GJA1	0.0417586	0.564007	0.765	0.654	1
NUDCD3	0.00190846	0.563794	0.686	0.484	1
TSC22D3	0.0138222	0.563504	0.265	0.157	1
ARFGAP3	0.0832471	0.562245	0.471	0.356	1
TTC12	0.011065	0.561698	0.324	0.196	1
LYSMD2	0.049944	0.561211	0.216	0.126	1
WDR55	0.0830787	0.560998	0.167	0.104	1
GIT1	0.008513	0.560361	0.343	0.211	1
ADAM32	0.134332	0.558021	0.186	0.121	1
SYT11	0.0794715	0.557115	0.48	0.397	1
DDR2	0.0148989	0.555379	0.49	0.324	1
RMND5A	0.00119631	0.554599	0.549	0.351	1
LMO4	0.0502291	0.553874	0.206	0.128	1
SLC66A2	0.000241955	0.553446	0.48	0.254	1
SLC9A6	0.000199279	0.551815	0.363	0.169	1
VAMP4	0.222025	0.551722	0.255	0.189	1
TMEFF2	0.0143142	0.55167	0.206	0.111	1
GAREM1	0.000143253	0.551464	0.892	0.811	1
HMGN5	0.00474864	0.550562	0.402	0.245	1
FMN2	5.03037e-05	0.54914	0.98	0.981	1
KLHL42	0.0051498	0.548311	0.422	0.259	1
HNRNPUL2	0.0326351	0.547771	0.294	0.184	1
SART3	0.0202369	0.546343	0.363	0.225	1
TET3	0.0259051	0.546012	0.539	0.431	1
NCEH1	0.000524458	0.546007	0.471	0.271	1
NIPAL3	0.0249788	0.54583	0.255	0.15	1
SYNJ1	0.0647468	0.54574	0.392	0.291	1
ZNF688	0.328051	0.545579	0.157	0.121	1
RBP2	0.0275377	0.545454	0.206	0.116	1
GRIK4	0.0069382	0.545411	0.755	0.646	1
TRMT1	0.130863	0.544568	0.167	0.107	1
NDUFAF5	0.0198593	0.544247	0.412	0.274	1
ATP6V1C1	0.000881972	0.544035	0.608	0.409	1
DNAH7	0.0142022	0.544034	0.725	0.646	1
IFNGR1	0.0201697	0.543051	0.402	0.269	1
ZNF630	0.191955	0.542819	0.206	0.148	1
NALCN	0.000763288	0.542412	0.627	0.446	1
MEF2C	6.27217e-05	0.542106	0.588	0.361	1
CPSF2	0.116483	0.541984	0.402	0.298	1
CREBRF	0.00227444	0.541459	0.539	0.363	1
KIAA1191	0.0475529	0.541396	0.275	0.177	1
BCO2	0.0160738	0.541347	0.245	0.138	1
TAF1C	0.0743227	0.540668	0.304	0.203	1
FAAP20	0.0265347	0.540479	0.206	0.119	1
TTLL11	0.0690823	0.539947	0.392	0.308	1
NAV2	0.000190244	0.539569	0.961	0.944	1
NSUN5	0.00756121	0.539526	0.225	0.114	1
PIGA	0.138276	0.539144	0.167	0.109	1
MFHAS1	0.0108571	0.538291	0.725	0.588	1
LDLRAD4	0.000243382	0.538249	0.784	0.719	1
APLF	0.0275195	0.537956	0.275	0.167	1
PARVB	0.0126093	0.537915	0.255	0.143	1
ASAH1	0.191718	0.53771	0.51	0.404	1
CEP170	0.0015636	0.53768	0.794	0.661	1
UBXN8	0.104067	0.536927	0.255	0.179	1
FIBIN	0.228479	0.536686	0.186	0.131	1
PLXND1	0.0555527	0.536017	0.196	0.119	1
CALN1	0.0149607	0.535939	0.441	0.31	1
LNPEP	0.00512552	0.535766	0.706	0.516	1
ZDHHC14	0.0144428	0.535694	0.618	0.492	1
FAM114A2	0.145681	0.535589	0.186	0.123	1
DNAJC15	0.000651411	0.535032	0.49	0.283	1
PCBP4	0.0273342	0.534781	0.245	0.145	1
SEMA6D	0.001297	0.534073	0.667	0.496	1
GJA9	0.0552745	0.533942	0.216	0.136	1
JAM3	0.00844984	0.533835	0.382	0.237	1
SLU7	0.262047	0.533261	0.147	0.104	1
AGTPBP1	0.00971085	0.533189	0.569	0.429	1
LYVE1	0.252241	0.533011	0.255	0.201	1
MARCKS	0.0348476	0.532548	0.235	0.145	1
CP	0.019896	0.53178	0.196	0.104	1
CACNA1D	9.05843e-06	0.531283	0.324	0.131	0.336639
SURF1	0.0520139	0.531058	0.196	0.116	1
TMEM237	0.065722	0.530158	0.186	0.114	1
NRP2	0.000959466	0.528827	0.265	0.121	1
COG8	0.184399	0.528727	0.157	0.109	1
RPGR	0.0148676	0.528397	0.275	0.157	1
PAPPA2	0.239592	0.528181	0.186	0.136	1
C10orf88	0.0251375	0.527354	0.255	0.153	1
NCOA4	0.0117957	0.527308	0.343	0.213	1
RAB15	0.0566812	0.527242	0.245	0.157	1
LTBP3	0.00677996	0.526189	0.441	0.276	1
METTL14	0.167313	0.525498	0.294	0.215	1
RIPK2	0.133737	0.524749	0.284	0.201	1
CD82	0.30881	0.524575	0.245	0.191	1
EFNB2	0.0075883	0.523792	0.392	0.249	1
TPM1	0.0213362	0.523435	0.451	0.329	1
SH3GL1	0.0064163	0.523009	0.324	0.191	1
FAM107A	0.000356765	0.522624	0.824	0.683	1
NAT8L	0.000580725	0.522455	0.569	0.356	1
STX6	0.0714416	0.522348	0.412	0.315	1
BACE1	0.254164	0.521644	0.324	0.264	1
ATP9A	0.0279159	0.521579	0.735	0.617	1
TRIM2	0.00352625	0.521047	0.892	0.785	1
MTCL1	0.431974	0.520739	0.265	0.225	1
ADCY2	1.33214e-05	0.520696	0.961	0.939	0.495062
HERPUD1	0.0167958	0.5196	0.255	0.148	1
GPRC5B	0.000781064	0.51916	0.725	0.542	1
SPTLC2	0.001452	0.518599	0.539	0.349	1
FRMD4B	0.386911	0.518066	0.255	0.22	1
DDX10	0.00745465	0.517944	0.441	0.274	1
ABLIM3	0.0041689	0.517066	0.314	0.174	1
NPIPA1	0.00561668	0.516011	0.275	0.148	1
TRAF7	0.785051	0.515779	0.108	0.116	1
MRAS	0.0121802	0.515228	0.578	0.412	1
TMED10	0.00354628	0.513621	0.647	0.438	1
ZNF496	0.0384005	0.513586	0.304	0.199	1
KIF1A	0.0344338	0.513468	0.676	0.54	1
GPM6B	9.75077e-05	0.513421	0.99	0.971	1
C6orf62	0.0442381	0.512889	0.51	0.373	1
SUB1	0.0871876	0.511838	0.167	0.104	1
IGF1R	0.000318806	0.511753	0.755	0.55	1
ABHD17A	0.00722091	0.51143	0.294	0.169	1
HOMER1	0.0152301	0.510735	0.304	0.184	1
PRRC2A	0.213118	0.510028	0.304	0.237	1
GYG1	0.0754175	0.50967	0.255	0.169	1
ESRRA	0.210793	0.509628	0.353	0.274	1
NSA2	0.0290671	0.509269	0.245	0.145	1
UBE2D4	0.0192922	0.509007	0.314	0.189	1
RFTN1	0.0230435	0.508982	0.314	0.194	1
MEGF10	0.00870059	0.507506	0.804	0.741	1
MACO1	0.498099	0.506712	0.402	0.356	1
RPS6KA3	0.0509257	0.506219	0.402	0.288	1
ADH5	0.00247132	0.505774	0.402	0.228	1
PHACTR1	0.000846764	0.505702	0.882	0.755	1
PDCD10	0.00415588	0.505614	0.402	0.242	1
B4GALT6	0.0054571	0.505559	0.314	0.174	1
RAE1	0.811755	0.505522	0.167	0.15	1
LAMTOR3	0.143756	0.504299	0.225	0.15	1
HDAC9	0.000343782	0.504224	0.294	0.14	1
PTK2B	0.0624793	0.504053	0.353	0.252	1
CACNA2D3	0.00221814	0.503068	0.294	0.155	1
SCARA3	0.0239264	0.502869	0.569	0.441	1
STOX2	0.0165195	0.502826	0.48	0.344	1
SPATA13	0.024704	0.502592	0.647	0.523	1
ATXN1	0.000935668	0.502592	0.863	0.814	1
PPP1R14B	0.0240565	0.502304	0.206	0.114	1
SERAC1	0.116846	0.501905	0.235	0.167	1
TMC6	0.23116	0.501897	0.147	0.104	1
IFNAR2	0.0174101	0.501005	0.373	0.24	1
MTF1	0.0229792	0.500945	0.275	0.167	1
CYB5R3	0.106641	0.500792	0.353	0.245	1
SYT9	0.00408973	0.500652	0.373	0.215	1
ZNF71	0.0712948	0.498753	0.186	0.116	1
TNKS1BP1	0.0140005	0.498414	0.294	0.172	1
RGN	0.00486031	0.498362	0.451	0.278	1
RBCK1	0.00464966	0.497646	0.422	0.257	1
SUGT1	0.0923521	0.497501	0.51	0.387	1
RTEL1	0.232715	0.497501	0.196	0.145	1
RNF217	0.094202	0.497373	0.441	0.349	1
CPNE2	0.14536	0.496967	0.216	0.148	1
CORO1C	0.0124947	0.496823	0.451	0.293	1
YWHAZ	0.0237812	0.496676	0.294	0.184	1
CTNNA3	0.359088	0.496632	0.49	0.637	1
CBLB	0.00567864	0.495088	0.598	0.412	1
SKP1	0.066428	0.494925	0.235	0.157	1
ACTN4	0.00145136	0.494789	0.49	0.291	1
DBP	0.667703	0.494599	0.206	0.182	1
FAM53B	0.0749221	0.494027	0.343	0.242	1
C5orf63	0.107304	0.493994	0.176	0.114	1
RBM14	0.0140815	0.493744	0.294	0.174	1
LRGUK	0.0323491	0.493679	0.225	0.133	1
ABCC9	0.0108679	0.493097	0.627	0.46	1
MAGI2	1.19394e-06	0.492939	1	0.993	0.0443704
CLN8	0.0166998	0.492724	0.294	0.174	1
C16orf89	0.00935198	0.492056	0.294	0.167	1
ANKRD28	0.00225557	0.491701	0.735	0.557	1
SCG3	0.407399	0.491487	0.441	0.4	1
TLE3	0.00656637	0.490998	0.324	0.189	1
SLC41A3	0.00498123	0.490605	0.294	0.16	1
MAMLD1	0.0254121	0.489611	0.392	0.269	1
QPRT	0.212903	0.489561	0.225	0.162	1
PGAP2	0.0323763	0.48793	0.275	0.169	1
TMEM248	0.0852938	0.487816	0.412	0.305	1
IPO8	0.01562	0.486655	0.373	0.237	1
LSM2	0.419541	0.486651	0.176	0.138	1
REV3L	0.000228593	0.486356	0.922	0.908	1
RALB	0.391367	0.486311	0.186	0.15	1
VIM	0.0234172	0.486224	0.451	0.312	1
TF	0.591747	0.486215	0.255	0.242	1
KRBA2	0.0119866	0.485547	0.402	0.257	1
TKT	0.0125849	0.484465	0.52	0.361	1
TMC7	0.0322534	0.483803	0.235	0.14	1
PUM3	0.0362392	0.48361	0.588	0.467	1
MBNL1	0.000586915	0.48349	0.843	0.719	1
BLCAP	0.0745464	0.483333	0.382	0.276	1
C5orf24	0.0850869	0.483315	0.216	0.143	1
GET1	0.0700965	0.48324	0.216	0.136	1
SIRT1	0.0567846	0.483132	0.363	0.264	1
ARHGAP19	0.0884356	0.483021	0.196	0.126	1
SH3YL1	0.0248641	0.483019	0.539	0.4	1
SNX18	0.833882	0.482757	0.167	0.15	1
GALC	0.0215665	0.482687	0.363	0.24	1
CERS6	0.00446047	0.482532	0.618	0.472	1
STARD3	0.140438	0.482497	0.353	0.266	1
AKR7A2	0.208085	0.482035	0.186	0.133	1
METTL24	0.00186935	0.481419	0.373	0.211	1
FBXO31	0.00424775	0.481332	0.441	0.274	1
NSF	0.519484	0.481177	0.225	0.259	1
RTCA	0.0117643	0.481135	0.373	0.232	1
SGK1	0.0498993	0.480683	0.343	0.247	1
RHOA	0.0451002	0.480589	0.441	0.339	1
CDKL5	0.19545	0.479306	0.529	0.465	1
KLF3	0.0448637	0.479119	0.324	0.228	1
SLAIN1	0.0822315	0.478747	0.608	0.504	1
TFAP2E	0.00479006	0.478584	0.235	0.119	1
LCORL	0.00195813	0.47845	0.676	0.453	1
SLC5A3	0.0123927	0.47834	0.324	0.196	1
DUSP22	0.361945	0.47712	0.196	0.148	1
LAMP1	0.00057072	0.476327	0.48	0.266	1
WWTR1	0.0295023	0.476152	0.529	0.38	1
CYBRD1	0.0774862	0.475351	0.392	0.293	1
GTF2A1	0.00543353	0.475152	0.5	0.332	1
SFT2D2	0.00765853	0.474893	0.265	0.143	1
CALM2	0.151378	0.474221	0.804	0.787	1
GUCY1A2	0.701908	0.474193	0.275	0.262	1
ARHGAP44	0.00542929	0.474167	0.235	0.119	1
FSD1L	0.0212618	0.473727	0.539	0.419	1
SLC25A23	0.00118611	0.473456	0.461	0.266	1
PLEKHG3	0.00513494	0.473385	0.412	0.249	1
SNX3	0.15465	0.473045	0.461	0.363	1
SERBP1	0.566263	0.472788	0.392	0.346	1
RAB40B	0.0839995	0.472721	0.392	0.293	1
MBIP	0.0902932	0.472568	0.333	0.232	1
PTPN11	0.00457869	0.471959	0.618	0.465	1
PRKCA	2.51341e-05	0.471427	0.971	0.981	0.93406
USP12	0.165989	0.471353	0.451	0.375	1
GATB	0.0206847	0.470899	0.304	0.184	1
ARL1	0.0608721	0.47063	0.206	0.126	1
AQP4	0.0190406	0.470558	0.912	0.881	1
HADHA	0.00397215	0.470537	0.735	0.552	1
HNRNPK	0.215819	0.470387	0.51	0.421	1
CMSS1	0.0275185	0.470227	0.559	0.46	1
ZNF627	0.799184	0.469435	0.265	0.232	1
EIF4E3	0.0167841	0.468591	0.284	0.167	1
RBM28	0.433876	0.468358	0.667	0.591	1
TCFL5	0.306939	0.467737	0.186	0.14	1
GLRX3	0.0543048	0.466732	0.441	0.31	1
BOC	0.0440399	0.465548	0.52	0.4	1
TBC1D12	0.0692056	0.465323	0.5	0.383	1
KDELR1	0.703498	0.464904	0.167	0.148	1
SUSD1	0.0796443	0.464784	0.186	0.116	1
SIDT2	0.00305549	0.464209	0.314	0.167	1
TMEM68	0.262797	0.464097	0.294	0.237	1
PGAP3	0.546706	0.46379	0.147	0.121	1
DEK	0.00827276	0.463613	0.431	0.278	1
IQUB	0.0196475	0.463562	0.304	0.186	1
CACNB4	0.000353537	0.463523	0.755	0.593	1
GCC2	0.0233496	0.463411	0.725	0.55	1
DAPK2	0.0261825	0.463332	0.255	0.153	1
WBP4	0.0676513	0.462542	0.441	0.344	1
SELENOS	0.0334711	0.462218	0.382	0.247	1
APOLD1	0.110829	0.461727	0.206	0.138	1
PRRG1	0.315915	0.460845	0.245	0.191	1
ULK3	0.00239376	0.460576	0.441	0.257	1
SNX24	0.00450506	0.460457	0.559	0.375	1
SUPV3L1	0.0198324	0.460435	0.402	0.259	1
MEIS1	0.00547948	0.460267	0.627	0.441	1
MFN2	0.0383366	0.459223	0.333	0.218	1
KRR1	0.042042	0.458134	0.284	0.184	1
DLL1	0.0667112	0.457858	0.216	0.138	1
DUS4L	0.148828	0.45702	0.186	0.128	1
STRIP2	0.0151372	0.456967	0.52	0.358	1
SLX4IP	0.000508897	0.456878	0.637	0.424	1
ADCY3	0.0114797	0.45683	0.422	0.274	1
PPP2R2D	0.00246058	0.456149	0.559	0.354	1
ANO6	0.000978311	0.455486	0.686	0.472	1
APPL1	0.0360495	0.455057	0.471	0.358	1
NFIX	0.00318091	0.454594	0.755	0.6	1
PLSCR1	0.218693	0.454425	0.216	0.157	1
SLC41A2	0.0621588	0.454101	0.373	0.271	1
RHOQ	0.00495139	0.453099	0.686	0.518	1
LPGAT1	0.12221	0.452443	0.578	0.479	1
SIPA1L1	9.96108e-05	0.452365	0.931	0.847	1
EPG5	0.0482441	0.452214	0.5	0.378	1
MYO1D	0.111706	0.451352	0.186	0.126	1
BZW1	0.040315	0.451339	0.314	0.203	1
COL5A2	0.132289	0.451223	0.235	0.169	1
PMP22	0.0149472	0.451032	0.539	0.39	1
BHLHE40	0.17527	0.450953	0.431	0.366	1
TRAF6	0.0389616	0.450365	0.324	0.211	1
PMM1	0.0654618	0.450355	0.225	0.14	1
PAWR	0.00127836	0.450338	0.422	0.237	1
PPFIBP1	0.192918	0.450185	0.167	0.116	1
EIF2AK3	0.0505102	0.449854	0.275	0.177	1
MFAP3L	0.0151694	0.449823	0.696	0.53	1
PTPRJ	0.00720218	0.449804	0.794	0.685	1
HOMER2	0.00732097	0.44924	0.5	0.339	1
PSD3	9.87233e-06	0.448994	0.99	0.947	0.366885
SMAD1	0.0158781	0.448628	0.608	0.448	1
ZRANB2	3.67015e-05	0.448481	0.853	0.763	1
P2RX4	0.0634469	0.448476	0.206	0.126	1
MAP6	0.0097035	0.448414	0.441	0.288	1
PIPOX	0.0269454	0.447853	0.392	0.262	1
NACC1	0.196502	0.447362	0.157	0.109	1
MVB12B	0.00662656	0.446832	0.794	0.63	1
MYLK	0.0488828	0.446584	0.49	0.385	1
CEP135	0.0340331	0.445812	0.284	0.182	1
UACA	0.0319164	0.445782	0.304	0.199	1
BCAR1	0.019891	0.445396	0.245	0.14	1
BTBD8	0.0476212	0.445097	0.627	0.494	1
STXBP1	0.197541	0.444795	0.304	0.242	1
SSPN	0.0831733	0.444737	0.412	0.298	1
ZFP36L2	0.00266773	0.444457	0.52	0.354	1
YBX3	0.0642238	0.444345	0.186	0.116	1
METRN	0.324667	0.443641	0.716	0.63	1
CDC5L	0.0023499	0.443177	0.461	0.269	1
MFSD13A	0.0379584	0.44309	0.206	0.121	1
AP1M1	0.00376568	0.443036	0.402	0.228	1
TP53TG5	0.498393	0.442242	0.167	0.14	1
ETFB	0.148334	0.441712	0.216	0.15	1
SORL1	0.00191377	0.441537	0.853	0.731	1
PREP	0.0640295	0.441485	0.304	0.208	1
ATG5	0.0576955	0.441063	0.52	0.4	1
PAQR8	0.475725	0.440933	0.48	0.416	1
KCNIP3	0.0134586	0.440819	0.245	0.138	1
SCYL3	0.0436404	0.440467	0.314	0.206	1
SLC39A12	0.0733185	0.44041	0.559	0.46	1
RNF11	0.294523	0.440352	0.294	0.242	1
CD164	0.0169047	0.440215	0.284	0.169	1
TGFBR3	0.00483147	0.439852	0.706	0.525	1
USP7	0.0169892	0.438713	0.431	0.288	1
TSPYL2	0.0890968	0.438297	0.441	0.354	1
RUNX2	0.107751	0.438244	0.245	0.172	1
SLC43A2	0.0314749	0.437766	0.392	0.269	1
PFKL	0.388751	0.436662	0.343	0.281	1
CTNNB1	0.0104852	0.4366	0.559	0.412	1
TARS2	0.121695	0.436439	0.294	0.211	1
PLPP1	0.000362301	0.43629	0.902	0.869	1
NAF1	0.0161905	0.436232	0.402	0.266	1
HSPB1	0.00749	0.436196	0.441	0.278	1
COMMD9	0.0189469	0.435907	0.245	0.138	1
CCP110	0.0129059	0.435401	0.422	0.276	1
UST	0.00493984	0.435355	0.441	0.274	1
PDZRN3	0.0167586	0.435113	0.912	0.831	1
RARG	0.00918865	0.434858	0.225	0.114	1
EHHADH	0.00471697	0.434784	0.275	0.14	1
SPRED2	0.0240044	0.434641	0.725	0.603	1
MAP7	0.0978432	0.434549	0.784	0.705	1
CATSPERE	0.00391147	0.434469	0.451	0.288	1
TBC1D13	0.189014	0.43439	0.265	0.201	1
SRD5A1	0.013916	0.433668	0.324	0.194	1
SLC7A5	0.0306624	0.433625	0.196	0.111	1
DAB2IP	0.00988315	0.43334	0.49	0.329	1
CD47	0.0115425	0.433282	0.667	0.545	1
TLN1	0.55787	0.432903	0.206	0.184	1
TIMM23B	0.14197	0.432827	0.196	0.133	1
SCD5	0.0519864	0.432739	0.902	0.872	1
NDUFA11	0.774521	0.431772	0.186	0.169	1
MLXIP	0.0649577	0.431491	0.324	0.215	1
KATNAL1	0.0179922	0.431358	0.5	0.349	1
RBM27	0.0683173	0.430835	0.569	0.458	1
PRCP	0.0134016	0.430671	0.549	0.373	1
ZRANB1	0.0405838	0.430643	0.471	0.337	1
CDC42SE1	0.0196508	0.430202	0.382	0.242	1
MOCS1	0.0512776	0.429971	0.176	0.102	1
EMC2	0.00691287	0.429607	0.598	0.443	1
SMAD3	0.00797969	0.42924	0.549	0.363	1
RCBTB2	0.0276928	0.428506	0.284	0.174	1
MROH7	0.0101702	0.427758	0.794	0.712	1
TNS1	0.0121789	0.42762	0.52	0.37	1
FMR1	0.0400168	0.427369	0.392	0.266	1
POLR3H	0.0218971	0.426794	0.402	0.252	1
USP39	0.698494	0.426733	0.245	0.228	1
PDE8B	0.0779418	0.426486	0.578	0.484	1
ZNHIT3	0.0159169	0.425904	0.206	0.107	1
CHD7	0.0582132	0.425595	0.578	0.487	1
DNAH9	0.0747641	0.425003	0.382	0.288	1
ADRA1B	0.267666	0.424946	0.186	0.143	1
BCAR3	0.067205	0.424654	0.637	0.523	1
CHSY1	0.0700026	0.423757	0.48	0.366	1
ARVCF	0.0138796	0.423597	0.225	0.119	1
EFHB	0.0936399	0.423417	0.235	0.157	1
WDR1	0.0575737	0.423286	0.255	0.165	1
DNAJB1	0.149313	0.42324	0.265	0.189	1
CERCAM	0.0224048	0.422354	0.275	0.172	1
GOLM1	0.106909	0.421865	0.52	0.429	1
RNF167	0.030546	0.42138	0.216	0.123	1
PPM1K	0.0207451	0.420444	0.696	0.627	1
TRIM35	0.995176	0.419824	0.118	0.114	1
ISCA1	0.15712	0.419808	0.275	0.201	1
EFCAB14	0.0363039	0.419639	0.412	0.291	1
AZIN2	0.0291772	0.41897	0.314	0.194	1
ACBD5	0.0134248	0.418761	0.422	0.271	1
CWC27	0.0814974	0.418487	0.598	0.489	1
DGKD	0.0200106	0.418406	0.49	0.351	1
JAK1	2.78098e-05	0.417827	0.922	0.838	1
PHC1	0.00842609	0.416993	0.441	0.291	1
PLAAT3	0.0334764	0.41697	0.441	0.317	1
CACNA2D1	0.00249229	0.416882	0.745	0.627	1
GNA14	0.11979	0.416672	0.814	0.712	1
ADGRL3	4.16628e-05	0.415951	0.971	0.978	1
PEBP4	0.213468	0.415484	0.343	0.259	1
GIT2	0.0809538	0.415239	0.569	0.438	1
FHOD3	0.00869309	0.415121	0.794	0.676	1
CHMP1A	0.0877071	0.415054	0.225	0.148	1
ZNF136	0.133456	0.415026	0.157	0.102	1
AGAP3	0.129448	0.414726	0.373	0.286	1
FILIP1L	0.00443021	0.414302	0.569	0.378	1
NRSN2	0.715367	0.414073	0.225	0.203	1
FLII	0.47347	0.413938	0.137	0.111	1
PACRGL	0.061702	0.413588	0.559	0.402	1
GNG5	0.163245	0.41344	0.167	0.111	1
AKAP6	0.0231338	0.413179	0.843	0.811	1
LIMS1	0.148218	0.413	0.824	0.741	1
SPACA6	0.160889	0.41265	0.275	0.206	1
ATP2B4	0.0343942	0.412249	0.775	0.676	1
SDHAF3	0.0264627	0.411879	0.245	0.145	1
PDE3B	0.00789738	0.410838	0.529	0.387	1
FOXO3	0.0119148	0.410779	0.824	0.772	1
SCPEP1	0.00984788	0.41069	0.559	0.385	1
WASHC2A	0.037476	0.410106	0.294	0.186	1
C12orf60	0.197739	0.409755	0.235	0.177	1
ZBTB38	0.0468647	0.409696	0.52	0.395	1
CAPZA2	0.0714995	0.409319	0.657	0.535	1
PWWP2A	0.0174663	0.408732	0.667	0.499	1
MXRA7	0.273589	0.408671	0.196	0.15	1
STAM2	0.0229522	0.408552	0.539	0.397	1
SLC25A13	0.0403346	0.408283	0.667	0.569	1
TLR4	0.0137629	0.408257	0.598	0.441	1
TANC1	0.0164806	0.40815	0.686	0.552	1
BTBD10	0.0441366	0.407936	0.52	0.387	1
LRRC34	0.0950151	0.407921	0.245	0.165	1
TMEM209	0.0974523	0.407885	0.225	0.15	1
CAMK2D	0.0153355	0.407816	0.794	0.678	1
CDH2	0.0806397	0.407727	0.804	0.719	1
EPDR1	0.553122	0.407686	0.216	0.182	1
HMGN4	0.00488622	0.407433	0.225	0.109	1
CFAP298	0.0285941	0.407367	0.363	0.23	1
PFKFB3	0.00924021	0.407264	0.696	0.562	1
CCDC148	0.141588	0.407206	0.265	0.184	1
LYRM9	0.281263	0.407082	0.176	0.133	1
KLHL8	0.0848166	0.406753	0.402	0.298	1
TBC1D22A	0.00185765	0.406486	0.814	0.697	1
OSBPL8	0.00569279	0.406294	0.686	0.492	1
LSG1	0.171733	0.406277	0.206	0.143	1
ZNF432	0.0167771	0.406249	0.343	0.206	1
CENPJ	0.0860227	0.405728	0.245	0.169	1
ARID5B	0.077337	0.405451	0.637	0.516	1
PTCHD1	0.121649	0.404844	0.353	0.259	1
PID1	0.0057377	0.404359	0.696	0.53	1
ATN1	0.0247131	0.404144	0.529	0.39	1
MAML3	0.0372599	0.404006	0.235	0.143	1
DSCAM	0.0872602	0.403742	0.206	0.138	1
DSE	0.00853266	0.403604	0.647	0.487	1
LEPR	0.00367573	0.403583	0.343	0.189	1
HDLBP	0.0148714	0.403562	0.637	0.475	1
MRPS28	0.00555061	0.403163	0.667	0.496	1
DENND4B	0.0249824	0.403025	0.275	0.165	1
NOTCH1	0.00368388	0.402671	0.451	0.264	1
CADPS2	0.134375	0.402474	0.588	0.504	1
ZNF470	0.0111428	0.401924	0.235	0.126	1
TPD52L2	0.103327	0.401585	0.422	0.305	1
PSMG4	0.0272425	0.401036	0.49	0.356	1
BCO1	0.00322399	0.400295	0.471	0.298	1
LRP1	0.0205514	0.400198	0.735	0.535	1
SLC44A1	0.00473475	0.400129	0.784	0.632	1
DGCR2	0.747556	0.399796	0.422	0.419	1
NAB1	0.146662	0.399424	0.225	0.155	1
TRIO	0.000366767	0.399198	0.941	0.852	1
KLF13	0.0312036	0.398137	0.373	0.257	1
EEF1D	0.0489457	0.397941	0.451	0.317	1
EPB41	0.263528	0.397748	0.304	0.237	1
TMEM116	0.241444	0.397703	0.275	0.208	1
URI1	0.125512	0.397497	0.755	0.656	1
CRCP	0.00438784	0.397242	0.48	0.293	1
HSPBAP1	0.0153237	0.397074	0.343	0.208	1
TIMM22	0.0873562	0.396467	0.176	0.109	1
SYNGR1	0.207586	0.396297	0.431	0.327	1
DBX2	0.0844651	0.395838	0.255	0.174	1
PAQR3	0.0254129	0.39527	0.667	0.487	1
MTMR10	0.323589	0.3952	0.618	0.523	1
SMYD3	0.00158554	0.394933	0.912	0.898	1
MITF	0.0675999	0.394926	0.402	0.303	1
RGMB	0.0587525	0.394584	0.176	0.104	1
GPD2	0.0548902	0.394507	0.686	0.615	1
KIF5B	0.0137455	0.394055	0.608	0.47	1
BBX	0.00498092	0.39385	0.745	0.545	1
DKK3	0.0040402	0.393123	0.667	0.482	1
ZFAND3	0.00543794	0.392384	0.98	0.93	1
SLC51A	0.355399	0.392166	0.147	0.111	1
EPB41L4A	0.0888086	0.392094	0.5	0.404	1
ZC3H4	0.0392829	0.392039	0.353	0.232	1
ZNF81	0.0268056	0.391714	0.529	0.39	1
RALGPS2	0.189771	0.391476	0.422	0.337	1
VAV3	0.160661	0.391241	0.775	0.7	1
NCBP3	0.0796126	0.391008	0.51	0.366	1
ENOSF1	0.0264784	0.390461	0.618	0.494	1
SLC24A4	0.036044	0.390436	0.275	0.179	1
GNL2	0.408295	0.390419	0.167	0.131	1
ZNF699	0.0796872	0.390398	0.206	0.131	1
ADRB1	0.620899	0.38991	0.225	0.194	1
CLCN2	0.907544	0.389865	0.176	0.169	1
SOX10	0.37707	0.389774	0.137	0.104	1
ST13	0.0973853	0.389728	0.402	0.3	1
ERF	0.208051	0.389645	0.196	0.143	1
DNA2	0.346736	0.389522	0.176	0.136	1
TFIP11	0.733404	0.388814	0.186	0.169	1
CAB39L	0.00285079	0.388707	0.539	0.337	1
FBXW5	0.0364052	0.387887	0.294	0.184	1
IFFO2	0.0349391	0.387497	0.392	0.262	1
PALD1	0.164034	0.387405	0.167	0.111	1
CBX1	0.00113362	0.387032	0.412	0.22	1
SCAMP1	0.122576	0.386777	0.5	0.378	1
MSRA	0.000747296	0.386677	0.892	0.799	1
RNF103	0.00431612	0.386611	0.431	0.262	1
RALBP1	0.0355863	0.38644	0.382	0.264	1
BTG2	0.0132224	0.385745	0.363	0.235	1
RPAP3	0.0479504	0.385451	0.382	0.271	1
ID4	0.126651	0.38542	0.853	0.772	1
CCDC112	0.0347269	0.384796	0.275	0.169	1
IMPA1	0.0194179	0.384775	0.392	0.262	1
ATP6V1H	0.000565266	0.384306	0.804	0.63	1
TTBK1	0.192059	0.383979	0.265	0.184	1
YTHDF1	0.383119	0.383956	0.333	0.274	1
ZEB2	0.0405774	0.383794	0.784	0.719	1
BORCS7	0.204805	0.383543	0.333	0.259	1
ZMIZ1	0.000482599	0.383499	0.863	0.637	1
CEP250	0.0951227	0.383109	0.284	0.191	1
MED26	0.0403579	0.38308	0.275	0.172	1
RBM12B	0.00701023	0.382601	0.382	0.23	1
MAN2A1	0.219399	0.382154	0.745	0.659	1
IMMP2L	0.00113441	0.381751	0.794	0.644	1
TCEAL9	0.117584	0.38173	0.167	0.107	1
DDX49	0.876848	0.381456	0.147	0.136	1
BLOC1S6	0.00472709	0.380749	0.461	0.281	1
MFSD14B	0.0955802	0.380727	0.373	0.262	1
SLC39A10	0.0473056	0.380377	0.324	0.218	1
SORT1	0.000543442	0.380249	0.794	0.705	1
MTUS1	0.0122078	0.379719	0.735	0.615	1
JAM2	0.0672268	0.379607	0.471	0.356	1
MAN1A1	0.905237	0.379491	0.206	0.196	1
LMAN2L	0.0427647	0.379383	0.353	0.237	1
KLHDC4	0.0319061	0.378568	0.363	0.24	1
PGM1	0.210189	0.378151	0.529	0.414	1
SORBS1	0.00311618	0.378055	1	0.993	1
COL4A2	0.0373319	0.377992	0.461	0.317	1
DDX23	0.0811573	0.377785	0.255	0.169	1
TRAF4	0.378416	0.376938	0.157	0.121	1
ARHGEF37	0.0716349	0.376675	0.225	0.145	1
AHCYL1	0.00384615	0.376151	0.814	0.753	1
PCNX2	0.0960885	0.375864	0.618	0.54	1
SLC1A1	0.0489354	0.375454	0.176	0.102	1
PSMD2	0.741464	0.375175	0.196	0.174	1
CDS2	0.0361349	0.374644	0.588	0.431	1
GNA12	0.341169	0.374305	0.716	0.678	1
TMEM41A	0.19083	0.373639	0.206	0.15	1
SDHC	0.0536399	0.372983	0.441	0.322	1
NUCKS1	0.410794	0.372499	0.716	0.637	1
DIP2B	0.000126481	0.372277	0.902	0.777	1
PDE8A	0.0410454	0.371882	0.814	0.726	1
SCD	0.0957904	0.370811	0.539	0.446	1
DNAAF2	0.183223	0.3708	0.167	0.114	1
DENR	0.0257316	0.370719	0.569	0.416	1
IPO11	0.0853432	0.370217	0.333	0.24	1
FBXW4	0.0511706	0.370205	0.539	0.448	1
BSDC1	0.0477876	0.37006	0.441	0.308	1
PRDM5	0.240774	0.369689	0.451	0.368	1
PA2G4	0.132757	0.369663	0.157	0.102	1
DLG4	0.0155402	0.369401	0.304	0.177	1
MAP2K5	0.00252579	0.368933	0.853	0.632	1
PARP10	0.0751829	0.368746	0.176	0.107	1
VPS37A	0.0574055	0.368682	0.382	0.271	1
IKZF2	0.0868305	0.368487	0.676	0.557	1
RTTN	0.0180701	0.368312	0.422	0.276	1
AUP1	0.659506	0.367717	0.137	0.119	1
SAV1	0.349238	0.367348	0.176	0.136	1
FPGS	0.802246	0.367347	0.186	0.165	1
FAM98B	0.0223654	0.366943	0.343	0.22	1
KLHL32	0.0302311	0.366857	0.716	0.562	1
INF2	0.0945899	0.366585	0.196	0.126	1
TRAPPC2	0.0688031	0.366442	0.294	0.203	1
CAPS	0.432696	0.366318	0.147	0.116	1
TRIM27	0.122005	0.365676	0.343	0.249	1
FAM169A	0.0137761	0.36565	0.569	0.404	1
PDE4B	0.000695253	0.365625	0.99	0.983	1
KCTD18	0.0279622	0.365617	0.245	0.14	1
ADORA1	0.0803062	0.365512	0.255	0.165	1
ST3GAL4	0.0390011	0.365319	0.382	0.274	1
FAM219A	0.275966	0.36507	0.451	0.38	1
CNKSR2	0.0146091	0.365034	0.676	0.557	1
ACSL3	0.0275742	0.364967	0.912	0.85	1
SLC35E1	0.128612	0.364264	0.294	0.223	1
DHX40	0.0459926	0.364036	0.363	0.247	1
CCDC186	0.029439	0.364027	0.451	0.303	1
PRICKLE2	0.0161499	0.364004	0.873	0.751	1
DYNC1LI2	0.0109832	0.363922	0.667	0.487	1
PEPD	0.138713	0.363857	0.324	0.235	1
TXN2	0.151289	0.363594	0.196	0.136	1
KAZN	0.00697055	0.363489	0.765	0.617	1
OXLD1	0.94986	0.363369	0.127	0.123	1
ITGB8	0.218016	0.363331	0.755	0.758	1
ENHO	0.0164276	0.363282	0.431	0.291	1
PTPRS	0.0690388	0.362713	0.745	0.632	1
NCAM2	6.71294e-05	0.362315	0.98	0.976	1
FAM200B	0.114949	0.362164	0.284	0.206	1
ZNF706	0.294379	0.361953	0.5	0.424	1
PTGES3	0.163271	0.361947	0.588	0.47	1
TCF20	0.167725	0.361831	0.441	0.344	1
YIPF4	0.034776	0.361632	0.647	0.477	1
SHROOM1	0.129779	0.361294	0.235	0.162	1
NOL4L	0.0895936	0.361219	0.206	0.133	1
FYCO1	0.365605	0.360504	0.206	0.162	1
TNFSF12	0.0542115	0.360309	0.176	0.102	1
GALNT13	0.11524	0.359963	0.196	0.133	1
LYRM7	0.109735	0.359832	0.353	0.266	1
CACNA1B	0.179813	0.359722	0.343	0.254	1
POLM	0.392557	0.359505	0.196	0.16	1
THBS2	0.543153	0.359337	0.157	0.131	1
PAPSS1	0.130878	0.359162	0.549	0.446	1
SEC23B	0.241754	0.358429	0.294	0.215	1
RAD21	0.218035	0.358259	0.294	0.225	1
LITAF	0.0624453	0.357981	0.245	0.16	1
TFG	0.00517216	0.357793	0.48	0.305	1
UNC5B	0.0324786	0.357699	0.206	0.119	1
ARL6	0.146738	0.357546	0.284	0.211	1
UBQLN1	0.0890725	0.357335	0.51	0.426	1
COTL1	0.00484422	0.357163	0.422	0.264	1
PPP2R2B	1.60601e-06	0.357124	0.99	0.998	0.0596841
C12orf76	0.0827575	0.356857	0.314	0.218	1
PIK3C2A	0.117177	0.356758	0.902	0.855	1
PRPF18	0.037443	0.355943	0.353	0.237	1
CDK17	0.0181741	0.355393	0.755	0.603	1
CISD2	0.929282	0.355248	0.314	0.293	1
UBL3	0.0288292	0.354916	0.598	0.431	1
RHEB	0.0774653	0.35465	0.686	0.571	1
U2AF2	0.164599	0.354608	0.196	0.133	1
TCAF1	0.345771	0.354574	0.314	0.249	1
VXN	0.161726	0.354541	0.324	0.237	1
MED7	0.234191	0.35454	0.157	0.109	1
SH3GLB1	0.00955339	0.354204	0.598	0.433	1
PXK	0.0474622	0.354198	0.569	0.431	1
HDHD3	0.0210757	0.354141	0.343	0.218	1
YIPF5	0.108056	0.354083	0.216	0.143	1
MEGF11	0.290667	0.353966	0.176	0.133	1
RAPGEF1	0.102426	0.353925	0.627	0.47	1
CDK5RAP2	0.0242906	0.353867	0.686	0.593	1
PDE1C	0.00389055	0.353851	0.284	0.153	1
CAMSAP1	0.0479995	0.353136	0.471	0.322	1
RTF2	0.0286099	0.352709	0.402	0.271	1
ARAP1	0.0874701	0.352529	0.343	0.242	1
FRMPD2	0.345806	0.352164	0.343	0.303	1
AP1S3	0.0831136	0.352117	0.216	0.138	1
YIPF3	0.0318539	0.35187	0.186	0.102	1
TXNRD1	0.000790156	0.351506	0.559	0.327	1
PLEC	0.0231434	0.351074	0.48	0.337	1
C5	0.0128438	0.350693	0.304	0.179	1
GLS	0.0508974	0.350306	0.471	0.339	1
DHRS4	0.080004	0.349638	0.167	0.102	1
NDUFAF2	0.0458649	0.349508	0.382	0.269	1
FAM118A	0.0897353	0.349479	0.382	0.276	1
UBE2E1	0.243688	0.34944	0.627	0.538	1
AS3MT	0.363558	0.34931	0.255	0.206	1
TOP1	0.00299279	0.349111	0.745	0.613	1
DTD1	0.0224051	0.349096	0.539	0.38	1
USF2	0.036599	0.349027	0.265	0.165	1
UBIAD1	0.165075	0.349018	0.225	0.162	1
FAHD2A	0.125742	0.348411	0.225	0.155	1
ITGA6	0.0142351	0.348401	0.676	0.538	1
VSIR	0.0320469	0.348216	0.324	0.211	1
RASGRP3	0.232674	0.347878	0.167	0.121	1
PPIL6	0.0133916	0.347315	0.333	0.201	1
MBD3	0.0178899	0.34731	0.333	0.206	1
EIF2S2	0.253001	0.347275	0.373	0.293	1
ACTR8	0.0369835	0.346839	0.196	0.111	1
ZFP37	0.0253743	0.346804	0.275	0.167	1
SUPT7L	0.0800473	0.346651	0.284	0.191	1
NTRK3	0.00557208	0.345895	0.941	0.906	1
NAXD	0.252975	0.345797	0.235	0.177	1
IL10RB	0.0764398	0.345745	0.314	0.213	1
TSEN15	0.00967894	0.34545	0.559	0.387	1
ANKRD36	0.0133366	0.344916	0.716	0.622	1
ERCC6	0.183889	0.344871	0.402	0.32	1
ERGIC2	0.222546	0.344188	0.441	0.351	1
DHX37	0.404572	0.34409	0.157	0.121	1
CPQ	0.0128725	0.34385	0.833	0.736	1
ANXA4	0.00965145	0.343746	0.647	0.47	1
KCTD6	0.0137636	0.343621	0.431	0.276	1
TYW5	0.00448508	0.343347	0.471	0.288	1
ITPRID2	0.013425	0.343278	0.52	0.349	1
SEH1L	0.183518	0.343186	0.225	0.165	1
FMNL2	0.00071232	0.343182	0.951	0.976	1
ACTL6A	0.289423	0.342653	0.157	0.114	1
CNTLN	0.0901532	0.342645	0.461	0.354	1
LIG4	0.0377929	0.342491	0.235	0.14	1
ACOT11	0.0115081	0.341888	0.863	0.731	1
PHF11	0.0149964	0.341704	0.431	0.269	1
PNN	0.00369457	0.341437	0.814	0.654	1
NCSTN	0.272587	0.341402	0.186	0.14	1
MSH2	0.166421	0.3411	0.373	0.286	1
RAD51C	0.0164437	0.340335	0.422	0.274	1
CYLD	0.125826	0.340241	0.412	0.317	1
MAP3K7	0.101437	0.339272	0.598	0.472	1
MAP3K4	0.180171	0.339237	0.608	0.484	1
DUSP12	0.48351	0.33876	0.137	0.109	1
DPH5	0.12854	0.338512	0.324	0.24	1
GCSH	0.206752	0.338364	0.431	0.334	1
PPP2R2A	0.0498851	0.338064	0.627	0.492	1
XPO6	0.437082	0.337816	0.441	0.375	1
PKIA	0.00266511	0.3378	0.618	0.4	1
CCPG1	0.102637	0.337626	0.637	0.564	1
ALKBH5	0.0682189	0.337302	0.324	0.218	1
BMPR1B	0.104421	0.337076	0.951	0.92	1
MBNL3	0.119458	0.336076	0.206	0.136	1
ABCA5	0.13451	0.335575	0.157	0.102	1
POLA1	0.0949846	0.334308	0.51	0.426	1
ITGB1	0.0215834	0.33427	0.549	0.373	1
ETV6	0.0410997	0.334043	0.686	0.586	1
SH3KBP1	0.0134796	0.333943	0.196	0.102	1
TACC1	0.0145561	0.333806	0.696	0.581	1
GAS6	0.0147698	0.333735	0.225	0.121	1
MMP24OS	0.0215549	0.333251	0.52	0.358	1
IFT57	0.0912569	0.333137	0.235	0.155	1
FRA10AC1	0.128247	0.332715	0.549	0.412	1
RRP7A	0.071396	0.332464	0.196	0.121	1
RAD1	0.0995051	0.332424	0.186	0.116	1
HIP1R	0.0324378	0.332367	0.716	0.627	1
ITPKC	0.0909346	0.332357	0.314	0.213	1
ERI1	0.132848	0.33225	0.275	0.194	1
CD38	0.0780228	0.331982	0.539	0.443	1
NOL3	0.0401033	0.331954	0.196	0.111	1
MAP7D1	0.063262	0.331701	0.324	0.218	1
F10	0.0869992	0.3313	0.196	0.123	1
TUT7	0.218703	0.331273	0.451	0.366	1
ECHS1	0.376334	0.331126	0.137	0.104	1
RMDN2	0.500279	0.330833	0.324	0.276	1
CCDC136	0.0563954	0.33028	0.431	0.308	1
FNIP2	0.0188255	0.330004	0.52	0.373	1
WLS	0.00579744	0.329994	0.833	0.646	1
SPG21	0.1175	0.32959	0.402	0.303	1
CRISPLD1	0.0917946	0.329332	0.333	0.242	1
PXN	0.0100553	0.328932	0.304	0.174	1
ELOA	0.476041	0.32847	0.206	0.172	1
HMBOX1	0.00549216	0.328196	0.824	0.714	1
ARHGEF10L	0.135485	0.327978	0.765	0.678	1
NAV3	0.000219925	0.327827	0.99	0.993	1
DPH1	0.4266	0.327814	0.186	0.153	1
BTBD9	0.00046817	0.32755	0.931	0.831	1
PIGN	0.0734838	0.327021	0.647	0.501	1
ZCWPW1	0.0969982	0.32667	0.353	0.254	1
ACVR2B	0.0752472	0.326651	0.206	0.128	1
LRIG1	0.0430875	0.326528	0.961	0.918	1
CLIP4	0.00987749	0.326376	0.775	0.564	1
SEC62	0.383237	0.325804	0.471	0.433	1
AP3B1	0.0162119	0.325348	0.814	0.707	1
NKD1	0.154999	0.324767	0.157	0.102	1
ARHGAP42	0.0673895	0.324634	0.775	0.69	1
ZBTB16	0.0461037	0.324521	0.794	0.751	1
CEBPZ	0.526398	0.324388	0.382	0.324	1
ZNF678	0.102107	0.324275	0.412	0.32	1
APC2	0.0322	0.324027	0.598	0.443	1
JAZF1	0.203205	0.324019	0.627	0.559	1
LRRC1	0.308361	0.323934	0.549	0.489	1
ZNF425	0.136705	0.323685	0.265	0.186	1
EFS	0.63084	0.323352	0.147	0.128	1
GFM1	0.132217	0.323304	0.373	0.281	1
BCR	0.196011	0.322069	0.814	0.777	1
TENM1	0.294023	0.321582	0.206	0.155	1
ABCA2	0.0952997	0.321534	0.353	0.262	1
DIAPH3	0.602242	0.321332	0.206	0.182	1
EXOC7	0.50432	0.321213	0.598	0.499	1
PGBD5	0.326831	0.321193	0.343	0.288	1
TNFRSF10B	0.994655	0.321162	0.147	0.143	1
EVI5	0.0147131	0.320951	0.824	0.69	1
ABCE1	0.0387218	0.320893	0.294	0.184	1
POLR2F	0.324325	0.320764	0.422	0.339	1
BLM	0.250527	0.320374	0.216	0.165	1
NFE2L1	0.0852598	0.320216	0.314	0.218	1
BARD1	0.112209	0.320006	0.333	0.245	1
OSGEPL1	0.0273445	0.319787	0.294	0.179	1
ZNF233	0.28425	0.319756	0.147	0.107	1
WDR83	0.749986	0.319708	0.147	0.153	1
TNS3	0.091473	0.319502	0.794	0.709	1
SUN2	0.135629	0.319383	0.451	0.351	1
NCBP2	0.388952	0.319215	0.235	0.191	1
CELF6	0.0163162	0.319204	0.275	0.155	1
SUCLG2	0.0278866	0.318375	0.725	0.54	1
EGLN3	0.311634	0.317777	0.549	0.499	1
MAST4	0.0182994	0.317752	0.931	0.906	1
PPP3R1	0.0219414	0.317604	0.755	0.605	1
CFAP47	0.0435132	0.317274	0.373	0.252	1
TMTC1	0.161385	0.31727	0.559	0.433	1
TMEM50A	0.0576309	0.317159	0.333	0.223	1
CLDND1	0.569964	0.316962	0.176	0.153	1
HS3ST3A1	0.440876	0.31678	0.186	0.155	1
VAV2	0.0848986	0.316608	0.314	0.218	1
BNIP3L	0.0732032	0.316483	0.569	0.433	1
KBTBD12	0.572458	0.31608	0.353	0.305	1
LONRF2	0.157063	0.315828	0.48	0.395	1
ENTPD4	0.102191	0.315688	0.304	0.215	1
EVI5L	0.152697	0.315662	0.353	0.271	1
DDX24	0.0942881	0.315484	0.647	0.603	1
MAFG	0.0485492	0.315457	0.343	0.228	1
SLC8B1	0.0802476	0.315319	0.402	0.293	1
SIRT5	0.50604	0.315304	0.324	0.288	1
LCN12	0.236227	0.315221	0.225	0.167	1
UTRN	0.010501	0.314673	0.814	0.751	1
GPR135	0.00931736	0.314017	0.353	0.211	1
STX17	0.0302159	0.314015	0.539	0.385	1
ZCCHC17	0.270241	0.313964	0.598	0.484	1
TPRN	0.646781	0.313886	0.127	0.109	1
WDR5	0.0409221	0.313001	0.304	0.189	1
DST	0.0021056	0.312996	0.99	0.995	1
ARFGAP2	0.139005	0.312622	0.431	0.32	1
GALNT18	0.0545248	0.312092	0.725	0.642	1
RBM19	0.412015	0.311666	0.275	0.23	1
PLCE1	0.0195604	0.311501	0.716	0.576	1
PKD2L2	0.0521894	0.311319	0.186	0.109	1
MAP2	0.286889	0.310997	0.647	0.617	1
NUP155	0.0760847	0.310935	0.324	0.218	1
ZNF765	0.573152	0.310531	0.176	0.153	1
DLGAP1	0.00232504	0.310419	0.657	0.453	1
ZFP62	0.101894	0.309899	0.167	0.104	1
MAP4K4	0.00410327	0.30942	0.951	0.879	1
NEK7	0.0878972	0.309138	0.667	0.571	1
YIPF2	0.239096	0.308547	0.157	0.111	1
PHYHIPL	0.0168805	0.308542	0.912	0.864	1
ARL4C	0.205063	0.308472	0.255	0.191	1
SPTY2D1	0.232566	0.30836	0.196	0.143	1
TAB2	0.113303	0.308236	0.706	0.603	1
ZNF800	0.318146	0.308215	0.353	0.298	1
PAPPA	0.666266	0.307959	0.5	0.467	1
GASK1A	0.0781125	0.307907	0.657	0.55	1
PPP4R2	0.0416035	0.307796	0.559	0.397	1
HHIP	0.449463	0.307642	0.343	0.3	1
MAPKBP1	0.0530991	0.307609	0.618	0.443	1
RPS6KC1	0.0194664	0.307583	0.804	0.649	1
ZBTB37	0.0760716	0.307195	0.412	0.3	1
GABRB1	0.099719	0.307083	0.941	0.954	1
TM9SF3	0.113351	0.306945	0.608	0.472	1
SPECC1	0.0455693	0.306587	0.765	0.777	1
ARHGEF11	0.181814	0.306398	0.667	0.54	1
POC1B	0.20856	0.306321	0.5	0.385	1
GDAP1	0.0284426	0.306121	0.696	0.579	1
NDUFA10	0.0262671	0.30548	0.686	0.494	1
FAM98A	0.700664	0.305316	0.118	0.126	1
FRMD8	0.759665	0.304976	0.118	0.107	1
PSME4	0.0860281	0.304922	0.804	0.755	1
POFUT1	0.10056	0.304895	0.206	0.133	1
RNF19A	0.370745	0.304837	0.853	0.845	1
CD99L2	0.746172	0.304805	0.48	0.419	1
GOLIM4	0.0953404	0.304735	0.775	0.671	1
HMCES	0.0251477	0.304417	0.284	0.174	1
RHOBTB1	0.0207992	0.304349	0.235	0.131	1
TOMM70	0.641206	0.304339	0.363	0.308	1
NRCAM	0.000897298	0.304062	0.971	0.971	1
ZNF341	0.214591	0.304005	0.186	0.131	1
FGFR1OP2	0.104414	0.303906	0.529	0.416	1
ERP29	0.315922	0.303792	0.157	0.116	1
TMC1	0.144073	0.303383	0.304	0.22	1
LIFR	0.00780503	0.303099	0.98	0.959	1
TIMM10B	0.246694	0.302773	0.255	0.196	1
MGAT5	0.016534	0.302575	0.804	0.646	1
STIM2	0.0473815	0.302332	0.755	0.654	1
RRAGC	0.0754751	0.302192	0.235	0.153	1
POLR2B	0.184979	0.301712	0.461	0.363	1
MED9	0.364897	0.301179	0.294	0.228	1
TMEM131L	0.857031	0.301124	0.127	0.121	1
ARHGEF6	0.0258322	0.300837	0.549	0.404	1
ZNF407	0.0517339	0.300194	0.696	0.571	1
CAND1	0.0721913	0.299976	0.618	0.479	1
TBCEL	0.132473	0.298848	0.461	0.341	1
USP16	0.0680062	0.298566	0.578	0.438	1
STAT1	0.362784	0.297995	0.255	0.196	1
CHD2	0.0568571	0.297697	0.892	0.811	1
TPP1	0.531069	0.297468	0.314	0.254	1
CNTFR	0.651059	0.29697	0.422	0.37	1
FBLN1	0.108788	0.296913	0.265	0.186	1
TMEM232	0.0551317	0.296661	0.755	0.717	1
TMEM108	0.356378	0.296312	0.824	0.76	1
C1orf54	0.0563755	0.295913	0.343	0.232	1
ZNF92	0.121518	0.295372	0.196	0.126	1
TGFBRAP1	0.316887	0.29517	0.216	0.165	1
ALDH3A2	0.058851	0.294912	0.284	0.189	1
KCNC4	0.337806	0.294485	0.206	0.16	1
TRA2B	0.0363584	0.294403	0.539	0.373	1
GORASP1	0.0354384	0.294334	0.294	0.189	1
RPA2	0.18762	0.293888	0.206	0.148	1
PDE4DIP	0.00710969	0.293819	0.912	0.804	1
ME3	0.0441737	0.293698	0.412	0.283	1
TMEM267	0.154153	0.293083	0.353	0.269	1
AFG1L	0.0983196	0.292891	0.637	0.521	1
PPM1L	0.0488236	0.292848	0.804	0.717	1
BSG	0.943014	0.292845	0.324	0.324	1
MEGF9	0.0341253	0.292813	0.735	0.569	1
GLIPR1L1	0.0484675	0.29276	0.392	0.252	1
FBXO2	0.203776	0.292687	0.324	0.247	1
GPAM	0.257974	0.292638	0.529	0.455	1
SRGAP2C	0.365414	0.292605	0.196	0.157	1
URB1	0.0226528	0.292487	0.392	0.249	1
ENDOV	0.341053	0.292141	0.294	0.24	1
MAP4K3	0.0291791	0.292134	0.873	0.755	1
CRTC1	0.11361	0.291927	0.598	0.453	1
AIMP1	0.0151946	0.291551	0.402	0.249	1
CNDP2	0.147887	0.291508	0.255	0.186	1
GALNT10	0.0849153	0.291217	0.471	0.332	1
EML6	0.159069	0.291107	0.716	0.63	1
MAPRE2	0.0294307	0.290785	0.814	0.642	1
KIAA0513	0.329779	0.290549	0.225	0.172	1
ICE1	0.0154962	0.290332	0.588	0.438	1
SDHD	0.127809	0.290206	0.275	0.194	1
TMED7	0.0108316	0.290138	0.284	0.157	1
TSPAN15	0.107023	0.289738	0.176	0.114	1
SETD4	0.151792	0.289539	0.294	0.218	1
EIF3J	0.0725702	0.289518	0.52	0.38	1
HKDC1	0.11089	0.289312	0.304	0.215	1
NAA60	0.106345	0.288024	0.176	0.111	1
TSHZ1	0.163811	0.28764	0.343	0.257	1
VSTM4	0.23044	0.287587	0.235	0.179	1
ALG8	0.0103084	0.287263	0.363	0.215	1
GALNT7	0.125842	0.28688	0.627	0.513	1
DYNC1I2	0.0407915	0.286523	0.608	0.446	1
TNPO1	0.0807091	0.286418	0.657	0.53	1
PIP4K2A	0.0286738	0.286398	0.775	0.717	1
NAMPT	0.0476739	0.286354	0.265	0.167	1
BBS4	0.135453	0.286252	0.431	0.308	1
KCNN1	0.46502	0.286251	0.157	0.126	1
NAA20	0.377625	0.285945	0.225	0.179	1
SLC9A9	0.00577998	0.285621	0.814	0.753	1
BAALC	0.0832759	0.285522	0.873	0.828	1
RABGGTB	0.05689	0.28539	0.235	0.143	1
EIF3F	0.205308	0.285295	0.265	0.203	1
C7orf50	0.154922	0.285118	0.461	0.351	1
RCBTB1	0.0694524	0.285091	0.363	0.249	1
MLF2	0.869355	0.284871	0.108	0.114	1
TCF4	0.00546114	0.284718	0.98	0.969	1
LSM12	0.454048	0.284557	0.304	0.242	1
UBE2G1	0.485784	0.284554	0.647	0.535	1
CDC73	0.1701	0.283983	0.627	0.523	1
NAP1L4	0.016789	0.283559	0.814	0.688	1
IVNS1ABP	0.0751701	0.283254	0.265	0.174	1
RABL3	0.0242977	0.283223	0.422	0.269	1
SOX13	0.664187	0.283181	0.284	0.264	1
PHACTR3	0.0583708	0.282859	0.912	0.886	1
CTNNBL1	0.213611	0.282718	0.392	0.303	1
SMO	0.0334586	0.282604	0.402	0.266	1
NOTCH2NLC	0.199013	0.282538	0.314	0.247	1
EML5	0.802789	0.282473	0.294	0.286	1
CHST11	0.627202	0.282276	0.765	0.746	1
STK24	0.0563643	0.281925	0.578	0.419	1
ZW10	0.500966	0.281902	0.167	0.138	1
GNAQ	0.0106108	0.281525	0.971	0.959	1
GATM	0.478698	0.281476	0.422	0.361	1
MAPK1	0.134723	0.281287	0.775	0.705	1
PPIP5K1	0.0940005	0.281285	0.206	0.133	1
GPR39	0.278844	0.281277	0.167	0.121	1
PSAP	0.426	0.281207	0.51	0.571	1
PPP1R12B	0.0785513	0.281189	0.784	0.7	1
ZNF782	0.145285	0.280985	0.559	0.45	1
POMZP3	0.455469	0.280907	0.196	0.16	1
CYP2J2	0.105048	0.280806	0.412	0.3	1
TMEM87B	0.0143618	0.280786	0.363	0.223	1
SOX6	0.00295625	0.280503	0.951	0.944	1
FLCN	0.011363	0.280024	0.5	0.329	1
NIFK	0.0445247	0.279847	0.186	0.107	1
EXOC4	0.0126823	0.279793	0.912	0.867	1
PHYH	0.204178	0.279468	0.245	0.177	1
MTMR2	0.140556	0.279443	0.451	0.354	1
NMNAT3	0.0355621	0.279406	0.49	0.354	1
CTNND2	1.84972e-05	0.279264	0.98	1	0.687412
GNA11	0.261603	0.279253	0.167	0.119	1
CFAP46	0.240234	0.279134	0.216	0.16	1
KDSR	0.252939	0.279026	0.373	0.305	1
TMEM263	0.810022	0.278965	0.216	0.218	1
CFAP69	0.119304	0.278891	0.314	0.228	1
IQSEC1	0.0648033	0.278699	0.667	0.55	1
ZNF112	0.092399	0.27855	0.304	0.208	1
SLC4A5	0.0564753	0.278505	0.324	0.215	1
KATNAL2	0.00812837	0.278441	0.794	0.649	1
RAB31	0.184622	0.278177	0.775	0.683	1
NIT1	0.545474	0.278082	0.137	0.155	1
DEGS1	0.254949	0.278003	0.206	0.155	1
MADD	0.0614823	0.277897	0.461	0.332	1
SUPT3H	0.0253821	0.277775	0.696	0.569	1
TSEN54	0.141844	0.277315	0.284	0.206	1
TRIM56	0.152327	0.277257	0.186	0.128	1
DPP6	0.490382	0.276835	0.647	0.608	1
CCDC32	0.0178683	0.27651	0.373	0.237	1
WIPF1	0.0069306	0.276098	0.451	0.269	1
FIP1L1	0.0794038	0.275928	0.618	0.47	1
METTL2A	0.0257848	0.275928	0.235	0.136	1
P4HA2	0.303255	0.275566	0.255	0.206	1
MSL3	0.057935	0.275435	0.186	0.109	1
ARL8B	0.276611	0.275212	0.686	0.571	1
HNRNPR	0.0270761	0.275101	0.725	0.521	1
ARHGEF10	0.158684	0.275057	0.784	0.685	1
EIF1B	0.978056	0.27483	0.127	0.128	1
LYPLA1	0.0753309	0.274669	0.382	0.274	1
NAPG	0.155346	0.274579	0.539	0.45	1
CLYBL	0.00858365	0.274312	0.716	0.569	1
MINPP1	0.0858616	0.2741	0.284	0.194	1
ZFHX3	0.0924011	0.274087	0.716	0.642	1
GGCT	0.363799	0.273891	0.245	0.196	1
LIMCH1	0.0177465	0.273806	0.922	0.867	1
STARD13	0.125723	0.273429	0.882	0.748	1
TENT5A	0.97282	0.273423	0.167	0.162	1
ARHGAP24	0.460826	0.273415	0.608	0.533	1
NOTCH2	0.0507968	0.273275	0.784	0.62	1
TRIM23	0.115769	0.273213	0.363	0.266	1
DIP2C	0.0113112	0.273016	0.892	0.801	1
NEB	0.70997	0.272927	0.137	0.153	1
CDIP1	0.0509057	0.272739	0.657	0.554	1
PDHX	0.167513	0.272512	0.51	0.407	1
PSMD6	0.353944	0.272201	0.225	0.177	1
ZNF573	0.129573	0.272173	0.49	0.373	1
KCNJ10	0.0247704	0.272065	0.461	0.312	1
NAA30	0.903334	0.271809	0.157	0.153	1
BAD	0.446229	0.271748	0.147	0.119	1
OSBPL3	0.014173	0.271509	0.814	0.741	1
SYNDIG1	0.0695919	0.271309	0.265	0.182	1
NAGPA	0.267882	0.271009	0.206	0.155	1
PLXDC2	0.00378568	0.270956	0.843	0.753	1
SLC2A9	0.533081	0.270729	0.147	0.121	1
EIF4ENIF1	0.296761	0.270451	0.431	0.341	1
RPN2	0.110225	0.270436	0.373	0.281	1
BTRC	0.0711948	0.27037	0.833	0.748	1
TNR	0.00844317	0.270363	0.314	0.182	1
CNOT9	0.356202	0.270302	0.373	0.303	1
ROBO1	0.0295548	0.270209	0.441	0.324	1
B2M	0.0345131	0.269944	0.216	0.128	1
TMEM243	0.524654	0.269688	0.147	0.121	1
ACOX1	0.622204	0.2696	0.353	0.32	1
C2CD6	0.309864	0.269162	0.196	0.15	1
CHCHD3	0.0404006	0.269125	0.755	0.632	1
GSTO2	0.101327	0.268894	0.245	0.162	1
TRIP6	0.141807	0.268838	0.167	0.109	1
RNF170	0.0482432	0.268796	0.657	0.523	1
MYO15B	0.0858645	0.268546	0.431	0.315	1
C14orf132	0.257393	0.268372	0.402	0.329	1
YY1	0.224696	0.268094	0.49	0.402	1
FYN	0.00667268	0.267889	0.961	0.969	1
WWOX	0.00367082	0.26747	0.99	0.985	1
SIVA1	0.01819	0.267232	0.196	0.102	1
EDEM2	0.0549814	0.267147	0.196	0.116	1
KAT7	0.707626	0.267028	0.294	0.262	1
SELENOF	0.0925119	0.266971	0.529	0.397	1
PURB	0.0329924	0.26684	0.324	0.206	1
TRPS1	0.00231015	0.266768	0.941	0.964	1
FOXP1	0.0106814	0.266721	0.814	0.714	1
TMEM62	0.0134876	0.266423	0.48	0.315	1
DNAJC19	0.131256	0.266298	0.245	0.169	1
CADM4	0.323733	0.266026	0.255	0.208	1
PRRC1	0.202461	0.26597	0.206	0.145	1
TFB1M	0.314921	0.265788	0.392	0.337	1
B3GLCT	0.0654344	0.265675	0.51	0.37	1
ANKS1A	0.498011	0.265518	0.647	0.581	1
WWC3	0.0962601	0.265458	0.373	0.274	1
NDUFS4	0.0328049	0.265396	0.608	0.453	1
SEMA5A	0.120018	0.265294	0.588	0.489	1
REXO4	0.147118	0.265165	0.245	0.172	1
PPP2R5D	0.414223	0.265119	0.157	0.126	1
UBAP2	0.0693014	0.265054	0.784	0.668	1
TOX	0.0492212	0.264846	0.814	0.738	1
ARSB	0.162003	0.264843	0.49	0.392	1
WBP2	0.173187	0.26405	0.549	0.441	1
STK10	0.253557	0.264025	0.157	0.111	1
GLUL	0.00318418	0.263896	0.971	0.976	1
ZNF25	0.0188439	0.263675	0.451	0.298	1
RRM2B	0.0932721	0.263628	0.255	0.169	1
DUSP14	0.0580744	0.263603	0.176	0.102	1
RNF41	0.453858	0.263499	0.353	0.312	1
MAPK10	0.00278439	0.263427	0.99	0.988	1
ARAF	0.695904	0.263181	0.118	0.128	1
EDC3	0.155194	0.263079	0.314	0.232	1
BICD2	0.266064	0.262834	0.196	0.148	1
SCNM1	0.193149	0.262683	0.206	0.148	1
GRK2	0.11514	0.262443	0.186	0.119	1
GALNT16	0.489698	0.262442	0.196	0.167	1
PC	0.363541	0.262176	0.529	0.441	1
BSN	0.773628	0.261929	0.186	0.177	1
IK	0.0593376	0.261845	0.343	0.23	1
ANTXR2	0.402995	0.261634	0.176	0.138	1
NOL4	0.0443619	0.2614	0.755	0.637	1
RANBP17	0.2582	0.261327	0.402	0.337	1
DDX52	0.434762	0.261277	0.382	0.324	1
MPDZ	0.137423	0.260931	0.755	0.642	1
PEMT	0.179166	0.260751	0.167	0.111	1
DZANK1	0.430241	0.260731	0.265	0.22	1
PPP2R3A	0.159311	0.260467	0.725	0.634	1
PAPOLA	0.132741	0.259866	0.676	0.533	1
SOBP	0.0655186	0.259755	0.873	0.741	1
ACSL1	0.121639	0.259651	0.196	0.128	1
PRKACB	0.416746	0.259316	0.784	0.755	1
S100A13	0.0303289	0.259311	0.284	0.167	1
SEPTIN3	0.765663	0.258869	0.206	0.22	1
LAMP2	0.295787	0.258648	0.471	0.392	1
GIGYF2	0.0346706	0.258523	0.912	0.753	1
TRAPPC12	0.0477116	0.25832	0.716	0.559	1
ATF7IP2	0.169748	0.258072	0.422	0.337	1
PTGR2	0.0308171	0.258069	0.363	0.232	1
SESN1	0.151026	0.257944	0.716	0.625	1
COL28A1	0.0384048	0.257937	0.314	0.201	1
IFI27L1	0.0777734	0.257801	0.275	0.177	1
ACSF2	0.0703364	0.257717	0.324	0.223	1
FAM135B	0.261454	0.257525	0.588	0.545	1
COPG1	0.138348	0.257374	0.245	0.167	1
COL6A6	0.322072	0.257221	0.167	0.126	1
IMPG2	0.427217	0.25717	0.137	0.107	1
UBE2F	0.265495	0.257042	0.422	0.334	1
HAUS2	0.184318	0.257015	0.225	0.162	1
KIF13A	0.0770295	0.256824	0.824	0.765	1
PPID	0.0134587	0.256593	0.314	0.182	1
RAB3GAP2	0.394196	0.256484	0.657	0.55	1
PCM1	0.0223558	0.256378	0.912	0.889	1
DOCK1	0.0609197	0.256083	0.922	0.879	1
PPM1A	0.307786	0.256025	0.392	0.329	1
DYNC1H1	0.98624	0.255835	0.627	0.603	1
EML1	0.409174	0.255788	0.275	0.235	1
TRMT13	0.146868	0.255373	0.441	0.329	1
TBC1D17	0.207284	0.255355	0.333	0.262	1
PLTP	0.267619	0.254679	0.294	0.232	1
MYH15	0.0347776	0.254503	0.206	0.116	1
MYO18A	0.258298	0.254445	0.52	0.421	1
MAP1LC3B	0.350989	0.254318	0.265	0.208	1
RIN2	0.0180564	0.254089	0.873	0.772	1
PXYLP1	0.143926	0.253898	0.235	0.162	1
TANK	0.0829488	0.253622	0.676	0.528	1
SPCS2	0.129093	0.253237	0.52	0.409	1
CASTOR2	0.134311	0.253103	0.412	0.3	1
DDB1	0.0618841	0.252096	0.52	0.385	1
TAPT1	0.0864209	0.252079	0.5	0.378	1
EIF3H	0.318206	0.251932	0.471	0.383	1
ARID3B	0.426789	0.251748	0.225	0.186	1
IL6ST	0.306914	0.251728	0.755	0.68	1
ILRUN	0.358534	0.251711	0.51	0.424	1
ZNF83	0.0564833	0.251655	0.725	0.564	1
AKT3	0.00284042	0.251612	0.971	0.915	1
LMO3	0.231306	0.251511	0.843	0.765	1
FLACC1	0.170447	0.2514	0.324	0.247	1
KIAA0753	0.102204	0.251246	0.422	0.3	1
ZNF417	0.185151	0.251169	0.245	0.177	1
SUCLG1	0.0155327	0.250949	0.451	0.281	1
DTNA	0.0140494	0.250583	1	0.998	1
DOCK3	0.0584243	0.250573	0.951	0.915	1
FAHD2B	0.0470285	0.250467	0.206	0.121	1
SPEG	0.0769327	0.250203	0.255	0.165	1
ASAP3	0.208985	0.249911	0.402	0.322	1
ULK4	0.026173	0.249861	0.716	0.557	1
ATP6V1D	0.0924391	0.249672	0.588	0.487	1
ILF3	0.0846739	0.249633	0.48	0.344	1
SMAP1	0.0162298	0.249612	0.765	0.608	1
SNX29	0.148171	0.249508	0.784	0.688	1
PLPP5	0.0249353	0.249479	0.235	0.136	1
CSGALNACT2	0.0808836	0.249016	0.598	0.431	1
ZSCAN23	0.443857	0.248843	0.167	0.136	1
NCK2	0.403465	0.247993	0.49	0.431	1
CHMP4B	0.260577	0.247929	0.382	0.312	1
EXTL3	0.0187071	0.247608	0.451	0.293	1
MED12L	0.00716957	0.247507	0.951	0.913	1
TMEM117	0.0328307	0.247443	0.618	0.453	1
BORCS5	0.273909	0.247121	0.608	0.484	1
POLR2H	0.144661	0.247023	0.255	0.179	1
BPHL	0.0283397	0.247015	0.284	0.172	1
ARPC1A	0.100851	0.246878	0.461	0.354	1
PPP3CA	0.00570704	0.246778	0.951	0.92	1
BCAS3	0.026536	0.246588	0.951	0.923	1
CDK6	0.23808	0.246564	0.206	0.153	1
ADCY5	0.0144938	0.246326	0.245	0.136	1
FREM1	0.433469	0.245868	0.186	0.15	1
PACS1	0.0566067	0.245726	0.794	0.736	1
AARSD1	0.201806	0.245234	0.284	0.211	1
TIAM1	0.0631513	0.245231	0.324	0.228	1
LYST	0.0974443	0.245081	0.716	0.608	1
GNG7	0.0459367	0.244737	0.833	0.743	1
RAB21	0.0364157	0.244615	0.402	0.271	1
MRPL33	0.384446	0.244594	0.431	0.361	1
BDH2	0.160864	0.244323	0.422	0.344	1
PHIP	0.145165	0.244318	0.755	0.719	1
LCNL1	0.0728374	0.244248	0.461	0.341	1
ABCF1	0.00562717	0.244033	0.373	0.208	1
ADARB2	0.00251134	0.24399	0.275	0.136	1
INPP4A	0.0118886	0.243764	0.657	0.475	1
SYNGAP1	0.101338	0.243538	0.471	0.356	1
PRAG1	0.465772	0.243528	0.206	0.172	1
SIRT2	0.0523238	0.243457	0.627	0.475	1
DIPK1B	0.0416958	0.243297	0.284	0.174	1
ZNF576	0.843619	0.243268	0.108	0.102	1
NDRG1	0.159662	0.243049	0.216	0.148	1
NSMCE1	0.0278906	0.242988	0.324	0.201	1
IQCE	0.0600436	0.242967	0.559	0.414	1
UNC80	0.153109	0.242705	0.52	0.424	1
PNPLA7	0.0585911	0.24263	0.549	0.409	1
COLQ	0.254922	0.24218	0.255	0.191	1
API5	0.21512	0.242133	0.441	0.341	1
PLXNB2	0.0999856	0.2421	0.235	0.157	1
NRG3	0.000793562	0.242034	0.99	1	1
P3H4	0.0900375	0.241986	0.245	0.162	1
CCDC6	0.203239	0.241905	0.618	0.523	1
FEM1C	0.855307	0.241765	0.324	0.3	1
MTSS1	0.0453208	0.241732	0.412	0.298	1
TIGAR	0.180837	0.241625	0.314	0.232	1
GOLPH3L	0.0999707	0.241384	0.304	0.213	1
TRIM16	0.0423319	0.241343	0.294	0.186	1
ARHGAP31	0.173052	0.241291	0.843	0.797	1
CCDC50	0.0496997	0.241036	0.48	0.344	1
TSPAN3	0.925516	0.240688	0.549	0.508	1
SLC4A8	0.638124	0.240598	0.451	0.409	1
EFCAB11	0.12398	0.240564	0.431	0.334	1
TASP1	0.0856765	0.240401	0.52	0.4	1
NFU1	0.507561	0.240385	0.324	0.266	1
SNX27	0.13357	0.240298	0.48	0.373	1
RFC1	0.562119	0.240153	0.51	0.446	1
GTF3A	0.0317936	0.239971	0.265	0.16	1
DNAJB2	0.138737	0.239698	0.314	0.23	1
NOC3L	0.32138	0.239629	0.235	0.184	1
SLC35F1	0.171433	0.239534	0.931	0.906	1
COL4A5	0.014657	0.239508	0.804	0.646	1
STARD7	0.0503967	0.239201	0.431	0.295	1
ASCC3	0.310977	0.239157	0.647	0.571	1
SSBP3	0.117876	0.239148	0.48	0.375	1
CNN3	0.0590549	0.239025	0.696	0.596	1
AHDC1	0.161363	0.238996	0.51	0.414	1
HPF1	0.250958	0.238727	0.343	0.269	1
ALKBH1	0.118472	0.238507	0.373	0.266	1
TNIP1	0.23396	0.238414	0.196	0.143	1
DIPK1A	0.0732984	0.23836	0.696	0.569	1
KLF12	0.0352434	0.238295	0.853	0.726	1
ZNF852	0.172026	0.238266	0.176	0.119	1
DNAJA3	0.683006	0.238201	0.245	0.213	1
GTF2H2	0.115343	0.237961	0.461	0.341	1
STAT3	0.552011	0.237909	0.686	0.632	1
TRMT11	0.137466	0.237904	0.578	0.475	1
TCEAL3	0.18211	0.237501	0.176	0.121	1
MYEF2	0.0494664	0.237444	0.755	0.608	1
ARL17A	0.66481	0.237247	0.265	0.232	1
KRAS	0.169795	0.236223	0.284	0.208	1
NUBPL	0.111285	0.236188	0.706	0.571	1
BRD7	0.676208	0.23614	0.431	0.37	1
PPP1R7	0.00732738	0.235876	0.451	0.274	1
F3	0.875228	0.235695	0.676	0.651	1
PITPNC1	0.0120904	0.235182	0.99	0.995	1
TMEM39B	0.345315	0.235052	0.245	0.194	1
SIK3	0.0708529	0.235007	0.971	0.935	1
DPP9	0.510009	0.234901	0.245	0.206	1
ERBB4	0.00607806	0.234835	0.99	0.99	1
AP2A2	0.247329	0.234731	0.588	0.501	1
E2F3	0.509805	0.234655	0.451	0.387	1
DDX55	0.120075	0.234276	0.343	0.245	1
TTC23L	0.135155	0.234231	0.304	0.213	1
VPS4B	0.145213	0.233914	0.5	0.38	1
RNASEH1	0.127481	0.233817	0.225	0.153	1
SYNE1	0.0388756	0.233595	0.951	0.927	1
HK1	0.209877	0.233555	0.598	0.504	1
OAZ2	0.0688468	0.233265	0.422	0.305	1
RAP1B	0.458753	0.233156	0.608	0.535	1
SLC10A7	0.0883679	0.232929	0.49	0.354	1
B3GALT5	0.167586	0.232642	0.255	0.184	1
INTS8	0.256743	0.232546	0.49	0.412	1
USP25	0.064776	0.23234	0.608	0.453	1
CMC2	0.137318	0.232267	0.598	0.489	1
PNKD	0.324339	0.232253	0.235	0.186	1
ZNF138	0.599216	0.232118	0.549	0.45	1
ENAH	0.438515	0.232077	0.735	0.683	1
NRXN3	0.00807751	0.23207	0.245	0.136	1
AGAP1	0.116394	0.231952	0.902	0.879	1
SHLD1	0.0487629	0.231937	0.353	0.24	1
CSNK1A1	0.207208	0.231918	0.931	0.85	1
EARS2	0.167746	0.23151	0.225	0.157	1
KBTBD4	0.439911	0.231452	0.147	0.114	1
SH3GL3	0.0174457	0.231371	0.216	0.119	1
AGFG1	0.0882199	0.231343	0.637	0.487	1
HAP1	0.0441709	0.231254	0.451	0.332	1
RASSF8	0.0400622	0.231216	0.873	0.785	1
MTBP	0.216414	0.231023	0.225	0.165	1
WWP2	0.0375693	0.23099	0.539	0.373	1
SCYL1	0.0825134	0.230853	0.265	0.177	1
TDRP	0.44579	0.230763	0.333	0.281	1
ZMAT1	0.15431	0.230677	0.735	0.632	1
YTHDF3	0.362901	0.230638	0.529	0.467	1
TRAPPC4	0.362355	0.230502	0.137	0.102	1
PARP4	0.0770894	0.230501	0.451	0.327	1
KIAA1549L	0.148545	0.23042	0.333	0.257	1
GTF3C6	0.219765	0.230159	0.206	0.153	1
SHANK3	0.0426694	0.229942	0.235	0.14	1
ATAD2B	0.365092	0.229534	0.755	0.666	1
UBA6	0.158513	0.229366	0.657	0.523	1
RNASEH2B	0.156405	0.229153	0.402	0.3	1
NXPE3	0.187941	0.229087	0.343	0.257	1
TBC1D24	0.11458	0.228568	0.235	0.16	1
SRSF5	0.0831425	0.228542	0.794	0.707	1
HMOX2	0.0418098	0.228102	0.363	0.24	1
OSBPL9	0.653256	0.228081	0.667	0.625	1
C5orf15	0.226682	0.227987	0.225	0.167	1
MLLT1	0.213952	0.227719	0.265	0.194	1
NARS2	0.224931	0.227482	0.392	0.305	1
NBPF11	0.174365	0.227326	0.314	0.235	1
CA8	0.59237	0.227208	0.412	0.378	1
[truncated: 6,575 more rows]

## Sheet: L2_3_IT
	p_val	avg_log2FC	pct.1	pct.2	p_val_adj
HS3ST2	1.44542e-40	1.84699	0.557	0.227	5.37161e-36
ANKRD30B	3.25536e-32	1.70561	0.385	0.127	1.20979e-27
NOX4	9.5124e-30	1.70341	0.348	0.108	3.53509e-25
FBXL7	1.04849e-19	1.66544	0.337	0.143	3.89652e-15
ADARB2	3.15906e-50	1.63202	0.571	0.198	1.174e-45
TPD52L1	1.43752e-40	1.59055	0.435	0.127	5.34225e-36
PXN	2.65504e-35	1.58989	0.401	0.121	9.86691e-31
AMOTL1	8.6112e-37	1.54833	0.461	0.155	3.20018e-32
DLC1	7.8111e-41	1.53178	0.518	0.191	2.90284e-36
CCDC60	1.03501e-27	1.52327	0.33	0.104	3.84642e-23
DPF3	5.60226e-42	1.49202	0.62	0.266	2.08197e-37
SH3RF2	1.03735e-34	1.48684	0.449	0.165	3.8551e-30
MKX	4.32728e-33	1.46136	0.406	0.133	1.60815e-28
PKIB	2.62705e-21	1.46072	0.318	0.115	9.76292e-17
PLA2G4A	3.48424e-27	1.45158	0.367	0.131	1.29485e-22
ID2	3.28593e-26	1.37969	0.505	0.222	1.22115e-21
SERTAD4	1.09499e-12	1.36381	0.263	0.115	4.06932e-08
TMEM272	1.21301e-19	1.34579	0.353	0.149	4.50791e-15
RPS7	4.23509e-12	1.33927	0.318	0.159	1.57389e-07
PLA2G7	6.11179e-27	1.33215	0.334	0.104	2.27132e-22
ANXA5	7.90397e-35	1.32777	0.436	0.143	2.93735e-30
ZNF208	7.52565e-23	1.32773	0.309	0.107	2.79676e-18
EMB	8.53991e-26	1.32144	0.352	0.12	3.17369e-21
MX1	1.22965e-16	1.31976	0.286	0.11	4.56974e-12
PIK3R3	1.62264e-31	1.31708	0.694	0.47	6.03021e-27
TMC5	1.06156e-24	1.31507	0.364	0.137	3.94506e-20
SLC38A11	3.24345e-20	1.31365	0.32	0.123	1.20536e-15
PELI3	3.39422e-15	1.30882	0.283	0.114	1.2614e-10
ONECUT2	4.69508e-35	1.30704	0.466	0.165	1.74483e-30
TIMP2	8.98069e-07	1.30654	0.237	0.139	0.0333749
RPS15	2.44305e-11	1.29917	0.231	0.103	9.07911e-07
CNKSR3	1.25612e-30	1.29755	0.436	0.163	4.66813e-26
SYNJ2	2.8134e-48	1.29063	0.735	0.376	1.04554e-43
COL16A1	6.46743e-30	1.28941	0.452	0.176	2.40349e-25
BCL11B	9.45999e-30	1.28456	0.401	0.14	3.51562e-25
CA4	4.70314e-45	1.27744	0.64	0.267	1.74783e-40
NTN4	2.01904e-27	1.27233	0.359	0.121	7.50338e-23
SNRPN	3.788e-55	1.26706	0.859	0.497	1.40773e-50
P2RX6	8.85327e-23	1.25949	0.345	0.125	3.29014e-18
COL5A2	3.16474e-15	1.25882	0.371	0.195	1.17611e-10
SEMA3D	5.40089e-31	1.24673	0.419	0.15	2.00713e-26
RPS28	2.25212e-15	1.22806	0.373	0.183	8.36957e-11
EPB41L4A	8.91974e-18	1.22449	0.389	0.193	3.31484e-13
SBDS	6.46811e-11	1.21665	0.263	0.13	2.40374e-06
GLDN	9.64145e-13	1.21252	0.284	0.134	3.58305e-08
DPP4	9.8339e-17	1.21036	0.267	0.102	3.65457e-12
LDLR	1.09662e-16	1.20385	0.318	0.133	4.07536e-12
FOSL2	5.57685e-25	1.20281	0.383	0.144	2.07252e-20
RNF220	6.87232e-07	1.19815	0.249	0.15	0.0255396
SESN2	4.16939e-07	1.1955	0.2	0.102	0.0154947
CDK18	6.98274e-17	1.19486	0.288	0.115	2.59499e-12
FTL	2.78038e-56	1.18863	0.781	0.327	1.03327e-51
SAMD1	1.09356e-13	1.18708	0.26	0.108	4.06401e-09
TOX2	1.20482e-15	1.17184	0.263	0.104	4.47747e-11
PLAC9	9.67248e-19	1.17181	0.286	0.104	3.59458e-14
IGSF9B	2.20382e-48	1.17026	0.747	0.357	8.19007e-44
PCDH20	2.94332e-09	1.15914	0.219	0.102	0.000109383
CLSTN2	5.71956e-56	1.15144	0.89	0.606	2.12556e-51
FIGN	2.08317e-27	1.15012	0.38	0.132	7.74169e-23
ARL6IP1	1.37772e-19	1.14853	0.327	0.131	5.12003e-15
HRK	4.07763e-20	1.14816	0.403	0.175	1.51537e-15
CLMN	7.65571e-09	1.14751	0.223	0.111	0.000284509
PLCG2	8.41053e-46	1.14225	0.721	0.34	3.12561e-41
NFIA	3.55251e-52	1.14097	0.779	0.369	1.32022e-47
TMEM160	2.20918e-12	1.13992	0.251	0.111	8.20999e-08
ANKRD62	1.13763e-30	1.13749	0.442	0.159	4.22778e-26
MPP7	5.44977e-52	1.137	0.751	0.352	2.0253e-47
RGN	5.8194e-37	1.13572	0.61	0.264	2.16266e-32
KCTD4	0.00403943	1.12456	0.166	0.111	1
ZBTB7C	2.11367e-38	1.12385	0.716	0.399	7.85502e-34
SPOCK3	7.12736e-38	1.12311	0.587	0.242	2.64874e-33
STAC2	1.14347e-39	1.12178	0.541	0.199	4.24948e-35
TRAPPC5	7.51219e-05	1.12051	0.18	0.109	1
STAT4	4.43311e-21	1.10875	0.382	0.158	1.64748e-16
COL6A1	1.75525e-23	1.10288	0.353	0.129	6.52304e-19
ACTG1	5.61978e-17	1.09795	0.359	0.166	2.08848e-12
MRPL35	1.08164e-17	1.09107	0.399	0.185	4.01972e-13
CHRNB2	2.0946e-18	1.08871	0.329	0.134	7.78415e-14
ALS2CL	1.00287e-16	1.0867	0.292	0.115	3.72698e-12
RTN4RL2	7.93328e-31	1.08636	0.645	0.329	2.94824e-26
PTPRM	5.9146e-20	1.0829	0.553	0.327	2.19804e-15
PAQR4	1.19938e-06	1.08094	0.203	0.107	0.0445724
HRH1	1.41676e-32	1.08059	0.521	0.219	5.26511e-28
MRAP2	1.58827e-18	1.07931	0.353	0.15	5.9025e-14
CSTB	8.31068e-15	1.07004	0.345	0.16	3.0885e-10
PCSK1	1.89763e-10	1.06777	0.27	0.131	7.05217e-06
UBE2Q1	2.78639e-13	1.06084	0.325	0.156	1.03551e-08
RPS14	4.01359e-12	1.06015	0.316	0.158	1.49157e-07
ENPP6	1.37235e-16	1.05122	0.288	0.114	5.10008e-12
PIM3	1.46707e-15	1.05029	0.283	0.113	5.45207e-11
ETS2	9.09028e-25	1.04478	0.564	0.29	3.37822e-20
CA3	1.08452e-19	1.04477	0.348	0.14	4.03042e-15
ARL4D	2.23511e-10	1.04448	0.253	0.119	8.30633e-06
RPL11	3.1137e-05	1.04276	0.247	0.156	1
ELAVL2	2.42771e-34	1.04028	0.648	0.351	9.0221e-30
ABLIM3	2.10101e-34	1.02944	0.657	0.301	7.80798e-30
SYT2	2.73768e-12	1.02799	0.426	0.238	1.0174e-07
SLC24A2	7.1278e-49	1.02714	0.88	0.558	2.6489e-44
FHL2	1.44005e-40	1.02417	0.754	0.414	5.35167e-36
CNTN6	2.26173e-32	1.02305	0.615	0.308	8.40525e-28
KCNK2	3.44557e-22	1.02047	0.375	0.148	1.28048e-17
GRIK3	1.17371e-05	1.01489	0.314	0.195	0.436185
NAP1L2	1.67116e-12	1.01401	0.261	0.116	6.21054e-08
HHAT	1.43985e-40	1.01393	0.714	0.337	5.35091e-36
RPL7A	1.12761e-22	1.01254	0.398	0.162	4.19052e-18
SNN	2.55038e-15	1.00683	0.426	0.217	9.47798e-11
FTH1	1.29987e-47	1.00538	0.761	0.365	4.83072e-43
MOXD1	2.63374e-26	1.00203	0.466	0.197	9.78777e-22
RPL18A	7.89648e-16	0.998991	0.311	0.136	2.93457e-11
MAFG	7.69103e-15	0.997252	0.468	0.258	2.85822e-10
OAZ1	2.09673e-20	0.996275	0.458	0.217	7.79207e-16
NDUFC2	2.60971e-07	0.988883	0.208	0.11	0.00969848
NACA	5.00849e-07	0.984353	0.205	0.107	0.0186131
ATP6V0C	6.18693e-22	0.984148	0.387	0.16	2.29925e-17
PDE1C	1.47795e-24	0.983449	0.735	0.522	5.49249e-20
FBXW9	0.00025626	0.976671	0.182	0.108	1
SLC7A8	7.09775e-30	0.973836	0.673	0.369	2.63774e-25
RPL35A	5.40232e-08	0.969912	0.237	0.126	0.00200766
ADGRA2	2.20711e-23	0.969332	0.458	0.201	8.20227e-19
ISCU	7.38571e-16	0.968559	0.376	0.18	2.74475e-11
LONRF3	3.83756e-14	0.968264	0.3	0.133	1.42615e-09
CAMK2N2	1.58453e-24	0.966907	0.438	0.184	5.8886e-20
SLC1A2	3.08081e-29	0.966285	0.742	0.41	1.14492e-24
TSHZ2	1.40392e-27	0.958574	0.564	0.283	5.21738e-23
TRDMT1	1.1908e-18	0.957513	0.493	0.259	4.42536e-14
TNFSF12	3.54434e-18	0.954093	0.322	0.129	1.31718e-13
B3GAT2	4.07748e-08	0.953853	0.309	0.17	0.00151532
PPIB	1.06511e-22	0.951793	0.398	0.161	3.95829e-18
GSTT2B	4.14548e-19	0.951686	0.337	0.133	1.54059e-14
ANP32E	5.29364e-13	0.951565	0.369	0.184	1.96727e-08
ABHD3	4.20228e-17	0.950576	0.399	0.191	1.56169e-12
KBTBD6	4.20181e-09	0.950511	0.353	0.202	0.000156152
GALNT9	4.42213e-38	0.946699	0.726	0.371	1.6434e-33
CHADL	4.05362e-06	0.943069	0.203	0.11	0.150645
PCBP3	2.26707e-14	0.940609	0.353	0.172	8.42511e-10
RXRA	3.65874e-18	0.940502	0.297	0.114	1.3597e-13
B4GALNT3	8.85825e-32	0.938983	0.712	0.418	3.29199e-27
RPL18	4.63685e-15	0.936844	0.359	0.173	1.72319e-10
SERPINB9	3.31027e-24	0.934805	0.42	0.172	1.23019e-19
ZNF727	6.56601e-19	0.934559	0.307	0.117	2.44013e-14
PDXP	5.6269e-22	0.934374	0.436	0.188	2.09113e-17
TLE5	3.52533e-15	0.932603	0.519	0.297	1.31012e-10
OPRL1	1.24909e-13	0.923275	0.253	0.104	4.64201e-09
RSPO2	8.14116e-30	0.920879	0.708	0.4	3.0255e-25
AFF1	5.37544e-29	0.914084	0.71	0.398	1.99768e-24
RBM20	1.58346e-09	0.90872	0.261	0.134	5.8846e-05
CFL1	0.00134858	0.907962	0.32	0.244	1
ITPRIPL2	8.88463e-10	0.904269	0.237	0.11	3.30179e-05
MATR3	3.68714e-14	0.899944	0.306	0.138	1.37025e-09
RPL13	5.83111e-19	0.899317	0.431	0.211	2.16702e-14
ANKRD9	1.40959e-23	0.896867	0.399	0.16	5.23845e-19
CHMP6	2.49371e-06	0.896858	0.216	0.116	0.0926736
LSS	2.25782e-19	0.895917	0.486	0.244	8.39075e-15
VSTM2B	2.2181e-40	0.894987	0.799	0.471	8.24311e-36
TTC39A	1.83821e-14	0.894222	0.32	0.145	6.83134e-10
ACP2	9.88717e-08	0.892017	0.253	0.135	0.00367437
SLC26A11	2.70318e-08	0.890318	0.263	0.141	0.00100458
ARHGAP18	1.01048e-16	0.889511	0.528	0.31	3.75526e-12
SCN4B	3.73217e-16	0.88709	0.413	0.204	1.38699e-11
CEND1	1.33167e-17	0.886832	0.433	0.217	4.94887e-13
TAF13	2.83495e-11	0.885221	0.366	0.194	1.05355e-06
ARF5	1.27043e-17	0.885091	0.378	0.169	4.72128e-13
CLEC2L	4.55125e-23	0.884961	0.601	0.354	1.69138e-18
BCL2L11	5.72015e-11	0.88494	0.249	0.114	2.12578e-06
PALD1	2.00637e-15	0.883951	0.292	0.12	7.45628e-11
EHD3	1.39814e-22	0.883677	0.693	0.412	5.19591e-18
LTBP3	5.52172e-23	0.882591	0.558	0.264	2.05204e-18
VAMP1	3.29753e-18	0.881119	0.327	0.131	1.22546e-13
MAF1	3.3491e-06	0.880946	0.201	0.109	0.124463
HSPB8	1.14475e-28	0.878561	0.412	0.145	4.25423e-24
NTN1	1.96587e-16	0.876153	0.398	0.194	7.30575e-12
PNMA6A	0.0010844	0.876124	0.189	0.122	1
ARHGAP12	8.85493e-07	0.874752	0.337	0.217	0.0329076
CORO1C	1.32505e-25	0.874076	0.686	0.396	4.9243e-21
PEAK1	7.35198e-49	0.87215	0.92	0.726	2.73221e-44
TMEM243	1.30456e-14	0.871811	0.376	0.184	4.84812e-10
CXXC5	1.33429e-32	0.871777	0.777	0.421	4.95862e-28
TFEB	1.24158e-18	0.871399	0.329	0.129	4.61408e-14
COL18A1	8.84875e-18	0.870421	0.44	0.217	3.28846e-13
RPL15	1.72932e-15	0.86958	0.292	0.122	6.42666e-11
IRF2	6.90121e-26	0.86865	0.518	0.223	2.5647e-21
PCSK1N	3.54927e-31	0.86769	0.608	0.276	1.31901e-26
DYNLL2	8.55273e-06	0.86746	0.242	0.147	0.317845
MYL12B	1.61819e-08	0.866868	0.219	0.109	0.00060137
KLHL26	5.23648e-11	0.865993	0.274	0.129	1.94603e-06
LRRC39	3.13454e-17	0.864239	0.518	0.297	1.16489e-12
MYH14	3.61025e-13	0.86411	0.249	0.103	1.34168e-08
RGMA	6.86223e-18	0.862381	0.519	0.286	2.55021e-13
COTL1	9.36286e-17	0.861271	0.283	0.104	3.47952e-12
AMOT	1.42291e-13	0.861257	0.332	0.157	5.28797e-09
TADA2B	6.52282e-15	0.860838	0.357	0.166	2.42407e-10
GABARAPL2	3.03419e-11	0.859646	0.309	0.16	1.1276e-06
CCDC85B	1.46033e-27	0.859173	0.486	0.204	5.42703e-23
ZFP36L1	1.79064e-19	0.858097	0.367	0.158	6.65457e-15
PNRC2	3.11656e-09	0.855408	0.339	0.188	0.000115821
CREG2	4.50081e-39	0.854957	0.929	0.663	1.67264e-34
SYT9	6.27041e-17	0.854889	0.367	0.165	2.33027e-12
DOCK10	1.36534e-07	0.853819	0.313	0.193	0.00507402
MPC2	1.07237e-05	0.853439	0.369	0.25	0.398523
PEBP1	3.71684e-20	0.852827	0.518	0.268	1.38129e-15
RPS2	2.16287e-23	0.851726	0.527	0.245	8.03787e-19
PRNP	9.14792e-29	0.851352	0.655	0.334	3.39964e-24
LRRC73	1.26418e-11	0.85066	0.24	0.103	4.69807e-07
SOX8	0.0248541	0.848862	0.163	0.116	1
RNF187	8.67312e-11	0.8483	0.256	0.121	3.22319e-06
CDKN2D	1.8549e-12	0.847889	0.376	0.201	6.89335e-08
BNIP3	3.61272e-15	0.847323	0.491	0.283	1.3426e-10
MAML2	1.00308e-19	0.847209	0.516	0.271	3.72774e-15
POP4	1.0817e-08	0.846717	0.228	0.111	0.000401993
ZNF469	1.54093e-17	0.845307	0.306	0.117	5.72658e-13
GAMT	1.65468e-13	0.844969	0.38	0.194	6.14929e-09
MAMDC2	1.87148e-14	0.844074	0.465	0.261	6.95498e-10
SNRPE	5.94847e-09	0.843936	0.353	0.2	0.000221063
SUMO3	1.96582e-12	0.84184	0.246	0.104	7.30557e-08
NAB1	1.60183e-21	0.840957	0.502	0.241	5.95288e-17
RASSF8	4.43356e-15	0.84091	0.304	0.132	1.64764e-10
NBL1	1.24071e-11	0.839949	0.357	0.189	4.61083e-07
ATP7B	3.08663e-24	0.839179	0.671	0.428	1.14708e-19
PRUNE2	5.48892e-27	0.838277	0.875	0.705	2.03985e-22
FSTL4	2.21931e-22	0.837837	0.908	0.842	8.24761e-18
ARHGEF6	1.75949e-17	0.837402	0.484	0.25	6.5388e-13
AKAP12	3.27713e-30	0.837376	0.777	0.498	1.21788e-25
ZNF12	1.72587e-09	0.836583	0.405	0.233	6.41385e-05
FUT2	2.24463e-15	0.83625	0.284	0.115	8.34174e-11
CA1	1.92203e-10	0.835325	0.246	0.115	7.14284e-06
MYBPC1	1.05591e-08	0.83412	0.242	0.126	0.000392406
NOMO2	6.01815e-12	0.831992	0.279	0.127	2.23653e-07
NDUFB5	0.0307668	0.83181	0.247	0.192	1
SLC47A1	5.38742e-13	0.829775	0.263	0.115	2.00213e-08
PPDPF	1.01481e-06	0.828541	0.284	0.174	0.0377135
COMMD5	5.60045e-06	0.828412	0.208	0.116	0.208129
ITPR2	1.66105e-26	0.827314	0.592	0.303	6.17297e-22
NOP53	2.02598e-11	0.82706	0.249	0.112	7.52913e-07
PEX16	1.69958e-08	0.826859	0.327	0.183	0.000631616
LDLRAD3	1.68723e-31	0.825565	0.804	0.534	6.27024e-27
PLEKHG5	7.37921e-25	0.824684	0.694	0.388	2.74234e-20
ACKR1	1.87023e-11	0.824445	0.288	0.139	6.95033e-07
BEX1	4.46088e-21	0.823325	0.569	0.302	1.6578e-16
SLC48A1	2.20913e-07	0.82275	0.263	0.147	0.0082098
LDHA	1.33124e-16	0.822686	0.297	0.122	4.94729e-12
CKB	2.0902e-39	0.822129	0.807	0.407	7.76781e-35
IRF2BPL	1.56528e-08	0.821374	0.239	0.122	0.000581703
PDGFB	2.67882e-21	0.819156	0.465	0.207	9.9553e-17
WFDC1	6.03296e-20	0.816319	0.307	0.109	2.24203e-15
PSMC3	0.0445283	0.812959	0.203	0.16	1
ASS1	1.45032e-19	0.812934	0.306	0.11	5.38982e-15
BCOR	4.28471e-16	0.811627	0.451	0.23	1.59233e-11
LYNX1	9.63082e-26	0.810895	0.553	0.264	3.5791e-21
MGST2	3.56614e-18	0.810594	0.516	0.27	1.32529e-13
PRADC1	3.79386e-10	0.810095	0.318	0.162	1.40991e-05
SEMA3C	1.16762e-24	0.810022	0.747	0.49	4.33923e-20
TSHZ1	5.70302e-20	0.809158	0.613	0.356	2.11941e-15
MT-CO2	7.2766e-05	0.808369	0.318	0.232	1
KLF3	4.0864e-08	0.807843	0.23	0.118	0.00151863
FAM178B	2.70824e-15	0.806825	0.325	0.142	1.00646e-10
MT-CO3	4.37524e-05	0.806521	0.408	0.316	1
PLCXD3	6.31766e-16	0.806147	0.396	0.201	2.34783e-11
TCEANC2	0.0285874	0.804191	0.219	0.164	1
KRT10	4.01072e-17	0.804135	0.279	0.106	1.49051e-12
IL6R	7.81419e-15	0.802321	0.288	0.121	2.90399e-10
SHISA6	1.06608e-18	0.80187	0.541	0.302	3.96188e-14
JUND	1.4268e-23	0.801209	0.643	0.351	5.30241e-19
SYF2	5.32344e-13	0.800369	0.486	0.274	1.97835e-08
PSAP	5.27806e-36	0.799195	0.747	0.4	1.96149e-31
SLC7A5	8.41834e-17	0.799192	0.527	0.288	3.12851e-12
SYT12	4.97939e-24	0.798329	0.581	0.286	1.85049e-19
FRMD8	6.52183e-17	0.798029	0.481	0.259	2.42371e-12
DPH3	3.75581e-10	0.798002	0.256	0.121	1.39577e-05
PLAG1	1.17949e-16	0.796383	0.413	0.203	4.38336e-12
PWWP2B	7.79493e-10	0.795628	0.253	0.121	2.89683e-05
C2CD2	1.44837e-25	0.794675	0.58	0.288	5.38257e-21
KAT2B	8.83962e-10	0.794541	0.327	0.181	3.28507e-05
FGFR2	6.1169e-05	0.794392	0.345	0.244	1
PLEKHA2	3.2139e-29	0.794312	0.625	0.302	1.19438e-24
UBTD1	8.53922e-16	0.793799	0.353	0.158	3.17343e-11
RPL34	7.70295e-10	0.793231	0.228	0.107	2.86265e-05
RPL28	1.24707e-15	0.791978	0.309	0.133	4.63449e-11
STXBP6	3.30702e-25	0.791975	0.707	0.388	1.22899e-20
RCC2	9.95056e-16	0.791263	0.433	0.215	3.69793e-11
QKI	0.00631668	0.791118	0.475	0.424	1
SNPH	4.78939e-14	0.79098	0.514	0.306	1.77988e-09
AP1S1	8.36347e-29	0.790582	0.638	0.311	3.10812e-24
RASSF5	1.61866e-20	0.789943	0.447	0.198	6.01541e-16
LY6E	6.68319e-16	0.788695	0.318	0.137	2.48367e-11
LAMTOR1	9.91105e-08	0.787922	0.26	0.142	0.00368324
MFSD13A	6.25797e-23	0.786283	0.661	0.364	2.32565e-18
PRICKLE1	8.65334e-37	0.785543	0.898	0.733	3.21584e-32
CCK	1.9199e-26	0.785372	0.422	0.163	7.13493e-22
OLFM1	1.08959e-39	0.785294	0.949	0.727	4.04925e-35
OVCH1	8.15278e-22	0.785153	0.456	0.201	3.02982e-17
MT-ND2	0.00385117	0.784646	0.187	0.134	1
PPIA	0.00135844	0.784303	0.178	0.121	1
ACTB	1.06025e-10	0.783771	0.283	0.145	3.94022e-06
PINK1	0.0127159	0.783157	0.367	0.295	1
TMCC2	2.25238e-07	0.78248	0.302	0.175	0.00837052
ADRA1B	2.24298e-23	0.781353	0.622	0.321	8.33558e-19
STUB1	6.19356e-06	0.780108	0.246	0.152	0.230171
ITGAV	1.46498e-20	0.779707	0.597	0.308	5.4443e-16
ARPC5L	8.06793e-22	0.778608	0.627	0.334	2.99828e-17
ABTB2	1.44104e-11	0.776681	0.297	0.146	5.35535e-07
SLC25A3	3.11815e-27	0.775704	0.509	0.217	1.1588e-22
DIRAS1	3.69479e-18	0.774713	0.473	0.237	1.37309e-13
NRBF2	4.64938e-08	0.773423	0.435	0.268	0.00172785
DYNLL1	2.15213e-21	0.772881	0.557	0.294	7.99798e-17
STARD13	3.68552e-10	0.772643	0.378	0.222	1.36965e-05
STK3	4.14428e-22	0.771467	0.595	0.314	1.54014e-17
STEAP2	4.56612e-26	0.770861	0.776	0.482	1.69691e-21
OXR1	6.29142e-51	0.768912	0.966	0.939	2.33808e-46
SCN1B	4.95636e-22	0.768867	0.479	0.23	1.84193e-17
SCX	2.71908e-16	0.768756	0.283	0.113	1.01049e-11
TMEM35A	1.61526e-09	0.768227	0.217	0.102	6.00278e-05
PLEKHG1	1.75165e-15	0.767713	0.452	0.241	6.50964e-11
STARD4	1.21081e-14	0.766671	0.419	0.214	4.49973e-10
ABHD6	1.94719e-29	0.766614	0.758	0.469	7.23633e-25
FBXL16	1.03933e-12	0.766198	0.673	0.455	3.86246e-08
ATP1A1	5.69202e-22	0.766104	0.814	0.591	2.11532e-17
PARM1	3.97932e-11	0.766043	0.337	0.177	1.47883e-06
SHISAL1	1.78017e-13	0.765836	0.413	0.215	6.61563e-09
TMEM70	5.04067e-05	0.765668	0.189	0.112	1
LHFPL2	8.6571e-17	0.765318	0.498	0.268	3.21724e-12
USP5	3.10018e-10	0.764536	0.433	0.248	1.15212e-05
TECR	4.97658e-12	0.762474	0.435	0.25	1.84945e-07
NEFM	6.45385e-19	0.759889	0.403	0.193	2.39844e-14
SNX12	2.22773e-13	0.759536	0.261	0.108	8.27893e-09
NUDT11	1.02392e-14	0.759268	0.267	0.105	3.80518e-10
UBL4A	3.58767e-09	0.758806	0.247	0.121	0.000133329
CNTNAP4	9.65644e-21	0.7585	0.5	0.246	3.58862e-16
CPEB1	7.52087e-33	0.757436	0.857	0.65	2.79498e-28
PRRT3	2.07038e-05	0.756897	0.408	0.279	0.769417
SCN2B	5.69362e-17	0.756284	0.458	0.231	2.11592e-12
ST8SIA5	2.36607e-27	0.755826	0.742	0.478	8.79301e-23
SHROOM1	8.53353e-11	0.755419	0.233	0.102	3.17132e-06
CDK2AP1	8.12163e-10	0.754557	0.267	0.134	3.01824e-05
DNAJA1	2.92634e-18	0.753686	0.516	0.28	1.08751e-13
MT-ND1	9.5178e-07	0.753612	0.292	0.188	0.035371
NCDN	1.81985e-10	0.752856	0.519	0.349	6.76311e-06
C17orf78	4.58448e-09	0.750259	0.223	0.106	0.000170373
PLEKHJ1	8.22745e-13	0.749208	0.371	0.185	3.05757e-08
GRK2	6.90833e-16	0.747339	0.512	0.284	2.56734e-11
NFE2L1	5.30289e-14	0.746815	0.638	0.397	1.97071e-09
TOMM20	3.72465e-19	0.746776	0.59	0.328	1.38419e-14
RAB33A	1.97182e-15	0.745856	0.299	0.123	7.32789e-11
P2RY11	7.52466e-06	0.745826	0.226	0.128	0.279639
SCG2	0.000346489	0.745773	0.242	0.168	1
RNF208	1.78982e-09	0.745226	0.279	0.144	6.65152e-05
TANGO2	2.3349e-21	0.744555	0.578	0.307	8.67717e-17
HRAS	0.00195905	0.744369	0.207	0.139	1
VWA3A	1.16713e-24	0.743698	0.65	0.359	4.33742e-20
HS3ST4	2.7347e-05	0.743144	0.3	0.204	1
CDC14B	9.68024e-25	0.742893	0.689	0.397	3.59747e-20
NR3C2	2.31795e-38	0.742403	0.922	0.777	8.61419e-34
LRPAP1	1.14166e-22	0.741649	0.749	0.482	4.24277e-18
RPS21	1.96133e-06	0.740951	0.207	0.115	0.0728891
IFIT1	1.08424e-20	0.740645	0.378	0.153	4.02937e-16
HTR4	1.58306e-25	0.73956	0.618	0.313	5.88312e-21
DSCAM	5.20669e-45	0.737571	0.954	0.949	1.93496e-40
MOCS1	2.79506e-13	0.737131	0.27	0.113	1.03873e-08
CHST15	1.8784e-16	0.737011	0.601	0.384	6.98069e-12
LUZP1	5.56574e-31	0.736739	0.85	0.62	2.0684e-26
PDGFA	3.3143e-18	0.735932	0.581	0.327	1.23169e-13
PPARGC1A	1.25035e-19	0.735135	0.686	0.46	4.64668e-15
CEMIP	2.3558e-22	0.734994	0.76	0.483	8.75485e-18
CTDNEP1	2.26031e-10	0.73483	0.345	0.19	8.39999e-06
HOPX	1.02965e-19	0.734769	0.65	0.361	3.82647e-15
CA7	1.08903e-21	0.734684	0.572	0.293	4.04717e-17
MAP1LC3B	3.69216e-08	0.734505	0.362	0.226	0.00137212
FABP3	1.88793e-17	0.733915	0.548	0.316	7.0161e-13
KCTD9	2.07324e-13	0.732708	0.341	0.164	7.70477e-09
RAB3A	4.41757e-12	0.732507	0.283	0.131	1.6417e-07
FSTL3	8.73527e-17	0.732391	0.327	0.135	3.24629e-12
HMGA1	3.49626e-07	0.731679	0.263	0.145	0.0129932
EIF4E1B	3.60804e-15	0.73062	0.466	0.24	1.34085e-10
ZFPM2	2.19272e-37	0.730599	0.935	0.807	8.14879e-33
SNAI3	1.17132e-14	0.730307	0.493	0.269	4.35298e-10
ST8SIA1	6.16903e-25	0.729812	0.724	0.456	2.2926e-20
PIANP	5.87676e-15	0.727837	0.399	0.198	2.18398e-10
TESC	7.10423e-21	0.727728	0.629	0.367	2.64014e-16
PC	5.70825e-16	0.727506	0.408	0.194	2.12136e-11
TUBB3	1.54467e-09	0.727325	0.451	0.299	5.74047e-05
IER5L	5.55522e-25	0.727249	0.542	0.247	2.06449e-20
CALM1	7.40912e-38	0.726188	0.952	0.731	2.75345e-33
RPL41	6.91587e-14	0.725829	0.39	0.199	2.57015e-09
LRRC8A	7.43657e-14	0.725138	0.477	0.264	2.76365e-09
TMEM229B	5.70646e-17	0.723492	0.571	0.342	2.12069e-12
SIGMAR1	7.51272e-06	0.72285	0.224	0.125	0.279195
RBMS1	9.72951e-14	0.722247	0.42	0.226	3.61578e-09
PPP1R15A	3.9344e-12	0.721997	0.348	0.173	1.46214e-07
MZT1	7.70121e-15	0.721581	0.394	0.192	2.862e-10
GFRA2	5.19893e-22	0.721478	0.657	0.383	1.93208e-17
ABCF1	1.12472e-07	0.719603	0.514	0.348	0.00417981
ATP6AP2	1.09079e-15	0.719581	0.468	0.253	4.05371e-11
NRP1	2.59016e-15	0.718814	0.58	0.366	9.62583e-11
SPATA2	3.81886e-10	0.718325	0.345	0.192	1.4192e-05
TMEM132C	6.8046e-07	0.718149	0.254	0.149	0.0252879
PRKAG2	3.35445e-42	0.717504	0.938	0.864	1.24662e-37
DPP7	1.10731e-23	0.716529	0.59	0.299	4.11508e-19
GLI4	9.87699e-13	0.716416	0.322	0.154	3.67058e-08
TUBB2A	7.56338e-19	0.716284	0.454	0.229	2.81078e-14
PRAG1	4.36663e-24	0.715146	0.788	0.559	1.62277e-19
CAST	1.51719e-21	0.713885	0.716	0.465	5.63833e-17
TCEAL9	5.19655e-15	0.713801	0.322	0.14	1.9312e-10
LSM1	1.38112e-07	0.713551	0.297	0.166	0.00513267
CLN8	2.53287e-18	0.712653	0.553	0.304	9.41291e-14
PTK2B	1.11766e-27	0.712421	0.85	0.622	4.15356e-23
ATXN7L3	2.13702e-16	0.712104	0.426	0.214	7.94182e-12
ARRDC2	1.45585e-07	0.711768	0.208	0.105	0.00541039
CA13	1.00208e-16	0.711544	0.385	0.177	3.72404e-12
CBLN4	4.98925e-17	0.710662	0.459	0.234	1.85416e-12
ZMIZ1	2.25406e-26	0.709998	0.818	0.53	8.37676e-22
NHSL2	1.15139e-14	0.709827	0.634	0.403	4.27892e-10
PLA2R1	1.28875e-10	0.70888	0.392	0.234	4.78937e-06
TMTC1	4.72228e-27	0.708325	0.882	0.717	1.75494e-22
RNF212B	9.77129e-13	0.707709	0.33	0.162	3.6313e-08
KHDRBS3	8.22536e-39	0.707382	0.958	0.941	3.05679e-34
PLS3	8.18827e-12	0.70581	0.417	0.23	3.04301e-07
ADCK2	9.25675e-10	0.70577	0.288	0.145	3.44008e-05
PFKFB3	1.12003e-25	0.705569	0.763	0.491	4.16238e-21
UNC5B	2.03945e-18	0.704953	0.355	0.146	7.57919e-14
DDN	2.17527e-18	0.703981	0.486	0.243	8.08395e-14
RAB29	4.48165e-09	0.703539	0.235	0.112	0.000166552
RRAGC	2.04682e-14	0.70344	0.405	0.204	7.60661e-10
CALM3	7.2595e-19	0.701743	0.551	0.309	2.69785e-14
C1orf115	1.96618e-22	0.701602	0.592	0.311	7.30692e-18
BCL7B	4.0141e-09	0.701532	0.322	0.174	0.000149176
ADD3	2.86869e-22	0.700491	0.783	0.515	1.06609e-17
JADE2	1.69745e-21	0.70043	0.597	0.312	6.30823e-17
NFKBIZ	8.57188e-16	0.700426	0.389	0.184	3.18557e-11
HERPUD1	9.27337e-17	0.700422	0.56	0.304	3.44626e-12
GPX4	3.01113e-12	0.700227	0.309	0.152	1.11902e-07
CBR3	3.92952e-16	0.700125	0.295	0.117	1.46033e-11
CCND3	1.76503e-17	0.699838	0.459	0.227	6.55937e-13
ELP5	1.31788e-07	0.698824	0.293	0.164	0.00489765
PTH2R	1.24222e-12	0.698231	0.36	0.185	4.61647e-08
GSPT2	7.32312e-05	0.69768	0.214	0.127	1
EGR3	1.03713e-09	0.697116	0.3	0.159	3.85427e-05
SARAF	9.63935e-24	0.696199	0.769	0.467	3.58227e-19
BCL2L2	6.06729e-18	0.695469	0.511	0.273	2.25479e-13
PRXL2B	1.17741e-08	0.695368	0.223	0.107	0.00043756
GAB1	1.92165e-18	0.69491	0.746	0.509	7.14141e-14
ZBED1	5.28388e-08	0.69484	0.226	0.115	0.00196365
TCEAL2	1.45747e-10	0.694659	0.456	0.281	5.41638e-06
PNMA8C	5.03481e-11	0.694533	0.316	0.161	1.87109e-06
RTRAF	1.49856e-07	0.694344	0.385	0.232	0.00556909
PAMR1	1.50352e-16	0.694227	0.625	0.397	5.58754e-12
LSM7	0.00481257	0.693825	0.201	0.139	1
ARMT1	1.47974e-10	0.693051	0.284	0.141	5.49914e-06
PARD6A	6.24333e-12	0.692698	0.272	0.123	2.32021e-07
PTPRE	2.80246e-27	0.692671	0.827	0.546	1.04148e-22
ZNF622	8.61835e-18	0.691863	0.327	0.134	3.20284e-13
CFAP52	6.77067e-11	0.691564	0.398	0.23	2.51618e-06
PTMA	3.94415e-12	0.690219	0.445	0.264	1.46576e-07
ZNF580	5.9577e-10	0.689718	0.36	0.202	2.21406e-05
PARK7	0.00842629	0.689495	0.168	0.12	1
THY1	9.37428e-33	0.689383	0.728	0.363	3.48376e-28
BCL10	7.67297e-09	0.689205	0.284	0.148	0.000285151
SPRN	1.80058e-11	0.686557	0.277	0.131	6.6915e-07
PPP1R15B	1.88911e-13	0.686361	0.288	0.127	7.02048e-09
C1QTNF4	1.28453e-10	0.685853	0.405	0.236	4.77372e-06
VAV3	2.42705e-12	0.685832	0.452	0.274	9.01963e-08
GJA9	1.98144e-13	0.685153	0.297	0.13	7.36364e-09
LSM14B	3.96064e-07	0.684646	0.329	0.195	0.0147189
PINX1	2.50414e-18	0.684297	0.567	0.305	9.30612e-14
HMGCR	2.39372e-10	0.683638	0.758	0.567	8.89578e-06
NEFL	1.42408e-10	0.683369	0.314	0.174	5.29229e-06
FAM118A	1.95876e-14	0.683268	0.412	0.212	7.27935e-10
ACAT2	4.03137e-13	0.682954	0.5	0.285	1.49818e-08
CHGA	0.000224559	0.681806	0.371	0.277	1
SRSF8	5.80378e-12	0.681771	0.371	0.19	2.15686e-07
GPR153	3.63052e-15	0.680663	0.443	0.226	1.34921e-10
ATP6V1G2	0.0102179	0.680496	0.244	0.184	1
SSTR2	8.23142e-09	0.67988	0.542	0.368	0.000305904
FLOT2	9.55031e-09	0.679602	0.502	0.322	0.000354918
VEGFB	1.48429e-13	0.678835	0.283	0.122	5.51606e-09
KCTD5	1.14996e-07	0.678354	0.258	0.14	0.0042736
KCTD21	4.04916e-08	0.678064	0.249	0.128	0.00150479
ITPK1	1.60753e-13	0.677122	0.7	0.469	5.97405e-09
POMZP3	2.68829e-14	0.676828	0.451	0.239	9.99047e-10
TAF10	0.000107352	0.676701	0.27	0.173	1
NDUFA8	9.23338e-06	0.676502	0.258	0.157	0.34314
SLC9A1	7.9174e-17	0.676417	0.588	0.339	2.94234e-12
TIMM10B	1.67866e-11	0.676073	0.454	0.26	6.2384e-07
CIT	4.36584e-31	0.675766	0.913	0.778	1.62248e-26
TAPBP	5.68305e-13	0.675339	0.56	0.343	2.11199e-08
CHST10	7.29543e-17	0.67473	0.429	0.206	2.7112e-12
ASB13	6.27515e-18	0.673641	0.41	0.184	2.33203e-13
HSD17B14	1.77253e-09	0.673286	0.274	0.138	6.58727e-05
NRG1	7.06774e-08	0.671941	0.822	0.821	0.00262659
SPARCL1	6.99123e-49	0.671448	0.779	0.362	2.59815e-44
SCG3	2.84734e-07	0.670459	0.458	0.317	0.0105816
DAB2IP	6.08948e-15	0.670319	0.668	0.485	2.26303e-10
PPP1R35	9.13892e-09	0.670106	0.288	0.151	0.00033963
POLR3H	1.02773e-09	0.670023	0.452	0.273	3.81934e-05
PDZD2	2.21778e-20	0.669987	0.887	0.787	8.24195e-16
NOLC1	6.64884e-10	0.66929	0.364	0.196	2.47091e-05
AP2M1	1.99225e-18	0.669246	0.507	0.264	7.40381e-14
BAIAP3	2.01274e-08	0.668622	0.231	0.117	0.000747995
LHFPL6	1.74298e-19	0.668497	0.71	0.488	6.47743e-15
CLPTM1L	1.80209e-13	0.668189	0.419	0.214	6.69712e-09
EIF1	3.82797e-17	0.667954	0.601	0.334	1.42259e-12
EFHD2	1.52107e-24	0.667561	0.489	0.214	5.65277e-20
METRN	1.37711e-15	0.667221	0.495	0.266	5.11777e-11
SNX16	1.04243e-11	0.666777	0.438	0.25	3.87398e-07
KCNA1	3.2262e-15	0.666553	0.518	0.293	1.19895e-10
EIF4G1	2.32757e-06	0.666377	0.461	0.317	0.0864996
LYSMD2	1.03313e-10	0.666156	0.521	0.317	3.83941e-06
RHBDL2	2.17488e-18	0.665908	0.682	0.436	8.0825e-14
NECAB1	5.48942e-34	0.665901	0.936	0.765	2.04003e-29
COL27A1	7.73214e-18	0.665753	0.417	0.196	2.87349e-13
MROH7	1.02312e-07	0.664776	0.26	0.145	0.00380222
RPLP2	0.0337043	0.664163	0.334	0.269	1
TLE4	1.69774e-17	0.663985	0.595	0.334	6.3093e-13
EEPD1	1.81796e-19	0.663358	0.541	0.278	6.75608e-15
ZBTB20	0.000274491	0.663283	0.323	0.241	1
KIAA0930	7.22151e-26	0.662599	0.848	0.687	2.68373e-21
FJX1	2.26966e-30	0.662339	0.442	0.159	8.43475e-26
ZNF516	4.3258e-16	0.662312	0.553	0.319	1.6076e-11
TICAM2	3.10025e-06	0.662202	0.239	0.135	0.115214
ANKRD29	2.36917e-17	0.661847	0.479	0.247	8.80454e-13
NDUFA4	4.23979e-07	0.6608	0.198	0.103	0.0157563
NAT8L	5.50842e-18	0.660578	0.541	0.294	2.0471e-13
TRPC6	1.76883e-14	0.660514	0.475	0.276	6.57352e-10
EIF4A2	2.28554e-16	0.660445	0.569	0.34	8.49375e-12
SYN1	9.36926e-17	0.660163	0.816	0.568	3.4819e-12
PPP2R1B	2.51462e-12	0.660031	0.364	0.185	9.34509e-08
KCNK9	1.33768e-15	0.659457	0.58	0.33	4.97122e-11
WASF2	6.95608e-13	0.659144	0.534	0.321	2.58509e-08
APBB3	2.41435e-12	0.658517	0.314	0.148	8.97243e-08
CNTN2	9.44252e-08	0.658256	0.299	0.174	0.00350912
ICMT	4.97888e-12	0.658129	0.38	0.196	1.8503e-07
GALM	5.26102e-12	0.657976	0.277	0.127	1.95515e-07
TRPM2	7.28688e-17	0.657258	0.739	0.527	2.70802e-12
WIPI1	5.69721e-10	0.655288	0.336	0.181	2.11725e-05
IGFBP2	5.00895e-05	0.654298	0.196	0.118	1
TBC1D1	6.26262e-24	0.653165	0.846	0.671	2.32738e-19
EEF2	9.00207e-10	0.653126	0.385	0.228	3.34544e-05
ATP5F1D	0.0626534	0.652864	0.246	0.205	1
SLC7A14	1.48512e-26	0.652464	0.836	0.54	5.51914e-22
MIB2	1.40007e-09	0.652208	0.551	0.355	5.20309e-05
TMEM109	1.74294e-07	0.652072	0.231	0.122	0.00647728
SOCS4	3.39909e-12	0.651894	0.424	0.227	1.2632e-07
DIPK1B	3.14489e-11	0.651197	0.376	0.201	1.16873e-06
PXYLP1	4.38829e-22	0.650265	0.779	0.557	1.63082e-17
B3GLCT	1.15258e-18	0.650265	0.737	0.478	4.28335e-14
SLC20A1	2.35936e-18	0.650133	0.687	0.436	8.7681e-14
KIF13B	3.11467e-19	0.649625	0.629	0.353	1.15751e-14
CBX6	4.98317e-18	0.649303	0.804	0.564	1.8519e-13
CNTN5	4.97094e-33	0.649257	0.931	0.897	1.84735e-28
SGCG	1.2834e-07	0.648479	0.219	0.114	0.00476952
KCNH1	2.25164e-33	0.648287	0.933	0.898	8.36776e-29
BSG	1.46589e-20	0.64803	0.783	0.51	5.4477e-16
STK24	3.74392e-21	0.647674	0.792	0.564	1.39135e-16
SURF1	1.06901e-06	0.647596	0.297	0.178	0.0397277
SLC5A3	6.34053e-20	0.647563	0.558	0.295	2.35633e-15
LRMDA	7.21917e-13	0.646399	0.447	0.262	2.68286e-08
MAP1S	8.49241e-21	0.646219	0.484	0.233	3.15604e-16
NSMF	1.28024e-12	0.645883	0.673	0.461	4.75774e-08
TSPYL1	2.94612e-17	0.644827	0.475	0.249	1.09487e-12
ARL6IP5	8.94349e-21	0.64481	0.447	0.21	3.32367e-16
ZNF787	1.28552e-09	0.644334	0.313	0.163	4.77737e-05
RTN4R	1.96125e-18	0.643851	0.59	0.338	7.28858e-14
EPHB6	9.41404e-24	0.643554	0.707	0.415	3.49854e-19
ASTN2	3.49249e-17	0.643417	0.864	0.756	1.29791e-12
KAT7	2.9563e-13	0.64187	0.59	0.349	1.09865e-08
ARL2	0.000331388	0.641846	0.205	0.128	1
TMEM131L	6.86135e-14	0.641772	0.495	0.276	2.54988e-09
C5orf24	3.68681e-19	0.641268	0.647	0.374	1.37013e-14
FOXJ2	1.34075e-10	0.64125	0.359	0.191	4.98265e-06
KAZN	5.18125e-14	0.641122	0.928	0.936	1.92551e-09
SNRPB	1.47081e-07	0.641041	0.311	0.176	0.00546597
SLC6A17	3.98967e-23	0.640708	0.813	0.552	1.48268e-18
ADRB1	3.98754e-10	0.640447	0.44	0.253	1.48189e-05
ANXA11	3.24576e-27	0.640048	0.864	0.615	1.20622e-22
ADORA1	2.38524e-13	0.639636	0.489	0.287	8.86428e-09
CSK	2.3496e-08	0.639544	0.27	0.143	0.00087318
APMAP	2.91038e-12	0.638331	0.546	0.33	1.08158e-07
SEPTIN9	1.69049e-19	0.638028	0.694	0.423	6.28238e-15
SH3RF1	4.51488e-16	0.637663	0.541	0.303	1.67786e-11
SEMA4C	1.89895e-08	0.637356	0.263	0.137	0.000705709
CPLX1	3.94364e-38	0.637332	0.754	0.382	1.46558e-33
TOB1	1.91173e-14	0.636808	0.352	0.165	7.10457e-10
SCOC	2.51853e-06	0.636129	0.249	0.148	0.093596
ATP6V0B	6.21814e-09	0.635783	0.269	0.142	0.000231085
TMEM258	0.0692206	0.63576	0.14	0.104	1
NR3C1	8.33999e-32	0.635706	0.906	0.77	3.09939e-27
USH2A	6.82772e-12	0.63569	0.385	0.214	2.53738e-07
IRF2BP2	9.70518e-07	0.635594	0.219	0.117	0.0360674
HSBP1	0.00189778	0.635538	0.313	0.23	1
HSP90B1	0.00031863	0.63536	0.408	0.306	1
ERG28	2.5552e-11	0.635275	0.394	0.212	9.4959e-07
LRTM2	1.43005e-07	0.634139	0.283	0.157	0.0053145
MDH2	4.47317e-10	0.633996	0.29	0.148	1.66237e-05
JRK	8.90287e-10	0.633729	0.392	0.222	3.30857e-05
XKR6	2.67411e-32	0.633378	0.912	0.797	9.93779e-28
CTTN	2.1258e-29	0.633135	0.862	0.687	7.90011e-25
KCNA2	2.02067e-13	0.63313	0.516	0.313	7.50941e-09
SERF2	0.00411114	0.633014	0.194	0.138	1
TRMT6	9.52384e-11	0.632644	0.323	0.168	3.53934e-06
ZNF487	9.46014e-13	0.632236	0.447	0.247	3.51567e-08
CDV3	5.12791e-17	0.631781	0.484	0.249	1.90568e-12
RXFP1	1.59817e-10	0.631757	0.332	0.18	5.93929e-06
PYURF	6.33693e-07	0.631548	0.281	0.161	0.0235499
FAM89B	8.00922e-12	0.631246	0.345	0.175	2.97647e-07
SYNM	2.64572e-13	0.630997	0.551	0.326	9.83228e-09
PLOD1	4.74593e-08	0.630218	0.221	0.11	0.00176373
SLC25A4	1.38156e-11	0.629235	0.389	0.213	5.13429e-07
KCNK1	5.91851e-30	0.629231	0.915	0.686	2.19949e-25
PDK3	4.44062e-19	0.628452	0.804	0.62	1.65027e-14
SKAP2	4.59288e-21	0.627896	0.744	0.484	1.70685e-16
EXOSC6	1.40531e-11	0.627589	0.544	0.335	5.22256e-07
DAG1	7.52554e-10	0.627305	0.527	0.322	2.79672e-05
TSPYL4	5.44853e-05	0.627185	0.276	0.179	1
NIFK	4.2253e-08	0.626517	0.385	0.228	0.00157025
BMPER	1.108e-19	0.6263	0.76	0.551	4.11767e-15
DEXI	4.27037e-15	0.625222	0.263	0.103	1.587e-10
CUEDC1	2.15155e-08	0.624959	0.359	0.207	0.000799579
PPP1R16B	1.99765e-29	0.624235	0.908	0.746	7.42388e-25
IDI1	1.50539e-17	0.623867	0.663	0.397	5.5945e-13
ERMAP	9.3281e-10	0.622408	0.316	0.164	3.4666e-05
PGAM1	2.38575e-19	0.622356	0.475	0.229	8.86616e-15
GLRX5	9.29587e-12	0.622244	0.337	0.17	3.45463e-07
RFK	3.82682e-06	0.622036	0.194	0.106	0.142216
SELENOW	1.77921e-11	0.621949	0.822	0.625	6.61206e-07
KEAP1	8.47104e-10	0.620758	0.279	0.139	3.14809e-05
IL17D	2.12594e-17	0.620117	0.456	0.223	7.90063e-13
MAP3K11	9.88174e-12	0.619979	0.355	0.182	3.67235e-07
TLE1	3.81544e-20	0.619772	0.781	0.533	1.41793e-15
GGPS1	5.41355e-09	0.619494	0.299	0.157	0.000201184
COL5A1	3.68165e-11	0.619244	0.452	0.27	1.36821e-06
BLVRB	8.1754e-12	0.618922	0.454	0.256	3.03822e-07
AK5	5.38527e-32	0.618708	0.958	0.896	2.00133e-27
TOR1A	1.68595e-05	0.618475	0.24	0.143	0.626549
SV2C	2.43261e-08	0.618304	0.481	0.334	0.000904032
SHC3	2.29894e-19	0.618054	0.811	0.572	8.54356e-15
BCL2	1.17624e-16	0.618012	0.65	0.389	4.37126e-12
RHD	7.00429e-13	0.617531	0.345	0.17	2.603e-08
CCNG2	3.02228e-17	0.617524	0.454	0.229	1.12317e-12
SLC45A4	1.20096e-17	0.617333	0.663	0.423	4.46312e-13
SNRNP27	3.02915e-06	0.617208	0.345	0.216	0.112572
COX5B	4.14541e-10	0.616892	0.339	0.18	1.54056e-05
DOCK1	0.243344	0.616853	0.134	0.114	1
DHRS7	2.05907e-06	0.616517	0.194	0.101	0.0765213
SMYD2	5.20649e-13	0.616373	0.636	0.4	1.93489e-08
GNAS	2.38609e-22	0.616264	0.818	0.508	8.86742e-18
PELI2	1.50318e-15	0.616219	0.417	0.201	5.58628e-11
IFFO1	2.46138e-16	0.616022	0.613	0.375	9.14723e-12
DISP3	6.79669e-13	0.615807	0.555	0.342	2.52586e-08
ARMCX2	4.52594e-16	0.615658	0.458	0.227	1.68198e-11
RCAN2	5.50945e-28	0.615069	0.929	0.774	2.04748e-23
TRMT10A	6.58414e-08	0.614985	0.208	0.102	0.00244686
MROH8	8.85405e-12	0.614727	0.422	0.23	3.29043e-07
SDCBP	5.02589e-12	0.614122	0.378	0.196	1.86777e-07
VAMP2	8.97849e-20	0.613936	0.68	0.42	3.33668e-15
PEF1	0.0649322	0.613839	0.175	0.136	1
SYT7	1.95333e-29	0.613675	0.894	0.733	7.25916e-25
FNIP2	2.05938e-20	0.612595	0.862	0.763	7.65327e-16
RNASEK	7.56596e-12	0.612035	0.322	0.159	2.81174e-07
ST6GALNAC6	3.96779e-10	0.61171	0.438	0.259	1.47455e-05
IDS	1.12595e-27	0.611675	0.979	0.892	4.18438e-23
DAGLA	4.35537e-13	0.610483	0.606	0.375	1.61858e-08
RAB26	1.64152e-15	0.610242	0.594	0.34	6.10038e-11
CRADD	1.31285e-14	0.610069	0.624	0.388	4.87895e-10
C2orf49	2.56075e-11	0.609958	0.422	0.229	9.51651e-07
RPLP1	9.95228e-13	0.609812	0.242	0.104	3.69856e-08
ACTN2	3.99767e-16	0.609699	0.689	0.463	1.48566e-11
MT-ND4	0.00921653	0.609216	0.27	0.219	1
MAPK8IP1	5.34916e-10	0.609174	0.604	0.41	1.98791e-05
JAM3	9.82944e-19	0.608886	0.767	0.515	3.65291e-14
RSL24D1	2.30058e-07	0.608505	0.269	0.15	0.00854966
ARMCX1	1.00768e-09	0.608262	0.364	0.203	3.74486e-05
SYNGR1	6.23339e-19	0.607949	0.783	0.555	2.31652e-14
TRPV2	3.17258e-08	0.607237	0.219	0.109	0.00117902
DACH2	3.47259e-20	0.606749	0.516	0.255	1.29052e-15
ENTPD6	6.63336e-06	0.606046	0.59	0.428	0.246515
PRXL2A	3.05811e-17	0.606006	0.809	0.554	1.13648e-12
ATP6V1G1	8.68071e-05	0.605548	0.385	0.279	1
PGRMC2	1.32053e-11	0.604956	0.597	0.371	4.90749e-07
KLHL21	1.12254e-07	0.604791	0.403	0.246	0.00417171
MRPL34	7.83603e-10	0.603305	0.398	0.221	2.9121e-05
JUN	1.84267e-13	0.60202	0.633	0.392	6.84793e-09
GATAD2A	8.16403e-14	0.601981	0.426	0.225	3.034e-09
PSMA7	3.51279e-05	0.601248	0.293	0.198	1
CHML	2.80661e-13	0.600678	0.346	0.169	1.04302e-08
LTBP1	1.64271e-11	0.600436	0.302	0.147	6.10482e-07
HIPK4	1.37725e-18	0.599569	0.571	0.301	5.11829e-14
MAP2K3	4.1924e-15	0.599476	0.362	0.168	1.55802e-10
FAM131B	2.02058e-07	0.599154	0.348	0.214	0.0075091
NFASC	1.89472e-32	0.598929	0.926	0.831	7.04135e-28
SPRY1	1.24645e-10	0.598722	0.426	0.244	4.63217e-06
PPM1H	1.16615e-27	0.598516	0.898	0.797	4.33376e-23
SOCS6	0.000354171	0.598128	0.406	0.285	1
IL1RL2	4.72237e-12	0.597955	0.265	0.118	1.75497e-07
LRRC42	1.02158e-09	0.597827	0.325	0.174	3.7965e-05
RPS15A	0.000916624	0.597695	0.223	0.146	1
SOWAHA	4.25707e-09	0.597268	0.265	0.133	0.000158206
DBP	2.47704e-15	0.596646	0.3	0.126	9.20542e-11
NECAB2	8.0659e-09	0.595761	0.56	0.392	0.000299753
PHAX	2.00902e-12	0.595573	0.548	0.335	7.46612e-08
NDFIP2	1.10248e-20	0.595485	0.867	0.674	4.09716e-16
FURIN	1.90533e-12	0.594693	0.32	0.149	7.08077e-08
HNRNPK	0.0530323	0.594626	0.498	0.405	1
GPI	1.17805e-24	0.593608	0.912	0.784	4.37798e-20
ARHGEF17	2.13898e-16	0.593436	0.617	0.355	7.94908e-12
LRIG1	2.65653e-13	0.593433	0.518	0.309	9.87246e-09
KLHL2	1.30163e-23	0.593106	0.873	0.696	4.83725e-19
CYB5RL	1.2558e-08	0.592142	0.246	0.122	0.000466691
METTL24	3.53181e-13	0.591994	0.5	0.284	1.31252e-08
ITM2B	2.11816e-15	0.591906	0.73	0.495	7.87173e-11
RCL1	6.77312e-14	0.591462	0.585	0.349	2.5171e-09
RBBP7	6.67288e-17	0.590976	0.675	0.433	2.47984e-12
SERPINB6	1.31217e-14	0.590707	0.401	0.196	4.87643e-10
TUBA1A	9.91801e-24	0.590308	0.746	0.454	3.68583e-19
ELK3	1.2916e-06	0.590302	0.299	0.18	0.0479997
RTL8C	0.0287771	0.589773	0.15	0.11	1
LIN7C	1.68422e-12	0.589586	0.53	0.311	6.25908e-08
PEA15	2.14946e-10	0.589382	0.848	0.608	7.98802e-06
MPND	0.000190106	0.589197	0.189	0.114	1
AHNAK2	5.32178e-08	0.589158	0.352	0.207	0.00197773
TIMM13	0.000331264	0.588546	0.18	0.111	1
USP2	1.76928e-16	0.588509	0.627	0.361	6.57516e-12
RNF139	4.00776e-09	0.58817	0.293	0.156	0.00014894
LRWD1	0.00112342	0.58751	0.171	0.107	1
ZNF304	5.54419e-08	0.58723	0.261	0.139	0.00206039
POLR2D	2.01063e-08	0.587058	0.385	0.229	0.000747212
SLC35G1	5.30116e-05	0.587039	0.196	0.113	1
PPP1R1B	1.00829e-10	0.585953	0.231	0.101	3.7471e-06
PGRMC1	1.61474e-21	0.585775	0.339	0.126	6.00087e-17
BLOC1S2	2.40586e-10	0.58574	0.558	0.353	8.94091e-06
SEL1L3	5.32652e-13	0.585539	0.645	0.412	1.97949e-08
MVK	0.000100254	0.585311	0.27	0.172	1
SQLE	1.34992e-10	0.584922	0.615	0.402	5.0167e-06
OPTN	2.03692e-18	0.584639	0.88	0.722	7.5698e-14
JRKL	2.48503e-08	0.583364	0.267	0.137	0.000923513
ZNF563	1.52299e-09	0.582938	0.23	0.106	5.65988e-05
CDO1	4.56327e-08	0.582108	0.403	0.246	0.00169585
ZP3	3.26604e-06	0.581824	0.26	0.151	0.121376
EIF1AX	1.01564e-11	0.581735	0.687	0.491	3.77442e-07
RAB8A	2.34193e-06	0.581507	0.249	0.142	0.0870331
ARF1	1.98518e-18	0.580929	0.689	0.413	7.37754e-14
BHLHE41	1.39032e-17	0.580593	0.322	0.13	5.16683e-13
PTPN14	6.90919e-10	0.580584	0.44	0.265	2.56766e-05
SKP1	2.72181e-08	0.580295	0.624	0.461	0.0010115
HSPA13	1.57121e-14	0.58022	0.398	0.195	5.83908e-10
TMBIM6	3.61683e-14	0.579981	0.779	0.519	1.34412e-09
SUN2	9.11341e-12	0.57995	0.555	0.336	3.38682e-07
C11orf87	2.96194e-18	0.579892	0.765	0.498	1.10075e-13
MOB2	1.33791e-11	0.579775	0.548	0.328	4.97206e-07
ARPP19	3.21411e-17	0.579667	0.866	0.646	1.19446e-12
TMEM44	1.67721e-13	0.579532	0.489	0.275	6.233e-09
YPEL2	1.29093e-18	0.578841	0.783	0.529	4.79748e-14
SH3BP5	3.00969e-17	0.578052	0.88	0.692	1.11849e-12
LSM4	9.75654e-10	0.577518	0.353	0.197	3.62582e-05
KCNAB2	1.91879e-22	0.577185	0.878	0.722	7.13079e-18
CORO2B	2.11424e-25	0.577101	0.876	0.696	7.85714e-21
CLCN5	2.20889e-05	0.576812	0.228	0.136	0.820891
TUBA1B	4.60466e-29	0.576509	0.659	0.334	1.71123e-24
RAB8B	2.39866e-13	0.575313	0.602	0.369	8.91415e-09
ADGRA1	1.25549e-12	0.57514	0.401	0.208	4.66579e-08
KCTD6	4.11865e-14	0.574241	0.445	0.23	1.53061e-09
SH3BP4	7.05983e-06	0.574093	0.207	0.116	0.262364
SEC14L5	1.19793e-18	0.573842	0.779	0.544	4.45185e-14
PLEKHH1	1.19133e-14	0.573419	0.638	0.39	4.42734e-10
PRIM1	2.18783e-05	0.573399	0.216	0.126	0.813064
SLC51A	1.09331e-11	0.572438	0.281	0.128	4.06308e-07
KLHL36	2.44096e-10	0.572381	0.456	0.269	9.07134e-06
TTC39C	4.44874e-22	0.572276	0.85	0.667	1.65328e-17
C6orf62	8.32936e-07	0.572141	0.645	0.471	0.0309544
SLC25A22	1.379e-06	0.571615	0.369	0.237	0.0512477
FAM53B	9.96435e-17	0.57144	0.728	0.498	3.70305e-12
ISLR2	2.02958e-06	0.570981	0.375	0.234	0.0754255
BRF2	3.97498e-06	0.570126	0.196	0.104	0.147722
BEX4	2.46508e-10	0.569788	0.703	0.487	9.16096e-06
CAMK1G	2.111e-08	0.569674	0.42	0.254	0.00078451
C18orf32	1.74164e-06	0.569555	0.272	0.169	0.0647247
DEGS1	1.18979e-14	0.569168	0.511	0.278	4.42162e-10
LGALSL	1.9773e-05	0.568514	0.263	0.159	0.734825
BBX	2.03738e-16	0.568439	0.767	0.522	7.5715e-12
MT-CYB	0.0260679	0.568165	0.302	0.257	1
RETREG1	1.91629e-18	0.566758	0.859	0.71	7.12151e-14
CALY	6.63818e-19	0.566619	0.62	0.353	2.46695e-14
ELOF1	4.96035e-08	0.566554	0.23	0.118	0.00184342
WBP2	0.00020849	0.566404	0.29	0.203	1
PCDH1	1.54723e-12	0.566094	0.595	0.374	5.74998e-08
UNC119B	1.27478e-07	0.565958	0.21	0.105	0.00473748
CHCHD10	8.14866e-12	0.565883	0.564	0.348	3.02829e-07
RWDD4	2.97116e-06	0.565486	0.38	0.242	0.110417
ALAS1	4.94581e-08	0.565031	0.3	0.167	0.00183801
LZTS3	1.19166e-18	0.564817	0.816	0.561	4.42856e-14
CADPS2	3.96494e-14	0.564215	0.875	0.761	1.47349e-09
LGI3	1.70154e-27	0.564075	0.362	0.119	6.32343e-23
BAG6	5.6413e-11	0.564022	0.339	0.175	2.09648e-06
FGF9	2.50108e-15	0.563758	0.615	0.389	9.29478e-11
FMNL2	5.30794e-24	0.56342	0.94	0.919	1.97259e-19
SLC6A7	1.42608e-14	0.562843	0.678	0.424	5.29973e-10
SNCB	1.69365e-12	0.562804	0.33	0.164	6.29411e-08
SPCS1	1.07063e-09	0.562715	0.332	0.185	3.97879e-05
ARID3A	8.62764e-11	0.56222	0.436	0.244	3.20629e-06
PLAAT3	1.84791e-08	0.561851	0.297	0.166	0.000686737
COA7	0.00132205	0.561493	0.208	0.136	1
HEXB	4.86398e-15	0.561167	0.682	0.455	1.8076e-10
HSP90AB1	7.53473e-31	0.561103	0.726	0.386	2.80013e-26
FASN	4.22217e-18	0.560787	0.443	0.21	1.56909e-13
NTMT1	1.48097e-07	0.56044	0.325	0.192	0.00550373
SYNPO2	2.52157e-14	0.559673	0.668	0.461	9.37089e-10
RAB30	2.27328e-10	0.559525	0.641	0.447	8.4482e-06
SNRPD3	2.42038e-06	0.559398	0.366	0.231	0.0899484
SCYL1	2.17646e-11	0.559278	0.576	0.37	8.08837e-07
RIT1	4.0856e-10	0.558715	0.256	0.122	1.51833e-05
CCDC92	8.85051e-22	0.558499	0.89	0.695	3.28911e-17
ABHD17A	1.93442e-09	0.558258	0.527	0.335	7.18889e-05
CDK5R1	1.00698e-15	0.558068	0.686	0.439	3.74222e-11
ANKRD33B	1.47078e-17	0.557878	0.827	0.608	5.46587e-13
C1orf56	7.81985e-14	0.557836	0.443	0.224	2.90609e-09
DKK3	1.38115e-20	0.557805	0.8	0.55	5.13277e-16
APLP2	3.17874e-25	0.55736	0.857	0.621	1.18132e-20
AK4	6.07838e-11	0.557276	0.564	0.348	2.25891e-06
PARD3	5.49076e-05	0.557208	0.382	0.283	1
GPKOW	8.11298e-06	0.556741	0.239	0.138	0.301503
ESYT1	3.0605e-12	0.556619	0.373	0.195	1.13738e-07
YWHAH	5.36338e-16	0.556477	0.781	0.577	1.99319e-11
DNPEP	3.338e-07	0.55615	0.272	0.151	0.012405
TLCD4	1.76035e-10	0.555474	0.572	0.369	6.54199e-06
OPRD1	1.06546e-17	0.555245	0.726	0.478	3.95955e-13
PRUNE1	2.07718e-07	0.554857	0.332	0.19	0.00771941
TNKS1BP1	2.36812e-07	0.554808	0.385	0.242	0.00880063
SERAC1	1.16398e-13	0.553633	0.587	0.357	4.32568e-09
NRN1	1.25655e-10	0.553499	0.705	0.489	4.66971e-06
SEMA3A	0.00413843	0.553174	0.39	0.34	1
CAPNS1	0.000515778	0.553102	0.216	0.142	1
MAGEE1	1.73935e-08	0.552914	0.329	0.183	0.000646394
SLC39A3	2.01176e-07	0.552826	0.263	0.144	0.00747629
NPAS1	3.38661e-10	0.552598	0.27	0.13	1.25857e-05
ECI2	6.14581e-13	0.552365	0.399	0.205	2.28397e-08
PNMA8A	1.16794e-06	0.552247	0.201	0.106	0.0434043
CCDC110	0.000242295	0.551871	0.177	0.107	1
RAB40B	3.46453e-16	0.551852	0.806	0.624	1.28752e-11
YPEL3	1.91896e-10	0.551831	0.641	0.435	7.13143e-06
CHCHD2	0.0810405	0.551293	0.145	0.113	1
HS3ST5	0.0591987	0.551198	0.284	0.236	1
RPS6KA2	5.242e-22	0.550568	0.92	0.855	1.94808e-17
SLBP	5.72646e-13	0.550436	0.587	0.35	2.12812e-08
TOMM40L	2.86521e-05	0.550417	0.187	0.103	1
SERPIND1	1.54033e-10	0.550387	0.292	0.144	5.72432e-06
PHB2	1.1213e-07	0.550256	0.21	0.104	0.00416709
SBF1	3.42248e-08	0.550184	0.362	0.218	0.0012719
GNB2	2.83876e-06	0.549217	0.385	0.248	0.105497
TMED2	7.26835e-14	0.549014	0.451	0.239	2.70114e-09
SESN3	5.62808e-20	0.548882	0.853	0.625	2.09156e-15
ATP1A3	7.66645e-11	0.548175	0.825	0.661	2.84908e-06
FECH	4.36304e-10	0.547803	0.534	0.332	1.62144e-05
HS3ST1	1.60437e-11	0.54728	0.542	0.336	5.96231e-07
ZSCAN31	1.66642e-14	0.546685	0.576	0.336	6.1929e-10
IGLON5	1.87862e-06	0.546014	0.265	0.15	0.0698153
GNG10	1.39051e-14	0.545769	0.555	0.323	5.16755e-10
NCK2	2.64698e-14	0.545579	0.707	0.522	9.83696e-10
NDUFAF4	5.66976e-12	0.545353	0.475	0.269	2.10705e-07
EMC7	5.81908e-09	0.545299	0.258	0.132	0.000216254
STK38L	8.99089e-12	0.54423	0.723	0.528	3.34128e-07
PTTG1IP	2.79076e-08	0.543836	0.546	0.361	0.00103713
MSRB3	1.34655e-08	0.543754	0.442	0.281	0.000500419
KIAA0513	8.39566e-19	0.543559	0.852	0.661	3.12008e-14
ORAI2	3.85792e-17	0.542961	0.64	0.383	1.43372e-12
ENO4	4.68433e-13	0.542952	0.625	0.401	1.74084e-08
QPCT	1.04653e-13	0.542687	0.293	0.129	3.88922e-09
FAM13A	7.22222e-22	0.542432	0.873	0.74	2.68399e-17
ZNF697	1.14933e-12	0.542269	0.638	0.431	4.27124e-08
SP1	2.16975e-09	0.542023	0.302	0.159	8.06343e-05
TMEM155	9.60722e-20	0.541871	0.403	0.174	3.57033e-15
ITGA11	1.71709e-07	0.541571	0.219	0.112	0.00638122
SPECC1	4.62339e-26	0.541104	0.91	0.763	1.71819e-21
MLXIPL	7.51614e-15	0.540807	0.558	0.318	2.79322e-10
FGFR1OP2	3.56321e-16	0.540768	0.809	0.59	1.3242e-11
RNF11	1.99198e-05	0.540501	0.694	0.527	0.740281
MSI2	9.32894e-19	0.540377	0.779	0.545	3.46691e-14
FBXL14	7.52322e-10	0.540015	0.442	0.25	2.79585e-05
MIEN1	0.000141293	0.539987	0.196	0.117	1
ASAP3	5.24725e-09	0.539926	0.239	0.116	0.000195004
GTF2F1	4.99606e-07	0.539669	0.479	0.307	0.0185669
DIRAS2	1.73492e-30	0.538616	0.627	0.293	6.44749e-26
TCHP	2.29159e-15	0.537943	0.739	0.507	8.51625e-11
PRCP	4.75676e-14	0.537887	0.599	0.37	1.76775e-09
BCAP31	1.44854e-18	0.53752	0.339	0.139	5.3832e-14
RDH14	5.3976e-06	0.537179	0.405	0.269	0.200591
MT-ND5	0.0850917	0.536936	0.171	0.142	1
RNF7	0.000133751	0.536661	0.302	0.195	1
GCSH	1.88548e-16	0.536233	0.571	0.311	7.007e-12
STMN3	1.17623e-16	0.535903	0.846	0.614	4.37123e-12
B4GALT7	7.69182e-10	0.535711	0.251	0.119	2.85851e-05
ZNF521	8.21592e-08	0.53551	0.433	0.275	0.00305328
CYP20A1	2.60508e-08	0.53543	0.431	0.268	0.000968127
ZMAT3	1.1433e-09	0.535013	0.64	0.425	4.24883e-05
ANKRD16	9.27974e-18	0.534573	0.684	0.404	3.44863e-13
TGFBR3L	1.0893e-05	0.534335	0.184	0.102	0.404817
INPP4B	4.85297e-12	0.53428	0.739	0.624	1.80351e-07
BEX3	4.05608e-05	0.533963	0.687	0.53	1
NCOA7	5.78923e-22	0.533962	0.94	0.814	2.15145e-17
ATP6V1B2	2.2243e-10	0.533832	0.647	0.459	8.26615e-06
CAMLG	1.09838e-11	0.533796	0.705	0.466	4.0819e-07
RETREG2	9.23158e-14	0.533042	0.385	0.196	3.43073e-09
RER1	2.80744e-08	0.532961	0.572	0.391	0.00104333
PRKD1	1.40408e-17	0.532854	0.539	0.296	5.21798e-13
TM2D2	9.24064e-12	0.53233	0.261	0.114	3.4341e-07
HHIP	5.53997e-10	0.532021	0.592	0.398	2.05882e-05
MPI	9.6892e-06	0.531816	0.26	0.153	0.36008
CDK6	5.26254e-15	0.531641	0.788	0.609	1.95572e-10
SEMA6C	4.29941e-05	0.531019	0.224	0.133	1
ADAMTS19	2.20517e-14	0.530885	0.737	0.574	8.19507e-10
KLF9	1.25958e-08	0.530683	0.507	0.331	0.000468096
NPTX1	8.83452e-25	0.530252	0.832	0.568	3.28317e-20
RGS12	4.6304e-14	0.530003	0.816	0.632	1.72079e-09
NDRG4	2.25982e-05	0.529988	0.763	0.665	0.839817
TMEM169	4.52271e-11	0.529697	0.473	0.278	1.68078e-06
ABHD14A	6.54221e-09	0.529553	0.555	0.353	0.000243128
GAPDH	1.70534e-17	0.529547	0.336	0.145	6.33754e-13
NEB	6.51158e-12	0.529487	0.392	0.21	2.4199e-07
RALB	2.31007e-13	0.529453	0.375	0.186	8.58493e-09
KCNH8	0.171459	0.528867	0.127	0.105	1
NCS1	8.18752e-15	0.528725	0.88	0.707	3.04273e-10
ARHGAP26	2.52539e-25	0.528632	0.951	0.886	9.38512e-21
MRPL15	1.0585e-09	0.528584	0.32	0.167	3.9337e-05
KIF13A	7.5673e-21	0.528233	0.906	0.759	2.81224e-16
ADO	1.99031e-10	0.527767	0.283	0.137	7.3966e-06
PIP4K2A	9.81747e-08	0.527601	0.654	0.472	0.00364847
NCOA4	8.6565e-10	0.527283	0.512	0.32	3.21701e-05
IGSF6	3.93925e-08	0.527203	0.228	0.115	0.00146394
IL34	1.83747e-09	0.52707	0.73	0.554	6.82859e-05
PCYOX1	1.63107e-06	0.526976	0.525	0.356	0.0606155
SOX9	4.48389e-06	0.526826	0.277	0.165	0.166635
GABRG2	7.71979e-22	0.526822	0.908	0.736	2.86891e-17
KIF26B	1.01153e-07	0.526814	0.726	0.629	0.00375916
PPP1R9B	1.37358e-05	0.526628	0.263	0.158	0.510465
CEBPB	1.21001e-07	0.526599	0.251	0.134	0.00449675
MLEC	4.31545e-15	0.526538	0.58	0.344	1.60375e-10
TMED10	2.3798e-06	0.526104	0.61	0.432	0.0884405
PRSS3	1.98512e-18	0.52574	0.624	0.365	7.3773e-14
ATXN7L3B	9.47348e-08	0.525461	0.495	0.329	0.00352063
SEC24D	6.20355e-11	0.525351	0.475	0.293	2.30543e-06
TUBB4B	1.21996e-19	0.525285	0.399	0.177	4.53372e-15
RPL14	3.39916e-06	0.524766	0.399	0.27	0.126323
PGPEP1	1.3218e-11	0.524596	0.557	0.343	4.91219e-07
VXN	5.41127e-15	0.524118	0.578	0.331	2.01099e-10
ANXA4	4.53117e-10	0.523974	0.542	0.37	1.68392e-05
PPP1CC	1.12105e-05	0.523721	0.387	0.249	0.416615
HIP1R	1.32441e-11	0.523563	0.459	0.261	4.9219e-07
SORCS1	2.85468e-23	0.523549	0.853	0.597	1.06088e-18
YWHAB	1.29651e-17	0.523108	0.576	0.336	4.81823e-13
DDA1	4.39248e-11	0.522968	0.322	0.162	1.63238e-06
CCDC6	2.88869e-18	0.522624	0.878	0.731	1.07352e-13
CAVIN4	1.21295e-07	0.521912	0.247	0.127	0.00450769
CYB5R1	4.89452e-13	0.521861	0.417	0.217	1.81895e-08
PDIA3	2.29091e-08	0.521813	0.698	0.501	0.000851372
BRK1	1.49833e-05	0.521563	0.588	0.43	0.556824
GSN	0.0500504	0.521552	0.154	0.117	1
TRIM71	1.94903e-08	0.52149	0.367	0.214	0.000724318
TSPAN5	6.30886e-26	0.52064	0.947	0.843	2.34456e-21
ZBTB32	3.05278e-08	0.520338	0.228	0.113	0.0011345
AP2A1	2.46613e-26	0.520038	0.786	0.506	9.16487e-22
VCPIP1	9.38386e-07	0.519782	0.509	0.339	0.0348732
GK	1.30106e-14	0.519667	0.615	0.37	4.83513e-10
WSB2	3.19833e-09	0.519468	0.753	0.579	0.00011886
GALNT17	1.21135e-28	0.51876	0.943	0.885	4.50174e-24
KCNN1	1.03289e-09	0.518436	0.504	0.317	3.83853e-05
BEND5	3.56367e-07	0.51834	0.253	0.137	0.0132437
TOPORS	1.7591e-10	0.518335	0.431	0.245	6.53734e-06
ZC2HC1C	3.53233e-07	0.517149	0.224	0.116	0.0131272
CFAP74	1.67288e-12	0.516971	0.472	0.257	6.21694e-08
KCNC1	2.44752e-24	0.516882	0.915	0.746	9.09572e-20
CGRRF1	6.63654e-11	0.516852	0.355	0.187	2.46634e-06
HSD17B12	2.21868e-13	0.516667	0.461	0.254	8.24528e-09
REPIN1	1.6948e-08	0.515874	0.267	0.137	0.000629837
BOD1	3.20989e-06	0.515848	0.332	0.206	0.119289
VDAC1	8.99601e-08	0.515744	0.587	0.419	0.00334319
TRUB2	0.000113028	0.515627	0.367	0.249	1
MRPS22	5.67808e-10	0.515488	0.449	0.265	2.11014e-05
PDXK	3.73933e-22	0.514367	0.825	0.608	1.38965e-17
IRF3	1.93574e-11	0.514358	0.242	0.104	7.19377e-07
PDZD7	2.0181e-16	0.513897	0.544	0.301	7.49985e-12
SVIP	4.24252e-08	0.513831	0.334	0.197	0.00157665
UBE2S	4.84638e-06	0.513699	0.26	0.153	0.180106
KCNC2	2.84973e-27	0.513522	0.961	0.889	1.05904e-22
FREM1	8.79693e-11	0.512849	0.339	0.179	3.2692e-06
SNU13	4.72046e-06	0.511923	0.3	0.188	0.175426
PPP1R37	6.35271e-09	0.511639	0.405	0.235	0.000236086
MAMSTR	3.60698e-14	0.51117	0.383	0.183	1.34046e-09
GYS1	4.72287e-13	0.511014	0.597	0.383	1.75516e-08
LAMC1	4.33864e-15	0.510974	0.731	0.515	1.61237e-10
HSP90AA1	5.19607e-11	0.51064	0.638	0.479	1.93102e-06
HMCES	2.54293e-08	0.510564	0.486	0.306	0.000945028
PRKAR1B	2.52232e-17	0.510488	0.935	0.842	9.37368e-13
B4GALT2	0.00010013	0.510426	0.32	0.208	1
AGAP3	9.59852e-16	0.510183	0.846	0.652	3.5671e-11
SLC25A6	1.12711e-13	0.510071	0.447	0.237	4.18869e-09
ZCCHC2	2.4077e-12	0.50996	0.742	0.539	8.94773e-08
RAC1	8.85184e-11	0.509835	0.631	0.429	3.28961e-06
LAPTM4A	7.0332e-17	0.509737	0.334	0.138	2.61375e-12
ECI1	1.15149e-12	0.509726	0.261	0.112	4.27928e-08
COL26A1	1.61182e-18	0.509645	0.802	0.607	5.98999e-14
ZYX	6.8198e-09	0.509226	0.511	0.326	0.000253444
TSPAN17	3.20475e-14	0.508918	0.482	0.265	1.19098e-09
KIAA1217	3.83665e-17	0.508849	0.86	0.678	1.42581e-12
ZNF200	0.000438427	0.5083	0.193	0.117	1
TRAF2	2.71154e-08	0.508233	0.279	0.152	0.00100769
ATRNL1	4.86277e-33	0.507884	0.973	0.977	1.80715e-28
MAP6D1	1.80197e-10	0.507834	0.302	0.152	6.69665e-06
HSDL1	1.1917e-11	0.507715	0.473	0.276	4.42873e-07
EIF2S3	1.36558e-08	0.507475	0.576	0.374	0.000507489
INPP1	3.21629e-13	0.507427	0.652	0.409	1.19527e-08
FLCN	6.98332e-16	0.50734	0.792	0.565	2.59521e-11
SNTB2	1.18982e-16	0.50728	0.86	0.737	4.42172e-12
MRPS14	1.68019e-06	0.506573	0.322	0.192	0.062441
RGS2	8.10265e-10	0.50592	0.247	0.12	3.01119e-05
HTR7	9.77008e-08	0.50589	0.334	0.196	0.00363085
DNAJC12	6.95359e-12	0.505788	0.452	0.246	2.58416e-07
PCDH7	1.33412e-26	0.505613	0.975	0.923	4.95798e-22
RASL10A	4.11697e-12	0.505247	0.822	0.646	1.52999e-07
RELA	6.73834e-06	0.50516	0.21	0.116	0.250417
ZNF770	7.03336e-07	0.505137	0.542	0.375	0.0261381
UNC119	5.47387e-05	0.504711	0.242	0.145	1
FXR2	1.85364e-06	0.504157	0.42	0.268	0.0688867
NAB2	4.61686e-09	0.504111	0.36	0.198	0.000171576
PLPPR2	4.63433e-09	0.504015	0.495	0.301	0.000172225
RALYL	1.01089e-30	0.503429	0.949	0.935	3.75676e-26
TXNDC5	1.69345e-07	0.503177	0.258	0.136	0.00629337
GNAL	7.63242e-12	0.503031	0.827	0.739	2.83644e-07
FNDC4	2.08984e-09	0.502835	0.29	0.152	7.76646e-05
SLC6A8	5.61052e-13	0.502778	0.41	0.212	2.08504e-08
SYT13	2.7845e-20	0.502754	0.772	0.497	1.0348e-15
UBAC1	2.85501e-12	0.502533	0.606	0.394	1.06101e-07
AACS	6.18638e-20	0.502419	0.832	0.65	2.29904e-15
ZNF664	1.69539e-11	0.502409	0.366	0.192	6.30057e-07
C3orf80	2.53953e-08	0.501956	0.233	0.116	0.000943767
MXRA7	1.10779e-17	0.501659	0.599	0.339	4.11689e-13
NSMCE3	2.93337e-09	0.501548	0.267	0.133	0.000109013
ILVBL	2.52601e-07	0.501545	0.207	0.104	0.00938742
TALDO1	1.40658e-12	0.50143	0.544	0.313	5.22728e-08
BAD	3.60836e-09	0.501288	0.353	0.2	0.000134097
STK4	2.751e-15	0.501283	0.806	0.591	1.02235e-10
MYO15A	1.84973e-06	0.501263	0.212	0.114	0.0687415
SEPTIN7	7.00882e-17	0.501249	0.959	0.865	2.60469e-12
ACOT11	2.10106e-06	0.501088	0.276	0.167	0.0780819
HCN1	1.91642e-20	0.500575	0.94	0.903	7.12199e-16
HTATSF1	0.00522303	0.500436	0.214	0.152	1
MRAS	3.18251e-14	0.500323	0.772	0.545	1.18272e-09
PNRC1	9.13092e-10	0.50024	0.233	0.108	3.39332e-05
RNASEH1	5.54711e-07	0.499733	0.461	0.299	0.0206147
SHB	1.16524e-09	0.499397	0.359	0.204	4.33037e-05
SMIM10L2A	1.37894e-07	0.499242	0.281	0.16	0.00512454
STAMBPL1	6.63326e-15	0.498995	0.772	0.531	2.46512e-10
SPOCK1	1.11532e-15	0.498572	0.912	0.867	4.14485e-11
RNF126	4.08157e-12	0.498454	0.502	0.293	1.51683e-07
ABCF3	4.19898e-06	0.498279	0.254	0.148	0.156047
RBM14	3.02219e-14	0.497945	0.544	0.301	1.12314e-09
PEG3	3.07146e-10	0.497941	0.749	0.551	1.14144e-05
TOLLIP	2.12941e-15	0.497831	0.763	0.532	7.91354e-11
ADGRG1	9.89882e-09	0.497743	0.311	0.172	0.00036787
CERKL	2.46884e-07	0.497564	0.231	0.123	0.00917494
ZMYND19	0.00128405	0.496468	0.168	0.103	1
MROH1	1.9112e-16	0.49622	0.876	0.76	7.10259e-12
DPP6	1.78656e-35	0.496125	0.97	0.971	6.63941e-31
LNPEP	1.18128e-14	0.496092	0.816	0.626	4.38997e-10
SNAP25	6.53176e-35	0.495759	0.996	0.984	2.4274e-30
IFFO2	2.98409e-13	0.495719	0.558	0.324	1.10898e-08
SMAD1	1.16865e-12	0.495247	0.8	0.616	4.34307e-08
RPL7L1	3.14974e-07	0.494998	0.77	0.578	0.0117054
SOX4	6.76538e-05	0.49453	0.309	0.203	1
LRATD1	3.56452e-08	0.494363	0.491	0.312	0.00132468
ING1	2.78057e-14	0.494336	0.311	0.134	1.03334e-09
CARMIL2	8.28778e-09	0.493832	0.383	0.221	0.000307999
VWCE	2.69612e-08	0.493716	0.376	0.223	0.00100196
RNF166	6.88333e-07	0.493294	0.258	0.143	0.0255805
ZMAT4	2.57623e-20	0.493275	0.88	0.667	9.57404e-16
CCDC3	1.03069e-13	0.493211	0.889	0.807	3.83035e-09
RASGRP1	1.17029e-10	0.493122	0.726	0.609	4.34916e-06
CLU	4.59453e-24	0.493113	0.428	0.182	1.70747e-19
SLC25A23	1.13709e-15	0.492258	0.698	0.439	4.22576e-11
KDELR1	1.52649e-19	0.492235	0.401	0.172	5.6729e-15
C11orf65	1.16134e-07	0.492158	0.297	0.169	0.00431589
BMP8A	1.23615e-07	0.491921	0.256	0.139	0.0045939
ATG9A	3.89439e-11	0.491901	0.394	0.22	1.44727e-06
SMYD5	1.01746e-08	0.491155	0.24	0.119	0.000378119
MLST8	6.27459e-11	0.491112	0.323	0.163	2.33183e-06
CUBN	2.91615e-10	0.490901	0.247	0.116	1.08373e-05
PM20D1	2.33348e-10	0.490725	0.247	0.113	8.67191e-06
NIPAL2	7.12132e-12	0.490717	0.799	0.663	2.64649e-07
ILF2	8.49182e-06	0.49062	0.26	0.155	0.315582
RHBDL1	5.55579e-14	0.490544	0.553	0.308	2.0647e-09
LEPROTL1	3.50671e-09	0.490479	0.562	0.368	0.00013032
CDIPT	9.12755e-09	0.490205	0.42	0.25	0.000339207
SLC43A2	9.76534e-13	0.490198	0.62	0.393	3.62909e-08
ABCF2	2.61895e-08	0.489273	0.398	0.238	0.000973279
RCN1	2.24839e-11	0.488739	0.38	0.199	8.35569e-07
SEMA4D	1.91453e-12	0.4884	0.837	0.672	7.11497e-08
KCTD8	8.59158e-17	0.488387	0.839	0.603	3.19289e-12
GUK1	1.55155e-12	0.488274	0.518	0.313	5.76604e-08
ANP32A	5.2826e-10	0.488074	0.654	0.438	1.96317e-05
PRPF19	3.7195e-07	0.486965	0.433	0.275	0.0138228
STN1	3.73734e-07	0.48655	0.233	0.124	0.0138891
RAPGEF4	5.80194e-24	0.485976	0.935	0.901	2.15617e-19
CAMK2G	1.58602e-14	0.485598	0.905	0.737	5.89413e-10
UBFD1	1.52357e-07	0.485585	0.442	0.282	0.00566206
CREG1	9.43003e-09	0.485555	0.677	0.482	0.000350448
NXPE3	1.42786e-11	0.485054	0.659	0.457	5.30636e-07
FAM234B	0.00042641	0.483953	0.481	0.344	1
MAT2A	1.24472e-12	0.483818	0.643	0.423	4.62574e-08
STMN1	0.0266294	0.483816	0.491	0.442	1
SAP30	1.09801e-11	0.48358	0.565	0.344	4.08053e-07
RELL2	1.44731e-13	0.483548	0.489	0.283	5.37862e-09
APP	1.18305e-27	0.483225	0.982	0.943	4.39657e-23
EIF5	1.93211e-10	0.483138	0.724	0.524	7.18031e-06
RBM12	8.11417e-05	0.482962	0.279	0.178	1
TGOLN2	3.08476e-07	0.482919	0.602	0.451	0.0114639
PUF60	0.240992	0.482608	0.159	0.134	1
CD99L2	3.36585e-17	0.482533	0.793	0.597	1.25085e-12
MAP1A	2.72207e-08	0.482531	0.728	0.585	0.0010116
CDYL	5.40396e-13	0.482318	0.728	0.504	2.00827e-08
SPOCK2	2.89551e-14	0.481764	0.657	0.42	1.07606e-09
TLNRD1	2.47394e-08	0.481743	0.223	0.108	0.000919391
SSU72	3.84114e-08	0.480983	0.507	0.33	0.00142748
IL1RAP	7.77126e-08	0.480724	0.36	0.221	0.00288803
ANKRD35	2.68736e-09	0.480605	0.233	0.111	9.98704e-05
CNIH2	1.96973e-13	0.47997	0.456	0.256	7.32012e-09
TRAPPC10	9.0408e-15	0.479909	0.818	0.636	3.35983e-10
ACO1	1.37909e-15	0.479305	0.754	0.482	5.12512e-11
PGBD5	7.40735e-20	0.478382	0.926	0.888	2.75279e-15
WIPI2	1.35612e-07	0.478357	0.627	0.463	0.00503975
ATP13A2	4.53083e-16	0.477989	0.774	0.59	1.68379e-11
TUBA8	1.24666e-08	0.477975	0.297	0.159	0.000463298
AP2S1	0.000498803	0.477895	0.309	0.221	1
ATG101	2.9044e-08	0.477532	0.242	0.122	0.00107936
KLHDC3	2.65182e-08	0.477424	0.694	0.491	0.000985497
CLTC	1.90367e-08	0.477038	0.926	0.812	0.000707462
SIRPA	2.27791e-13	0.476817	0.873	0.703	8.46538e-09
CDH18	2.59201e-20	0.476559	0.963	0.954	9.63267e-16
GPR68	4.59173e-10	0.476529	0.309	0.16	1.70642e-05
MGAT3	4.0498e-14	0.47628	0.735	0.506	1.50503e-09
IGIP	2.33448e-10	0.47618	0.394	0.222	8.67562e-06
ANKS6	1.00513e-11	0.475748	0.595	0.368	3.73535e-07
SLC2A6	1.97248e-12	0.475584	0.565	0.344	7.33032e-08
MANEAL	7.13888e-09	0.47497	0.362	0.204	0.000265302
RNF157	1.98215e-18	0.474892	0.786	0.582	7.36626e-14
MKNK2	4.87365e-05	0.474863	0.207	0.123	1
MED10	5.48748e-07	0.474777	0.594	0.407	0.0203931
COPZ1	7.7427e-05	0.47431	0.267	0.169	1
SUMO2	1.05531e-05	0.474158	0.514	0.374	0.392183
SLC4A8	4.94537e-18	0.474157	0.912	0.833	1.83785e-13
MSMO1	3.23297e-12	0.474107	0.659	0.445	1.20147e-07
SBNO1	1.40947e-11	0.474091	0.875	0.722	5.23802e-07
SPART	9.08156e-18	0.474054	0.781	0.56	3.37498e-13
VDAC2	1.14988e-06	0.474039	0.267	0.156	0.042733
TMEM219	2.46586e-08	0.473179	0.325	0.183	0.000916387
TSPAN13	5.50535e-10	0.472843	0.731	0.548	2.04595e-05
MYCBP	3.36959e-13	0.472703	0.491	0.278	1.25224e-08
SURF6	8.04605e-06	0.471785	0.322	0.198	0.299015
MAPK12	8.59455e-10	0.471663	0.337	0.177	3.19399e-05
CCT7	0.0301175	0.471251	0.279	0.222	1
CNST	1.30849e-18	0.471238	0.857	0.688	4.86276e-14
ATXN1L	2.03356e-06	0.470957	0.21	0.113	0.0755732
KDSR	1.62109e-06	0.470882	0.516	0.343	0.0602446
ACTA2	1.81458e-09	0.470831	0.292	0.148	6.74353e-05
RANBP1	0.0314445	0.470709	0.166	0.12	1
TMEM170B	1.4874e-11	0.469971	0.77	0.569	5.52762e-07
SH3GL1	1.95511e-12	0.469921	0.7	0.491	7.26577e-08
PIK3R1	4.22733e-19	0.469408	0.959	0.914	1.571e-14
FAM168B	5.62498e-07	0.468796	0.786	0.606	0.0209041
GALNT18	5.16025e-21	0.468399	0.929	0.891	1.9177e-16
DKC1	5.29703e-09	0.468198	0.339	0.187	0.000196854
PIP4P1	5.33967e-05	0.467868	0.316	0.208	1
RHOBTB3	8.57998e-06	0.467809	0.297	0.186	0.318858
SPDYE2	2.43234e-12	0.467411	0.608	0.376	9.03931e-08
RUNDC3A	2.43956e-11	0.467319	0.714	0.494	9.06614e-07
TMEM9B	1.72006e-08	0.467299	0.475	0.297	0.000639226
MTF1	1.21456e-07	0.467186	0.535	0.348	0.00451369
DAPK3	6.54634e-13	0.467089	0.592	0.353	2.43282e-08
ELMO2	6.36841e-10	0.466966	0.574	0.37	2.36669e-05
PPP2R1A	0.000133108	0.466952	0.424	0.311	1
SUSD4	1.60797e-14	0.466886	0.853	0.742	5.97569e-10
DAPK1	6.83858e-18	0.466829	0.915	0.855	2.54142e-13
TESPA1	1.50278e-12	0.466828	0.788	0.586	5.58478e-08
OGFRL1	2.45548e-11	0.46677	0.708	0.479	9.12529e-07
FBXO2	0.000516351	0.466638	0.318	0.232	1
NUDT19	2.70289e-05	0.46655	0.256	0.156	1
NUP62	6.74624e-06	0.466167	0.254	0.148	0.25071
CLSTN1	4.69384e-16	0.465958	0.979	0.908	1.74437e-11
ACSS2	1.83714e-09	0.465747	0.484	0.3	6.82735e-05
NCL	4.61408e-10	0.465633	0.512	0.323	1.71473e-05
ENO1	2.23309e-08	0.4654	0.549	0.377	0.000829884
AKR7A2	1.24936e-06	0.465247	0.389	0.241	0.0464298
MYOM2	1.96213e-16	0.465112	0.608	0.352	7.29186e-12
HIPK1	1.88861e-06	0.465017	0.567	0.388	0.0701863
ADAM15	7.49353e-08	0.46473	0.302	0.17	0.00278482
CYTH2	5.22541e-07	0.464711	0.281	0.156	0.0194192
ANKRD39	4.7864e-08	0.464421	0.355	0.209	0.00177877
UBXN6	5.66009e-08	0.464348	0.442	0.292	0.00210346
IQSEC3	2.18228e-14	0.464186	0.761	0.582	8.11e-10
SVBP	0.000461213	0.464147	0.276	0.182	1
KIAA1586	9.93297e-11	0.463615	0.611	0.379	3.69139e-06
RHEB	3.58158e-16	0.463201	0.799	0.603	1.33102e-11
BTG1	1.48612e-12	0.462936	0.438	0.242	5.52287e-08
SLC29A2	2.18045e-08	0.462692	0.263	0.138	0.000810321
SLC2A3	7.78711e-05	0.462251	0.535	0.404	1
PLXNA4	3.38859e-16	0.462181	0.952	0.918	1.2593e-11
ME1	7.86033e-17	0.46154	0.841	0.684	2.92113e-12
CCNY	3.06317e-26	0.46138	0.94	0.899	1.13837e-21
THYN1	4.31569e-08	0.461299	0.353	0.203	0.00160384
STX1B	7.61388e-18	0.461295	0.772	0.525	2.82955e-13
GIT1	1.01413e-09	0.461149	0.671	0.472	3.7688e-05
C1orf198	0.00111928	0.460908	0.214	0.142	1
STOX2	6.1011e-24	0.460766	0.94	0.884	2.26735e-19
SV2B	1.74353e-25	0.46059	0.956	0.86	6.47949e-21
FAM219A	1.22672e-11	0.46051	0.82	0.68	4.55885e-07
PDE4B	4.46756e-08	0.460317	0.875	0.821	0.00166028
SKP2	3.60038e-11	0.460155	0.567	0.348	1.33801e-06
LTA4H	4.38234e-10	0.460037	0.535	0.322	1.62861e-05
REEP5	3.01792e-13	0.45996	0.866	0.7	1.12155e-08
SCRT1	1.54665e-12	0.459911	0.359	0.179	5.74783e-08
SYNDIG1	6.10055e-20	0.459389	0.905	0.812	2.26715e-15
MPDU1	1.33935e-05	0.45912	0.258	0.154	0.497743
GSAP	8.12359e-13	0.458606	0.53	0.31	3.01897e-08
SLC39A14	6.81095e-08	0.458306	0.689	0.509	0.00253115
SMIM10L2B	1.1586e-10	0.458147	0.302	0.151	4.30571e-06
COQ10B	6.17961e-10	0.457984	0.495	0.298	2.29653e-05
DNMBP	8.61184e-13	0.45762	0.539	0.32	3.20042e-08
RHBDL3	9.16579e-12	0.457608	0.511	0.3	3.40628e-07
PLD6	9.50379e-10	0.457598	0.247	0.118	3.53189e-05
TTLL11	8.73436e-17	0.457577	0.903	0.813	3.24595e-12
ATP5PF	0.00205777	0.457504	0.325	0.24	1
ZNF776	7.54346e-05	0.457473	0.258	0.164	1
MFAP3L	1.47897e-10	0.457472	0.677	0.472	5.49628e-06
NR2F6	2.57591e-08	0.457309	0.283	0.153	0.000957287
NAPB	1.25021e-08	0.456624	0.678	0.491	0.000464615
CHDH	6.84694e-10	0.456623	0.459	0.279	2.54453e-05
AMPD3	7.13671e-12	0.45662	0.429	0.232	2.65222e-07
SAT1	9.68735e-14	0.456551	0.724	0.498	3.60011e-09
SNRPB2	0.00046434	0.456497	0.442	0.307	1
USP1	2.08989e-06	0.456143	0.311	0.189	0.0776666
FBH1	3.2082e-12	0.455362	0.65	0.433	1.19226e-07
TMEM208	7.5855e-06	0.455301	0.237	0.138	0.2819
FAM117A	1.20221e-11	0.455275	0.5	0.297	4.46778e-07
CINP	6.3624e-09	0.455248	0.495	0.316	0.000236446
WASHC2A	3.45877e-11	0.455141	0.611	0.378	1.28538e-06
FLRT3	4.4296e-11	0.454998	0.479	0.28	1.64617e-06
SAP30L	4.69019e-07	0.454945	0.226	0.118	0.0174301
ASL	2.38393e-10	0.454914	0.519	0.321	8.8594e-06
TMEM64	2.57127e-12	0.454809	0.666	0.441	9.55559e-08
POLR2A	4.51341e-11	0.454683	0.648	0.428	1.67732e-06
HTR2A	1.9294e-15	0.454676	0.666	0.456	7.17023e-11
MT-CO1	0.718773	0.454659	0.385	0.411	1
BEX2	4.05476e-08	0.454597	0.717	0.545	0.00150687
SIRT7	3.62791e-10	0.454469	0.459	0.27	1.34824e-05
INO80E	3.48075e-07	0.454319	0.311	0.178	0.0129355
NFE2L2	2.44605e-10	0.454235	0.551	0.349	9.09026e-06
TRIM36	2.94497e-09	0.45411	0.564	0.391	0.000109444
TMEM74	0.00196294	0.454	0.309	0.217	1
CHD6	3.6855e-20	0.453572	0.91	0.812	1.36964e-15
PRKAB2	1.32639e-09	0.453411	0.58	0.39	4.92925e-05
RASA3	6.90646e-12	0.453343	0.731	0.494	2.56665e-07
HHATL	2.07391e-08	0.453199	0.304	0.166	0.000770726
ENDOD1	8.38625e-06	0.452833	0.413	0.28	0.311658
FEM1B	2.04011e-12	0.452593	0.564	0.345	7.58168e-08
ATP5MC1	0.0421548	0.452416	0.21	0.165	1
TRIM28	1.06031e-06	0.452301	0.316	0.19	0.0394045
ALDH3A2	4.89612e-12	0.452294	0.687	0.466	1.81955e-07
PIP5K1C	8.47394e-09	0.452164	0.769	0.588	0.000314917
HCN2	5.35154e-12	0.45191	0.535	0.326	1.98879e-07
MEGF11	4.00518e-05	0.451847	0.41	0.286	1
PMEPA1	0.000903535	0.45175	0.445	0.339	1
WDR45	1.629e-07	0.451514	0.276	0.154	0.00605386
NXN	9.64881e-10	0.451438	0.325	0.173	3.58579e-05
MTMR2	9.43036e-12	0.451407	0.769	0.588	3.50461e-07
PIP4P2	6.31472e-12	0.450279	0.518	0.3	2.34674e-07
C12orf76	4.9455e-10	0.450103	0.668	0.441	1.8379e-05
CDKN2AIP	1.40686e-06	0.450062	0.221	0.12	0.0522833
COA4	0.0501734	0.449763	0.152	0.113	1
STX19	3.80756e-06	0.449721	0.251	0.146	0.1415
ACBD5	1.59624e-09	0.449655	0.558	0.365	5.93212e-05
ELMO1	2.64565e-10	0.449591	0.905	0.776	9.83201e-06
MAP2K1	4.27446e-13	0.449162	0.8	0.632	1.58852e-08
DCK	6.45888e-05	0.449142	0.263	0.163	1
LPAR1	0.497778	0.449023	0.108	0.12	1
APBA2	3.01234e-21	0.448653	0.924	0.87	1.11948e-16
TMEM30A	2.00663e-12	0.448447	0.629	0.409	7.45724e-08
KCNS2	6.17534e-08	0.448058	0.299	0.164	0.00229494
MTPN	4.99005e-13	0.447514	0.684	0.465	1.85445e-08
CD320	4.7539e-06	0.446999	0.302	0.181	0.176669
SMIM27	1.54429e-06	0.446893	0.221	0.118	0.0573906
GFOD1	2.35243e-23	0.446592	0.954	0.893	8.74235e-19
EPHX1	1.38949e-10	0.446563	0.231	0.103	5.16377e-06
APOL2	8.03739e-18	0.446251	0.428	0.197	2.98693e-13
SNX30	4.17644e-09	0.446226	0.689	0.49	0.000155209
ZFAND2A	1.17783e-10	0.446074	0.288	0.14	4.37718e-06
NCEH1	3.13138e-15	0.445863	0.845	0.653	1.16371e-10
HK1	5.62155e-26	0.445824	0.899	0.74	2.08914e-21
MAOB	1.00065e-07	0.445453	0.65	0.475	0.00371873
U2AF2	2.35778e-08	0.445418	0.341	0.193	0.00087622
FAM217B	1.8923e-15	0.445185	0.687	0.428	7.03234e-11
RUVBL2	1.46287e-07	0.445087	0.329	0.191	0.00543648
PEX10	5.19041e-07	0.444987	0.337	0.196	0.0192891
OTUD7B	1.7979e-09	0.444967	0.597	0.389	6.68154e-05
ATP6V0E2	1.6646e-10	0.444926	0.636	0.44	6.18615e-06
HTRA2	0.000767204	0.444879	0.168	0.103	1
ABCA2	2.53163e-08	0.444691	0.708	0.507	0.000940831
RTL10	1.98519e-12	0.444665	0.44	0.243	7.37755e-08
TEF	4.13258e-11	0.444517	0.705	0.49	1.53579e-06
MALRD1	1.67379e-10	0.444371	0.491	0.298	6.22032e-06
RPP14	0.000129255	0.444278	0.367	0.249	1
PNMA8B	5.99919e-19	0.443812	0.482	0.239	2.22948e-14
OAT	9.48553e-16	0.443807	0.664	0.394	3.52511e-11
HS6ST3	6.08307e-32	0.443776	0.973	0.984	2.26065e-27
LY86	3.63917e-09	0.443752	0.401	0.233	0.000135243
ITPKA	3.37836e-12	0.44373	0.781	0.566	1.2555e-07
NGRN	7.97693e-10	0.443343	0.496	0.321	2.96446e-05
ANKRD40	0.032663	0.443075	0.426	0.333	1
SACS	1.85101e-17	0.442795	0.91	0.808	6.87889e-13
STIM1	9.32821e-14	0.442498	0.79	0.629	3.46664e-09
DECR1	1.55507e-11	0.442381	0.606	0.384	5.77909e-07
THAP1	7.58661e-06	0.442323	0.189	0.101	0.281941
IGSF21	1.79802e-13	0.44231	0.862	0.696	6.68197e-09
MAP1B	1.48041e-07	0.441942	0.989	0.98	0.00550163
SYN2	2.14661e-25	0.441653	0.986	0.958	7.97745e-21
PRDM4	0.000514681	0.441627	0.419	0.298	1
SLC12A2	3.95936e-12	0.441556	0.855	0.703	1.47142e-07
PPL	9.38514e-10	0.441505	0.405	0.235	3.4878e-05
PKM	8.61186e-12	0.44131	0.772	0.566	3.20043e-07
NLRX1	9.43372e-05	0.440922	0.307	0.205	1
TPRG1L	3.53323e-15	0.440873	0.357	0.169	1.31305e-10
CCDC117	0.000211718	0.440778	0.32	0.213	1
PPP6R1	9.11389e-10	0.440734	0.624	0.417	3.38699e-05
SLC2A8	1.23637e-08	0.440422	0.283	0.149	0.000459471
RPS29	0.022303	0.440373	0.516	0.396	1
SPRYD3	1.36145e-10	0.440366	0.346	0.185	5.05956e-06
LMO4	3.60832e-11	0.440319	0.908	0.821	1.34096e-06
SRI	7.34933e-12	0.440156	0.606	0.374	2.73123e-07
PPARD	2.78695e-07	0.439999	0.587	0.411	0.0103571
ZNF395	7.3324e-08	0.439924	0.214	0.106	0.00272494
FN3K	1.38086e-09	0.439498	0.562	0.36	5.13171e-05
PGP	2.3949e-18	0.439138	0.883	0.703	8.90018e-14
RAB31	0.0402027	0.439083	0.21	0.159	1
UBASH3B	1.73877e-11	0.439055	0.366	0.189	6.46179e-07
SERPINF1	4.93991e-07	0.438989	0.258	0.148	0.0183582
MRPS36	9.80567e-10	0.438655	0.514	0.312	3.64408e-05
RFX8	1.24849e-08	0.43853	0.396	0.239	0.000463977
FBXO32	4.29863e-12	0.438062	0.744	0.51	1.5975e-07
SOAT1	3.68714e-11	0.438027	0.353	0.186	1.37025e-06
BRD3OS	8.9744e-08	0.437379	0.265	0.142	0.00333516
NACAD	2.97305e-06	0.437105	0.207	0.115	0.110488
GAP43	7.33603e-15	0.436906	0.85	0.766	2.72629e-10
UCHL1	0.00202774	0.436744	0.76	0.661	1
CYB5A	6.71913e-10	0.436145	0.378	0.21	2.49703e-05
CDON	5.96975e-14	0.435772	0.784	0.577	2.21854e-09
APH1B	5.66915e-12	0.435671	0.551	0.321	2.10683e-07
SCG5	4.87662e-06	0.435542	0.719	0.549	0.18123
RRBP1	2.89437e-07	0.435498	0.293	0.167	0.0107564
GMCL1	3.5247e-12	0.435423	0.783	0.59	1.30988e-07
AMPH	7.86187e-22	0.435047	0.938	0.866	2.92171e-17
TUSC2	3.02379e-07	0.435001	0.219	0.115	0.0112373
CKAP2	2.93426e-14	0.434832	0.375	0.181	1.09046e-09
KLF16	6.31357e-08	0.434667	0.235	0.121	0.00234631
CMAS	5.88073e-05	0.434642	0.654	0.48	1
TCP1	1.33461e-06	0.434641	0.403	0.261	0.0495983
EID1	4.28919e-10	0.434531	0.373	0.21	1.59399e-05
PBX3	1.13921e-11	0.434156	0.484	0.283	4.23365e-07
TBR1	3.69671e-08	0.433985	0.557	0.373	0.00137381
PI4KB	4.54933e-05	0.433847	0.567	0.415	1
EMC8	1.91286e-06	0.43376	0.32	0.194	0.0710875
FOCAD	2.61538e-21	0.433403	0.945	0.933	9.71954e-17
MICOS10	5.03984e-12	0.433374	0.648	0.401	1.87296e-07
CRYM	1.0856e-17	0.432706	0.839	0.645	4.03441e-13
KCND3	7.61543e-19	0.432298	0.928	0.824	2.83012e-14
RIMS4	1.93336e-08	0.431723	0.541	0.348	0.000718494
ARID5A	0.000582288	0.431625	0.189	0.118	1
ELOVL7	4.47703e-09	0.43132	0.583	0.392	0.00016638
TOMM6	0.0399858	0.431206	0.219	0.169	1
PA2G4	8.54592e-05	0.430828	0.433	0.314	1
FAM135B	7.95293e-13	0.430371	0.912	0.895	2.95555e-08
MYH9	1.00511e-13	0.430238	0.852	0.689	3.7353e-09
PABPC4	2.95125e-06	0.430204	0.32	0.196	0.109677
PDP1	1.49872e-10	0.430132	0.703	0.49	5.56968e-06
TIMP3	1.01109e-07	0.429812	0.8	0.655	0.00375751
RAB6B	6.62879e-16	0.428584	0.89	0.721	2.46346e-11
LYAR	7.1557e-06	0.428335	0.203	0.113	0.265927
DHFR	7.0522e-06	0.427726	0.249	0.148	0.262081
EXTL2	2.81325e-09	0.427429	0.551	0.374	0.000104549
ANXA6	0.00209327	0.427382	0.783	0.642	1
MANBAL	6.77869e-10	0.427353	0.32	0.164	2.51917e-05
RANGAP1	1.36804e-09	0.427198	0.67	0.465	5.08403e-05
NOC2L	4.54369e-08	0.427046	0.546	0.361	0.00168857
DCBLD1	3.91527e-08	0.426981	0.505	0.327	0.00145503
PRKCH	0.281222	0.4269	0.145	0.118	1
RAB5C	1.3234e-07	0.426756	0.498	0.329	0.00491815
ADAP1	9.25614e-09	0.426643	0.323	0.182	0.000343986
NPM2	1.87045e-11	0.426511	0.786	0.581	6.95117e-07
MSANTD4	1.19047e-10	0.426497	0.511	0.304	4.42414e-06
CISD1	2.03625e-07	0.426412	0.567	0.4	0.00756731
METTL9	3.69306e-14	0.426396	0.788	0.551	1.37245e-09
UHMK1	9.84245e-11	0.426173	0.677	0.472	3.65775e-06
CROT	2.40465e-08	0.426039	0.594	0.421	0.000893639
SDHB	2.86944e-06	0.425934	0.659	0.497	0.106637
RUNX1	1.13884e-11	0.425815	0.447	0.255	4.23227e-07
SAR1A	0.000651981	0.425644	0.549	0.393	1
RIPPLY2	3.82749e-11	0.425612	0.419	0.227	1.42241e-06
RALBP1	3.6961e-06	0.425492	0.744	0.558	0.137358
SYT11	0.000299278	0.425447	0.869	0.759	1
SCCPDH	5.65325e-06	0.425194	0.677	0.52	0.210092
SLC26A2	1.55887e-08	0.42493	0.292	0.155	0.000579324
NME2	3.93015e-06	0.424886	0.216	0.12	0.146056
SCHIP1	2.41107e-08	0.424703	0.438	0.27	0.000896025
RUVBL1	4.28919e-09	0.423656	0.491	0.295	0.000159399
UBE2I	3.64991e-10	0.423599	0.56	0.357	1.35641e-05
SMIM19	0.000155304	0.423575	0.452	0.318	1
DEPTOR	5.98655e-10	0.423558	0.645	0.441	2.22478e-05
XPO6	4.33499e-11	0.423328	0.772	0.595	1.61101e-06
CDIP1	1.71269e-14	0.423278	0.643	0.406	6.36489e-10
SYNPR	3.82424e-05	0.423184	0.625	0.526	1
FDFT1	1.32632e-07	0.422979	0.592	0.411	0.00492902
ZMYND8	2.69641e-12	0.42297	0.896	0.798	1.00207e-07
STAT1	1.52668e-13	0.422832	0.436	0.224	5.67361e-09
SMIM29	1.79064e-05	0.422291	0.263	0.163	0.665457
RNASET2	4.86149e-09	0.422267	0.519	0.319	0.000180668
RAB9A	7.96284e-08	0.422231	0.295	0.165	0.00295923
SRSF5	2.63404e-13	0.422082	0.89	0.727	9.78887e-09
G3BP1	9.94823e-10	0.422079	0.602	0.389	3.69706e-05
FRAS1	1.92591e-08	0.422041	0.769	0.648	0.000715726
PAM	2.16937e-16	0.421885	0.92	0.786	8.06202e-12
BDNF	8.25795e-06	0.421507	0.343	0.228	0.30689
SHMT1	4.98605e-05	0.42115	0.198	0.116	1
UBE2QL1	5.2224e-08	0.421108	0.671	0.475	0.0019408
TFAM	1.15518e-12	0.421006	0.415	0.216	4.29299e-08
PTMS	0.0150976	0.420918	0.62	0.529	1
ERAP1	1.54901e-11	0.420767	0.435	0.236	5.7566e-07
SIRT2	4.09559e-14	0.420697	0.818	0.613	1.52204e-09
TM7SF2	1.82073e-07	0.42064	0.35	0.21	0.00676638
CYB5R3	1.11279e-06	0.420594	0.519	0.351	0.0413546
IRGQ	9.29204e-12	0.420419	0.389	0.206	3.4532e-07
GTF3A	3.23288e-12	0.420291	0.587	0.351	1.20144e-07
JADE1	1.86878e-07	0.420241	0.597	0.396	0.00694493
GOLGA2	2.52279e-08	0.420222	0.633	0.455	0.000937545
SMIM13	2.40769e-09	0.419978	0.618	0.425	8.94771e-05
YIPF2	4.89273e-05	0.419652	0.401	0.268	1
RPRML	9.48528e-10	0.419616	0.307	0.16	3.52501e-05
MRPS7	3.96518e-10	0.419221	0.44	0.248	1.47358e-05
ANK1	3.21465e-07	0.419008	0.203	0.105	0.0119466
SYNJ1	3.17549e-13	0.418807	0.903	0.763	1.18011e-08
TRMT10C	9.89206e-13	0.418767	0.387	0.197	3.67619e-08
UGDH	2.66828e-07	0.418541	0.371	0.234	0.00991615
AGPAT1	8.09383e-07	0.418312	0.295	0.177	0.0300791
ARNT2	4.1488e-17	0.417735	0.933	0.848	1.54182e-12
SNX5	4.03657e-10	0.417646	0.481	0.281	1.50011e-05
KLF13	1.94475e-11	0.417492	0.62	0.401	7.22726e-07
LGMN	2.85681e-07	0.417473	0.56	0.372	0.0106168
RCBTB1	2.13285e-06	0.417115	0.367	0.228	0.0792632
ELK1	3.65149e-13	0.416869	0.615	0.371	1.357e-08
ATP6V0E1	1.53741e-09	0.416667	0.664	0.459	5.71349e-05
GGCX	3.07603e-08	0.416185	0.489	0.305	0.00114315
ILRUN	4.8571e-10	0.41614	0.749	0.586	1.80505e-05
PIK3R2	1.11349e-07	0.415569	0.507	0.327	0.00413806
SNX21	6.66282e-09	0.415198	0.239	0.114	0.00024761
SMAD3	9.70792e-17	0.41497	0.92	0.82	3.60775e-12
CD58	0.00015339	0.414897	0.23	0.144	1
NTNG2	1.75539e-10	0.414852	0.417	0.242	6.52356e-06
GPR85	8.63775e-10	0.414529	0.443	0.26	3.21005e-05
GRAMD1A	0.000387127	0.413958	0.39	0.28	1
MCFD2	6.13159e-09	0.413665	0.647	0.445	0.000227868
MTURN	2.58912e-13	0.413531	0.885	0.694	9.62194e-09
MCTP1	5.53357e-14	0.413189	0.936	0.884	2.05644e-09
ZNF24	6.4645e-10	0.413036	0.583	0.374	2.4024e-05
CRNKL1	7.89075e-06	0.412607	0.369	0.234	0.293244
MKRN1	5.39146e-06	0.412576	0.569	0.411	0.200363
GRIN3A	0.000418664	0.412531	0.314	0.227	1
CKMT1B	2.3965e-09	0.412511	0.583	0.374	8.9061e-05
FAM8A1	1.94471e-05	0.412364	0.405	0.274	0.722714
LMNA	3.89233e-08	0.412343	0.352	0.204	0.00144651
E2F3	2.34284e-07	0.412263	0.761	0.615	0.0087067
IQCE	2.09492e-10	0.412203	0.705	0.482	7.78533e-06
HSPA9	3.36172e-11	0.411691	0.799	0.588	1.24932e-06
KDM5B	1.06419e-11	0.411412	0.894	0.789	3.95486e-07
ITGA7	0.00526712	0.411164	0.267	0.193	1
CZIB	4.01679e-10	0.411074	0.281	0.137	1.49276e-05
RAB14	2.60043e-07	0.411073	0.682	0.498	0.00966398
FAM149A	2.34346e-07	0.410978	0.527	0.36	0.00870901
SCD5	0.00065716	0.410843	0.774	0.653	1
FKBP8	0.000141017	0.410509	0.549	0.41	1
RSBN1	1.71372e-09	0.410488	0.74	0.523	6.3687e-05
MXI1	2.11843e-11	0.410407	0.783	0.587	7.87273e-07
RAB5B	4.2423e-08	0.4104	0.578	0.391	0.00157656
FAM32A	0.000105034	0.41021	0.233	0.147	1
SLC17A7	3.18069e-09	0.410175	0.928	0.856	0.000118204
C16orf46	2.12052e-07	0.41004	0.41	0.251	0.00788049
VEZF1	0.00206819	0.409926	0.228	0.156	1
CHMP1A	9.32122e-06	0.409793	0.382	0.25	0.346404
YTHDF2	9.86023e-07	0.409558	0.572	0.401	0.0366436
IFT57	5.10565e-14	0.409552	0.756	0.507	1.89741e-09
MYLK4	5.54889e-07	0.409454	0.212	0.108	0.0206214
FAM200A	1.92421e-11	0.409265	0.424	0.236	7.15094e-07
HINT3	1.14634e-08	0.409191	0.604	0.402	0.000426014
MYL6B	1.59953e-06	0.408988	0.641	0.448	0.0594435
SIKE1	1.27865e-06	0.408881	0.345	0.209	0.0475184
PDK2	1.02163e-09	0.408741	0.671	0.445	3.79667e-05
BSN	5.90781e-18	0.408254	0.942	0.833	2.19552e-13
PPP1R3F	1.57686e-07	0.407842	0.449	0.286	0.00586009
FARSA	8.4654e-09	0.407678	0.488	0.302	0.0003146
ARHGEF37	1.77762e-08	0.4072	0.387	0.227	0.000660617
CPO	2.37879e-07	0.407131	0.233	0.123	0.0088403
RNF25	1.58283e-07	0.407017	0.318	0.18	0.00588227
ARHGEF7	2.35339e-26	0.406905	0.959	0.936	8.74592e-22
WDR46	2.08229e-05	0.406843	0.348	0.218	0.77384
HSF1	4.26715e-05	0.406738	0.438	0.291	1
CACNG2	1.24525e-11	0.406507	0.799	0.608	4.62774e-07
PDCD11	3.54826e-11	0.406133	0.548	0.335	1.31864e-06
BHMT2	0.0194626	0.405934	0.15	0.104	1
HDHD3	5.99992e-12	0.405918	0.417	0.22	2.22975e-07
EXOC7	2.60881e-05	0.405657	0.714	0.559	0.969513
TFDP2	7.66266e-13	0.405644	0.903	0.866	2.84768e-08
ADAP2	0.000490782	0.405492	0.171	0.103	1
MRPS6	5.02308e-11	0.405322	0.61	0.399	1.86673e-06
SYNGR3	7.37027e-05	0.405321	0.246	0.159	1
MCRIP2	2.51029e-11	0.404845	0.3	0.143	9.329e-07
C10orf67	2.43388e-06	0.404712	0.327	0.204	0.0904503
UNC13B	8.50636e-11	0.404668	0.746	0.592	3.16122e-06
UBE2Z	2.37833e-05	0.404594	0.625	0.467	0.88386
ARHGEF11	7.62328e-14	0.404406	0.852	0.757	2.83304e-09
PIGS	6.83982e-05	0.404358	0.325	0.217	1
GRK6	8.1014e-16	0.404288	0.413	0.196	3.01072e-11
TGFBR3	6.97708e-08	0.40428	0.352	0.208	0.00259289
ACTR1A	3.50653e-09	0.40422	0.565	0.367	0.000130313
SLC16A6	5.22564e-05	0.404199	0.228	0.136	1
FIGNL2	4.73519e-06	0.404162	0.191	0.102	0.175974
HSDL2	1.36683e-08	0.404116	0.38	0.219	0.000507956
TMEM9	1.5152e-08	0.404007	0.477	0.3	0.000563095
AKAP5	4.13552e-09	0.403434	0.599	0.408	0.000153688
DISP2	7.28095e-05	0.403257	0.505	0.364	1
RHOQ	2.33543e-15	0.402911	0.53	0.292	8.67915e-11
PYGB	7.97625e-10	0.402823	0.661	0.461	2.96421e-05
SEMA6B	3.43842e-06	0.402597	0.548	0.388	0.127782
MTLN	2.01556e-10	0.40255	0.42	0.234	7.49043e-06
CEP76	1.05633e-07	0.402548	0.488	0.311	0.00392564
ENTPD4	5.89643e-12	0.402546	0.673	0.459	2.19129e-07
ARMC9	2.40929e-15	0.402072	0.913	0.861	8.95365e-11
BCAT1	2.49612e-06	0.402061	0.587	0.411	0.0927634
C3orf18	1.84167e-05	0.401868	0.189	0.104	0.684419
CTR9	3.44418e-06	0.401868	0.516	0.353	0.127996
HDGFL2	6.03939e-07	0.401846	0.578	0.389	0.0224442
PMM1	3.72212e-08	0.401656	0.458	0.277	0.00138325
CNTN4	1.89095e-14	0.401624	0.942	0.936	7.02732e-10
UCK1	7.8036e-07	0.401582	0.219	0.117	0.0290005
TTBK2	3.6688e-13	0.40117	0.882	0.794	1.36344e-08
ALDH1A2	2.08854e-06	0.40099	0.553	0.392	0.0776165
CAPN5	7.63971e-05	0.400898	0.244	0.149	1
BAP1	4.18187e-07	0.400831	0.297	0.175	0.0155411
PFKL	2.18337e-07	0.400167	0.557	0.364	0.00811404
MAST3	9.35667e-14	0.400098	0.906	0.758	3.47722e-09
TBC1D10B	5.36499e-06	0.40009	0.371	0.231	0.199379
LAMTOR5	4.90222e-05	0.399941	0.182	0.105	1
TPD52	4.27277e-15	0.399818	0.88	0.713	1.58789e-10
AMD1	7.05892e-10	0.39964	0.83	0.611	2.6233e-05
ENO2	0.000251704	0.399523	0.625	0.491	1
COX5A	0.000583933	0.399111	0.263	0.181	1
INF2	5.56736e-10	0.398818	0.445	0.259	2.069e-05
MGAT4B	2.29174e-07	0.398688	0.399	0.243	0.00851678
SLC22A4	4.22591e-11	0.39861	0.495	0.283	1.57047e-06
ST13	6.40024e-08	0.398425	0.666	0.485	0.00237852
FAM20C	3.99566e-10	0.398026	0.452	0.264	1.48491e-05
DNAJC21	1.20455e-10	0.397962	0.731	0.529	4.47648e-06
PHYHIP	1.37627e-07	0.397549	0.807	0.604	0.00511464
ACP1	9.54403e-06	0.39749	0.505	0.336	0.354685
KBTBD11	5.52964e-11	0.397384	0.629	0.409	2.05498e-06
MAP3K14	2.52457e-08	0.397262	0.532	0.356	0.000938206
CABP1	1.30054e-12	0.397015	0.933	0.88	4.83321e-08
DDOST	4.64289e-07	0.396888	0.412	0.256	0.0172544
SPEN	1.66282e-15	0.396865	0.86	0.649	6.17952e-11
SOGA3	4.66597e-09	0.396679	0.873	0.722	0.000173402
RRP12	7.55895e-10	0.396384	0.546	0.347	2.80913e-05
NAPA	5.17561e-09	0.395976	0.737	0.555	0.000192341
MED9	9.78916e-09	0.395826	0.539	0.338	0.000363795
GFPT1	5.77293e-10	0.395779	0.814	0.66	2.14539e-05
HSPD1	9.31799e-07	0.395719	0.677	0.494	0.0346284
ATL1	1.58789e-12	0.395652	0.947	0.844	5.90109e-08
LRRC75A	9.99886e-09	0.395614	0.367	0.21	0.000371588
PMPCA	2.00274e-07	0.394949	0.38	0.231	0.00744278
ARHGDIG	3.01796e-15	0.394754	0.314	0.139	1.12156e-10
PPAT	7.40126e-08	0.394631	0.61	0.414	0.00275053
SEC62	0.000454039	0.394538	0.837	0.732	1
CDC42SE1	6.27131e-09	0.394163	0.666	0.465	0.000233061
CNTNAP2	9.92768e-17	0.394118	0.97	0.971	3.68942e-12
LZTS2	5.49505e-06	0.394085	0.224	0.126	0.204213
GLS	3.20083e-23	0.394042	0.97	0.953	1.18953e-18
MEF2D	4.6368e-12	0.393747	0.799	0.576	1.72318e-07
EPB41L3	1.28894e-16	0.393673	0.94	0.877	4.79008e-12
TJAP1	9.2788e-09	0.393588	0.396	0.231	0.000344828
RABEP2	2.62213e-05	0.393458	0.309	0.196	0.974463
BLOC1S6	1.22599e-06	0.393417	0.707	0.55	0.0455616
RPL32	0.00137042	0.393343	0.189	0.124	1
SEMA7A	2.5463e-10	0.392973	0.36	0.196	9.46282e-06
USP32	2.58724e-12	0.392869	0.878	0.756	9.61495e-08
ZDHHC24	2.68293e-07	0.392814	0.38	0.227	0.00997058
RMND5A	1.04398e-09	0.392808	0.678	0.476	3.87974e-05
CAMK1D	2.86433e-22	0.39272	0.973	0.963	1.06447e-17
TOM1	1.46984e-08	0.392091	0.475	0.295	0.000546238
KIZ	3.13643e-10	0.39202	0.776	0.599	1.16559e-05
ATMIN	2.87777e-09	0.391622	0.502	0.313	0.000106947
SYNPO	1.34388e-06	0.391622	0.74	0.56	0.0499428
EIF1B	2.73922e-12	0.391296	0.493	0.29	1.01798e-07
ALDH5A1	4.3934e-08	0.391192	0.576	0.391	0.00163272
MFSD6	1.75634e-10	0.390804	0.758	0.552	6.5271e-06
TMX1	3.73172e-08	0.390011	0.327	0.184	0.00138682
TMEM192	8.93464e-09	0.389993	0.701	0.511	0.000332038
MRPL30	9.92305e-09	0.389618	0.283	0.148	0.00036877
ARPC1B	6.10183e-05	0.389585	0.217	0.127	1
IFNAR2	2.99034e-11	0.389344	0.638	0.407	1.1113e-06
GUCD1	0.0554443	0.389224	0.138	0.101	1
COL4A1	5.07921e-07	0.389198	0.465	0.304	0.0188759
RPL30	0.323236	0.389141	0.249	0.217	1
CFAP161	3.97029e-07	0.388854	0.366	0.225	0.0147548
PWP1	2.15657e-08	0.388847	0.597	0.401	0.000801448
VSNL1	5.00109e-17	0.38882	0.988	0.94	1.85855e-12
PARVB	2.48597e-06	0.388811	0.583	0.399	0.0923862
GLRX2	5.08561e-12	0.38874	0.357	0.187	1.88997e-07
PRELID2	1.52146e-08	0.388571	0.717	0.522	0.000565419
CTNNA3	0.00260999	0.388515	0.843	0.714	1
MTSS2	1.5792e-11	0.388025	0.548	0.33	5.86878e-07
SRCIN1	4.83909e-13	0.387862	0.862	0.721	1.79835e-08
ARL5A	9.16415e-10	0.387723	0.74	0.549	3.40567e-05
POU6F2	0.000178218	0.387632	0.399	0.306	1
MBNL1	6.50601e-16	0.387609	0.926	0.855	2.41783e-11
PORCN	2.32523e-05	0.387316	0.216	0.124	0.864124
JADE3	0.000187935	0.387311	0.191	0.117	1
GID4	1.49554e-07	0.387272	0.364	0.215	0.00555786
DIXDC1	1.82986e-07	0.387038	0.731	0.548	0.00680031
LPCAT1	3.56278e-07	0.38701	0.429	0.27	0.0132403
TSC22D3	1.21332e-06	0.386862	0.226	0.125	0.0450906
ABCB1	2.22998e-08	0.386489	0.627	0.433	0.000828729
NUDT3	1.04577e-09	0.38625	0.765	0.553	3.88639e-05
THUMPD3	0.00229887	0.386243	0.334	0.233	1
PTBP3	3.69046e-09	0.386224	0.728	0.548	0.000137148
HSPA4	5.4348e-07	0.386055	0.779	0.588	0.0201973
KBTBD12	3.92873e-08	0.385953	0.329	0.19	0.00146003
KIF1A	5.80612e-10	0.385804	0.938	0.873	2.15773e-05
KANK1	9.20781e-05	0.385265	0.267	0.174	1
ANAPC16	1.10432e-12	0.385008	0.765	0.545	4.10399e-08
SORBS1	7.27441e-18	0.384886	0.947	0.914	2.70339e-13
ZFP91	2.75596e-08	0.384755	0.652	0.463	0.0010242
TMPO	4.11572e-09	0.384558	0.511	0.323	0.000152953
APOO	4.3916e-08	0.384457	0.671	0.5	0.00163205
UBC	1.45767e-11	0.384259	0.247	0.112	5.41715e-07
MXD1	6.39563e-05	0.38394	0.661	0.5	1
AAMP	2.48989e-05	0.383822	0.38	0.245	0.925317
LRFN3	0.000333459	0.383772	0.226	0.142	1
FLII	0.00010667	0.383522	0.29	0.188	1
KCNT1	2.18747e-10	0.382981	0.707	0.515	8.12928e-06
TAC4	0.000207883	0.382912	0.214	0.132	1
UBL3	3.9676e-13	0.382896	0.726	0.474	1.47448e-08
DENND11	1.01734e-09	0.382816	0.797	0.588	3.78073e-05
TM9SF1	5.30956e-05	0.382708	0.242	0.147	1
CPE	0.000151165	0.382703	0.931	0.853	1
BANP	2.73593e-09	0.382622	0.631	0.429	0.000101675
TACO1	0.00184619	0.382614	0.189	0.122	1
RTN3	2.19895e-21	0.382272	0.996	0.985	8.17195e-17
STX1A	8.03678e-06	0.38218	0.769	0.602	0.298671
DGKZ	5.55202e-09	0.381283	0.929	0.825	0.00020633
KNDC1	1.8385e-12	0.381261	0.845	0.667	6.83242e-08
DENR	1.73691e-06	0.380958	0.751	0.598	0.0645489
FAM3C	4.86712e-09	0.380779	0.687	0.488	0.000180877
DYNC1H1	2.05047e-13	0.380099	0.966	0.906	7.62017e-09
KCNK12	6.80393e-08	0.379653	0.735	0.547	0.00252855
BRI3BP	1.12921e-10	0.379545	0.634	0.416	4.19649e-06
PCDH8	3.16228e-05	0.379473	0.295	0.191	1
WDR86	1.82142e-06	0.37932	0.429	0.304	0.0676895
STRIP2	1.58243e-06	0.379135	0.673	0.516	0.0588078
FAM241B	8.05495e-12	0.379006	0.428	0.236	2.99346e-07
TMA7	1.67069e-09	0.378796	0.35	0.2	6.20877e-05
CCDC34	5.42346e-09	0.378613	0.5	0.312	0.000201552
LRRC4	2.66757e-09	0.378282	0.528	0.331	9.9135e-05
SERTM1	1.37831e-05	0.378256	0.274	0.169	0.51222
GFPT2	2.99396e-07	0.378119	0.618	0.451	0.0111265
SH2D5	1.83532e-13	0.377987	0.258	0.105	6.8206e-09
SURF4	1.90696e-10	0.377738	0.633	0.427	7.08682e-06
CLSTN3	4.8462e-14	0.377686	0.843	0.694	1.80099e-09
SULT4A1	2.69335e-06	0.377488	0.77	0.578	0.100093
LRIF1	1.58215e-08	0.377415	0.481	0.3	0.000587976
FKBP4	1.69068e-08	0.376968	0.235	0.119	0.000628308
CTXN1	1.26998e-07	0.376964	0.451	0.291	0.00471963
EIF5A2	0.00102526	0.376957	0.17	0.106	1
GAS2L1	2.04942e-07	0.3765	0.466	0.303	0.00761626
MYBBP1A	9.26341e-10	0.376428	0.376	0.204	3.44256e-05
SMARCA5	3.17975e-06	0.376139	0.822	0.635	0.118169
MTMR10	2.69971e-05	0.376034	0.263	0.166	1
POLR2H	2.36167e-10	0.375256	0.36	0.194	8.77667e-06
RCOR3	7.03183e-12	0.374956	0.88	0.773	2.61324e-07
RITA1	1.52694e-07	0.37492	0.309	0.177	0.00567458
STIP1	1.79888e-07	0.374734	0.466	0.293	0.00668518
TMED9	2.70658e-11	0.374448	0.364	0.188	1.00585e-06
NIP7	2.47698e-06	0.374427	0.219	0.121	0.0920519
NMNAT3	2.97903e-11	0.374229	0.624	0.395	1.1071e-06
KCTD20	0.000845918	0.374183	0.572	0.427	1
CCR10	1.74689e-06	0.374151	0.203	0.106	0.0649195
CREBRF	2.35526e-08	0.374076	0.735	0.525	0.000875286
SPRYD7	3.14369e-11	0.374047	0.604	0.378	1.16829e-06
PRKCE	1.53327e-18	0.373975	0.973	0.945	5.69808e-14
SLITRK1	0.00240939	0.373886	0.399	0.294	1
YWHAQ	2.24443e-07	0.373846	0.875	0.694	0.00834098
HIPK2	5.96281e-07	0.373758	0.724	0.549	0.0221596
TMEM33	6.42949e-10	0.373715	0.581	0.377	2.38939e-05
STMN4	0.0115176	0.373558	0.758	0.64	1
ZRANB1	8.90864e-07	0.373509	0.673	0.5	0.0331072
KIF5A	2.86871e-08	0.373309	0.908	0.776	0.0010661
FBXL15	3.00458e-11	0.373116	0.447	0.248	1.11659e-06
PFKP	7.36279e-19	0.372692	0.761	0.486	2.73623e-14
ATP2B1	1.17153e-23	0.372316	0.989	0.984	4.35375e-19
BIN1	3.80017e-06	0.372278	0.813	0.671	0.141226
STK25	5.72933e-06	0.372016	0.557	0.395	0.212919
LMO3	4.58418e-15	0.371839	0.882	0.698	1.70362e-10
CASP8	2.59728e-06	0.371629	0.254	0.148	0.0965226
NUAK1	3.02925e-11	0.371618	0.871	0.727	1.12576e-06
SCAF1	2.1689e-07	0.371237	0.406	0.25	0.00806026
FIS1	0.0336485	0.371209	0.193	0.147	1
PIP5K1B	5.65418e-09	0.371071	0.8	0.702	0.000210126
COBLL1	0.0543492	0.371026	0.155	0.118	1
DHCR24	7.82293e-10	0.370978	0.463	0.284	2.90724e-05
MGST1	3.35327e-11	0.370952	0.592	0.373	1.24618e-06
PLPBP	5.80573e-05	0.370659	0.403	0.272	1
FLRT1	0.000233154	0.370445	0.194	0.119	1
C19orf47	0.012423	0.370233	0.177	0.121	1
MFHAS1	1.10919e-07	0.370152	0.753	0.58	0.00412207
LINGO1	4.27356e-12	0.370058	0.92	0.832	1.58818e-07
TAS2R14	0.000177897	0.369866	0.177	0.105	1
DDX3X	4.90386e-07	0.369744	0.73	0.534	0.0182242
RPA2	6.37264e-06	0.369667	0.334	0.209	0.236827
MRPL18	6.9031e-06	0.369647	0.438	0.288	0.25654
TPGS1	3.07265e-11	0.369351	0.258	0.117	1.14189e-06
CCDC77	1.5854e-07	0.369346	0.33	0.187	0.00589183
ZDHHC22	4.89665e-05	0.369338	0.281	0.18	1
SERINC3	0.00354188	0.369321	0.636	0.539	1
ZNF365	2.94987e-09	0.369316	0.823	0.646	0.000109626
BLVRA	5.69702e-08	0.368554	0.357	0.207	0.00211719
ENPP4	8.83187e-05	0.368517	0.405	0.279	1
SYS1	4.05665e-06	0.368502	0.399	0.249	0.150757
GYG2	1.088e-05	0.36832	0.189	0.103	0.404334
ATP1B1	1.7458e-11	0.368203	0.952	0.851	6.48793e-07
CANX	0.00030854	0.367988	0.67	0.547	1
RGS6	4.06862e-17	0.367744	0.951	0.915	1.51202e-12
KCMF1	9.90605e-08	0.367133	0.776	0.609	0.00368138
ROS1	3.71548e-05	0.367118	0.203	0.121	1
COL4A2	5.41147e-08	0.367112	0.634	0.471	0.00201107
SCN11A	1.17793e-06	0.367072	0.231	0.124	0.0437754
CD163L1	3.52611e-06	0.366986	0.272	0.16	0.131041
GCNT1	1.27542e-08	0.366933	0.571	0.381	0.000473983
AZIN1	1.48103e-05	0.366866	0.749	0.637	0.550396
ALKBH4	1.49377e-11	0.366808	0.422	0.223	5.55129e-07
MAP3K9	2.98329e-06	0.36674	0.641	0.484	0.110868
LARP6	5.74385e-06	0.366392	0.442	0.288	0.213459
HPCAL4	1.94449e-11	0.366376	0.693	0.462	7.22633e-07
SRD5A1	2.71521e-05	0.366366	0.569	0.4	1
ZDHHC4	0.0201677	0.366321	0.194	0.139	1
SHISA5	3.80719e-11	0.366194	0.375	0.202	1.41487e-06
JMJD4	4.95133e-05	0.366098	0.223	0.131	1
PPM1A	1.08956e-10	0.365887	0.822	0.631	4.04914e-06
UBA1	3.85937e-05	0.36581	0.61	0.415	1
NEIL2	1.15746e-05	0.365721	0.267	0.159	0.430148
ALG1	4.69622e-07	0.365306	0.348	0.21	0.0174526
RYR2	2.09743e-15	0.365243	0.982	0.982	7.79468e-11
MAP4K4	2.06517e-13	0.3652	0.933	0.909	7.67479e-09
ASB18	0.00142187	0.364839	0.175	0.113	1
PLEKHA1	8.70822e-13	0.364788	0.894	0.791	3.23623e-08
ASPHD1	3.03133e-05	0.36473	0.797	0.637	1
SFXN3	1.01497e-09	0.364646	0.505	0.3	3.77193e-05
DOP1B	4.09297e-10	0.364496	0.774	0.613	1.52107e-05
MRPS26	3.0798e-08	0.364069	0.537	0.337	0.00114455
NQO2	7.21449e-13	0.363918	0.88	0.732	2.68112e-08
ZNF28	9.18287e-07	0.363748	0.256	0.144	0.0341263
CBX5	0.000410847	0.363612	0.74	0.575	1
CPNE5	1.71684e-06	0.363434	0.783	0.621	0.063803
CCNF	1.81115e-06	0.363368	0.32	0.195	0.0673077
ZNF641	7.58964e-09	0.36331	0.327	0.181	0.000282054
JOSD1	4.55738e-09	0.363287	0.636	0.424	0.000169366
LRRC66	1.35553e-05	0.363152	0.231	0.135	0.503757
DCP2	9.85677e-11	0.362826	0.731	0.505	3.66307e-06
TEX29	9.07646e-07	0.36261	0.247	0.137	0.0337308
ARL14EP	6.45231e-13	0.362521	0.664	0.419	2.39787e-08
HSPA4L	1.52439e-09	0.362116	0.731	0.536	5.66508e-05
PDCD10	9.23139e-07	0.361853	0.763	0.579	0.0343066
MREG	1.34162e-08	0.361767	0.461	0.292	0.000498584
RTN2	1.02809e-07	0.361748	0.528	0.351	0.00382071
RETREG3	6.92746e-06	0.361356	0.599	0.438	0.257445
FHIT	2.53425e-11	0.361338	0.875	0.818	9.41802e-07
PURB	1.27395e-07	0.361336	0.541	0.36	0.00473438
ADAM32	1.87192e-10	0.361117	0.576	0.373	6.95663e-06
C12orf43	1.33409e-05	0.36102	0.371	0.239	0.495788
LONRF2	7.39048e-14	0.360504	0.949	0.847	2.74652e-09
CD302	9.55413e-08	0.360473	0.428	0.263	0.0035506
COG8	0.000960739	0.360348	0.224	0.148	1
PRKCB	9.23168e-23	0.360301	0.981	0.975	3.43077e-18
MYO1B	1.45564e-10	0.360182	0.267	0.126	5.40959e-06
JMJD6	8.14637e-08	0.360098	0.297	0.165	0.00302744
MPP1	1.42717e-07	0.360094	0.389	0.239	0.00530381
SMURF1	1.18518e-07	0.359917	0.77	0.603	0.00440448
RAB18	7.49747e-08	0.359875	0.758	0.584	0.00278629
ATG7	6.66913e-14	0.359751	0.917	0.82	2.47845e-09
BSCL2	0.00145139	0.359669	0.774	0.662	1
ELOVL4	3.80492e-05	0.359409	0.652	0.509	1
ZNF639	4.68153e-07	0.359101	0.329	0.194	0.017398
ST8SIA3	5.0217e-08	0.359073	0.871	0.698	0.00186621
CHMP4B	1.02619e-05	0.358915	0.527	0.357	0.381361
TMEM121	5.84305e-09	0.358908	0.265	0.135	0.000217145
SRPK2	2.50803e-23	0.358561	0.963	0.946	9.32059e-19
NPC1	4.31869e-08	0.35837	0.648	0.443	0.00160496
KY	1.10411e-08	0.358329	0.443	0.267	0.00041032
MOSMO	1.44606e-12	0.35816	0.928	0.84	5.37401e-08
ATP6V0D1	1.78865e-06	0.357539	0.539	0.389	0.0664718
TWF2	2.16722e-11	0.357509	0.279	0.131	8.05404e-07
B3GNT5	1.9353e-07	0.357499	0.413	0.258	0.00719215
PARP8	3.81714e-11	0.357394	0.825	0.631	1.41856e-06
PEX19	8.3379e-07	0.357133	0.244	0.133	0.0309861
WDR47	7.78552e-07	0.357068	0.82	0.651	0.0289333
PSMD8	0.000148418	0.357049	0.445	0.324	1
APPL1	2.88988e-08	0.357047	0.784	0.614	0.00107397
ADGRB2	2.27476e-07	0.356902	0.806	0.65	0.00845369
NDST1	1.81763e-12	0.356757	0.693	0.459	6.75484e-08
INPP5F	8.90732e-07	0.356601	0.77	0.577	0.0331023
TBC1D4	3.73323e-10	0.356561	0.71	0.496	1.38738e-05
CLCN6	1.26654e-10	0.356534	0.569	0.354	4.70685e-06
WBP4	9.97941e-08	0.356205	0.618	0.417	0.00370865
SV2A	0.0182812	0.355964	0.705	0.613	1
PGM1	1.0628e-07	0.355541	0.495	0.321	0.0039497
SMNDC1	7.82334e-06	0.355465	0.392	0.256	0.290739
ZNF844	4.31584e-05	0.355233	0.208	0.121	1
SLC7A1	5.03505e-07	0.355162	0.601	0.421	0.0187118
KDM3A	6.02685e-12	0.35492	0.473	0.268	2.23976e-07
LPIN1	8.8747e-10	0.354506	0.818	0.674	3.29811e-05
EIF4H	7.93035e-08	0.354269	0.567	0.376	0.00294715
ACTN4	3.07265e-11	0.354243	0.855	0.744	1.14189e-06
NBR1	0.000132443	0.354153	0.527	0.387	1
CTSB	0.000840359	0.354023	0.657	0.509	1
NUFIP2	2.06246e-08	0.353819	0.802	0.639	0.000766471
STIM2	1.64242e-06	0.353432	0.832	0.698	0.0610372
MARCKS	4.59837e-06	0.353345	0.313	0.2	0.170889
COQ3	1.40859e-06	0.353322	0.302	0.178	0.0523473
TUBB	1.05508e-10	0.353261	0.302	0.157	3.92099e-06
NHS	0.000319742	0.353158	0.251	0.165	1
ADCY9	3.26955e-12	0.35313	0.867	0.781	1.21506e-07
CCDC159	3.47074e-10	0.352882	0.293	0.144	1.28983e-05
PRPF31	3.70691e-07	0.352846	0.396	0.248	0.013776
TCF25	8.07047e-16	0.352563	0.961	0.889	2.99923e-11
B3GALT2	0.000280291	0.352418	0.168	0.101	1
ARPC5	3.36969e-08	0.352371	0.65	0.441	0.00125228
MRPS35	9.14293e-07	0.352236	0.648	0.447	0.0339779
ZNF347	3.14559e-06	0.352083	0.433	0.283	0.1169
SP4	1.52654e-07	0.351853	0.594	0.4	0.00567307
ZFHX4	0.000666165	0.351814	0.373	0.279	1
STX8	2.20638e-08	0.351547	0.802	0.657	0.000819955
BCR	1.11952e-08	0.351505	0.813	0.667	0.000416048
NFIC	6.4239e-13	0.351479	0.749	0.513	2.38731e-08
UQCRC2	2.6137e-05	0.351427	0.827	0.669	0.971329
TACC1	1.64322e-10	0.35131	0.922	0.805	6.10671e-06
ATP5F1B	7.89762e-05	0.351035	0.175	0.104	1
RRP1	1.27648e-07	0.35083	0.336	0.195	0.00474378
MBP	0.933836	0.350819	0.684	0.624	1
IPO13	3.40789e-09	0.350568	0.367	0.204	0.000126647
USP54	7.67519e-09	0.350474	0.636	0.415	0.000285233
CHRM1	1.14654e-07	0.35005	0.332	0.191	0.00426088
GORASP1	4.55668e-05	0.350041	0.334	0.218	1
FDPS	3.69358e-06	0.349855	0.68	0.5	0.137264
PDCD7	1.73731e-09	0.349619	0.85	0.705	6.45636e-05
TSPAN9	1.82185e-05	0.349616	0.398	0.273	0.677053
MAP3K1	0.000134623	0.349485	0.272	0.178	1
NDUFC1	0.1289	0.34948	0.171	0.139	1
HNRNPAB	0.000976881	0.349469	0.184	0.116	1
CHST11	5.16058e-07	0.349444	0.804	0.668	0.0191783
TNFAIP1	4.19587e-09	0.349338	0.316	0.166	0.000155931
CHD4	1.46499e-12	0.349242	0.781	0.539	5.44433e-08
VIPR1	1.1133e-09	0.349182	0.673	0.463	4.13736e-05
IBA57	6.20922e-05	0.349002	0.223	0.133	1
USP14	2.56965e-08	0.348882	0.875	0.755	0.000954958
ZFYVE21	8.42729e-08	0.347906	0.742	0.566	0.00313183
CERS1	6.79345e-08	0.347898	0.32	0.182	0.00252465
PIP4K2B	0.000440667	0.347863	0.71	0.584	1
CCDC106	0.000673854	0.347818	0.276	0.185	1
ACVR1C	1.72284e-11	0.347773	0.737	0.514	6.40261e-07
PSD	0.00245883	0.347641	0.781	0.686	1
KCNJ12	1.05682e-05	0.347592	0.233	0.138	0.392747
KCNH2	1.37503e-08	0.347362	0.24	0.12	0.000511002
NPM1	1.33757e-08	0.347101	0.473	0.307	0.000497082
EIF2D	3.01126e-06	0.347022	0.389	0.248	0.111907
EML2	4.44434e-09	0.346964	0.777	0.605	0.000165165
PPP2R5C	3.25193e-14	0.346842	0.912	0.865	1.20851e-09
UNC5A	4.78204e-11	0.346652	0.848	0.668	1.77715e-06
AFAP1	6.0793e-09	0.346474	0.687	0.485	0.000225925
UPF1	4.05012e-09	0.346441	0.495	0.299	0.000150514
PRR7	1.17437e-08	0.346253	0.461	0.285	0.000436432
ARFGAP2	2.49252e-06	0.34613	0.512	0.348	0.0926295
SH3BGRL2	2.4022e-09	0.346039	0.869	0.74	8.92731e-05
YWHAG	9.32106e-05	0.345938	0.777	0.671	1
RGS4	1.95123e-24	0.345926	0.445	0.19	7.25135e-20
ZSCAN18	6.84564e-05	0.345784	0.74	0.566	1
SLC22A14	7.80349e-08	0.345347	0.348	0.202	0.00290001
MSRB2	1.83497e-10	0.345325	0.367	0.195	6.8193e-06
TMEM167B	9.82658e-11	0.34502	0.408	0.228	3.65185e-06
OTOA	0.0143096	0.344894	0.155	0.108	1
EME2	2.10031e-08	0.344736	0.403	0.234	0.000780538
BTBD6	4.60893e-06	0.344705	0.396	0.257	0.171282
IRS2	3.17625e-13	0.344664	0.769	0.543	1.18039e-08
NOXA1	2.46994e-08	0.344513	0.645	0.448	0.000917903
PPP1R14C	1.24701e-12	0.344245	0.625	0.41	4.63426e-08
CLPX	1.67878e-05	0.344023	0.595	0.422	0.623884
LNX2	2.36457e-08	0.343831	0.396	0.233	0.000878746
CARD19	1.08775e-07	0.343797	0.438	0.267	0.00404242
PFDN4	0.000576538	0.343775	0.433	0.305	1
CDS1	1.99093e-05	0.343631	0.475	0.333	0.739889
TPM1	1.63865e-10	0.343484	0.89	0.75	6.08972e-06
STARD9	7.09562e-10	0.343117	0.647	0.443	2.63695e-05
UAP1	0.000103328	0.343093	0.353	0.238	1
CAMK2A	7.73765e-19	0.343038	0.965	0.946	2.87554e-14
PPP3R1	2.684e-13	0.342956	0.938	0.845	9.97454e-09
FDX2	4.04211e-06	0.342842	0.615	0.427	0.150217
IK	2.63942e-07	0.342742	0.465	0.293	0.00980889
WASF3	4.04031e-13	0.342618	0.712	0.47	1.5015e-08
SNRNP48	2.94298e-08	0.342498	0.398	0.237	0.0010937
TESK1	1.51101e-06	0.34241	0.263	0.149	0.0561536
PEX14	1.36252e-09	0.342388	0.79	0.599	5.06353e-05
GTPBP4	1.00156e-05	0.342067	0.481	0.321	0.372208
GSKIP	3.77705e-11	0.342013	0.403	0.217	1.40366e-06
MTHFD1	4.84102e-06	0.341974	0.716	0.538	0.179907
NAALAD2	8.83034e-09	0.341943	0.673	0.485	0.000328162
PTPRZ1	0.036425	0.34169	0.438	0.454	1
PGAP1	2.13353e-07	0.341141	0.696	0.513	0.00792886
PDK1	3.55906e-09	0.341099	0.488	0.302	0.000132265
DNAJB6	1.68084e-09	0.34109	0.813	0.585	6.24652e-05
PRPF6	3.1853e-08	0.341022	0.682	0.482	0.00118375
GOT2	4.52036e-09	0.340723	0.666	0.469	0.00016799
TMEM170A	1.90142e-09	0.340709	0.502	0.303	7.06626e-05
TRNP1	2.11911e-12	0.340652	0.341	0.167	7.87525e-08
CNBP	3.32735e-07	0.340582	0.539	0.368	0.0123654
IKZF2	5.64809e-10	0.340556	0.426	0.249	2.099e-05
KCTD3	0.000612478	0.340408	0.739	0.59	1
TMEM41B	5.88247e-08	0.340331	0.814	0.653	0.0021861
ATP6V1E2	6.8567e-05	0.340311	0.339	0.222	1
IER3IP1	7.32906e-07	0.34028	0.419	0.266	0.027237
CASTOR2	8.98934e-10	0.340219	0.74	0.535	3.34071e-05
SH3GLB2	3.26224e-05	0.340101	0.587	0.439	1
ENPP5	3.81865e-07	0.33984	0.53	0.349	0.0141912
PSMD2	0.000838661	0.339697	0.569	0.427	1
SLC12A8	4.03658e-07	0.339659	0.728	0.581	0.0150012
EIF3D	9.60098e-07	0.339602	0.406	0.261	0.0356801
GOT1	5.14176e-06	0.339454	0.64	0.472	0.191083
PEPD	5.64928e-08	0.339451	0.634	0.446	0.00209944
HNRNPA1	0.0870833	0.339394	0.251	0.208	1
DESI1	1.25737e-05	0.339165	0.528	0.369	0.467275
ETF1	3.23868e-06	0.339066	0.549	0.383	0.120359
ZNF317	6.09918e-08	0.338675	0.281	0.153	0.00226664
NELFB	0.000518072	0.338648	0.401	0.293	1
FAM210A	3.53048e-05	0.338606	0.514	0.364	1
RAB2A	1.12122e-06	0.338196	0.956	0.861	0.0416678
HAGHL	4.50809e-09	0.337682	0.47	0.293	0.000167534
CARHSP1	3.25703e-06	0.337611	0.352	0.22	0.121041
CCT5	2.13781e-10	0.337481	0.654	0.424	7.94476e-06
ATP6V0A1	3.8671e-11	0.337337	0.959	0.883	1.43713e-06
KIAA1143	4.01664e-06	0.337173	0.307	0.185	0.149271
THAP4	0.0049011	0.337005	0.465	0.34	1
AP2A2	6.8406e-09	0.336377	0.917	0.839	0.000254217
ENC1	2.35121e-10	0.336267	0.984	0.98	8.73782e-06
STX2	1.14561e-06	0.336178	0.761	0.607	0.0425742
ZNF98	4.42292e-10	0.336171	0.366	0.199	1.64369e-05
TPRN	2.20185e-09	0.335825	0.32	0.171	8.18272e-05
GDE1	2.94373e-16	0.335773	0.392	0.186	1.09398e-11
DTNBP1	4.53919e-08	0.335761	0.731	0.571	0.0016869
TMEM214	0.00488681	0.335592	0.21	0.143	1
SLC66A2	2.04908e-07	0.335566	0.576	0.417	0.007615
ODC1	6.90366e-11	0.335456	0.336	0.174	2.56561e-06
RAB15	1.64767e-10	0.334974	0.714	0.511	6.12324e-06
POMT2	3.37353e-10	0.334893	0.445	0.258	1.25371e-05
MCL1	2.64416e-06	0.334678	0.269	0.156	0.0982649
NRAS	4.96968e-07	0.334658	0.253	0.138	0.0184688
CACNB1	6.47638e-08	0.334506	0.551	0.366	0.00240682
JPH4	8.00568e-13	0.334474	0.942	0.896	2.97515e-08
MYDGF	2.45331e-08	0.334424	0.454	0.271	0.000911723
UNG	4.90458e-07	0.334347	0.24	0.13	0.0182269
SQSTM1	1.02802e-11	0.333961	0.825	0.695	3.82042e-07
GNG7	7.57651e-07	0.333731	0.557	0.371	0.0281566
WSCD2	1.62373e-09	0.333647	0.707	0.515	6.03426e-05
GSK3A	2.8358e-08	0.333314	0.496	0.306	0.00105387
SELENOS	3.05055e-08	0.333271	0.346	0.199	0.00113367
DLK2	1.25367e-06	0.333221	0.276	0.156	0.04659
SH2D3C	4.30823e-08	0.333206	0.611	0.409	0.00160107
TRIM2	4.32818e-12	0.332572	0.966	0.924	1.60848e-07
CCND2	3.68826e-12	0.332424	0.788	0.545	1.37067e-07
RANBP6	3.35322e-05	0.332416	0.359	0.24	1
PRMT5	0.000590709	0.33238	0.233	0.154	1
LSG1	6.70815e-09	0.332318	0.452	0.269	0.000249295
PRKCZ	2.16049e-09	0.33223	0.876	0.782	8.02905e-05
MRPS23	5.27195e-05	0.331857	0.403	0.269	1
MVB12B	1.32023e-09	0.331715	0.862	0.772	4.90638e-05
CYFIP1	2.35356e-07	0.331707	0.859	0.746	0.00874655
MIS12	2.30353e-06	0.331538	0.267	0.152	0.0856063
GTF2A1	2.37798e-07	0.331463	0.707	0.517	0.00883728
PEG10	0.000238906	0.331457	0.249	0.16	1
PTPRN	7.65727e-10	0.331361	0.829	0.651	2.84567e-05
TAF8	5.82526e-08	0.331166	0.325	0.184	0.00216484
BNIP3L	3.22544e-09	0.331105	0.86	0.714	0.000119867
GABARAPL1	0.000116512	0.331043	0.574	0.446	1
HMGCS1	1.11202e-10	0.330862	0.723	0.511	4.13261e-06
CALCOCO2	3.52376e-08	0.330653	0.716	0.494	0.00130953
RAN	1.54837e-12	0.330326	0.246	0.105	5.75422e-08
[truncated: 8,695 more rows]

## Sheet: L4_IT
	p_val	avg_log2FC	pct.1	pct.2	p_val_adj
NAP1L2	0.00380752	2.34187	0.25	0.101	1
TMEM158	0.353008	2.05972	0.138	0.101	1
INSYN1	0.0330586	1.7955	0.212	0.109	1
TUBB4A	0.571912	1.79536	0.125	0.101	1
ACTG1	0.191856	1.78632	0.375	0.287	1
PDLIM5	0.0752884	1.73666	0.188	0.101	1
FBXO2	0.941303	1.64437	0.112	0.109	1
RELA	0.0417282	1.63705	0.212	0.109	1
CLIC4	0.838688	1.56138	0.112	0.109	1
C15orf61	0.00496391	1.54933	0.35	0.194	1
B4GALT3	0.241547	1.51937	0.15	0.101	1
UBC	0.228897	1.50183	0.162	0.109	1
EMC8	0.00266164	1.45192	0.288	0.132	1
PHB2	0.125017	1.43952	0.188	0.116	1
SMPDL3A	0.0296297	1.43214	0.2	0.101	1
MT-ND4	0.00239499	1.43177	0.338	0.147	1
SHROOM4	0.00270447	1.42424	0.262	0.109	1
PTN	0.132019	1.3919	0.238	0.155	1
KBTBD7	0.0180892	1.38909	0.212	0.101	1
TOPORS	0.0116603	1.37049	0.388	0.217	1
ITPRIPL2	0.000753533	1.36862	0.325	0.14	1
SMIM10L2A	0.0824016	1.34198	0.2	0.124	1
GEMIN2	0.198203	1.33445	0.162	0.101	1
COL18A1	0.0344556	1.2969	0.275	0.171	1
LY6E	0.376984	1.29612	0.212	0.163	1
ZNHIT3	0.00928632	1.29362	0.4	0.24	1
RBMX2	0.00468322	1.26853	0.325	0.163	1
ARHGAP6	0.106744	1.2589	0.212	0.132	1
PRR5L	0.0122247	1.25799	0.25	0.116	1
FOXRED2	0.0133224	1.25669	0.312	0.186	1
TBL3	0.0716895	1.25662	0.188	0.109	1
FBXL8	0.130426	1.24975	0.162	0.101	1
LDOC1	0.689216	1.24205	0.2	0.178	1
CCDC159	0.0419464	1.23037	0.2	0.101	1
MRPL10	0.0374306	1.22263	0.2	0.101	1
ECI1	0.128741	1.21104	0.225	0.147	1
ATP6AP1	0.276121	1.20956	0.212	0.147	1
FAM3A	0.0603713	1.20611	0.188	0.101	1
ATP6V1B2	0.0221745	1.20122	0.55	0.45	1
CRYBG3	0.0236082	1.19497	0.212	0.101	1
EGR3	0.188369	1.18904	0.162	0.101	1
ZNF527	0.019791	1.18038	0.225	0.109	1
EEF1E1	0.0112278	1.17469	0.475	0.31	1
PDCD2L	0.887788	1.17195	0.125	0.14	1
TMEM199	0.0644351	1.14898	0.238	0.147	1
NDE1	0.0576143	1.14839	0.225	0.124	1
ODC1	0.150752	1.14603	0.338	0.233	1
C22orf39	0.272774	1.14436	0.2	0.14	1
C1QTNF7	0.746689	1.1371	0.138	0.124	1
VEGFA	0.0863489	1.13267	0.225	0.14	1
RFTN2	0.206329	1.13171	0.188	0.132	1
PKIB	0.531299	1.12631	0.15	0.124	1
MAPKAPK2	0.573824	1.1242	0.15	0.124	1
PDLIM7	0.0520691	1.12219	0.225	0.124	1
SNRPF	0.00106311	1.11957	0.462	0.279	1
RET	0.91339	1.11143	0.125	0.124	1
AP2M1	0.0114538	1.10805	0.425	0.264	1
ARMCX1	0.00507354	1.10655	0.3	0.14	1
PELI3	0.11885	1.10511	0.3	0.209	1
CBX4	0.105063	1.10142	0.288	0.194	1
SLC2A8	0.250425	1.09668	0.188	0.14	1
TSHR	0.0664309	1.09592	0.25	0.155	1
RGN	0.000845877	1.0942	0.525	0.341	1
RPL28	0.0942673	1.09292	0.325	0.209	1
CNTROB	0.0493853	1.09272	0.262	0.155	1
PIGV	0.425452	1.09138	0.138	0.101	1
CLEC11A	0.0399025	1.08119	0.238	0.132	1
TSTD1	0.0148585	1.08086	0.238	0.109	1
ZNF221	0.0790067	1.07926	0.2	0.116	1
FZR1	0.0538547	1.07916	0.35	0.24	1
CADM4	0.0431448	1.07854	0.2	0.101	1
TMEM74	0.0573443	1.07833	0.2	0.109	1
DNAJC30	0.314231	1.07416	0.225	0.178	1
ATP6V1G1	0.000127272	1.06732	0.488	0.225	1
FLNA	0.257719	1.06311	0.212	0.155	1
DYRK4	0.559159	1.0622	0.288	0.256	1
MED7	0.0387282	1.06198	0.275	0.163	1
LSM4	0.0371317	1.06165	0.35	0.217	1
TRMT2B	0.140557	1.05795	0.2	0.132	1
CIAO3	0.364569	1.05507	0.275	0.24	1
TRIM28	0.0255136	1.05455	0.25	0.132	1
KCTD5	0.0304214	1.04873	0.262	0.147	1
TVP23B	0.00911057	1.04738	0.312	0.163	1
RTN4RL2	0.0302408	1.04479	0.45	0.326	1
RTL1	0.0373522	1.04468	0.212	0.109	1
YWHAH	0.0074467	1.04242	0.713	0.581	1
MREG	0.00930056	1.04068	0.375	0.225	1
SLC46A3	0.000850618	1.03978	0.475	0.264	1
VDAC2	0.518617	1.03427	0.2	0.163	1
RPS14	0.546737	1.02928	0.188	0.163	1
MPC2	0.145518	1.02888	0.212	0.132	1
HNRNPF	0.00162221	1.02787	0.55	0.341	1
MICOS10	0.0111251	1.02696	0.537	0.372	1
HACD4	0.0197687	1.02222	0.238	0.116	1
PNMA8A	0.0320334	1.02153	0.262	0.147	1
DSN1	0.0250808	1.01855	0.225	0.109	1
RAD1	0.196624	1.0185	0.288	0.225	1
NCSTN	0.0241486	1.01791	0.25	0.132	1
WBP2	0.0274249	1.01579	0.3	0.171	1
CA1	0.0570867	1.01406	0.25	0.147	1
ABCC9	0.164743	1.01339	0.162	0.101	1
IRF1	0.58673	1.01106	0.125	0.101	1
RAB35	0.00218806	1.01072	0.425	0.233	1
CEBPG	0.100948	1.00972	0.3	0.202	1
COMMD9	0.361406	1.00911	0.262	0.217	1
WDR1	0.349038	1.00892	0.275	0.209	1
RABL3	0.770628	1.00608	0.238	0.233	1
MT-ND3	0.131543	1.00576	0.175	0.101	1
BCAP31	0.134705	1.0017	0.238	0.155	1
IFT46	0.00240549	1.00167	0.412	0.225	1
ZNF831	0.0215259	0.999948	0.35	0.217	1
MESD	0.580752	0.996698	0.388	0.357	1
PPP1R15B	0.238083	0.993631	0.262	0.194	1
TRUB2	0.00950637	0.992573	0.375	0.209	1
NOS1	0.126927	0.991752	0.188	0.116	1
TMEM237	0.00167357	0.984678	0.45	0.24	1
SNX11	0.110051	0.984294	0.2	0.124	1
IRS1	0.309907	0.984166	0.3	0.256	1
MT-ATP6	0.00978405	0.983095	0.25	0.109	1
PDLIM2	0.0411632	0.982726	0.2	0.101	1
PTBP1	0.00485468	0.976431	0.362	0.178	1
UBL4A	0.0461937	0.975071	0.238	0.124	1
AUP1	0.00175345	0.974928	0.338	0.14	1
MT-ND6	0.00812329	0.974808	0.275	0.124	1
SSPN	0.364134	0.973948	0.138	0.101	1
SNURF	0.273089	0.973519	0.15	0.101	1
MYO10	0.273793	0.971832	0.238	0.178	1
SF3A3	0.658847	0.971056	0.4	0.364	1
DAAM2	0.087822	0.969875	0.2	0.116	1
GPRC5B	0.253687	0.96978	0.238	0.178	1
CHD7	0.182585	0.966104	0.2	0.132	1
DHCR24	0.174019	0.961624	0.35	0.264	1
PPP1R37	0.216842	0.960856	0.262	0.194	1
RANBP6	0.122587	0.96036	0.3	0.209	1
SPATA20	0.437985	0.959381	0.212	0.171	1
BCAS1	0.407779	0.956765	0.162	0.132	1
MYCBP	0.0326675	0.956538	0.475	0.341	1
NIPSNAP3B	0.028034	0.954483	0.362	0.24	1
SOCS5	0.0712075	0.954312	0.312	0.217	1
TRMT6	0.0440742	0.951627	0.212	0.109	1
MRPL14	0.110534	0.948539	0.188	0.116	1
ARHGEF28	0.0350313	0.947155	0.425	0.302	1
EEPD1	0.253216	0.945262	0.438	0.38	1
PIGS	0.0178583	0.945255	0.288	0.155	1
ZNF700	0.0214932	0.945237	0.4	0.271	1
TMED3	0.0445513	0.943733	0.275	0.155	1
RNF44	0.00917831	0.943077	0.25	0.109	1
CPT1B	0.10762	0.941852	0.175	0.101	1
TMA7	0.126175	0.941449	0.362	0.233	1
CWC15	0.474949	0.940171	0.225	0.186	1
MRPL48	0.00300234	0.939524	0.55	0.349	1
YIPF7	0.0937671	0.939155	0.238	0.155	1
ZNF671	0.0657909	0.93852	0.225	0.132	1
CCDC106	0.081639	0.936779	0.2	0.116	1
SMNDC1	0.0051376	0.936731	0.338	0.171	1
ZBTB24	0.0114648	0.933343	0.338	0.194	1
KMT5C	0.0433214	0.930398	0.262	0.147	1
THEMIS	0.385641	0.929429	0.188	0.14	1
PTMA	0.013306	0.92406	0.5	0.326	1
IFFO2	0.00211033	0.924049	0.525	0.318	1
FAM90A1	0.0643446	0.923496	0.238	0.14	1
SLC27A2	0.294381	0.920951	0.175	0.132	1
ABTB2	0.195517	0.919872	0.2	0.14	1
INCENP	0.131802	0.918511	0.188	0.116	1
MANEAL	0.629082	0.91799	0.2	0.178	1
NDUFA5	0.629798	0.91667	0.4	0.364	1
ATMIN	0.0426361	0.916249	0.512	0.411	1
GSTT2B	0.0173183	0.913022	0.338	0.202	1
PGAM1	0.541991	0.912778	0.325	0.295	1
SRSF8	0.025072	0.912108	0.325	0.194	1
F5	0.0808504	0.911705	0.225	0.132	1
TAF13	0.0414343	0.908099	0.3	0.186	1
COQ10B	0.0357943	0.90661	0.388	0.271	1
PCDH15	0.386775	0.90584	0.225	0.171	1
MYO1B	0.139734	0.904918	0.288	0.202	1
ITM2C	0.0279029	0.902714	0.288	0.155	1
MCL1	0.332729	0.901255	0.175	0.132	1
NUP188	0.00124668	0.900911	0.475	0.248	1
CUEDC1	0.0624027	0.900315	0.262	0.155	1
DHFR	0.104532	0.89948	0.2	0.116	1
BRD7	0.000284691	0.898742	0.725	0.496	1
LPAR1	0.0781124	0.89739	0.2	0.109	1
RRAGC	0.175438	0.896295	0.312	0.233	1
BCL9L	0.0120543	0.895515	0.238	0.101	1
RRBP1	0.095343	0.89456	0.338	0.233	1
LAMC3	0.0504954	0.893557	0.2	0.101	1
STK33	0.0842221	0.892833	0.238	0.147	1
PRNP	0.000811676	0.892227	0.787	0.612	1
ZNF618	0.0293635	0.891308	0.375	0.24	1
MT-CYB	0.585306	0.891277	0.25	0.209	1
TRABD2A	0.00645771	0.890907	0.438	0.256	1
ARL6IP5	0.0166387	0.889003	0.438	0.287	1
PLCB4	0.0142292	0.888585	0.5	0.326	1
ISCU	0.251671	0.887668	0.212	0.147	1
MAPK3	0.743716	0.886603	0.15	0.132	1
PUS1	0.244699	0.886457	0.325	0.256	1
VKORC1	0.0145402	0.88641	0.425	0.271	1
P2RY11	0.109397	0.883576	0.175	0.101	1
NSMCE4A	0.0149904	0.879636	0.312	0.163	1
CHCHD7	0.0881128	0.87839	0.212	0.124	1
MCM8	0.137841	0.877598	0.188	0.116	1
ARF5	0.0548779	0.877116	0.338	0.233	1
RERG	0.138671	0.876853	0.25	0.178	1
ADAMTS6	0.13682	0.876355	0.25	0.171	1
C2CD2L	0.0504117	0.876349	0.338	0.217	1
HMGN5	0.327645	0.875402	0.15	0.109	1
SUV39H2	0.0101322	0.875381	0.338	0.178	1
FA2H	0.109151	0.874899	0.212	0.132	1
WDR81	0.122521	0.87352	0.238	0.155	1
SLC29A3	0.814845	0.871963	0.138	0.124	1
TNXB	0.0581514	0.871817	0.262	0.163	1
GORAB	0.0715087	0.871736	0.25	0.147	1
C1orf56	0.0310756	0.871307	0.312	0.194	1
SPA17	0.228897	0.870579	0.162	0.109	1
PJA1	0.0473745	0.86967	0.212	0.109	1
MAP6D1	0.0753486	0.868882	0.225	0.132	1
COX20	0.024269	0.867787	0.5	0.372	1
ATP6V0C	0.455053	0.866368	0.375	0.302	1
ZNF776	0.0403248	0.866243	0.275	0.163	1
SLC29A1	0.1437	0.864742	0.338	0.264	1
MED8	0.00317059	0.863941	0.45	0.264	1
EPS8L2	0.00300809	0.863051	0.262	0.109	1
TMEM54	0.968768	0.861877	0.138	0.14	1
MAFK	0.327061	0.861804	0.175	0.132	1
NBPF11	0.00518693	0.861703	0.388	0.209	1
ARHGEF25	0.0305384	0.860718	0.338	0.217	1
BNIP3	0.00248041	0.859279	0.787	0.597	1
NPRL2	0.00732073	0.858998	0.275	0.124	1
MOAP1	0.034634	0.858907	0.312	0.178	1
CARMIL2	0.30899	0.858598	0.338	0.279	1
ADAP1	0.0376701	0.858351	0.288	0.171	1
CNKSR3	0.0314507	0.857924	0.338	0.209	1
DHX38	0.0445489	0.856665	0.325	0.209	1
C5orf15	0.0228546	0.855113	0.512	0.333	1
DVL1	0.0229915	0.854926	0.3	0.171	1
WRAP73	0.0850289	0.854848	0.2	0.116	1
GID4	0.0221222	0.851541	0.312	0.178	1
N4BP3	0.796071	0.85102	0.112	0.101	1
YPEL5	0.136341	0.850669	0.45	0.357	1
PRKCQ	0.355177	0.849207	0.188	0.147	1
ANKRD30B	0.143771	0.848591	0.238	0.163	1
TMEM127	0.0729563	0.847793	0.35	0.248	1
RPL15	0.00773293	0.847535	0.388	0.233	1
GAS6	0.00600782	0.847292	0.5	0.349	1
ZSCAN29	0.199739	0.847243	0.175	0.116	1
PVR	0.128319	0.846925	0.375	0.302	1
CHRD	0.366036	0.845003	0.275	0.225	1
MYOM2	0.117992	0.844665	0.338	0.256	1
ZSWIM9	0.0347588	0.84421	0.288	0.171	1
DBF4B	0.00343005	0.840237	0.475	0.271	1
PEBP1	0.00606041	0.838796	0.662	0.457	1
SLC35B4	0.00163784	0.838592	0.613	0.372	1
FBLN5	0.953581	0.836717	0.15	0.155	1
MTUS1	0.60664	0.835878	0.15	0.132	1
MDH1B	0.219252	0.835394	0.2	0.14	1
PSMA7	0.454556	0.834562	0.162	0.124	1
C10orf90	0.745826	0.833148	0.2	0.194	1
TF	0.251817	0.833108	0.212	0.155	1
KANK1	0.033882	0.831976	0.412	0.279	1
CBLN2	0.122015	0.831159	0.325	0.24	1
TANC1	0.727736	0.831134	0.188	0.178	1
PRCD	0.273913	0.83058	0.175	0.124	1
STEAP1B	0.0296538	0.830118	0.212	0.101	1
ASAH2B	0.395524	0.8298	0.162	0.124	1
RNF141	0.0957846	0.82854	0.262	0.171	1
PPDPF	0.565729	0.827955	0.15	0.124	1
HRK	0.00581334	0.826223	0.588	0.434	1
ARPC1B	0.121521	0.824611	0.175	0.101	1
EEF2	0.0252083	0.822271	0.45	0.31	1
CFAP20	0.0288198	0.822199	0.3	0.171	1
TOM1	0.0291711	0.821377	0.388	0.24	1
ARHGDIG	0.00143851	0.819899	0.425	0.225	1
PLD1	0.0701905	0.819589	0.375	0.287	1
NKRF	0.0267883	0.818743	0.488	0.326	1
PDRG1	0.0582288	0.818201	0.262	0.155	1
TTI2	0.0549953	0.818102	0.325	0.217	1
TNFAIP8L1	0.0890747	0.817077	0.388	0.287	1
DEDD2	0.0505273	0.816035	0.262	0.147	1
HAUS6	0.0388024	0.81559	0.325	0.202	1
ZC2HC1B	0.0928877	0.815441	0.2	0.116	1
RAB11FIP5	0.00374805	0.814105	0.425	0.24	1
DGCR6L	0.0295319	0.814084	0.225	0.109	1
BCAT1	0.000260881	0.81335	0.725	0.519	1
IER5L	0.00969895	0.812565	0.512	0.333	1
C1QL3	0.0447616	0.811755	0.262	0.147	1
SEPTIN5	0.00389829	0.811287	0.462	0.256	1
SLU7	0.00395142	0.809773	0.562	0.388	1
DYRK1B	0.300956	0.80845	0.188	0.14	1
PFDN4	0.0495712	0.80838	0.45	0.326	1
SENP3	0.094778	0.807948	0.238	0.147	1
TRAF2	0.350809	0.807943	0.138	0.101	1
RPH3AL	0.155324	0.807686	0.175	0.109	1
NAB2	0.217626	0.80751	0.325	0.248	1
C8orf33	0.152984	0.807447	0.4	0.302	1
FBXL7	0.301556	0.807374	0.312	0.256	1
ZNF514	0.0217725	0.80676	0.388	0.233	1
TPRA1	0.102193	0.805898	0.25	0.163	1
GCN1	0.0290409	0.802242	0.388	0.264	1
BUD13	0.0240866	0.802	0.375	0.233	1
PLS3	0.150735	0.8019	0.238	0.155	1
DGKG	0.00665211	0.800145	0.512	0.333	1
ADAMTS13	0.12677	0.799536	0.238	0.155	1
HILPDA	0.0354652	0.799033	0.275	0.155	1
MATN2	0.0243316	0.79746	0.45	0.31	1
ATG2A	0.0149904	0.797402	0.312	0.163	1
MAF1	0.105364	0.797128	0.288	0.202	1
PSMG4	0.0259825	0.795636	0.575	0.411	1
CCDC192	0.0338963	0.795427	0.288	0.163	1
UAP1	0.073211	0.795318	0.338	0.225	1
IKBIP	0.125057	0.79426	0.238	0.155	1
PGRMC1	0.288683	0.794074	0.25	0.178	1
AFAP1L2	0.0691846	0.792884	0.312	0.202	1
NIP7	0.236073	0.792683	0.188	0.132	1
CCDC40	0.145805	0.792605	0.212	0.14	1
PARD3	0.0559406	0.791641	0.288	0.171	1
PLGLB2	0.0679428	0.78787	0.225	0.124	1
RNF25	0.0789676	0.787671	0.262	0.163	1
SLC66A2	0.00248168	0.787551	0.613	0.426	1
UBQLN4	0.00723191	0.786488	0.4	0.217	1
ETHE1	0.353433	0.786486	0.212	0.171	1
TUBA1C	0.313247	0.785988	0.188	0.14	1
PHLDB1	0.0170866	0.785758	0.475	0.333	1
STXBP6	0.0788055	0.785311	0.438	0.333	1
NEIL2	0.061927	0.785196	0.262	0.155	1
DDN	0.0935695	0.784727	0.338	0.233	1
TTYH2	0.291289	0.783034	0.162	0.116	1
RBPMS	0.569385	0.782546	0.138	0.163	1
SLC39A13	0.101319	0.781968	0.2	0.116	1
ATG9A	0.00269808	0.7816	0.488	0.287	1
MEGF10	0.0234727	0.780963	0.412	0.271	1
CENPS	0.555235	0.780463	0.162	0.14	1
NAT8L	0.00718947	0.780387	0.537	0.364	1
ZBTB47	0.402266	0.779753	0.338	0.287	1
ARL6IP1	0.0617608	0.779115	0.425	0.31	1
SCNM1	0.0495541	0.778349	0.275	0.163	1
RAE1	0.073211	0.77792	0.325	0.233	1
RNF112	0.235214	0.777241	0.325	0.256	1
RXRA	0.283963	0.776942	0.188	0.14	1
AS3MT	0.0278999	0.776288	0.262	0.14	1
LDHAL6A	0.0860107	0.776186	0.225	0.132	1
ESS2	0.446558	0.77606	0.15	0.124	1
CTNNA1	0.0575267	0.775074	0.675	0.612	1
COQ3	0.0340922	0.77504	0.325	0.202	1
SPEF1	0.0241304	0.774798	0.25	0.124	1
RXYLT1	0.006083	0.774611	0.375	0.209	1
RNF220	0.476374	0.77365	0.425	0.426	1
NIFK	0.0605816	0.773648	0.312	0.202	1
GUK1	0.379557	0.772998	0.375	0.326	1
NKAPL	0.230463	0.772438	0.162	0.109	1
PA2G4	0.309026	0.772051	0.262	0.217	1
OTOGL	0.00900313	0.771137	0.55	0.341	1
ADAL	0.0603046	0.769072	0.35	0.248	1
OTULIN	0.060156	0.768222	0.462	0.349	1
C5AR1	0.743102	0.766922	0.125	0.116	1
HAVCR2	0.0970706	0.766653	0.35	0.233	1
MED10	0.00216782	0.766551	0.6	0.388	1
SIKE1	0.0189224	0.765698	0.388	0.233	1
GLI4	0.0963814	0.765445	0.3	0.209	1
CEP131	0.218176	0.765059	0.175	0.116	1
PDGFB	0.069533	0.763716	0.275	0.178	1
SFT2D1	0.0146308	0.763511	0.388	0.225	1
FLRT3	0.0203733	0.762471	0.562	0.419	1
C12orf43	0.0654677	0.762105	0.35	0.24	1
LRRC73	0.180231	0.760038	0.162	0.101	1
ZNF664	0.0294749	0.757519	0.4	0.271	1
ZNF263	0.159786	0.75559	0.4	0.318	1
SURF1	0.520091	0.755554	0.262	0.233	1
RPL37A	0.0346593	0.754702	0.55	0.388	1
CHMP1B	0.0872286	0.753351	0.275	0.178	1
ADAT1	0.0125291	0.753155	0.35	0.202	1
NOLC1	0.0728368	0.750395	0.338	0.233	1
PKM	0.00524938	0.750175	0.75	0.574	1
FBXO15	0.460541	0.749816	0.175	0.14	1
GGPS1	0.0490081	0.749745	0.275	0.155	1
STK11IP	0.374161	0.748182	0.175	0.132	1
HSP90AA1	0.226824	0.746959	0.775	0.674	1
POC5	0.133552	0.746508	0.338	0.264	1
HCFC1	0.123187	0.746211	0.25	0.171	1
SNX25	0.050473	0.745747	0.412	0.302	1
NUP62	0.311992	0.745283	0.212	0.171	1
LRRC55	0.75546	0.744092	0.112	0.101	1
PHF24	0.0250158	0.743623	0.588	0.496	1
DZIP1L	0.297914	0.743289	0.212	0.163	1
ZNF598	0.537231	0.743091	0.175	0.155	1
CLGN	0.525729	0.742818	0.125	0.101	1
DYNLT3	0.0939643	0.742717	0.3	0.194	1
NFIA	0.00976913	0.742665	0.588	0.395	1
ELOVL6	8.17306e-05	0.74243	0.8	0.566	1
EID1	0.0310765	0.741217	0.475	0.302	1
TEX261	0.0537505	0.739983	0.325	0.209	1
SORBS3	0.324155	0.739516	0.2	0.147	1
AJM1	0.103659	0.739393	0.35	0.225	1
CLDN20	0.113942	0.739262	0.175	0.101	1
TMEM155	0.0205209	0.738048	0.4	0.248	1
TDRD6	0.240018	0.737387	0.162	0.109	1
XKR7	0.0603544	0.736944	0.412	0.302	1
RTKN2	0.0643736	0.736502	0.212	0.116	1
STRN4	0.185819	0.736437	0.45	0.372	1
OTULINL	0.290272	0.735394	0.212	0.155	1
STYX	0.103313	0.73507	0.262	0.171	1
STX4	0.032903	0.734896	0.275	0.155	1
MTMR14	0.0116718	0.734111	0.537	0.357	1
NTNG2	0.00895076	0.734079	0.488	0.31	1
ENPP6	0.403574	0.733505	0.138	0.101	1
BLOC1S4	0.306184	0.733487	0.188	0.14	1
THAP3	0.126318	0.732866	0.212	0.132	1
NUDT6	0.0571502	0.732598	0.212	0.116	1
RPLP1	0.411938	0.732414	0.15	0.202	1
IFITM10	0.0111075	0.732267	0.425	0.271	1
XK	0.0704264	0.731875	0.25	0.147	1
ACTN2	0.000410766	0.730966	0.55	0.318	1
RBX1	0.320888	0.730005	0.512	0.496	1
FAM200A	0.0401138	0.729959	0.375	0.24	1
STK38L	0.0106835	0.729445	0.7	0.597	1
KLHL26	0.161442	0.728868	0.212	0.14	1
FARSA	0.000886906	0.72871	0.55	0.326	1
TAF4B	0.00039144	0.728584	0.725	0.496	1
RCSD1	0.0110136	0.728144	0.288	0.14	1
ZNF777	0.212389	0.727814	0.275	0.209	1
RAB31	0.286406	0.726931	0.35	0.295	1
NKAPD1	0.139546	0.726393	0.262	0.178	1
APOLD1	0.800438	0.725458	0.15	0.14	1
TIPIN	0.0405717	0.725297	0.388	0.271	1
LHFPL3	0.71103	0.724577	0.238	0.256	1
RIOK2	0.049871	0.724441	0.362	0.24	1
MRPS22	0.265039	0.723962	0.362	0.287	1
FRMD6	0.018212	0.723845	0.438	0.287	1
CHMP4B	0.003086	0.723788	0.588	0.395	1
HIP1R	0.00671264	0.723078	0.488	0.318	1
ZNF234	0.158419	0.722726	0.25	0.171	1
ANKRD20A1	0.130639	0.720982	0.2	0.124	1
CDKN2D	0.00982822	0.720948	0.438	0.248	1
VDAC1	0.193964	0.720482	0.462	0.372	1
FAM163B	0.144891	0.720082	0.25	0.163	1
ECI2	0.353946	0.719056	0.338	0.287	1
GGH	0.0766076	0.718652	0.212	0.116	1
SKAP2	0.0263093	0.718192	0.562	0.442	1
PTPRZ1	0.982734	0.718022	0.475	0.473	1
ADO	0.234843	0.714392	0.238	0.171	1
KIAA1143	0.777055	0.714134	0.212	0.202	1
FTH1	0.033604	0.712756	0.613	0.457	1
DGKD	0.2981	0.712588	0.375	0.31	1
NTPCR	0.0188283	0.712044	0.412	0.264	1
BEX1	0.391406	0.711836	0.325	0.271	1
DNAJA1	0.269909	0.711702	0.425	0.364	1
HAAO	0.34419	0.710247	0.238	0.194	1
ERRFI1	0.125413	0.709984	0.362	0.271	1
RAB29	0.138868	0.709883	0.188	0.116	1
ZNF283	0.129291	0.709561	0.412	0.295	1
RABIF	0.113682	0.709231	0.25	0.155	1
PRPF31	0.226297	0.708484	0.288	0.233	1
OXA1L	0.05094	0.707744	0.225	0.116	1
SENP1	0.03947	0.707007	0.425	0.287	1
GMIP	0.115489	0.704327	0.188	0.109	1
UBASH3B	0.53918	0.702562	0.2	0.171	1
OAZ1	0.00621732	0.702375	0.5	0.295	1
NOB1	0.309427	0.701705	0.212	0.163	1
LMNB1	0.079418	0.701444	0.3	0.194	1
ZNF354B	0.227096	0.700662	0.35	0.264	1
AP5Z1	0.0939186	0.700163	0.288	0.194	1
BTN2A1	0.064992	0.699804	0.312	0.202	1
FAM131B	0.088017	0.699468	0.375	0.295	1
ZNFX1	0.0395414	0.699387	0.462	0.318	1
TBC1D1	0.0485415	0.698494	0.65	0.543	1
PLEKHA3	0.00194624	0.697755	0.55	0.333	1
UBXN8	0.376442	0.697612	0.15	0.109	1
VRK3	0.11515	0.696413	0.388	0.31	1
PLD6	0.209121	0.695375	0.188	0.124	1
ZNF630	0.0580565	0.69526	0.312	0.202	1
USE1	0.236191	0.695183	0.35	0.264	1
IVNS1ABP	0.0306906	0.693651	0.412	0.271	1
GSS	0.157294	0.693304	0.35	0.279	1
UPF1	0.0461301	0.69299	0.45	0.333	1
CREB3L2	0.0680437	0.692753	0.338	0.225	1
BTC	0.517287	0.69275	0.125	0.101	1
ZNF536	0.193569	0.691882	0.212	0.147	1
IRF3	0.0590487	0.691638	0.262	0.163	1
MAFG	0.173093	0.69134	0.362	0.271	1
CNDP2	0.700754	0.69116	0.275	0.256	1
MRPL30	0.301551	0.690408	0.262	0.217	1
C3orf33	0.0838768	0.690236	0.488	0.38	1
DIRAS2	0.0654711	0.690099	0.525	0.442	1
URB2	0.20389	0.687544	0.175	0.116	1
CEBPB	0.118229	0.687468	0.238	0.147	1
JADE2	0.00886362	0.686782	0.637	0.457	1
TUBB4B	0.0236922	0.6866	0.5	0.333	1
NAA38	0.802924	0.686424	0.25	0.248	1
NECAP2	0.229421	0.686336	0.325	0.256	1
ZNF233	0.125642	0.685309	0.3	0.209	1
ARCN1	0.229461	0.68515	0.4	0.326	1
TRIM66	0.281054	0.684618	0.3	0.233	1
TPRN	0.095385	0.68419	0.275	0.178	1
RASSF2	0.16876	0.684123	0.238	0.163	1
GLS2	0.0463924	0.683536	0.462	0.357	1
TCF3	0.0827442	0.683465	0.188	0.101	1
TRPA1	0.236184	0.682885	0.2	0.14	1
GZF1	0.193606	0.682642	0.238	0.171	1
FAS	0.449828	0.682263	0.138	0.109	1
MMAB	0.0331178	0.682135	0.4	0.264	1
ENPP2	0.042751	0.681974	0.225	0.116	1
TMEM184C	0.641402	0.681323	0.488	0.457	1
TRAF7	0.184267	0.681172	0.162	0.101	1
TIMM23B	0.830381	0.680528	0.175	0.155	1
TCEANC2	0.183083	0.68019	0.225	0.155	1
NIF3L1	0.23044	0.679267	0.2	0.14	1
ZNF426	0.247181	0.678668	0.25	0.186	1
COQ5	0.333324	0.6779	0.212	0.163	1
TATDN3	0.0202831	0.676953	0.625	0.465	1
KCNK2	0.00874474	0.675855	0.6	0.411	1
MT-CO1	0.00468336	0.675746	0.537	0.326	1
CHMP5	0.278609	0.675512	0.15	0.101	1
ZNF830	0.237529	0.674869	0.238	0.171	1
RPL11	0.0182752	0.674735	0.262	0.132	1
INPP5E	0.311164	0.674043	0.225	0.163	1
LZTS2	0.283365	0.67365	0.2	0.147	1
FBRS	0.101682	0.67365	0.288	0.194	1
USP1	0.213981	0.673512	0.412	0.349	1
NEU1	0.0989786	0.67337	0.212	0.124	1
ITGB8	0.040646	0.672762	0.562	0.442	1
TMEM131L	0.0841873	0.672657	0.388	0.279	1
MCUR1	0.00204548	0.672454	0.637	0.426	1
RBM19	0.185819	0.671897	0.438	0.38	1
ZBTB5	0.177476	0.671535	0.262	0.194	1
HIPK2	0.433559	0.671327	0.637	0.558	1
SLC30A1	0.321343	0.671318	0.162	0.116	1
TFEB	0.033289	0.671232	0.312	0.178	1
TEX9	0.00789554	0.671204	0.388	0.225	1
DUSP12	0.0194326	0.670471	0.312	0.171	1
CLTCL1	0.304435	0.670041	0.188	0.14	1
ZBTB34	0.525612	0.669626	0.212	0.186	1
TAS2R14	0.325237	0.669004	0.162	0.116	1
TOMM5	0.069082	0.668581	0.375	0.264	1
CNIH4	0.1326	0.668207	0.375	0.287	1
TMEM243	0.268276	0.667336	0.212	0.155	1
ZNF836	0.244989	0.666736	0.2	0.14	1
RPL41	0.237672	0.66643	0.225	0.171	1
B4GALT1	0.659978	0.665831	0.125	0.109	1
AOAH	0.31357	0.665784	0.262	0.217	1
ZBTB6	0.257001	0.664992	0.175	0.116	1
PLB1	0.496157	0.664468	0.138	0.109	1
FOXO1	0.00348051	0.664374	0.512	0.295	1
CCT6A	0.754409	0.663859	0.325	0.295	1
RLIM	0.221492	0.663674	0.388	0.302	1
RPIA	0.182237	0.663628	0.4	0.326	1
METTL4	0.059651	0.663191	0.325	0.202	1
TGFBRAP1	0.216623	0.662792	0.412	0.388	1
SIVA1	0.080316	0.662744	0.338	0.233	1
TNKS1BP1	0.217005	0.662339	0.288	0.209	1
FAM107B	0.317336	0.662157	0.15	0.101	1
RANBP3	0.044019	0.661985	0.462	0.333	1
CIAO2A	0.19813	0.66196	0.262	0.194	1
RSL24D1	0.130618	0.660866	0.312	0.217	1
POLE	0.200345	0.660863	0.325	0.248	1
LAMTOR3	0.152741	0.660463	0.338	0.264	1
ZBTB7C	0.0155748	0.659589	0.637	0.527	1
TMX1	0.0310265	0.659433	0.3	0.171	1
CDIPT	0.0935355	0.657852	0.362	0.256	1
TSPYL1	0.00294066	0.657318	0.537	0.318	1
SMCR8	0.315623	0.656989	0.15	0.109	1
CCDC150	0.286085	0.655785	0.15	0.101	1
ATP10B	0.0942125	0.654972	0.312	0.202	1
PRAG1	0.195243	0.654823	0.375	0.318	1
ZNF781	0.184267	0.654813	0.162	0.101	1
SNIP1	0.0117623	0.654744	0.4	0.233	1
SVBP	0.319838	0.654025	0.25	0.202	1
ARHGAP17	0.0033209	0.65384	0.75	0.566	1
EVI2B	0.0287003	0.653717	0.225	0.109	1
NCAPH2	0.403574	0.653457	0.138	0.101	1
PLEKHG3	0.220954	0.653023	0.225	0.163	1
YIPF3	0.173402	0.652818	0.175	0.109	1
MOB1A	0.0677056	0.651982	0.3	0.194	1
ZFHX4	0.527864	0.651754	0.188	0.163	1
MRPL19	0.00486334	0.651613	0.713	0.543	1
ZNF510	0.0349472	0.650837	0.488	0.341	1
SLC41A3	0.0917122	0.650719	0.488	0.403	1
MYH14	0.174019	0.650374	0.338	0.271	1
B3GAT3	0.074476	0.65034	0.425	0.318	1
CD81	0.0573115	0.649786	0.3	0.178	1
DHX37	0.237626	0.64961	0.25	0.178	1
RAB40A	0.138462	0.649136	0.2	0.124	1
INSL6	0.354699	0.648377	0.15	0.109	1
UBE2F	0.0836788	0.648227	0.512	0.395	1
DLG3	0.00953597	0.647467	0.575	0.419	1
ZNF511	0.100829	0.64681	0.225	0.132	1
COL24A1	0.80704	0.646707	0.125	0.116	1
COL16A1	0.175022	0.646575	0.388	0.318	1
IFIT1	0.317333	0.646427	0.338	0.279	1
NANS	0.0850004	0.6461	0.35	0.248	1
PARPBP	0.395524	0.645263	0.162	0.124	1
COL23A1	0.107699	0.644944	0.362	0.264	1
PLGRKT	0.0338262	0.643988	0.362	0.233	1
LDLR	0.359219	0.643926	0.275	0.217	1
SEMA3C	0.00740821	0.643833	0.488	0.287	1
KIF17	0.05346	0.643633	0.412	0.287	1
IPO8	0.0469225	0.643233	0.562	0.434	1
EIF4A2	0.0479208	0.642307	0.637	0.473	1
UQCR11	0.332889	0.641834	0.225	0.171	1
ZNF662	0.0560531	0.641833	0.212	0.109	1
PNCK	0.00287613	0.641683	0.65	0.45	1
NSA2	0.0164746	0.641629	0.475	0.302	1
BAIAP3	0.537041	0.641571	0.175	0.147	1
FECH	0.0124581	0.641204	0.525	0.349	1
ZNF28	0.787701	0.640432	0.125	0.116	1
IDH1	0.00541054	0.640392	0.537	0.341	1
SELENOH	0.101827	0.639216	0.338	0.248	1
IRAK1	0.179765	0.638885	0.175	0.109	1
EIF3B	0.0282406	0.638826	0.5	0.364	1
KMT2D	0.0675432	0.638383	0.488	0.357	1
RETREG2	0.0838588	0.638303	0.325	0.209	1
PHF6	0.0723198	0.638229	0.525	0.426	1
METTL24	0.0855646	0.637259	0.425	0.326	1
GOLGA3	0.0167889	0.636568	0.75	0.558	1
ADAMTS3	0.0441037	0.636487	0.475	0.318	1
POLR3D	0.0762142	0.636363	0.3	0.194	1
ANKRD65	0.0837159	0.63584	0.25	0.147	1
FAM89B	0.208969	0.635688	0.362	0.279	1
FIBP	0.284203	0.635659	0.15	0.101	1
ZNF330	0.181644	0.634941	0.325	0.233	1
RUNDC1	0.0537737	0.634841	0.362	0.24	1
GHR	0.0549824	0.634559	0.625	0.55	1
PSAT1	0.459292	0.632632	0.2	0.171	1
DDX39A	0.181058	0.632615	0.175	0.109	1
DCDC2	0.476671	0.631559	0.175	0.14	1
INA	0.0568478	0.631055	0.312	0.194	1
WDR43	0.299144	0.630877	0.675	0.651	1
VRK2	0.476671	0.629587	0.175	0.14	1
QKI	0.0307907	0.628481	0.588	0.473	1
MTCP1	0.617244	0.6283	0.3	0.295	1
SLC25A34	0.779075	0.627937	0.112	0.101	1
ARAP3	0.194338	0.627861	0.188	0.124	1
RPL30	0.837299	0.627036	0.2	0.194	1
ZNF140	0.0725381	0.626771	0.438	0.341	1
WDR53	0.129374	0.6267	0.238	0.155	1
ZFAND2A	0.147519	0.62627	0.225	0.147	1
GLRA3	0.0655995	0.625682	0.3	0.186	1
ZNF674	0.152934	0.625287	0.288	0.202	1
SLC16A4	0.0919977	0.625001	0.312	0.209	1
ARPC4	0.704556	0.624946	0.325	0.318	1
THYN1	0.533343	0.624476	0.275	0.225	1
CACYBP	0.217515	0.624277	0.262	0.178	1
FGF9	0.149733	0.623633	0.475	0.364	1
HPS1	0.810287	0.6236	0.262	0.256	1
MXD4	0.11385	0.623589	0.512	0.419	1
FAM227B	0.0306567	0.62336	0.45	0.326	1
LRRN3	0.00493474	0.623141	0.85	0.705	1
RNF6	0.0739035	0.623116	0.362	0.24	1
OPRL1	0.186263	0.622564	0.2	0.132	1
KCNH2	0.275646	0.622526	0.162	0.109	1
DHRS11	0.879652	0.622416	0.125	0.132	1
ZNF682	0.0663738	0.622008	0.4	0.287	1
FAT2	0.26523	0.621765	0.212	0.155	1
PQBP1	0.0833533	0.621302	0.288	0.178	1
ZFYVE19	0.555022	0.620856	0.15	0.124	1
TMSB15B	0.143531	0.620443	0.2	0.124	1
TRPV1	0.0334117	0.620161	0.412	0.279	1
B3GALT5	0.867365	0.619915	0.112	0.124	1
PARVA	0.203035	0.619671	0.35	0.279	1
OTOA	0.106799	0.619646	0.212	0.124	1
HOMEZ	0.0620491	0.619437	0.2	0.109	1
CD247	0.063298	0.61927	0.412	0.295	1
WDR91	0.100701	0.618592	0.275	0.178	1
CLPX	0.0739969	0.616093	0.562	0.457	1
PREX2	0.552687	0.615594	0.162	0.14	1
GJA9	0.506572	0.615137	0.15	0.116	1
MAP4K2	0.0726828	0.614395	0.362	0.271	1
TMEM132A	0.0748893	0.614114	0.688	0.589	1
ZBTB41	0.0132633	0.613756	0.625	0.434	1
PIP4K2C	0.0101272	0.613681	0.588	0.403	1
SLC25A25	0.0738482	0.613471	0.45	0.31	1
ZSWIM3	0.140078	0.613076	0.312	0.225	1
SLITRK2	0.0690546	0.613005	0.225	0.124	1
NUBP2	0.19127	0.612974	0.225	0.155	1
GTF2F1	0.892299	0.612493	0.375	0.395	1
DNAJB9	0.382401	0.61244	0.175	0.132	1
NRSN2	0.011029	0.612209	0.662	0.535	1
RCBTB1	0.094342	0.611811	0.388	0.279	1
PEX16	0.395524	0.611355	0.162	0.124	1
MRAP2	0.00967842	0.611307	0.762	0.636	1
MBD4	0.00762434	0.61106	0.613	0.45	1
MSRB2	0.291147	0.610306	0.338	0.295	1
GRID2	0.338191	0.610072	0.7	0.605	1
UBE2Q1	0.0771672	0.609861	0.338	0.225	1
SART1	0.0862057	0.60972	0.3	0.202	1
ACOT13	0.144257	0.609681	0.338	0.256	1
KBTBD12	0.00783093	0.609673	0.537	0.364	1
DISP1	0.196152	0.609451	0.375	0.31	1
CECR2	0.134181	0.608882	0.3	0.225	1
EPOP	0.356837	0.608664	0.15	0.109	1
SDHAF2	0.00460653	0.608048	0.537	0.326	1
CBLN1	0.603628	0.606988	0.138	0.116	1
MRPL9	0.520242	0.606472	0.138	0.109	1
COPRS	0.46863	0.605237	0.238	0.194	1
ALDH3A2	0.0645094	0.605215	0.625	0.527	1
EIF3M	0.0253229	0.604579	0.613	0.473	1
SSR2	0.10886	0.604205	0.375	0.287	1
TFAP4	0.919868	0.603633	0.225	0.233	1
SLC3A2	0.00489347	0.603622	0.588	0.388	1
PLXNA1	0.0202633	0.603423	0.512	0.357	1
ALKBH8	0.0424932	0.602829	0.512	0.38	1
ALKBH1	0.0175514	0.602378	0.475	0.318	1
GTF2A1	0.00103538	0.601999	0.775	0.535	1
UBE2L3	0.0470706	0.601157	0.662	0.558	1
CCNJ	0.265491	0.599572	0.188	0.132	1
KCNJ12	0.277559	0.599095	0.212	0.155	1
ITM2B	0.00417299	0.598266	0.875	0.752	1
PLOD3	0.00836559	0.597899	0.488	0.287	1
CHPF2	0.250985	0.597217	0.2	0.14	1
TMEM132E	0.826852	0.596857	0.162	0.155	1
QRICH2	0.125136	0.596604	0.275	0.186	1
LRRTM2	0.00914049	0.596546	0.562	0.403	1
CTSA	0.403771	0.596482	0.388	0.326	1
NBPF12	0.0259691	0.595762	0.575	0.434	1
USP39	0.195275	0.595309	0.338	0.264	1
USP7	0.478283	0.595113	0.662	0.62	1
RPUSD3	0.46668	0.5948	0.338	0.318	1
VEGFB	0.243343	0.594455	0.312	0.24	1
CTXN1	0.215163	0.59356	0.312	0.233	1
C2orf88	0.00842664	0.591684	0.613	0.419	1
FAM118A	0.212116	0.591216	0.35	0.271	1
AMT	0.26088	0.590257	0.25	0.194	1
C8orf76	0.290701	0.590192	0.362	0.295	1
ZFP36L1	0.709582	0.589894	0.15	0.14	1
PIM3	0.256557	0.589156	0.162	0.109	1
TWF1	0.42053	0.588808	0.15	0.116	1
SELENOS	0.0357374	0.588344	0.375	0.256	1
ZNF92	0.316632	0.588103	0.35	0.271	1
ARL2	0.297551	0.588055	0.15	0.101	1
IMPACT	0.178373	0.588031	0.225	0.147	1
PRDX3	0.0886888	0.587892	0.225	0.132	1
TKT	0.44008	0.587051	0.338	0.302	1
SERPINB6	0.0270294	0.586896	0.362	0.209	1
TTPA	0.435393	0.586543	0.138	0.101	1
ITGB1BP1	0.107362	0.586061	0.637	0.581	1
RIDA	0.552545	0.586044	0.288	0.264	1
LGR4	0.12045	0.585576	0.5	0.45	1
IL18	0.537094	0.585203	0.125	0.101	1
WHRN	0.207262	0.585157	0.325	0.256	1
OR2L5	0.175436	0.584859	0.188	0.124	1
PDCD6	0.0475842	0.584737	0.713	0.605	1
PMPCB	0.00570359	0.583719	0.637	0.442	1
SLCO4A1	0.538192	0.582265	0.162	0.132	1
PPWD1	0.00692219	0.581541	0.688	0.519	1
GORASP1	0.185577	0.581477	0.275	0.202	1
TAF1A	0.181569	0.581443	0.162	0.101	1
ZKSCAN4	0.200218	0.580994	0.2	0.132	1
GNG7	0.10441	0.579961	0.575	0.442	1
OPRM1	0.00965757	0.579329	0.713	0.589	1
CPT1A	0.161836	0.579314	0.2	0.124	1
ZNF266	0.0161898	0.578885	0.375	0.217	1
JMJD8	0.962	0.578799	0.112	0.109	1
GREB1	0.0366836	0.578569	0.575	0.419	1
CREM	0.029972	0.578314	0.55	0.426	1
ZBTB37	0.723627	0.578118	0.3	0.333	1
SAFB	0.0602539	0.577892	0.713	0.62	1
CPO	0.505068	0.577532	0.2	0.171	1
UBE2QL1	0.116308	0.577424	0.7	0.589	1
EDEM2	0.340144	0.577319	0.275	0.225	1
ADGRL4	0.551962	0.576709	0.312	0.279	1
KLHDC3	0.00582082	0.576644	0.812	0.62	1
RNF139	0.17715	0.575734	0.212	0.14	1
ASF1A	0.380888	0.5751	0.15	0.109	1
CNTN6	0.272491	0.57474	0.325	0.271	1
MFSD4A	0.00872682	0.57387	0.75	0.597	1
SMIM20	0.173709	0.573704	0.188	0.116	1
SLC38A2	0.136948	0.573243	0.55	0.434	1
MEMO1	0.735444	0.573012	0.188	0.209	1
SLC25A23	0.0156298	0.572654	0.625	0.504	1
P2RX4	0.0884992	0.572553	0.3	0.194	1
SDHAF3	0.132732	0.572498	0.3	0.209	1
PXDN	0.450175	0.572351	0.2	0.163	1
RABL6	0.0144817	0.572152	0.8	0.682	1
SMARCE1	0.0168003	0.571922	0.6	0.419	1
JTB	0.166148	0.571423	0.225	0.147	1
GOLGA6L7	0.550533	0.570546	0.275	0.256	1
YJU2	0.263883	0.569978	0.188	0.132	1
CALCOCO2	0.0727707	0.569532	0.613	0.512	1
AP2S1	0.543653	0.568726	0.225	0.256	1
MIS18A	0.904914	0.568703	0.175	0.194	1
RAD52	0.0505939	0.567815	0.575	0.481	1
KCNA1	0.0827183	0.567413	0.4	0.295	1
JRK	0.123353	0.567305	0.375	0.287	1
TRUB1	0.0543555	0.567303	0.45	0.333	1
TNFRSF14	0.329162	0.566702	0.162	0.116	1
MFSD1	0.12649	0.565852	0.412	0.333	1
RGL2	0.402089	0.565536	0.162	0.124	1
SPCS1	0.415092	0.565274	0.288	0.24	1
CCDC174	0.351614	0.564625	0.362	0.333	1
ZNF614	0.154256	0.563766	0.262	0.178	1
SCML2	0.289721	0.563593	0.3	0.24	1
FAM193B	0.00124036	0.563331	0.825	0.574	1
HEATR6	0.106733	0.563197	0.35	0.256	1
PLCG2	0.00194347	0.562537	0.787	0.605	1
RAB11B	0.2179	0.56253	0.35	0.256	1
CFAP410	0.0252311	0.562427	0.25	0.116	1
NUP35	0.192283	0.562212	0.3	0.225	1
FBXL14	0.0524678	0.562201	0.425	0.295	1
SMAD7	0.0124267	0.561759	0.6	0.419	1
SELENOK	0.0989614	0.561686	0.2	0.116	1
AFAP1	0.519981	0.561238	0.475	0.457	1
ONECUT2	0.133992	0.560398	0.25	0.163	1
ANGPTL2	0.771684	0.560173	0.125	0.116	1
MAZ	0.0423269	0.559969	0.325	0.186	1
MON1B	0.113989	0.559448	0.3	0.202	1
LRFN4	0.219695	0.55925	0.312	0.233	1
ZBTB20	0.0124464	0.559049	0.537	0.349	1
IRF9	0.571912	0.558635	0.125	0.101	1
PGAP1	0.0361666	0.558538	0.625	0.496	1
TBC1D2	0.608145	0.55834	0.212	0.194	1
ILF2	0.78449	0.557958	0.125	0.116	1
MFSD10	0.382274	0.557613	0.312	0.271	1
TOR1B	0.419435	0.557428	0.388	0.372	1
WSB2	0.0201775	0.556331	0.775	0.597	1
MOCS2	0.187638	0.556141	0.312	0.24	1
SPTY2D1	0.0916319	0.555569	0.288	0.186	1
CPQ	0.0608088	0.554809	0.637	0.55	1
VPS33B	0.159062	0.554205	0.412	0.318	1
ABHD17A	0.0926407	0.554113	0.55	0.426	1
ZNF358	0.0239236	0.553763	0.338	0.209	1
SERPING1	0.366527	0.553309	0.238	0.194	1
BLOC1S5	0.503908	0.55321	0.288	0.248	1
USF3	0.055545	0.552919	0.562	0.419	1
SP4	0.120129	0.552521	0.475	0.364	1
GEMIN6	0.803809	0.552431	0.125	0.116	1
TESPA1	0.981038	0.552206	0.225	0.24	1
GOLGA6L4	0.303398	0.552203	0.15	0.101	1
ANKRD9	0.367501	0.552201	0.225	0.178	1
ELN	0.178643	0.551532	0.188	0.116	1
NGEF	0.00900938	0.551447	0.887	0.76	1
LY86	0.170093	0.551389	0.388	0.31	1
TMX4	0.063883	0.550864	0.512	0.403	1
DOCK5	0.0519404	0.550088	0.25	0.14	1
TADA3	0.776693	0.549904	0.225	0.24	1
QRSL1	0.0292345	0.549105	0.5	0.341	1
MYH9	0.00341044	0.548964	0.838	0.597	1
JAM3	0.00111954	0.547754	0.838	0.628	1
ARMC7	0.478839	0.547563	0.162	0.132	1
A1BG	0.526863	0.546471	0.175	0.14	1
XRCC5	0.00055899	0.545865	0.975	0.837	1
BAD	0.707018	0.545599	0.25	0.233	1
MED12	0.650768	0.545576	0.125	0.109	1
ZNF335	0.025647	0.545369	0.575	0.419	1
LIN7C	0.172727	0.545168	0.512	0.434	1
RAB39A	0.234706	0.544903	0.175	0.116	1
TMPO	0.103282	0.544295	0.425	0.326	1
DNAJB4	0.345308	0.544198	0.262	0.209	1
GTF3C5	0.0141941	0.54327	0.375	0.217	1
SNRPC	0.178749	0.543098	0.288	0.209	1
QSOX2	0.0663738	0.542663	0.4	0.287	1
TOGARAM2	0.107826	0.542597	0.2	0.116	1
BEND7	0.874445	0.541371	0.125	0.124	1
TMCC2	0.20315	0.540538	0.3	0.217	1
KCTD10	0.0833817	0.540011	0.4	0.279	1
ADAMTSL1	0.692184	0.539362	0.2	0.186	1
CERCAM	0.361183	0.538767	0.3	0.248	1
MYO5C	0.0227302	0.538504	0.725	0.581	1
MARCKS	0.185284	0.538385	0.637	0.527	1
TSPYL5	0.358983	0.538037	0.15	0.109	1
TSPAN2	0.136618	0.537596	0.212	0.132	1
BAG5	0.103851	0.537397	0.45	0.341	1
TRIM26	0.22605	0.537209	0.4	0.333	1
ELOA	0.196517	0.536969	0.3	0.225	1
NME6	0.16818	0.536928	0.238	0.155	1
SLC33A1	0.608878	0.535891	0.475	0.465	1
PGM1	0.0480813	0.535459	0.462	0.326	1
PFKL	0.0520461	0.535144	0.412	0.264	1
CDADC1	0.379751	0.534928	0.362	0.326	1
ACER2	0.00295291	0.53485	0.7	0.442	1
MRPS35	0.163337	0.534563	0.588	0.481	1
SLC25A45	0.297186	0.534071	0.25	0.194	1
GCAT	0.281016	0.533797	0.162	0.109	1
GLA	0.430406	0.533365	0.138	0.101	1
SMARCD3	0.0441489	0.533328	0.688	0.574	1
PRKD1	0.469585	0.532904	0.325	0.287	1
SNAP47	0.174753	0.532535	0.525	0.403	1
TIMP2	0.370618	0.532449	0.45	0.388	1
ARPIN	0.322383	0.532428	0.2	0.147	1
TOB1	0.442728	0.532102	0.188	0.24	1
MPP1	0.553512	0.532015	0.312	0.302	1
ARFRP1	0.0939186	0.531984	0.288	0.194	1
ERAL1	0.182505	0.531611	0.25	0.171	1
DCTN1	0.0245922	0.531207	0.75	0.597	1
TATDN2	0.0692619	0.531183	0.338	0.217	1
EPCAM	0.247272	0.531089	0.175	0.116	1
YPEL3	0.0126799	0.530825	0.787	0.69	1
COMTD1	0.389371	0.530753	0.138	0.101	1
NIPAL3	0.0355264	0.530268	0.588	0.473	1
DHX35	0.050801	0.52984	0.425	0.295	1
ACP6	0.599773	0.529809	0.238	0.217	1
REEP3	0.175151	0.529776	0.613	0.55	1
CLCN7	0.119624	0.529371	0.462	0.349	1
RBM11	0.195855	0.529053	0.312	0.24	1
P4HA2	0.0925721	0.528279	0.525	0.426	1
ZW10	0.0686957	0.528085	0.412	0.279	1
TMX2	0.0537773	0.527876	0.65	0.543	1
ALK	0.565075	0.527509	0.175	0.209	1
ATP6V0D1	0.32316	0.527229	0.425	0.364	1
EAF2	0.602788	0.527173	0.188	0.163	1
CYREN	0.858565	0.527104	0.375	0.364	1
PTRH1	0.236901	0.52615	0.462	0.38	1
SNRPD3	0.101181	0.525702	0.362	0.256	1
FAT1	0.325863	0.525392	0.188	0.14	1
IKZF5	0.389166	0.525378	0.25	0.209	1
OSER1	0.139359	0.525095	0.25	0.163	1
PAOX	0.135377	0.525066	0.225	0.14	1
GFM1	0.0426062	0.52485	0.562	0.434	1
PM20D2	0.313459	0.524824	0.4	0.349	1
SNX3	0.0335519	0.524818	0.738	0.519	1
TICAM1	0.522955	0.524663	0.138	0.109	1
TCEAL1	0.386123	0.524244	0.275	0.24	1
NRXN2	0.0148756	0.524194	0.787	0.721	1
ZNF12	0.265563	0.523567	0.388	0.302	1
PANK4	0.335074	0.523429	0.188	0.14	1
RAP2A	0.00274182	0.523137	0.787	0.566	1
PLEKHH3	0.116802	0.522909	0.225	0.14	1
DIS3	0.146289	0.52237	0.537	0.411	1
WASHC2A	0.128779	0.521884	0.475	0.388	1
CCL28	0.193943	0.521633	0.162	0.101	1
MALT1	0.00231025	0.521525	0.738	0.55	1
SMAD4	0.139862	0.521412	0.7	0.589	1
ZNF398	0.0987094	0.521398	0.725	0.643	1
H6PD	0.376997	0.521071	0.325	0.271	1
RYR1	0.0133625	0.520989	0.275	0.132	1
KLHL15	0.133427	0.520486	0.275	0.178	1
DCTN6	0.156111	0.520444	0.188	0.116	1
CARD19	0.13081	0.520348	0.388	0.295	1
NR2F6	0.183082	0.52027	0.2	0.124	1
ARF1	0.156993	0.520152	0.713	0.543	1
COMMD7	0.0262611	0.520086	0.65	0.473	1
LGALSL	0.324041	0.520021	0.188	0.14	1
STEAP2	0.0466245	0.519331	0.55	0.426	1
EHMT2	0.0757511	0.519261	0.512	0.38	1
FAAH	0.139337	0.518397	0.35	0.256	1
KIF5B	0.0687102	0.517885	0.713	0.597	1
RAB33B	0.280701	0.517821	0.212	0.155	1
CALM1	9.60677e-05	0.51782	1	0.953	1
PLEKHJ1	0.700016	0.517777	0.238	0.24	1
CDK18	0.0408374	0.517454	0.65	0.512	1
FTCDNL1	0.0191725	0.517202	0.7	0.535	1
ANKRA2	0.145483	0.51709	0.275	0.186	1
LTN1	0.0154577	0.516694	0.725	0.535	1
MFSD3	0.0759427	0.516608	0.188	0.101	1
EXOC5	0.0528551	0.5164	0.725	0.62	1
RBM45	0.0884317	0.516087	0.412	0.295	1
MYO1E	0.065133	0.515972	0.3	0.186	1
ERH	0.694714	0.515175	0.2	0.186	1
JPT2	0.0437136	0.513917	0.388	0.256	1
SLC22A5	0.554905	0.513768	0.3	0.287	1
TESC	0.111332	0.513557	0.4	0.31	1
CYB5B	0.0173532	0.512835	0.65	0.496	1
UFL1	0.180014	0.512725	0.475	0.403	1
PDE4B	0.0295973	0.512666	0.738	0.574	1
TUBB	0.158204	0.512379	0.325	0.225	1
LAP3	0.406502	0.512115	0.162	0.124	1
GRAMD2B	0.854013	0.511725	0.238	0.24	1
IFNGR1	0.48292	0.511414	0.35	0.326	1
TNS1	0.268778	0.511272	0.338	0.271	1
ASCC2	0.00732679	0.511208	0.537	0.341	1
CD320	0.329145	0.51119	0.225	0.178	1
FBXL12	0.0472269	0.511098	0.325	0.209	1
MNS1	0.227345	0.510924	0.338	0.264	1
DFFB	0.0266814	0.510701	0.525	0.357	1
C3orf49	0.100042	0.510637	0.312	0.209	1
TCTA	0.0478912	0.510301	0.512	0.372	1
WDR12	0.0471655	0.509989	0.675	0.527	1
LAMA5	0.583	0.509672	0.188	0.163	1
RFC5	0.174685	0.509653	0.238	0.155	1
MOBP	0.35714	0.509452	0.2	0.147	1
PC	0.13711	0.509039	0.338	0.256	1
UFD1	0.38563	0.508812	0.25	0.209	1
TNFRSF1A	0.678155	0.50873	0.162	0.147	1
NR4A1	0.205476	0.508551	0.2	0.132	1
AMPD2	0.171598	0.508532	0.312	0.233	1
NUDT15	0.50559	0.508312	0.162	0.132	1
MTHFSD	0.458483	0.508125	0.225	0.186	1
POLDIP3	0.0240474	0.507849	0.362	0.209	1
EIF3D	0.036837	0.507727	0.412	0.271	1
B4GALT2	0.301496	0.507716	0.275	0.217	1
TAB3	0.269798	0.507558	0.488	0.419	1
POMZP3	0.0198176	0.507492	0.4	0.233	1
NAF1	0.0115356	0.507412	0.637	0.45	1
RBM12	0.499558	0.507119	0.225	0.202	1
ESR2	0.347415	0.506708	0.25	0.202	1
B3GNT4	0.197521	0.506675	0.275	0.202	1
CDO1	0.527682	0.506379	0.2	0.171	1
CCNG1	0.129065	0.506033	0.212	0.132	1
CERS1	0.232949	0.505851	0.212	0.147	1
QDPR	0.0919952	0.50569	0.575	0.457	1
SYCE2	0.514838	0.505532	0.138	0.109	1
GANC	0.0927703	0.505096	0.45	0.333	1
CRYM	0.0124431	0.505026	0.812	0.597	1
TNFRSF19	0.0906956	0.504943	0.488	0.364	1
MAML3	0.0228059	0.504706	0.713	0.558	1
DOCK10	0.0958133	0.504547	0.3	0.186	1
DAZAP2	0.0990456	0.504296	0.488	0.349	1
TLE4	0.0729015	0.504273	0.6	0.457	1
PEPD	0.0237775	0.503646	0.537	0.372	1
ZFP1	0.290054	0.503437	0.312	0.24	1
CLMN	0.0270321	0.503268	0.388	0.217	1
TIMMDC1	0.0417414	0.502603	0.45	0.31	1
IFI16	0.936942	0.502074	0.138	0.147	1
ARHGEF17	0.0143788	0.502069	0.675	0.457	1
DSCAML1	0.132775	0.501888	0.7	0.612	1
ALG9	0.179718	0.501786	0.5	0.419	1
ZNF658	0.516794	0.501309	0.212	0.186	1
CCDC175	0.109165	0.501288	0.45	0.349	1
YBX1	0.399834	0.50124	0.462	0.419	1
SEMA4F	0.0455135	0.501074	0.6	0.465	1
OBI1	0.0626843	0.501	0.4	0.279	1
DRC3	0.493489	0.500621	0.325	0.295	1
BTBD8	0.00259258	0.500369	0.95	0.868	1
DTX2	0.579785	0.50026	0.238	0.217	1
PAK1IP1	0.154763	0.500187	0.288	0.202	1
CTTN	0.000455527	0.499728	0.938	0.822	1
DSEL	0.859882	0.499649	0.2	0.186	1
NMNAT3	0.0107344	0.499537	0.7	0.496	1
MFSD13A	0.0519631	0.499382	0.562	0.442	1
ARHGAP18	0.232516	0.498992	0.312	0.248	1
GRAMD1A	0.362485	0.498786	0.325	0.279	1
CDYL2	0.00630883	0.498575	0.825	0.674	1
P3H3	0.26942	0.498536	0.25	0.186	1
URB1	0.0220248	0.498459	0.575	0.419	1
C3orf62	0.308731	0.498067	0.288	0.217	1
TMCO1	0.250076	0.498051	0.575	0.519	1
PRC1	0.252104	0.496793	0.175	0.116	1
PPARG	0.427906	0.496722	0.275	0.24	1
WDR18	0.433499	0.496361	0.212	0.178	1
PCDH17	0.905536	0.496044	0.275	0.302	1
PFDN2	0.317918	0.495632	0.25	0.186	1
SERTAD4	0.61384	0.495348	0.125	0.101	1
PLEKHD1	0.0669286	0.495106	0.35	0.233	1
SLC27A5	0.0803454	0.494365	0.388	0.256	1
TBC1D7	0.361019	0.494222	0.3	0.256	1
ACOX1	0.029673	0.493843	0.575	0.45	1
TMTC4	0.333118	0.493805	0.162	0.116	1
ABCA2	0.0381608	0.493743	0.675	0.519	1
MYCN	0.265117	0.493573	0.162	0.109	1
FEM1A	0.259958	0.492807	0.162	0.109	1
TSC1	0.000101629	0.492728	0.887	0.729	1
PRKAB2	0.126225	0.492653	0.575	0.457	1
FAM91A1	0.0590031	0.491949	0.5	0.38	1
LRPPRC	0.000694296	0.491801	0.938	0.814	1
RETSAT	0.87215	0.491333	0.175	0.178	1
FGGY	0.213868	0.491321	0.362	0.287	1
STRAP	0.129937	0.49124	0.625	0.519	1
TOMM20	0.222811	0.490937	0.625	0.481	1
CLCC1	0.849408	0.490605	0.25	0.271	1
ANKUB1	0.0106775	0.490442	0.825	0.674	1
ABHD3	0.413344	0.49035	0.288	0.24	1
JUN	0.171245	0.490302	0.4	0.295	1
MAN2C1	0.0545517	0.489548	0.462	0.333	1
TCAF1	0.0273941	0.489411	0.762	0.659	1
SLC7A5	0.0176809	0.488394	0.588	0.419	1
MAN1B1	0.022951	0.488307	0.562	0.372	1
CWC22	0.00842345	0.487963	0.688	0.519	1
FBXO30	0.285514	0.487847	0.288	0.225	1
ALG1	0.238601	0.487481	0.212	0.147	1
TNS3	0.810027	0.487394	0.188	0.209	1
DNAJC12	0.179515	0.487394	0.338	0.256	1
ZRSR2	0.00794799	0.487355	0.488	0.318	1
PNMA1	0.0263317	0.487308	0.562	0.388	1
YTHDF2	0.298013	0.487156	0.475	0.411	1
SLITRK4	0.097919	0.486971	0.625	0.496	1
GTF3C4	0.390631	0.486904	0.25	0.202	1
CYB5D1	0.339108	0.486869	0.162	0.116	1
EFCAB5	0.147215	0.48654	0.4	0.295	1
HDHD3	0.18339	0.486323	0.325	0.24	1
METTL3	0.148168	0.486159	0.35	0.256	1
BRICD5	0.551471	0.48569	0.125	0.101	1
NCKAP5	0.0292624	0.485357	0.375	0.225	1
TRMT1L	0.142075	0.48518	0.4	0.302	1
ENPP4	0.30306	0.484937	0.325	0.264	1
OBSL1	0.0922103	0.484873	0.412	0.302	1
RBMS1	0.186294	0.484416	0.688	0.651	1
ZNF134	0.155684	0.484361	0.288	0.202	1
ADAMTS16	0.0207764	0.48432	0.812	0.705	1
POLR2C	0.205573	0.484311	0.362	0.287	1
THOC7	0.0321426	0.483526	0.725	0.574	1
MAGOHB	0.0870567	0.48351	0.188	0.101	1
TMEM185A	0.362598	0.483347	0.3	0.256	1
GABARAPL2	0.00319055	0.483278	0.388	0.202	1
PRKCZ	0.0352834	0.482664	0.875	0.806	1
DGUOK	0.0819981	0.482109	0.488	0.364	1
PLAG1	0.270467	0.481858	0.225	0.171	1
FSIP2	0.299918	0.481591	0.2	0.147	1
RO60	0.239393	0.481367	0.725	0.628	1
GTPBP10	0.103207	0.480807	0.562	0.426	1
HPCA	0.0987059	0.480418	0.613	0.558	1
NUDT16	0.366527	0.47955	0.25	0.186	1
CCDC50	0.0242356	0.479122	0.475	0.326	1
TSN	0.0364958	0.478613	0.562	0.411	1
NFKBIA	0.303806	0.47784	0.288	0.233	1
MRPL33	0.117777	0.477698	0.713	0.62	1
PURA	0.0116143	0.477684	0.875	0.791	1
WASL	0.0316154	0.477441	0.775	0.612	1
RPA2	0.155684	0.477148	0.288	0.202	1
AAMP	0.716712	0.476902	0.25	0.225	1
NTN1	0.0157057	0.476512	0.288	0.147	1
ZDHHC18	0.179083	0.476176	0.412	0.326	1
C11orf68	0.224328	0.475972	0.238	0.163	1
TBK1	0.0201468	0.475943	0.762	0.643	1
TRIM41	0.205383	0.475335	0.212	0.14	1
ANP32E	0.273556	0.475282	0.275	0.209	1
NXPE3	0.0876896	0.475175	0.6	0.496	1
SAMD1	0.163316	0.475042	0.275	0.186	1
FRS3	0.0509586	0.474993	0.2	0.101	1
VPS26B	0.422565	0.47496	0.475	0.457	1
DUS3L	0.356028	0.474942	0.175	0.132	1
NEK9	0.0090974	0.474274	0.6	0.395	1
TSTD3	0.0745493	0.473704	0.713	0.612	1
PSMD14	0.00668008	0.473695	0.863	0.76	1
TMBIM6	0.018636	0.473585	0.863	0.729	1
POGLUT2	0.533878	0.473211	0.138	0.109	1
CRAT	0.542917	0.473129	0.212	0.178	1
ABCE1	0.0575653	0.473118	0.5	0.372	1
DNAJC24	0.0269469	0.472329	0.55	0.395	1
TMEM42	0.573824	0.472027	0.15	0.124	1
TRPS1	0.137505	0.471715	0.637	0.597	1
FDFT1	0.0631548	0.47147	0.613	0.473	1
LPXN	0.119862	0.470883	0.3	0.202	1
MTRR	0.140248	0.470868	0.475	0.364	1
RAB14	0.139675	0.47072	0.7	0.574	1
FAM118B	0.260247	0.470308	0.388	0.318	1
MPHOSPH6	0.095357	0.470044	0.713	0.612	1
GOLGA7B	0.0280479	0.469929	0.625	0.465	1
ZHX2	0.115774	0.469554	0.338	0.24	1
SLC22A4	0.126209	0.469155	0.5	0.395	1
TTF2	0.989554	0.468349	0.212	0.217	1
ENAH	0.0620275	0.468332	0.7	0.605	1
RPL6	0.842263	0.468234	0.162	0.171	1
NUDCD2	0.0982555	0.468221	0.45	0.341	1
SHISA7	0.0349954	0.46821	0.525	0.341	1
UBE4A	0.0979882	0.468095	0.662	0.519	1
CD164	0.132834	0.467652	0.312	0.225	1
ACP1	0.826862	0.467149	0.388	0.372	1
GPD2	0.371808	0.467106	0.438	0.38	1
SUMO2	0.0924642	0.466692	0.488	0.357	1
CPEB2	0.0184957	0.466451	0.713	0.527	1
TMEM144	0.16754	0.46604	0.25	0.171	1
SPEN	0.00328159	0.465638	0.912	0.783	1
CMTR1	0.302204	0.465593	0.362	0.326	1
RAD23A	0.0727833	0.465515	0.562	0.457	1
CA3	0.268911	0.464703	0.275	0.217	1
VAMP2	0.0208358	0.464656	0.775	0.628	1
COL10A1	0.89169	0.464375	0.2	0.202	1
AMPD3	0.223416	0.464154	0.425	0.357	1
SRGAP2C	0.0206617	0.464046	0.512	0.349	1
SKP1	0.156333	0.463885	0.613	0.488	1
DHX9	0.00872099	0.463699	0.787	0.729	1
TMTC3	0.00499975	0.46369	0.725	0.566	1
BIN1	0.00411623	0.463279	0.8	0.667	1
CCND2	0.0124427	0.463005	0.8	0.636	1
TANGO2	0.249944	0.462912	0.475	0.403	1
USPL1	0.15072	0.462862	0.5	0.419	1
FAM3C	0.0040234	0.462358	0.825	0.62	1
RAD21	0.0292922	0.462316	0.662	0.527	1
PMEPA1	0.0606914	0.462011	0.7	0.605	1
ANXA5	0.20437	0.461859	0.25	0.171	1
DMAC2	0.536721	0.461853	0.138	0.163	1
TUBA1A	0.0422354	0.461637	0.8	0.612	1
FRMD4B	0.595183	0.461521	0.225	0.194	1
ZNF14	0.204573	0.461479	0.412	0.333	1
ACKR1	0.91585	0.461205	0.15	0.163	1
CFAP97	0.0201921	0.461112	0.438	0.279	1
LRIG1	0.0168663	0.460877	0.613	0.457	1
RALBP1	0.0501355	0.460836	0.775	0.659	1
GTPBP4	0.186805	0.460645	0.4	0.318	1
XYLT2	0.282766	0.460409	0.375	0.31	1
ACTN4	0.883338	0.460213	0.713	0.69	1
SLC25A22	0.0426765	0.460083	0.462	0.31	1
ISLR2	0.102066	0.45998	0.275	0.178	1
FADS6	0.535647	0.45996	0.162	0.132	1
PRDM8	0.0448216	0.459903	0.688	0.55	1
ERG28	0.752689	0.459781	0.35	0.326	1
AGA	0.387033	0.459518	0.138	0.101	1
ATG13	0.0831816	0.459448	0.625	0.481	1
MX1	0.699743	0.459266	0.15	0.132	1
TSPAN13	0.0659791	0.45897	0.775	0.682	1
IQCJ	0.739037	0.458208	0.212	0.202	1
BCKDK	0.385641	0.457933	0.188	0.14	1
C11orf54	0.469587	0.457863	0.537	0.512	1
NGB	0.394342	0.457451	0.225	0.171	1
C17orf78	0.85905	0.457353	0.112	0.109	1
TIRAP	0.711445	0.45698	0.162	0.147	1
RGS22	0.607768	0.456744	0.125	0.101	1
ALG12	0.0719063	0.455913	0.288	0.178	1
RIMKLB	0.0615211	0.455888	0.588	0.442	1
ENOPH1	0.160574	0.455869	0.525	0.426	1
GPAT3	0.653927	0.455772	0.15	0.132	1
ADAM12	0.445179	0.45532	0.188	0.147	1
PRMT5	0.533909	0.45493	0.15	0.124	1
SFXN1	0.017114	0.45448	0.9	0.721	1
RBMXL1	0.153014	0.454264	0.2	0.124	1
KNDC1	0.0370919	0.453988	0.775	0.744	1
MPG	0.152217	0.453897	0.488	0.419	1
NEFL	0.0500218	0.453849	0.262	0.14	1
MAU2	0.0984864	0.453637	0.637	0.535	1
SLK	0.118899	0.453471	0.613	0.473	1
ENY2	0.297572	0.452375	0.537	0.45	1
STAT2	0.0638109	0.452362	0.613	0.512	1
UBR4	0.0100464	0.452231	0.875	0.729	1
SPRYD3	0.268433	0.451894	0.375	0.295	1
COG7	0.0834761	0.451839	0.625	0.519	1
SRPRA	0.148447	0.451312	0.412	0.326	1
FAR2	0.0395914	0.451231	0.688	0.651	1
POLR2E	0.16442	0.450348	0.35	0.256	1
GCLC	0.575893	0.450295	0.312	0.295	1
ZNF229	0.300837	0.450182	0.188	0.132	1
POLR2B	0.060135	0.449599	0.588	0.465	1
CCDC85B	0.132556	0.4495	0.462	0.341	1
TMEM69	0.929684	0.448856	0.125	0.124	1
KIAA1586	0.0597278	0.448713	0.537	0.419	1
MSANTD4	0.197002	0.448634	0.438	0.349	1
NOA1	0.322104	0.448282	0.238	0.178	1
MRPL43	0.450371	0.447639	0.225	0.186	1
SERHL2	0.305288	0.447243	0.25	0.186	1
MRAS	0.0127072	0.446958	0.7	0.55	1
GPT2	0.788711	0.446887	0.488	0.473	1
PIANP	0.29756	0.446704	0.325	0.264	1
PHF7	0.190043	0.446563	0.425	0.341	1
CHRM5	0.368249	0.446404	0.225	0.171	1
DHODH	0.50024	0.446329	0.175	0.14	1
RBBP7	0.154358	0.446293	0.425	0.326	1
PEX19	0.465072	0.446097	0.188	0.147	1
APC2	0.343236	0.445959	0.6	0.581	1
SDR16C5	0.867982	0.445889	0.125	0.124	1
ASB1	0.558789	0.445668	0.225	0.194	1
SLC30A4	0.257167	0.445301	0.462	0.388	1
C1R	0.34335	0.445186	0.25	0.194	1
MIEN1	0.328977	0.445033	0.212	0.155	1
DDX10	0.00881138	0.445023	0.85	0.791	1
FANK1	0.610047	0.444895	0.162	0.14	1
ARPP19	0.0139033	0.444871	0.838	0.643	1
CCDC183	0.271452	0.44477	0.238	0.171	1
CXADR	0.00768159	0.444348	0.812	0.69	1
CBX6	0.0121068	0.444225	0.8	0.698	1
ZSCAN31	0.067358	0.443676	0.625	0.519	1
DCAF8	0.0148126	0.443601	0.8	0.674	1
PAPPA	0.838972	0.443277	0.212	0.202	1
SH2D5	0.50789	0.443044	0.188	0.155	1
COQ8B	0.0246198	0.442992	0.325	0.186	1
PCCB	0.163256	0.442837	0.55	0.457	1
MAP2K3	0.36261	0.442748	0.25	0.202	1
RSL1D1	0.0582011	0.442673	0.488	0.357	1
DEK	0.127417	0.442575	0.562	0.481	1
ELMO2	0.321194	0.442361	0.412	0.372	1
STMP1	0.356374	0.442351	0.325	0.279	1
FAM98A	0.744176	0.442325	0.425	0.419	1
ZFPM1	0.527859	0.442174	0.238	0.209	1
CBFB	0.414216	0.442002	0.275	0.225	1
CCDC90B	0.213352	0.441863	0.438	0.349	1
RPRD1B	0.0466005	0.441723	0.588	0.481	1
PRUNE2	0.0190384	0.441612	0.887	0.814	1
COL5A1	0.074686	0.441498	0.537	0.395	1
ZNF669	0.397628	0.441256	0.2	0.155	1
MYRF	0.528049	0.440978	0.162	0.132	1
FTL	0.00329095	0.44089	0.812	0.62	1
ARL2BP	0.112912	0.440758	0.262	0.163	1
PAQR7	0.31606	0.440506	0.225	0.171	1
MOSPD2	0.0987745	0.440492	0.375	0.271	1
NOP2	0.125679	0.440014	0.288	0.194	1
TUBB2A	0.0205946	0.439641	0.637	0.434	1
GPATCH1	0.457645	0.439455	0.388	0.357	1
TXNDC12	0.0881838	0.439366	0.412	0.279	1
ARHGAP5	0.184595	0.439354	0.863	0.814	1
SPDYE5	0.15731	0.439296	0.325	0.225	1
VPS29	0.0598823	0.43909	0.775	0.698	1
MYO15A	0.34112	0.438566	0.162	0.116	1
TDRD1	0.859855	0.438144	0.212	0.202	1
MEGF8	0.150576	0.437784	0.613	0.543	1
ZNF596	0.13946	0.437403	0.312	0.217	1
SH3PXD2B	0.228274	0.437248	0.238	0.163	1
UFSP2	0.165931	0.437131	0.35	0.279	1
HPCAL1	0.614619	0.436662	0.175	0.155	1
SWI5	0.247081	0.436522	0.312	0.233	1
MCEE	0.312576	0.436366	0.288	0.233	1
STX1B	0.0579712	0.436327	0.75	0.651	1
SF3B3	0.252146	0.436236	0.55	0.488	1
INTS1	0.0508452	0.435365	0.55	0.442	1
TC2N	0.759904	0.435014	0.275	0.279	1
WDSUB1	0.00843227	0.435007	0.762	0.543	1
LPCAT1	0.251908	0.434928	0.412	0.333	1
ZNF791	0.226529	0.434767	0.512	0.45	1
FAM114A2	0.508833	0.434569	0.225	0.186	1
GRID2IP	0.244791	0.434442	0.375	0.287	1
POLR3F	0.0403389	0.434116	0.5	0.341	1
LZTS3	0.0463615	0.434068	0.7	0.566	1
COA8	0.291107	0.433723	0.3	0.24	1
GATB	0.218343	0.433566	0.425	0.357	1
ALDH9A1	0.414276	0.433015	0.175	0.132	1
FASTKD2	0.0305865	0.432645	0.762	0.62	1
PAXIP1	0.472214	0.432427	0.35	0.318	1
NAA60	0.424521	0.432405	0.262	0.217	1
TPRG1L	0.412471	0.432161	0.425	0.349	1
KIAA1522	0.182657	0.431768	0.412	0.326	1
ENC1	0.0157751	0.431441	0.812	0.682	1
ETS2	0.217553	0.431391	0.438	0.364	1
AP4B1	0.163175	0.431223	0.425	0.341	1
DOCK8	0.372939	0.430801	0.225	0.178	1
TMEM268	0.0760562	0.430739	0.588	0.442	1
TMEM91	0.370618	0.430584	0.438	0.395	1
EMC2	0.139651	0.430459	0.525	0.45	1
PRRG3	0.23811	0.43031	0.4	0.326	1
PELI2	0.0538768	0.430083	0.512	0.364	1
EXOSC9	0.348827	0.430019	0.325	0.279	1
PFDN1	0.119668	0.429851	0.65	0.566	1
ANKRD42	0.32128	0.4293	0.35	0.295	1
ENTPD1	0.961013	0.429288	0.112	0.116	1
IRS2	0.108041	0.429259	0.55	0.473	1
ALMS1	0.0130034	0.429256	0.912	0.736	1
EMC10	0.148659	0.429099	0.375	0.287	1
TMEM234	0.307537	0.428879	0.238	0.178	1
BCLAF3	0.174342	0.428663	0.613	0.504	1
TSPAN11	0.745407	0.42866	0.112	0.101	1
ELAVL2	0.101449	0.428631	0.775	0.636	1
C2CD2	0.167582	0.428487	0.475	0.388	1
NNMT	0.735137	0.428465	0.175	0.163	1
RNF11	0.169913	0.428413	0.738	0.713	1
RARRES1	0.0175983	0.428411	0.588	0.388	1
GDF7	0.147422	0.428342	0.188	0.109	1
STPG1	0.169012	0.428336	0.325	0.24	1
RNF168	0.116314	0.427892	0.637	0.543	1
ZNF207	0.010782	0.427643	0.925	0.845	1
SMARCD1	0.320249	0.427486	0.45	0.372	1
TMPRSS5	0.81922	0.427472	0.138	0.132	1
ZNF852	0.0753056	0.427391	0.3	0.178	1
DIS3L	0.209373	0.427208	0.45	0.38	1
PARD6B	0.0654224	0.426955	0.262	0.147	1
CMAS	0.248026	0.426931	0.675	0.535	1
FRMD3	0.0447622	0.426792	0.738	0.597	1
CHML	0.0314971	0.42654	0.388	0.233	1
HK1	0.25451	0.426351	0.887	0.791	1
PTK2B	0.062851	0.426171	0.588	0.481	1
TMLHE	0.106254	0.426021	0.475	0.372	1
DAGLA	0.0374403	0.425698	0.625	0.457	1
FBXO28	0.0241194	0.42559	0.787	0.667	1
MTMR6	0.532887	0.425561	0.488	0.473	1
CYP51A1	0.181287	0.425489	0.762	0.698	1
CARMIL3	0.983932	0.425429	0.162	0.163	1
NDUFA4L2	0.280861	0.425325	0.2	0.14	1
GYG1	0.327917	0.425106	0.175	0.124	1
RPGR	0.36602	0.425017	0.325	0.271	1
CYP3A5	0.132592	0.424716	0.225	0.14	1
RTCA	0.290129	0.424684	0.488	0.442	1
ATP11A	0.0894245	0.424407	0.713	0.628	1
PIWIL4	0.846789	0.424382	0.225	0.233	1
SLC35G2	0.350451	0.424368	0.412	0.349	1
TMUB2	0.318233	0.424364	0.375	0.326	1
BLCAP	0.0517016	0.424302	0.7	0.605	1
TMEM138	0.436622	0.424264	0.2	0.155	1
MTO1	0.150501	0.42414	0.388	0.295	1
ATP6V1C1	0.00804401	0.424049	0.863	0.744	1
SVIP	0.258173	0.423966	0.325	0.256	1
SHROOM3	0.175752	0.42379	0.625	0.55	1
ICE2	0.170282	0.423258	0.6	0.527	1
SLC66A1	0.24129	0.423201	0.162	0.101	1
RELL2	0.37757	0.423187	0.375	0.341	1
XAB2	0.75588	0.422678	0.138	0.124	1
ABCB10	0.0622188	0.42249	0.6	0.488	1
WHAMM	0.240195	0.422295	0.362	0.287	1
ECHDC2	0.398173	0.422285	0.325	0.287	1
NMNAT1	0.148905	0.42227	0.338	0.248	1
THAP4	0.134519	0.422109	0.462	0.357	1
GAS2L1	0.670574	0.421934	0.388	0.333	1
PIGF	0.214157	0.421771	0.375	0.302	1
SLC45A4	0.135433	0.421183	0.625	0.543	1
SLC2A6	0.349055	0.420789	0.412	0.349	1
PFKFB4	0.643155	0.420669	0.275	0.248	1
TGOLN2	0.0170349	0.420592	0.613	0.426	1
ITIH2	0.329829	0.420388	0.175	0.124	1
DBP	0.290811	0.419705	0.338	0.271	1
UHMK1	0.327612	0.419106	0.525	0.442	1
PEX11B	0.16269	0.418882	0.325	0.233	1
WNK3	0.326976	0.418748	0.412	0.357	1
TOB2	0.025786	0.41857	0.512	0.357	1
FBXL16	0.134749	0.41848	0.613	0.512	1
SLC41A1	0.391423	0.41824	0.225	0.178	1
WDR45B	0.133222	0.417994	0.575	0.457	1
SUPT5H	0.056632	0.417498	0.625	0.481	1
COMMD5	0.0700044	0.417445	0.338	0.209	1
DEGS1	0.77626	0.41706	0.388	0.388	1
DISP2	0.399756	0.416785	0.525	0.45	1
IQSEC3	0.0152782	0.41666	0.8	0.612	1
ST6GALNAC6	0.545802	0.416388	0.375	0.333	1
TOMM70	0.0546989	0.416196	0.688	0.55	1
ALKBH4	0.281276	0.415742	0.362	0.287	1
SUSD5	0.888373	0.415613	0.275	0.264	1
YY1	0.0403205	0.415597	0.775	0.698	1
ZNF688	0.432416	0.414968	0.2	0.155	1
HINT3	0.209184	0.41472	0.525	0.457	1
DNAJC8	0.257967	0.414493	0.512	0.419	1
ESYT1	0.36331	0.414468	0.312	0.271	1
RAB21	0.0779904	0.41436	0.662	0.519	1
SNRNP48	0.595449	0.414098	0.288	0.264	1
VTI1B	0.0453823	0.413501	0.588	0.434	1
GATC	0.260707	0.413126	0.425	0.364	1
OXR1	0.00462634	0.412691	1	0.984	1
SCN11A	0.212733	0.412287	0.175	0.109	1
RCBTB2	0.35388	0.411999	0.35	0.318	1
NDFIP2	0.012628	0.411672	0.925	0.822	1
CAPN3	0.633709	0.411316	0.25	0.233	1
ETV4	0.563928	0.411117	0.212	0.186	1
PLCD3	0.987504	0.411009	0.138	0.14	1
IRF2BP2	0.114928	0.411003	0.362	0.248	1
FLVCR1	0.42856	0.410446	0.462	0.426	1
TAF12	0.700302	0.4103	0.312	0.302	1
TMEM109	0.39075	0.410151	0.175	0.132	1
ARAP2	0.0488523	0.410068	0.887	0.791	1
LSS	0.188934	0.409616	0.438	0.357	1
DUSP8	0.0101652	0.409344	0.55	0.38	1
OTUD7B	0.13389	0.40911	0.512	0.403	1
ANKRD54	0.296849	0.40877	0.288	0.225	1
ATP5F1C	0.169017	0.408462	0.288	0.202	1
BCL2	0.0756299	0.408398	0.6	0.504	1
BBX	0.00654726	0.408329	0.787	0.55	1
METTL8	0.16489	0.407808	0.438	0.357	1
SUPT20H	0.174586	0.407671	0.537	0.465	1
CTSL	0.280574	0.406784	0.55	0.465	1
ZNF594	0.195793	0.406679	0.45	0.349	1
LPAR6	0.3075	0.406587	0.262	0.202	1
WDR37	0.0410513	0.406162	0.887	0.791	1
ETNK1	0.0111969	0.405952	0.938	0.791	1
MIGA2	0.177291	0.405919	0.338	0.24	1
MED26	0.178208	0.405496	0.388	0.279	1
SERPINB9	0.920242	0.40532	0.2	0.194	1
RTEL1	0.226084	0.405233	0.362	0.279	1
TAGLN3	0.864553	0.405079	0.488	0.465	1
CIAPIN1	0.128803	0.40501	0.45	0.341	1
HDAC4	0.00166702	0.404749	0.988	0.93	1
HTR1E	0.152696	0.404641	0.588	0.519	1
CTDNEP1	0.130805	0.404296	0.35	0.264	1
ACSS3	0.0312067	0.404186	0.338	0.186	1
CPLX1	0.141631	0.404113	0.725	0.558	1
SPATA6	0.420433	0.403539	0.425	0.364	1
HSPA4L	0.394595	0.403496	0.725	0.643	1
C19orf25	0.0559308	0.402983	0.613	0.496	1
SPACA6	0.349176	0.402711	0.338	0.279	1
MTLN	0.18331	0.402655	0.312	0.233	1
PDHB	0.153326	0.40263	0.338	0.233	1
TRIM17	0.699853	0.402445	0.188	0.171	1
PLCE1	0.0781124	0.402418	0.2	0.109	1
GATD1	0.0646547	0.402301	0.45	0.31	1
RNF217	0.151499	0.401978	0.562	0.481	1
GNG4	0.317342	0.401922	0.175	0.24	1
DACH1	0.473857	0.401525	0.2	0.163	1
HSP90AB1	0.00538869	0.401029	0.85	0.705	1
UBA1	0.122672	0.400814	0.55	0.481	1
DENND3	0.570158	0.400769	0.512	0.442	1
CASP9	0.320414	0.40076	0.362	0.302	1
XIAP	0.0794895	0.400506	0.762	0.597	1
DECR1	0.200433	0.400418	0.575	0.473	1
POU5F2	0.261232	0.400301	0.238	0.171	1
PGP	0.0297383	0.400174	0.938	0.853	1
ZNF347	0.0947407	0.400169	0.375	0.271	1
GDE1	0.343678	0.400127	0.262	0.209	1
FTSJ1	0.472031	0.400089	0.175	0.14	1
STX17	0.343186	0.399991	0.575	0.581	1
FEZ2	0.0325739	0.39987	0.9	0.806	1
POR	0.118239	0.39986	0.5	0.388	1
CCDC77	0.545195	0.399509	0.275	0.24	1
EIF3A	0.0718156	0.399354	0.775	0.667	1
ZNF175	0.172054	0.398972	0.3	0.217	1
MAGEC3	0.880498	0.39882	0.15	0.147	1
SLC31A1	0.426319	0.398652	0.438	0.411	1
CCDC88B	0.323747	0.398596	0.212	0.155	1
AK5	0.00569351	0.398448	0.975	0.86	1
UBE2Q2	0.148306	0.398358	0.475	0.388	1
NAT10	0.0442222	0.398276	0.65	0.496	1
DENR	0.100751	0.398149	0.725	0.581	1
PDXK	0.0169429	0.397798	0.838	0.69	1
CCT4	0.0281828	0.397581	0.713	0.589	1
FBXO44	0.194036	0.39739	0.575	0.519	1
DELE1	0.0422522	0.397276	0.65	0.504	1
ZNF653	0.293873	0.396757	0.188	0.132	1
SCRN2	0.528049	0.396049	0.162	0.132	1
TCEA2	0.00496392	0.395779	0.588	0.38	1
ITGAV	0.0725534	0.395707	0.488	0.372	1
ATF1	0.0882937	0.395702	0.613	0.504	1
FRMPD3	0.454556	0.395686	0.162	0.124	1
RRP12	0.141755	0.395658	0.525	0.411	1
MFHAS1	0.177499	0.395562	0.588	0.519	1
IDH3A	0.108135	0.395541	0.55	0.403	1
CIP2A	0.395496	0.395515	0.4	0.357	1
SLC25A44	0.244307	0.395277	0.325	0.248	1
MSL3	0.0924324	0.395069	0.45	0.318	1
LEO1	0.233932	0.39501	0.462	0.357	1
TRIM52	0.051962	0.394723	0.537	0.388	1
PAQR4	0.212377	0.394655	0.175	0.116	1
SUCLA2	0.0335827	0.39447	0.838	0.705	1
SDK2	0.3296	0.394411	0.312	0.248	1
RAB1A	0.0781885	0.394213	0.863	0.744	1
NHEJ1	0.128495	0.394195	0.212	0.124	1
MED1	0.0995939	0.39403	0.475	0.364	1
ARL10	0.126854	0.393995	0.525	0.38	1
STT3B	0.0256455	0.393784	0.675	0.527	1
TRIM69	0.0699256	0.393627	0.55	0.434	1
MRPS15	0.1248	0.393533	0.338	0.225	1
R3HDM4	0.244087	0.393517	0.175	0.116	1
ZNF775	0.583752	0.393216	0.125	0.101	1
ABHD13	0.328987	0.392814	0.388	0.341	1
MOV10	0.779164	0.39267	0.175	0.163	1
VIPR1	0.317971	0.39258	0.575	0.558	1
TMEM216	0.307338	0.392564	0.15	0.101	1
RAI2	0.341656	0.392085	0.375	0.326	1
LEPROT	0.750697	0.391675	0.212	0.194	1
TTLL4	0.301441	0.391583	0.15	0.101	1
ZRANB1	0.0384542	0.391512	0.713	0.636	1
ZNF550	0.269862	0.391053	0.212	0.147	1
COL5A2	0.484436	0.391031	0.35	0.318	1
RAB4A	0.00735846	0.39103	0.738	0.558	1
ACTR8	0.255512	0.390996	0.238	0.171	1
BNIP3L	0.00996573	0.390843	0.887	0.814	1
RPS27L	0.135109	0.390804	0.4	0.295	1
MCM4	0.325934	0.39058	0.2	0.147	1
AP3M1	0.115367	0.390542	0.425	0.326	1
CEP162	0.246975	0.390236	0.662	0.628	1
LPP	0.0956557	0.390009	0.7	0.628	1
ZBTB2	0.564909	0.389972	0.2	0.171	1
MRPS31	0.127034	0.389897	0.688	0.628	1
ZEB2	0.00687816	0.389867	0.975	0.938	1
LAMA2	0.725208	0.389817	0.312	0.349	1
CC2D1B	0.651934	0.389813	0.262	0.24	1
DENND10	0.355704	0.389604	0.512	0.481	1
AKTIP	0.0853368	0.389597	0.537	0.395	1
PHYHIP	0.144155	0.389357	0.812	0.667	1
GLIPR1L1	0.978837	0.389059	0.175	0.178	1
ZNF85	0.200466	0.388979	0.238	0.163	1
USP22	0.0577581	0.388891	0.9	0.791	1
IGSF9B	0.0318997	0.388876	0.8	0.698	1
NT5DC1	0.624747	0.388835	0.575	0.543	1
SART3	0.106393	0.388825	0.6	0.473	1
FLAD1	0.262283	0.38867	0.312	0.233	1
HEATR3	0.226985	0.388482	0.55	0.504	1
UBL3	0.0483234	0.388479	0.738	0.612	1
WDR55	0.376211	0.388343	0.175	0.132	1
ABCD3	0.113073	0.388121	0.625	0.566	1
LIN9	0.641463	0.388097	0.212	0.194	1
CCT2	0.0368795	0.388053	0.625	0.465	1
MYDGF	0.168158	0.387794	0.4	0.318	1
KIF13A	0.0309353	0.387705	0.863	0.798	1
ZNF770	0.932882	0.387689	0.425	0.45	1
ZNF384	0.299933	0.387565	0.262	0.202	1
ZNF343	0.0680964	0.387544	0.388	0.264	1
B3GALNT1	0.469343	0.387248	0.525	0.496	1
ESCO1	0.0502638	0.387159	0.775	0.651	1
ADAM17	0.120713	0.386923	0.738	0.651	1
TUT7	0.0548909	0.38683	0.675	0.589	1
TFE3	0.238952	0.386726	0.25	0.178	1
METTL23	0.762027	0.386597	0.138	0.124	1
ADGRA1	0.106645	0.386594	0.613	0.488	1
WBP4	0.0824207	0.386539	0.6	0.473	1
FAM133A	0.0659651	0.386	0.25	0.14	1
PEG3	0.221251	0.385932	0.562	0.527	1
PIK3IP1	0.431027	0.385891	0.3	0.256	1
BRD3	0.0286451	0.385771	0.537	0.426	1
MAP1B	0.0605728	0.385736	1	0.984	1
ALG11	0.277222	0.385706	0.288	0.217	1
JCAD	0.215938	0.385671	0.775	0.698	1
ZC3H7B	0.202202	0.385085	0.537	0.488	1
GRIK4	0.0252987	0.385008	0.713	0.55	1
ZYG11B	0.125809	0.38499	0.875	0.837	1
SON	0.00680326	0.384766	0.963	0.93	1
USP54	0.138817	0.384382	0.713	0.612	1
NR3C1	0.011925	0.38425	0.975	0.814	1
MED15	0.0403256	0.384248	0.762	0.698	1
TOLLIP	0.572738	0.384011	0.75	0.729	1
MAP3K7	0.0213438	0.383884	0.85	0.705	1
PCSK1N	0.279775	0.383825	0.562	0.512	1
RASGRP3	0.255288	0.383802	0.262	0.194	1
MTRF1L	0.0815725	0.383796	0.412	0.279	1
FAM124A	0.163584	0.383681	0.475	0.388	1
PAN2	0.220431	0.383598	0.238	0.163	1
PTGES2	0.0259417	0.383429	0.512	0.349	1
CD151	0.27599	0.383429	0.2	0.14	1
TCP1	0.282186	0.383341	0.45	0.357	1
RFC1	0.157304	0.383219	0.625	0.535	1
ADD3	0.0211649	0.383186	0.812	0.713	1
PECR	0.0831497	0.383023	0.462	0.349	1
CCNI	0.246318	0.382889	0.9	0.915	1
VILL	0.765554	0.382718	0.112	0.101	1
DUSP7	0.620347	0.38265	0.188	0.163	1
ATG4D	0.216996	0.38229	0.275	0.194	1
DDRGK1	0.756272	0.381866	0.537	0.496	1
DFFA	0.121219	0.381755	0.462	0.341	1
SYT13	0.0598429	0.381663	0.825	0.752	1
MYEF2	0.00421447	0.381581	0.95	0.868	1
RWDD3	0.123835	0.381516	0.338	0.233	1
PPP2R5C	0.0148578	0.381199	0.963	0.915	1
CSTF3	0.0414318	0.381078	0.825	0.698	1
HIF1AN	0.370173	0.381073	0.388	0.333	1
C1orf52	0.323695	0.381055	0.588	0.535	1
CREG2	0.00157917	0.380917	0.95	0.829	1
TBC1D16	0.419592	0.38086	0.275	0.225	1
TTC27	0.438771	0.380658	0.525	0.457	1
ATPSCKMT	0.0703875	0.380324	0.6	0.419	1
GALNTL6	0.644549	0.380321	0.637	0.69	1
DDX18	0.0470706	0.380289	0.713	0.527	1
IGF2R	0.135042	0.380129	0.738	0.659	1
PGPEP1	0.395738	0.379906	0.4	0.364	1
ZC3HC1	0.165368	0.379409	0.4	0.302	1
TRIM4	0.0866611	0.37938	0.562	0.434	1
CALD1	0.121153	0.379261	0.688	0.628	1
ANXA4	0.165174	0.379169	0.488	0.38	1
ZNF660	0.432416	0.379036	0.2	0.155	1
DNAJA3	0.43073	0.378431	0.412	0.333	1
SMIM10L1	0.63349	0.378255	0.312	0.357	1
FAM76B	0.10256	0.378148	0.488	0.395	1
SLITRK3	0.220898	0.378048	0.262	0.186	1
PGRMC2	0.167608	0.377985	0.512	0.45	1
PLXDC1	0.494163	0.377966	0.288	0.256	1
MAST3	0.0085058	0.377922	0.863	0.744	1
PEX7	0.625906	0.37716	0.288	0.256	1
COL6A1	0.328622	0.377127	0.488	0.419	1
CD99L2	0.148529	0.377097	0.812	0.721	1
TRAPPC2	0.506742	0.37704	0.45	0.426	1
BLOC1S6	0.0817084	0.376955	0.637	0.566	1
SLC24A1	0.451463	0.376717	0.175	0.14	1
ZNF362	0.0710729	0.376444	0.6	0.465	1
SLC25A40	0.0617193	0.375965	0.637	0.496	1
VPS52	0.168182	0.375947	0.288	0.194	1
IDNK	0.469721	0.375804	0.175	0.14	1
TFAM	0.186785	0.375786	0.412	0.302	1
RAD51D	0.14073	0.375661	0.512	0.411	1
WDR5	0.295064	0.375597	0.537	0.488	1
CD8A	0.389024	0.375569	0.162	0.124	1
SPNS2	0.170984	0.375455	0.45	0.38	1
DPP7	0.114472	0.375273	0.537	0.426	1
BRPF3	0.428635	0.375144	0.388	0.333	1
ATXN3	0.0349388	0.375135	0.825	0.729	1
SYT11	0.303893	0.375099	0.838	0.798	1
RAB5B	0.0767589	0.375023	0.55	0.419	1
SNRPD1	0.274592	0.375012	0.425	0.364	1
FHAD1	0.780889	0.37466	0.162	0.194	1
BAX	0.834325	0.374592	0.238	0.233	1
ZNF746	0.979404	0.374473	0.288	0.326	1
DUSP11	0.531092	0.374471	0.375	0.341	1
ZNF155	0.343234	0.374439	0.5	0.442	1
PDK3	0.00891647	0.374127	0.875	0.767	1
KIF9	0.159333	0.373908	0.537	0.457	1
ZNF282	0.284209	0.373812	0.312	0.248	1
MFAP1	0.163013	0.373615	0.375	0.295	1
POMK	0.281385	0.373565	0.288	0.217	1
TP53INP2	0.213259	0.373424	0.212	0.14	1
IRGQ	0.95019	0.373191	0.338	0.349	1
BLZF1	0.359291	0.372925	0.512	0.473	1
PTCD2	0.542473	0.372609	0.3	0.271	1
SPRYD7	0.54977	0.372525	0.45	0.395	1
TFDP1	0.434105	0.372523	0.5	0.45	1
CTNS	0.240446	0.372003	0.225	0.155	1
CCDC97	0.503961	0.371544	0.188	0.147	1
EHD3	0.194177	0.37133	0.512	0.419	1
UBE2Z	0.135038	0.371217	0.562	0.457	1
CATSPERE	0.286962	0.370977	0.3	0.24	1
CTDSP2	0.307597	0.370821	0.537	0.481	1
ST3GAL2	0.475685	0.370698	0.537	0.504	1
PURG	0.223696	0.370443	0.725	0.651	1
ZNF302	0.0414816	0.370428	0.762	0.667	1
STOML1	0.129836	0.370354	0.312	0.217	1
AARS2	0.549186	0.370338	0.238	0.202	1
VPS39	0.191714	0.369621	0.65	0.566	1
TBRG4	0.211391	0.369452	0.162	0.101	1
SEMA5A	0.068686	0.369363	0.425	0.302	1
NUFIP1	0.354375	0.368971	0.388	0.326	1
ARHGAP29	0.858548	0.368801	0.362	0.388	1
PSMG2	0.144155	0.368724	0.787	0.682	1
KPNA6	0.0126113	0.368724	0.825	0.62	1
DYNC2H1	0.0234799	0.368628	0.9	0.837	1
EEFSEC	0.0553127	0.368544	0.662	0.535	1
IQCH	0.0948664	0.368503	0.412	0.295	1
ANKRD18B	0.337369	0.368401	0.338	0.279	1
KDM2B	0.112602	0.368373	0.688	0.612	1
LDB3	0.643243	0.368307	0.188	0.163	1
XPNPEP3	0.203708	0.368285	0.488	0.411	1
SCRG1	0.671256	0.368197	0.162	0.186	1
CARHSP1	0.763052	0.368169	0.275	0.271	1
ARNT	0.0799236	0.367869	0.688	0.55	1
MAML2	0.573353	0.367636	0.238	0.209	1
SMAD5	0.131571	0.367598	0.488	0.357	1
METAP2	0.149666	0.367572	0.65	0.605	1
CAMLG	0.015781	0.367531	0.65	0.481	1
ZNF519	0.0360288	0.367336	0.787	0.736	1
SLC26A2	0.363703	0.367321	0.188	0.14	1
PI4K2B	0.429634	0.367071	0.325	0.287	1
CDKAL1	0.00280979	0.366778	0.963	0.907	1
TRMO	0.401342	0.366659	0.175	0.132	1
TOMM34	0.775688	0.36663	0.112	0.101	1
TAF10	0.431901	0.366546	0.175	0.132	1
OR3A2	0.376442	0.366491	0.15	0.109	1
CDC123	0.172053	0.366373	0.625	0.543	1
RIOX2	0.529717	0.366256	0.238	0.202	1
CYB5A	0.20536	0.366203	0.3	0.217	1
AKIP1	0.344571	0.366164	0.35	0.287	1
BUB3	0.101032	0.366142	0.362	0.24	1
ZNF570	0.924141	0.365888	0.175	0.194	1
NFYB	0.310217	0.365749	0.288	0.217	1
FAM210A	0.188794	0.365655	0.5	0.411	1
BCAP29	0.00334003	0.365596	0.887	0.705	1
VPS37A	0.0730258	0.365431	0.613	0.519	1
SIRPA	0.0178873	0.365386	0.875	0.829	1
PLEKHA8	0.0921558	0.365333	0.525	0.457	1
FGFR2	0.41434	0.365333	0.25	0.202	1
MRPL16	0.248913	0.365065	0.3	0.225	1
BCCIP	0.0336465	0.364927	0.525	0.38	1
ARHGEF6	0.273976	0.364923	0.55	0.512	1
C2orf72	0.296494	0.364918	0.588	0.527	1
RAB18	0.0459644	0.364718	0.713	0.558	1
RACK1	0.114425	0.364618	0.7	0.574	1
POLA2	0.535647	0.364592	0.162	0.132	1
TANK	0.06091	0.364291	0.662	0.512	1
DCAF16	0.110405	0.364195	0.475	0.349	1
ZEB1	0.0113269	0.364167	0.938	0.86	1
LYSMD1	0.740582	0.364065	0.138	0.124	1
SAMHD1	0.279187	0.36388	0.362	0.295	1
P4HTM	0.0115508	0.363528	0.787	0.643	1
EPHX4	0.0755412	0.36338	0.637	0.535	1
RASIP1	0.75066	0.363233	0.262	0.24	1
ABCD4	0.281956	0.362949	0.5	0.426	1
SNAI3	0.0682664	0.362863	0.425	0.302	1
ERV3-1	0.213233	0.362668	0.3	0.217	1
PEAK1	0.0115959	0.362607	0.925	0.868	1
PTPN5	0.0700044	0.361841	0.713	0.581	1
RFPL2	0.889011	0.361743	0.438	0.45	1
NIBAN2	0.337104	0.361565	0.162	0.116	1
ALKBH3	0.443946	0.361559	0.4	0.364	1
ANKRD52	0.021732	0.361514	0.6	0.403	1
SAT1	0.145034	0.361493	0.662	0.605	1
KCNK9	0.19497	0.361369	0.637	0.597	1
CNOT7	0.242145	0.361272	0.525	0.457	1
CA4	0.00822097	0.360953	0.537	0.326	1
TYW3	0.28253	0.360891	0.425	0.341	1
C1orf43	0.569795	0.360891	0.462	0.442	1
C11orf65	0.311164	0.360761	0.225	0.163	1
NDUFS1	0.0241998	0.360622	0.95	0.884	1
PRORP	0.0710255	0.360558	0.637	0.558	1
SYNGR1	0.140593	0.360543	0.775	0.713	1
UBE2V2	0.0345734	0.360357	0.775	0.612	1
ZCCHC17	0.0139033	0.360293	0.762	0.69	1
ZNF397	0.194637	0.360168	0.537	0.419	1
EIF4A3	0.26109	0.359863	0.288	0.225	1
FANCC	0.873624	0.359792	0.4	0.426	1
TMTC1	0.106011	0.359606	0.725	0.597	1
PIP4P2	0.784157	0.359566	0.438	0.411	1
SEC62	0.00711158	0.359002	0.863	0.682	1
SLTM	0.0271179	0.358875	0.925	0.76	1
XPNPEP1	0.200937	0.358853	0.438	0.357	1
USP45	0.0939198	0.358692	0.65	0.558	1
SEMA7A	0.31772	0.358514	0.288	0.217	1
LRIF1	0.048402	0.35848	0.388	0.248	1
SYNJ2	0.085698	0.358477	0.662	0.535	1
USP10	0.0115921	0.358343	0.812	0.651	1
IGSF11	0.154664	0.357663	0.713	0.69	1
ZNF286A	0.131882	0.357543	0.55	0.442	1
FASN	0.417738	0.357257	0.35	0.287	1
ZSCAN1	0.889764	0.357205	0.112	0.109	1
IER3IP1	0.143811	0.357156	0.4	0.31	1
NDST2	0.322104	0.357099	0.238	0.178	1
UPK3BL1	0.879505	0.357026	0.112	0.109	1
TOP1MT	0.600474	0.356617	0.288	0.256	1
ZNF212	0.724259	0.35634	0.175	0.163	1
PSTK	0.27866	0.356031	0.45	0.38	1
WNT5B	0.550359	0.355742	0.3	0.271	1
HID1	0.138698	0.355727	0.562	0.442	1
SYNCRIP	0.159042	0.355452	0.637	0.55	1
CNOT11	0.431716	0.355437	0.388	0.357	1
ORMDL3	0.615307	0.355329	0.188	0.163	1
FBXO8	0.86326	0.355238	0.225	0.225	1
RHPN1	0.363792	0.35516	0.138	0.186	1
RAB4B	0.0468074	0.355141	0.462	0.318	1
NRBF2	0.506093	0.355093	0.375	0.326	1
CNBP	0.0766593	0.354425	0.6	0.442	1
SNX19	0.33627	0.353939	0.562	0.512	1
ZNF324	0.194226	0.353882	0.338	0.248	1
GNAS	0.0614531	0.353485	0.887	0.76	1
HEXD	0.125161	0.353393	0.4	0.295	1
GSPT2	0.324222	0.353286	0.188	0.132	1
POLR2F	0.0742164	0.353283	0.625	0.512	1
PSMD13	0.137961	0.353218	0.375	0.264	1
ELOC	0.134382	0.353074	0.562	0.457	1
C3orf20	0.442936	0.352894	0.138	0.101	1
TRIM11	0.462574	0.352872	0.238	0.194	1
ZNF765	0.694726	0.352867	0.162	0.147	1
SLC10A7	0.497018	0.352531	0.475	0.434	1
NADK2	0.0273387	0.352345	0.637	0.504	1
ZYX	0.0762529	0.35223	0.338	0.233	1
HES1	0.487834	0.352202	0.388	0.357	1
CDH26	0.732217	0.352173	0.125	0.109	1
MDN1	0.335562	0.352127	0.825	0.86	1
NAA40	0.0867319	0.352107	0.5	0.372	1
NUP153	0.0197585	0.352018	0.825	0.682	1
SYN1	0.139555	0.351995	0.875	0.76	1
LSM10	0.129429	0.351582	0.212	0.124	1
VWC2	0.211342	0.351475	0.488	0.403	1
GOLM1	0.0255217	0.351384	0.875	0.791	1
CCDC68	0.345166	0.351244	0.288	0.225	1
TBC1D14	0.0762583	0.351234	0.75	0.674	1
ITGB5	0.30609	0.350798	0.2	0.14	1
GNL3L	0.140123	0.350754	0.35	0.256	1
ARID2	0.0154298	0.350747	0.762	0.636	1
SCAMP4	0.0974272	0.350696	0.488	0.364	1
DUSP26	0.172927	0.350684	0.475	0.357	1
LYNX1	0.473518	0.350603	0.5	0.434	1
TTC13	0.271431	0.350479	0.6	0.605	1
SLC12A8	0.467747	0.350395	0.312	0.264	1
SPINT2	0.163906	0.350374	0.462	0.364	1
TRAM1	0.619696	0.350238	0.488	0.45	1
PDPN	0.257001	0.350011	0.175	0.116	1
UBE2I	0.0106689	0.349701	0.537	0.388	1
ARHGEF37	0.720202	0.349542	0.2	0.186	1
PTBP2	0.00486391	0.34953	0.95	0.922	1
FBXO21	0.162114	0.349355	0.8	0.752	1
ZNF415	0.889514	0.349309	0.15	0.147	1
MBNL1	0.0206185	0.348807	0.975	0.884	1
EXTL2	0.133893	0.348793	0.5	0.434	1
HSPE1	0.645137	0.348737	0.162	0.14	1
FAM171B	0.0214101	0.348513	0.925	0.922	1
CREBRF	0.0682337	0.348414	0.8	0.76	1
MRPS18A	0.653869	0.348364	0.2	0.178	1
BRIX1	0.185968	0.348305	0.275	0.186	1
ERLIN2	0.913978	0.348156	0.162	0.163	1
NMD3	0.320517	0.348091	0.7	0.651	1
SYT2	0.488883	0.347932	0.325	0.279	1
TSPYL2	0.531356	0.347845	0.662	0.605	1
SLC2A1	0.36166	0.347729	0.162	0.116	1
DDX42	0.0576013	0.347685	0.75	0.636	1
MYBBP1A	0.153122	0.347591	0.338	0.248	1
TMEM106C	0.389694	0.347586	0.3	0.264	1
ABHD8	0.274689	0.347582	0.65	0.605	1
SELENOW	0.159667	0.347481	0.762	0.705	1
SLC2A3	0.185843	0.346979	0.512	0.465	1
KIF6	0.495962	0.346962	0.25	0.209	1
PPM1G	0.129004	0.346915	0.662	0.496	1
RPUSD4	0.355146	0.346892	0.25	0.194	1
SLAIN2	0.0258717	0.346768	0.725	0.605	1
SLC25A43	0.0692294	0.346503	0.55	0.403	1
FLCN	0.0788081	0.346455	0.688	0.581	1
FNDC3B	0.39981	0.346408	0.588	0.605	1
KCNAB1	0.202297	0.346366	0.412	0.326	1
TBC1D25	0.984538	0.346354	0.288	0.271	1
CHODL	0.41732	0.346091	0.188	0.147	1
ZNF576	0.702646	0.346035	0.15	0.132	1
EXOG	0.195298	0.34602	0.675	0.62	1
ANKRD44	0.221278	0.345601	0.787	0.69	1
MAMSTR	0.40087	0.345395	0.225	0.178	1
FREM1	0.413681	0.345277	0.3	0.256	1
RRP9	0.879505	0.345232	0.112	0.109	1
NDST1	0.192645	0.345155	0.525	0.434	1
IFT20	0.155172	0.345058	0.575	0.45	1
ZFHX2	0.0305916	0.344706	0.863	0.62	1
HYI	0.291968	0.344634	0.162	0.109	1
TCEAL2	0.033538	0.344586	0.537	0.372	1
STK24	0.0287925	0.344564	0.787	0.659	1
INPP1	0.0313631	0.344519	0.688	0.473	1
MID2	0.598827	0.343832	0.3	0.271	1
ZNF431	0.477322	0.343727	0.537	0.535	1
TMEM94	0.853227	0.343425	0.362	0.372	1
DDX19B	0.405395	0.343152	0.438	0.395	1
BCL2L2	0.28122	0.343128	0.425	0.357	1
E2F5	0.934469	0.342726	0.175	0.186	1
TMX3	0.0511274	0.342714	0.787	0.659	1
ACER3	0.278795	0.342665	0.713	0.705	1
AKAP11	0.0447696	0.342224	0.912	0.791	1
CCDC120	0.80562	0.342176	0.2	0.194	1
TRMT1	0.60591	0.342015	0.212	0.186	1
TMEM65	0.135107	0.341912	0.625	0.566	1
ARHGAP12	0.488093	0.341865	0.412	0.38	1
AP2A1	0.0269039	0.341847	0.738	0.605	1
GNAI1	0.0595401	0.341746	0.863	0.798	1
FAM217B	0.0216107	0.341647	0.713	0.527	1
CLSTN2	0.00534212	0.341523	1	0.868	1
FAAP20	0.33934	0.341296	0.275	0.209	1
FZD6	0.819217	0.341273	0.288	0.295	1
ANGEL2	0.124734	0.341236	0.613	0.496	1
FAHD1	0.570827	0.34119	0.212	0.186	1
MMD	0.159176	0.341048	0.475	0.38	1
PEMT	0.0965699	0.340931	0.338	0.225	1
ASAP2	0.44581	0.34086	0.388	0.434	1
RMND5A	0.0762518	0.340848	0.713	0.628	1
AQP11	0.130805	0.34077	0.362	0.256	1
FBN1	0.0283009	0.340615	0.812	0.674	1
RASA4	0.43888	0.340114	0.25	0.202	1
ITPRID2	0.41109	0.34009	0.412	0.364	1
ATP1B1	0.33947	0.339895	0.875	0.868	1
ARL5A	0.565428	0.339497	0.625	0.589	1
ZNF425	0.555105	0.339261	0.288	0.256	1
ZNF385A	0.525675	0.339014	0.138	0.109	1
FAM156A	0.213868	0.339002	0.375	0.279	1
PTK7	0.128938	0.338761	0.688	0.651	1
POLR3C	0.585844	0.338738	0.375	0.357	1
DNAJC6	0.0297122	0.338367	0.963	0.876	1
ABHD17B	0.328725	0.338181	0.45	0.395	1
ITGA3	0.0840855	0.338031	0.55	0.426	1
ID2	0.387926	0.337876	0.275	0.217	1
SIN3A	0.241116	0.337839	0.55	0.465	1
RWDD2A	0.450353	0.337603	0.212	0.171	1
TOR1AIP1	0.497136	0.337554	0.338	0.287	1
TMEM87A	0.0427454	0.33752	0.713	0.566	1
ZNF736	0.0317793	0.337492	0.8	0.643	1
TSC22D2	0.187835	0.337484	0.8	0.76	1
SLC35B3	0.171509	0.337409	0.425	0.341	1
TMEM33	0.473195	0.337396	0.488	0.434	1
PRSS12	0.299933	0.337364	0.262	0.202	1
NDUFAF5	0.292115	0.33736	0.588	0.496	1
APPL2	0.0602375	0.337312	0.875	0.798	1
SIAH2	0.189524	0.337286	0.462	0.38	1
SACS	0.00206247	0.337162	0.963	0.845	1
CLK3	0.518207	0.337104	0.212	0.178	1
GLT8D2	0.715401	0.337043	0.388	0.349	1
FADS2	0.198606	0.336876	0.412	0.31	1
UBTD1	0.515373	0.336867	0.312	0.279	1
CEP78	0.0854455	0.336773	0.662	0.543	1
RNF207	0.381208	0.336606	0.325	0.279	1
RBIS	0.383264	0.336583	0.288	0.248	1
MEAF6	0.121397	0.336573	0.55	0.45	1
TCERG1	0.0134474	0.336541	0.963	0.829	1
MOB2	0.0243273	0.336428	0.662	0.512	1
LNX2	0.309773	0.336371	0.412	0.364	1
LYG1	0.595943	0.33586	0.238	0.202	1
SUMF1	0.0590197	0.335668	0.9	0.853	1
GARNL3	0.179843	0.335592	0.75	0.674	1
PMS1	0.039894	0.335588	0.85	0.69	1
C1QTNF4	0.0246113	0.335572	0.462	0.271	1
CHMP1A	0.849363	0.335529	0.212	0.233	1
MGMT	0.166293	0.335377	0.7	0.605	1
TEAD1	0.223953	0.335321	0.688	0.651	1
PNRC1	0.042887	0.335277	0.35	0.209	1
QTRT1	0.0460884	0.335262	0.662	0.535	1
MAMDC2	0.412042	0.335258	0.325	0.279	1
ZNF365	0.0564506	0.335132	0.762	0.667	1
EEF1AKMT1	0.209488	0.335112	0.412	0.333	1
OXSM	0.662035	0.334948	0.138	0.116	1
TULP3	0.172017	0.33489	0.438	0.326	1
HIPK1	0.148483	0.334862	0.562	0.504	1
SRM	0.151161	0.334828	0.425	0.318	1
ITPKB	0.680906	0.334459	0.138	0.163	1
NAAA	0.553408	0.334336	0.275	0.24	1
DYNLL2	0.191255	0.334334	0.225	0.147	1
ZNF506	0.0788254	0.334252	0.775	0.62	1
ENDOD1	0.14926	0.334081	0.525	0.403	1
EIF2D	0.505122	0.333993	0.338	0.302	1
FUCA2	0.136405	0.3338	0.25	0.155	1
MMADHC	0.167318	0.333717	0.388	0.287	1
TMEM203	0.338808	0.3336	0.238	0.178	1
RAB3D	0.538617	0.333589	0.262	0.225	1
WDHD1	0.639876	0.333569	0.25	0.217	1
HNRNPR	0.0759176	0.333489	0.825	0.76	1
CDH13	0.222256	0.333449	0.675	0.589	1
MAN1C1	0.017114	0.333439	0.9	0.721	1
JAG2	0.509579	0.333365	0.25	0.217	1
BCL9	0.196203	0.333321	0.4	0.318	1
CHIC2	0.278629	0.333302	0.675	0.636	1
ANGEL1	0.417423	0.333132	0.35	0.302	1
CPE	0.00325766	0.333093	0.963	0.884	1
CKMT1A	0.467192	0.33287	0.325	0.279	1
TIMM9	0.274529	0.332788	0.4	0.333	1
SPEG	0.461389	0.332611	0.525	0.481	1
ST18	0.0619502	0.332611	0.25	0.14	1
HAUS3	0.31772	0.332522	0.288	0.217	1
ABRACL	0.840913	0.332504	0.125	0.14	1
MCTS1	0.0430945	0.332463	0.575	0.411	1
QSER1	0.0776234	0.332277	0.738	0.698	1
PMPCA	0.17897	0.332197	0.3	0.217	1
DPF3	0.0571066	0.332036	0.762	0.597	1
GTPBP2	0.684203	0.331878	0.362	0.333	1
LRP1B	0.136654	0.331859	0.988	0.953	1
DR1	0.282402	0.331852	0.375	0.318	1
HEXA	0.112769	0.331698	0.675	0.589	1
YY1AP1	0.187392	0.331475	0.7	0.581	1
CIART	0.228357	0.331179	0.162	0.101	1
SORT1	0.0348749	0.330903	0.875	0.806	1
UFM1	0.606793	0.330832	0.462	0.411	1
PGM2	0.389715	0.330804	0.188	0.14	1
ZUP1	0.350808	0.330577	0.338	0.419	1
CIR1	0.149557	0.330531	0.588	0.496	1
CMTR2	0.689762	0.330484	0.238	0.217	1
PYROXD1	0.656042	0.330447	0.312	0.279	1
RHBDD1	0.469771	0.330266	0.35	0.302	1
PLXDC2	0.965164	0.33005	0.825	0.806	1
PKD2L2	0.62709	0.329916	0.175	0.217	1
HMGA1	0.624173	0.329886	0.2	0.178	1
LRP1	0.0313916	0.329634	0.85	0.69	1
PPP1CA	0.867499	0.329238	0.162	0.155	1
MRPL34	0.427924	0.329084	0.138	0.101	1
CDRT4	0.394638	0.328975	0.6	0.543	1
RAB6B	0.200052	0.328941	0.9	0.744	1
MKRN2OS	0.287595	0.328903	0.325	0.24	1
HSPD1	0.159808	0.328754	0.562	0.473	1
PNPLA2	0.59753	0.328693	0.288	0.264	1
TUBA1B	0.00863575	0.328667	0.9	0.736	1
INIP	0.0939146	0.32856	0.575	0.481	1
ZDHHC24	0.800819	0.32834	0.25	0.264	1
DZIP1	0.0320839	0.327853	0.812	0.76	1
HOOK1	0.0464615	0.327846	0.688	0.512	1
ADAMTSL2	0.777345	0.327815	0.175	0.202	1
TAF11	0.297756	0.327477	0.537	0.473	1
CNOT9	0.597957	0.327444	0.462	0.426	1
ARMT1	0.30609	0.327423	0.2	0.14	1
RFNG	0.348402	0.327227	0.312	0.256	1
TACC1	0.0590782	0.327143	0.963	0.899	1
RPL7L1	0.178968	0.327026	0.675	0.589	1
HECTD3	0.745048	0.326903	0.125	0.109	1
[truncated: 8,312 more rows]

## Sheet: L5_IT
	p_val	avg_log2FC	pct.1	pct.2	p_val_adj
SERPINB9	9.75945e-10	2.31101	0.381	0.111	3.6269e-05
THEMIS	4.43869e-11	2.07666	0.416	0.115	1.64955e-06
AMOTL1	5.86578e-17	1.87153	0.646	0.19	2.1799e-12
CLU	2.32623e-07	1.84882	0.416	0.159	0.00864498
HSPB8	6.9922e-05	1.84584	0.257	0.103	1
MT-ND3	0.000918036	1.84122	0.239	0.111	1
PLCG2	2.10562e-21	1.77385	0.858	0.337	7.82511e-17
PDGFRB	1.23702e-14	1.76569	0.558	0.163	4.59714e-10
MGST2	1.96481e-11	1.7231	0.442	0.119	7.30182e-07
ANTXR2	5.17669e-09	1.71077	0.425	0.147	0.000192381
ZNF727	1.94907e-11	1.70689	0.487	0.151	7.24332e-07
ESYT3	1.62027e-10	1.69178	0.434	0.127	6.02141e-06
RPL18A	4.92406e-06	1.69055	0.301	0.103	0.182993
VWC2	1.1796e-07	1.68476	0.345	0.111	0.00438374
CCBE1	4.50744e-08	1.6617	0.584	0.317	0.0016751
ZNF521	5.08342e-11	1.65826	0.496	0.159	1.88915e-06
ZBTB7C	4.2109e-06	1.64369	0.363	0.147	0.15649
RGMA	8.65582e-18	1.63909	0.664	0.19	3.21676e-13
PLA2R1	6.32109e-10	1.63884	0.487	0.183	2.34911e-05
ECI1	1.11309e-06	1.62381	0.31	0.103	0.0413658
FGFR1	1.47009e-18	1.62229	0.761	0.246	5.46328e-14
NBL1	4.8915e-12	1.61153	0.531	0.179	1.81783e-07
ADAMTS2	3.93806e-09	1.6103	0.407	0.131	0.00014635
PNMA8C	9.15525e-07	1.60841	0.372	0.151	0.0340237
ARHGAP25	1.30993e-06	1.59812	0.319	0.107	0.0486808
ITGB8	0.000264169	1.59495	0.248	0.107	1
B3GLCT	6.19815e-13	1.58088	0.646	0.262	2.30342e-08
RAB37	2.83535e-07	1.56809	0.372	0.135	0.010537
MT-CO2	0.0318862	1.56431	0.265	0.171	1
CBFA2T3	4.73793e-08	1.56119	0.389	0.131	0.00176076
FIGN	2.74138e-18	1.55038	0.761	0.258	1.01878e-13
HS6ST3	9.87265e-20	1.5494	0.938	0.52	3.66897e-15
TNS3	1.70498e-06	1.54511	0.31	0.107	0.0633622
PLD5	2.10869e-12	1.53845	0.637	0.266	7.83653e-08
PELI2	1.29227e-09	1.53199	0.575	0.25	4.80246e-05
ING1	5.59197e-09	1.52289	0.416	0.135	0.000207815
IRAK2	2.00836e-09	1.5202	0.496	0.202	7.46367e-05
STAT4	6.84422e-05	1.51791	0.265	0.103	1
COL21A1	2.22814e-09	1.51313	0.442	0.151	8.28045e-05
BHLHE40	4.05346e-07	1.49747	0.345	0.119	0.0150639
RPS28	1.94048e-08	1.49596	0.469	0.183	0.000721141
RPLP1	0.00487174	1.49071	0.23	0.115	1
MLXIPL	3.47456e-13	1.4571	0.646	0.218	1.29125e-08
CNTN5	5.44565e-20	1.45457	0.956	0.794	2.02377e-15
PRKD1	6.10849e-12	1.45366	0.619	0.254	2.2701e-07
PTPRM	6.20454e-16	1.45198	0.761	0.294	2.30579e-11
ADRA1A	3.1615e-07	1.4503	0.407	0.167	0.0117491
GAPDH	0.00414137	1.44615	0.283	0.159	1
TMEM131L	3.30698e-11	1.4415	0.496	0.159	1.22897e-06
APOL2	2.61901e-08	1.44057	0.407	0.139	0.000973304
PLXDC2	2.76787e-14	1.43949	0.867	0.5	1.02862e-09
MSRB3	2.88786e-09	1.43461	0.549	0.226	0.000107322
MCC	0.00192429	1.43317	0.248	0.119	1
IL6ST	1.76662e-07	1.4329	0.442	0.183	0.00656529
NECAB1	5.40607e-18	1.4223	0.876	0.425	2.00906e-13
GLDN	4.91034e-10	1.42137	0.451	0.139	1.82483e-05
MYH9	2.89176e-14	1.4138	0.717	0.302	1.07466e-09
TFEB	0.000114213	1.40995	0.274	0.111	1
DACH1	8.54415e-14	1.40868	0.752	0.306	3.17526e-09
DDAH1	6.43796e-15	1.40809	0.858	0.44	2.39254e-10
RASSF8	3.59933e-09	1.40573	0.478	0.171	0.000133762
MT-ND4	0.0143235	1.40542	0.265	0.163	1
TMSB10	5.43689e-05	1.39524	0.478	0.262	1
PLEKHD1	4.05914e-08	1.39465	0.434	0.155	0.0015085
ESR1	0.000128254	1.3902	0.345	0.163	1
RHBDL3	9.71281e-18	1.389	0.805	0.294	3.60957e-13
ZNF423	2.23312e-09	1.38835	0.416	0.127	8.29896e-05
RPL28	5.14155e-07	1.38671	0.434	0.175	0.0191075
DNMBP	4.39418e-06	1.38548	0.398	0.183	0.163301
GAB1	4.30473e-15	1.38418	0.655	0.222	1.59977e-10
MT-CYB	0.0220462	1.38285	0.292	0.187	1
GABRD	2.85623e-08	1.38084	0.442	0.171	0.00106146
MT-ND2	0.042791	1.37957	0.177	0.103	1
CACNA2D2	8.3221e-10	1.37638	0.469	0.151	3.09274e-05
MT-CO3	0.00279029	1.37555	0.451	0.282	1
NXN	0.00526961	1.37537	0.274	0.155	1
SPATA2	8.55287e-07	1.37416	0.372	0.139	0.031785
SPARCL1	5.71503e-14	1.37152	0.726	0.29	2.12387e-09
SH3BP1	1.16815e-05	1.36892	0.292	0.107	0.434121
FTH1	2.74374e-08	1.3683	0.575	0.262	0.00101966
LDHA	8.33785e-09	1.36623	0.451	0.159	0.000309859
CA1	0.000126816	1.36182	0.283	0.119	1
ITPR2	1.49542e-07	1.35831	0.398	0.143	0.00555743
PDGFA	3.04482e-07	1.35758	0.451	0.198	0.0113155
NEFL	1.36626e-05	1.35554	0.354	0.151	0.507743
LRMDA	1.35761e-09	1.35366	0.531	0.198	5.0453e-05
SAP30	1.48128e-08	1.35177	0.478	0.194	0.000550486
ANP32B	9.69251e-06	1.34825	0.372	0.159	0.360203
NFIA	9.0657e-13	1.34797	0.611	0.222	3.36909e-08
PALD1	0.00373343	1.34183	0.257	0.135	1
ZNF804B	0.124415	1.34075	0.23	0.167	1
MYH14	9.39742e-09	1.33912	0.478	0.179	0.000349236
ANKRD30B	0.000115526	1.33839	0.265	0.107	1
ADRA1B	1.96597e-11	1.33804	0.504	0.159	7.30612e-07
NEIL2	5.88893e-06	1.33574	0.363	0.147	0.21885
SCN1B	1.28687e-05	1.3327	0.336	0.139	0.478241
CBR3	2.70474e-05	1.32538	0.301	0.115	1
RALB	7.10775e-07	1.32337	0.434	0.187	0.0264145
USH2A	0.00991079	1.31983	0.204	0.107	1
ARL4C	9.12936e-07	1.31601	0.425	0.179	0.0339274
RHOBTB3	9.60057e-11	1.31168	0.664	0.286	3.56786e-06
ADAMTS16	6.40807e-09	1.31035	0.602	0.282	0.000238143
RGN	5.70757e-09	1.30979	0.593	0.29	0.000212111
LPP	1.86442e-13	1.30815	0.726	0.329	6.92876e-09
SPRYD3	3.02098e-07	1.30615	0.451	0.194	0.0112269
BTC	4.02529e-07	1.306	0.345	0.111	0.0149592
NEB	1.22425e-08	1.30421	0.531	0.234	0.000454966
TUBA1B	1.66623e-12	1.30112	0.858	0.456	6.1922e-08
HSD17B7	6.40518e-05	1.29673	0.319	0.139	1
STK33	0.000395091	1.29522	0.354	0.183	1
CLGN	9.40329e-05	1.29476	0.265	0.103	1
NPTX1	2.6558e-16	1.29476	0.85	0.409	9.86976e-12
HRK	5.06877e-10	1.28901	0.566	0.23	1.88371e-05
PPL	3.60108e-05	1.28823	0.398	0.19	1
FTL	1.14963e-12	1.28754	0.85	0.385	4.27237e-08
C1RL	7.32163e-07	1.28612	0.372	0.135	0.0272094
FBL	0.00152016	1.28559	0.248	0.119	1
PARM1	1.12984e-08	1.28553	0.619	0.313	0.000419884
DLC1	2.04394e-11	1.28474	0.593	0.226	7.59588e-07
CA3	7.91899e-07	1.28471	0.372	0.139	0.0294293
DAB2IP	3.45089e-13	1.28122	0.805	0.425	1.28246e-08
ADD3	4.3318e-13	1.27894	0.814	0.444	1.60983e-08
SLC26A11	1.56682e-05	1.27867	0.31	0.115	0.582277
IFIT1	2.33508e-08	1.27779	0.469	0.179	0.000867787
ARSJ	5.32301e-08	1.27453	0.434	0.163	0.00197819
PTPN3	1.17475e-09	1.27346	0.575	0.238	4.36574e-05
CDH12	4.60017e-09	1.27295	0.85	0.619	0.000170956
SERPINB6	7.87177e-05	1.27189	0.265	0.103	1
GYG1	6.12435e-05	1.27143	0.292	0.119	1
SNCAIP	0.00102091	1.26904	0.265	0.127	1
INSIG1	0.000144363	1.26744	0.301	0.135	1
ANKRD9	4.52916e-05	1.26697	0.336	0.151	1
CNTN6	3.74477e-07	1.26149	0.425	0.175	0.0139167
JUN	8.08642e-10	1.26036	0.522	0.19	3.00516e-05
PELI3	9.56434e-07	1.25916	0.319	0.103	0.0355439
RPL13	2.53711e-12	1.25748	0.602	0.202	9.42867e-08
DDAH2	0.0166928	1.25731	0.204	0.111	1
WASF2	2.41153e-07	1.25483	0.602	0.317	0.00896197
MTMR10	4.28613e-07	1.25045	0.425	0.167	0.0159285
ANXA11	3.89017e-13	1.24645	0.752	0.333	1.4457e-08
WLS	0.0506746	1.24481	0.204	0.127	1
ASB13	2.57018e-05	1.24093	0.363	0.159	0.955156
LMO3	5.81165e-13	1.23825	0.841	0.468	2.15978e-08
MT-CO1	0.335946	1.23474	0.389	0.337	1
GPX4	0.000202677	1.2271	0.319	0.147	1
MT-ATP6	0.0159146	1.22379	0.23	0.131	1
KAT2B	1.45574e-07	1.22313	0.487	0.21	0.00540996
KCNG2	0.0017789	1.2225	0.257	0.123	1
KCTD8	1.4793e-13	1.22048	0.823	0.401	5.49751e-09
RASSF5	8.2298e-09	1.21986	0.522	0.202	0.000305844
PLAG1	1.58078e-05	1.2159	0.345	0.143	0.587464
PLXNA2	7.90972e-17	1.21558	0.947	0.579	2.93949e-12
PDYN	0.00296733	1.21553	0.327	0.183	1
MT-ND1	0.00129542	1.21452	0.292	0.151	1
ARHGEF28	6.90918e-10	1.21063	0.726	0.405	2.56766e-05
DGKB	1.24897e-17	1.21018	0.947	0.706	4.64153e-13
FHL2	5.6407e-09	1.21014	0.646	0.317	0.000209625
CAMK2N2	2.16884e-05	1.20534	0.354	0.155	0.806008
RCC2	2.14621e-06	1.20411	0.389	0.155	0.0797597
ZSCAN31	2.2032e-11	1.20088	0.673	0.278	8.18776e-07
CNKSR3	0.000209937	1.19907	0.336	0.167	1
OAZ1	1.16778e-05	1.19278	0.487	0.262	0.433982
SEC16B	0.000123855	1.18858	0.301	0.131	1
KANK1	1.01228e-07	1.18779	0.425	0.159	0.00376193
SNRPN	3.15932e-16	1.18576	0.982	0.623	1.1741e-11
RCAN3	0.0273793	1.18395	0.186	0.103	1
GLRX	1.74683e-06	1.18171	0.442	0.198	0.0649174
PAPPA	1.76578e-06	1.18158	0.513	0.238	0.0656218
DHCR24	6.36946e-08	1.17945	0.54	0.234	0.00236708
NIPSNAP3B	3.76668e-07	1.17784	0.354	0.119	0.0139981
STAT6	2.0969e-07	1.17685	0.434	0.163	0.00779272
ZBTB20	0.000121329	1.17561	0.469	0.27	1
GSTT2B	1.06605e-06	1.17556	0.398	0.163	0.0396178
ARHGAP9	0.000144066	1.17495	0.265	0.107	1
DERA	0.000880912	1.17327	0.265	0.119	1
SLC2A12	0.000609719	1.17218	0.248	0.111	1
KDM3A	2.67022e-07	1.17182	0.46	0.19	0.00992332
RAMP3	3.25493e-07	1.17129	0.354	0.115	0.0120963
RPL18	1.08375e-08	1.17093	0.531	0.194	0.000402755
KCTD21	0.000106354	1.16784	0.274	0.107	1
ZMIZ1	5.99666e-13	1.16782	0.832	0.401	2.22854e-08
CCDC159	0.00953287	1.16505	0.204	0.103	1
ITGA6	1.93796e-08	1.16294	0.531	0.214	0.000720205
GLIPR1	6.2297e-05	1.16172	0.301	0.123	1
DSCAML1	5.72986e-17	1.16153	0.965	0.575	2.12939e-12
SMAD3	5.27952e-11	1.16153	0.681	0.29	1.96203e-06
MTAP	0.000116712	1.15998	0.301	0.127	1
DAPK2	3.23714e-10	1.1599	0.664	0.302	1.20302e-05
CGRRF1	7.70141e-06	1.15854	0.354	0.143	0.286207
PRELID1	4.78492e-05	1.15787	0.283	0.111	1
EMB	2.03232e-07	1.15618	0.566	0.27	0.00755271
PRSS3	1.21686e-07	1.15245	0.549	0.258	0.00452221
LDLRAD3	1.13831e-14	1.15196	0.903	0.496	4.23031e-10
EIF4E1B	5.25817e-10	1.15065	0.664	0.306	1.95409e-05
SLC18B1	2.33892e-06	1.14652	0.407	0.167	0.0869214
PDE8B	2.81294e-05	1.14549	0.451	0.234	1
RPS15A	0.000212978	1.14252	0.327	0.151	1
PTK2B	3.08644e-09	1.14211	0.549	0.218	0.000114702
GATAD2A	6.14773e-06	1.14035	0.442	0.206	0.228468
INPP4B	0.000249556	1.13888	0.531	0.329	1
TUBA4A	4.29127e-06	1.13849	0.425	0.19	0.159476
GNAS	2.01316e-11	1.13582	0.85	0.472	7.4815e-07
HHATL	1.19566e-05	1.13507	0.336	0.127	0.444344
PPP1R16B	3.34423e-18	1.1313	0.965	0.607	1.24282e-13
TMEM132C	1.13047e-11	1.12882	0.726	0.333	4.20116e-07
DPP7	4.14371e-08	1.12877	0.54	0.222	0.00153993
C5AR2	0.000438741	1.12788	0.283	0.131	1
STAC2	4.10106e-07	1.12575	0.46	0.187	0.0152408
PDXP	1.61137e-05	1.12241	0.487	0.25	0.598832
CECR2	4.90261e-06	1.12071	0.398	0.163	0.182196
SOAT1	1.40919e-06	1.11983	0.46	0.198	0.0523698
SLC7A8	5.71759e-08	1.11958	0.611	0.298	0.00212483
CDH18	1.02982e-16	1.11932	0.947	0.714	3.8271e-12
SNX12	0.000509501	1.11718	0.248	0.107	1
IRF2	2.26726e-05	1.11683	0.407	0.187	0.842581
TLE1	2.05926e-08	1.11639	0.611	0.317	0.000765282
CFAP299	6.58727e-07	1.11563	0.434	0.171	0.0244803
RXRA	1.7784e-06	1.11259	0.389	0.151	0.0660906
TRPS1	1.43544e-07	1.11002	0.549	0.258	0.00533453
DOCK1	0.0019988	1.10824	0.257	0.127	1
CENPF	0.0290971	1.10521	0.195	0.111	1
PAIP2B	0.0020368	1.10474	0.248	0.119	1
STRIP2	1.50083e-05	1.10234	0.434	0.206	0.557753
RASD2	7.85235e-06	1.10215	0.469	0.234	0.291817
FBXL7	8.69556e-05	1.10084	0.319	0.139	1
NEFM	0.0325669	1.10042	0.31	0.21	1
TMEM185A	1.48128e-05	1.09639	0.407	0.19	0.550489
IGSF9B	5.21814e-12	1.09552	0.823	0.409	1.93922e-07
OGDHL	3.24893e-07	1.09441	0.469	0.19	0.012074
PCSK1N	1.34299e-07	1.09266	0.575	0.258	0.00499094
ZNF385D	6.47492e-08	1.09113	0.513	0.218	0.00240628
RFX8	0.00230176	1.09073	0.239	0.115	1
TIMM10B	6.24454e-08	1.08776	0.46	0.171	0.00232066
DGKG	7.32134e-09	1.08737	0.619	0.286	0.000272083
RPL15	2.39822e-05	1.08689	0.381	0.171	0.891251
COPRS	0.000121952	1.08505	0.336	0.155	1
KCNF1	4.95658e-06	1.0836	0.354	0.131	0.184201
LIMCH1	7.49665e-14	1.08158	0.938	0.607	2.78598e-09
MRAP2	1.27445e-11	1.08133	0.699	0.286	4.73624e-07
DNAJC12	9.59844e-06	1.08108	0.469	0.226	0.356707
KCNK2	8.88875e-09	1.08017	0.699	0.377	0.000330333
TDO2	7.70524e-06	1.07976	0.513	0.27	0.28635
FAT1	9.12494e-09	1.07848	0.513	0.202	0.00033911
ABTB1	5.91786e-05	1.07806	0.398	0.19	1
MNS1	4.1141e-08	1.07796	0.487	0.194	0.00152892
SLC25A3	0.000228347	1.07729	0.407	0.214	1
NRXN3	2.06618e-16	1.07701	0.991	0.865	7.67856e-12
RCOR2	0.0170276	1.07054	0.248	0.147	1
LYNX1	4.72596e-07	1.06969	0.513	0.234	0.0175631
KBTBD6	3.38727e-05	1.06636	0.425	0.218	1
PIP4P1	5.70205e-05	1.06628	0.398	0.187	1
ERAP1	5.88906e-07	1.06544	0.478	0.198	0.0218855
DISC1	0.0250078	1.06142	0.212	0.123	1
ST8SIA5	3.9504e-11	1.06041	0.805	0.437	1.46809e-06
ACO1	1.75032e-06	1.05723	0.513	0.262	0.0650471
ANKRD29	2.30329e-06	1.05694	0.549	0.278	0.0855972
PARD6A	0.00117164	1.05494	0.248	0.115	1
AK4	1.46504e-08	1.05401	0.655	0.329	0.000544454
OVCH1	0.000110098	1.05359	0.274	0.107	1
UGDH	7.55668e-06	1.05329	0.469	0.218	0.280829
BBC3	2.00997e-05	1.05303	0.327	0.127	0.746965
NUAK1	1.71352e-15	1.05124	0.938	0.52	6.36796e-11
ZNF98	2.93017e-05	1.0509	0.425	0.202	1
GABARAPL2	5.68735e-05	1.04969	0.319	0.135	1
MAOB	1.81964e-07	1.04706	0.673	0.377	0.00676233
ZNF831	9.26244e-07	1.04655	0.593	0.317	0.034422
RIN3	0.00391687	1.04555	0.239	0.119	1
SRP14	0.00674089	1.04365	0.212	0.107	1
PFKFB3	2.41546e-09	1.04068	0.805	0.488	8.97658e-05
GGPS1	0.0018641	1.04013	0.239	0.111	1
NACAD	0.00387482	1.0393	0.239	0.119	1
ARPP19	2.00183e-09	1.0391	0.788	0.468	7.43939e-05
ANTXR1	7.34241e-11	1.03899	0.77	0.345	2.72866e-06
COL4A2	2.34422e-08	1.03856	0.735	0.444	0.000871184
CFAP52	0.000133465	1.03855	0.274	0.107	1
GRIK3	1.30703e-12	1.03761	0.938	0.603	4.85733e-08
DECR1	1.19005e-08	1.03681	0.584	0.242	0.00044226
KCNC2	1.08683e-16	1.03632	0.982	0.702	4.039e-12
GLIPR1L1	3.65011e-05	1.03527	0.345	0.147	1
REC114	0.0138065	1.03466	0.212	0.115	1
TAF5L	0.000589328	1.03463	0.345	0.179	1
CNTFR	0.000268369	1.03424	0.31	0.143	1
QPCT	0.000979296	1.0332	0.248	0.107	1
MGST1	1.24141e-06	1.03289	0.531	0.258	0.0461346
VEGFA	0.00477086	1.02946	0.221	0.107	1
COL4A1	8.64919e-07	1.02419	0.619	0.341	0.032143
SNX25	1.28561e-09	1.02419	0.717	0.345	4.77771e-05
IRF2BPL	0.000520352	1.02272	0.274	0.123	1
CREB3L2	0.000709484	1.02218	0.265	0.119	1
UBASH3B	0.00241755	1.02196	0.265	0.135	1
CPNE4	7.84671e-13	1.02181	0.938	0.607	2.91607e-08
MAN1A1	9.72369e-12	1.01903	0.885	0.536	3.61361e-07
CPEB1	2.60919e-13	1.01901	0.92	0.552	9.69655e-09
STARD9	1.64006e-09	1.01875	0.664	0.294	6.09496e-05
SNN	5.70752e-08	1.01835	0.54	0.23	0.00212108
RCBTB1	3.02768e-05	1.01653	0.425	0.21	1
CDK6	0.000454413	1.0144	0.434	0.254	1
KNDC1	2.44586e-11	1.01407	0.788	0.405	9.08957e-07
GREM1	1.85387e-05	1.00996	0.292	0.103	0.688953
MAP3K1	0.000978862	1.00911	0.301	0.151	1
CALM1	2.06123e-08	1.00779	0.982	0.845	0.000766014
PAG1	3.09633e-05	1.00505	0.611	0.369	1
MAP3K8	0.000384195	1.00445	0.292	0.131	1
BCL2	8.30668e-07	1.00355	0.602	0.31	0.0308701
SLC7A5	5.22607e-09	1.00335	0.646	0.282	0.000194216
SPECC1	1.60555e-12	1.00279	0.867	0.484	5.9667e-08
STEAP2	4.68807e-06	1.00277	0.513	0.25	0.174223
ANKDD1A	2.61082e-05	1.00152	0.575	0.337	0.970257
HSPA1A	2.83405e-05	1.0015	0.301	0.115	1
KLF8	0.000365544	0.998955	0.274	0.115	1
RAB39B	0.000289857	0.998038	0.283	0.123	1
FAM13A	1.34533e-12	0.996259	0.894	0.579	4.99963e-08
PNMA8B	1.20897e-05	0.994852	0.504	0.258	0.44929
CFAP74	6.09354e-05	0.994731	0.354	0.159	1
PMEPA1	3.17771e-10	0.994608	0.832	0.52	1.18093e-05
ITPR1	4.05445e-15	0.992848	0.938	0.655	1.50675e-10
FSTL4	1.54355e-15	0.992354	1	0.837	5.73629e-11
DYNLT3	0.000398159	0.99004	0.363	0.19	1
PC	0.0012301	0.989104	0.301	0.155	1
CA13	0.0001069	0.988317	0.354	0.163	1
MSI2	2.59973e-13	0.987864	0.912	0.52	9.66138e-09
SLC25A43	3.48169e-07	0.985437	0.531	0.242	0.012939
PFKP	3.07841e-13	0.985388	0.92	0.595	1.14403e-08
CHMP1B	0.00165002	0.98518	0.265	0.127	1
CUX1	1.69213e-07	0.982875	0.726	0.417	0.00628847
EID1	1.38854e-06	0.981893	0.513	0.234	0.0516022
SLC9A9	5.69499e-07	0.981318	0.708	0.413	0.0211643
BACE2	2.2421e-05	0.980147	0.451	0.226	0.833231
BEX1	0.00145905	0.978994	0.416	0.246	1
PLEKHH1	4.15929e-07	0.977868	0.611	0.321	0.0154572
RMI1	0.00171679	0.977603	0.248	0.115	1
DNAJC21	3.35349e-08	0.974818	0.699	0.369	0.00124626
NOC3L	0.000240076	0.97474	0.336	0.159	1
ADAM32	2.08492e-06	0.974713	0.54	0.266	0.0774818
PHF10	5.02527e-06	0.974163	0.389	0.155	0.186754
EIF1	3.73893e-09	0.974001	0.761	0.409	0.00013895
FAM241B	1.91739e-06	0.971605	0.496	0.226	0.0712561
CHST1	4.26661e-08	0.970776	0.611	0.294	0.0015856
CKB	5.82303e-07	0.970246	0.699	0.393	0.0216401
NR3C2	3.39588e-11	0.969283	0.929	0.655	1.26201e-06
RBMS1	5.24749e-10	0.969172	0.743	0.325	1.95013e-05
HERPUD1	2.21156e-06	0.968843	0.566	0.298	0.0821882
RASGEF1A	6.30162e-07	0.968292	0.637	0.353	0.0234187
LURAP1L	1.89049e-05	0.967298	0.407	0.187	0.702565
NFKBIA	2.14054e-05	0.966622	0.345	0.139	0.795491
JOSD1	2.90537e-07	0.966185	0.726	0.464	0.0107972
HES6	0.00353054	0.96511	0.31	0.175	1
MZT1	2.96296e-07	0.96375	0.46	0.179	0.0110112
B4GALNT3	3.78536e-07	0.963231	0.593	0.31	0.0140675
TBC1D1	9.80556e-12	0.962277	0.912	0.512	3.64404e-07
ARF5	0.00011274	0.961948	0.372	0.175	1
SF3A1	7.35422e-05	0.961654	0.363	0.175	1
JADE2	2.70373e-06	0.960444	0.531	0.27	0.100479
CDH22	3.90302e-05	0.960413	0.496	0.25	1
GXYLT2	2.70048e-05	0.95989	0.46	0.23	1
HCFC1	0.00068088	0.95942	0.319	0.151	1
MFSD13A	3.35734e-07	0.958896	0.628	0.341	0.0124769
PRKAG2	1.67657e-18	0.958534	0.991	0.905	6.23065e-14
TMEM158	0.000204399	0.956576	0.292	0.123	1
GCNT1	3.18882e-08	0.955138	0.779	0.488	0.00118506
SLC38A2	1.98879e-08	0.955106	0.655	0.298	0.000739093
SMIM10L2B	0.000592503	0.954759	0.283	0.127	1
COLGALT2	1.41192e-08	0.953832	0.805	0.472	0.000524711
SORBS3	0.000144044	0.951968	0.265	0.103	1
FMN1	1.14257e-16	0.951561	0.973	0.778	4.24613e-12
TSHR	8.50525e-05	0.951256	0.363	0.159	1
TESC	3.78715e-05	0.951102	0.416	0.198	1
F13A1	0.00317811	0.948617	0.248	0.123	1
ST6GAL1	2.1039e-10	0.94786	0.85	0.484	7.81873e-06
CCND3	4.92583e-08	0.947447	0.619	0.302	0.00183059
CHST2	0.0831519	0.94673	0.204	0.127	1
TUBB4A	0.0349824	0.946324	0.195	0.111	1
ECI2	0.000399235	0.945931	0.372	0.187	1
MAP1S	6.03072e-05	0.945449	0.434	0.222	1
UBC	0.0192837	0.945078	0.204	0.111	1
KCNJ4	7.82767e-05	0.945069	0.398	0.194	1
PRPF19	1.2292e-06	0.944786	0.531	0.254	0.0456806
SIRT4	0.00801093	0.944693	0.23	0.115	1
GAB2	3.82434e-10	0.944535	0.885	0.643	1.42124e-05
OPTN	1.03611e-10	0.943377	0.912	0.615	3.85051e-06
RCSD1	1.20271e-05	0.943051	0.363	0.151	0.446962
RGS11	5.06923e-08	0.942917	0.655	0.337	0.00188388
LIFR	8.15964e-10	0.942409	0.673	0.313	3.03237e-05
FAM117A	0.000218703	0.942194	0.345	0.163	1
RPL35A	0.0320826	0.942037	0.186	0.103	1
CCDC50	3.39497e-05	0.941598	0.442	0.218	1
ATG2A	0.000255803	0.939632	0.319	0.143	1
C15orf61	3.10239e-05	0.939245	0.389	0.179	1
YWHAH	0.000710006	0.938615	0.681	0.488	1
TSEN15	2.17938e-06	0.937722	0.54	0.29	0.0809922
L3MBTL3	6.09853e-05	0.936286	0.416	0.198	1
SNRPA	0.000188133	0.935543	0.31	0.135	1
ADAMTSL2	1.67311e-05	0.934083	0.425	0.198	0.621777
IGIP	3.02267e-06	0.933298	0.496	0.242	0.112332
PDGFB	0.00192877	0.932692	0.265	0.127	1
MAN1C1	4.3346e-08	0.931258	0.761	0.437	0.00161087
KLF9	0.000185454	0.931218	0.522	0.31	1
MANBAL	1.04366e-05	0.930099	0.372	0.151	0.387854
SLC7A14	2.95395e-09	0.929975	0.77	0.452	0.000109778
SAP30L	0.000264659	0.927854	0.301	0.131	1
RHBDL1	8.42131e-07	0.92739	0.522	0.238	0.0312961
OGFRL1	5.95941e-09	0.926796	0.823	0.476	0.000221469
GRIK4	5.05187e-12	0.926491	0.956	0.671	1.87743e-07
ZSWIM7	1.20401e-06	0.925032	0.619	0.321	0.0447446
FGF9	0.000194271	0.92501	0.46	0.258	1
CSTB	1.96319e-05	0.924341	0.407	0.187	0.729578
DUT	2.00365e-07	0.924311	0.566	0.274	0.00744616
SGCG	6.18718e-06	0.923701	0.363	0.143	0.229934
CBLN2	0.00583071	0.922893	0.363	0.226	1
TMEM145	7.89949e-09	0.921884	0.779	0.413	0.000293569
ARHGDIG	0.000631849	0.920329	0.345	0.179	1
RRAGC	7.9929e-05	0.919978	0.389	0.19	1
ACER2	5.20515e-05	0.918535	0.469	0.246	1
ITGAV	1.97007e-06	0.918388	0.425	0.175	0.0732139
GJA9	0.00864533	0.91833	0.23	0.123	1
C3orf80	0.0119829	0.916939	0.204	0.103	1
PPP2R1B	6.59096e-05	0.916435	0.442	0.222	1
ANP32A	6.68635e-09	0.914349	0.805	0.464	0.000248485
ZFP36L1	0.000754087	0.913867	0.31	0.147	1
RHOQ	0.00118747	0.913659	0.345	0.187	1
LRIG1	8.29557e-07	0.913036	0.575	0.27	0.0308288
ACTB	0.0163959	0.912575	0.363	0.242	1
MAGEE1	0.00668435	0.912399	0.239	0.123	1
CLTCL1	8.48481e-05	0.912205	0.407	0.202	1
CAST	9.77265e-08	0.911348	0.717	0.401	0.00363181
SEPTIN9	2.53506e-08	0.909042	0.805	0.429	0.000942103
CLCN5	0.000107631	0.908146	0.292	0.119	1
GALNT2	8.50839e-07	0.907825	0.699	0.429	0.0316197
RPS19	0.0243752	0.90748	0.23	0.135	1
PNRC1	7.58428e-05	0.907214	0.381	0.183	1
TSHZ2	1.41701e-09	0.906725	0.628	0.286	5.26605e-05
DPH3	0.000272113	0.904394	0.283	0.123	1
DENND3	1.60769e-05	0.904297	0.566	0.329	0.597467
LYPD5	0.00150681	0.903409	0.345	0.19	1
PTPRZ1	8.08997e-06	0.903275	0.566	0.302	0.300647
PLEKHG5	0.000278766	0.900317	0.425	0.246	1
TINCR	0.00457503	0.899905	0.239	0.119	1
COL10A1	0.0021611	0.899001	0.301	0.159	1
OPN3	0.00237156	0.898865	0.23	0.103	1
DYSF	3.94797e-07	0.898784	0.628	0.333	0.0146718
RGS4	0.00512628	0.895639	0.248	0.127	1
MRPS22	0.00011607	0.894393	0.46	0.254	1
HTR1E	1.33287e-08	0.893166	0.637	0.294	0.000495335
KIAA1614	0.000119749	0.893041	0.389	0.187	1
ZFPM2	5.15739e-15	0.892709	0.956	0.655	1.91664e-10
NAT8L	7.65623e-05	0.891577	0.496	0.266	1
NINJ1	0.0125479	0.891556	0.204	0.103	1
AHNAK2	0.00147488	0.89036	0.301	0.155	1
MDFIC	0.000175778	0.88998	0.398	0.206	1
GSN	8.27634e-07	0.888945	0.469	0.206	0.0307573
UBXN11	2.63208e-05	0.887816	0.407	0.187	0.978159
PLEKHO1	1.3771e-06	0.88779	0.593	0.286	0.0511773
GBE1	2.42034e-06	0.886777	0.478	0.218	0.089947
SUN2	4.85679e-06	0.886639	0.46	0.21	0.180493
EFHD2	3.46927e-08	0.886285	0.77	0.409	0.00128929
LRPAP1	1.45737e-10	0.886023	0.85	0.48	5.41603e-06
AK5	3.32776e-12	0.884726	0.973	0.694	1.2367e-07
DBNDD1	0.00103049	0.884635	0.283	0.135	1
TPRG1L	0.000886029	0.884195	0.354	0.19	1
ZDHHC22	7.68966e-05	0.883275	0.513	0.294	1
IKZF2	1.07122e-06	0.883134	0.549	0.25	0.0398097
ERBIN	1.50277e-08	0.88249	0.743	0.377	0.000558474
MLEC	1.42263e-06	0.881934	0.566	0.286	0.0528693
STARD4	1.61994e-06	0.881809	0.566	0.286	0.0602019
YJEFN3	5.45603e-06	0.880718	0.487	0.23	0.202763
CIB2	0.00315279	0.880347	0.239	0.115	1
JUND	8.66258e-09	0.879696	0.788	0.413	0.000321928
TCERG1L	1.99536e-10	0.879391	0.805	0.393	7.41534e-06
HRH1	7.73316e-06	0.878984	0.407	0.179	0.287387
RAB31	5.92958e-06	0.876443	0.531	0.262	0.220361
BRD3OS	0.000284154	0.876023	0.345	0.159	1
SZRD1	1.63405e-05	0.875764	0.46	0.222	0.607261
PTAR1	1.33911e-05	0.875587	0.531	0.282	0.497652
TRMT2B	0.000942183	0.875155	0.274	0.127	1
MPDZ	3.95749e-12	0.874721	0.956	0.671	1.47072e-07
GCSH	2.85026e-06	0.874057	0.549	0.258	0.105924
RPL7A	0.00406409	0.873468	0.292	0.159	1
RPS7	0.00112676	0.873321	0.257	0.115	1
CANT1	0.0219607	0.873153	0.204	0.111	1
SEC61B	3.43946e-05	0.872934	0.434	0.202	1
BCKDK	0.00501635	0.871354	0.248	0.123	1
PAM	5.24587e-11	0.869002	0.876	0.591	1.94952e-06
TOB1	0.0261994	0.868152	0.221	0.127	1
PGRMC1	0.00289996	0.868121	0.319	0.175	1
TGDS	0.0329955	0.867462	0.221	0.131	1
TRPM3	4.85274e-09	0.866147	0.885	0.563	0.000180342
SDK2	3.13925e-05	0.866048	0.549	0.298	1
TMEM203	0.004964	0.865949	0.23	0.115	1
DPY19L4	0.000482844	0.865594	0.398	0.218	1
MYBPC1	0.019732	0.865276	0.248	0.147	1
PIK3R2	0.000100436	0.864513	0.54	0.313	1
TSHZ1	7.51983e-05	0.864339	0.469	0.262	1
COL5A2	0.0299575	0.8643	0.204	0.115	1
ADGRA2	0.00706794	0.863669	0.239	0.123	1
KCTD20	7.00959e-05	0.86292	0.522	0.302	1
DRD1	0.00034803	0.860723	0.319	0.147	1
RTL10	2.50155e-05	0.86055	0.425	0.194	0.929652
TGFB2	0.0320884	0.859363	0.301	0.19	1
DENND2C	0.00107331	0.858502	0.345	0.183	1
ACTG1	0.00243253	0.85697	0.416	0.254	1
FDFT1	1.60661e-05	0.855699	0.602	0.353	0.597064
DBP	0.000107044	0.855191	0.416	0.202	1
IDI1	1.96423e-06	0.854107	0.673	0.385	0.0729965
ARMT1	0.010176	0.854047	0.265	0.151	1
TEAD1	1.45344e-08	0.85385	0.894	0.615	0.000540143
CPQ	3.62111e-06	0.853354	0.699	0.448	0.134571
C5orf24	6.5565e-06	0.852795	0.575	0.302	0.243659
PEBP1	1.0035e-05	0.8519	0.628	0.353	0.372931
SMAD7	0.000388808	0.851894	0.575	0.377	1
MEN1	0.0369232	0.851228	0.221	0.131	1
POLRMT	0.0126766	0.849573	0.204	0.103	1
TMA16	0.00063868	0.847137	0.398	0.21	1
TMEM70	0.00882893	0.847018	0.257	0.143	1
P2RY12	0.0572491	0.846132	0.265	0.175	1
NRIP3	0.000662461	0.844505	0.416	0.23	1
PCDH17	1.59042e-05	0.844192	0.681	0.421	0.591048
C21orf58	0.0281632	0.843976	0.186	0.103	1
RFTN1	0.000112309	0.843566	0.69	0.508	1
ATP8B4	0.0042317	0.843091	0.283	0.151	1
PEAK1	6.34521e-10	0.84247	0.912	0.667	2.35807e-05
GALNT7	5.8144e-11	0.84183	0.938	0.647	2.16081e-06
ARL6IP1	0.00214578	0.841481	0.407	0.242	1
CFL2	0.00273942	0.840772	0.239	0.111	1
CD83	0.00669555	0.840131	0.336	0.194	1
GK	1.35197e-06	0.839857	0.743	0.433	0.0502432
KCNK1	4.68635e-10	0.839369	0.885	0.619	1.74159e-05
MSRB2	0.000312467	0.839024	0.425	0.226	1
ARHGEF25	0.00183292	0.838334	0.292	0.151	1
SCML1	0.00891256	0.837926	0.257	0.143	1
AMPH	1.51256e-13	0.837235	0.982	0.845	5.62114e-09
NFE2L1	2.61195e-08	0.83692	0.717	0.329	0.000970681
ZNF17	0.000147329	0.83642	0.407	0.194	1
CBX5	2.8409e-08	0.836249	0.858	0.536	0.00105576
RIPPLY2	9.24681e-05	0.835799	0.425	0.214	1
PPP1R1B	0.00339133	0.835122	0.23	0.107	1
USP5	0.000291311	0.834987	0.46	0.25	1
RPRM	0.000565498	0.833933	0.389	0.214	1
TSPAN5	1.17759e-12	0.833487	0.982	0.75	4.37627e-08
POLR2H	2.78712e-05	0.832961	0.451	0.214	1
NANS	1.82661e-05	0.832611	0.425	0.187	0.678824
ARHGAP18	0.00420297	0.832323	0.336	0.19	1
DHCR7	0.00646441	0.83169	0.221	0.107	1
EGFL7	0.000227384	0.831009	0.319	0.147	1
KLF6	3.1298e-06	0.83032	0.611	0.317	0.116313
MPP7	1.32858e-09	0.828743	0.796	0.381	4.93741e-05
SEMA4C	0.00410801	0.828488	0.283	0.147	1
RCAN2	9.15506e-09	0.828366	0.823	0.548	0.000340229
ARL6IP5	0.000923486	0.827903	0.372	0.198	1
CEMIP	3.86558e-11	0.827833	0.858	0.476	1.43656e-06
QKI	0.00914712	0.827356	0.664	0.508	1
SLC29A2	0.00840966	0.827349	0.257	0.139	1
ZSCAN12	0.0231472	0.827329	0.239	0.139	1
BMP8A	0.0227447	0.827122	0.204	0.111	1
COL18A1	0.00252552	0.826227	0.31	0.163	1
ATG101	0.0337058	0.824741	0.23	0.139	1
DZIP1L	0.00729809	0.824594	0.239	0.127	1
COQ5	0.00187181	0.824312	0.248	0.111	1
SLC6A7	7.02649e-09	0.823459	0.823	0.496	0.000261125
GLO1	4.46729e-06	0.822853	0.575	0.302	0.166018
MTURN	6.59955e-09	0.821409	0.894	0.623	0.000245259
DOCK8	0.971522	0.821192	0.124	0.123	1
PTGR1	2.46462e-05	0.821012	0.584	0.329	0.915927
UBE2QL1	2.64436e-10	0.819916	0.92	0.579	9.82724e-06
NTRK3	2.21151e-08	0.819391	0.85	0.599	0.000821862
STX1B	6.50012e-08	0.81937	0.779	0.468	0.00241564
CNTN2	0.000594731	0.819299	0.425	0.238	1
BCL10	0.00357149	0.818748	0.257	0.127	1
NOX5	0.150344	0.818534	0.159	0.107	1
CIPC	1.81697e-05	0.818486	0.531	0.266	0.67524
HPS1	0.000379835	0.818252	0.416	0.23	1
LRCH1	4.4548e-07	0.818231	0.788	0.504	0.0165554
PKD1L1	0.00960666	0.818131	0.257	0.147	1
DTX2	0.02134	0.817878	0.239	0.135	1
SHC3	1.4031e-08	0.817819	0.841	0.504	0.000521433
WIPI1	2.86903e-05	0.817474	0.513	0.254	1
FAM131B	1.54845e-05	0.816527	0.425	0.183	0.575451
NR3C1	1.06669e-09	0.815725	0.947	0.694	3.96413e-05
MALRD1	0.000149125	0.815476	0.46	0.242	1
GLRX5	0.00220098	0.814232	0.257	0.123	1
COL6A1	0.00162759	0.813699	0.248	0.111	1
SLC25A6	5.21906e-05	0.811827	0.496	0.262	1
HERC6	5.9028e-05	0.811653	0.469	0.242	1
SYT9	1.7597e-06	0.81155	0.735	0.437	0.0653959
MROH7	2.22649e-06	0.81116	0.752	0.468	0.0827431
CA7	0.000165053	0.810843	0.372	0.179	1
RUNDC3A	7.81975e-06	0.810242	0.69	0.413	0.290605
SLC10A1	0.0591381	0.809131	0.23	0.143	1
SENP8	0.000669723	0.808762	0.354	0.179	1
YPEL3	2.23907e-06	0.808692	0.858	0.544	0.0832105
RPS6KA2	5.43089e-06	0.808596	0.823	0.556	0.201828
WNT3	0.0186592	0.808023	0.23	0.131	1
SDK1	0.0081679	0.807524	0.628	0.452	1
UXT	0.00321109	0.806574	0.248	0.115	1
PRMT5	0.015734	0.806308	0.239	0.135	1
NAP1L3	0.00224706	0.805801	0.248	0.115	1
ME1	2.26873e-09	0.805548	0.867	0.595	8.43129e-05
KCNC1	1.09097e-09	0.805538	0.903	0.599	4.05437e-05
PDE3B	5.39223e-10	0.804181	0.92	0.69	2.00392e-05
URB2	0.000881064	0.803312	0.283	0.123	1
RABAC1	0.0535391	0.803102	0.195	0.119	1
UBE3D	3.98385e-08	0.802998	0.885	0.556	0.00148052
TMEM18	0.00367468	0.802083	0.354	0.206	1
ANKRD18B	0.0100618	0.802066	0.345	0.222	1
RPS2	3.20077e-06	0.801934	0.575	0.294	0.11895
RPL41	6.09685e-05	0.801614	0.398	0.179	1
WNT7A	0.000839888	0.801482	0.319	0.159	1
CCDC178	0.0153282	0.801399	0.283	0.175	1
PPIB	0.00211229	0.800299	0.327	0.175	1
AGAP5	0.00174291	0.800186	0.265	0.123	1
NAP1L2	0.0146926	0.800058	0.239	0.131	1
ABLIM3	2.31158e-07	0.799711	0.69	0.349	0.00859054
FAIM2	4.41917e-08	0.799041	0.903	0.603	0.0016423
SUMO3	0.00306653	0.798728	0.239	0.115	1
ADCY7	0.00289772	0.797971	0.292	0.155	1
PDP1	4.26632e-06	0.797556	0.708	0.444	0.158549
BNIP3	5.44992e-06	0.797369	0.717	0.452	0.202536
ARL14EP	1.19385e-05	0.796979	0.646	0.381	0.443672
KCNB2	2.6759e-08	0.79684	0.903	0.758	0.000994446
ARAP1	0.00538797	0.795904	0.239	0.119	1
LPAR6	0.0144859	0.795654	0.363	0.238	1
KLHL32	6.43468e-09	0.795525	0.973	0.909	0.000239132
PARD6G	0.00857151	0.792944	0.257	0.139	1
ANKRD33B	3.04052e-12	0.792624	0.956	0.714	1.12995e-07
GLOD4	0.000244915	0.792588	0.504	0.29	1
IMP4	0.00129836	0.792108	0.283	0.131	1
CACNB2	1.36939e-08	0.791821	0.956	0.821	0.000508908
ATP8A2	5.83419e-14	0.791396	1	0.972	2.16816e-09
PCDH7	4.33507e-12	0.790863	0.991	0.893	1.61104e-07
PDXK	2.34157e-09	0.790265	0.867	0.567	8.70197e-05
FEM1A	0.0774525	0.790073	0.186	0.115	1
NIPAL2	1.3307e-08	0.789119	0.823	0.496	0.000494527
ITPRIPL2	0.0840473	0.787253	0.168	0.103	1
TBRG4	0.000778988	0.78682	0.274	0.123	1
STK3	4.49352e-05	0.786674	0.558	0.31	1
CCDC85B	5.56041e-05	0.786504	0.478	0.25	1
MAML3	0.00400878	0.786136	0.416	0.262	1
TRIM36	0.00188232	0.786122	0.425	0.246	1
RAB11FIP5	0.000636798	0.78601	0.442	0.246	1
PHLDA3	0.0437821	0.785998	0.186	0.107	1
EIF1AX	8.40156e-05	0.785808	0.717	0.48	1
GLRX2	0.000756779	0.784709	0.434	0.25	1
SEMA4A	5.04757e-05	0.784581	0.637	0.437	1
KCNK9	8.64432e-06	0.784323	0.69	0.433	0.321249
SMDT1	4.35773e-08	0.782392	0.566	0.23	0.00161946
TMBIM6	4.011e-08	0.781914	0.867	0.548	0.00149061
IRAK1	0.0509347	0.781328	0.204	0.123	1
CWC15	0.00254941	0.780678	0.354	0.202	1
SYT12	2.88316e-06	0.780658	0.619	0.317	0.107147
TSPYL5	0.00768967	0.78016	0.265	0.147	1
SLC25A4	0.00129192	0.779762	0.301	0.147	1
ASTN2	2.40648e-14	0.779708	0.991	0.944	8.94321e-10
LRRC4	0.000160458	0.778183	0.389	0.194	1
EGF	0.0139499	0.778106	0.257	0.147	1
CCKBR	0.00011499	0.777712	0.522	0.29	1
CREG2	3.12226e-08	0.777679	0.796	0.452	0.00116032
ANKRD13A	0.000240862	0.777661	0.549	0.317	1
PI4K2A	0.000382197	0.777644	0.451	0.242	1
RETREG2	0.000459803	0.777588	0.398	0.214	1
DIRAS1	0.00417795	0.777025	0.345	0.202	1
ESRRG	1.07211e-09	0.776483	0.929	0.675	3.98429e-05
TGFBR1	0.00429116	0.775824	0.257	0.127	1
FBXL15	0.000241378	0.775705	0.319	0.139	1
AFAP1L2	0.00960626	0.775423	0.23	0.119	1
HSD17B12	8.45674e-06	0.774804	0.558	0.266	0.314278
STAT1	0.0107785	0.774552	0.363	0.234	1
MYL12B	0.0642342	0.77406	0.212	0.135	1
PRNP	1.34178e-05	0.773184	0.805	0.496	0.498646
EHD3	6.0516e-06	0.772737	0.646	0.361	0.224895
IFFO1	1.64891e-05	0.772416	0.646	0.393	0.612786
CPNE8	2.61298e-05	0.770845	0.646	0.389	0.971062
FDX1	0.00148203	0.770284	0.46	0.286	1
STIM1	4.56894e-08	0.76956	0.841	0.56	0.00169796
CTNNBIP1	7.05125e-08	0.768078	0.894	0.56	0.00262046
ADAP1	0.00312361	0.767771	0.319	0.171	1
TMEM101	0.0616741	0.767745	0.204	0.123	1
CCDC68	0.00203806	0.767736	0.327	0.179	1
COL26A1	5.55172e-05	0.767416	0.531	0.306	1
C1orf198	0.00108322	0.767155	0.301	0.143	1
TLCD4	0.000150227	0.765958	0.593	0.397	1
PIK3R3	7.39105e-05	0.765944	0.673	0.476	1
GRK2	0.000123902	0.765885	0.487	0.27	1
KCNAB1	0.00041082	0.765834	0.451	0.254	1
ABHD6	5.72883e-07	0.765223	0.814	0.583	0.0212901
ENC1	1.11959e-08	0.764127	0.938	0.738	0.000416072
SERPIND1	0.0272634	0.763965	0.204	0.115	1
MANBA	3.23768e-07	0.763699	0.681	0.353	0.0120322
CALM3	0.00140979	0.762536	0.522	0.345	1
CDO1	0.00118341	0.762019	0.292	0.139	1
NOMO2	0.0119204	0.761708	0.265	0.151	1
TNFSF12	0.00743844	0.761555	0.319	0.187	1
RPSA	1.73167e-06	0.760661	0.823	0.5	0.0643542
GALNT13	0.000121572	0.759907	0.841	0.647	1
KLF12	3.63336e-09	0.758909	0.965	0.726	0.000135027
DUSP16	1.14777e-06	0.758689	0.664	0.389	0.0426547
LHFPL2	3.91255e-05	0.758215	0.646	0.373	1
PHAX	5.06147e-05	0.757104	0.575	0.313	1
KIF13B	4.04173e-05	0.755557	0.513	0.282	1
FOXO3	2.52732e-09	0.75449	0.973	0.786	9.39228e-05
STK17B	0.0217205	0.753319	0.23	0.135	1
ADRB1	0.0116703	0.753036	0.248	0.135	1
PDK3	1.10644e-07	0.752962	0.832	0.508	0.00411188
HEXB	0.000133686	0.752744	0.602	0.369	1
DOCK10	0.000218487	0.752483	0.292	0.127	1
CBX6	1.09248e-07	0.752335	0.841	0.532	0.00405998
C4orf3	0.000161179	0.752234	0.389	0.187	1
ZNF444	0.000941573	0.751432	0.425	0.234	1
SCRT1	0.000822825	0.751384	0.354	0.187	1
ETFA	0.00010842	0.750141	0.584	0.329	1
DNER	1.68987e-06	0.749667	0.894	0.679	0.0628007
KLHL13	0.0187317	0.74941	0.398	0.286	1
KCND3	6.89922e-11	0.747737	0.982	0.726	2.56396e-06
PLCD4	0.0394491	0.747628	0.204	0.119	1
UTRN	5.30918e-09	0.747085	0.637	0.274	0.000197305
MRPL44	0.00533617	0.746094	0.23	0.111	1
SLC25A41	0.0385399	0.74607	0.195	0.111	1
EIF4A2	2.71452e-05	0.746028	0.673	0.397	1
LTBP3	0.000487771	0.745811	0.451	0.262	1
NMNAT3	2.95646e-07	0.745568	0.894	0.583	0.0109871
RAN	0.0669383	0.745553	0.186	0.115	1
SYNM	0.00158945	0.745274	0.46	0.286	1
POU6F2	3.70664e-08	0.743719	0.929	0.77	0.0013775
RAB5IF	0.0696366	0.741831	0.177	0.107	1
ARHGEF6	0.00387843	0.741408	0.46	0.294	1
GOLIM4	0.026094	0.740957	0.212	0.119	1
RHEB	4.53492e-06	0.740859	0.788	0.544	0.168531
EXOSC2	0.00118747	0.739226	0.354	0.183	1
TRAF3IP2	6.98055e-05	0.738408	0.513	0.278	1
AMPD2	0.00870214	0.738381	0.283	0.163	1
ZFYVE21	1.70784e-06	0.738305	0.726	0.417	0.0634685
TYW1B	3.78876e-07	0.738296	0.752	0.425	0.0140802
AFF1	2.39146e-08	0.737325	0.876	0.619	0.000888737
PDE4D	1.4558e-15	0.73732	1	0.996	5.41018e-11
KCNK6	0.00734094	0.737316	0.239	0.119	1
PPFIBP2	0.0115838	0.737077	0.274	0.155	1
HINT3	1.76866e-05	0.73674	0.646	0.373	0.657286
MRPL35	0.00089396	0.735861	0.345	0.175	1
GRM2	0.00612835	0.735489	0.23	0.111	1
PORCN	0.00140405	0.734583	0.283	0.131	1
SF3B3	1.40771e-05	0.734207	0.69	0.413	0.523146
LDHAL6A	0.00655099	0.733199	0.23	0.115	1
ADCYAP1R1	0.00024747	0.732492	0.602	0.393	1
TAF8	0.00168698	0.73156	0.336	0.175	1
MRAS	0.000106721	0.730371	0.584	0.357	1
LSM4	0.00143733	0.730262	0.381	0.206	1
RAB33A	0.00383103	0.72962	0.248	0.119	1
IRS2	1.4937e-07	0.729576	0.761	0.44	0.00555102
AACS	1.07472e-08	0.728751	0.894	0.631	0.000399397
IL1RL2	0.00226983	0.728339	0.292	0.147	1
INSYN1	0.000479005	0.727754	0.363	0.175	1
GRB10	4.93279e-06	0.727441	0.823	0.563	0.183317
EEF2	0.00965637	0.726999	0.487	0.345	1
ATMIN	0.000175157	0.726646	0.549	0.317	1
SPSB1	0.00204649	0.726571	0.23	0.103	1
SVEP1	0.0176737	0.726549	0.221	0.123	1
CORO1C	1.95993e-05	0.726495	0.699	0.46	0.728369
JRK	0.00641146	0.726066	0.354	0.21	1
APMAP	2.80073e-05	0.725539	0.593	0.325	1
CAPN7	2.51383e-07	0.725231	0.876	0.619	0.00934214
GMIP	0.0132032	0.724493	0.204	0.103	1
B3GNT5	0.00844374	0.724424	0.372	0.23	1
C6orf120	0.0179843	0.723667	0.212	0.115	1
CDH13	0.00259376	0.723555	0.496	0.333	1
COA7	0.0106045	0.722532	0.23	0.119	1
CTNS	0.0012911	0.722436	0.283	0.131	1
TRIM35	7.42537e-06	0.72216	0.345	0.127	0.275949
FGF5	0.00467378	0.721445	0.257	0.131	1
GCNT4	0.000307978	0.721339	0.496	0.282	1
NRP2	0.00582634	0.720773	0.239	0.119	1
GHITM	0.00995142	0.720555	0.221	0.115	1
PRIM1	0.000117667	0.720254	0.46	0.226	1
IRF2BP2	0.00233917	0.719602	0.363	0.206	1
PRKCQ	0.0229971	0.719592	0.248	0.147	1
LARS2	1.25561e-05	0.718917	0.77	0.532	0.466623
BDH1	8.70437e-06	0.716125	0.796	0.571	0.323481
SCAF11	3.36478e-07	0.715723	0.903	0.595	0.0125045
RAB1B	0.0201303	0.715606	0.212	0.115	1
ARHGEF7	1.16902e-13	0.715414	0.991	0.901	4.34444e-09
POLR3G	7.03175e-05	0.715357	0.54	0.306	1
YWHAB	8.49042e-05	0.714683	0.699	0.468	1
CAMK2D	5.9426e-10	0.712723	1	0.897	2.20845e-05
GALNT9	6.80212e-07	0.712505	0.814	0.524	0.0252787
PPP1R9B	0.00854609	0.712232	0.248	0.131	1
RPS27	0.00132925	0.712137	0.257	0.115	1
SFTPD	0.0243883	0.712022	0.248	0.147	1
MXD4	0.000111024	0.711425	0.673	0.444	1
NCEH1	6.05178e-07	0.710828	0.832	0.595	0.0224902
FAM81A	2.23468e-07	0.710725	0.832	0.5	0.00830475
GRIP1	6.14064e-09	0.709414	0.965	0.802	0.000228205
PLEKHH3	0.111776	0.709205	0.168	0.107	1
NRP1	0.0169621	0.708748	0.265	0.155	1
ZEB1	2.06627e-10	0.708426	0.956	0.675	7.67887e-06
PRDX6	0.00170642	0.708249	0.372	0.206	1
MRPS31	9.72731e-06	0.708099	0.735	0.452	0.361496
PLSCR1	0.0121977	0.707676	0.239	0.131	1
FSTL3	0.0312908	0.70764	0.212	0.123	1
RPL37A	5.56277e-05	0.707626	0.628	0.377	1
YIPF7	0.0306855	0.706829	0.248	0.151	1
C2CD2	0.000157785	0.706555	0.487	0.266	1
GUK1	0.0026732	0.706515	0.496	0.329	1
THEM6	0.000200534	0.705131	0.301	0.123	1
KCNAB2	2.09381e-07	0.704929	0.912	0.651	0.00778121
RAE1	0.000937521	0.70464	0.372	0.198	1
AK6	0.0346791	0.704381	0.354	0.238	1
LIN7C	0.000103493	0.703587	0.496	0.266	1
SRRM4	3.9411e-11	0.703181	0.973	0.925	1.46463e-06
CPNE5	5.48897e-07	0.702941	0.85	0.599	0.0203987
KCNK10	8.1179e-07	0.70221	0.929	0.683	0.0301686
SESN2	0.0162092	0.7019	0.23	0.131	1
CXXC5	2.90818e-07	0.701763	0.788	0.456	0.0108077
LAMA4	0.186816	0.701721	0.168	0.115	1
DUSP14	0.0208541	0.70151	0.265	0.159	1
UBTD1	0.0459411	0.701395	0.239	0.151	1
SSNA1	0.0014274	0.701284	0.372	0.194	1
CHRM5	0.000950075	0.701177	0.345	0.171	1
FAM47E	0.00418622	0.700876	0.381	0.222	1
SCOC	0.0531223	0.700684	0.327	0.23	1
RUNX1	0.724068	0.699994	0.23	0.21	1
RAB22A	0.000139473	0.699742	0.637	0.409	1
STK32C	1.54603e-06	0.699142	0.832	0.583	0.0574552
ARL5A	7.08444e-06	0.698978	0.69	0.421	0.263279
MXI1	1.07239e-05	0.698867	0.823	0.56	0.398533
UBL3	1.76968e-05	0.698166	0.699	0.421	0.657667
FRMPD4	2.80046e-14	0.697842	1	1	1.04074e-09
RPL14	0.00417517	0.697636	0.478	0.313	1
FAM3C	7.81084e-06	0.697595	0.885	0.671	0.290274
ELMO1	1.24755e-07	0.69758	0.903	0.571	0.00463628
DKK3	8.87723e-09	0.697281	0.956	0.651	0.000329904
ABHD3	0.00771947	0.697257	0.381	0.23	1
TUBB4B	6.55415e-05	0.696578	0.496	0.262	1
MYDGF	0.0013153	0.695769	0.434	0.242	1
CAPS2	3.72242e-07	0.695438	0.752	0.44	0.0138336
HPCAL4	1.55976e-05	0.695272	0.788	0.524	0.579653
RTN4RL2	0.000231762	0.695219	0.451	0.25	1
RTCB	0.00673264	0.694739	0.416	0.262	1
SNX18	0.000472266	0.693881	0.584	0.365	1
LYSMD4	0.000157991	0.693701	0.478	0.25	1
OPRD1	0.000430975	0.69336	0.637	0.425	1
RASGRP3	0.0205122	0.692953	0.265	0.155	1
KLHL25	0.0303465	0.692695	0.23	0.135	1
RPL34	0.0104467	0.692508	0.257	0.139	1
SNX30	5.83923e-06	0.692321	0.743	0.429	0.217003
BBX	0.000162222	0.691945	0.611	0.385	1
MTPN	9.92153e-05	0.691848	0.673	0.444	1
TRAF2	0.00813684	0.691687	0.283	0.159	1
SLC46A3	0.000427089	0.691406	0.478	0.262	1
CSK	0.000968153	0.691039	0.31	0.147	1
BRD2	5.82167e-05	0.690892	0.531	0.302	1
CTSD	0.0279629	0.69088	0.274	0.171	1
CLSTN2	2.89543e-15	0.690687	0.991	0.996	1.07603e-10
ATP2B3	1.07304e-05	0.690491	0.593	0.306	0.398774
PTMA	0.00175891	0.689126	0.389	0.222	1
METTL24	0.0133393	0.688674	0.363	0.242	1
LDLR	0.00167497	0.688094	0.345	0.179	1
ICMT	0.0197473	0.68773	0.301	0.187	1
UPF1	0.00540724	0.687041	0.407	0.254	1
DCUN1D4	3.25774e-07	0.686891	0.894	0.683	0.0121068
AXIN1	0.00174916	0.68636	0.593	0.405	1
SERAC1	0.000702816	0.686348	0.584	0.377	1
NPM1	7.22596e-05	0.685196	0.478	0.242	1
PFKL	0.00067371	0.68499	0.46	0.27	1
URB1	3.21034e-06	0.68473	0.69	0.381	0.119306
AKAP12	2.75752e-07	0.683885	0.876	0.556	0.0102478
KIZ	1.3812e-06	0.683499	0.841	0.599	0.0513295
CHSY1	6.2696e-06	0.683373	0.735	0.508	0.232997
SEMA5B	0.000100386	0.68306	0.283	0.111	1
TBR1	7.08046e-06	0.682968	0.681	0.361	0.263131
PIP4P2	0.000493979	0.682963	0.496	0.286	1
HSPBAP1	0.000211139	0.682962	0.345	0.159	1
KCTD16	7.1825e-07	0.682818	0.885	0.667	0.0266923
ABHD13	5.55904e-05	0.682115	0.611	0.361	1
MGAT4A	5.12212e-06	0.681413	0.814	0.615	0.190353
OSTF1	0.000273867	0.681207	0.611	0.409	1
GON7	0.0217825	0.681121	0.212	0.115	1
BEX4	0.000290683	0.680836	0.673	0.444	1
NBPF9	0.00050021	0.67949	0.319	0.147	1
MED11	0.0380043	0.679305	0.221	0.131	1
LSM1	0.000621656	0.678681	0.31	0.143	1
CCDC34	0.00197704	0.678668	0.416	0.25	1
SRI	9.06297e-06	0.678369	0.593	0.306	0.336807
TRAM2	0.695239	0.678198	0.133	0.119	1
ALKBH5	0.000362657	0.678188	0.549	0.337	1
FEM1B	3.02405e-05	0.678139	0.619	0.337	1
ELOF1	0.0205627	0.677387	0.221	0.123	1
CAMK1G	0.00388904	0.677144	0.283	0.147	1
WDR89	0.00482632	0.676996	0.389	0.23	1
STK24	8.58643e-06	0.676912	0.876	0.603	0.319097
TOR1A	0.00538789	0.676738	0.301	0.167	1
TOR1AIP1	4.98223e-06	0.675961	0.487	0.222	0.185155
CEP126	4.75035e-07	0.675079	0.894	0.667	0.0176537
MEF2D	2.55231e-05	0.674781	0.735	0.46	0.948515
CNTN4	3.97036e-05	0.674434	0.867	0.853	1
TIGD7	0.000243958	0.674006	0.425	0.226	1
VSTM4	0.00393019	0.673987	0.354	0.206	1
ZNF273	7.9033e-07	0.673775	0.761	0.452	0.029371
PGBD5	9.02494e-12	0.672863	1	0.901	3.35394e-07
DAPK1	7.41496e-05	0.672788	0.77	0.587	1
CORO2B	9.63783e-08	0.672641	0.894	0.698	0.00358171
CAMK1D	1.10344e-12	0.672259	0.991	0.96	4.10071e-08
ANKRD44	1.22078e-05	0.671891	0.788	0.54	0.45368
LZTS2	0.00460431	0.671533	0.31	0.167	1
EPHB6	6.81569e-09	0.671313	0.894	0.607	0.000253291
MTUS2	5.42501e-09	0.671206	0.982	0.857	0.00020161
KLHL15	0.00456182	0.67085	0.327	0.179	1
IGSF6	0.0226084	0.670655	0.221	0.123	1
TMOD1	0.00667794	0.670047	0.407	0.246	1
CLMN	0.00236149	0.669362	0.381	0.214	1
TRPM2	1.58451e-06	0.669258	0.867	0.655	0.0588852
TELO2	0.00258843	0.669085	0.274	0.135	1
FIBP	0.00484982	0.668961	0.239	0.119	1
STOX2	1.28032e-10	0.668602	0.982	0.873	4.75805e-06
CCDC174	0.000452656	0.66831	0.522	0.31	1
AKAP1	0.00135051	0.668131	0.451	0.262	1
NNAT	0.00155329	0.668101	0.478	0.282	1
FKBP14	0.000187282	0.668095	0.54	0.302	1
TMEM42	0.0034067	0.668084	0.283	0.143	1
KBTBD11	0.000322513	0.667444	0.478	0.278	1
ZFP28	0.00536105	0.667351	0.301	0.159	1
COL16A1	6.32042e-05	0.667198	0.363	0.159	1
CHML	0.0012121	0.667144	0.363	0.194	1
USP31	1.22711e-06	0.666451	0.85	0.591	0.0456031
GIN1	0.0308785	0.666131	0.239	0.139	1
TMEM151A	0.086764	0.665778	0.212	0.139	1
ABCC9	0.00811606	0.665675	0.363	0.218	1
FAM118A	0.0232211	0.665111	0.363	0.242	1
LPXN	0.0162451	0.665018	0.292	0.171	1
ASIC2	8.17336e-07	0.664192	0.814	0.643	0.0303747
CRYM	9.5429e-09	0.664159	0.841	0.48	0.000354643
EXOSC6	0.000205552	0.664086	0.593	0.357	1
TCP1	0.000212404	0.663544	0.496	0.266	1
USP54	2.00531e-05	0.662739	0.664	0.389	0.745232
ZBTB45	0.0374604	0.662466	0.221	0.131	1
CDK14	2.77909e-11	0.662088	0.991	0.944	1.03279e-06
MEAF6	1.79965e-05	0.662021	0.735	0.44	0.668805
ZMAT4	1.62566e-08	0.661895	0.956	0.722	0.000604143
FGF14	1.11332e-19	0.661473	1	1	4.13741e-15
NDUFC2	0.0127781	0.660811	0.23	0.123	1
SESN3	4.44191e-07	0.660299	0.947	0.734	0.0165075
ATP6V1C1	3.36129e-06	0.659985	0.832	0.595	0.124916
MPHOSPH10	0.000200562	0.659248	0.54	0.302	1
ZNF136	0.00445635	0.658977	0.336	0.187	1
CDH4	3.84425e-06	0.658683	0.885	0.647	0.142864
FAXDC2	0.000767784	0.658511	0.46	0.262	1
XPNPEP1	4.98103e-05	0.658414	0.558	0.325	1
GNG7	9.49502e-06	0.657579	0.513	0.25	0.352863
RSL24D1	0.002035	0.65725	0.407	0.234	1
COPG1	0.000133915	0.657037	0.531	0.286	1
TUBB3	3.23308e-06	0.656925	0.708	0.405	0.120151
COBL	4.77277e-10	0.6569	0.973	0.782	1.7737e-05
NR2F6	0.0184673	0.656766	0.265	0.155	1
STAMBPL1	1.05401e-07	0.656568	0.938	0.694	0.00391702
PCGF2	0.0584389	0.656538	0.221	0.143	1
SPART	6.59035e-07	0.656329	0.85	0.536	0.0244917
AVIL	0.00478584	0.656288	0.531	0.381	1
SMIM29	0.00247876	0.654948	0.504	0.306	1
GABRG3	2.9846e-07	0.653699	0.991	0.944	0.0110917
NPL	0.103513	0.653601	0.23	0.151	1
THEM4	0.000204001	0.653152	0.584	0.349	1
TEF	0.000162533	0.653027	0.664	0.448	1
MANEA	0.00719607	0.652626	0.257	0.131	1
VEGFD	0.00150882	0.651938	0.319	0.159	1
VAMP2	0.000180399	0.651905	0.735	0.508	1
IMPA1	0.0014582	0.650693	0.381	0.206	1
DNM3	9.08192e-10	0.6504	0.991	0.889	3.37512e-05
RHCG	6.36388e-05	0.650356	0.319	0.123	1
CALY	0.00129377	0.650304	0.54	0.353	1
TTC39A	0.000980432	0.650221	0.327	0.159	1
CD55	0.000440442	0.650047	0.398	0.198	1
CTNNAL1	4.11713e-05	0.649493	0.788	0.532	1
RNF157	1.14097e-06	0.64889	0.903	0.607	0.0424018
ZNF580	0.00197241	0.648087	0.319	0.159	1
CLEC2L	1.79741e-05	0.64803	0.655	0.393	0.66797
ANK1	0.00036424	0.647828	0.478	0.278	1
C6orf89	9.08005e-06	0.64765	0.841	0.571	0.337442
ITPKA	0.000849228	0.646321	0.398	0.21	1
ERMAP	0.0359801	0.645675	0.23	0.139	1
LTBP1	0.000374141	0.645525	0.407	0.206	1
LGI3	0.00426021	0.645249	0.257	0.131	1
SLC24A2	2.10159e-09	0.644728	0.982	0.921	7.81014e-05
NACC2	0.0022895	0.644505	0.23	0.103	1
MIS18A	0.0226511	0.644236	0.195	0.103	1
TNIP1	0.00056298	0.642838	0.425	0.234	1
ACTN1	3.81305e-07	0.642748	0.92	0.746	0.0141705
GNB1L	0.0114878	0.642321	0.301	0.175	1
UPP1	0.00372745	0.642091	0.451	0.29	1
RAB4A	0.000123687	0.641576	0.708	0.492	1
GNG2	3.31096e-05	0.641143	0.504	0.254	1
CCDC183	0.0931874	0.641104	0.168	0.103	1
PEBP4	0.00014361	0.640341	0.442	0.222	1
MAMDC2	0.0224189	0.640136	0.416	0.298	1
FN3K	0.0027664	0.640128	0.504	0.325	1
NOC2L	0.00134439	0.639423	0.575	0.365	1
CPLX1	3.36818e-05	0.639393	0.69	0.421	1
TPPP	2.36491e-06	0.639	0.92	0.631	0.0878871
BLOC1S6	0.00045506	0.638901	0.673	0.44	1
USP45	0.00012431	0.638835	0.673	0.433	1
C18orf21	0.0102936	0.637774	0.274	0.151	1
PRSS48	0.0592726	0.637397	0.177	0.103	1
HSP90AB1	0.000276742	0.637384	0.761	0.536	1
ZNF669	0.0336306	0.637267	0.265	0.163	1
PCDH9	4.16554e-14	0.637042	1	1	1.54804e-09
LMAN2	0.000190128	0.636525	0.327	0.143	1
PIP4K2C	6.04615e-05	0.636262	0.504	0.262	1
HOMEZ	0.00673153	0.636122	0.239	0.119	1
DOP1B	2.52536e-06	0.635139	0.885	0.619	0.0938501
VSTM5	0.00346905	0.634994	0.389	0.238	1
RNF182	0.000136943	0.634803	0.54	0.294	1
LSM11	0.0024313	0.63422	0.336	0.175	1
CATSPERG	0.000531384	0.633719	0.425	0.226	1
DNAJB1	0.00360036	0.633563	0.381	0.218	1
SYNJ2	0.000767813	0.632999	0.442	0.25	1
AHSA1	0.000965715	0.632756	0.478	0.274	1
EPB41	0.00033044	0.632137	0.752	0.54	1
CHDH	0.000587544	0.631865	0.46	0.25	1
TMEM183A	0.00176018	0.631737	0.469	0.274	1
SOCS5	0.0044035	0.630757	0.345	0.198	1
MAPRE1	6.43256e-05	0.630392	0.434	0.21	1
SAMD1	0.00142003	0.630229	0.345	0.179	1
RIMS2	3.56502e-11	0.630181	1	0.988	1.32487e-06
KXD1	0.0873797	0.629979	0.239	0.159	1
PPARGC1B	1.51972e-05	0.629368	0.664	0.385	0.564775
GNAI2	0.000358889	0.629298	0.54	0.329	1
PRRT1	0.00260231	0.628922	0.425	0.25	1
MICOS10	5.88992e-05	0.628846	0.637	0.369	1
MED4	1.39145e-06	0.628464	0.805	0.512	0.0517105
GPN1	0.0252796	0.628456	0.292	0.179	1
WDFY2	2.14271e-06	0.628315	0.894	0.627	0.0796295
KIF17	6.08181e-05	0.628264	0.531	0.274	1
RIT1	0.0128198	0.6271	0.23	0.119	1
ACOT11	7.04969e-07	0.62702	0.788	0.468	0.0261988
CRKL	0.000122605	0.625835	0.681	0.437	1
RELA	0.00999504	0.625826	0.23	0.119	1
FMNL3	0.00130914	0.625518	0.54	0.345	1
SH3D21	0.000479288	0.625211	0.549	0.321	1
ENPP6	0.00453886	0.625146	0.319	0.175	1
SCN2B	0.000397096	0.625118	0.496	0.278	1
MCTP1	2.31172e-05	0.624973	0.92	0.893	0.859103
HTR2A	7.3767e-05	0.624414	0.752	0.488	1
CYP3A5	0.0316548	0.624359	0.292	0.187	1
CYB5D1	0.0131467	0.62428	0.239	0.131	1
PRPSAP2	0.000478735	0.62391	0.611	0.409	1
ADO	0.017636	0.623801	0.221	0.119	1
CDK18	9.81945e-06	0.623325	0.619	0.345	0.36492
EFNA5	2.99183e-08	0.623156	0.973	0.817	0.00111185
OARD1	0.000256865	0.62311	0.336	0.151	1
ZNF684	0.0295012	0.622995	0.195	0.107	1
KCTD18	0.0106566	0.622981	0.345	0.21	1
NFIC	2.71788e-05	0.622389	0.752	0.508	1
DOCK4	0.015692	0.622068	0.912	0.786	1
TCP11L2	0.00286902	0.621391	0.301	0.155	1
STK10	0.0113429	0.620781	0.345	0.21	1
SEPTIN3	2.49353e-06	0.620279	0.858	0.591	0.0926671
ACTN2	7.13662e-06	0.620235	0.717	0.401	0.265218
WIPI2	3.42295e-05	0.619814	0.681	0.433	1
PSPH	0.00760095	0.619801	0.372	0.23	1
IGF2R	1.42834e-05	0.619775	0.779	0.528	0.530815
TMEM41A	0.00569858	0.619745	0.31	0.175	1
CAMKK1	2.73621e-05	0.61974	0.814	0.563	1
HTR4	0.00700899	0.619239	0.469	0.313	1
POU3F2	0.0107244	0.618992	0.416	0.274	1
TMTC1	9.11252e-07	0.618254	0.885	0.679	0.0338649
IQSEC1	7.40175e-11	0.617781	0.973	0.929	2.75071e-06
CRYGS	0.0377941	0.617691	0.204	0.115	1
ARHGAP26	5.48651e-09	0.617604	0.991	0.849	0.000203895
PDE1C	2.8301e-07	0.617476	0.965	0.869	0.0105175
LNPEP	0.000225621	0.616978	0.735	0.524	1
PLCB4	0.130627	0.616944	0.221	0.159	1
RNF220	7.23091e-05	0.616892	0.487	0.258	1
STX1A	3.22857e-07	0.616309	0.92	0.69	0.0119983
HSDL2	0.0117124	0.61613	0.372	0.238	1
PTPRT	1.65042e-09	0.615397	0.991	0.952	6.13345e-05
ABTB2	0.00803161	0.614239	0.212	0.103	1
SAT1	1.22851e-05	0.614217	0.752	0.476	0.456553
SHMT1	0.00460572	0.612638	0.301	0.159	1
APH1B	0.000502773	0.612465	0.549	0.321	1
TRPM4	0.00876718	0.612343	0.319	0.187	1
ABHD12B	0.000178069	0.612294	0.354	0.159	1
POMT2	2.26226e-05	0.611149	0.513	0.254	0.840725
TLE4	5.95538e-05	0.6101	0.673	0.417	1
TRNP1	0.00170095	0.609676	0.354	0.183	1
WASHC4	0.000177842	0.609575	0.664	0.393	1
PAQR4	0.00280682	0.60905	0.274	0.131	1
HILPDA	0.0179261	0.60904	0.239	0.135	1
ST6GALNAC4	0.0122611	0.608924	0.221	0.115	1
TMEM167B	0.00370964	0.608337	0.363	0.206	1
KHDRBS3	5.49942e-13	0.607919	1	0.992	2.04375e-08
PID1	2.91615e-09	0.607835	0.991	0.893	0.000108373
CHMP4B	0.000916261	0.607829	0.584	0.369	1
MCRIP2	0.00369263	0.607696	0.292	0.151	1
MTSS2	3.68429e-05	0.60769	0.531	0.274	1
NDUFA8	0.0985765	0.606869	0.212	0.143	1
SEPTIN4	0.0206045	0.606724	0.212	0.115	1
GNA11	0.0159698	0.606683	0.398	0.262	1
HS3ST1	0.00341897	0.606588	0.46	0.278	1
MRPS35	0.000680888	0.60638	0.611	0.413	1
RAB6B	0.000108804	0.605979	0.876	0.639	1
USP2	0.000348135	0.605522	0.522	0.294	1
NR2C1	1.42943e-05	0.604454	0.77	0.476	0.531219
OCEL1	0.038318	0.60418	0.221	0.131	1
LRRC58	0.000236785	0.603997	0.673	0.417	1
SYNGR1	1.20694e-05	0.603554	0.832	0.607	0.448537
GSTZ1	0.00253472	0.603479	0.248	0.111	1
VPS4A	0.00136847	0.603478	0.611	0.401	1
ZNF81	4.15358e-05	0.603071	0.646	0.365	1
DIRAS2	4.03759e-05	0.602761	0.841	0.556	1
ARHGEF17	2.85428e-06	0.602482	0.699	0.373	0.106074
GPSM1	0.000628375	0.602463	0.451	0.25	1
FADS6	0.073327	0.602439	0.23	0.155	1
FAM98A	0.000108371	0.602335	0.646	0.405	1
ARAP2	2.30135e-06	0.602304	0.912	0.706	0.0855253
ATP7B	0.00694576	0.602153	0.425	0.266	1
SMCR8	0.124179	0.601945	0.177	0.115	1
ABCB6	0.0039595	0.601596	0.372	0.214	1
NR1D1	0.00432379	0.601519	0.274	0.139	1
CDK15	0.785559	0.600831	0.115	0.107	1
RSPO3	0.0357668	0.600814	0.531	0.417	1
BORCS7	0.000476218	0.600657	0.549	0.325	1
MRPL14	0.0102091	0.600114	0.301	0.175	1
RAD1	0.0102289	0.600076	0.336	0.194	1
ATRNL1	1.22503e-08	0.599863	0.991	0.968	0.00045526
PEX19	0.0804904	0.599855	0.204	0.131	1
SLC25A37	0.0032995	0.599835	0.673	0.46	1
STIM2	1.45228e-05	0.5998	0.885	0.611	0.53971
CDV3	0.00355036	0.599569	0.478	0.29	1
NCR3LG1	0.000248475	0.598088	0.619	0.377	1
HS3ST2	2.04024e-09	0.598064	0.991	0.956	7.58214e-05
SLC25A22	0.00133017	0.597838	0.504	0.302	1
LRIG3	0.00191668	0.597802	0.301	0.147	1
SH3D19	0.000147705	0.597556	0.805	0.552	1
BRPF1	0.0673686	0.596962	0.212	0.131	1
MRPL43	0.000286488	0.596956	0.381	0.175	1
TXNDC11	8.02424e-05	0.596926	0.735	0.429	1
GPS2	0.000188905	0.596857	0.699	0.44	1
NCOA2	1.59724e-06	0.596844	0.956	0.829	0.0593582
ITM2B	4.56779e-06	0.59651	0.903	0.635	0.169753
CLPB	0.0001232	0.596229	0.593	0.333	1
NIPAL3	0.000144176	0.595433	0.743	0.456	1
CYB561A3	0.179277	0.595097	0.23	0.171	1
MAP2K1	4.40738e-08	0.594647	0.912	0.679	0.00163791
SYN2	3.58706e-13	0.594533	1	0.992	1.33306e-08
SEMA4D	3.16238e-06	0.594403	0.841	0.591	0.117524
PTPN4	1.55177e-09	0.594157	0.982	0.909	5.76684e-05
NEDD4	0.0617243	0.593089	0.212	0.131	1
VMA21	0.0742991	0.592986	0.177	0.107	1
FREM1	0.00726135	0.59291	0.363	0.218	1
RIBC2	0.142192	0.592869	0.159	0.103	1
GLB1	0.000177262	0.59277	0.814	0.563	1
KCNH1	3.01591e-11	0.591838	1	0.992	1.1208e-06
PXN	0.00663215	0.591572	0.23	0.111	1
TUSC2	0.0226084	0.59128	0.221	0.123	1
ZNF266	0.00579435	0.590972	0.451	0.286	1
ARL17A	0.000100849	0.590885	0.628	0.369	1
MTLN	0.032943	0.59088	0.274	0.167	1
SAMD4A	0.000127955	0.59064	0.805	0.575	1
NFE2L2	0.00120222	0.590034	0.478	0.286	1
ESYT1	0.000150643	0.589929	0.46	0.234	1
HNRNPD	1.46815e-06	0.589848	0.938	0.627	0.0545608
OXR1	7.64599e-13	0.587354	1	0.96	2.84148e-08
RSPO2	2.38394e-05	0.587158	0.743	0.468	0.885945
NIPA1	0.000111456	0.586886	0.788	0.52	1
ALDH7A1	0.000675249	0.586785	0.478	0.266	1
MKX	3.09062e-05	0.586711	0.673	0.44	1
RNLS	8.30105e-06	0.58659	0.823	0.556	0.308492
UNC119B	0.053344	0.586489	0.186	0.107	1
NAP1L4	1.95042e-06	0.586179	0.903	0.679	0.0724835
FTCDNL1	0.000439751	0.585824	0.673	0.452	1
MARCKS	0.00663005	0.58582	0.504	0.325	1
NCKAP5	0.0161765	0.585667	0.292	0.183	1
EIF3J	2.47014e-05	0.585229	0.779	0.488	0.91798
CCDC3	1.06328e-06	0.58506	0.973	0.845	0.0395146
TAF13	0.00993556	0.584706	0.327	0.19	1
ISCU	0.00588744	0.584611	0.327	0.187	1
TPD52	1.03115e-06	0.584185	0.885	0.631	0.0383206
INPP5A	2.83923e-06	0.583683	0.885	0.651	0.105514
ATAD3A	0.00994608	0.583544	0.31	0.175	1
VAT1L	0.000351333	0.58229	0.637	0.417	1
RNASET2	0.00155794	0.582071	0.46	0.27	1
KCTD10	0.00116715	0.581996	0.478	0.274	1
TMCC2	0.000601313	0.581992	0.345	0.163	1
HDDC2	0.00315719	0.581926	0.389	0.222	1
YPEL2	1.32144e-06	0.581442	0.876	0.591	0.0491086
HYI	0.112657	0.581168	0.177	0.115	1
BOP1	0.0110968	0.580949	0.257	0.139	1
SLC8A1	2.14725e-12	0.58093	1	0.992	7.97984e-08
GIT1	0.000134217	0.580601	0.646	0.377	1
TMEM164	0.0020286	0.580015	0.566	0.365	1
PRKAB2	0.000470705	0.579878	0.619	0.385	1
MNT	0.0044962	0.579499	0.442	0.274	1
RWDD2A	0.0167074	0.579161	0.23	0.123	1
ING3	0.00500224	0.579086	0.442	0.258	1
STX8	7.59057e-07	0.578763	0.929	0.679	0.0282088
FBN1	3.1285e-06	0.57848	0.903	0.647	0.116264
ADARB2	0.000160047	0.578266	0.345	0.163	1
TMEM11	0.0448504	0.578114	0.265	0.171	1
MKRN2	0.00319592	0.577838	0.442	0.27	1
VLDLR	0.00480106	0.577782	0.248	0.119	1
GPR12	0.0121129	0.577402	0.248	0.135	1
SNRPB	0.00325273	0.576232	0.292	0.143	1
P4HA2	0.00670217	0.576093	0.522	0.349	1
CACNG2	2.88975e-05	0.57596	0.814	0.548	1
SHTN1	5.71296e-05	0.575809	0.894	0.702	1
TMEM64	0.00222017	0.575645	0.522	0.341	1
CEBPB	0.00149883	0.575407	0.292	0.139	1
SDHAF3	0.00288268	0.575181	0.363	0.198	1
VKORC1	0.00491217	0.575067	0.513	0.329	1
TXNL4A	6.89667e-05	0.574775	0.814	0.639	1
TSPYL1	0.00283946	0.574712	0.504	0.31	1
SCUBE2	0.002618	0.574645	0.354	0.194	1
TAF1A	0.00673726	0.574585	0.23	0.111	1
ZMAT3	0.00171884	0.573854	0.602	0.413	1
SYT13	0.000306149	0.573207	0.619	0.413	1
CRYL1	1.65781e-05	0.573	0.77	0.48	0.616093
AFTPH	7.07589e-06	0.572924	0.85	0.607	0.262961
DGKH	7.93398e-05	0.572109	0.673	0.46	1
REEP5	6.76196e-05	0.571944	0.841	0.702	1
RPP38	5.97988e-05	0.571588	0.735	0.464	1
NT5DC1	0.00197688	0.571147	0.619	0.405	1
MIER2	0.00365884	0.570857	0.301	0.155	1
DNAJB6	1.40336e-05	0.570373	0.85	0.56	0.52153
MXRA7	0.000637367	0.569971	0.611	0.397	1
PER3	2.07716e-06	0.569468	0.885	0.619	0.0771936
SEC14L5	0.000909807	0.569355	0.664	0.444	1
GNG10	0.0416385	0.569269	0.425	0.313	1
SLC45A4	0.000110434	0.569177	0.726	0.472	1
UBQLN4	0.0032912	0.569002	0.319	0.167	1
SACS	3.29467e-05	0.568866	0.929	0.73	1
TTBK2	5.26746e-06	0.568299	0.947	0.774	0.195755
KLHL29	6.59262e-07	0.568213	0.965	0.857	0.0245002
FASN	0.00146534	0.567887	0.407	0.23	1
CEP41	0.00794299	0.566953	0.354	0.21	1
FXYD6	5.98634e-06	0.566899	0.894	0.714	0.22247
LUZP1	2.25893e-06	0.566752	0.903	0.698	0.0839486
PSMD12	9.22935e-05	0.566612	0.779	0.536	1
RIT2	0.000603088	0.566314	0.788	0.655	1
YPEL5	0.00208922	0.565652	0.46	0.282	1
TMEM14A	0.00430277	0.565451	0.611	0.44	1
NAALAD2	7.62574e-05	0.56523	0.858	0.619	1
NSMF	0.00343831	0.565184	0.611	0.401	1
MPP4	0.0128766	0.56439	0.221	0.115	1
SMYD2	9.42239e-06	0.564326	0.912	0.69	0.350164
ADAM9	0.00170113	0.564125	0.611	0.397	1
ENDOD1	0.000113687	0.564016	0.496	0.254	1
HS3ST5	0.00056907	0.56395	0.708	0.476	1
MKLN1	1.10957e-08	0.563874	0.982	0.913	0.000412348
KCNQ5	2.26456e-08	0.5634	0.991	0.996	0.000841577
SCRG1	0.0342524	0.563028	0.212	0.119	1
KLF11	0.0754999	0.562631	0.186	0.111	1
MT-ND6	0.0012984	0.562377	0.257	0.115	1
KCMF1	6.55451e-06	0.562004	0.85	0.631	0.243585
PHB2	0.0521204	0.561988	0.195	0.115	1
TMEM127	0.00219432	0.561776	0.469	0.278	1
ZRANB1	0.000370097	0.561587	0.735	0.524	1
SLC25A13	0.00266486	0.561404	0.619	0.429	1
MAST4	2.97193e-07	0.560829	0.956	0.865	0.0110446
NAE1	1.32458e-05	0.560476	0.823	0.5	0.492255
NUFIP2	3.94808e-05	0.560446	0.867	0.619	1
GOLPH3L	0.00754502	0.560333	0.416	0.258	1
GLRA3	0.000503432	0.560324	0.416	0.218	1
ATXN7L3	0.000495906	0.559863	0.442	0.242	1
DKC1	0.0849453	0.559806	0.274	0.19	1
FDX2	0.0191032	0.559219	0.558	0.44	1
FASTK	0.00577783	0.559149	0.372	0.214	1
GLIS1	6.41322e-05	0.558918	0.699	0.413	1
PPP1CC	0.00153756	0.558902	0.469	0.29	1
CYB5R4	7.40141e-05	0.558795	0.788	0.556	1
UBE2S	0.0191336	0.558557	0.301	0.187	1
GPI	5.41392e-07	0.558278	0.956	0.726	0.0201198
PLEKHA3	0.000266751	0.558245	0.566	0.341	1
MGAT4B	0.00157045	0.558083	0.389	0.21	1
EIF3A	9.01867e-06	0.557789	0.823	0.552	0.335161
PPM1H	3.81397e-06	0.557777	0.938	0.722	0.141738
MRPS18C	0.000708854	0.557756	0.487	0.266	1
COG2	0.000416771	0.557714	0.513	0.306	1
HEXIM1	0.0195035	0.55769	0.239	0.135	1
GOLGA7B	0.000233822	0.55753	0.611	0.353	1
EIF3D	0.00206699	0.557234	0.469	0.278	1
LRRC8A	0.00245772	0.557068	0.434	0.258	1
TAPBP	0.00931507	0.556904	0.522	0.337	1
UBE2J2	0.00202288	0.556844	0.522	0.325	1
EPB41L4B	7.14698e-06	0.556625	0.885	0.655	0.265603
TBC1D24	0.000135632	0.556567	0.699	0.456	1
GPR135	0.000265086	0.556158	0.77	0.532	1
CRPPA	5.8076e-05	0.555402	0.814	0.583	1
RCL1	0.00974103	0.555297	0.46	0.298	1
ZNF865	0.0648554	0.554907	0.186	0.107	1
ASAP2	0.000224749	0.554461	0.699	0.496	1
CCDC88B	0.122389	0.554263	0.239	0.167	1
FGFR1OP2	0.000135645	0.554004	0.69	0.44	1
SLC26A2	0.0293947	0.55378	0.23	0.131	1
LBR	0.0153385	0.553769	0.354	0.23	1
ABCC12	0.0256152	0.553021	0.248	0.143	1
HPCAL1	0.0186165	0.552995	0.248	0.139	1
SNU13	0.0119324	0.552768	0.327	0.198	1
SPOCK2	0.00497561	0.552585	0.717	0.532	1
WASF3	2.00467e-05	0.55197	0.832	0.536	0.744996
THAP12	8.96109e-05	0.551737	0.566	0.302	1
ZNF852	0.00405269	0.551521	0.363	0.198	1
ABCC3	0.513554	0.55134	0.159	0.131	1
MRPL9	0.0554369	0.551134	0.195	0.115	1
PDE1B	0.00100829	0.55075	0.487	0.278	1
CA8	0.00112768	0.550683	0.283	0.131	1
NUP62	0.0127595	0.550423	0.274	0.151	1
PYGO2	0.00128162	0.549446	0.274	0.127	1
KLHL21	0.000243958	0.549422	0.496	0.258	1
SMC4	0.960442	0.549259	0.106	0.103	1
SLC38A6	1.28667e-05	0.549233	0.894	0.754	0.478164
SYT7	5.95619e-08	0.549071	0.956	0.81	0.0022135
IFI16	0.200766	0.548924	0.204	0.147	1
CIAPIN1	0.00208974	0.548559	0.513	0.325	1
MSANTD4	0.0169322	0.547978	0.407	0.266	1
VDAC1	0.0312462	0.547633	0.478	0.361	1
PIWIL4	0.00231392	0.547544	0.478	0.286	1
PPP3R1	7.25878e-06	0.547485	0.947	0.806	0.269758
ADCY2	3.36383e-06	0.547464	0.973	0.901	0.12501
FHIT	2.15195e-06	0.547322	0.956	0.849	0.0799728
GAMT	0.0512402	0.54732	0.292	0.194	1
IFNAR2	0.000170459	0.54699	0.69	0.456	1
TECR	0.000139824	0.546273	0.655	0.381	1
IFNGR1	0.00268195	0.546203	0.496	0.298	1
LSM7	0.218188	0.545664	0.195	0.139	1
KRT222	0.00149878	0.545497	0.602	0.389	1
PABPC4	0.000396274	0.545283	0.407	0.206	1
DSCAM	1.26186e-11	0.544541	1	0.996	4.68946e-07
PRUNE2	1.67158e-05	0.544527	0.938	0.821	0.621208
SKAP2	0.000151566	0.543612	0.841	0.603	1
ACP2	0.0250777	0.543193	0.31	0.19	1
KLHL11	0.00761116	0.542929	0.23	0.115	1
PRKG1	0.00235945	0.542911	0.929	0.889	1
HMGCR	0.000203251	0.542622	0.717	0.504	1
SLC5A3	0.0551603	0.542475	0.381	0.274	1
MCF2L2	5.42436e-07	0.542128	0.965	0.821	0.0201585
PVALEF	0.0771692	0.541914	0.292	0.202	1
BCAS2	0.00114616	0.541626	0.522	0.298	1
NCOA5	0.000657002	0.541466	0.743	0.484	1
IFITM10	0.000421167	0.541323	0.531	0.313	1
KPNA2	0.00534312	0.541243	0.345	0.19	1
MSMO1	0.00175816	0.541082	0.655	0.44	1
DGCR6L	0.0176025	0.540915	0.265	0.151	1
SCYL1	0.00743049	0.540633	0.504	0.345	1
BCOR	0.000272977	0.540624	0.513	0.282	1
CAMK2G	2.56491e-07	0.540301	0.965	0.865	0.00953197
JAM3	0.00070844	0.540088	0.708	0.496	1
PIK3IP1	0.00603743	0.539881	0.407	0.246	1
SCRN1	0.000105754	0.539728	0.858	0.659	1
PRDM5	0.0301525	0.539609	0.354	0.238	1
KCNJ12	0.0137499	0.539151	0.248	0.135	1
GOT1	0.00665941	0.538966	0.593	0.444	1
SUGT1	0.000249475	0.538876	0.796	0.56	1
GPR155	1.82234e-05	0.538265	0.973	0.81	0.677237
RNF145	0.000368498	0.538261	0.885	0.71	1
MMD	0.000494832	0.537046	0.77	0.544	1
FZD6	0.0136771	0.536735	0.425	0.266	1
USP1	0.0927276	0.536652	0.354	0.258	1
MAML2	0.00618672	0.535918	0.274	0.143	1
VPS8	1.63887e-06	0.535883	0.912	0.762	0.0609053
STAT3	6.43313e-05	0.535339	0.69	0.452	1
ELF2	1.16758e-05	0.534807	0.876	0.667	0.433907
SORCS3	0.000328029	0.534286	0.814	0.647	1
NETO1	3.65596e-06	0.534155	0.982	0.857	0.135866
MPP1	0.0103612	0.534124	0.398	0.25	1
AK9	0.000114642	0.534037	0.628	0.365	1
CNTROB	0.0654919	0.533843	0.283	0.19	1
SYPL1	0.00146636	0.53339	0.593	0.353	1
ARF1	0.000139192	0.532829	0.708	0.444	1
BRI3BP	9.33132e-05	0.532792	0.646	0.393	1
PGAP1	0.000724715	0.53229	0.717	0.472	1
FAM136A	0.00109908	0.532132	0.363	0.183	1
PIM3	0.0080287	0.532093	0.221	0.107	1
LSS	0.0199369	0.531917	0.381	0.262	1
TIMP3	0.00244059	0.531709	0.531	0.325	1
DYNC1H1	5.07137e-05	0.531417	0.991	0.869	1
GRIA3	2.07447e-05	0.531374	0.956	0.853	0.770937
TXNDC5	0.0278517	0.531352	0.204	0.111	1
GALNT17	7.98485e-10	0.53084	0.991	0.988	2.96741e-05
GABRA1	0.000351389	0.530815	0.876	0.667	1
EMC7	0.0200161	0.530684	0.23	0.127	1
GALNT10	0.00233372	0.530526	0.354	0.19	1
NGRN	0.010871	0.530261	0.628	0.444	1
CMC1	2.62555e-05	0.529976	0.805	0.532	0.975733
THNSL1	0.04347	0.529921	0.221	0.131	1
WNT2B	0.00699597	0.529332	0.345	0.202	1
BRD9	0.000382726	0.528948	0.69	0.476	1
CYFIP1	0.00264586	0.528851	0.735	0.595	1
CALCOCO2	0.000415844	0.528785	0.726	0.48	1
PIR	0.000197176	0.52836	0.584	0.333	1
GJC1	0.0179121	0.528051	0.372	0.238	1
RNF212B	0.0151998	0.527564	0.274	0.151	1
TCF12	0.000325823	0.527476	0.867	0.639	1
NGEF	2.50316e-07	0.526964	0.956	0.667	0.0093025
RTKN2	0.16555	0.526896	0.159	0.107	1
ZBTB7A	0.00237204	0.526637	0.823	0.579	1
MTPAP	0.00868849	0.526335	0.442	0.29	1
TMEM182	0.0719955	0.52609	0.186	0.111	1
OSBPL7	0.527972	0.525738	0.15	0.127	1
RNF114	0.00127385	0.525664	0.611	0.385	1
TSC22D3	0.00295306	0.525569	0.274	0.135	1
RGS7	8.06489e-08	0.524954	1	0.996	0.00299716
ZBED1	0.00855874	0.524411	0.212	0.103	1
MAGOH	0.00999512	0.524373	0.354	0.21	1
CEND1	0.005047	0.524294	0.522	0.333	1
KCTD1	7.74759e-05	0.524254	0.912	0.663	1
CRADD	0.000405226	0.524204	0.655	0.444	1
TERF2	0.000703641	0.523917	0.575	0.341	1
PIGS	0.0069965	0.523531	0.319	0.179	1
LYSMD2	0.000965717	0.52353	0.496	0.294	1
SLC22A4	0.00254073	0.523434	0.407	0.23	1
SH3PXD2A	1.74958e-06	0.523358	0.973	0.79	0.0650195
PHF7	0.00808522	0.523248	0.442	0.274	1
SYTL2	6.63997e-06	0.522976	0.929	0.742	0.246761
ZNF770	0.00578548	0.522872	0.619	0.413	1
SETBP1	1.04274e-08	0.522782	0.991	0.956	0.000387514
LRP2BP	0.0029486	0.522254	0.522	0.325	1
CTH	0.0820924	0.521472	0.177	0.107	1
PLXDC1	0.00823032	0.520962	0.434	0.266	1
HMGN3	2.76502e-05	0.520372	0.85	0.607	1
SEC24D	8.89196e-05	0.520271	0.726	0.468	1
LPIN1	0.000350564	0.520241	0.779	0.567	1
PDHX	2.62706e-05	0.520132	0.867	0.627	0.976296
ATP6V0B	0.0323667	0.519905	0.319	0.198	1
MED26	0.00685309	0.519763	0.451	0.29	1
ARHGAP12	1.19134e-05	0.519739	0.903	0.667	0.442736
RRBP1	0.00104037	0.519633	0.363	0.179	1
CDK8	1.34182e-05	0.519502	0.947	0.829	0.498659
ZNF746	0.00654209	0.519091	0.504	0.321	1
BLVRA	0.000105264	0.518816	0.389	0.179	1
FKBP9	0.0155199	0.518792	0.319	0.19	1
HSD17B14	0.00433626	0.51872	0.336	0.187	1
HLF	0.000203843	0.518516	0.876	0.746	1
MTX3	0.0315037	0.518426	0.416	0.29	1
AP4E1	0.00177063	0.518225	0.611	0.409	1
ABCC8	0.00163212	0.518145	0.637	0.437	1
NFIX	1.02959e-07	0.51795	0.973	0.853	0.00382626
ROPN1L	0.0286195	0.517733	0.204	0.111	1
HIF1A	0.000522846	0.517324	0.735	0.524	1
TOMM40L	0.0648588	0.516662	0.186	0.111	1
RBM14	0.000140304	0.516565	0.646	0.365	1
DGKI	1.64102e-08	0.516464	0.991	0.929	0.000609852
TUBA1A	2.34395e-06	0.516462	0.85	0.512	0.0871083
IFI27L1	0.0194735	0.516457	0.319	0.19	1
RGS12	0.00429425	0.516257	0.619	0.444	1
KCNV1	0.0186027	0.516213	0.389	0.254	1
UBXN6	0.00508135	0.516206	0.487	0.294	1
TCEAL7	0.0183192	0.515786	0.319	0.198	1
C12orf76	0.000888695	0.515367	0.726	0.484	1
CFAP206	0.000446244	0.514612	0.398	0.198	1
PRPF18	0.00466515	0.51437	0.673	0.492	1
DHRS11	0.0281892	0.513918	0.248	0.147	1
SLC22A1	0.0243919	0.513549	0.221	0.123	1
TAS2R14	0.155326	0.513388	0.177	0.119	1
NQO1	0.174008	0.512403	0.195	0.135	1
CNNM3	0.0672461	0.512302	0.23	0.147	1
CD81	0.00241435	0.512193	0.31	0.163	1
ZNF707	0.026379	0.51178	0.212	0.115	1
MRPL37	0.00451197	0.51178	0.434	0.25	1
SYNPO2	0.000543667	0.511758	0.867	0.694	1
TJAP1	0.00998633	0.510792	0.381	0.234	1
CDK5R1	0.000222685	0.510417	0.637	0.377	1
MAT2A	0.00191381	0.510211	0.628	0.437	1
DTNBP1	0.00377798	0.510155	0.655	0.476	1
CKAP2	0.00251755	0.510131	0.354	0.19	1
FNDC4	0.00550662	0.510019	0.319	0.175	1
ZNF558	0.139431	0.509891	0.212	0.147	1
VAPB	0.000108953	0.509562	0.796	0.516	1
ODC1	0.0286642	0.509518	0.274	0.167	1
LONP1	0.00895439	0.509307	0.566	0.389	1
NAPA	0.00417789	0.508996	0.637	0.484	1
P3H2	0.000218173	0.508667	0.637	0.405	1
TBC1D12	0.0120689	0.507942	0.708	0.524	1
NSMCE2	5.90228e-05	0.507777	0.956	0.782	1
HABP4	9.94515e-05	0.50748	0.779	0.56	1
CHD6	1.07387e-05	0.507194	0.956	0.786	0.399082
AS3MT	0.0364883	0.506843	0.257	0.159	1
CATSPERB	0.0523215	0.506823	0.257	0.163	1
EIF2D	0.00998398	0.506778	0.389	0.234	1
ROBO2	7.16507e-05	0.50664	1	0.988	1
IRS1	0.0279256	0.506465	0.301	0.187	1
MAP2K2	0.000625934	0.506187	0.664	0.44	1
PLEKHA1	2.66407e-05	0.506164	0.938	0.774	0.990048
TLN1	0.00395268	0.506073	0.478	0.278	1
HSF2	0.00191192	0.506047	0.637	0.429	1
BNIP3L	1.03483e-05	0.506025	0.956	0.738	0.384575
UFSP2	0.0138522	0.505662	0.354	0.21	1
MTMR8	0.0159736	0.505583	0.265	0.155	1
SMN1	0.079278	0.50554	0.186	0.115	1
KY	0.000973426	0.504344	0.363	0.175	1
UBFD1	0.00072947	0.504313	0.487	0.278	1
HID1	0.0119908	0.504273	0.531	0.357	1
HECTD1	4.75441e-06	0.504258	0.947	0.778	0.176688
KIAA1191	0.000861234	0.504233	0.593	0.357	1
ANKRD42	0.0224465	0.504124	0.381	0.25	1
LRFN3	0.129953	0.504043	0.248	0.175	1
RPRML	0.0316514	0.503543	0.292	0.179	1
PRKACA	0.00830483	0.503452	0.584	0.413	1
MED30	0.0486744	0.503434	0.265	0.167	1
TACC1	7.86316e-06	0.503368	0.956	0.766	0.292219
CBX7	0.00710733	0.50277	0.46	0.294	1
RGPD2	0.106592	0.502365	0.186	0.119	1
GTF2H2C	0.00496822	0.501989	0.354	0.198	1
PDK1	0.00263188	0.501589	0.504	0.302	1
HSP90AA1	0.0335915	0.50136	0.761	0.623	1
POMGNT2	0.00423576	0.500819	0.478	0.286	1
NACC1	0.00834243	0.500788	0.389	0.234	1
KDELR1	0.022606	0.500528	0.407	0.27	1
SSBP3	8.4301e-08	0.500123	0.982	0.921	0.00313288
INTS4	0.00146807	0.500012	0.646	0.444	1
ORAI2	0.00227995	0.499847	0.673	0.472	1
SAXO2	0.0104738	0.499731	0.363	0.21	1
UNG	0.00882263	0.499659	0.23	0.115	1
MFSD6	2.28244e-05	0.499626	0.858	0.583	0.848223
TSPAN17	0.00333167	0.499568	0.407	0.234	1
PARD3B	0.500772	0.499352	0.15	0.123	1
ERG28	0.0053843	0.49899	0.407	0.242	1
PRDM4	0.0207191	0.498237	0.46	0.325	1
SQSTM1	0.000292754	0.498166	0.894	0.734	1
SLC30A4	0.00342028	0.498074	0.442	0.266	1
RNF7	0.0279301	0.497737	0.345	0.226	1
ZBTB40	0.00038281	0.497476	0.487	0.258	1
AMPD3	0.0195222	0.49718	0.381	0.242	1
MTMR6	0.0035829	0.497055	0.619	0.413	1
SH3BP5	2.27669e-06	0.496838	0.956	0.762	0.0846086
FOCAD	1.9944e-08	0.496206	1	0.972	0.000741179
COX6C	0.541077	0.496166	0.15	0.127	1
NTPCR	0.0422869	0.496065	0.496	0.353	1
ELF1	0.134793	0.495812	0.204	0.135	1
STK4	0.00083024	0.495734	0.761	0.595	1
RIOK2	0.0965673	0.495705	0.301	0.21	1
KCNS2	0.0402831	0.495573	0.239	0.143	1
GSG1L	0.0112528	0.495309	0.248	0.131	1
SLC16A10	0.0383457	0.494646	0.327	0.226	1
OXNAD1	4.62429e-05	0.49461	0.796	0.508	1
SH3GL1	0.00084193	0.494511	0.735	0.524	1
GRK6	0.0234461	0.494056	0.363	0.222	1
NET1	0.030599	0.493943	0.265	0.159	1
APH1A	0.0314715	0.493449	0.221	0.127	1
PCP4	0.0068872	0.493375	0.655	0.468	1
FAM32A	0.0149494	0.493342	0.292	0.171	1
ZNF844	0.0288319	0.492706	0.195	0.107	1
ELAVL2	0.000202337	0.492022	0.885	0.663	1
DNAJA1	0.00156492	0.491865	0.54	0.325	1
GAS7	1.61481e-08	0.49174	0.982	0.905	0.000600113
STAM	0.000326322	0.491731	0.726	0.492	1
ATP8A1	2.49732e-08	0.491378	0.991	0.948	0.000928079
LRRC39	0.0238348	0.490816	0.407	0.27	1
PRICKLE1	2.85073e-06	0.490438	0.973	0.774	0.105942
GPT2	0.00349089	0.490271	0.602	0.421	1
CHST15	0.00209322	0.490043	0.584	0.377	1
FNIP2	5.46292e-05	0.489807	0.92	0.758	1
HIPK2	0.000641144	0.489746	0.673	0.429	1
HEATR4	0.0140141	0.489618	0.478	0.31	1
PACS1	1.37247e-06	0.489448	0.982	0.873	0.0510051
RTF2	0.00188548	0.489318	0.602	0.393	1
IER3IP1	0.0150498	0.489132	0.381	0.234	1
MKNK2	0.00648548	0.489008	0.257	0.127	1
ALG9	0.00923522	0.488994	0.637	0.452	1
TBCA	0.000176762	0.488466	0.903	0.762	1
CRB1	0.00804338	0.488099	0.531	0.361	1
C11orf87	0.00423016	0.488037	0.549	0.365	1
STARD13	0.0342969	0.487944	0.743	0.619	1
FOXJ2	0.155083	0.487908	0.301	0.23	1
ZYX	0.000878581	0.487772	0.434	0.23	1
DRAP1	0.0607273	0.487705	0.248	0.155	1
RPL7L1	7.99111e-05	0.487686	0.823	0.544	1
TOP1	3.60553e-06	0.487572	0.965	0.766	0.133992
UBE2B	1.71405e-05	0.487224	0.92	0.734	0.636992
ST6GALNAC6	0.00122206	0.487198	0.522	0.302	1
KRBOX1	0.0737027	0.486902	0.177	0.107	1
MRPL30	0.0122527	0.486863	0.301	0.171	1
CCDC6	1.73927e-05	0.486811	0.912	0.71	0.646364
EMD	0.0172704	0.486161	0.265	0.147	1
ARMH1	0.00198985	0.486135	0.504	0.306	1
IGF1R	4.28761e-09	0.485925	0.982	0.925	0.00015934
UHMK1	0.00689599	0.485593	0.593	0.421	1
PEX16	0.0188018	0.485578	0.319	0.19	1
GTPBP1	0.0752864	0.485413	0.195	0.119	1
FAM50A	0.000347524	0.485085	0.531	0.306	1
NPAS3	5.3402e-05	0.484954	0.885	0.659	1
EEF1G	0.0350009	0.48484	0.186	0.103	1
POLQ	0.00430994	0.484338	0.487	0.313	1
GMFB	0.00233981	0.48376	0.549	0.337	1
STX19	0.11916	0.483403	0.204	0.135	1
SGSM1	1.52956e-05	0.48317	0.947	0.833	0.568431
DUSP8	0.00366181	0.483139	0.504	0.31	1
UBAP2L	0.000628578	0.482927	0.717	0.488	1
DDX54	0.0525919	0.482839	0.248	0.155	1
CDKN2D	0.0003468	0.482767	0.504	0.278	1
TMEM248	0.00523027	0.482566	0.593	0.405	1
TERF1	0.000324739	0.482564	0.876	0.667	1
F8	0.0958382	0.482305	0.177	0.111	1
KCNK12	0.00960945	0.481642	0.637	0.448	1
RGS2	0.109363	0.48153	0.195	0.127	1
GFOD1	2.08436e-06	0.481316	0.973	0.849	0.0774612
EIF2S1	0.014899	0.48113	0.496	0.349	1
WDSUB1	0.00089409	0.481054	0.779	0.552	1
NPAS1	0.0532249	0.481002	0.381	0.262	1
AGPS	0.000241366	0.480675	0.841	0.591	1
GALNT18	8.29878e-05	0.479967	0.956	0.877	1
ACBD5	0.00329086	0.479872	0.664	0.472	1
BAZ2A	0.00325416	0.47962	0.628	0.429	1
PRKAR1B	1.86851e-06	0.479452	0.973	0.813	0.0694395
ZNF800	0.00131029	0.479367	0.619	0.389	1
ATP6V1E2	0.144813	0.479201	0.212	0.147	1
ZNF827	0.000741824	0.479178	0.903	0.714	1
DUSP3	0.00392432	0.47847	0.513	0.31	1
RPA3	0.000921398	0.478422	0.425	0.222	1
XKR7	0.00438331	0.47823	0.496	0.294	1
ENO4	0.00483135	0.477758	0.549	0.369	1
ZC3HC1	0.000438618	0.477594	0.487	0.258	1
TBC1D2B	0.0130136	0.477567	0.752	0.595	1
PINX1	0.000241902	0.477471	0.628	0.365	1
ARNT2	0.00123388	0.477433	0.965	0.913	1
C3orf33	0.00141126	0.477304	0.504	0.306	1
CACNA1D	1.17026e-07	0.477302	1	0.976	0.00434903
MFSD12	0.0138612	0.477218	0.434	0.29	1
CDC42EP3	0.00260594	0.477113	0.442	0.246	1
COMT	0.000841791	0.47699	0.708	0.472	1
APBA2	2.73933e-07	0.476711	0.991	0.853	0.0101802
TMEM220	0.120663	0.476703	0.212	0.139	1
UBALD1	0.00482842	0.476437	0.319	0.171	1
DDX49	0.00505357	0.476366	0.389	0.226	1
MTCH1	0.00352168	0.475952	0.743	0.567	1
THUMPD3	0.0216156	0.475417	0.336	0.206	1
PAICS	0.000299999	0.47532	0.522	0.286	1
UCK2	0.00030954	0.474976	0.752	0.512	1
AGAP3	2.77736e-05	0.474855	0.858	0.647	1
DENND1B	0.000180545	0.474646	0.858	0.655	1
CATSPER2	1.39436e-05	0.474283	0.956	0.786	0.518186
TSR1	0.00185843	0.47423	0.416	0.238	1
DENR	0.000220924	0.473875	0.858	0.643	1
ATP6V1G1	0.0169112	0.473859	0.425	0.294	1
TMEM232	1.13713e-05	0.473809	0.956	0.845	0.422593
ERLIN1	0.0134128	0.473807	0.354	0.222	1
DELE1	0.00111488	0.473742	0.681	0.44	1
ACSS2	0.00539266	0.473674	0.566	0.385	1
ZDHHC13	0.00222798	0.473489	0.664	0.448	1
DDN	0.00844947	0.473225	0.248	0.127	1
PDHA1	0.000678833	0.473147	0.628	0.381	1
NXPE3	0.00279007	0.472876	0.717	0.508	1
CHGA	0.000733191	0.472779	0.841	0.623	1
COX10	0.00240893	0.47245	0.628	0.433	1
DOCK6	0.0175882	0.472116	0.319	0.19	1
YKT6	0.0128158	0.472094	0.398	0.242	1
CASP6	0.208983	0.472021	0.15	0.103	1
ALDH1A2	0.000147372	0.471852	0.735	0.456	1
ARMC9	0.00012034	0.471793	0.903	0.794	1
CLPX	0.00116725	0.471515	0.646	0.421	1
ZFAND2A	0.24774	0.471513	0.195	0.143	1
ANKS6	0.00308261	0.471316	0.681	0.488	1
ZNF776	0.0173406	0.47107	0.265	0.151	1
HHIP	0.00336657	0.471036	0.69	0.452	1
MGAT3	0.000399201	0.470773	0.735	0.492	1
TBC1D4	0.000373853	0.470642	0.876	0.611	1
PDCD7	5.77675e-06	0.470226	0.938	0.71	0.214681
SNTB2	0.00725619	0.469863	0.646	0.48	1
ZNF664	0.00792488	0.469849	0.389	0.226	1
RAB14	0.00179904	0.469565	0.735	0.504	1
DBF4	0.111308	0.469511	0.363	0.262	1
CDC14B	0.000806024	0.469078	0.646	0.413	1
NENF	0.0677949	0.468878	0.221	0.139	1
GPR176	0.00051834	0.467869	0.681	0.437	1
ELOVL4	0.00229805	0.467754	0.735	0.552	1
AMIGO1	0.116755	0.467509	0.177	0.111	1
TLCD3B	0.0837408	0.467133	0.239	0.155	1
NFKBIL1	0.0206415	0.46672	0.292	0.175	1
SSR3	0.0339342	0.466455	0.354	0.25	1
POU3F3	0.00120912	0.466381	0.593	0.361	1
ZNF502	0.038849	0.466306	0.23	0.135	1
THYN1	0.0928379	0.466276	0.265	0.183	1
STXBP5	1.2978e-06	0.466169	1	0.937	0.0482301
EIF2B2	0.00607377	0.46611	0.345	0.194	1
POLE2	0.0210809	0.46578	0.451	0.313	1
LMBRD2	0.000379107	0.465496	0.858	0.687	1
DCTN5	0.00241469	0.465046	0.77	0.512	1
FKBP1A	0.00150937	0.464976	0.646	0.413	1
ADGRL2	0.00408622	0.464871	0.894	0.869	1
RDX	0.000449107	0.464812	0.85	0.631	1
MRPS28	0.0021639	0.4645	0.681	0.472	1
TOLLIP	0.000251156	0.464336	0.814	0.544	1
RHBDL2	0.000781533	0.464292	0.664	0.444	1
ZDBF2	0.00107144	0.464216	0.841	0.667	1
FNDC5	0.00512519	0.463838	0.664	0.488	1
PRXL2A	8.85712e-05	0.463765	0.779	0.484	1
UBTF	0.00401286	0.462592	0.558	0.377	1
RFPL2	0.0699073	0.462279	0.425	0.317	1
STPG1	0.00321825	0.462227	0.487	0.282	1
RABL3	0.00511949	0.46202	0.407	0.226	1
NUDT16L1	0.101782	0.461885	0.239	0.159	1
GSE1	1.04835e-05	0.46137	0.912	0.659	0.389597
AKR1C3	0.15009	0.461354	0.159	0.103	1
EPDR1	0.000823543	0.460968	0.628	0.401	1
KIAA2013	0.0920084	0.460817	0.327	0.238	1
POLE	0.0312933	0.46078	0.398	0.274	1
PDGFC	0.00963894	0.460347	0.726	0.619	1
MAPK8IP1	0.000417251	0.459981	0.628	0.377	1
DIXDC1	1.56115e-05	0.459883	0.956	0.762	0.580169
FBXO30	0.0550168	0.459619	0.292	0.19	1
POGK	0.00612735	0.459487	0.54	0.361	1
TNFRSF25	0.0583004	0.459167	0.336	0.23	1
ZNF330	0.0474077	0.459095	0.363	0.254	1
ZNF584	0.712188	0.458924	0.124	0.111	1
DGKZ	6.02703e-06	0.45864	0.973	0.833	0.223983
ZNF358	0.0176913	0.458629	0.389	0.254	1
MEIS2	0.248419	0.457968	0.159	0.115	1
CELF6	0.00742246	0.457917	0.673	0.504	1
ZNF385A	0.00782034	0.457846	0.301	0.163	1
PMPCA	0.0339948	0.457527	0.301	0.187	1
ADCY1	0.000267725	0.457505	0.956	0.817	1
THAP5	0.0129321	0.457235	0.407	0.254	1
ACACA	3.66327e-08	0.457225	1	0.948	0.00136138
PTPN5	0.00149761	0.456957	0.814	0.639	1
NOL6	0.0318358	0.456851	0.257	0.151	1
FAM171A1	0.00088754	0.456353	0.92	0.833	1
COX7A2L	0.00731557	0.456191	0.619	0.44	1
SIRT1	2.78865e-05	0.456087	0.584	0.313	1
SLC9A7	0.0122903	0.456076	0.513	0.349	1
HUS1	0.011615	0.455928	0.363	0.214	1
NIN	2.04507e-05	0.455794	0.991	0.913	0.760011
PKM	0.0544425	0.45571	0.717	0.595	1
A2M	0.0562557	0.455606	0.283	0.179	1
CDKL1	0.000470505	0.454994	0.796	0.556	1
APPL2	0.000171573	0.454956	0.938	0.726	1
KIAA0513	0.000395105	0.454869	0.867	0.698	1
SCAF1	0.00145143	0.454568	0.46	0.27	1
ENPP4	0.000137897	0.454515	0.566	0.306	1
PTPN20	0.00473265	0.454274	0.363	0.194	1
CACNB1	0.0084901	0.453897	0.487	0.321	1
COQ10B	0.00116845	0.453836	0.469	0.254	1
TUBG1	0.176335	0.453232	0.239	0.179	1
ATL1	0.000153876	0.453131	0.956	0.774	1
OGFOD3	0.0119867	0.452617	0.425	0.262	1
GTF3A	0.00497048	0.452364	0.646	0.456	1
HSF1	0.0119423	0.452194	0.469	0.298	1
HACD2	0.00150917	0.451755	0.726	0.516	1
MXD1	0.000125299	0.451439	0.788	0.492	1
PIP4K2A	0.000503216	0.450944	0.743	0.512	1
SIAH3	0.140458	0.450693	0.177	0.115	1
SPCS3	0.00274504	0.450551	0.611	0.413	1
RTN4R	0.0040717	0.450001	0.558	0.357	1
AP5M1	0.00914754	0.449894	0.664	0.468	1
ILRUN	0.000495946	0.449738	0.814	0.619	1
RAPGEF2	2.90572e-08	0.449702	1	0.976	0.00107985
CFAP161	0.00326262	0.449427	0.593	0.381	1
ACTR8	0.0531035	0.448884	0.319	0.21	1
RCCD1	0.00728113	0.448704	0.345	0.194	1
PAMR1	0.0112528	0.448607	0.248	0.131	1
SYN1	0.000247635	0.4486	0.841	0.591	1
EPB41L3	4.89574e-05	0.448593	0.956	0.758	1
NUDT16	0.0104104	0.448187	0.274	0.147	1
TMED7	0.0137296	0.447887	0.372	0.226	1
TMED3	0.0319531	0.447722	0.363	0.242	1
WSB2	0.00117279	0.447184	0.814	0.651	1
EIF1B	0.0260494	0.44691	0.46	0.321	1
DDX24	0.00086335	0.446849	0.903	0.806	1
ATP6V0D1	0.0146011	0.446783	0.496	0.349	1
APP	1.06672e-09	0.4464	1	0.98	3.96425e-05
INTS6	0.00104654	0.446345	0.85	0.647	1
TJP2	0.00233099	0.445974	0.319	0.159	1
CLN6	0.0046212	0.445939	0.504	0.333	1
RNF6	0.00646125	0.445928	0.389	0.238	1
MOAP1	0.0646369	0.445736	0.327	0.226	1
TTC1	0.00154747	0.445629	0.858	0.675	1
POLR3H	0.0122051	0.445615	0.442	0.29	1
PCYT1B	0.000776639	0.445602	0.398	0.21	1
MYNN	0.174199	0.445467	0.265	0.202	1
BCL2L2	0.020275	0.444891	0.469	0.31	1
MVB12B	4.80429e-05	0.444568	0.965	0.806	1
NQO2	8.02199e-05	0.444504	0.929	0.738	1
SMIM10L2A	0.144342	0.444328	0.257	0.183	1
NFATC3	0.0012493	0.44399	0.761	0.556	1
FANCL	0.000248369	0.443918	0.894	0.639	1
TMEM177	0.00444009	0.443722	0.319	0.171	1
UBL4A	0.0431422	0.443455	0.257	0.159	1
CEP120	0.00233044	0.442842	0.496	0.298	1
GTF3C4	0.044038	0.442666	0.327	0.214	1
GALE	0.0166613	0.44225	0.336	0.202	1
CD99L2	0.00152153	0.442183	0.752	0.52	1
TEX2	3.45538e-05	0.442033	0.805	0.52	1
USP39	0.00237875	0.441878	0.442	0.246	1
EPN1	0.0067016	0.441752	0.469	0.306	1
JRKL	0.0767457	0.441291	0.195	0.119	1
PCDH1	0.0017206	0.441286	0.646	0.425	1
EGR1	0.00884977	0.440981	0.265	0.139	1
SFXN3	0.00413256	0.440737	0.522	0.345	1
ABLIM1	0.00018659	0.440525	0.956	0.833	1
PIK3CA	3.14175e-05	0.440456	0.912	0.766	1
KLF3	0.0126467	0.439591	0.381	0.234	1
NUP155	0.0286153	0.439497	0.442	0.29	1
GIPC2	0.0220161	0.439409	0.434	0.294	1
COL22A1	0.0322348	0.439349	0.363	0.238	1
GKAP1	0.00474709	0.439073	0.593	0.421	1
PACSIN2	0.000133457	0.438908	0.726	0.456	1
PXYLP1	0.0012955	0.438859	0.761	0.54	1
LEPROT	0.040027	0.438735	0.283	0.179	1
C17orf67	0.0951089	0.438652	0.31	0.222	1
ECHDC2	0.0483782	0.438406	0.434	0.317	1
SLC12A8	0.0235911	0.43836	0.407	0.266	1
CNBP	0.00324821	0.438309	0.584	0.377	1
CDH6	0.000407167	0.438056	0.805	0.571	1
EVA1C	0.000363573	0.437872	0.549	0.31	1
RSKR	0.00520025	0.437684	0.398	0.238	1
INTS14	0.0499331	0.437613	0.239	0.151	1
C1D	0.0129596	0.437432	0.735	0.544	1
WDR1	0.0221793	0.436579	0.336	0.202	1
LAPTM4B	0.0628522	0.436476	0.257	0.171	1
EEF1D	0.00694151	0.435228	0.558	0.357	1
ALDH2	0.0426039	0.435114	0.46	0.321	1
HPRT1	0.000337212	0.435035	0.903	0.702	1
IPO7	0.00110337	0.434474	0.805	0.587	1
NCOR2	6.52202e-06	0.434191	0.965	0.865	0.242378
UTP20	0.0568464	0.433867	0.487	0.349	1
PDE6C	0.101381	0.433682	0.186	0.115	1
APOO	0.00222228	0.433566	0.637	0.405	1
PTN	0.15495	0.433352	0.274	0.202	1
CHCHD7	0.156792	0.433286	0.221	0.155	1
NRBF2	0.000533249	0.433277	0.46	0.246	1
NUDT5	0.00306528	0.433201	0.611	0.401	1
ABHD16A	0.00605936	0.433153	0.469	0.294	1
BRINP3	6.648e-05	0.432583	0.973	0.913	1
RPGR	0.0132504	0.432556	0.372	0.234	1
CMSS1	6.692e-05	0.432353	0.965	0.877	1
CPO	0.130037	0.432263	0.168	0.107	1
PDK2	0.00225445	0.431997	0.531	0.317	1
TIMP2	0.0155655	0.43189	0.584	0.389	1
ZCCHC2	0.00443651	0.431886	0.788	0.583	1
VEZF1	0.0201358	0.431713	0.319	0.194	1
FZR1	0.0243257	0.43171	0.451	0.306	1
LMBR1	0.0019418	0.431639	0.805	0.667	1
EDA	0.0104954	0.431609	0.257	0.139	1
ARL6IP4	0.00150973	0.43144	0.619	0.389	1
TOMM20	0.00879143	0.431427	0.611	0.421	1
TUBA1C	0.0248406	0.43138	0.204	0.111	1
PLOD2	0.00310494	0.431316	0.575	0.389	1
C1orf115	0.00176971	0.431263	0.442	0.246	1
TMEM170B	0.0108636	0.431099	0.717	0.548	1
BLVRB	0.00106502	0.430997	0.496	0.282	1
ZNF235	0.00351073	0.430869	0.77	0.599	1
GDAP1L1	0.00125009	0.430813	0.788	0.587	1
CCNY	2.42557e-07	0.430459	0.965	0.933	0.00901414
PLCL2	5.60846e-07	0.430372	0.991	0.944	0.0208427
SOGA3	3.23085e-05	0.430293	0.903	0.75	1
IRF3	0.0666714	0.430264	0.204	0.123	1
PRKCE	8.75703e-07	0.430254	0.991	0.98	0.0325437
ETV4	0.038777	0.430062	0.336	0.218	1
NAGPA	0.00108122	0.430036	0.77	0.5	1
FAM3A	0.0151126	0.430023	0.319	0.183	1
SMG7	5.20313e-05	0.429977	0.894	0.694	1
GLRB	0.000121259	0.429768	0.965	0.806	1
SMIM12	0.00223389	0.429757	0.628	0.417	1
MRPL15	0.00626921	0.429448	0.319	0.171	1
ARMCX2	0.0313813	0.429433	0.319	0.202	1
RAB21	0.00392779	0.429365	0.664	0.452	1
SNPH	0.017097	0.429284	0.504	0.349	1
RNF144A	1.34644e-06	0.429263	0.965	0.937	0.0500379
CCP110	0.00132477	0.428997	0.743	0.524	1
TMOD2	5.0135e-05	0.42894	1	0.865	1
TYRO3	0.00120661	0.428919	0.779	0.548	1
MID2	0.0803682	0.428906	0.425	0.321	1
FAM149A	0.0703532	0.428857	0.398	0.29	1
TMEM9B	0.00269348	0.428784	0.504	0.31	1
NCS1	0.00190364	0.428605	0.85	0.738	1
CFAP221	0.00304408	0.428555	0.726	0.532	1
CCT7	0.0179826	0.428301	0.265	0.151	1
GLT1D1	0.00132103	0.428134	0.867	0.651	1
KLC2	0.0174843	0.427801	0.54	0.385	1
MRPS15	0.00599504	0.427527	0.389	0.234	1
SRPRB	0.0151473	0.427524	0.354	0.21	1
STUB1	0.0325781	0.427517	0.283	0.175	1
SNRNP35	0.0750879	0.427289	0.257	0.171	1
FER	1.89415e-05	0.427261	0.982	0.921	0.703923
CLN8	0.00073397	0.427047	0.558	0.333	1
EIF5A2	0.204366	0.42693	0.186	0.131	1
FAM124A	0.0150183	0.426917	0.531	0.385	1
GDE1	0.100673	0.426779	0.283	0.202	1
VGLL4	7.80126e-05	0.426732	0.947	0.742	1
SELENOW	0.0081418	0.426594	0.761	0.595	1
VMAC	0.10291	0.426579	0.168	0.103	1
SNRPE	0.0300436	0.426557	0.372	0.242	1
XRCC3	0.0284509	0.426319	0.221	0.123	1
ZNF250	0.0114569	0.42631	0.434	0.274	1
RAB9A	0.0707796	0.426187	0.257	0.167	1
STXBP5L	6.48675e-08	0.426179	1	1	0.00241067
PPP3CA	9.46987e-11	0.426012	1	0.996	3.51929e-06
ZNF697	0.026625	0.425936	0.442	0.306	1
PYURF	0.064992	0.425685	0.239	0.155	1
SUDS3	0.000886548	0.425548	0.867	0.663	1
TBPL1	0.053701	0.425455	0.54	0.401	1
GRAMD1A	0.00790222	0.425386	0.442	0.274	1
SVIP	0.00176016	0.425138	0.345	0.179	1
GPATCH11	0.0480903	0.424453	0.416	0.29	1
ELOC	0.00300102	0.424336	0.637	0.421	1
MTHFD2L	0.00290002	0.424327	0.531	0.341	1
TDRD9	0.136078	0.424301	0.274	0.194	1
PDPK1	0.000463133	0.424121	0.805	0.544	1
SORCS1	3.30588e-05	0.424099	0.982	0.806	1
MAST3	0.00042882	0.424038	0.85	0.663	1
MYO15A	0.0840211	0.423789	0.248	0.163	1
NNMT	0.0192706	0.423459	0.257	0.143	1
PEX14	0.00712937	0.423396	0.77	0.603	1
RPP21	0.018981	0.423068	0.292	0.171	1
ZC3H12C	0.0011677	0.42277	0.496	0.286	1
PTPRF	0.0080405	0.422676	0.708	0.54	1
PNPLA2	0.00122176	0.422272	0.442	0.234	1
ST13	0.00258781	0.422097	0.761	0.528	1
TM9SF3	0.000467305	0.422028	0.876	0.69	1
TCEAL2	0.0540632	0.421813	0.451	0.333	1
MAP1LC3B	0.0154471	0.421799	0.487	0.321	1
URI1	8.34813e-05	0.421763	0.938	0.718	1
NAB1	0.00378361	0.42168	0.513	0.333	1
LHFPL6	0.000175137	0.42156	0.965	0.877	1
NHEJ1	0.0928065	0.421403	0.239	0.159	1
COPS2	0.00119845	0.42138	0.735	0.512	1
SIRPA	0.000424679	0.42128	0.805	0.603	1
MLLT6	0.000954961	0.421099	0.69	0.417	1
IQSEC3	0.00839626	0.421035	0.77	0.591	1
ENTPD4	0.00560276	0.420986	0.673	0.5	1
OTOA	0.0293467	0.420974	0.319	0.198	1
FBXL3	0.00874921	0.420955	0.593	0.401	1
RRP12	0.0394049	0.42008	0.46	0.321	1
SBF1	0.0643247	0.419983	0.31	0.202	1
DENND10	0.00172366	0.419771	0.628	0.417	1
PLCH1	0.0874141	0.419753	0.336	0.246	1
GORAB	0.122671	0.41961	0.248	0.171	1
SYT1	9.61769e-12	0.419491	1	1	3.57422e-07
RBMXL1	0.156206	0.419402	0.177	0.115	1
STT3B	0.00446411	0.419388	0.743	0.56	1
CTIF	6.4199e-06	0.419235	0.965	0.829	0.238583
ATXN1L	0.0366359	0.419105	0.195	0.107	1
CTHRC1	0.235205	0.418664	0.168	0.119	1
CMBL	0.144894	0.418038	0.319	0.242	1
SLC22A14	0.161322	0.417913	0.274	0.21	1
TXNDC16	0.000178728	0.417881	0.92	0.734	1
KRAS	0.000663819	0.417605	0.788	0.571	1
PGAM1	0.0157683	0.417586	0.363	0.23	1
TMEM169	0.12208	0.417399	0.354	0.27	1
SIAH2	0.00765665	0.417355	0.566	0.385	1
SEMA3C	0.0113523	0.417286	0.204	0.103	1
MRTFB	2.12206e-08	0.417072	1	0.98	0.000788622
RALBP1	0.00482088	0.416977	0.735	0.548	1
TAF9	0.0482206	0.416878	0.212	0.127	1
FRMD6	0.0592566	0.416828	0.292	0.19	1
METTL25	0.000824282	0.416654	0.752	0.563	1
SLITRK1	0.00627967	0.416491	0.416	0.25	1
RHBDD1	0.00204827	0.416372	0.522	0.313	1
GTF2A1	0.0102423	0.416362	0.69	0.52	1
KIAA0408	0.000365167	0.416187	0.77	0.556	1
BCL2L1	0.00217701	0.416125	0.761	0.524	1
KBTBD2	0.0131358	0.415487	0.522	0.345	1
TRUB1	0.0222785	0.415398	0.46	0.313	1
MCUR1	0.00116009	0.415336	0.646	0.413	1
VWA3A	0.00316417	0.414933	0.389	0.222	1
ATG7	5.74253e-05	0.414713	0.991	0.893	1
SLC35F1	9.42106e-06	0.41459	0.991	0.96	0.350115
PTK2	9.1233e-05	0.414481	1	0.98	1
PRKCZ	4.82541e-05	0.414384	0.938	0.786	1
C1orf56	0.0065182	0.414256	0.407	0.234	1
R3HCC1L	0.011999	0.414252	0.708	0.536	1
SNRNP27	0.015769	0.414102	0.407	0.258	1
MRPS14	0.0119348	0.41399	0.345	0.202	1
GTPBP3	0.11468	0.413759	0.257	0.179	1
CNTD1	0.00182958	0.413741	0.283	0.131	1
SMG6	0.000196276	0.413671	0.965	0.782	1
COQ3	0.00337799	0.413179	0.363	0.194	1
RGS6	1.09001e-07	0.413078	0.982	0.96	0.00405082
SHISA9	2.33703e-06	0.412619	1	0.992	0.0868512
ABRAXAS1	0.00701714	0.41255	0.221	0.103	1
EIF2AK2	0.000520048	0.41223	0.867	0.651	1
KBTBD12	0.0122142	0.412205	0.699	0.512	1
LRRD1	0.0632805	0.412155	0.186	0.107	1
RIMBP2	1.53024e-06	0.412143	1	0.952	0.0568684
CISD1	0.0185499	0.41213	0.558	0.389	1
CCDC106	0.0629968	0.411308	0.221	0.135	1
PGM3	0.1078	0.41126	0.549	0.448	1
GALNT16	0.00172224	0.410651	0.655	0.433	1
HERC1	2.21701e-09	0.410621	1	0.992	8.23906e-05
TMED2	0.00186053	0.410556	0.469	0.266	1
LIMS1	0.00644223	0.410374	0.664	0.46	1
SLC12A5	0.000539285	0.410356	0.85	0.659	1
CAPN5	0.01814	0.410027	0.46	0.302	1
CTBS	0.0429903	0.410002	0.319	0.21	1
C14orf132	0.0242084	0.409795	0.646	0.516	1
CCDC91	0.000100065	0.409717	0.929	0.798	1
AP1AR	0.0181069	0.409531	0.575	0.421	1
BAP1	0.00752561	0.40946	0.381	0.214	1
UBE2N	0.0114825	0.409336	0.805	0.619	1
NLRX1	0.0550168	0.409117	0.292	0.19	1
SCRIB	0.0391642	0.40908	0.23	0.135	1
TCEAL9	0.0550855	0.408424	0.398	0.274	1
MMAB	0.0195124	0.408134	0.434	0.29	1
SLC35F3	0.00157017	0.407953	0.991	0.889	1
SC5D	0.0032932	0.407835	0.584	0.373	1
TRIP11	0.00264128	0.407689	0.779	0.587	1
MAP3K21	0.0078917	0.407686	0.726	0.548	1
LIMK1	0.227737	0.40765	0.504	0.437	1
LYRM4	0.00251882	0.407388	0.823	0.635	1
CASP2	0.00668922	0.407318	0.389	0.23	1
ARPC5L	0.00516695	0.407191	0.407	0.242	1
TNFRSF11A	0.0218064	0.407175	0.389	0.258	1
TOPORS	0.00701783	0.407173	0.46	0.278	1
DCDC1	0.636478	0.407067	0.15	0.135	1
RAB5C	0.0095826	0.406976	0.496	0.321	1
ADGRB2	0.00164888	0.406544	0.805	0.583	1
[truncated: 8,699 more rows]

## Sheet: L6_CT
	p_val	avg_log2FC	pct.1	pct.2	p_val_adj
MT-ND5	0.241559	2.47353	0.227	0.111	1
SORD	0.000619083	2.17764	0.636	0.185	1
UBC	0.315253	2.17215	0.273	0.185	1
IQGAP2	0.118161	2.02277	0.273	0.111	1
ATP6V1G2	0.00726181	1.9614	0.5	0.148	1
NCAPD2	0.0150128	1.95925	0.409	0.148	1
NEFL	0.0463462	1.89215	0.409	0.148	1
PCDH11Y	0.123449	1.79714	0.591	0.444	1
ZBBX	0.042413	1.76479	0.409	0.185	1
BBC3	0.0830277	1.75444	0.318	0.148	1
ATP13A1	0.00238261	1.74056	0.5	0.111	1
PGAP2	0.0010483	1.72299	0.727	0.407	1
FAM110B	0.0010626	1.7004	0.864	0.519	1
RIC8A	0.111317	1.69088	0.273	0.111	1
LRIF1	0.00912499	1.68684	0.545	0.296	1
CCDC113	0.0289667	1.65438	0.591	0.296	1
PPP1R16A	0.0258171	1.6375	0.455	0.185	1
LMNA	0.1631	1.59708	0.591	0.37	1
PHLDA3	0.0148106	1.59275	0.409	0.111	1
NOD1	0.0505559	1.57838	0.318	0.111	1
LXN	0.00685647	1.574	0.455	0.111	1
CLEC11A	0.00870535	1.56726	0.409	0.111	1
FOSL2	0.0172975	1.55856	0.409	0.148	1
COMMD5	0.0507233	1.55795	0.409	0.185	1
C2orf68	0.0576772	1.55789	0.318	0.111	1
ANKFN1	0.00429484	1.55126	0.636	0.222	1
DRG2	0.0117294	1.54835	0.5	0.185	1
EIF6	0.0926484	1.54639	0.273	0.111	1
CERS1	0.0603563	1.54635	0.409	0.185	1
DGAT2	0.00634094	1.54445	0.455	0.111	1
C8orf76	0.00774415	1.53988	0.545	0.222	1
SLCO5A1	0.105864	1.52343	0.364	0.185	1
SH3BGRL3	0.0740195	1.51443	0.455	0.259	1
AKIP1	0.00112207	1.50949	0.727	0.259	1
SERF2	0.0492578	1.5012	0.409	0.148	1
ERP29	0.0057061	1.49587	0.636	0.296	1
RBMX2	0.0604261	1.49137	0.364	0.148	1
CLIC4	0.239106	1.49089	0.364	0.185	1
GRHPR	0.0184194	1.47796	0.409	0.111	1
CASP3	0.068091	1.45296	0.364	0.148	1
MPP4	0.0722134	1.4451	0.364	0.148	1
CHRD	0.00456566	1.4402	0.5	0.111	1
CYB561D1	0.00206365	1.43862	0.773	0.296	1
C4orf33	0.069907	1.43241	0.318	0.111	1
TMEM275	0.330624	1.43089	0.364	0.259	1
CEP44	0.0053046	1.42708	0.591	0.259	1
TXNL4B	0.161758	1.4241	0.364	0.222	1
FAM156A	0.0279585	1.42236	0.5	0.259	1
TTLL3	0.00573328	1.41354	0.773	0.519	1
MT-ATP6	0.355695	1.41197	0.364	0.259	1
FAM178B	0.0926484	1.40581	0.273	0.111	1
LIME1	0.0119985	1.40316	0.5	0.148	1
PKD1L3	0.111317	1.40043	0.273	0.111	1
SPINDOC	0.0502802	1.39541	0.364	0.148	1
MBD1	0.0268584	1.39461	0.545	0.37	1
MCHR2	0.123695	1.39345	0.364	0.185	1
RNF167	0.0242226	1.39108	0.455	0.185	1
CAV1	0.456836	1.39038	0.227	0.148	1
MRPL37	0.137344	1.38513	0.318	0.148	1
WIPF3	0.470482	1.3802	0.364	0.333	1
ATG4D	0.0138603	1.3766	0.5	0.222	1
NTNG2	0.0522117	1.3748	0.455	0.222	1
TBCC	0.214369	1.37332	0.273	0.148	1
DERL2	0.217368	1.36868	0.227	0.111	1
ZNF880	0.0404339	1.3679	0.545	0.259	1
SGCZ	0.200404	1.36515	0.636	0.556	1
NPIPB3	0.110531	1.36281	0.318	0.148	1
SVEP1	0.144774	1.3582	0.318	0.148	1
PIGBOS1	0.893456	1.35653	0.182	0.185	1
REC114	0.205836	1.35063	0.318	0.185	1
INPP5E	0.0568704	1.34808	0.364	0.148	1
FLAD1	0.0227111	1.34486	0.545	0.259	1
LY6E	0.0354272	1.34469	0.591	0.333	1
PARD3B	0.0184194	1.34309	0.409	0.111	1
MRPS23	0.00125207	1.34088	0.682	0.259	1
ZNF202	0.254341	1.33804	0.227	0.111	1
YIPF3	0.032284	1.33591	0.545	0.259	1
WNK3	0.068091	1.33364	0.364	0.148	1
OSBPL11	0.00286057	1.32985	0.727	0.37	1
ASNSD1	0.105864	1.32222	0.364	0.185	1
ZNF587	0.0169407	1.31762	0.682	0.407	1
TLN1	0.0308941	1.31762	0.455	0.222	1
TRUB2	0.033872	1.31726	0.409	0.148	1
WRAP73	0.0765379	1.31089	0.364	0.148	1
DNAAF2	0.110531	1.3087	0.318	0.148	1
DYNLRB1	0.215544	1.30763	0.318	0.185	1
MAEL	0.0987712	1.30741	0.318	0.148	1
ARHGAP6	0.0667992	1.30177	0.682	0.556	1
TAS2R14	0.0534906	1.3014	0.364	0.148	1
SMARCE1	0.0133199	1.30135	0.773	0.481	1
SENP1	0.0779291	1.30093	0.455	0.259	1
COPS7A	0.117508	1.30015	0.364	0.185	1
NDUFB1	0.0744287	1.2971	0.318	0.111	1
OXLD1	0.252101	1.29629	0.364	0.259	1
BRIX1	0.0279585	1.29546	0.545	0.222	1
SNAP29	0.00231895	1.29356	0.773	0.333	1
AK7	0.340892	1.29244	0.227	0.148	1
GAS2	0.00434072	1.28782	0.773	0.444	1
SOCS2	0.130211	1.28478	0.318	0.148	1
NRP2	0.116812	1.28443	0.318	0.148	1
WDR53	0.0936407	1.28441	0.409	0.185	1
TPI1	0.371212	1.28313	0.273	0.185	1
SHISA6	0.090985	1.28173	0.591	0.444	1
ADGRV1	0.235957	1.27657	0.5	0.333	1
CAV3	0.597461	1.27609	0.227	0.185	1
DBN1	0.00617029	1.27111	0.682	0.37	1
CHRNA4	0.0102885	1.27059	0.636	0.296	1
PROSER2	0.217368	1.2703	0.227	0.111	1
IL18	0.23594	1.26939	0.318	0.185	1
MT-CO3	0.545999	1.26789	0.591	0.593	1
EMC7	0.104049	1.26594	0.409	0.222	1
KBTBD7	0.069907	1.26327	0.318	0.111	1
DCP1B	0.021527	1.26298	0.682	0.333	1
EIF3K	0.016105	1.26222	0.636	0.37	1
SUPT7L	0.00748617	1.26041	0.682	0.37	1
COMMD7	0.0053399	1.25994	0.818	0.444	1
NDC1	0.0427247	1.25784	0.545	0.259	1
STPG2	0.0583378	1.25681	0.455	0.222	1
UQCR11	0.587926	1.25573	0.318	0.296	1
CHRM2	0.161758	1.25532	0.364	0.222	1
RACGAP1	0.465928	1.25376	0.273	0.185	1
ADAD2	0.404645	1.24868	0.227	0.148	1
EPCAM	0.114962	1.24709	0.409	0.222	1
CRYZ	0.205948	1.2455	0.227	0.111	1
RAB39B	0.123369	1.24474	0.318	0.148	1
COL19A1	0.121426	1.24289	0.545	0.333	1
CHID1	0.00429388	1.2422	0.727	0.407	1
FEZF2	0.0342527	1.24101	0.591	0.296	1
RUNDC1	0.246275	1.23999	0.409	0.296	1
SPATA13	0.371593	1.23994	0.5	0.444	1
PLAGL1	0.00810052	1.23627	0.818	0.667	1
MT-ND4	0.850031	1.23367	0.273	0.296	1
MRPL39	0.154186	1.23258	0.318	0.185	1
MIB2	0.0512382	1.23104	0.636	0.481	1
TMOD1	0.0157927	1.22734	0.5	0.148	1
THOP1	0.155419	1.22646	0.545	0.37	1
UQCR10	0.0841888	1.22601	0.318	0.111	1
GMIP	0.118161	1.22411	0.273	0.111	1
PXDN	0.404645	1.22388	0.227	0.148	1
SCRIB	0.140683	1.22126	0.273	0.111	1
SEC22B	0.00735166	1.2209	0.682	0.296	1
HSF2BP	0.125331	1.22047	0.273	0.111	1
DMAC2	0.0137971	1.21529	0.636	0.259	1
NWD1	0.823364	1.21413	0.182	0.185	1
C2CD6	0.421633	1.2139	0.227	0.148	1
MUL1	0.117508	1.21357	0.364	0.185	1
SELENOK	0.105864	1.21109	0.364	0.185	1
GSPT2	0.297487	1.20945	0.273	0.148	1
RBM7	0.531961	1.20884	0.227	0.148	1
CLMP	0.0691813	1.20883	0.545	0.296	1
STOML2	0.271801	1.20583	0.273	0.148	1
INSYN2B	0.231112	1.20378	0.364	0.222	1
MRPL13	0.159838	1.20353	0.545	0.407	1
MT-ND3	0.504084	1.20142	0.318	0.259	1
ZNF341	0.106003	1.20051	0.455	0.296	1
AVEN	0.00991846	1.1997	0.773	0.481	1
PXMP2	0.137344	1.19702	0.318	0.148	1
GAL3ST3	0.140683	1.19449	0.273	0.111	1
SLC35G2	0.279479	1.19335	0.409	0.333	1
SMC2	0.521937	1.19332	0.318	0.296	1
NEU3	0.00822451	1.19115	0.727	0.37	1
EEF1AKMT1	0.0239693	1.19032	0.591	0.333	1
HAT1	0.0185987	1.189	0.682	0.37	1
GLRX5	0.10452	1.18738	0.318	0.148	1
LECT2	0.137344	1.18658	0.318	0.148	1
C1GALT1C1	0.0951544	1.18466	0.364	0.185	1
ZMAT2	0.130134	1.18312	0.364	0.185	1
TIMM17A	0.0306448	1.18275	0.591	0.296	1
MCM7	0.140683	1.181	0.273	0.111	1
NBPF3	0.0473257	1.17822	0.591	0.296	1
EBAG9	0.0611709	1.17695	0.5	0.259	1
FAM221A	0.111566	1.17568	0.364	0.185	1
SWI5	0.0194176	1.17538	0.545	0.222	1
IL17RA	0.160553	1.17525	0.318	0.148	1
ZNF776	0.00738516	1.17516	0.591	0.222	1
SEC61B	0.00401731	1.17377	0.818	0.333	1
METTL26	0.0258171	1.17247	0.455	0.185	1
TSNAXIP1	0.0714588	1.16863	0.409	0.185	1
ANKRD52	0.0482836	1.1686	0.591	0.407	1
PSMB2	0.0319998	1.16579	0.682	0.519	1
C2orf81	0.105864	1.15955	0.364	0.185	1
TOMM40	0.104015	1.15876	0.5	0.296	1
AGA	0.0460685	1.15383	0.364	0.111	1
SULF1	0.229688	1.15369	0.682	0.63	1
ZBTB17	0.014324	1.15176	0.545	0.185	1
ETFRF1	0.00420065	1.14695	0.818	0.407	1
TMTC1	0.0823081	1.14666	0.591	0.407	1
C2	0.0280008	1.14566	0.409	0.111	1
BTG1	0.131737	1.14496	0.455	0.222	1
GLT8D1	0.0315376	1.14424	0.636	0.407	1
CCDC169	0.137344	1.14209	0.318	0.148	1
DCAF12	0.0492578	1.14063	0.409	0.148	1
GBE1	0.0251295	1.13913	0.636	0.444	1
RNF126	0.0307015	1.13907	0.682	0.37	1
FAM151A	0.399647	1.13752	0.182	0.111	1
GTF2E2	0.0303699	1.13593	0.773	0.444	1
ANKS6	0.051264	1.13392	0.591	0.333	1
STX4	0.107107	1.13315	0.364	0.148	1
DSTN	0.0726403	1.13142	0.545	0.37	1
WDR89	0.7118	1.1297	0.318	0.296	1
RAB24	0.0384668	1.12745	0.409	0.148	1
ZNF79	0.0755123	1.12679	0.409	0.185	1
NGF	0.764153	1.12671	0.136	0.111	1
TMEM182	0.0474056	1.12566	0.455	0.185	1
ZNF260	0.114962	1.12502	0.409	0.222	1
TOP3A	0.00626424	1.125	0.864	0.667	1
VPS11	0.181188	1.12497	0.5	0.37	1
KCNIP1	0.240186	1.12324	0.455	0.296	1
CFAP300	0.700092	1.12215	0.227	0.222	1
CCDC157	0.0615394	1.11964	0.318	0.111	1
TAF7	0.0369066	1.11788	0.773	0.593	1
LAMB1	0.0752026	1.11627	0.5	0.259	1
AARSD1	0.00178742	1.11581	0.818	0.481	1
PTGFRN	0.404645	1.11569	0.227	0.148	1
OSBPL7	0.0744287	1.11527	0.318	0.111	1
MGAT4C	0.919606	1.11407	0.773	0.815	1
CLPP	0.109398	1.11306	0.409	0.222	1
OGDHL	0.23594	1.11275	0.318	0.185	1
EDF1	0.351631	1.11263	0.318	0.222	1
ZSCAN25	0.153148	1.1119	0.409	0.222	1
DIS3L	0.254285	1.11122	0.455	0.37	1
GLIPR1L1	0.202972	1.10989	0.364	0.222	1
MEN1	0.710915	1.10833	0.136	0.111	1
ZNF66	0.117634	1.10709	0.591	0.407	1
HACD4	0.00493517	1.10684	0.682	0.296	1
MGST1	0.00713813	1.10505	0.818	0.556	1
TBC1D3D	0.0791865	1.10471	0.318	0.111	1
ZNF570	0.0522117	1.10462	0.455	0.222	1
SLC19A2	0.17742	1.10365	0.409	0.296	1
DNAJC30	0.138029	1.1035	0.409	0.259	1
ARPC5L	0.0389569	1.10286	0.636	0.407	1
ZNF107	0.185652	1.10217	0.364	0.222	1
PER1	0.21206	1.10201	0.364	0.222	1
PRXL2C	0.215668	1.10042	0.318	0.148	1
TC2N	0.205836	1.09785	0.318	0.185	1
CYP4V2	0.0072071	1.09652	0.727	0.407	1
DNAH9	0.0415659	1.0963	0.5	0.296	1
FITM2	0.0693343	1.09303	0.545	0.333	1
NSMF	0.00517798	1.09277	0.909	0.704	1
TMEM69	0.312951	1.09201	0.318	0.222	1
SENP8	0.0227111	1.09039	0.545	0.259	1
BABAM1	0.0177406	1.08949	0.727	0.407	1
LZIC	0.0552991	1.08946	0.591	0.296	1
PGAM5	0.0937182	1.08857	0.455	0.222	1
CCDC50	0.0552039	1.08719	0.455	0.222	1
ARMC6	0.236193	1.08649	0.273	0.148	1
CHKB	0.0589548	1.08631	0.636	0.37	1
GAMT	0.449268	1.08554	0.273	0.185	1
E2F5	0.121172	1.08411	0.455	0.259	1
SLA	0.22144	1.08064	0.364	0.222	1
GJC1	0.178626	1.08006	0.318	0.185	1
EIF3I	0.0564518	1.07688	0.545	0.296	1
FANCB	0.0765379	1.07517	0.364	0.148	1
DRAP1	0.205836	1.07484	0.318	0.185	1
FBXW5	0.0669863	1.07483	0.5	0.296	1
ZNF425	0.0644577	1.07164	0.5	0.259	1
TRIB3	0.215544	1.07105	0.318	0.185	1
TIMM23	0.0651682	1.06881	0.636	0.481	1
MT-CO2	0.507427	1.06783	0.409	0.333	1
ANKMY1	0.0498937	1.06758	0.727	0.593	1
GPN3	0.0744287	1.06745	0.318	0.111	1
CES3	0.437635	1.0658	0.182	0.111	1
ABITRAM	0.370558	1.06127	0.409	0.333	1
UNG	0.790663	1.06092	0.182	0.148	1
CSRP2	0.302177	1.06038	0.273	0.185	1
PDCL	0.121172	1.05971	0.455	0.259	1
DCX	0.0663428	1.05936	0.591	0.481	1
COMMD3	0.571072	1.05796	0.318	0.296	1
GNA11	0.173645	1.05476	0.455	0.296	1
GPSM1	0.0300433	1.05454	0.591	0.333	1
TGFB1	0.0755123	1.05312	0.409	0.185	1
TAF10	0.0810713	1.05057	0.364	0.148	1
LIG4	0.0373178	1.04994	0.5	0.222	1
CIB2	0.225577	1.04958	0.318	0.185	1
SFXN4	0.0355287	1.04949	0.773	0.481	1
NPEPL1	0.0561186	1.04895	0.591	0.407	1
DYRK2	0.283969	1.04854	0.364	0.222	1
CEBPG	0.0409562	1.04749	0.409	0.148	1
PPEF1	0.325252	1.04688	0.227	0.111	1
MDH1B	0.0846473	1.04586	0.455	0.222	1
CCDC28B	0.110531	1.04325	0.318	0.148	1
YWHAH	0.0758353	1.04272	0.818	0.667	1
CDK4	0.520725	1.04255	0.227	0.185	1
SIRT3	0.0198001	1.04229	0.727	0.519	1
RPS4Y1	0.0493807	1.04042	0.5	0.259	1
ATOX1	0.140683	1.03966	0.273	0.111	1
BEND4	0.267585	1.03888	0.227	0.111	1
MRPS18A	0.215544	1.0388	0.318	0.185	1
ZNF836	0.0594691	1.03801	0.364	0.111	1
CYTH2	0.0763003	1.03765	0.455	0.222	1
FANCI	0.558452	1.03759	0.227	0.185	1
PTCD2	0.337353	1.03417	0.455	0.37	1
TMEM59	0.0142803	1.03388	0.864	0.667	1
GCLC	0.0696342	1.03309	0.682	0.593	1
DNAJA4	0.0609637	1.03267	0.682	0.519	1
SPAG7	0.0627716	1.03159	0.545	0.333	1
SUPT5H	0.00731354	1.03024	0.773	0.481	1
GSTT2B	0.0214488	1.02936	0.636	0.407	1
SRPRB	0.0256955	1.02926	0.5	0.185	1
YIF1B	0.120747	1.02756	0.409	0.222	1
SLC50A1	0.302177	1.02629	0.273	0.185	1
VPS25	0.069907	1.02572	0.318	0.111	1
HABP4	0.0320207	1.02296	0.682	0.593	1
C2orf74	0.138029	1.02216	0.409	0.259	1
SOX10	0.229236	1.02188	0.227	0.111	1
RAB23	0.08881	1.02181	0.409	0.185	1
ARHGEF1	0.227521	1.02155	0.409	0.296	1
RPL35A	0.205836	1.02128	0.318	0.185	1
MALSU1	0.242045	1.01914	0.364	0.259	1
CD24	0.231112	1.0186	0.364	0.222	1
DOC2B	0.158275	1.01857	0.545	0.296	1
MT-CYB	0.133306	1.01764	0.545	0.296	1
ZNF621	0.146188	1.0173	0.409	0.222	1
CYB561D2	0.132835	1.01614	0.273	0.111	1
CHPF2	0.131737	1.01487	0.409	0.259	1
HDAC7	0.0525253	1.01471	0.591	0.296	1
RASGEF1B	0.353154	1.01446	0.409	0.259	1
MCM3	0.267585	1.01425	0.227	0.111	1
TMED3	0.0273373	1.01422	0.5	0.185	1
PLGLB1	0.0212714	1.01339	0.5	0.185	1
CNPPD1	0.0858204	1.01306	0.364	0.148	1
HSDL2	0.643526	1.01217	0.409	0.407	1
RBM15B	0.125331	1.01094	0.273	0.111	1
CYP20A1	0.26678	1.00962	0.455	0.333	1
PPIL6	0.0433416	1.00947	0.545	0.296	1
DHX37	0.265143	1.00821	0.273	0.185	1
SLC2A3	0.0392902	1.00729	0.682	0.519	1
EIF2AK3	0.0372008	1.00678	0.727	0.444	1
LRRC41	0.0230856	1.00618	0.727	0.444	1
PBX2	0.0858204	1.00596	0.364	0.148	1
DNAH14	0.195309	1.00571	0.773	0.63	1
HRAS	0.139473	1.00268	0.409	0.222	1
MOAP1	0.132956	1.00265	0.455	0.259	1
CYCS	0.0620257	1.00255	0.545	0.259	1
CELSR3	0.16945	1.00159	0.364	0.222	1
FGGY	0.0902118	0.999899	0.591	0.407	1
TRIM32	0.0763003	0.999506	0.455	0.222	1
BCAT1	0.0221101	0.999503	0.773	0.519	1
MRPL9	0.225577	0.998049	0.318	0.185	1
PUS1	0.0992317	0.99789	0.5	0.296	1
RFC2	0.0985697	0.997116	0.273	0.111	1
TMEM208	0.289468	0.996696	0.273	0.185	1
PSMA7	0.272508	0.995569	0.409	0.259	1
ELOC	0.0111732	0.995323	0.773	0.481	1
POLR2M	0.0650494	0.995075	0.455	0.222	1
TAF6L	0.437635	0.994915	0.182	0.111	1
SRF	0.281297	0.993973	0.227	0.111	1
TDRD7	0.00612306	0.993507	0.818	0.519	1
RGPD2	0.217368	0.992398	0.227	0.111	1
SRSF9	0.273077	0.991989	0.364	0.259	1
MTIF2	0.0714692	0.991882	0.5	0.259	1
PPP4C	0.262444	0.991864	0.364	0.259	1
DUSP26	0.0335476	0.991848	0.636	0.296	1
PPIL3	0.116667	0.991641	0.5	0.333	1
SULF2	0.37837	0.990717	0.545	0.519	1
PDCD2	0.0314484	0.990293	0.545	0.222	1
SURF1	0.0311229	0.989813	0.455	0.148	1
DYNLL2	0.938131	0.989466	0.227	0.296	1
CREG1	0.00151234	0.988548	0.864	0.481	1
LRRC2	0.475039	0.988448	0.227	0.148	1
KNOP1	0.0659857	0.988447	0.545	0.333	1
SCG5	0.0125428	0.987008	0.864	0.704	1
CHMP5	0.0502693	0.985502	0.636	0.407	1
MYO19	0.0609088	0.985102	0.591	0.37	1
STON1	0.36517	0.983802	0.318	0.222	1
CAMK2N2	0.177598	0.983469	0.318	0.148	1
CUEDC2	0.0917582	0.982192	0.5	0.259	1
MAPRE1	0.0726403	0.98199	0.591	0.333	1
ABHD10	0.0361636	0.981283	0.545	0.259	1
TMEM151B	0.0146869	0.981149	0.818	0.704	1
PIPOX	0.81295	0.980676	0.318	0.37	1
MRI1	0.0638911	0.980671	0.682	0.519	1
CNPY4	0.229236	0.980007	0.227	0.111	1
ISCU	0.249623	0.97999	0.455	0.296	1
TMEM272	0.254341	0.978913	0.227	0.111	1
OAZ2	0.0297956	0.978817	0.636	0.259	1
LAMTOR1	0.0963249	0.978734	0.5	0.259	1
PITPNB	0.000713894	0.977998	0.955	0.741	1
RAB2B	0.0350703	0.976617	0.682	0.444	1
SLC29A2	0.0395318	0.975338	0.5	0.222	1
MPHOSPH10	0.0102642	0.974931	0.818	0.481	1
SLC25A28	0.0247979	0.974119	0.727	0.407	1
NDUFB5	0.311673	0.974058	0.409	0.333	1
PPDPF	0.173013	0.973766	0.409	0.259	1
DNAJC3	0.0148052	0.973496	0.818	0.593	1
COA6	0.0372008	0.972999	0.727	0.444	1
ABHD13	0.143003	0.972413	0.545	0.37	1
MT-ND1	0.587389	0.971619	0.364	0.296	1
TAFA2	0.243553	0.9702	0.773	0.593	1
COX7C	0.558452	0.969228	0.227	0.185	1
CEP89	0.0178296	0.968181	0.864	0.667	1
GSTO1	0.0524116	0.967361	0.364	0.111	1
ITGA8	0.267585	0.966829	0.227	0.111	1
SH3RF1	0.0485176	0.965802	0.773	0.667	1
SYT3	0.143788	0.965638	0.364	0.185	1
NOL8	0.280738	0.964948	0.318	0.185	1
SLC51A	0.22144	0.964459	0.364	0.222	1
CXCL17	0.144774	0.96285	0.318	0.148	1
ZNF658	0.0970728	0.961248	0.5	0.333	1
DLL1	0.241559	0.961119	0.227	0.111	1
C1orf226	0.144774	0.961004	0.318	0.148	1
ZNF316	0.153148	0.960528	0.409	0.222	1
PPIA	0.257664	0.959857	0.318	0.185	1
PALLD	0.10898	0.959467	0.5	0.296	1
GORAB	0.0241396	0.959365	0.5	0.185	1
LDOC1	0.343013	0.958733	0.364	0.259	1
DNTTIP2	0.0714692	0.958388	0.5	0.259	1
OCIAD2	0.137344	0.958118	0.318	0.148	1
STK3	0.783071	0.957925	0.455	0.444	1
TUBA4A	0.542018	0.957593	0.545	0.481	1
ATP5PF	0.40137	0.957549	0.273	0.185	1
LRWD1	0.125331	0.957024	0.273	0.111	1
EML4	0.0140468	0.956758	0.955	0.63	1
MTRES1	0.25135	0.956756	0.364	0.222	1
VEGFD	0.49188	0.955717	0.364	0.296	1
TRIM22	0.846068	0.955677	0.136	0.111	1
AARS2	0.25135	0.955011	0.364	0.222	1
LDLRAD3	0.0880393	0.953967	0.545	0.259	1
ASIP	0.637664	0.95338	0.227	0.185	1
CCT2	0.0148052	0.949834	0.818	0.593	1
TICAM1	0.457383	0.949458	0.182	0.111	1
ATP5MC1	0.404645	0.948819	0.227	0.148	1
ENAH	0.00871212	0.948745	1	0.963	1
CCDC34	0.322928	0.948675	0.409	0.333	1
DEDD2	0.386111	0.946497	0.273	0.185	1
PET117	0.457383	0.9464	0.182	0.111	1
PCDH19	0.943112	0.946259	0.182	0.222	1
ANAPC13	0.326017	0.945832	0.227	0.148	1
DAB2	0.241559	0.945116	0.227	0.111	1
TRMT5	0.0810713	0.943937	0.364	0.148	1
SCARF2	0.259544	0.94382	0.273	0.148	1
PRRT1	0.115595	0.943587	0.455	0.259	1
KRI1	0.790663	0.943234	0.182	0.148	1
NDUFAF1	0.0890898	0.942788	0.455	0.222	1
WFDC1	0.475039	0.941303	0.227	0.148	1
FAM136A	0.132997	0.940159	0.409	0.222	1
UNC13C	0.124929	0.939826	0.773	0.593	1
NWD2	0.710915	0.939818	0.136	0.111	1
CAPN2	0.123695	0.937191	0.364	0.185	1
CCZ1B	0.263811	0.936959	0.455	0.37	1
NNAT	0.041319	0.935304	0.773	0.444	1
TMEM132D	0.0601805	0.934128	1	0.926	1
CHP1	0.0667187	0.930747	0.682	0.444	1
MRPL54	0.684797	0.929555	0.136	0.111	1
SHPK	0.133306	0.928936	0.5	0.333	1
RAB8A	0.269031	0.928094	0.318	0.185	1
TNS2	0.267585	0.926843	0.227	0.111	1
RBM3	0.0775311	0.924851	0.591	0.37	1
ZNF41	0.126076	0.923876	0.636	0.407	1
KCNK1	0.0374668	0.923357	0.955	0.926	1
NPW	0.281297	0.922763	0.227	0.111	1
WNT2B	0.110222	0.922279	0.455	0.259	1
SPCS3	0.0531398	0.922186	0.909	0.63	1
UTP15	0.132997	0.922077	0.409	0.222	1
TRAPPC6A	0.0951544	0.921532	0.364	0.185	1
PLCXD1	0.083147	0.921078	0.5	0.259	1
SLC27A5	0.0329022	0.920461	0.591	0.259	1
LRP5	0.457383	0.919987	0.182	0.111	1
TCOF1	0.0901924	0.919295	0.5	0.296	1
BAX	0.200291	0.917299	0.409	0.222	1
C1orf50	0.0952796	0.916354	0.455	0.259	1
SLC29A4	0.177414	0.915996	0.364	0.222	1
C19orf12	0.0340466	0.915092	0.864	0.741	1
MRPS24	0.381421	0.915046	0.182	0.111	1
GALNT7	0.111545	0.914306	0.727	0.593	1
NEURL4	0.23594	0.912776	0.318	0.185	1
TRIM16L	0.0907917	0.910553	0.364	0.148	1
TIMM8B	0.185358	0.91044	0.273	0.111	1
MKRN2OS	0.0890898	0.908856	0.455	0.222	1
PLCD4	0.67332	0.907778	0.182	0.148	1
PSMD7	0.00931525	0.906436	0.909	0.519	1
COA3	0.23594	0.906125	0.318	0.185	1
DHRS12	0.378721	0.905805	0.364	0.296	1
C3orf62	0.0450449	0.904325	0.455	0.148	1
SYCP3	0.212071	0.903889	0.455	0.333	1
NUDT16	0.737376	0.903445	0.136	0.111	1
COMMD9	0.0255006	0.903398	0.636	0.333	1
MRPL15	0.312951	0.903127	0.318	0.222	1
CNPY2	0.0244028	0.901234	0.909	0.704	1
ELK4	0.0198001	0.899966	0.773	0.481	1
GABRD	0.275734	0.898399	0.545	0.444	1
PPP2R1A	0.087891	0.898338	0.682	0.481	1
FKRP	0.143788	0.897841	0.364	0.185	1
INTS13	0.126757	0.896449	0.409	0.222	1
GPX4	0.0525253	0.896079	0.591	0.296	1
CRYGS	0.830488	0.895048	0.182	0.222	1
MORN3	0.214235	0.894959	0.409	0.259	1
SF3B6	0.756198	0.89389	0.227	0.296	1
INKA2	0.455335	0.893557	0.455	0.407	1
TVP23C	0.00331047	0.892915	0.955	0.815	1
BLOC1S4	0.254341	0.892876	0.227	0.111	1
CIPC	0.147909	0.892635	0.727	0.481	1
COQ7	0.20215	0.892245	0.5	0.333	1
ATP5MG	0.0354677	0.891517	0.636	0.333	1
GHR	0.817106	0.891285	0.455	0.444	1
SVIL	0.0592609	0.890439	0.636	0.481	1
PHACTR4	0.0152827	0.889792	0.955	0.778	1
SEMA4F	0.186635	0.889787	0.5	0.333	1
WWC1	0.0233306	0.889727	0.727	0.519	1
CASP6	0.0524116	0.888646	0.364	0.111	1
MT-ND2	0.185358	0.888283	0.273	0.111	1
COQ4	0.0129358	0.888275	0.864	0.63	1
SLC66A3	0.322928	0.886627	0.409	0.333	1
FUT11	0.146188	0.886515	0.409	0.222	1
DRC1	0.202972	0.886281	0.364	0.222	1
SETDB1	0.0391494	0.886041	0.682	0.481	1
BCO2	0.0502312	0.885729	0.864	0.63	1
RTL10	0.0889576	0.885577	0.636	0.407	1
TXNDC5	0.246275	0.885339	0.409	0.296	1
PAOX	0.271801	0.885183	0.273	0.148	1
INPP5D	0.869972	0.884213	0.182	0.185	1
OPN3	0.126757	0.884093	0.409	0.222	1
SCN1B	0.67332	0.884071	0.182	0.148	1
EID1	0.503781	0.883399	0.5	0.37	1
PRRX1	0.257165	0.883118	0.545	0.444	1
COL28A1	0.126958	0.881787	0.455	0.259	1
SRM	0.083147	0.881751	0.5	0.259	1
ADAT1	0.145608	0.880518	0.455	0.259	1
GGPS1	0.261919	0.880412	0.364	0.222	1
TUBA8	0.21206	0.880205	0.364	0.222	1
CLCN5	0.093975	0.87899	0.409	0.222	1
C14orf28	0.37903	0.877673	0.318	0.222	1
RNF7	0.36517	0.877604	0.318	0.222	1
AKR1E2	0.00693286	0.877447	0.818	0.519	1
HIGD1C	0.254341	0.876823	0.227	0.111	1
NLRX1	0.467493	0.875097	0.364	0.259	1
DISP2	0.012567	0.874841	0.818	0.444	1
NUF2	0.281297	0.874697	0.227	0.111	1
STRADB	0.0094504	0.874658	0.955	0.815	1
PIANP	0.372374	0.874051	0.5	0.407	1
METTL8	0.164319	0.873346	0.591	0.444	1
TUBB4A	0.0782393	0.873068	0.455	0.185	1
WDR73	0.0438847	0.872763	0.727	0.63	1
NEFM	0.51261	0.8725	0.227	0.148	1
TGDS	0.25135	0.871505	0.364	0.222	1
FZD4	0.393209	0.871003	0.318	0.222	1
TNFAIP8L1	0.343142	0.870789	0.545	0.407	1
NADSYN1	0.140137	0.870697	0.591	0.519	1
PPP1R7	0.05138	0.870433	0.818	0.481	1
NADK2	0.0328555	0.869486	0.727	0.556	1
EEF1G	0.16637	0.86918	0.273	0.111	1
BCL2L11	0.36517	0.869123	0.318	0.222	1
KPNA2	0.167821	0.868969	0.409	0.222	1
DHRS4L2	0.061618	0.868898	0.455	0.222	1
GPR85	0.263811	0.867983	0.5	0.333	1
RWDD3	0.0460957	0.867928	0.545	0.333	1
BEX3	0.183849	0.867776	0.818	0.667	1
SLC16A4	0.136669	0.86741	0.5	0.296	1
SPNS2	0.269268	0.867199	0.409	0.333	1
CMTM1	0.13358	0.866982	0.455	0.296	1
TDRD6	0.158515	0.866769	0.364	0.185	1
TRIM54	0.606355	0.86635	0.182	0.148	1
CCNG1	0.300705	0.866309	0.318	0.222	1
SCAF1	0.27358	0.865687	0.455	0.37	1
COPRS	0.26517	0.865017	0.5	0.37	1
UBE2I	0.159926	0.86475	0.636	0.556	1
MAN2B1	0.295217	0.864325	0.364	0.259	1
NME5	0.017937	0.86403	0.909	0.778	1
SGCD	0.0145863	0.863519	1	0.889	1
NAP1L5	0.284448	0.863331	0.273	0.148	1
FTL	0.0255025	0.863206	0.864	0.704	1
GRN	0.502366	0.863193	0.227	0.185	1
STK11	0.0692004	0.861716	0.591	0.333	1
NLGN4Y	0.0521088	0.861243	0.636	0.444	1
UCK1	0.174357	0.861109	0.364	0.185	1
CYP2E1	0.328707	0.861004	0.364	0.296	1
TRDMT1	0.245001	0.859165	0.455	0.37	1
EXOSC9	0.707542	0.859043	0.273	0.259	1
CBX4	0.448937	0.858877	0.409	0.296	1
THSD7B	0.259544	0.858091	0.273	0.148	1
DYNLRB2	0.696266	0.857404	0.182	0.148	1
LAMA4	0.254341	0.857348	0.227	0.111	1
AHCYL1	0.0111145	0.856612	0.864	0.556	1
KRT10	0.432953	0.856263	0.273	0.185	1
MYO1B	0.281297	0.856247	0.227	0.111	1
B3GALT6	0.477621	0.856122	0.182	0.111	1
TOB1	0.405397	0.856086	0.364	0.296	1
CHI3L1	0.177598	0.855536	0.318	0.148	1
MAP2K6	0.832335	0.855137	0.455	0.407	1
RECQL5	0.070123	0.854973	0.409	0.148	1
TMEM104	0.281297	0.8548	0.227	0.111	1
DZANK1	0.0526252	0.85478	0.773	0.519	1
PTPRT	0.171563	0.854583	0.955	0.889	1
HMGA1	0.121172	0.853876	0.455	0.259	1
NRIP3	0.126314	0.853791	0.818	0.704	1
MALRD1	0.0841888	0.853374	0.318	0.111	1
DDX56	0.180743	0.85334	0.409	0.259	1
CD164	0.0552844	0.853232	0.5	0.222	1
ELMOD3	0.157924	0.852996	0.591	0.444	1
TIMM10B	0.103941	0.851115	0.591	0.444	1
MED12	0.175672	0.850826	0.273	0.111	1
PPIL1	0.36517	0.850289	0.318	0.222	1
GAS2L3	0.437635	0.85023	0.182	0.111	1
SNRK	0.057084	0.849783	0.773	0.593	1
C11orf97	0.107107	0.849098	0.364	0.148	1
FBXL7	0.989943	0.848698	0.273	0.296	1
B3GAT2	0.181116	0.848326	0.5	0.259	1
ZSCAN30	0.0371537	0.848266	0.773	0.556	1
PLXDC1	0.320315	0.848222	0.409	0.296	1
LOXL2	0.166294	0.847847	0.364	0.185	1
BTBD6	0.237559	0.847538	0.5	0.37	1
ARCN1	0.608261	0.847532	0.409	0.444	1
ZNF780A	0.488128	0.847245	0.318	0.259	1
CANX	0.0596787	0.84724	0.864	0.667	1
GUCY1A1	0.223267	0.84591	0.409	0.259	1
GKAP1	0.123403	0.845805	0.682	0.519	1
PNRC2	0.330624	0.845737	0.364	0.259	1
SNRPC	0.21206	0.845575	0.364	0.222	1
GATB	0.477028	0.845442	0.455	0.37	1
CCDC117	0.160358	0.845134	0.409	0.222	1
CTPS1	0.232568	0.844086	0.409	0.259	1
PCSK1	0.0552844	0.842629	0.5	0.222	1
TMEM91	0.26049	0.842484	0.682	0.667	1
PPM1N	0.418387	0.840368	0.182	0.111	1
ZNF135	0.0318994	0.840143	0.773	0.556	1
MYL12B	0.785878	0.84005	0.273	0.259	1
OSGEPL1	0.49188	0.839419	0.364	0.296	1
GATAD2A	0.306726	0.838265	0.364	0.259	1
APRT	0.281297	0.838255	0.227	0.111	1
TOMM34	0.622209	0.837661	0.273	0.222	1
MYCBPAP	0.267585	0.83749	0.227	0.111	1
COL4A3	0.325252	0.837147	0.227	0.111	1
NHSL1	0.186611	0.837056	0.318	0.148	1
GALNS	0.0812634	0.835282	0.591	0.37	1
RIOK2	0.0714692	0.834379	0.5	0.259	1
SERPIND1	0.404645	0.833836	0.227	0.148	1
TCEA2	0.0350955	0.833777	0.773	0.593	1
SLFNL1	0.684797	0.832359	0.136	0.111	1
AKR1B1	0.269031	0.831118	0.318	0.185	1
MIF4GD	0.710915	0.830621	0.136	0.111	1
CAPN1	0.378718	0.830321	0.455	0.407	1
NT5C3A	0.0129358	0.829768	0.909	0.593	1
WDR13	0.164319	0.829714	0.591	0.444	1
TPRG1L	0.176652	0.829486	0.591	0.37	1
LLPH	0.553552	0.829101	0.318	0.259	1
UFSP2	0.213336	0.827465	0.5	0.407	1
RPS27A	0.737376	0.827204	0.136	0.111	1
RBX1	0.253404	0.826827	0.864	0.704	1
INSYN2A	0.175541	0.825274	0.409	0.222	1
WIZ	0.241559	0.825038	0.227	0.111	1
SLC25A45	0.343013	0.824973	0.364	0.259	1
SPDYA	0.274319	0.823493	0.545	0.519	1
TLCD5	0.214235	0.822885	0.409	0.259	1
LSM10	0.139171	0.822349	0.455	0.259	1
POLE4	0.316905	0.822194	0.409	0.259	1
PPA2	0.0153376	0.821974	0.909	0.852	1
NDUFS6	0.684797	0.821233	0.136	0.111	1
CCDC180	0.0933424	0.821191	0.591	0.37	1
ANKRD18B	0.215668	0.820719	0.318	0.148	1
LZTS1	0.637664	0.820248	0.227	0.185	1
DHX15	0.0145862	0.819683	0.864	0.741	1
PJA1	0.308241	0.819564	0.455	0.333	1
UBE2G1	0.0318413	0.819156	0.864	0.667	1
UFD1	0.17052	0.81907	0.591	0.407	1
NUDT16L1	0.144774	0.818641	0.318	0.148	1
JMJD7	0.236193	0.818619	0.273	0.148	1
ZNF786	0.118723	0.818107	0.727	0.667	1
ATXN7L3	0.20547	0.81807	0.409	0.259	1
SLC35B3	0.107846	0.81786	0.545	0.444	1
ARHGAP4	0.310128	0.817841	0.227	0.111	1
PGAM1	0.126878	0.816785	0.545	0.333	1
PARD6B	0.275734	0.816747	0.545	0.444	1
PRCP	0.101706	0.816677	0.5	0.333	1
SHISA8	0.439032	0.81666	0.227	0.148	1
CDC123	0.0132159	0.816429	0.909	0.519	1
QRSL1	0.0524363	0.816379	0.591	0.37	1
DBF4	0.427963	0.816305	0.364	0.333	1
CISD2	0.389967	0.815448	0.545	0.519	1
PLA2G12A	0.382859	0.815396	0.636	0.667	1
METAP1	0.0861707	0.815391	0.591	0.296	1
MTAP	0.322928	0.814893	0.409	0.333	1
TRIP4	0.0197817	0.814765	0.818	0.519	1
EGFL7	0.25135	0.81462	0.364	0.222	1
CRISPLD2	0.140683	0.814506	0.273	0.111	1
ERI2	0.163763	0.81443	0.636	0.519	1
LAPTM4A	0.175541	0.814318	0.409	0.222	1
KIF21B	0.0503127	0.814231	0.727	0.519	1
TSR3	0.271801	0.813868	0.273	0.148	1
TMIE	0.157442	0.81296	0.273	0.111	1
MPI	0.183524	0.811952	0.409	0.222	1
SDF2	0.179216	0.810598	0.5	0.333	1
HDDC2	0.245001	0.810276	0.5	0.333	1
POLR2J	0.368589	0.810126	0.273	0.148	1
TRUB1	0.0963264	0.810044	0.591	0.333	1
DHCR24	0.101431	0.80941	0.545	0.333	1
GSK3A	0.243655	0.808895	0.545	0.407	1
RMC1	0.149157	0.807726	0.5	0.296	1
MATN2	0.659775	0.80751	0.227	0.222	1
LEPROT	0.115595	0.807284	0.455	0.259	1
HSD11B2	0.40137	0.806636	0.273	0.185	1
ZFY	0.493566	0.806565	0.591	0.444	1
ACP1	0.177392	0.805815	0.682	0.444	1
C11orf42	0.437635	0.805422	0.182	0.111	1
TRIB1	0.381421	0.804806	0.182	0.111	1
RP1	0.157442	0.804265	0.273	0.111	1
USP39	0.222072	0.803869	0.455	0.296	1
TMEM185A	0.293853	0.803366	0.455	0.37	1
C1orf174	0.0841822	0.802731	0.409	0.185	1
MYBBP1A	0.457052	0.802614	0.318	0.259	1
KCNA1	0.0197285	0.802176	0.909	0.704	1
ADAM12	0.531961	0.801446	0.227	0.148	1
ZNF668	0.328694	0.801064	0.273	0.185	1
IL12RB2	0.0972908	0.800006	0.636	0.407	1
CBX6	0.00831854	0.799952	0.955	0.741	1
DDB2	0.0943867	0.799713	0.636	0.37	1
STYK1	0.347798	0.799529	0.545	0.444	1
FCSK	0.257044	0.798688	0.455	0.333	1
RCHY1	0.297497	0.798158	0.455	0.333	1
MPST	0.650675	0.797677	0.182	0.148	1
HNRNPK	0.23993	0.79727	0.682	0.593	1
SCAMP3	0.0213828	0.797244	0.545	0.259	1
ZBTB5	0.564855	0.79653	0.455	0.37	1
CFLAR	0.07509	0.796312	0.773	0.593	1
NUDT12	0.637664	0.79595	0.227	0.185	1
PPP4R4	0.159397	0.795881	0.455	0.296	1
JRK	0.37903	0.795652	0.318	0.222	1
BUD23	0.151724	0.79449	0.5	0.333	1
FEZ1	0.0533435	0.793776	0.864	0.593	1
AAAS	0.0416026	0.793756	0.409	0.111	1
WBP2	0.257165	0.793382	0.545	0.444	1
DGKE	0.0159776	0.79331	0.864	0.778	1
OR1L8	0.356675	0.793144	0.273	0.185	1
FAM98C	0.536801	0.792473	0.318	0.259	1
SMNDC1	0.209846	0.791287	0.636	0.481	1
SYPL1	0.0373809	0.79127	0.545	0.222	1
KIAA1614	0.157442	0.790457	0.273	0.111	1
RRH	0.310128	0.790311	0.227	0.111	1
ZNF789	0.203012	0.789659	0.545	0.481	1
ARFIP1	0.0467773	0.788506	0.909	0.704	1
TRIM71	0.467493	0.78833	0.364	0.259	1
ADGRG1	0.934216	0.787595	0.227	0.222	1
NCOA3	0.0421982	0.787573	0.864	0.704	1
RPN1	0.112656	0.787413	0.636	0.37	1
GOLGA2	0.219315	0.787049	0.682	0.519	1
ZNF517	0.386111	0.786888	0.273	0.185	1
P3H4	0.167821	0.786758	0.409	0.222	1
RNF139	0.0782393	0.786435	0.455	0.185	1
POLR3GL	0.200291	0.785556	0.409	0.222	1
CDHR1	0.076219	0.785002	0.591	0.333	1
CCDC43	0.0963249	0.784943	0.5	0.259	1
ZFP69B	0.37903	0.784806	0.318	0.222	1
SRC	0.731522	0.784339	0.364	0.333	1
TTC9B	0.0351185	0.784146	0.955	0.704	1
SLC24A3	0.273077	0.784083	0.364	0.259	1
OSGIN2	0.678961	0.783991	0.227	0.185	1
OTUD1	0.351631	0.783757	0.318	0.222	1
NECAB2	0.215668	0.783445	0.318	0.148	1
NEK9	0.0700897	0.783263	0.727	0.444	1
NPTX2	0.274846	0.781913	0.5	0.37	1
ZNF395	0.416985	0.781069	0.273	0.185	1
KRT17	0.5669	0.781025	0.273	0.222	1
CHMP1A	0.149112	0.780999	0.545	0.37	1
SLC16A7	0.0832057	0.780818	0.864	0.815	1
ARMT1	0.158275	0.780558	0.5	0.333	1
PTPN13	0.0891654	0.780142	0.591	0.37	1
SDHD	0.214593	0.779605	0.591	0.407	1
POC5	0.416207	0.77933	0.591	0.444	1
SENP3	0.271801	0.779264	0.273	0.148	1
SMIM10L2B	0.719493	0.778607	0.182	0.148	1
CATSPERE	0.17403	0.778367	0.636	0.481	1
CNTLN	0.295477	0.777834	0.227	0.111	1
PPM1F	0.213336	0.776394	0.5	0.407	1
ZNF134	0.23594	0.775805	0.318	0.185	1
CAPN15	0.121172	0.775471	0.455	0.259	1
CLUL1	0.297487	0.775294	0.273	0.148	1
C2CD3	0.043006	0.774814	0.818	0.63	1
LRP3	0.343013	0.774382	0.364	0.259	1
SPTSSA	0.272792	0.773754	0.364	0.222	1
FAM234B	0.055128	0.773508	0.682	0.444	1
TMEM126A	0.295477	0.773196	0.227	0.111	1
ZNF397	0.0933424	0.773165	0.591	0.37	1
BICD2	0.118323	0.772975	0.591	0.444	1
ATF5	0.439032	0.772477	0.227	0.148	1
KCNK2	0.123313	0.771635	0.909	0.778	1
MCM4	0.24214	0.771302	0.409	0.259	1
RECQL	0.460602	0.770584	0.545	0.37	1
ABCA9	0.068973	0.770474	0.682	0.37	1
SRSF1	0.154854	0.769933	0.636	0.481	1
NAP1L3	0.197194	0.76987	0.455	0.259	1
KIF15	0.295477	0.769657	0.227	0.111	1
NSA2	0.151206	0.769124	0.591	0.407	1
KDM5D	0.26517	0.767991	0.5	0.37	1
HYAL1	0.254341	0.767287	0.227	0.111	1
SEPTIN5	0.563486	0.767043	0.5	0.519	1
VANGL2	0.468792	0.765704	0.318	0.222	1
SPATC1L	0.266086	0.765503	0.409	0.296	1
PDIA5	0.623899	0.765395	0.455	0.481	1
MTFR1	0.159397	0.765326	0.455	0.296	1
YTHDF1	0.0930493	0.764797	0.636	0.407	1
GEMIN5	0.0663428	0.76449	0.682	0.407	1
SLC19A1	0.388073	0.764215	0.227	0.148	1
TMEM191C	0.531387	0.764083	0.273	0.222	1
SYTL3	0.381421	0.764005	0.182	0.111	1
HERPUD1	0.0767836	0.763745	0.682	0.519	1
ZDHHC24	0.272508	0.763167	0.409	0.259	1
NDUFS3	0.539423	0.762282	0.227	0.185	1
PIK3C2B	0.111545	0.761157	0.773	0.556	1
WASHC5	0.0168766	0.76017	0.864	0.667	1
NOXRED1	0.259544	0.760138	0.273	0.148	1
PPP6C	0.0449672	0.759771	0.773	0.593	1
ACSS1	0.519527	0.759551	0.182	0.111	1
CREM	0.0802761	0.759113	0.773	0.667	1
NFKBIL1	0.325252	0.757921	0.227	0.111	1
ADSL	0.247541	0.757297	0.545	0.37	1
ISCA1	0.0575282	0.757134	0.727	0.593	1
ZNF764	0.157442	0.756312	0.273	0.111	1
CFAP299	0.53643	0.755209	0.409	0.37	1
PGLYRP1	0.142808	0.754637	0.5	0.296	1
NOP16	0.281297	0.754105	0.227	0.111	1
ERCC6L2	0.00100847	0.754019	0.955	0.852	1
CNOT3	0.393209	0.752937	0.318	0.222	1
ELP3	0.14208	0.752906	0.773	0.556	1
SESN2	0.281297	0.752539	0.227	0.111	1
FBRS	0.463237	0.751993	0.409	0.296	1
ZNF239	0.281297	0.749826	0.227	0.111	1
RIN3	0.746382	0.74967	0.273	0.259	1
ZNF454	0.0732269	0.748882	0.682	0.444	1
TFPT	0.416985	0.747746	0.273	0.185	1
ZNF26	0.0885836	0.747629	0.818	0.593	1
RBBP7	0.0667992	0.747626	0.773	0.481	1
PJVK	0.188823	0.746645	0.455	0.296	1
FBXO38	0.0353258	0.746353	0.818	0.519	1
IDI1	0.0620315	0.745614	0.773	0.63	1
THNSL1	0.119798	0.745397	0.318	0.111	1
UNC119B	0.585073	0.745119	0.273	0.222	1
COL5A1	0.305177	0.744783	0.318	0.185	1
TXLNA	0.0248077	0.744047	0.545	0.222	1
ACOX1	0.0602795	0.743618	0.727	0.593	1
CPS1	0.386111	0.743432	0.273	0.185	1
RPS6KA1	0.710915	0.743419	0.136	0.111	1
CDK10	0.0894624	0.743263	0.818	0.63	1
CFAP73	0.177598	0.743009	0.318	0.148	1
KLHL34	0.981122	0.742726	0.318	0.37	1
CCDC159	0.320315	0.742338	0.409	0.296	1
ZFAND2A	0.507625	0.74199	0.409	0.296	1
XKR7	0.114977	0.741324	0.818	0.63	1
ZNF534	0.974173	0.740914	0.455	0.519	1
LRP4	0.67332	0.740434	0.182	0.148	1
NOC2L	0.0954496	0.73999	0.682	0.556	1
CLBA1	0.386111	0.739946	0.273	0.185	1
SRRT	0.326108	0.739865	0.455	0.37	1
VAMP3	0.305385	0.738775	0.409	0.259	1
MMAA	0.404645	0.738717	0.227	0.148	1
NSUN4	0.365765	0.738682	0.455	0.333	1
GIT1	0.0347894	0.738571	0.818	0.593	1
VLDLR	0.132997	0.737875	0.409	0.222	1
PEX5	0.428873	0.737667	0.455	0.407	1
INPP5K	0.447817	0.737633	0.273	0.222	1
NSFL1C	0.0885836	0.737197	0.773	0.63	1
ANKRD9	0.741273	0.736738	0.227	0.222	1
COQ10B	0.197807	0.736563	0.636	0.519	1
COL5A3	0.195956	0.735364	0.318	0.148	1
OSCP1	0.911279	0.735317	0.409	0.444	1
MLXIP	0.0833064	0.735206	0.773	0.519	1
TRIM16	0.0464116	0.735079	0.727	0.407	1
P2RX6	0.457052	0.735012	0.318	0.259	1
PZP	0.294145	0.734305	0.409	0.259	1
POLR3E	0.504084	0.734299	0.318	0.259	1
PIP4K2C	0.709538	0.734251	0.409	0.407	1
MRPL44	0.143788	0.733828	0.364	0.185	1
ARHGAP15	0.284448	0.733807	0.273	0.148	1
GRINA	0.879837	0.732956	0.364	0.37	1
ARHGEF28	0.0435298	0.732507	0.955	0.667	1
IMPG2	0.186611	0.732461	0.318	0.148	1
PNMA8C	0.318528	0.732146	0.364	0.259	1
RAB5B	0.355821	0.731263	0.545	0.519	1
EIF4E	0.0565389	0.730705	0.818	0.593	1
ASL	0.0594227	0.730332	0.636	0.333	1
MRPS18B	0.0936407	0.730268	0.409	0.185	1
SCARB1	0.120109	0.730155	0.864	0.741	1
SEPTIN1	0.0851403	0.730141	0.591	0.37	1
EPB41L4B	0.011246	0.730115	0.864	0.889	1
CRHR1	0.146188	0.729657	0.409	0.222	1
ZC3H8	0.0649392	0.729613	0.773	0.63	1
C5orf22	0.627235	0.729543	0.545	0.444	1
FTH1	0.164425	0.729443	0.636	0.444	1
MAMSTR	0.660332	0.728862	0.273	0.222	1
SAP18	0.775948	0.728399	0.227	0.296	1
NCAN	0.237559	0.728077	0.5	0.37	1
TBCEL	0.024599	0.727993	0.864	0.667	1
PWP1	0.0649392	0.727709	0.818	0.593	1
DDX55	0.0375503	0.726592	0.864	0.63	1
CHCHD2	0.791214	0.726571	0.136	0.111	1
COPG2	0.0125428	0.726472	0.909	0.667	1
MCL1	0.168914	0.726466	0.318	0.148	1
RNF115	0.0699416	0.726404	0.818	0.704	1
INTS11	0.17769	0.726267	0.591	0.444	1
PAGR1	0.160553	0.724697	0.318	0.148	1
MRPL33	0.0765796	0.724114	0.727	0.519	1
ARHGEF37	0.181188	0.723911	0.5	0.37	1
CENPB	0.650675	0.723296	0.182	0.148	1
STOM	0.297487	0.723061	0.273	0.148	1
ADGRA2	0.343013	0.722674	0.364	0.259	1
SCLY	0.166286	0.72265	0.455	0.259	1
FAM241B	0.40137	0.722176	0.273	0.185	1
YJU2	0.324746	0.721865	0.273	0.148	1
MXD4	0.226728	0.721809	0.545	0.481	1
CAND2	0.0490633	0.72177	0.864	0.556	1
SNTG2	0.595768	0.721287	0.455	0.37	1
HEBP1	0.475039	0.721245	0.227	0.148	1
LIAS	0.360685	0.721147	0.5	0.407	1
PYGB	0.0874973	0.720521	0.727	0.519	1
FER1L6	0.67332	0.72046	0.182	0.148	1
RPS27	0.318528	0.719199	0.364	0.259	1
PCDH1	0.117873	0.719082	0.727	0.519	1
CTNND1	0.135239	0.718875	0.864	0.741	1
TUBB4B	0.199072	0.718848	0.545	0.444	1
MRM3	0.16637	0.718698	0.273	0.111	1
DGLUCY	0.0452912	0.718665	0.773	0.556	1
CCDC107	0.437635	0.718364	0.182	0.111	1
TPP1	0.463237	0.718353	0.409	0.296	1
NSG1	0.493634	0.717541	0.227	0.148	1
LBR	0.646994	0.717199	0.409	0.37	1
MAVS	0.14594	0.716421	0.636	0.444	1
MCMDC2	0.37903	0.716009	0.318	0.222	1
ARHGAP33	0.189099	0.715494	0.455	0.259	1
PLCB2	0.25135	0.715256	0.364	0.222	1
TSPAN2	0.448022	0.714588	0.591	0.519	1
SULT4A1	0.10514	0.714566	0.909	0.815	1
PA2G4	0.247541	0.714438	0.545	0.37	1
CCDC110	0.437635	0.714162	0.182	0.111	1
TBC1D24	0.0894624	0.713836	0.818	0.63	1
GRK2	0.14594	0.713311	0.636	0.444	1
PPP1R17	0.388073	0.71325	0.227	0.148	1
GPRIN1	0.173645	0.713234	0.455	0.296	1
ATRN	0.00217177	0.712968	1	0.889	1
NOX5	0.678961	0.712863	0.227	0.185	1
EIF2AK2	0.0346506	0.71269	0.909	0.667	1
REL	0.295579	0.712681	0.682	0.556	1
SIVA1	0.589455	0.711805	0.5	0.407	1
CLCN2	0.742981	0.711605	0.182	0.148	1
ARHGAP39	0.111545	0.711378	0.682	0.63	1
CAMSAP3	0.183524	0.711061	0.409	0.222	1
RTN4R	0.0702565	0.71093	0.455	0.185	1
ZNF584	0.658182	0.71081	0.227	0.185	1
TMEM65	0.105603	0.710596	1	0.889	1
USP36	0.0473702	0.710347	0.818	0.63	1
GRHL1	0.344458	0.710238	0.364	0.222	1
LYSMD4	0.67332	0.709485	0.182	0.148	1
TRIM23	0.0258829	0.708786	0.955	0.704	1
PPP1R11	0.111532	0.708039	0.545	0.259	1
CDKL3	0.151801	0.707892	0.864	0.741	1
FXN	0.13358	0.707819	0.5	0.259	1
CCN4	0.368566	0.707375	0.409	0.296	1
DDX50	0.0235389	0.707298	0.909	0.815	1
DPY19L4	0.856466	0.707273	0.318	0.333	1
HPS5	0.29054	0.707234	0.545	0.407	1
GPT2	0.208526	0.707111	0.682	0.593	1
RASSF1	0.283969	0.70687	0.364	0.222	1
RAB27B	0.331154	0.706728	0.727	0.63	1
TMPRSS5	0.393209	0.706613	0.318	0.222	1
LRRN3	0.492054	0.706314	0.682	0.519	1
CWC15	0.087891	0.705761	0.682	0.481	1
METTL5	0.263811	0.705021	0.5	0.333	1
COPS8	0.0699107	0.704599	0.682	0.444	1
MAPK8IP2	0.295199	0.704545	0.545	0.444	1
GRIK5	0.115372	0.704067	0.864	0.741	1
HLA-B	0.672996	0.703879	0.364	0.296	1
XKR8	0.710915	0.70361	0.136	0.111	1
ZFP1	0.696222	0.703274	0.364	0.333	1
LRRC20	0.968133	0.703205	0.227	0.259	1
ADIPOR1	0.434269	0.703198	0.455	0.444	1
DDX19B	0.434269	0.702925	0.5	0.407	1
PDZK1	0.457383	0.70188	0.182	0.111	1
PTBP1	0.247557	0.701739	0.455	0.333	1
ZNF266	0.0731973	0.701728	0.773	0.481	1
TMEM229B	0.447451	0.701682	0.364	0.296	1
PABPC1L	0.610937	0.70112	0.364	0.333	1
UPP1	0.549002	0.700797	0.273	0.222	1
EXOSC7	0.245161	0.700499	0.636	0.519	1
LPCAT1	0.990866	0.700242	0.364	0.407	1
KDM2B	0.207611	0.700218	0.955	0.704	1
PREB	0.318528	0.699474	0.364	0.259	1
PRB1	0.742981	0.699474	0.182	0.148	1
PHLDB3	0.699988	0.69936	0.227	0.185	1
ABCF3	0.421633	0.698967	0.227	0.148	1
ACOT9	0.496586	0.698941	0.545	0.444	1
DOC2A	0.123618	0.698193	0.773	0.63	1
KBTBD3	0.627624	0.698158	0.364	0.333	1
CDK5RAP2	0.0615055	0.697951	0.864	0.704	1
WDR5	0.0861868	0.697728	0.636	0.37	1
GLT1D1	0.0816477	0.697558	0.955	0.778	1
ZNF674	0.206727	0.697217	0.591	0.407	1
RLIM	0.724072	0.697054	0.545	0.481	1
ZCCHC10	0.295199	0.69681	0.545	0.444	1
KY	0.210251	0.696748	0.5	0.333	1
PLPPR1	0.783071	0.696586	0.455	0.444	1
FAM89B	0.236769	0.69577	0.318	0.148	1
ZNF737	0.21781	0.695484	0.682	0.556	1
COTL1	0.622209	0.694856	0.273	0.222	1
GVQW3	0.166665	0.694706	0.773	0.667	1
LTBP1	0.306726	0.694503	0.364	0.259	1
ABHD17B	0.0885836	0.693713	0.864	0.556	1
IFT22	0.180743	0.693529	0.409	0.259	1
ZNF507	0.00286207	0.692767	0.818	0.333	1
BORCS5	0.0206369	0.692709	0.864	0.704	1
KDM6B	0.225577	0.692663	0.318	0.185	1
DVL1	0.805455	0.692212	0.318	0.296	1
USP30	0.404047	0.692169	0.591	0.444	1
TADA2B	0.766054	0.691881	0.273	0.259	1
CTNNAL1	0.193038	0.691491	0.864	0.593	1
MAPKAP1	0.0236672	0.691432	0.955	0.852	1
TICAM2	0.477621	0.691339	0.182	0.111	1
PROSER3	0.597461	0.690563	0.227	0.185	1
SPIN1	0.0154189	0.690527	0.955	0.926	1
POMGNT2	0.419145	0.690319	0.364	0.296	1
PELI3	0.422515	0.690224	0.318	0.222	1
MFF	0.0445905	0.690214	0.909	0.704	1
RAD54L	0.628347	0.690014	0.182	0.148	1
WDR45B	0.111545	0.689878	0.727	0.593	1
CHCHD4	0.710915	0.689788	0.136	0.111	1
NGRN	0.0445552	0.689786	0.864	0.556	1
CEP135	0.804424	0.689406	0.227	0.222	1
TRPC4	0.456836	0.68911	0.227	0.148	1
ARID3B	0.139363	0.688875	0.364	0.148	1
PPP6R1	0.145573	0.688761	0.682	0.481	1
RNF187	0.416306	0.688425	0.455	0.333	1
WNT7A	0.138351	0.688162	0.545	0.333	1
NOL11	0.570554	0.687989	0.318	0.259	1
DNAJC16	0.0671843	0.687599	0.773	0.667	1
MRGBP	0.330987	0.687045	0.318	0.185	1
CEP41	0.295462	0.686263	0.5	0.407	1
POLA1	0.0315712	0.685885	0.909	0.704	1
EYS	0.180801	0.685266	0.636	0.481	1
ANKRD20A1	0.340846	0.685252	0.227	0.111	1
KCNJ9	0.12909	0.685055	0.636	0.444	1
DALRD3	0.112656	0.684968	0.636	0.37	1
RPL13	0.325201	0.684463	0.636	0.593	1
TBC1D9B	0.297853	0.684328	0.818	0.741	1
TERF2	0.113085	0.684132	0.773	0.481	1
C1QTNF4	0.0479449	0.684022	0.773	0.444	1
NANOS3	0.31092	0.684001	0.273	0.148	1
HYI	0.31791	0.683503	0.318	0.185	1
SGO2	0.31092	0.683411	0.273	0.148	1
ALG11	0.109211	0.683289	0.636	0.333	1
PIGP	0.200293	0.683123	0.364	0.185	1
FGF5	0.847274	0.683061	0.227	0.222	1
SNTA1	0.192292	0.682738	0.727	0.593	1
ZNF136	0.343901	0.681637	0.409	0.296	1
C3orf38	0.123924	0.681497	0.682	0.444	1
CBY1	0.246527	0.681019	0.5	0.37	1
HFM1	0.477621	0.681011	0.182	0.111	1
MRPL14	0.272792	0.680845	0.364	0.222	1
MAP2K1	0.0162493	0.680797	0.864	0.926	1
EMC6	0.399647	0.680641	0.182	0.111	1
RAD1	0.305385	0.678958	0.409	0.259	1
CNTFR	0.200293	0.678765	0.364	0.185	1
ERV3-1	0.31092	0.678593	0.273	0.148	1
JAM2	1	0.678353	0.136	0.148	1
ST6GAL1	0.0988823	0.678283	0.818	0.704	1
THUMPD1	0.0765796	0.676743	0.727	0.519	1
PINK1	0.683661	0.67665	0.455	0.444	1
LHPP	0.038885	0.676639	0.955	0.593	1
SBDS	0.582064	0.676576	0.545	0.444	1
RPL31	0.139242	0.676456	0.5	0.333	1
RPL15	0.496697	0.67643	0.455	0.407	1
MMP24OS	0.159336	0.676394	0.818	0.704	1
TMEM70	0.422907	0.676219	0.455	0.37	1
RER1	0.0361856	0.675773	0.864	0.593	1
ACADM	0.0236672	0.675692	1	0.815	1
KLHDC9	0.457383	0.67526	0.182	0.111	1
ZBED4	0.140453	0.674891	0.727	0.556	1
RBM12	0.31791	0.674771	0.318	0.185	1
IFT122	0.130633	0.674574	0.773	0.704	1
FPGT	0.41902	0.67453	0.727	0.63	1
DGCR6L	0.306726	0.673533	0.364	0.259	1
KCNN2	0.0578122	0.673135	0.909	0.593	1
IGSF10	0.213391	0.673132	0.455	0.296	1
ZNF681	0.394304	0.672378	0.409	0.296	1
DCAF15	0.227152	0.672342	0.5	0.333	1
OSTC	0.407571	0.672232	0.409	0.296	1
ATG16L1	0.305245	0.67212	0.636	0.593	1
IGHMBP2	0.22144	0.672042	0.364	0.222	1
STAC3	0.585073	0.670896	0.273	0.222	1
CRPPA	0.110782	0.670846	0.773	0.815	1
GALNT2	0.245099	0.670597	0.864	0.704	1
DMAC2L	0.0917888	0.669851	0.682	0.444	1
ANXA2	0.650675	0.669743	0.182	0.148	1
GPR108	0.577802	0.669333	0.227	0.185	1
NARF	0.699181	0.668991	0.682	0.741	1
ZBTB26	0.415985	0.668847	0.455	0.407	1
RAI2	0.660051	0.668309	0.227	0.296	1
NXPH3	0.477621	0.668301	0.182	0.111	1
FANCA	0.104411	0.668241	0.636	0.444	1
RASA3	0.0679585	0.668239	0.773	0.63	1
FOXG1	0.0763247	0.668173	0.636	0.444	1
AIFM2	0.804424	0.667711	0.227	0.222	1
GET1	0.0954496	0.667529	0.727	0.519	1
TTPAL	0.206727	0.667157	0.545	0.444	1
TMEM192	0.289254	0.667044	0.818	0.778	1
CYP2R1	0.152614	0.666963	0.5	0.259	1
TDRKH	0.111074	0.666373	0.545	0.333	1
RPS9	0.59445	0.666055	0.364	0.333	1
BBS1	0.280166	0.665601	0.909	0.704	1
ELOF1	0.804424	0.665058	0.227	0.222	1
RP9	0.104015	0.664947	0.5	0.296	1
ARL1	0.310596	0.66474	0.455	0.407	1
ARL10	0.091404	0.664738	0.727	0.519	1
AKAP8	0.406	0.664546	0.5	0.481	1
MED25	0.553131	0.664326	0.409	0.333	1
ATP6V0D1	0.345987	0.663537	0.727	0.519	1
ZNF709	0.0996375	0.662938	0.682	0.556	1
MTHFS	0.192343	0.66285	0.545	0.333	1
TOX2	0.295477	0.662368	0.227	0.111	1
CEP128	0.126094	0.662158	0.727	0.593	1
JUN	0.220574	0.661835	0.636	0.519	1
CREBL2	0.574353	0.661329	0.5	0.407	1
ANKRD44	0.813335	0.661096	0.591	0.704	1
SLC22A24	0.804424	0.66066	0.227	0.222	1
HYDIN	0.00965248	0.660613	0.909	0.481	1
OPRD1	0.443051	0.660536	0.455	0.333	1
RGS2	0.40137	0.660457	0.273	0.185	1
MPP3	0.973651	0.660442	0.136	0.148	1
RBCK1	0.372561	0.660389	0.455	0.37	1
YAF2	0.041307	0.66024	0.955	0.926	1
PTPN14	0.432953	0.660068	0.273	0.185	1
AMIGO1	0.185358	0.660051	0.273	0.111	1
WDR1	0.20564	0.659867	0.318	0.148	1
TPRN	0.416985	0.659435	0.273	0.185	1
ZC3HC1	0.228823	0.659363	0.5	0.37	1
ZNF610	0.371865	0.658994	0.409	0.37	1
SNX12	0.617419	0.658933	0.227	0.185	1
PRNP	0.153431	0.658915	0.955	0.889	1
TSPAN9	0.549002	0.658806	0.273	0.222	1
RABAC1	0.507199	0.658754	0.364	0.296	1
MAP3K20	0.690687	0.658598	0.273	0.37	1
ZNF471	0.225574	0.658413	0.636	0.481	1
KCNC1	0.0130021	0.658233	1	0.815	1
HELQ	0.270525	0.656912	0.545	0.481	1
PRMT1	0.15227	0.656795	0.455	0.259	1
COQ9	0.0284738	0.656361	0.682	0.333	1
TATDN1	0.130633	0.656072	0.773	0.704	1
ACTR6	0.248277	0.655523	0.682	0.593	1
TFEB	0.589455	0.655461	0.455	0.444	1
UPK1B	0.271801	0.655208	0.273	0.148	1
QTRT2	0.233792	0.655036	0.5	0.296	1
PSAT1	0.81295	0.654684	0.318	0.37	1
FN3KRP	0.283187	0.654657	0.409	0.259	1
KRIT1	0.196393	0.654546	0.864	0.741	1
BRD9	0.119978	0.654221	0.682	0.667	1
MAPK12	0.189099	0.653926	0.455	0.259	1
SPTY2D1	0.595768	0.653501	0.455	0.37	1
PIDD1	0.477621	0.653382	0.182	0.111	1
MYO10	0.381421	0.653301	0.182	0.111	1
HSBP1	0.0796995	0.65314	0.773	0.519	1
UPK3BL1	0.650708	0.652357	0.273	0.259	1
ABCF1	0.384295	0.65177	0.5	0.407	1
TIMM21	0.145608	0.651235	0.455	0.259	1
IL10RB	0.699906	0.651064	0.455	0.444	1
CEP83	0.134987	0.650969	0.727	0.556	1
ZCCHC9	0.285354	0.650905	0.591	0.407	1
E2F4	0.13358	0.650758	0.5	0.259	1
NOS1	0.31092	0.650446	0.273	0.148	1
RWDD1	0.2393	0.649864	0.591	0.444	1
AMZ1	0.065553	0.649652	0.636	0.333	1
CSE1L	0.14208	0.649504	0.727	0.593	1
NAP1L2	0.08881	0.649081	0.409	0.185	1
FLRT1	0.305385	0.648477	0.409	0.259	1
AK1	0.630631	0.648342	0.409	0.37	1
GORASP2	0.197432	0.648263	0.773	0.593	1
ALPK1	0.453062	0.64826	0.318	0.222	1
TEPSIN	0.295452	0.647522	0.364	0.222	1
METTL15	0.120109	0.647488	0.864	0.741	1
ATP7A	0.475039	0.647483	0.227	0.148	1
CTSD	0.232111	0.647017	0.455	0.259	1
TCFL5	0.492646	0.646983	0.409	0.333	1
EFCAB7	0.157652	0.646674	0.864	0.741	1
NT5C3B	0.0632646	0.646528	0.636	0.444	1
FAR2	0.166665	0.646445	0.682	0.741	1
ZNHIT3	0.330313	0.64632	0.545	0.481	1
ERGIC3	0.115823	0.64535	0.636	0.407	1
COMMD6	0.907313	0.6453	0.273	0.259	1
FAM98A	0.0902237	0.645122	0.818	0.667	1
ASB1	0.131362	0.644818	0.545	0.37	1
NME6	0.191352	0.644607	0.364	0.185	1
ICAM5	0.124929	0.644533	0.773	0.593	1
DYNLT1	0.276866	0.644228	0.682	0.556	1
RRAGC	0.103553	0.644228	0.455	0.222	1
INCENP	0.606355	0.644062	0.182	0.148	1
FBXW8	0.15182	0.64389	0.682	0.444	1
ZFAND1	0.19549	0.643501	0.636	0.593	1
CTNS	0.338967	0.643033	0.273	0.148	1
FADS3	0.0711451	0.642874	0.864	0.778	1
PHF19	0.437635	0.642253	0.182	0.111	1
DDOST	0.582642	0.642078	0.409	0.37	1
GNG12	0.973651	0.64186	0.136	0.148	1
RPS14	0.956116	0.641686	0.227	0.222	1
SPATA1	0.699358	0.641619	0.273	0.222	1
NFKBIB	0.271801	0.640993	0.273	0.148	1
TMEM271	0.409325	0.640611	0.364	0.259	1
EIF2B1	0.161926	0.640579	0.591	0.333	1
HIF1A	0.0201409	0.640337	1	0.778	1
PDSS2	0.0889532	0.640115	0.909	0.815	1
LAMC3	0.185358	0.639844	0.273	0.111	1
PLXNB2	0.179216	0.639763	0.5	0.333	1
TRIM58	0.149157	0.639484	0.5	0.296	1
COA4	0.917035	0.639272	0.182	0.185	1
NAIP	0.0980416	0.638953	0.636	0.481	1
AK6	0.577802	0.638548	0.227	0.185	1
CHMP4A	0.164166	0.638547	0.773	0.593	1
CFAP69	0.0603054	0.638382	0.682	0.407	1
RGPD1	0.447451	0.638263	0.364	0.296	1
NME9	0.119978	0.638242	0.773	0.593	1
VAT1L	0.508618	0.637847	0.727	0.704	1
RHBDD1	0.265109	0.637692	0.636	0.444	1
PIP4P2	0.300681	0.637103	0.455	0.296	1
LRFN4	0.749394	0.636773	0.364	0.333	1
HBA1	0.764153	0.636443	0.136	0.111	1
PIK3R3	0.0693766	0.635945	0.818	0.667	1
GABARAPL2	0.582642	0.635814	0.409	0.37	1
MRPL4	0.0897359	0.635806	0.727	0.481	1
ANKRD10	0.0407071	0.635769	0.955	0.704	1
PLCB4	0.338995	0.635191	0.864	0.852	1
OGN	0.766712	0.635059	0.136	0.185	1
RHOU	0.297487	0.634171	0.273	0.148	1
TRIR	0.319795	0.633276	0.545	0.481	1
THEM4	0.0643621	0.632841	0.591	0.296	1
XRCC1	0.863119	0.632535	0.318	0.296	1
ZNF772	0.342502	0.632404	0.273	0.185	1
CD226	0.0395593	0.632135	0.545	0.222	1
ARRB2	0.519985	0.632074	0.409	0.407	1
PRDM8	0.041184	0.632049	0.727	0.444	1
CDK11A	0.592732	0.631828	0.5	0.519	1
SRCAP	0.26678	0.631571	0.455	0.333	1
ZNF548	0.412592	0.631463	0.318	0.259	1
SESN1	0.141923	0.631377	0.955	0.815	1
B3GALT1	0.325252	0.630613	0.227	0.111	1
ARL4D	0.113034	0.63023	0.364	0.148	1
SGMS2	0.726874	0.630072	0.273	0.259	1
HHLA1	0.295477	0.629525	0.227	0.111	1
ANKRD46	0.0533435	0.629344	0.773	0.667	1
RAB11B	0.188823	0.629089	0.455	0.296	1
RALY	0.193183	0.62903	0.636	0.556	1
TMEM222	0.13422	0.628985	0.591	0.444	1
CADM1	0.0573687	0.628282	0.955	0.852	1
NPTX1	0.0548994	0.628029	1	0.926	1
PAQR9	0.185358	0.627874	0.273	0.111	1
NDUFS7	0.940687	0.627726	0.182	0.185	1
APBA3	0.737376	0.627464	0.136	0.111	1
TAFA1	0.353754	0.627155	0.455	0.333	1
ATAD3B	0.680138	0.626778	0.455	0.407	1
SEC11A	0.12652	0.626384	0.636	0.481	1
CAVIN4	0.31791	0.626211	0.318	0.185	1
ZNF782	0.0864353	0.626207	0.818	0.667	1
LLGL2	0.457383	0.626194	0.182	0.111	1
ARL6IP1	0.126076	0.626129	0.636	0.407	1
ZNF568	0.206675	0.626118	0.682	0.63	1
PDIK1L	0.0658953	0.625999	0.591	0.333	1
MIS18A	0.407705	0.625966	0.318	0.222	1
PELI2	0.239473	0.625656	0.636	0.556	1
NEDD9	0.173188	0.625576	0.636	0.333	1
FBXO46	0.0923876	0.625423	0.545	0.259	1
WNT5B	0.474096	0.625188	0.5	0.407	1
SLITRK2	0.31092	0.625123	0.273	0.148	1
TMEM14A	0.064367	0.625043	0.818	0.741	1
CHERP	0.0923876	0.624761	0.545	0.259	1
SYF2	0.134334	0.624539	0.682	0.481	1
PHRF1	0.266338	0.624179	0.545	0.444	1
TKT	0.132663	0.624113	0.591	0.37	1
USP9Y	0.13453	0.623798	0.636	0.444	1
SLC25A29	0.585076	0.623747	0.455	0.407	1
COL10A1	0.492138	0.62351	0.409	0.37	1
PCBP4	0.360685	0.623266	0.545	0.37	1
SLC22A13	0.457383	0.623198	0.182	0.111	1
NDUFV1	0.00909018	0.623073	0.909	0.778	1
MCM8	0.195432	0.622231	0.273	0.111	1
SLC7A6OS	0.170907	0.622142	0.591	0.444	1
ARFIP2	0.531387	0.621973	0.273	0.222	1
GPR137B	0.100817	0.621728	0.591	0.333	1
CYFIP1	0.0748367	0.621399	0.909	0.815	1
CDC42EP3	0.879837	0.62109	0.364	0.37	1
GADD45B	0.477621	0.620439	0.182	0.111	1
SPRED3	0.710915	0.619848	0.136	0.111	1
VHL	0.154854	0.619709	0.636	0.481	1
POT1	0.21781	0.619473	0.727	0.519	1
UBAP2	0.0650557	0.618869	0.909	0.741	1
PPP1R15A	0.294145	0.618603	0.409	0.259	1
SNAPC2	0.281297	0.617913	0.227	0.111	1
THOC3	0.320315	0.616879	0.409	0.296	1
CBL	0.271829	0.616219	0.773	0.852	1
ANKDD1B	0.416985	0.615917	0.273	0.185	1
GPR22	0.559401	0.61579	0.545	0.519	1
TMEM240	0.585882	0.615768	0.5	0.444	1
SLC13A4	0.973651	0.615766	0.136	0.148	1
ZNF562	0.0624748	0.615472	0.864	0.667	1
TMBIM1	0.324746	0.614767	0.273	0.148	1
TMEM179B	0.530182	0.614348	0.5	0.407	1
LARP4	0.0522931	0.614171	0.955	0.852	1
CYB561A3	0.422515	0.614026	0.318	0.222	1
TLL1	0.901991	0.613874	0.318	0.296	1
CRY2	0.0667992	0.613559	0.682	0.556	1
AP3S2	0.202736	0.613482	0.682	0.556	1
TMBIM6	0.0490536	0.61336	0.909	0.704	1
CPNE2	0.48272	0.61295	0.364	0.259	1
TMEM127	0.731255	0.612674	0.409	0.37	1
TCF3	0.726874	0.612443	0.273	0.259	1
HNRNPA3	0.114401	0.612385	1	0.815	1
DCAF16	0.683028	0.612009	0.591	0.556	1
SLC22A17	0.134951	0.611995	0.818	0.63	1
LZTFL1	0.515234	0.61193	0.364	0.333	1
LONP1	0.406	0.611561	0.545	0.444	1
RPL3	0.500252	0.611359	0.273	0.185	1
LYSMD1	0.519527	0.611125	0.182	0.111	1
SLC16A3	0.452536	0.611066	0.364	0.259	1
ADAMTS18	0.622999	0.610861	0.318	0.259	1
SRSF3	0.299781	0.610005	0.727	0.593	1
ZNF669	0.138029	0.609935	0.455	0.222	1
ZHX1	0.188436	0.609683	0.682	0.556	1
NFATC2	0.324746	0.608424	0.273	0.148	1
ATP6V1E1	0.337932	0.608342	0.5	0.37	1
EPB41L5	0.0487335	0.608269	0.864	0.704	1
TCEAL1	0.24214	0.608079	0.409	0.259	1
SLC49A4	0.325201	0.607941	0.682	0.556	1
EGLN1	0.0317683	0.607663	0.909	0.741	1
ACAP3	0.0451893	0.607618	0.955	0.778	1
RPS6KL1	0.183682	0.607038	0.864	0.815	1
NFE2L1	0.500856	0.606148	0.636	0.593	1
BLMH	0.164319	0.60613	0.591	0.444	1
CES4A	0.00536888	0.605992	1	0.926	1
RFWD3	0.617419	0.605978	0.227	0.185	1
COA7	0.284448	0.605678	0.273	0.148	1
KLHDC8B	0.295477	0.605646	0.227	0.111	1
TTI2	0.504084	0.605568	0.318	0.259	1
ZNF496	0.663457	0.605514	0.591	0.481	1
TMCC2	0.940687	0.605196	0.182	0.185	1
SLX4	0.149112	0.605086	0.545	0.37	1
SNX6	0.0796835	0.604839	0.955	0.741	1
BCL7C	0.227496	0.603776	0.409	0.222	1
TIMM23B	0.344458	0.603713	0.364	0.222	1
RBM41	0.233747	0.603688	0.636	0.481	1
DDX19A	0.000556883	0.603505	0.955	0.667	1
CNBD2	1	0.603197	0.136	0.148	1
HTR4	0.211602	0.602639	0.682	0.519	1
PAFAH1B2	0.387536	0.602572	0.591	0.519	1
PDGFA	0.542018	0.602415	0.545	0.481	1
CTHRC1	0.310128	0.602378	0.227	0.111	1
STRIP2	0.108271	0.602375	0.818	0.556	1
RAMP3	0.325201	0.602192	0.636	0.593	1
METTL3	0.659793	0.602153	0.455	0.37	1
LURAP1	0.129687	0.602151	0.727	0.556	1
PCYT2	0.493634	0.601529	0.227	0.148	1
TBCE	0.276866	0.601519	0.682	0.556	1
NBR1	0.0959629	0.601381	0.727	0.444	1
AP5M1	0.279082	0.601163	0.636	0.63	1
NOMO1	0.17052	0.600987	0.545	0.333	1
TPD52L1	0.433164	0.600924	0.409	0.259	1
RITA1	0.762154	0.600872	0.227	0.222	1
SGCB	0.247334	0.60037	0.591	0.481	1
CEND1	0.211602	0.600161	0.682	0.519	1
GMPR2	0.249588	0.599956	0.364	0.185	1
DTX4	0.283969	0.599709	0.364	0.222	1
STAG3	0.183616	0.599644	0.727	0.444	1
IBA57	0.449268	0.598559	0.273	0.185	1
ZNF274	0.355695	0.598456	0.364	0.259	1
PPFIBP1	0.141283	0.598407	0.818	0.667	1
NGDN	0.168914	0.598399	0.318	0.148	1
IKBIP	0.386713	0.59809	0.318	0.185	1
FSTL3	0.0458853	0.598087	0.682	0.333	1
OBI1	0.144263	0.598012	0.591	0.37	1
ARFGEF2	0.0499579	0.597431	1	0.852	1
SPDYE2	0.43489	0.597071	0.409	0.296	1
LRP2BP	0.154799	0.59674	0.636	0.407	1
THRAP3	0.0275947	0.596442	1	0.778	1
PFAS	0.353582	0.596261	0.273	0.148	1
TPST2	0.582642	0.596153	0.409	0.37	1
SMIM10L1	0.0889576	0.595982	0.636	0.407	1
TXN	0.536801	0.595797	0.318	0.259	1
FBF1	0.151617	0.595791	0.818	0.63	1
PDP1	0.369808	0.593383	0.727	0.556	1
ZNF595	0.225574	0.593291	0.636	0.481	1
CPNE7	0.183524	0.593023	0.409	0.222	1
DHX57	0.308578	0.592951	0.818	0.815	1
SLC25A19	0.67332	0.592614	0.182	0.148	1
SCAMP2	0.23041	0.592198	0.636	0.444	1
UBR7	0.138351	0.591797	0.545	0.333	1
SMIM8	0.0339799	0.591566	0.864	0.63	1
SPOCK2	0.0968298	0.590986	0.864	0.667	1
EFCAB13	0.331973	0.590794	0.409	0.296	1
G6PC3	0.477621	0.590688	0.182	0.111	1
GLDC	0.235957	0.590613	0.5	0.333	1
DCAF8	0.255842	0.590247	0.955	0.852	1
MDM2	0.137898	0.590041	0.818	0.778	1
ANAPC4	0.161086	0.589931	0.727	0.63	1
ARPC3	0.573696	0.589859	0.727	0.63	1
DHODH	0.358169	0.589739	0.318	0.185	1
SOAT1	0.90119	0.589675	0.364	0.444	1
TENM2	0.359723	0.589539	0.955	0.778	1
ETV4	0.493634	0.589423	0.227	0.148	1
GTPBP1	0.5669	0.589207	0.273	0.222	1
NKTR	0.0277297	0.589166	1	0.926	1
SERP2	0.146342	0.588718	0.773	0.593	1
SMOC1	0.338967	0.588664	0.273	0.148	1
RGPD5	0.785878	0.588574	0.273	0.259	1
SLC48A1	0.297487	0.58835	0.273	0.148	1
NR2F6	0.449268	0.588246	0.273	0.185	1
RPS7	0.305385	0.587775	0.409	0.259	1
TSPYL5	0.412592	0.5877	0.318	0.259	1
ARID2	0.110782	0.587671	0.864	0.741	1
ANAPC7	0.0785002	0.587466	0.773	0.593	1
LIPE	0.226728	0.586624	0.636	0.407	1
RGS11	0.169414	0.586593	0.682	0.519	1
MB21D2	0.122818	0.585855	0.773	0.481	1
VSIG10	0.418302	0.585734	0.5	0.481	1
LSG1	0.175554	0.583782	0.545	0.37	1
TTC13	0.197886	0.582156	0.864	0.889	1
GNG10	0.112653	0.581665	0.773	0.667	1
ANKRD23	0.463152	0.581071	0.455	0.37	1
RWDD2A	0.437635	0.580076	0.318	0.222	1
ATP6AP1	0.843286	0.580021	0.364	0.37	1
ERMP1	0.510353	0.579992	0.5	0.481	1
RBM45	0.243655	0.579965	0.545	0.407	1
SRP14	0.465928	0.57993	0.273	0.185	1
ODF2	0.150608	0.579637	0.545	0.333	1
TUBA1C	0.0824993	0.579572	0.455	0.185	1
ZNF48	0.67332	0.579225	0.182	0.148	1
PARVA	0.463975	0.579097	0.591	0.481	1
COA5	0.781519	0.578953	0.318	0.333	1
MTSS1	0.238965	0.578302	0.909	0.815	1
TEX29	0.825784	0.57813	0.227	0.222	1
ABCC12	0.814814	0.577712	0.136	0.185	1
FAM98B	0.325026	0.577632	0.591	0.444	1
SRP68	0.13453	0.57756	0.636	0.444	1
ELP1	0.0692583	0.576981	0.864	0.741	1
NUP37	0.31934	0.576888	0.364	0.222	1
REEP5	0.109533	0.576659	0.864	0.852	1
RNFT2	0.435513	0.576487	0.591	0.519	1
PDHA1	0.167178	0.576367	0.682	0.593	1
EIF4G1	0.598449	0.576143	0.409	0.37	1
ELMOD2	0.305385	0.57592	0.409	0.259	1
ZNF257	0.353582	0.575652	0.273	0.148	1
TCP1	0.184387	0.575302	0.591	0.407	1
CDK16	0.349287	0.575283	0.5	0.37	1
CFD	0.678961	0.575043	0.227	0.185	1
PECR	0.294469	0.574964	0.591	0.444	1
SKP1	0.322605	0.574793	0.773	0.63	1
RNF138	0.224956	0.574569	0.727	0.667	1
MED4	0.0375503	0.574555	0.864	0.63	1
TMEM38B	0.308929	0.574494	0.409	0.296	1
NIPSNAP3B	0.726412	0.574155	0.409	0.407	1
SLC3A1	0.136593	0.573833	0.727	0.481	1
RAB18	0.107442	0.573266	0.818	0.704	1
SYT2	0.650168	0.573196	0.364	0.37	1
PEX26	0.572312	0.573119	0.682	0.63	1
ESR2	0.567033	0.572582	0.409	0.37	1
PTGES2	0.596952	0.572379	0.545	0.444	1
RIDA	0.463789	0.572057	0.409	0.333	1
FAM193B	0.0743607	0.571953	0.909	0.741	1
MED23	0.149784	0.571919	0.909	0.778	1
ATG4C	0.127168	0.571865	0.773	0.667	1
WSCD1	0.222996	0.571779	0.455	0.259	1
ADRM1	0.439032	0.571564	0.227	0.148	1
FOCAD	0.0356635	0.571234	1	0.889	1
EGR3	0.825784	0.571149	0.227	0.222	1
NUP155	0.0669111	0.571021	0.727	0.444	1
CDH4	0.349705	0.57092	0.909	0.889	1
CDK5RAP1	0.146853	0.570634	0.818	0.667	1
HNRNPL	0.0673375	0.570494	0.909	0.667	1
IDE	0.135878	0.570403	0.818	0.667	1
CPNE8	0.898214	0.570258	0.364	0.37	1
ATXN7	0.399767	0.569514	0.727	0.741	1
COL23A1	0.496697	0.569485	0.455	0.407	1
FEM1C	0.409325	0.569467	0.364	0.259	1
PSMD3	0.523033	0.56945	0.591	0.556	1
CPSF6	0.0720086	0.569283	1	0.926	1
ARFGAP1	0.815872	0.568748	0.227	0.296	1
YPEL4	0.530628	0.568108	0.364	0.333	1
KAT2A	0.132519	0.568038	0.545	0.333	1
SUMF2	0.251923	0.567581	0.682	0.667	1
TBC1D31	0.140137	0.567465	0.682	0.444	1
DIAPH2	0.502827	0.567403	0.636	0.63	1
PMM2	0.262585	0.567077	0.682	0.481	1
CNOT11	0.393916	0.566269	0.545	0.444	1
SNRNP35	0.0539501	0.565947	0.591	0.333	1
ZNF571	0.699988	0.564878	0.227	0.185	1
SMARCAL1	0.263811	0.564857	0.5	0.333	1
ZNF516	0.590975	0.564835	0.545	0.556	1
DIMT1	0.271105	0.564771	0.545	0.407	1
RNF123	0.436089	0.564467	0.455	0.37	1
ARHGAP17	0.33696	0.564377	0.818	0.741	1
CDH26	0.498339	0.564292	0.182	0.111	1
ARL2	0.292786	0.563953	0.318	0.185	1
[truncated: 9,313 more rows]

## Sheet: L6b
	p_val	avg_log2FC	pct.1	pct.2	p_val_adj
[truncated: 11,306 more rows]

[truncated: 5 more sheets: Oligo, Sncg, Sst, Vip, GSEA_Results]
