# Supplementary material for: Cell-type-informed genotyping of mosaic focal epilepsies reveals cell-autonomous and non-cell-autonomous disease-associated transcriptional programs
Source: Proc Natl Acad Sci U S A. 2025 Jul 17;122(29):e2509622122. doi: 10.1073/pnas.2509622122 (PMC12305027; doi:10.1073/pnas.2509622122)
Supplement: Supplementary file 18 — Dataset S17 (XLSX) [file pnas.2509622122.sd17.xlsx]

## Sheet: Astro
Dataset S17. Differentially expressed genes between mut (pct.1) and ref (pct.2) GO-TEN genotyped cells calculated on snRNA-seq data using Seurat FindMarkers. P-values and adjusted p-values correspond to MAST and Benjamini-Hotchberg correction. Positive avg_log2FC values mean overexpression in FCD2. GSEA results are also reported in a separate sheet.
Gene	p_val	avg_log2FC	pct.1	pct.2	p_val_adj
ACTB	0.719425	2.41456	0.343	0.104	1
UBC	0.0559272	2.36166	0.402	0.123	1
CD44	0.222275	2.2355	0.451	0.167	1
FKBP5	0.946128	2.18334	0.451	0.184	1
MT-CO3	0.540864	2.1818	0.294	0.111	1
HILPDA	0.146054	2.14813	0.245	0.107	1
ITM2C	0.0878499	2.09877	0.549	0.177	1
CALM1	0.722311	2.07067	0.343	0.131	1
SLC14A1	0.840409	2.00325	0.569	0.23	1
SARAF	0.679047	1.96469	0.255	0.133	1
SPARC	0.828824	1.95177	0.412	0.126	1
PTMA	0.0882667	1.91275	0.265	0.128	1
SHISA9	0.755435	1.90938	0.373	0.123	1
NELL2	0.926518	1.86012	0.343	0.109	1
PRKAR1B	0.208849	1.85789	0.186	0.133	1
SLC38A1	0.608244	1.85436	0.461	0.167	1
SYTL2	0.59644	1.84361	0.333	0.119	1
IDS	0.367412	1.83628	0.245	0.133	1
SRPX2	0.113475	1.7987	0.392	0.157	1
APOE	0.861533	1.7744	0.578	0.215	1
RETREG1	0.693618	1.76286	0.51	0.172	1
SEC11C	0.568258	1.76165	0.314	0.104	1
MT2A	0.19022	1.74149	0.637	0.368	1
GADD45G	0.594588	1.72075	0.402	0.206	1
RPL13	0.928188	1.69903	0.314	0.131	1
TIMP2	0.166431	1.69014	0.304	0.165	1
AEBP1	0.588936	1.68206	0.333	0.102	1
HPSE2	0.364576	1.67483	0.637	0.232	1
RPL41	0.861722	1.67172	0.314	0.109	1
MTPN	0.427762	1.66911	0.284	0.133	1
SH3BGRL2	0.0301442	1.66497	0.373	0.162	1
ZIC1	0.243107	1.66205	0.49	0.186	1
CD99	0.22278	1.65357	0.461	0.232	1
ZBTB21	0.664553	1.6533	0.235	0.109	1
RASD1	0.858649	1.65092	0.373	0.119	1
CAMK2B	0.395375	1.61446	0.588	0.262	1
FTL	0.413222	1.61031	0.255	0.131	1
STOM	0.736512	1.60918	0.353	0.116	1
GAS7	0.812682	1.59554	0.304	0.104	1
DPYD	0.497924	1.58579	0.373	0.153	1
RTN1	0.891149	1.58455	0.275	0.102	1
HHATL	0.0716965	1.57954	0.412	0.186	1
CAP2	0.781889	1.5647	0.382	0.123	1
COLEC12	0.824313	1.55494	0.402	0.165	1
DUT	0.12365	1.53919	0.382	0.177	1
PEA15	0.259481	1.53875	0.245	0.133	1
TPD52L1	0.825996	1.53827	0.696	0.344	1
GNAS	0.957713	1.53111	0.382	0.308	1
FRY	0.458687	1.52293	0.363	0.162	1
TUBA1A	0.633998	1.5072	0.392	0.143	1
HLA-E	0.0493153	1.50526	0.157	0.102	1
SSX2IP	0.728154	1.49172	0.275	0.107	1
GALNT15	0.256497	1.48472	0.441	0.22	1
RASGRF2	0.902692	1.48424	0.284	0.111	1
ZNF98	0.432435	1.48319	0.461	0.184	1
ARHGAP29	0.471834	1.48165	0.314	0.131	1
CCDC3	0.980297	1.48038	0.333	0.116	1
GRM7	0.438904	1.47959	0.461	0.15	1
RBPMS	0.423648	1.47712	0.471	0.249	1
ACTG1	0.366491	1.47191	0.304	0.169	1
ATP2B1	0.23043	1.46552	0.265	0.131	1
NFATC2	0.382854	1.46166	0.314	0.157	1
ARHGEF3	0.375453	1.4509	0.529	0.293	1
ARHGAP22	0.935884	1.4497	0.206	0.102	1
PPP4R4	0.827267	1.44533	0.353	0.153	1
SERPINI2	0.762107	1.43601	0.373	0.143	1
ZNF385D	0.896828	1.43568	0.343	0.128	1
WSB2	0.135727	1.43364	0.294	0.179	1
CLCN4	0.483478	1.425	0.314	0.143	1
CPNE8	0.419087	1.42397	0.314	0.14	1
RAB14	0.27328	1.41442	0.216	0.107	1
GNB5	0.817461	1.41309	0.255	0.104	1
KCTD16	0.453356	1.41171	0.235	0.104	1
EXPH5	0.11942	1.40095	0.333	0.138	1
SNRPN	0.945743	1.3901	0.245	0.109	1
MOBP	0.502018	1.38742	0.235	0.121	1
CNTNAP4	0.0534754	1.38706	0.196	0.121	1
JUND	0.442335	1.38661	0.608	0.247	1
SEPTIN4	0.478688	1.38596	0.304	0.14	1
CEBPD	0.909077	1.37743	0.392	0.184	1
MAP1B	0.880813	1.37124	0.343	0.14	1
MAN1C1	0.380124	1.36828	0.422	0.225	1
GFAP	0.287574	1.36223	0.637	0.429	1
SDC4	0.270896	1.3587	0.569	0.295	1
NCOA7	0.947701	1.3549	0.461	0.225	1
SYNPO2	0.234884	1.35401	0.333	0.109	1
OSMR	0.416877	1.34258	0.255	0.148	1
STXBP5L	0.54518	1.33795	0.373	0.119	1
MOB3B	0.482747	1.33726	0.392	0.201	1
MTURN	0.960356	1.33611	0.324	0.148	1
SAMD12	1	1.32952	0.48	0.196	1
CD81	0.802415	1.32546	0.49	0.23	1
AK5	0.44389	1.32295	0.225	0.111	1
LDB3	0.276453	1.32219	0.196	0.114	1
SYNM	0.852686	1.32172	0.353	0.143	1
GSN	0.885297	1.32122	0.618	0.264	1
FGL1	0.439653	1.32071	0.216	0.107	1
TUBB2B	0.315235	1.3196	0.588	0.3	1
KLKB1	0.357796	1.30365	0.441	0.215	1
HMGCLL1	0.211372	1.30349	0.294	0.136	1
PPA1	0.98447	1.30277	0.52	0.293	1
EIF1	0.0807224	1.30146	0.235	0.155	1
PLEKHA5	0.129436	1.3001	0.618	0.455	1
SYTL4	0.0251683	1.29948	0.392	0.196	1
KCNIP4	0.922952	1.29082	0.255	0.131	1
LRRC8B	0.601022	1.28479	0.284	0.133	1
NKAIN2	0.306588	1.26672	0.598	0.254	1
SYNJ2	0.294749	1.26411	0.216	0.126	1
MAOB	0.669046	1.26269	0.598	0.298	1
ITGB4	0.557327	1.25666	0.461	0.215	1
PELI1	0.302463	1.24827	0.157	0.109	1
MAP1A	0.448283	1.2473	0.235	0.165	1
JUNB	0.0728429	1.24673	0.441	0.218	1
PCMT1	0.150109	1.2409	0.324	0.133	1
NPTN	0.29349	1.23604	0.578	0.278	1
PPP1R16B	0.56699	1.23254	0.225	0.119	1
DNAJC6	0.504072	1.21994	0.5	0.223	1
FTH1	0.634476	1.21633	0.422	0.346	1
ZFP36	0.70504	1.21464	0.294	0.107	1
NFASC	0.685569	1.20882	0.51	0.228	1
KLF6	0.553541	1.20657	0.225	0.123	1
GADD45B	0.00845981	1.20524	0.373	0.203	1
SERF2	0.46372	1.2027	0.206	0.155	1
CDS1	0.301457	1.20234	0.353	0.143	1
PPFIA2	0.0772415	1.20191	0.324	0.179	1
PRR5L	0.224401	1.19871	0.333	0.174	1
RGS3	0.598912	1.19531	0.225	0.121	1
JAKMIP3	0.00705723	1.18713	0.314	0.162	1
MSN	0.391771	1.18363	0.343	0.232	1
CNP	0.469298	1.18321	0.255	0.153	1
RALYL	0.839288	1.17884	0.235	0.128	1
ARHGEF2	0.744597	1.17772	0.235	0.114	1
PTPRD	0.256548	1.17486	0.676	0.242	1
ARRDC3	0.425233	1.17246	0.167	0.104	1
SCAF1	0.00866574	1.17108	0.265	0.116	1
CD109	0.328855	1.16373	0.294	0.138	1
USP53	0.972101	1.16251	0.52	0.259	1
CLIC4	0.626607	1.16206	0.559	0.378	1
PMP2	0.283216	1.16038	0.598	0.339	1
ABHD5	0.320428	1.15987	0.275	0.14	1
PLP1	0.938854	1.15342	0.265	0.123	1
CDK18	0.489457	1.15142	0.265	0.15	1
ANKS1B	0.599056	1.14878	0.794	0.487	1
GFOD1	0.0827171	1.14856	0.627	0.354	1
SH3GL2	0.498985	1.13302	0.353	0.194	1
PROS1	0.607626	1.13231	0.304	0.16	1
CD59	0.231755	1.13084	0.373	0.22	1
FBXO32	0.186609	1.13025	0.402	0.182	1
FRMD5	0.361947	1.12311	0.755	0.554	1
TPD52	0.930804	1.12084	0.265	0.119	1
OXCT1	0.812393	1.11934	0.431	0.174	1
ALK	0.396293	1.11845	0.578	0.402	1
RPL37	0.197306	1.11634	0.176	0.123	1
COX7C	0.928467	1.10509	0.118	0.102	1
TMEM268	0.135688	1.10365	0.265	0.111	1
TAFA2	0.787023	1.10341	0.265	0.107	1
CAMKK2	0.764404	1.10259	0.176	0.102	1
ITM2B	0.280796	1.09963	0.5	0.31	1
EPHA6	0.703313	1.09907	0.275	0.145	1
SLCO1A2	0.642757	1.09897	0.265	0.133	1
LONRF1	0.0100424	1.09889	0.422	0.167	1
EBAG9	0.342619	1.09817	0.245	0.172	1
GLDN	0.413738	1.09781	0.196	0.102	1
CHAMP1	0.263764	1.09222	0.216	0.155	1
RPL37A	0.326107	1.09195	0.206	0.136	1
TRPM3	0.584844	1.089	0.686	0.492	1
CFAP54	0.950206	1.08727	0.294	0.131	1
DNM1	0.619249	1.08505	0.176	0.15	1
AGBL4	0.284565	1.08477	0.598	0.291	1
TYRO3	0.318148	1.08454	0.265	0.153	1
MLEC	0.273225	1.08277	0.461	0.235	1
TMTC3	0.340762	1.08109	0.363	0.242	1
FOS	0.741754	1.0744	0.51	0.235	1
PSIP1	0.417683	1.07306	0.52	0.232	1
ABLIM2	0.833874	1.07279	0.314	0.143	1
APP	0.428068	1.0718	0.618	0.286	1
MSRB3	0.953668	1.07071	0.559	0.298	1
CBX6	0.973469	1.06954	0.275	0.14	1
RIMS1	0.704296	1.06896	0.539	0.247	1
PRRX1	0.25553	1.06805	0.422	0.155	1
HDDC2	0.650443	1.06797	0.529	0.269	1
GPR37L1	0.0414258	1.06773	0.48	0.329	1
SPEF2	0.022613	1.06741	0.431	0.225	1
CACNA1C	0.487285	1.06437	0.716	0.404	1
LMO7	0.570461	1.05792	0.275	0.126	1
IGFBP7	0.197409	1.05478	0.559	0.383	1
MT1X	0.671346	1.05092	0.441	0.286	1
PDK3	0.528092	1.04722	0.431	0.232	1
GADD45A	0.181853	1.04627	0.196	0.114	1
RNF125	0.0645715	1.0433	0.304	0.165	1
NR1H2	0.26846	1.04195	0.255	0.157	1
PRELID2	0.3191	1.04077	0.196	0.121	1
CCDC190	0.59562	1.03662	0.206	0.111	1
GOLGA7	0.038611	1.03576	0.157	0.145	1
GTPBP8	0.164718	1.03513	0.255	0.123	1
PGAM1	0.6155	1.03194	0.157	0.102	1
MBP	0.795536	1.02978	0.49	0.312	1
ST6GAL1	0.140057	1.02936	0.353	0.167	1
MCUR1	0.0332544	1.02804	0.431	0.211	1
PLS3	0.129021	1.02746	0.422	0.223	1
TSC22D1	0.525221	1.02745	0.706	0.426	1
IL6R	0.636231	1.02702	0.324	0.155	1
MDGA2	0.760019	1.02681	0.235	0.148	1
AGPAT4	0.338324	1.02624	0.235	0.123	1
PEX5L	0.196137	1.02525	0.284	0.184	1
PER2	0.0800454	1.02176	0.451	0.194	1
RPF1	0.118285	1.02063	0.196	0.114	1
RYR3	0.991831	1.02009	0.833	0.666	1
PCDH17	0.101741	1.01714	0.5	0.39	1
IRS2	0.882365	1.01471	0.441	0.271	1
PLCD3	0.146984	1.00739	0.235	0.126	1
OXR1	0.219153	0.999315	0.696	0.431	1
MT1E	0.956951	0.997541	0.49	0.303	1
KCNMB4	0.278403	0.997223	0.176	0.104	1
PLCL1	0.106011	0.996427	0.324	0.329	1
RHPN1	0.248291	0.993245	0.382	0.184	1
MED28	0.159459	0.99144	0.402	0.215	1
SKP2	0.0198461	0.990674	0.225	0.116	1
ZFP36L1	0.44334	0.988967	0.696	0.455	1
RAD51D	0.362271	0.988853	0.294	0.232	1
ST18	0.243361	0.987084	0.225	0.14	1
GCNT1	0.637284	0.98646	0.245	0.138	1
FAM50A	0.568498	0.985397	0.353	0.153	1
AFAP1	0.0753108	0.984209	0.235	0.153	1
SLC44A3	0.24301	0.984202	0.382	0.223	1
HSPB8	0.186065	0.981864	0.392	0.201	1
RTN4	0.258841	0.981488	0.608	0.45	1
CRYAB	0.541502	0.980467	0.333	0.15	1
CTTNBP2	0.998629	0.979182	0.333	0.169	1
FBXW7	0.226925	0.977454	0.559	0.368	1
PPFIA4	0.717927	0.976821	0.186	0.114	1
MEP1B	0.0656756	0.975933	0.294	0.133	1
TOX2	0.0712164	0.974488	0.225	0.136	1
TMBIM6	0.839555	0.973561	0.412	0.271	1
CCDC192	0.143199	0.971456	0.255	0.119	1
SNORC	0.984539	0.96975	0.363	0.194	1
EEF1A1	0.517949	0.968053	0.284	0.199	1
JUN	0.689276	0.967275	0.667	0.375	1
WDR49	0.466166	0.966744	0.461	0.23	1
ANKRD45	0.0326166	0.966649	0.225	0.138	1
CIT	0.925465	0.9659	0.255	0.107	1
MIDN	0.553696	0.964162	0.284	0.153	1
CPEB1	0.552162	0.963669	0.461	0.213	1
EPHB2	0.141616	0.963017	0.275	0.15	1
COL9A2	0.939747	0.962398	0.304	0.155	1
FBXL2	0.521714	0.958538	0.314	0.14	1
KLF7	0.204934	0.957833	0.588	0.416	1
CPVL	0.815656	0.957069	0.196	0.102	1
WIF1	0.620893	0.956342	0.245	0.167	1
BEX3	0.721617	0.956331	0.196	0.136	1
FANCL	0.696127	0.955067	0.314	0.143	1
ZDHHC18	0.0831544	0.954839	0.245	0.126	1
LIN7C	0.33999	0.951959	0.196	0.107	1
GRIA4	0.138911	0.951914	0.412	0.208	1
PKM	0.749575	0.947219	0.529	0.37	1
HSPA1B	0.22225	0.947043	0.216	0.111	1
LRRK2	0.884965	0.945751	0.324	0.179	1
SYT14	0.45831	0.943849	0.422	0.179	1
HLF	0.874347	0.942625	0.245	0.119	1
AKT1	0.13205	0.938855	0.216	0.119	1
GINS3	0.501168	0.934406	0.5	0.293	1
SLC5A11	0.421979	0.934268	0.265	0.133	1
C10orf90	0.550284	0.931823	0.529	0.31	1
KIAA1755	0.300674	0.931481	0.5	0.218	1
SNPH	0.93058	0.929454	0.176	0.102	1
BAG3	0.194763	0.927648	0.304	0.22	1
LDB2	0.700401	0.927189	0.363	0.196	1
BCL2L2	0.609143	0.921893	0.284	0.123	1
PADI2	0.463442	0.921011	0.608	0.334	1
PLEKHB1	0.231399	0.920093	0.49	0.317	1
MIPOL1	0.549344	0.91903	0.373	0.167	1
ITPR1	0.87084	0.918219	0.412	0.177	1
SLCO3A1	0.821252	0.917593	0.363	0.16	1
RGCC	0.0758891	0.917496	0.471	0.291	1
RAC1	0.199848	0.914997	0.167	0.121	1
ELMO1	0.0889721	0.912472	0.235	0.165	1
CCDC122	0.0888972	0.908736	0.225	0.145	1
CD63	0.505416	0.906673	0.206	0.102	1
ITPKB	0.467263	0.904428	0.843	0.632	1
CNTNAP1	0.253723	0.903346	0.235	0.121	1
NUDT3	0.00805697	0.902008	0.5	0.346	1
POLR3G	0.164531	0.901753	0.245	0.16	1
ARMCX3	0.113555	0.901044	0.343	0.201	1
ACCS	0.636465	0.900341	0.235	0.126	1
RHOBTB2	0.0898162	0.900183	0.284	0.235	1
HIPK1	0.658076	0.898974	0.373	0.247	1
RNF144A	0.604915	0.89721	0.569	0.363	1
PLEKHH2	0.300551	0.896983	0.49	0.274	1
EIF4H	0.468602	0.895547	0.324	0.194	1
CDK2AP1	0.498221	0.891715	0.333	0.189	1
GRK3	0.257357	0.887557	0.637	0.392	1
CALCB	0.117701	0.886849	0.196	0.109	1
FAM124A	0.243261	0.88603	0.373	0.165	1
LTV1	0.379269	0.884647	0.255	0.107	1
TMEM144	0.51667	0.883914	0.559	0.363	1
MOG	0.794369	0.881978	0.186	0.114	1
MT1G	0.416443	0.881947	0.255	0.116	1
ATOH8	0.495268	0.880278	0.216	0.109	1
CEP120	0.489298	0.880136	0.186	0.123	1
GABRB3	0.110023	0.87849	0.255	0.131	1
PTPA	0.216824	0.878216	0.373	0.228	1
DOCK9	0.404075	0.877976	0.343	0.172	1
CNTN1	0.636224	0.877742	0.745	0.475	1
SSBP4	0.827455	0.877702	0.304	0.23	1
TWF1	0.943952	0.876805	0.206	0.111	1
TMEM9B	0.858602	0.875227	0.186	0.121	1
S100B	0.859364	0.874792	0.657	0.465	1
SAXO2	0.0764403	0.873249	0.196	0.109	1
CA3	0.334324	0.870213	0.255	0.111	1
XYLB	0.558374	0.868078	0.324	0.153	1
PDE4D	0.768963	0.867812	0.853	0.639	1
IRGQ	0.818901	0.866717	0.147	0.104	1
LMOD1	0.984588	0.866425	0.275	0.133	1
HS6ST3	0.786213	0.862806	0.147	0.111	1
CKMT2	0.576066	0.862445	0.51	0.276	1
ADAM9	0.0133927	0.86182	0.343	0.215	1
ELL2	0.909249	0.861349	0.539	0.358	1
SERINC3	0.191826	0.860364	0.235	0.172	1
IGSF5	0.351838	0.859971	0.176	0.107	1
MATN2	0.57824	0.859608	0.245	0.155	1
XBP1	0.899883	0.859412	0.206	0.114	1
PLEKHA7	0.290491	0.858415	0.696	0.458	1
NUPR1	0.142891	0.856352	0.314	0.102	1
ST6GALNAC3	0.433962	0.855865	0.529	0.274	1
RHOB	0.0676732	0.855305	0.549	0.402	1
MCF2L	0.956571	0.855301	0.235	0.133	1
CNTNAP3	0.76054	0.855174	0.412	0.223	1
DPYSL5	0.729535	0.854824	0.471	0.257	1
OSTF1	0.020563	0.853297	0.245	0.201	1
TBC1D1	0.0747782	0.85325	0.627	0.477	1
ETF1	0.11971	0.852084	0.412	0.264	1
SCN8A	0.447848	0.850741	0.304	0.153	1
IFFO1	0.0904	0.850694	0.333	0.172	1
KY	0.19232	0.849111	0.363	0.179	1
FANK1	0.172245	0.848814	0.343	0.186	1
GPR161	0.198026	0.847931	0.451	0.249	1
VAMP2	0.881148	0.84735	0.157	0.107	1
ANGPT1	0.929712	0.845137	0.529	0.339	1
FA2H	0.712095	0.84389	0.196	0.107	1
SHTN1	0.747307	0.843838	0.333	0.143	1
TOMM6	0.919125	0.843463	0.167	0.153	1
PLCG2	0.311115	0.843449	0.461	0.259	1
BANK1	0.762598	0.842438	0.216	0.102	1
RASAL2	0.450734	0.842266	0.578	0.363	1
ZDHHC9	0.607174	0.842004	0.294	0.153	1
DOCK5	0.842513	0.840327	0.382	0.206	1
IGDCC4	0.241658	0.838815	0.245	0.136	1
ZNF22	0.241798	0.838232	0.176	0.136	1
ARFRP1	0.317607	0.837856	0.216	0.126	1
SNRPF	0.222492	0.836523	0.186	0.114	1
ZNHIT6	0.00366463	0.835929	0.529	0.288	1
COA8	0.825394	0.834398	0.176	0.126	1
GRIA3	0.288354	0.832664	0.461	0.264	1
SAMD4A	0.432143	0.831907	0.725	0.545	1
SHROOM4	0.610849	0.831727	0.196	0.111	1
EIF4G2	0.408184	0.831405	0.304	0.288	1
KCND3	0.399275	0.830633	0.5	0.3	1
COLGALT2	0.847697	0.829431	0.725	0.458	1
ANXA11	0.872283	0.82883	0.324	0.179	1
ING3	0.0319029	0.827462	0.235	0.186	1
ALDH4A1	0.0380668	0.82501	0.441	0.291	1
ODF2L	0.822712	0.824852	0.373	0.182	1
DOCK10	0.571589	0.824589	0.402	0.249	1
BCL2	0.765505	0.824576	0.843	0.692	1
LHFPL2	0.814321	0.824176	0.461	0.281	1
HSPA4L	0.118128	0.822812	0.451	0.315	1
VRK2	0.615	0.822178	0.275	0.16	1
IRF2BP2	0.654724	0.820411	0.363	0.218	1
FASTK	0.683937	0.819059	0.206	0.116	1
STN1	0.325591	0.817706	0.176	0.107	1
ILDR2	0.506364	0.817215	0.343	0.24	1
RNF43	0.977366	0.815438	0.48	0.276	1
EFHC2	0.0658873	0.814251	0.294	0.157	1
NUS1	0.114732	0.813518	0.529	0.324	1
HECW2	0.642292	0.812836	0.235	0.116	1
FAM149A	0.358845	0.812802	0.235	0.148	1
CTBS	0.111571	0.812044	0.255	0.111	1
DPYSL3	0.881672	0.811372	0.637	0.479	1
FTCDNL1	0.188117	0.810624	0.627	0.341	1
LMO2	0.867332	0.810175	0.471	0.3	1
TTC4	0.0323163	0.808576	0.412	0.208	1
TMEM164	0.0226978	0.807357	0.608	0.484	1
HHAT	0.46128	0.807317	0.245	0.148	1
EDIL3	0.313011	0.805641	0.235	0.143	1
SMAP2	0.944361	0.804398	0.275	0.189	1
RCC1L	0.140724	0.80297	0.333	0.201	1
NLGN3	0.101134	0.800472	0.284	0.211	1
EGR1	0.960069	0.800357	0.265	0.128	1
UGCG	0.960365	0.799133	0.363	0.249	1
AMPH	0.698039	0.798231	0.176	0.107	1
HSD17B11	0.209993	0.797815	0.255	0.133	1
TTLL7	0.839437	0.797522	0.304	0.16	1
UROS	0.0416084	0.797474	0.451	0.257	1
PTPRK	0.575246	0.797342	0.686	0.518	1
SRCIN1	0.419377	0.794017	0.186	0.109	1
PRNP	0.892804	0.79377	0.255	0.148	1
ELN	0.802509	0.793266	0.5	0.317	1
MRPS30	0.207417	0.792333	0.265	0.119	1
MACROD2	0.798431	0.792115	0.627	0.443	1
QDPR	0.845337	0.792024	0.245	0.169	1
ZNF365	0.679259	0.790352	0.255	0.126	1
NUAK1	0.387085	0.787043	0.284	0.128	1
GRIK2	0.212495	0.784833	0.5	0.174	1
KIZ	0.635536	0.78454	0.588	0.358	1
FZD6	0.705822	0.783761	0.255	0.128	1
SEPTIN8	0.437912	0.781597	0.461	0.266	1
GOLGA8A	0.923389	0.779731	0.706	0.46	1
ATOX1	0.131072	0.77802	0.255	0.157	1
ZFAND5	0.269054	0.7776	0.696	0.552	1
HGF	0.588326	0.776095	0.137	0.102	1
NT5DC1	0.159963	0.774573	0.49	0.339	1
KCTD2	0.212003	0.773804	0.196	0.15	1
CLU	0.728637	0.773746	0.951	0.898	1
CDYL2	0.00792364	0.773419	0.363	0.247	1
PNRC1	0.370408	0.773262	0.343	0.208	1
CXXC5	0.731661	0.77201	0.324	0.211	1
XRN2	0.631707	0.771242	0.647	0.39	1
CFAP43	0.202084	0.771074	0.294	0.179	1
SELENOP	0.655053	0.768627	0.255	0.114	1
ERLIN1	0.0162286	0.764381	0.265	0.128	1
KCNH8	0.870697	0.762392	0.216	0.123	1
HSPA1A	0.418213	0.762201	0.363	0.199	1
PKP4	0.532452	0.761699	0.422	0.283	1
MAP3K14	0.976924	0.760441	0.451	0.291	1
GPNMB	0.0728927	0.759904	0.275	0.128	1
HSP90AA1	0.909318	0.75643	0.471	0.356	1
HIVEP3	0.241413	0.755942	0.578	0.402	1
FAM234B	0.1387	0.754863	0.304	0.169	1
PRKCB	0.565788	0.753251	0.206	0.145	1
LACTB	0.495884	0.7512	0.245	0.196	1
ZNF536	0.704125	0.751019	0.206	0.121	1
PRUNE2	0.35012	0.75037	0.5	0.303	1
NELFB	0.635778	0.749956	0.245	0.157	1
TPM4	0.278913	0.749697	0.333	0.177	1
SSR2	0.635515	0.748377	0.137	0.116	1
KIRREL3	0.737865	0.746335	0.275	0.138	1
TRAF5	0.506787	0.745053	0.206	0.102	1
SLC22A15	0.172064	0.744474	0.373	0.218	1
POLR1B	0.188811	0.744378	0.157	0.119	1
GRB10	0.741921	0.743484	0.235	0.121	1
MYO5A	0.325595	0.742753	0.637	0.545	1
NBEA	0.613975	0.7423	0.627	0.392	1
TRIM41	0.251942	0.739297	0.196	0.109	1
HMGXB3	0.0277404	0.739245	0.549	0.366	1
RFLNA	0.144935	0.737875	0.48	0.305	1
LAMA5	0.524245	0.735618	0.186	0.107	1
OPCML	0.280851	0.735424	0.167	0.107	1
EXTL2	0.0605822	0.735248	0.5	0.254	1
PDCL	0.323258	0.734242	0.176	0.138	1
ELK4	0.858227	0.733817	0.225	0.138	1
PTGDS	0.490852	0.732392	0.873	0.792	1
NFKBIZ	0.595758	0.73237	0.255	0.114	1
PTP4A2	0.513991	0.732355	0.48	0.291	1
CPM	0.17185	0.732258	0.363	0.172	1
ERO1A	0.0182883	0.731521	0.392	0.182	1
SMARCC2	0.0826644	0.731017	0.49	0.375	1
PINK1	0.0644445	0.730802	0.147	0.14	1
CLCN5	0.0740501	0.729311	0.363	0.177	1
SLC7A1	0.170531	0.728403	0.265	0.114	1
ARFGEF3	0.497646	0.727387	0.363	0.223	1
RASSF3	0.741382	0.727357	0.235	0.114	1
KNOP1	0.415159	0.724119	0.637	0.416	1
EDA	0.150397	0.724023	0.392	0.242	1
HSPH1	0.983426	0.722684	0.235	0.16	1
SPOCK3	0.466279	0.722636	0.225	0.136	1
CMTM6	0.347755	0.721763	0.176	0.116	1
GPR158	0.155358	0.71957	0.373	0.155	1
EXOSC7	0.0767139	0.719021	0.343	0.172	1
ATP13A2	0.277331	0.718381	0.294	0.182	1
FBXO30	0.187639	0.718091	0.225	0.14	1
RNF185	0.0531561	0.717725	0.353	0.206	1
ALDH9A1	0.0620922	0.715673	0.314	0.162	1
BRD9	0.0836335	0.715565	0.461	0.262	1
NBPF19	0.664766	0.715543	0.235	0.116	1
HINT3	0.974485	0.714578	0.265	0.145	1
LAMTOR1	0.294673	0.714161	0.196	0.167	1
NUP210	0.155949	0.71377	0.314	0.208	1
TRIM25	0.182416	0.712563	0.225	0.126	1
CLK3	0.657613	0.712194	0.265	0.165	1
SDC3	0.115223	0.711885	0.206	0.114	1
LIMK2	0.564497	0.710806	0.382	0.194	1
EFEMP1	0.234317	0.710014	0.676	0.358	1
HSDL1	0.375911	0.709788	0.225	0.165	1
C3orf70	0.500541	0.709093	0.608	0.431	1
UNC5C	0.68489	0.708985	0.549	0.358	1
PPFIBP2	0.272638	0.708602	0.225	0.102	1
SLC12A2	0.844415	0.708012	0.314	0.206	1
RNLS	0.0493368	0.707426	0.353	0.271	1
ZCCHC4	0.102881	0.707187	0.216	0.138	1
IDH3A	0.00247036	0.705407	0.559	0.317	1
SH3TC2	1	0.705314	0.176	0.102	1
RAPGEF5	0.702032	0.70409	0.206	0.114	1
RGS7	0.886226	0.703535	0.833	0.763	1
CYP4V2	0.133617	0.700837	0.598	0.392	1
MAPK8IP1	0.647996	0.698999	0.167	0.123	1
GTF2H5	0.158997	0.698391	0.206	0.145	1
TFEB	0.239638	0.69671	0.284	0.184	1
AGBL1	0.275415	0.694955	0.206	0.133	1
CENPV	0.205642	0.694712	0.127	0.111	1
ANK3	0.1187	0.694386	0.314	0.138	1
ERBIN	0.198348	0.693766	0.873	0.831	1
EPB41L1	0.379632	0.69328	0.49	0.351	1
PNRC2	0.885179	0.693122	0.206	0.155	1
RASGRF1	0.25693	0.692928	0.157	0.107	1
LRRC8A	0.681236	0.692629	0.549	0.373	1
RGS20	0.285468	0.691611	0.814	0.741	1
PAM	0.185275	0.691163	0.618	0.494	1
CERS1	0.658655	0.690004	0.314	0.206	1
C2CD2	0.567795	0.689705	0.451	0.271	1
THRB	0.834393	0.689666	0.696	0.492	1
LDLRAD3	0.818129	0.689332	0.755	0.535	1
FLRT2	0.602809	0.689178	0.735	0.535	1
ETV4	0.0752439	0.687208	0.225	0.107	1
POLR2E	0.716519	0.687095	0.157	0.104	1
SLBP	0.0326965	0.686865	0.225	0.16	1
LZTS2	0.415662	0.686811	0.216	0.104	1
FAM81A	0.116359	0.685286	0.333	0.228	1
MYO1E	0.151166	0.684941	0.441	0.329	1
CEP126	0.128969	0.684895	0.5	0.368	1
RNF141	0.551784	0.684524	0.196	0.128	1
PFKFB2	0.31037	0.684115	0.578	0.329	1
SOX9	0.46705	0.684005	0.529	0.334	1
BAIAP2	0.248574	0.683034	0.451	0.278	1
MNT	0.751052	0.681713	0.196	0.121	1
CLIP2	0.86944	0.680843	0.559	0.356	1
NUCB1	0.0294831	0.680616	0.275	0.242	1
RUVBL2	0.153467	0.680264	0.206	0.119	1
MAPK12	0.878361	0.67987	0.147	0.102	1
SCART1	0.507479	0.678874	0.225	0.133	1
TMEM33	0.697799	0.678136	0.314	0.186	1
THSD7A	0.501389	0.677	0.814	0.627	1
ATP10B	0.425129	0.676908	0.618	0.404	1
FXYD1	0.988554	0.676753	0.304	0.196	1
ZNF736	0.0338404	0.675484	0.51	0.346	1
LPCAT1	0.390985	0.674415	0.284	0.145	1
CHMP3	0.480689	0.674324	0.363	0.23	1
TLE4	0.840956	0.674294	0.48	0.329	1
IL1RAPL1	0.355708	0.672955	0.343	0.341	1
WNK2	0.168315	0.672244	0.716	0.518	1
CAPN3	0.486248	0.668934	0.333	0.22	1
RNF220	0.305126	0.668657	0.471	0.4	1
PDZRN4	0.788831	0.66791	0.167	0.157	1
PLEKHA3	0.423166	0.66706	0.363	0.196	1
CLIP3	0.0560587	0.666411	0.137	0.121	1
LAMA4	0.453213	0.665518	0.5	0.295	1
ZBTB47	0.0261907	0.664165	0.363	0.278	1
TMEFF1	0.048355	0.663622	0.343	0.249	1
AMZ2	0.200084	0.663433	0.52	0.341	1
SLC24A2	0.0518723	0.662844	0.245	0.165	1
RAB7A	0.556185	0.662197	0.775	0.646	1
WWC1	0.771886	0.661353	0.765	0.584	1
ZNF358	0.464122	0.661313	0.167	0.107	1
UHMK1	0.559807	0.658957	0.333	0.215	1
NOD1	0.00299231	0.658841	0.324	0.165	1
NEGR1	0.36152	0.658803	0.618	0.429	1
TAB3	0.906502	0.657601	0.245	0.133	1
NFKBIA	0.407604	0.657086	0.431	0.247	1
LNX2	0.35463	0.654981	0.216	0.123	1
COBL	0.804251	0.654464	0.686	0.484	1
SMIM12	0.27089	0.654436	0.382	0.215	1
CCDC126	0.220207	0.653991	0.314	0.196	1
MINDY4	0.847603	0.653806	0.402	0.228	1
BBS7	0.647398	0.652586	0.324	0.201	1
LHFPL6	0.661691	0.65206	0.843	0.785	1
RNF20	0.476338	0.651944	0.294	0.177	1
KIF13B	0.439788	0.651905	0.588	0.373	1
PIP5K1B	0.930586	0.651616	0.255	0.167	1
FMO4	0.687374	0.649921	0.225	0.121	1
TP53INP2	0.931755	0.649018	0.196	0.104	1
ST3GAL5	0.650595	0.64869	0.608	0.416	1
FAM107B	0.969815	0.648676	0.265	0.186	1
CHMP5	0.521478	0.648432	0.196	0.153	1
SLC9C2	0.572597	0.647483	0.343	0.177	1
KIAA1549	0.42399	0.646639	0.186	0.121	1
EFNA5	0.315242	0.64661	0.559	0.385	1
GAA	0.120557	0.646372	0.255	0.165	1
DNER	0.0699065	0.646205	0.863	0.659	1
INSYN1	0.0889053	0.645946	0.176	0.157	1
AKIRIN2	0.245638	0.645908	0.265	0.201	1
ADAM22	0.783583	0.645888	0.618	0.438	1
DCLK1	0.00459488	0.645628	0.588	0.642	1
TJP2	0.838678	0.645238	0.549	0.363	1
AKTIP	0.400973	0.643364	0.255	0.169	1
RSPO4	0.757038	0.642208	0.186	0.123	1
ATL1	0.976035	0.641722	0.324	0.186	1
SPAG7	0.232132	0.64045	0.324	0.218	1
PLEKHH1	0.705879	0.64022	0.431	0.344	1
AMOTL1	0.665417	0.639489	0.373	0.211	1
ADIPOR2	0.294168	0.638069	0.598	0.448	1
CDH23	0.012582	0.637873	0.186	0.15	1
FAM117A	0.191021	0.635151	0.137	0.119	1
RAB27A	0.529194	0.635009	0.431	0.218	1
PCSK6	0.820708	0.633984	0.412	0.286	1
ZNF281	0.884861	0.631345	0.167	0.116	1
MRPL34	0.377489	0.631153	0.186	0.116	1
STK33	0.0722751	0.630721	0.873	0.736	1
CDRT4	0.196065	0.630584	0.48	0.324	1
CNTN2	0.376533	0.629992	0.176	0.126	1
EVC2	0.302451	0.629848	0.333	0.172	1
FAM20C	0.522189	0.629359	0.255	0.133	1
MEX3C	0.0937379	0.628674	0.216	0.15	1
HS3ST5	0.286012	0.627862	0.451	0.356	1
PDCD6	0.802089	0.627249	0.431	0.339	1
PPARD	0.318648	0.626421	0.353	0.262	1
SAMHD1	0.0983095	0.626265	0.284	0.184	1
GAB1	0.83581	0.626223	0.814	0.668	1
CBX5	0.371159	0.62614	0.578	0.407	1
ANK2	0.874673	0.625596	0.99	0.993	1
TNFRSF1A	0.593989	0.625538	0.235	0.123	1
MAP4K2	0.336088	0.623666	0.216	0.138	1
RFFL	0.546287	0.621852	0.588	0.429	1
NECTIN3	0.784283	0.621784	0.431	0.271	1
ANP32E	0.57531	0.621607	0.333	0.235	1
WDR82	0.667062	0.621132	0.392	0.317	1
NBPF9	0.484005	0.620126	0.245	0.169	1
PPP2CB	0.347477	0.619807	0.843	0.678	1
ZNF700	0.00690519	0.619683	0.373	0.194	1
ADAM12	0.570954	0.618508	0.412	0.249	1
CFAP221	0.0270267	0.618383	0.51	0.283	1
SDCBP	0.59648	0.618296	0.225	0.174	1
ID2	0.791663	0.617289	0.618	0.397	1
KCTD8	0.700406	0.617208	0.637	0.494	1
BLOC1S2	0.284295	0.617166	0.167	0.148	1
GSE1	0.859554	0.616664	0.5	0.315	1
SVIL	0.928201	0.61657	0.294	0.242	1
MAGOH	0.304968	0.616515	0.245	0.186	1
FGF14	0.421514	0.616454	0.245	0.138	1
SLC37A1	0.739764	0.615592	0.275	0.14	1
SDS	0.959631	0.615302	0.275	0.157	1
RILPL2	0.0635678	0.614406	0.186	0.138	1
RBBP8	0.711927	0.613142	0.206	0.123	1
TSN	0.976326	0.613103	0.265	0.22	1
LPIN1	0.781295	0.612446	0.775	0.632	1
TMTC4	0.418532	0.612329	0.353	0.247	1
TMCO4	0.532539	0.611839	0.206	0.102	1
PLD1	0.321784	0.611589	0.245	0.119	1
ZNF521	0.707299	0.610727	0.784	0.593	1
RAB11FIP4	0.616694	0.609953	0.441	0.283	1
TMEM63A	0.657855	0.607807	0.461	0.337	1
DAAM1	0.757221	0.607134	0.824	0.712	1
MRPL15	0.0758547	0.606292	0.216	0.116	1
NTSR2	0.0300025	0.606165	0.216	0.148	1
AMD1	0.35514	0.606059	0.363	0.254	1
HSPA12A	0.278314	0.60576	0.451	0.259	1
INPPL1	0.185367	0.603297	0.265	0.206	1
NFXL1	0.129489	0.60257	0.422	0.281	1
EAF1	0.57028	0.601453	0.206	0.111	1
ARHGAP33	0.307604	0.600992	0.157	0.109	1
CATSPER2	0.766966	0.59937	0.431	0.249	1
UNC50	0.206837	0.598215	0.284	0.206	1
GEM	0.74798	0.597934	0.353	0.24	1
PSMA5	0.146058	0.597696	0.245	0.177	1
INO80B	0.5563	0.597102	0.176	0.102	1
SLC15A4	0.137679	0.596934	0.314	0.247	1
MESD	0.0769201	0.595814	0.422	0.257	1
SHISA5	0.585357	0.595198	0.333	0.228	1
DPY19L1	0.36733	0.594995	0.51	0.349	1
CSF1	0.601847	0.594847	0.216	0.145	1
PHF1	0.17526	0.5923	0.235	0.196	1
KIF5C	0.50708	0.591545	0.529	0.431	1
REEP5	0.255032	0.591498	0.225	0.143	1
LAPTM4A	0.158398	0.5905	0.392	0.22	1
SKIL	0.948917	0.590165	0.373	0.23	1
NEBL	0.721337	0.589747	0.941	0.93	1
EI24	0.36706	0.588589	0.235	0.157	1
NPHP1	0.25298	0.588569	0.539	0.341	1
MRPS23	0.284355	0.588373	0.216	0.14	1
STK25	0.998642	0.588348	0.314	0.203	1
PIK3R2	0.102167	0.588182	0.373	0.225	1
XPNPEP1	0.530789	0.587727	0.431	0.257	1
THSD4	0.697188	0.58678	0.167	0.107	1
COMMD4	0.327175	0.585672	0.235	0.179	1
ANKRD40	0.931363	0.585256	0.245	0.172	1
STK35	0.316419	0.585242	0.284	0.189	1
EID2B	0.130184	0.584997	0.186	0.111	1
UGT8	0.740972	0.584759	0.167	0.121	1
LMBRD2	0.367261	0.583951	0.382	0.249	1
TRIP11	0.0683294	0.583321	0.696	0.535	1
DBI	0.990253	0.583301	0.451	0.295	1
NPFFR1	0.734556	0.582487	0.186	0.109	1
PPARGC1A	0.0235413	0.582308	0.843	0.654	1
SEC14L1	0.418171	0.580963	0.863	0.748	1
LYN	0.805726	0.580604	0.412	0.324	1
PARP16	0.211201	0.578541	0.216	0.155	1
NEK3	0.410377	0.578169	0.343	0.24	1
CCT6B	0.171431	0.577589	0.324	0.211	1
FLOT2	0.0413682	0.575636	0.392	0.208	1
BCAS1	0.45022	0.575317	0.255	0.162	1
GRAMD1B	0.0494906	0.574493	0.716	0.608	1
AVEN	0.604494	0.573356	0.431	0.259	1
NEK11	0.444359	0.573153	0.647	0.416	1
OCRL	0.299644	0.573006	0.235	0.165	1
NUP42	0.00711666	0.572459	0.618	0.443	1
LGI4	0.0729905	0.572143	0.461	0.337	1
DCAF11	0.968059	0.572097	0.196	0.143	1
CASP7	0.993747	0.571811	0.235	0.14	1
CHST3	0.913971	0.57132	0.284	0.199	1
SLC7A2	0.2222	0.570897	0.471	0.351	1
ABLIM1	0.131536	0.570679	0.98	0.971	1
MRPL39	0.376362	0.568502	0.245	0.131	1
ANO4	0.0748724	0.567768	0.176	0.128	1
UBE2E2	0.390377	0.567538	0.794	0.622	1
FBXO7	0.22726	0.567229	0.392	0.249	1
ETFRF1	0.341333	0.567063	0.255	0.153	1
C1orf50	0.0883231	0.566911	0.225	0.136	1
NR6A1	0.120694	0.565874	0.647	0.533	1
ZDHHC21	0.0405924	0.565188	0.863	0.63	1
KIF2A	0.00334529	0.56504	0.804	0.69	1
GASK1B	0.862001	0.564615	0.382	0.254	1
BHMT2	0.861738	0.564552	0.343	0.215	1
KCNA2	0.541279	0.564401	0.431	0.295	1
GJA1	0.656575	0.564007	0.765	0.654	1
NUDCD3	0.748839	0.563794	0.686	0.484	1
TSC22D3	0.557508	0.563504	0.265	0.157	1
ARFGAP3	0.206578	0.562245	0.471	0.356	1
TTC12	0.716765	0.561698	0.324	0.196	1
LYSMD2	0.233429	0.561211	0.216	0.126	1
WDR55	0.681369	0.560998	0.167	0.104	1
GIT1	0.309339	0.560361	0.343	0.211	1
ADAM32	0.94305	0.558021	0.186	0.121	1
SYT11	0.366895	0.557115	0.48	0.397	1
DDR2	0.335076	0.555379	0.49	0.324	1
RMND5A	0.296831	0.554599	0.549	0.351	1
LMO4	0.846745	0.553874	0.206	0.128	1
SLC66A2	0.247997	0.553446	0.48	0.254	1
SLC9A6	0.0580773	0.551815	0.363	0.169	1
VAMP4	0.881509	0.551722	0.255	0.189	1
TMEFF2	0.72052	0.55167	0.206	0.111	1
GAREM1	0.692762	0.551464	0.892	0.811	1
HMGN5	0.0843513	0.550562	0.402	0.245	1
FMN2	0.653859	0.54914	0.98	0.981	1
KLHL42	0.389553	0.548311	0.422	0.259	1
HNRNPUL2	0.481913	0.547771	0.294	0.184	1
SART3	0.342444	0.546343	0.363	0.225	1
TET3	0.0461058	0.546012	0.539	0.431	1
NCEH1	0.689917	0.546007	0.471	0.271	1
NIPAL3	0.406192	0.54583	0.255	0.15	1
SYNJ1	0.239955	0.54574	0.392	0.291	1
ZNF688	0.55275	0.545579	0.157	0.121	1
RBP2	0.301934	0.545454	0.206	0.116	1
GRIK4	0.37558	0.545411	0.755	0.646	1
TRMT1	0.466826	0.544568	0.167	0.107	1
NDUFAF5	0.528028	0.544247	0.412	0.274	1
ATP6V1C1	0.458286	0.544035	0.608	0.409	1
DNAH7	0.0431953	0.544034	0.725	0.646	1
IFNGR1	0.180778	0.543051	0.402	0.269	1
ZNF630	0.153419	0.542819	0.206	0.148	1
NALCN	0.757764	0.542412	0.627	0.446	1
MEF2C	0.12243	0.542106	0.588	0.361	1
CPSF2	0.244501	0.541984	0.402	0.298	1
CREBRF	0.348823	0.541459	0.539	0.363	1
KIAA1191	0.383385	0.541396	0.275	0.177	1
BCO2	0.627341	0.541347	0.245	0.138	1
TAF1C	0.747397	0.540668	0.304	0.203	1
FAAP20	0.731437	0.540479	0.206	0.119	1
TTLL11	0.157379	0.539947	0.392	0.308	1
NAV2	0.236866	0.539569	0.961	0.944	1
NSUN5	0.198522	0.539526	0.225	0.114	1
PIGA	0.978889	0.539144	0.167	0.109	1
MFHAS1	0.478422	0.538291	0.725	0.588	1
LDLRAD4	0.229182	0.538249	0.784	0.719	1
APLF	0.656003	0.537956	0.275	0.167	1
PARVB	0.786627	0.537915	0.255	0.143	1
ASAH1	0.201588	0.53771	0.51	0.404	1
CEP170	0.0165587	0.53768	0.794	0.661	1
UBXN8	0.0264606	0.536927	0.255	0.179	1
FIBIN	0.596942	0.536686	0.186	0.131	1
PLXND1	0.753168	0.536017	0.196	0.119	1
CALN1	0.729663	0.535939	0.441	0.31	1
LNPEP	0.207213	0.535766	0.706	0.516	1
ZDHHC14	0.718055	0.535694	0.618	0.492	1
FAM114A2	0.994915	0.535589	0.186	0.123	1
DNAJC15	0.0876167	0.535032	0.49	0.283	1
PCBP4	0.744527	0.534781	0.245	0.145	1
SEMA6D	0.582906	0.534073	0.667	0.496	1
GJA9	0.623056	0.533942	0.216	0.136	1
JAM3	0.980626	0.533835	0.382	0.237	1
SLU7	0.576831	0.533261	0.147	0.104	1
AGTPBP1	0.674579	0.533189	0.569	0.429	1
LYVE1	0.0231109	0.533011	0.255	0.201	1
MARCKS	0.397122	0.532548	0.235	0.145	1
CP	0.864237	0.53178	0.196	0.104	1
CACNA1D	0.256091	0.531283	0.324	0.131	1
SURF1	0.479164	0.531058	0.196	0.116	1
TMEM237	0.900674	0.530158	0.186	0.114	1
NRP2	0.126986	0.528827	0.265	0.121	1
COG8	0.147964	0.528727	0.157	0.109	1
RPGR	0.613207	0.528397	0.275	0.157	1
PAPPA2	0.619642	0.528181	0.186	0.136	1
C10orf88	0.245831	0.527354	0.255	0.153	1
NCOA4	0.945431	0.527308	0.343	0.213	1
RAB15	0.363062	0.527242	0.245	0.157	1
LTBP3	0.998831	0.526189	0.441	0.276	1
METTL14	0.311396	0.525498	0.294	0.215	1
RIPK2	0.475854	0.524749	0.284	0.201	1
CD82	0.662623	0.524575	0.245	0.191	1
EFNB2	0.283634	0.523792	0.392	0.249	1
TPM1	0.166458	0.523435	0.451	0.329	1
SH3GL1	0.307544	0.523009	0.324	0.191	1
FAM107A	0.609364	0.522624	0.824	0.683	1
NAT8L	0.725242	0.522455	0.569	0.356	1
STX6	0.182553	0.522348	0.412	0.315	1
BACE1	0.0439339	0.521644	0.324	0.264	1
ATP9A	0.832506	0.521579	0.735	0.617	1
TRIM2	0.612243	0.521047	0.892	0.785	1
MTCL1	0.331735	0.520739	0.265	0.225	1
ADCY2	0.355062	0.520696	0.961	0.939	1
HERPUD1	0.91133	0.5196	0.255	0.148	1
GPRC5B	0.89797	0.51916	0.725	0.542	1
SPTLC2	0.337569	0.518599	0.539	0.349	1
FRMD4B	0.382339	0.518066	0.255	0.22	1
DDX10	0.63042	0.517944	0.441	0.274	1
ABLIM3	0.978605	0.517066	0.314	0.174	1
NPIPA1	0.506685	0.516011	0.275	0.148	1
TRAF7	0.606098	0.515779	0.108	0.116	1
MRAS	0.936062	0.515228	0.578	0.412	1
TMED10	0.593928	0.513621	0.647	0.438	1
ZNF496	0.242904	0.513586	0.304	0.199	1
KIF1A	0.466449	0.513468	0.676	0.54	1
GPM6B	0.769034	0.513421	0.99	0.971	1
C6orf62	0.5826	0.512889	0.51	0.373	1
SUB1	0.79585	0.511838	0.167	0.104	1
IGF1R	0.781144	0.511753	0.755	0.55	1
ABHD17A	1	0.51143	0.294	0.169	1
HOMER1	0.614884	0.510735	0.304	0.184	1
PRRC2A	0.189679	0.510028	0.304	0.237	1
GYG1	0.156921	0.50967	0.255	0.169	1
ESRRA	0.0431117	0.509628	0.353	0.274	1
NSA2	0.964939	0.509269	0.245	0.145	1
UBE2D4	0.226121	0.509007	0.314	0.189	1
RFTN1	0.821752	0.508982	0.314	0.194	1
MEGF10	0.0606351	0.507506	0.804	0.741	1
MACO1	0.167646	0.506712	0.402	0.356	1
RPS6KA3	0.677927	0.506219	0.402	0.288	1
ADH5	0.0576521	0.505774	0.402	0.228	1
PHACTR1	0.649889	0.505702	0.882	0.755	1
PDCD10	0.06366	0.505614	0.402	0.242	1
B4GALT6	0.617672	0.505559	0.314	0.174	1
RAE1	0.589298	0.505522	0.167	0.15	1
LAMTOR3	0.681871	0.504299	0.225	0.15	1
HDAC9	0.639399	0.504224	0.294	0.14	1
PTK2B	0.788167	0.504053	0.353	0.252	1
CACNA2D3	0.367228	0.503068	0.294	0.155	1
SCARA3	0.472618	0.502869	0.569	0.441	1
STOX2	0.762412	0.502826	0.48	0.344	1
SPATA13	0.136599	0.502592	0.647	0.523	1
ATXN1	0.46765	0.502592	0.863	0.814	1
PPP1R14B	0.085075	0.502304	0.206	0.114	1
SERAC1	0.522939	0.501905	0.235	0.167	1
TMC6	0.838436	0.501897	0.147	0.104	1
IFNAR2	0.57318	0.501005	0.373	0.24	1
MTF1	0.0657789	0.500945	0.275	0.167	1
CYB5R3	0.541165	0.500792	0.353	0.245	1
SYT9	0.517975	0.500652	0.373	0.215	1
ZNF71	0.614209	0.498753	0.186	0.116	1
TNKS1BP1	0.644211	0.498414	0.294	0.172	1
RGN	0.228875	0.498362	0.451	0.278	1
RBCK1	0.0839815	0.497646	0.422	0.257	1
SUGT1	0.0827103	0.497501	0.51	0.387	1
RTEL1	0.250227	0.497501	0.196	0.145	1
RNF217	0.116094	0.497373	0.441	0.349	1
CPNE2	0.883436	0.496967	0.216	0.148	1
CORO1C	0.942376	0.496823	0.451	0.293	1
YWHAZ	0.226156	0.496676	0.294	0.184	1
CTNNA3	0.150493	0.496632	0.49	0.637	1
CBLB	0.527975	0.495088	0.598	0.412	1
SKP1	0.954515	0.494925	0.235	0.157	1
ACTN4	0.17834	0.494789	0.49	0.291	1
DBP	0.207223	0.494599	0.206	0.182	1
FAM53B	0.935847	0.494027	0.343	0.242	1
C5orf63	0.599368	0.493994	0.176	0.114	1
RBM14	0.492529	0.493744	0.294	0.174	1
LRGUK	0.713646	0.493679	0.225	0.133	1
ABCC9	0.725191	0.493097	0.627	0.46	1
MAGI2	0.432205	0.492939	1	0.993	1
CLN8	0.910811	0.492724	0.294	0.174	1
C16orf89	0.0995957	0.492056	0.294	0.167	1
ANKRD28	0.275877	0.491701	0.735	0.557	1
SCG3	0.0941552	0.491487	0.441	0.4	1
TLE3	0.859876	0.490998	0.324	0.189	1
SLC41A3	0.286498	0.490605	0.294	0.16	1
MAMLD1	0.517904	0.489611	0.392	0.269	1
QPRT	0.976667	0.489561	0.225	0.162	1
PGAP2	0.1753	0.48793	0.275	0.169	1
TMEM248	0.352463	0.487816	0.412	0.305	1
IPO8	0.256784	0.486655	0.373	0.237	1
LSM2	0.917188	0.486651	0.176	0.138	1
REV3L	0.18359	0.486356	0.922	0.908	1
RALB	0.218173	0.486311	0.186	0.15	1
VIM	0.835543	0.486224	0.451	0.312	1
TF	0.765928	0.486215	0.255	0.242	1
KRBA2	0.148596	0.485547	0.402	0.257	1
TKT	0.707945	0.484465	0.52	0.361	1
TMC7	0.662342	0.483803	0.235	0.14	1
PUM3	0.699358	0.48361	0.588	0.467	1
MBNL1	0.372207	0.48349	0.843	0.719	1
BLCAP	0.8103	0.483333	0.382	0.276	1
C5orf24	0.761914	0.483315	0.216	0.143	1
GET1	0.770863	0.48324	0.216	0.136	1
SIRT1	0.140314	0.483132	0.363	0.264	1
ARHGAP19	0.0974017	0.483021	0.196	0.126	1
SH3YL1	0.730926	0.483019	0.539	0.4	1
SNX18	0.483863	0.482757	0.167	0.15	1
GALC	0.44872	0.482687	0.363	0.24	1
CERS6	0.215488	0.482532	0.618	0.472	1
STARD3	0.350666	0.482497	0.353	0.266	1
AKR7A2	0.307562	0.482035	0.186	0.133	1
METTL24	0.748716	0.481419	0.373	0.211	1
FBXO31	0.82925	0.481332	0.441	0.274	1
NSF	0.594063	0.481177	0.225	0.259	1
RTCA	0.136465	0.481135	0.373	0.232	1
SGK1	0.283309	0.480683	0.343	0.247	1
RHOA	0.0494908	0.480589	0.441	0.339	1
CDKL5	0.51646	0.479306	0.529	0.465	1
KLF3	0.13859	0.479119	0.324	0.228	1
SLAIN1	0.976248	0.478747	0.608	0.504	1
TFAP2E	0.515032	0.478584	0.235	0.119	1
LCORL	0.014043	0.47845	0.676	0.453	1
SLC5A3	0.549113	0.47834	0.324	0.196	1
DUSP22	0.962794	0.47712	0.196	0.148	1
LAMP1	0.0365671	0.476327	0.48	0.266	1
WWTR1	0.98374	0.476152	0.529	0.38	1
CYBRD1	0.139635	0.475351	0.392	0.293	1
GTF2A1	0.514119	0.475152	0.5	0.332	1
SFT2D2	0.895095	0.474893	0.265	0.143	1
CALM2	0.425071	0.474221	0.804	0.787	1
GUCY1A2	0.253168	0.474193	0.275	0.262	1
ARHGAP44	0.137942	0.474167	0.235	0.119	1
FSD1L	0.0826594	0.473727	0.539	0.419	1
SLC25A23	0.066739	0.473456	0.461	0.266	1
PLEKHG3	0.442561	0.473385	0.412	0.249	1
SNX3	0.0669087	0.473045	0.461	0.363	1
SERBP1	0.803436	0.472788	0.392	0.346	1
RAB40B	0.823316	0.472721	0.392	0.293	1
MBIP	0.564685	0.472568	0.333	0.232	1
PTPN11	0.153404	0.471959	0.618	0.465	1
PRKCA	0.608044	0.471427	0.971	0.981	1
USP12	0.174286	0.471353	0.451	0.375	1
GATB	0.533826	0.470899	0.304	0.184	1
ARL1	0.917336	0.47063	0.206	0.126	1
AQP4	0.75381	0.470558	0.912	0.881	1
HADHA	0.0423478	0.470537	0.735	0.552	1
HNRNPK	0.4309	0.470387	0.51	0.421	1
CMSS1	0.0866079	0.470227	0.559	0.46	1
ZNF627	0.796312	0.469435	0.265	0.232	1
EIF4E3	0.411568	0.468591	0.284	0.167	1
RBM28	0.20905	0.468358	0.667	0.591	1
TCFL5	0.3087	0.467737	0.186	0.14	1
GLRX3	0.402498	0.466732	0.441	0.31	1
BOC	0.787818	0.465548	0.52	0.4	1
TBC1D12	0.360841	0.465323	0.5	0.383	1
KDELR1	0.573998	0.464904	0.167	0.148	1
SUSD1	0.992884	0.464784	0.186	0.116	1
SIDT2	0.437966	0.464209	0.314	0.167	1
TMEM68	0.0400777	0.464097	0.294	0.237	1
PGAP3	0.140068	0.46379	0.147	0.121	1
DEK	0.561873	0.463613	0.431	0.278	1
IQUB	0.628206	0.463562	0.304	0.186	1
CACNB4	0.775299	0.463523	0.755	0.593	1
GCC2	0.613306	0.463411	0.725	0.55	1
DAPK2	0.59586	0.463332	0.255	0.153	1
WBP4	0.040296	0.462542	0.441	0.344	1
SELENOS	0.374815	0.462218	0.382	0.247	1
APOLD1	0.42731	0.461727	0.206	0.138	1
PRRG1	0.617749	0.460845	0.245	0.191	1
ULK3	0.538237	0.460576	0.441	0.257	1
SNX24	0.186155	0.460457	0.559	0.375	1
SUPV3L1	0.0745388	0.460435	0.402	0.259	1
MEIS1	0.0452755	0.460267	0.627	0.441	1
MFN2	0.628439	0.459223	0.333	0.218	1
KRR1	0.850934	0.458134	0.284	0.184	1
DLL1	0.650878	0.457858	0.216	0.138	1
DUS4L	0.485119	0.45702	0.186	0.128	1
STRIP2	0.733628	0.456967	0.52	0.358	1
SLX4IP	0.93782	0.456878	0.637	0.424	1
ADCY3	0.245273	0.45683	0.422	0.274	1
PPP2R2D	0.236691	0.456149	0.559	0.354	1
ANO6	0.519232	0.455486	0.686	0.472	1
APPL1	0.148528	0.455057	0.471	0.358	1
NFIX	0.760892	0.454594	0.755	0.6	1
PLSCR1	0.538747	0.454425	0.216	0.157	1
SLC41A2	0.235731	0.454101	0.373	0.271	1
RHOQ	0.429054	0.453099	0.686	0.518	1
LPGAT1	0.786355	0.452443	0.578	0.479	1
SIPA1L1	0.113991	0.452365	0.931	0.847	1
EPG5	0.0228911	0.452214	0.5	0.378	1
MYO1D	0.233084	0.451352	0.186	0.126	1
BZW1	0.986231	0.451339	0.314	0.203	1
COL5A2	0.945629	0.451223	0.235	0.169	1
PMP22	0.341484	0.451032	0.539	0.39	1
BHLHE40	0.259902	0.450953	0.431	0.366	1
TRAF6	0.343416	0.450365	0.324	0.211	1
PMM1	0.619026	0.450355	0.225	0.14	1
PAWR	0.324229	0.450338	0.422	0.237	1
PPFIBP1	0.150652	0.450185	0.167	0.116	1
EIF2AK3	0.678792	0.449854	0.275	0.177	1
MFAP3L	0.483995	0.449823	0.696	0.53	1
PTPRJ	0.881919	0.449804	0.794	0.685	1
HOMER2	0.982307	0.44924	0.5	0.339	1
PSD3	0.144026	0.448994	0.99	0.947	1
SMAD1	0.802076	0.448628	0.608	0.448	1
ZRANB2	0.176232	0.448481	0.853	0.763	1
P2RX4	0.813406	0.448476	0.206	0.126	1
MAP6	0.132063	0.448414	0.441	0.288	1
PIPOX	0.0885691	0.447853	0.392	0.262	1
NACC1	0.199455	0.447362	0.157	0.109	1
MVB12B	0.385595	0.446832	0.794	0.63	1
MYLK	0.706397	0.446584	0.49	0.385	1
CEP135	0.459595	0.445812	0.284	0.182	1
UACA	0.766476	0.445782	0.304	0.199	1
BCAR1	0.546176	0.445396	0.245	0.14	1
BTBD8	0.417612	0.445097	0.627	0.494	1
STXBP1	0.320227	0.444795	0.304	0.242	1
SSPN	0.487251	0.444737	0.412	0.298	1
ZFP36L2	0.992597	0.444457	0.52	0.354	1
YBX3	0.814898	0.444345	0.186	0.116	1
METRN	0.757417	0.443641	0.716	0.63	1
CDC5L	0.127649	0.443177	0.461	0.269	1
MFSD13A	0.775222	0.44309	0.206	0.121	1
AP1M1	0.0637043	0.443036	0.402	0.228	1
TP53TG5	0.15511	0.442242	0.167	0.14	1
ETFB	0.723669	0.441712	0.216	0.15	1
SORL1	0.967237	0.441537	0.853	0.731	1
PREP	0.62798	0.441485	0.304	0.208	1
ATG5	0.430823	0.441063	0.52	0.4	1
PAQR8	0.539209	0.440933	0.48	0.416	1
KCNIP3	0.663088	0.440819	0.245	0.138	1
SCYL3	0.435932	0.440467	0.314	0.206	1
SLC39A12	0.36125	0.44041	0.559	0.46	1
RNF11	0.0324836	0.440352	0.294	0.242	1
CD164	0.967155	0.440215	0.284	0.169	1
TGFBR3	0.676766	0.439852	0.706	0.525	1
USP7	0.680358	0.438713	0.431	0.288	1
TSPYL2	0.323704	0.438297	0.441	0.354	1
RUNX2	0.590617	0.438244	0.245	0.172	1
SLC43A2	0.420253	0.437766	0.392	0.269	1
PFKL	0.288301	0.436662	0.343	0.281	1
CTNNB1	0.580829	0.4366	0.559	0.412	1
TARS2	0.162877	0.436439	0.294	0.211	1
PLPP1	0.0412953	0.43629	0.902	0.869	1
NAF1	0.293803	0.436232	0.402	0.266	1
HSPB1	0.497503	0.436196	0.441	0.278	1
COMMD9	0.734839	0.435907	0.245	0.138	1
CCP110	0.311686	0.435401	0.422	0.276	1
UST	0.48288	0.435355	0.441	0.274	1
PDZRN3	0.107821	0.435113	0.912	0.831	1
RARG	0.0805548	0.434858	0.225	0.114	1
EHHADH	0.214247	0.434784	0.275	0.14	1
SPRED2	0.754801	0.434641	0.725	0.603	1
MAP7	0.336299	0.434549	0.784	0.705	1
CATSPERE	0.424582	0.434469	0.451	0.288	1
TBC1D13	0.467664	0.43439	0.265	0.201	1
SRD5A1	0.29453	0.433668	0.324	0.194	1
SLC7A5	0.892504	0.433625	0.196	0.111	1
DAB2IP	0.767127	0.43334	0.49	0.329	1
CD47	0.804297	0.433282	0.667	0.545	1
TLN1	0.0224726	0.432903	0.206	0.184	1
TIMM23B	0.336263	0.432827	0.196	0.133	1
SCD5	0.615588	0.432739	0.902	0.872	1
NDUFA11	0.258883	0.431772	0.186	0.169	1
MLXIP	0.978408	0.431491	0.324	0.215	1
KATNAL1	0.494675	0.431358	0.5	0.349	1
RBM27	0.0218542	0.430835	0.569	0.458	1
PRCP	0.713314	0.430671	0.549	0.373	1
ZRANB1	0.651186	0.430643	0.471	0.337	1
CDC42SE1	0.599986	0.430202	0.382	0.242	1
MOCS1	0.506305	0.429971	0.176	0.102	1
EMC2	0.0909949	0.429607	0.598	0.443	1
SMAD3	0.753913	0.42924	0.549	0.363	1
RCBTB2	0.377406	0.428506	0.284	0.174	1
MROH7	0.632083	0.427758	0.794	0.712	1
TNS1	0.730711	0.42762	0.52	0.37	1
FMR1	0.37173	0.427369	0.392	0.266	1
POLR3H	0.177311	0.426794	0.402	0.252	1
USP39	0.0342276	0.426733	0.245	0.228	1
PDE8B	0.373079	0.426486	0.578	0.484	1
ZNHIT3	0.124284	0.425904	0.206	0.107	1
CHD7	0.287873	0.425595	0.578	0.487	1
DNAH9	0.289775	0.425003	0.382	0.288	1
ADRA1B	0.639798	0.424946	0.186	0.143	1
BCAR3	0.381413	0.424654	0.637	0.523	1
CHSY1	0.311501	0.423757	0.48	0.366	1
ARVCF	0.190679	0.423597	0.225	0.119	1
EFHB	0.787843	0.423417	0.235	0.157	1
WDR1	0.538873	0.423286	0.255	0.165	1
DNAJB1	0.886459	0.42324	0.265	0.189	1
CERCAM	0.74151	0.422354	0.275	0.172	1
GOLM1	0.299868	0.421865	0.52	0.429	1
RNF167	0.088341	0.42138	0.216	0.123	1
PPM1K	0.147576	0.420444	0.696	0.627	1
TRIM35	0.745363	0.419824	0.118	0.114	1
ISCA1	0.0970366	0.419808	0.275	0.201	1
EFCAB14	0.018258	0.419639	0.412	0.291	1
AZIN2	0.398693	0.41897	0.314	0.194	1
ACBD5	0.727717	0.418761	0.422	0.271	1
CWC27	0.36107	0.418487	0.598	0.489	1
DGKD	0.801609	0.418406	0.49	0.351	1
JAK1	0.0338779	0.417827	0.922	0.838	1
PHC1	0.266545	0.416993	0.441	0.291	1
PLAAT3	0.42854	0.41697	0.441	0.317	1
CACNA2D1	0.238067	0.416882	0.745	0.627	1
GNA14	0.483588	0.416672	0.814	0.712	1
ADGRL3	0.199993	0.415951	0.971	0.978	1
PEBP4	0.66637	0.415484	0.343	0.259	1
GIT2	0.0293578	0.415239	0.569	0.438	1
FHOD3	0.864039	0.415121	0.794	0.676	1
CHMP1A	0.696135	0.415054	0.225	0.148	1
ZNF136	0.373868	0.415026	0.157	0.102	1
AGAP3	0.790863	0.414726	0.373	0.286	1
FILIP1L	0.269473	0.414302	0.569	0.378	1
NRSN2	0.585466	0.414073	0.225	0.203	1
FLII	0.587072	0.413938	0.137	0.111	1
PACRGL	0.714708	0.413588	0.559	0.402	1
GNG5	0.804885	0.41344	0.167	0.111	1
AKAP6	0.109286	0.413179	0.843	0.811	1
LIMS1	0.914579	0.413	0.824	0.741	1
SPACA6	0.187155	0.41265	0.275	0.206	1
ATP2B4	0.972489	0.412249	0.775	0.676	1
SDHAF3	0.378668	0.411879	0.245	0.145	1
PDE3B	0.848607	0.410838	0.529	0.387	1
FOXO3	0.720492	0.410779	0.824	0.772	1
SCPEP1	0.453342	0.41069	0.559	0.385	1
WASHC2A	0.805984	0.410106	0.294	0.186	1
C12orf60	0.875729	0.409755	0.235	0.177	1
ZBTB38	0.885606	0.409696	0.52	0.395	1
CAPZA2	0.142554	0.409319	0.657	0.535	1
PWWP2A	0.588037	0.408732	0.667	0.499	1
MXRA7	0.682665	0.408671	0.196	0.15	1
STAM2	0.703235	0.408552	0.539	0.397	1
SLC25A13	0.129459	0.408283	0.667	0.569	1
TLR4	0.941633	0.408257	0.598	0.441	1
TANC1	0.832497	0.40815	0.686	0.552	1
BTBD10	0.187452	0.407936	0.52	0.387	1
LRRC34	0.697838	0.407921	0.245	0.165	1
TMEM209	0.26454	0.407885	0.225	0.15	1
CAMK2D	0.886834	0.407816	0.794	0.678	1
CDH2	0.709471	0.407727	0.804	0.719	1
EPDR1	0.0772201	0.407686	0.216	0.182	1
HMGN4	0.296642	0.407433	0.225	0.109	1
CFAP298	0.870903	0.407367	0.363	0.23	1
PFKFB3	0.1606	0.407264	0.696	0.562	1
CCDC148	0.304496	0.407206	0.265	0.184	1
LYRM9	0.337236	0.407082	0.176	0.133	1
KLHL8	0.392115	0.406753	0.402	0.298	1
TBC1D22A	0.454637	0.406486	0.814	0.697	1
OSBPL8	0.583824	0.406294	0.686	0.492	1
LSG1	0.91798	0.406277	0.206	0.143	1
ZNF432	0.31347	0.406249	0.343	0.206	1
CENPJ	0.0678346	0.405728	0.245	0.169	1
ARID5B	0.837103	0.405451	0.637	0.516	1
PTCHD1	0.697342	0.404844	0.353	0.259	1
PID1	0.606913	0.404359	0.696	0.53	1
ATN1	0.537907	0.404144	0.529	0.39	1
MAML3	0.552469	0.404006	0.235	0.143	1
DSCAM	0.347667	0.403742	0.206	0.138	1
DSE	0.120374	0.403604	0.647	0.487	1
LEPR	0.238073	0.403583	0.343	0.189	1
HDLBP	0.165375	0.403562	0.637	0.475	1
MRPS28	0.362481	0.403163	0.667	0.496	1
DENND4B	0.362338	0.403025	0.275	0.165	1
NOTCH1	0.222514	0.402671	0.451	0.264	1
CADPS2	0.486816	0.402474	0.588	0.504	1
ZNF470	0.18456	0.401924	0.235	0.126	1
TPD52L2	0.604032	0.401585	0.422	0.305	1
PSMG4	0.929575	0.401036	0.49	0.356	1
BCO1	0.495169	0.400295	0.471	0.298	1
LRP1	0.581466	0.400198	0.735	0.535	1
SLC44A1	0.794885	0.400129	0.784	0.632	1
DGCR2	0.0387657	0.399796	0.422	0.419	1
NAB1	0.799588	0.399424	0.225	0.155	1
TRIO	0.0618041	0.399198	0.941	0.852	1
KLF13	0.990097	0.398137	0.373	0.257	1
EEF1D	0.617234	0.397941	0.451	0.317	1
EPB41	0.867961	0.397748	0.304	0.237	1
TMEM116	0.304292	0.397703	0.275	0.208	1
URI1	0.0816577	0.397497	0.755	0.656	1
CRCP	0.0297425	0.397242	0.48	0.293	1
HSPBAP1	0.453592	0.397074	0.343	0.208	1
TIMM22	0.305019	0.396467	0.176	0.109	1
SYNGR1	0.624085	0.396297	0.431	0.327	1
DBX2	0.492882	0.395838	0.255	0.174	1
PAQR3	0.246184	0.39527	0.667	0.487	1
MTMR10	0.399689	0.3952	0.618	0.523	1
SMYD3	0.737182	0.394933	0.912	0.898	1
MITF	0.66004	0.394926	0.402	0.303	1
RGMB	0.932367	0.394584	0.176	0.104	1
GPD2	0.0914603	0.394507	0.686	0.615	1
KIF5B	0.287164	0.394055	0.608	0.47	1
BBX	0.94616	0.39385	0.745	0.545	1
DKK3	0.292271	0.393123	0.667	0.482	1
ZFAND3	0.0808275	0.392384	0.98	0.93	1
SLC51A	0.454987	0.392166	0.147	0.111	1
EPB41L4A	0.55407	0.392094	0.5	0.404	1
ZC3H4	0.680428	0.392039	0.353	0.232	1
ZNF81	0.712683	0.391714	0.529	0.39	1
RALGPS2	0.586722	0.391476	0.422	0.337	1
VAV3	0.899858	0.391241	0.775	0.7	1
NCBP3	0.0856423	0.391008	0.51	0.366	1
ENOSF1	0.595609	0.390461	0.618	0.494	1
SLC24A4	0.684647	0.390436	0.275	0.179	1
GNL2	0.0903444	0.390419	0.167	0.131	1
ZNF699	0.244571	0.390398	0.206	0.131	1
ADRB1	0.733523	0.38991	0.225	0.194	1
CLCN2	0.0827657	0.389865	0.176	0.169	1
SOX10	0.792505	0.389774	0.137	0.104	1
ST13	0.629543	0.389728	0.402	0.3	1
ERF	0.367886	0.389645	0.196	0.143	1
DNA2	0.200977	0.389522	0.176	0.136	1
TFIP11	0.08509	0.388814	0.186	0.169	1
CAB39L	0.435927	0.388707	0.539	0.337	1
FBXW5	0.793595	0.387887	0.294	0.184	1
IFFO2	0.129018	0.387497	0.392	0.262	1
PALD1	0.794486	0.387405	0.167	0.111	1
CBX1	0.098797	0.387032	0.412	0.22	1
SCAMP1	0.71201	0.386777	0.5	0.378	1
MSRA	0.48807	0.386677	0.892	0.799	1
RNF103	0.310559	0.386611	0.431	0.262	1
RALBP1	0.736294	0.38644	0.382	0.264	1
BTG2	0.873548	0.385745	0.363	0.235	1
RPAP3	0.290531	0.385451	0.382	0.271	1
ID4	0.166227	0.38542	0.853	0.772	1
CCDC112	0.529265	0.384796	0.275	0.169	1
IMPA1	0.685415	0.384775	0.392	0.262	1
ATP6V1H	0.648505	0.384306	0.804	0.63	1
TTBK1	0.411812	0.383979	0.265	0.184	1
YTHDF1	0.0986293	0.383956	0.333	0.274	1
ZEB2	0.837651	0.383794	0.784	0.719	1
BORCS7	0.0656051	0.383543	0.333	0.259	1
ZMIZ1	0.00818605	0.383499	0.863	0.637	1
CEP250	0.380086	0.383109	0.284	0.191	1
MED26	0.0692884	0.38308	0.275	0.172	1
RBM12B	0.26891	0.382601	0.382	0.23	1
MAN2A1	0.88162	0.382154	0.745	0.659	1
IMMP2L	0.893135	0.381751	0.794	0.644	1
TCEAL9	0.732924	0.38173	0.167	0.107	1
DDX49	0.649478	0.381456	0.147	0.136	1
BLOC1S6	0.374111	0.380749	0.461	0.281	1
MFSD14B	0.257349	0.380727	0.373	0.262	1
SLC39A10	0.462781	0.380377	0.324	0.218	1
SORT1	0.18721	0.380249	0.794	0.705	1
MTUS1	0.382715	0.379719	0.735	0.615	1
JAM2	0.709698	0.379607	0.471	0.356	1
MAN1A1	0.150657	0.379491	0.206	0.196	1
LMAN2L	0.256439	0.379383	0.353	0.237	1
KLHDC4	0.862413	0.378568	0.363	0.24	1
PGM1	0.391899	0.378151	0.529	0.414	1
SORBS1	0.794423	0.378055	1	0.993	1
COL4A2	0.36138	0.377992	0.461	0.317	1
DDX23	0.447494	0.377785	0.255	0.169	1
TRAF4	0.438244	0.376938	0.157	0.121	1
ARHGEF37	0.968992	0.376675	0.225	0.145	1
AHCYL1	0.289604	0.376151	0.814	0.753	1
PCNX2	0.128274	0.375864	0.618	0.54	1
SLC1A1	0.310333	0.375454	0.176	0.102	1
PSMD2	0.445161	0.375175	0.196	0.174	1
CDS2	0.823481	0.374644	0.588	0.431	1
GNA12	0.130223	0.374305	0.716	0.678	1
TMEM41A	0.287465	0.373639	0.206	0.15	1
SDHC	0.532435	0.372983	0.441	0.322	1
NUCKS1	0.896942	0.372499	0.716	0.637	1
DIP2B	0.612319	0.372277	0.902	0.777	1
PDE8A	0.461589	0.371882	0.814	0.726	1
SCD	0.335474	0.370811	0.539	0.446	1
DNAAF2	0.565034	0.3708	0.167	0.114	1
DENR	0.218176	0.370719	0.569	0.416	1
IPO11	0.874689	0.370217	0.333	0.24	1
FBXW4	0.187415	0.370205	0.539	0.448	1
BSDC1	0.212583	0.37006	0.441	0.308	1
PRDM5	0.876289	0.369689	0.451	0.368	1
PA2G4	0.960611	0.369663	0.157	0.102	1
DLG4	0.0459027	0.369401	0.304	0.177	1
MAP2K5	0.0525567	0.368933	0.853	0.632	1
PARP10	0.677454	0.368746	0.176	0.107	1
VPS37A	0.541752	0.368682	0.382	0.271	1
IKZF2	0.702649	0.368487	0.676	0.557	1
RTTN	0.883391	0.368312	0.422	0.276	1
AUP1	0.237921	0.367717	0.137	0.119	1
SAV1	0.318421	0.367348	0.176	0.136	1
FPGS	0.709724	0.367347	0.186	0.165	1
FAM98B	0.495432	0.366943	0.343	0.22	1
KLHL32	0.895463	0.366857	0.716	0.562	1
INF2	0.826595	0.366585	0.196	0.126	1
TRAPPC2	0.0874178	0.366442	0.294	0.203	1
CAPS	0.700107	0.366318	0.147	0.116	1
TRIM27	0.350155	0.365676	0.343	0.249	1
FAM169A	0.485857	0.36565	0.569	0.404	1
PDE4B	0.841497	0.365625	0.99	0.983	1
KCTD18	0.385941	0.365617	0.245	0.14	1
ADORA1	0.925394	0.365512	0.255	0.165	1
ST3GAL4	0.050282	0.365319	0.382	0.274	1
FAM219A	0.221005	0.36507	0.451	0.38	1
CNKSR2	0.568264	0.365034	0.676	0.557	1
ACSL3	0.259792	0.364967	0.912	0.85	1
SLC35E1	0.679345	0.364264	0.294	0.223	1
DHX40	0.0971762	0.364036	0.363	0.247	1
CCDC186	0.178648	0.364027	0.451	0.303	1
PRICKLE2	0.0950837	0.364004	0.873	0.751	1
DYNC1LI2	0.469913	0.363922	0.667	0.487	1
PEPD	0.420276	0.363857	0.324	0.235	1
TXN2	0.400381	0.363594	0.196	0.136	1
KAZN	0.102504	0.363489	0.765	0.617	1
OXLD1	0.221812	0.363369	0.127	0.123	1
ITGB8	0.439804	0.363331	0.755	0.758	1
ENHO	0.898954	0.363282	0.431	0.291	1
PTPRS	0.0827929	0.362713	0.745	0.632	1
NCAM2	0.972032	0.362315	0.98	0.976	1
FAM200B	0.28406	0.362164	0.284	0.206	1
ZNF706	0.68212	0.361953	0.5	0.424	1
PTGES3	0.554826	0.361947	0.588	0.47	1
TCF20	0.0927531	0.361831	0.441	0.344	1
YIPF4	0.0630269	0.361632	0.647	0.477	1
SHROOM1	0.632174	0.361294	0.235	0.162	1
NOL4L	0.884098	0.361219	0.206	0.133	1
FYCO1	0.522642	0.360504	0.206	0.162	1
TNFSF12	0.526847	0.360309	0.176	0.102	1
GALNT13	0.186851	0.359963	0.196	0.133	1
LYRM7	0.0865232	0.359832	0.353	0.266	1
CACNA1B	0.491431	0.359722	0.343	0.254	1
POLM	0.44739	0.359505	0.196	0.16	1
THBS2	0.152375	0.359337	0.157	0.131	1
PAPSS1	0.0721356	0.359162	0.549	0.446	1
SEC23B	0.957352	0.358429	0.294	0.215	1
RAD21	0.308248	0.358259	0.294	0.225	1
LITAF	0.924727	0.357981	0.245	0.16	1
TFG	0.506664	0.357793	0.48	0.305	1
UNC5B	0.788007	0.357699	0.206	0.119	1
ARL6	0.11203	0.357546	0.284	0.211	1
UBQLN1	0.0289405	0.357335	0.51	0.426	1
COTL1	0.612654	0.357163	0.422	0.264	1
PPP2R2B	0.42964	0.357124	0.99	0.998	1
C12orf76	0.911687	0.356857	0.314	0.218	1
PIK3C2A	0.980336	0.356758	0.902	0.855	1
PRPF18	0.59103	0.355943	0.353	0.237	1
CDK17	0.664808	0.355393	0.755	0.603	1
CISD2	0.661329	0.355248	0.314	0.293	1
UBL3	0.799294	0.354916	0.598	0.431	1
RHEB	0.820228	0.35465	0.686	0.571	1
U2AF2	0.637991	0.354608	0.196	0.133	1
TCAF1	0.734869	0.354574	0.314	0.249	1
VXN	0.743636	0.354541	0.324	0.237	1
MED7	0.533435	0.35454	0.157	0.109	1
SH3GLB1	0.656687	0.354204	0.598	0.433	1
PXK	0.764422	0.354198	0.569	0.431	1
HDHD3	0.997136	0.354141	0.343	0.218	1
YIPF5	0.507294	0.354083	0.216	0.143	1
MEGF11	0.671608	0.353966	0.176	0.133	1
RAPGEF1	0.25843	0.353925	0.627	0.47	1
CDK5RAP2	0.104432	0.353867	0.686	0.593	1
PDE1C	0.18183	0.353851	0.284	0.153	1
CAMSAP1	0.233127	0.353136	0.471	0.322	1
RTF2	0.476458	0.352709	0.402	0.271	1
ARAP1	0.659958	0.352529	0.343	0.242	1
FRMPD2	0.37182	0.352164	0.343	0.303	1
AP1S3	0.61515	0.352117	0.216	0.138	1
YIPF3	0.69271	0.35187	0.186	0.102	1
TXNRD1	0.288872	0.351506	0.559	0.327	1
PLEC	0.933278	0.351074	0.48	0.337	1
C5	0.67581	0.350693	0.304	0.179	1
GLS	0.67597	0.350306	0.471	0.339	1
DHRS4	0.426182	0.349638	0.167	0.102	1
NDUFAF2	0.976513	0.349508	0.382	0.269	1
FAM118A	0.600906	0.349479	0.382	0.276	1
UBE2E1	0.601219	0.34944	0.627	0.538	1
AS3MT	0.0474722	0.34931	0.255	0.206	1
TOP1	0.0635079	0.349111	0.745	0.613	1
DTD1	0.675639	0.349096	0.539	0.38	1
USF2	0.538569	0.349027	0.265	0.165	1
UBIAD1	0.287496	0.349018	0.225	0.162	1
FAHD2A	0.393374	0.348411	0.225	0.155	1
ITGA6	0.639796	0.348401	0.676	0.538	1
VSIR	0.901399	0.348216	0.324	0.211	1
RASGRP3	0.724678	0.347878	0.167	0.121	1
PPIL6	0.137051	0.347315	0.333	0.201	1
MBD3	0.607866	0.34731	0.333	0.206	1
EIF2S2	0.744553	0.347275	0.373	0.293	1
ACTR8	0.33304	0.346839	0.196	0.111	1
ZFP37	0.232953	0.346804	0.275	0.167	1
SUPT7L	0.71207	0.346651	0.284	0.191	1
NTRK3	0.705897	0.345895	0.941	0.906	1
NAXD	0.841905	0.345797	0.235	0.177	1
IL10RB	0.689479	0.345745	0.314	0.213	1
TSEN15	0.218022	0.34545	0.559	0.387	1
ANKRD36	0.355042	0.344916	0.716	0.622	1
ERCC6	0.252082	0.344871	0.402	0.32	1
ERGIC2	0.456768	0.344188	0.441	0.351	1
DHX37	0.88529	0.34409	0.157	0.121	1
CPQ	0.840764	0.34385	0.833	0.736	1
ANXA4	0.111455	0.343746	0.647	0.47	1
KCTD6	0.196957	0.343621	0.431	0.276	1
TYW5	0.0942578	0.343347	0.471	0.288	1
ITPRID2	0.481822	0.343278	0.52	0.349	1
SEH1L	0.866379	0.343186	0.225	0.165	1
FMNL2	0.531611	0.343182	0.951	0.976	1
ACTL6A	0.717505	0.342653	0.157	0.114	1
CNTLN	0.437883	0.342645	0.461	0.354	1
LIG4	0.780307	0.342491	0.235	0.14	1
ACOT11	0.285193	0.341888	0.863	0.731	1
PHF11	0.049531	0.341704	0.431	0.269	1
PNN	0.17257	0.341437	0.814	0.654	1
NCSTN	0.739124	0.341402	0.186	0.14	1
MSH2	0.752078	0.3411	0.373	0.286	1
RAD51C	0.0348177	0.340335	0.422	0.274	1
CYLD	0.621644	0.340241	0.412	0.317	1
MAP3K7	0.653437	0.339272	0.598	0.472	1
MAP3K4	0.406878	0.339237	0.608	0.484	1
DUSP12	0.846002	0.33876	0.137	0.109	1
DPH5	0.531072	0.338512	0.324	0.24	1
GCSH	0.365085	0.338364	0.431	0.334	1
PPP2R2A	0.906657	0.338064	0.627	0.492	1
XPO6	0.349186	0.337816	0.441	0.375	1
PKIA	0.205674	0.3378	0.618	0.4	1
CCPG1	0.0242569	0.337626	0.637	0.564	1
ALKBH5	0.720841	0.337302	0.324	0.218	1
BMPR1B	0.640786	0.337076	0.951	0.92	1
MBNL3	0.777708	0.336076	0.206	0.136	1
ABCA5	0.490722	0.335575	0.157	0.102	1
POLA1	0.333721	0.334308	0.51	0.426	1
ITGB1	0.519047	0.33427	0.549	0.373	1
ETV6	0.708491	0.334043	0.686	0.586	1
SH3KBP1	0.45408	0.333943	0.196	0.102	1
TACC1	0.727836	0.333806	0.696	0.581	1
GAS6	0.285527	0.333735	0.225	0.121	1
MMP24OS	0.565055	0.333251	0.52	0.358	1
IFT57	0.685347	0.333137	0.235	0.155	1
FRA10AC1	0.681216	0.332715	0.549	0.412	1
RRP7A	0.954319	0.332464	0.196	0.121	1
RAD1	0.607839	0.332424	0.186	0.116	1
HIP1R	0.635655	0.332367	0.716	0.627	1
ITPKC	0.539056	0.332357	0.314	0.213	1
ERI1	0.958797	0.33225	0.275	0.194	1
CD38	0.890362	0.331982	0.539	0.443	1
NOL3	0.924518	0.331954	0.196	0.111	1
MAP7D1	0.352716	0.331701	0.324	0.218	1
F10	0.241144	0.3313	0.196	0.123	1
TUT7	0.280394	0.331273	0.451	0.366	1
ECHS1	0.114253	0.331126	0.137	0.104	1
RMDN2	0.233422	0.330833	0.324	0.276	1
CCDC136	0.31241	0.33028	0.431	0.308	1
FNIP2	0.932585	0.330004	0.52	0.373	1
WLS	0.16875	0.329994	0.833	0.646	1
SPG21	0.488256	0.32959	0.402	0.303	1
CRISPLD1	0.621427	0.329332	0.333	0.242	1
PXN	0.214875	0.328932	0.304	0.174	1
ELOA	0.441051	0.32847	0.206	0.172	1
HMBOX1	0.812635	0.328196	0.824	0.714	1
ARHGEF10L	0.652068	0.327978	0.765	0.678	1
NAV3	0.4989	0.327827	0.99	0.993	1
DPH1	0.0137136	0.327814	0.186	0.153	1
BTBD9	0.20663	0.32755	0.931	0.831	1
PIGN	0.530489	0.327021	0.647	0.501	1
ZCWPW1	0.171106	0.32667	0.353	0.254	1
ACVR2B	0.699983	0.326651	0.206	0.128	1
LRIG1	0.496919	0.326528	0.961	0.918	1
CLIP4	0.252245	0.326376	0.775	0.564	1
SEC62	0.382165	0.325804	0.471	0.433	1
AP3B1	0.0938597	0.325348	0.814	0.707	1
NKD1	0.807504	0.324767	0.157	0.102	1
ARHGAP42	0.723559	0.324634	0.775	0.69	1
ZBTB16	0.67173	0.324521	0.794	0.751	1
CEBPZ	0.0864876	0.324388	0.382	0.324	1
ZNF678	0.154007	0.324275	0.412	0.32	1
APC2	0.628608	0.324027	0.598	0.443	1
JAZF1	0.860609	0.324019	0.627	0.559	1
LRRC1	0.19307	0.323934	0.549	0.489	1
ZNF425	0.162028	0.323685	0.265	0.186	1
EFS	0.604481	0.323352	0.147	0.128	1
GFM1	0.624023	0.323304	0.373	0.281	1
BCR	0.543949	0.322069	0.814	0.777	1
TENM1	0.376676	0.321582	0.206	0.155	1
ABCA2	0.708489	0.321534	0.353	0.262	1
DIAPH3	0.427322	0.321332	0.206	0.182	1
EXOC7	0.417319	0.321213	0.598	0.499	1
PGBD5	0.115366	0.321193	0.343	0.288	1
TNFRSF10B	0.691143	0.321162	0.147	0.143	1
EVI5	0.329512	0.320951	0.824	0.69	1
ABCE1	0.506545	0.320893	0.294	0.184	1
POLR2F	0.414173	0.320764	0.422	0.339	1
BLM	0.110284	0.320374	0.216	0.165	1
NFE2L1	0.588797	0.320216	0.314	0.218	1
BARD1	0.844269	0.320006	0.333	0.245	1
OSGEPL1	0.291719	0.319787	0.294	0.179	1
ZNF233	0.788626	0.319756	0.147	0.107	1
WDR83	0.649173	0.319708	0.147	0.153	1
TNS3	0.507712	0.319502	0.794	0.709	1
SUN2	0.129552	0.319383	0.451	0.351	1
NCBP2	0.486532	0.319215	0.235	0.191	1
CELF6	0.550461	0.319204	0.275	0.155	1
SUCLG2	0.109652	0.318375	0.725	0.54	1
EGLN3	0.112938	0.317777	0.549	0.499	1
MAST4	0.121981	0.317752	0.931	0.906	1
PPP3R1	0.553855	0.317604	0.755	0.605	1
CFAP47	0.0244591	0.317274	0.373	0.252	1
TMTC1	0.64405	0.31727	0.559	0.433	1
TMEM50A	0.364	0.317159	0.333	0.223	1
CLDND1	0.435614	0.316962	0.176	0.153	1
HS3ST3A1	0.642819	0.31678	0.186	0.155	1
VAV2	0.834566	0.316608	0.314	0.218	1
BNIP3L	0.275442	0.316483	0.569	0.433	1
KBTBD12	0.336805	0.31608	0.353	0.305	1
LONRF2	0.56725	0.315828	0.48	0.395	1
ENTPD4	0.98118	0.315688	0.304	0.215	1
EVI5L	0.812557	0.315662	0.353	0.271	1
DDX24	0.499213	0.315484	0.647	0.603	1
MAFG	0.598692	0.315457	0.343	0.228	1
SLC8B1	0.92826	0.315319	0.402	0.293	1
SIRT5	0.118574	0.315304	0.324	0.288	1
LCN12	0.194997	0.315221	0.225	0.167	1
UTRN	0.796139	0.314673	0.814	0.751	1
GPR135	0.191455	0.314017	0.353	0.211	1
STX17	0.400964	0.314015	0.539	0.385	1
ZCCHC17	0.834942	0.313964	0.598	0.484	1
TPRN	0.936316	0.313886	0.127	0.109	1
WDR5	0.390817	0.313001	0.304	0.189	1
DST	0.825057	0.312996	0.99	0.995	1
ARFGAP2	0.387552	0.312622	0.431	0.32	1
GALNT18	0.329786	0.312092	0.725	0.642	1
RBM19	0.298207	0.311666	0.275	0.23	1
PLCE1	0.789579	0.311501	0.716	0.576	1
PKD2L2	0.237953	0.311319	0.186	0.109	1
MAP2	0.542814	0.310997	0.647	0.617	1
NUP155	0.361842	0.310935	0.324	0.218	1
ZNF765	0.562563	0.310531	0.176	0.153	1
DLGAP1	0.133085	0.310419	0.657	0.453	1
ZFP62	0.542813	0.309899	0.167	0.104	1
MAP4K4	0.519698	0.30942	0.951	0.879	1
NEK7	0.390256	0.309138	0.667	0.571	1
YIPF2	0.707978	0.308547	0.157	0.111	1
PHYHIPL	0.579404	0.308542	0.912	0.864	1
ARL4C	0.217163	0.308472	0.255	0.191	1
SPTY2D1	0.43637	0.30836	0.196	0.143	1
TAB2	0.435432	0.308236	0.706	0.603	1
ZNF800	0.0914799	0.308215	0.353	0.298	1
PAPPA	0.0431106	0.307959	0.5	0.467	1
GASK1A	0.70342	0.307907	0.657	0.55	1
PPP4R2	0.636919	0.307796	0.559	0.397	1
HHIP	0.659703	0.307642	0.343	0.3	1
MAPKBP1	0.252725	0.307609	0.618	0.443	1
RPS6KC1	0.726199	0.307583	0.804	0.649	1
ZBTB37	0.787567	0.307195	0.412	0.3	1
GABRB1	0.711679	0.307083	0.941	0.954	1
TM9SF3	0.982434	0.306945	0.608	0.472	1
SPECC1	0.00845982	0.306587	0.765	0.777	1
ARHGEF11	0.908683	0.306398	0.667	0.54	1
POC1B	0.444467	0.306321	0.5	0.385	1
GDAP1	0.642677	0.306121	0.696	0.579	1
NDUFA10	0.214346	0.30548	0.686	0.494	1
FAM98A	0.277666	0.305316	0.118	0.126	1
FRMD8	0.185263	0.304976	0.118	0.107	1
PSME4	0.320004	0.304922	0.804	0.755	1
POFUT1	0.206804	0.304895	0.206	0.133	1
RNF19A	0.409845	0.304837	0.853	0.845	1
CD99L2	0.819604	0.304805	0.48	0.419	1
GOLIM4	0.971396	0.304735	0.775	0.671	1
HMCES	0.0591227	0.304417	0.284	0.174	1
RHOBTB1	0.217767	0.304349	0.235	0.131	1
TOMM70	0.578427	0.304339	0.363	0.308	1
NRCAM	0.358968	0.304062	0.971	0.971	1
ZNF341	0.276208	0.304005	0.186	0.131	1
FGFR1OP2	0.580181	0.303906	0.529	0.416	1
ERP29	0.280879	0.303792	0.157	0.116	1
TMC1	0.579422	0.303383	0.304	0.22	1
LIFR	0.0561248	0.303099	0.98	0.959	1
TIMM10B	0.153501	0.302773	0.255	0.196	1
MGAT5	0.435019	0.302575	0.804	0.646	1
STIM2	0.366391	0.302332	0.755	0.654	1
RRAGC	0.810104	0.302192	0.235	0.153	1
POLR2B	0.491098	0.301712	0.461	0.363	1
MED9	0.476566	0.301179	0.294	0.228	1
TMEM131L	0.958214	0.301124	0.127	0.121	1
ARHGEF6	0.76198	0.300837	0.549	0.404	1
ZNF407	0.423673	0.300194	0.696	0.571	1
CAND1	0.253573	0.299976	0.618	0.479	1
TBCEL	0.830029	0.298848	0.461	0.341	1
USP16	0.0942602	0.298566	0.578	0.438	1
STAT1	0.708177	0.297995	0.255	0.196	1
CHD2	0.5703	0.297697	0.892	0.811	1
TPP1	0.939271	0.297468	0.314	0.254	1
CNTFR	0.317152	0.29697	0.422	0.37	1
FBLN1	0.298628	0.296913	0.265	0.186	1
TMEM232	0.115767	0.296661	0.755	0.717	1
TMEM108	0.811087	0.296312	0.824	0.76	1
C1orf54	0.120536	0.295913	0.343	0.232	1
ZNF92	0.390637	0.295372	0.196	0.126	1
TGFBRAP1	0.828227	0.29517	0.216	0.165	1
ALDH3A2	0.724591	0.294912	0.284	0.189	1
KCNC4	0.528816	0.294485	0.206	0.16	1
TRA2B	0.545763	0.294403	0.539	0.373	1
GORASP1	0.981845	0.294334	0.294	0.189	1
RPA2	0.62623	0.293888	0.206	0.148	1
PDE4DIP	0.245582	0.293819	0.912	0.804	1
ME3	0.635115	0.293698	0.412	0.283	1
TMEM267	0.604012	0.293083	0.353	0.269	1
AFG1L	0.483788	0.292891	0.637	0.521	1
PPM1L	0.175576	0.292848	0.804	0.717	1
BSG	0.207915	0.292845	0.324	0.324	1
MEGF9	0.922262	0.292813	0.735	0.569	1
GLIPR1L1	0.207297	0.29276	0.392	0.252	1
FBXO2	0.752532	0.292687	0.324	0.247	1
GPAM	0.117696	0.292638	0.529	0.455	1
SRGAP2C	0.855676	0.292605	0.196	0.157	1
URB1	0.364638	0.292487	0.392	0.249	1
ENDOV	0.0329901	0.292141	0.294	0.24	1
MAP4K3	0.285036	0.292134	0.873	0.755	1
CRTC1	0.191355	0.291927	0.598	0.453	1
AIMP1	0.726678	0.291551	0.402	0.249	1
CNDP2	0.534239	0.291508	0.255	0.186	1
GALNT10	0.953725	0.291217	0.471	0.332	1
EML6	0.182384	0.291107	0.716	0.63	1
MAPRE2	0.523075	0.290785	0.814	0.642	1
KIAA0513	0.827599	0.290549	0.225	0.172	1
ICE1	0.426698	0.290332	0.588	0.438	1
SDHD	0.458055	0.290206	0.275	0.194	1
TMED7	0.409141	0.290138	0.284	0.157	1
TSPAN15	0.683787	0.289738	0.176	0.114	1
SETD4	0.604156	0.289539	0.294	0.218	1
EIF3J	0.887258	0.289518	0.52	0.38	1
HKDC1	0.395625	0.289312	0.304	0.215	1
NAA60	0.971001	0.288024	0.176	0.111	1
TSHZ1	0.859765	0.28764	0.343	0.257	1
VSTM4	0.594855	0.287587	0.235	0.179	1
ALG8	0.0173545	0.287263	0.363	0.215	1
GALNT7	0.881411	0.28688	0.627	0.513	1
DYNC1I2	0.366374	0.286523	0.608	0.446	1
TNPO1	0.454108	0.286418	0.657	0.53	1
PIP4K2A	0.398183	0.286398	0.775	0.717	1
NAMPT	0.789441	0.286354	0.265	0.167	1
BBS4	0.279594	0.286252	0.431	0.308	1
KCNN1	0.400282	0.286251	0.157	0.126	1
NAA20	0.345968	0.285945	0.225	0.179	1
SLC9A9	0.581305	0.285621	0.814	0.753	1
BAALC	0.582109	0.285522	0.873	0.828	1
RABGGTB	0.371329	0.28539	0.235	0.143	1
EIF3F	0.670581	0.285295	0.265	0.203	1
C7orf50	0.947308	0.285118	0.461	0.351	1
RCBTB1	0.847981	0.285091	0.363	0.249	1
MLF2	0.26692	0.284871	0.108	0.114	1
TCF4	0.851408	0.284718	0.98	0.969	1
LSM12	0.996248	0.284557	0.304	0.242	1
UBE2G1	0.722036	0.284554	0.647	0.535	1
CDC73	0.709773	0.283983	0.627	0.523	1
NAP1L4	0.0808243	0.283559	0.814	0.688	1
IVNS1ABP	0.394889	0.283254	0.265	0.174	1
RABL3	0.120842	0.283223	0.422	0.269	1
SOX13	0.138723	0.283181	0.284	0.264	1
PHACTR3	0.969455	0.282859	0.912	0.886	1
CTNNBL1	0.782954	0.282718	0.392	0.303	1
SMO	0.182833	0.282604	0.402	0.266	1
NOTCH2NLC	0.564335	0.282538	0.314	0.247	1
EML5	0.0245665	0.282473	0.294	0.286	1
CHST11	0.38989	0.282276	0.765	0.746	1
STK24	0.873866	0.281925	0.578	0.419	1
ZW10	0.548864	0.281902	0.167	0.138	1
GNAQ	0.398854	0.281525	0.971	0.959	1
GATM	0.248743	0.281476	0.422	0.361	1
MAPK1	0.0925984	0.281287	0.775	0.705	1
PPIP5K1	0.96841	0.281285	0.206	0.133	1
GPR39	0.728218	0.281277	0.167	0.121	1
PSAP	0.0751742	0.281207	0.51	0.571	1
PPP1R12B	0.691781	0.281189	0.784	0.7	1
ZNF782	0.143681	0.280985	0.559	0.45	1
POMZP3	0.431784	0.280907	0.196	0.16	1
CYP2J2	0.716718	0.280806	0.412	0.3	1
TMEM87B	0.431774	0.280786	0.363	0.223	1
SOX6	0.970431	0.280503	0.951	0.944	1
FLCN	0.269945	0.280024	0.5	0.329	1
NIFK	0.31922	0.279847	0.186	0.107	1
EXOC4	0.798728	0.279793	0.912	0.867	1
PHYH	0.343859	0.279468	0.245	0.177	1
MTMR2	0.805893	0.279443	0.451	0.354	1
NMNAT3	0.88939	0.279406	0.49	0.354	1
CTNND2	0.28239	0.279264	0.98	1	1
GNA11	0.735901	0.279253	0.167	0.119	1
CFAP46	0.567382	0.279134	0.216	0.16	1
KDSR	0.0387266	0.279026	0.373	0.305	1
TMEM263	0.19065	0.278965	0.216	0.218	1
CFAP69	0.835643	0.278891	0.314	0.228	1
IQSEC1	0.850973	0.278699	0.667	0.55	1
ZNF112	0.032954	0.27855	0.304	0.208	1
SLC4A5	0.936613	0.278505	0.324	0.215	1
KATNAL2	0.388374	0.278441	0.794	0.649	1
RAB31	0.588826	0.278177	0.775	0.683	1
NIT1	0.143358	0.278082	0.137	0.155	1
DEGS1	0.596029	0.278003	0.206	0.155	1
MADD	0.253969	0.277897	0.461	0.332	1
SUPT3H	0.920098	0.277775	0.696	0.569	1
TSEN54	0.474744	0.277315	0.284	0.206	1
TRIM56	0.92849	0.277257	0.186	0.128	1
DPP6	0.876273	0.276835	0.647	0.608	1
CCDC32	0.365246	0.27651	0.373	0.237	1
WIPF1	0.0283651	0.276098	0.451	0.269	1
FIP1L1	0.492403	0.275928	0.618	0.47	1
METTL2A	0.553384	0.275928	0.235	0.136	1
P4HA2	0.134306	0.275566	0.255	0.206	1
MSL3	0.993041	0.275435	0.186	0.109	1
ARL8B	0.298724	0.275212	0.686	0.571	1
HNRNPR	0.0285064	0.275101	0.725	0.521	1
ARHGEF10	0.747963	0.275057	0.784	0.685	1
EIF1B	0.395103	0.27483	0.127	0.128	1
LYPLA1	0.491915	0.274669	0.382	0.274	1
NAPG	0.165256	0.274579	0.539	0.45	1
CLYBL	0.853238	0.274312	0.716	0.569	1
MINPP1	0.781094	0.2741	0.284	0.194	1
ZFHX3	0.863778	0.274087	0.716	0.642	1
GGCT	0.711979	0.273891	0.245	0.196	1
LIMCH1	0.586172	0.273806	0.922	0.867	1
STARD13	0.214995	0.273429	0.882	0.748	1
TENT5A	0.715596	0.273423	0.167	0.162	1
ARHGAP24	0.320097	0.273415	0.608	0.533	1
NOTCH2	0.309875	0.273275	0.784	0.62	1
TRIM23	0.883148	0.273213	0.363	0.266	1
DIP2C	0.840465	0.273016	0.892	0.801	1
NEB	0.219981	0.272927	0.137	0.153	1
CDIP1	0.331718	0.272739	0.657	0.554	1
PDHX	0.676181	0.272512	0.51	0.407	1
PSMD6	0.859302	0.272201	0.225	0.177	1
ZNF573	0.0773669	0.272173	0.49	0.373	1
KCNJ10	0.989499	0.272065	0.461	0.312	1
NAA30	0.455678	0.271809	0.157	0.153	1
BAD	0.196161	0.271748	0.147	0.119	1
OSBPL3	0.233744	0.271509	0.814	0.741	1
SYNDIG1	0.330246	0.271309	0.265	0.182	1
NAGPA	0.471358	0.271009	0.206	0.155	1
PLXDC2	0.820527	0.270956	0.843	0.753	1
SLC2A9	0.944594	0.270729	0.147	0.121	1
EIF4ENIF1	0.401611	0.270451	0.431	0.341	1
RPN2	0.86566	0.270436	0.373	0.281	1
BTRC	0.0924574	0.27037	0.833	0.748	1
TNR	0.18588	0.270363	0.314	0.182	1
CNOT9	0.0615187	0.270302	0.373	0.303	1
ROBO1	0.698849	0.270209	0.441	0.324	1
B2M	0.96815	0.269944	0.216	0.128	1
TMEM243	0.778656	0.269688	0.147	0.121	1
ACOX1	0.215079	0.2696	0.353	0.32	1
C2CD6	0.548127	0.269162	0.196	0.15	1
CHCHD3	0.214601	0.269125	0.755	0.632	1
GSTO2	0.934763	0.268894	0.245	0.162	1
TRIP6	0.670846	0.268838	0.167	0.109	1
RNF170	0.0169863	0.268796	0.657	0.523	1
MYO15B	0.807078	0.268546	0.431	0.315	1
C14orf132	0.483645	0.268372	0.402	0.329	1
YY1	0.524555	0.268094	0.49	0.402	1
FYN	0.262768	0.267889	0.961	0.969	1
WWOX	0.798302	0.26747	0.99	0.985	1
SIVA1	0.449951	0.267232	0.196	0.102	1
EDEM2	0.661983	0.267147	0.196	0.116	1
KAT7	0.430736	0.267028	0.294	0.262	1
SELENOF	0.760846	0.266971	0.529	0.397	1
PURB	0.692789	0.26684	0.324	0.206	1
TRPS1	0.162303	0.266768	0.941	0.964	1
FOXP1	0.961523	0.266721	0.814	0.714	1
TMEM62	0.0265193	0.266423	0.48	0.315	1
DNAJC19	0.329198	0.266298	0.245	0.169	1
CADM4	0.456806	0.266026	0.255	0.208	1
PRRC1	0.660458	0.26597	0.206	0.145	1
TFB1M	0.103574	0.265788	0.392	0.337	1
B3GLCT	0.932003	0.265675	0.51	0.37	1
ANKS1A	0.747112	0.265518	0.647	0.581	1
WWC3	0.942057	0.265458	0.373	0.274	1
NDUFS4	0.66378	0.265396	0.608	0.453	1
SEMA5A	0.573097	0.265294	0.588	0.489	1
REXO4	0.761533	0.265165	0.245	0.172	1
PPP2R5D	0.573914	0.265119	0.157	0.126	1
UBAP2	0.182062	0.265054	0.784	0.668	1
TOX	0.598506	0.264846	0.814	0.738	1
ARSB	0.724003	0.264843	0.49	0.392	1
WBP2	0.91216	0.26405	0.549	0.441	1
STK10	0.934997	0.264025	0.157	0.111	1
GLUL	0.287774	0.263896	0.971	0.976	1
ZNF25	0.460209	0.263675	0.451	0.298	1
RRM2B	0.588541	0.263628	0.255	0.169	1
DUSP14	0.40315	0.263603	0.176	0.102	1
RNF41	0.0773767	0.263499	0.353	0.312	1
MAPK10	0.821714	0.263427	0.99	0.988	1
ARAF	0.8543	0.263181	0.118	0.128	1
EDC3	0.656921	0.263079	0.314	0.232	1
BICD2	0.71347	0.262834	0.196	0.148	1
SCNM1	0.694982	0.262683	0.206	0.148	1
GRK2	0.679427	0.262443	0.186	0.119	1
GALNT16	0.596495	0.262442	0.196	0.167	1
PC	0.690567	0.262176	0.529	0.441	1
BSN	0.126798	0.261929	0.186	0.177	1
IK	0.727708	0.261845	0.343	0.23	1
ANTXR2	0.100699	0.261634	0.176	0.138	1
NOL4	0.997348	0.2614	0.755	0.637	1
RANBP17	0.375776	0.261327	0.402	0.337	1
DDX52	0.40834	0.261277	0.382	0.324	1
MPDZ	0.521319	0.260931	0.755	0.642	1
PEMT	0.918844	0.260751	0.167	0.111	1
DZANK1	0.0593956	0.260731	0.265	0.22	1
PPP2R3A	0.0367898	0.260467	0.725	0.634	1
PAPOLA	0.290688	0.259866	0.676	0.533	1
SOBP	0.658845	0.259755	0.873	0.741	1
ACSL1	0.70724	0.259651	0.196	0.128	1
PRKACB	0.367087	0.259316	0.784	0.755	1
S100A13	0.100063	0.259311	0.284	0.167	1
SEPTIN3	0.432262	0.258869	0.206	0.22	1
LAMP2	0.200078	0.258648	0.471	0.392	1
GIGYF2	0.0418763	0.258523	0.912	0.753	1
TRAPPC12	0.161662	0.25832	0.716	0.559	1
ATF7IP2	0.399365	0.258072	0.422	0.337	1
PTGR2	0.615929	0.258069	0.363	0.232	1
SESN1	0.493579	0.257944	0.716	0.625	1
COL28A1	0.890095	0.257937	0.314	0.201	1
IFI27L1	0.624152	0.257801	0.275	0.177	1
ACSF2	0.906614	0.257717	0.324	0.223	1
FAM135B	0.086541	0.257525	0.588	0.545	1
COPG1	0.936856	0.257374	0.245	0.167	1
COL6A6	0.519438	0.257221	0.167	0.126	1
IMPG2	0.767739	0.25717	0.137	0.107	1
UBE2F	0.110694	0.257042	0.422	0.334	1
HAUS2	0.727127	0.257015	0.225	0.162	1
KIF13A	0.87598	0.256824	0.824	0.765	1
PPID	0.193785	0.256593	0.314	0.182	1
RAB3GAP2	0.979396	0.256484	0.657	0.55	1
PCM1	0.0139365	0.256378	0.912	0.889	1
DOCK1	0.202803	0.256083	0.922	0.879	1
PPM1A	0.680909	0.256025	0.392	0.329	1
DYNC1H1	0.570111	0.255835	0.627	0.603	1
EML1	0.314766	0.255788	0.275	0.235	1
TRMT13	0.550243	0.255373	0.441	0.329	1
TBC1D17	0.409717	0.255355	0.333	0.262	1
PLTP	0.982873	0.254679	0.294	0.232	1
MYH15	0.940581	0.254503	0.206	0.116	1
MYO18A	0.715915	0.254445	0.52	0.421	1
MAP1LC3B	0.992615	0.254318	0.265	0.208	1
RIN2	0.49632	0.254089	0.873	0.772	1
PXYLP1	0.556073	0.253898	0.235	0.162	1
TANK	0.736433	0.253622	0.676	0.528	1
SPCS2	0.65791	0.253237	0.52	0.409	1
CASTOR2	0.813487	0.253103	0.412	0.3	1
DDB1	0.540387	0.252096	0.52	0.385	1
TAPT1	0.853428	0.252079	0.5	0.378	1
EIF3H	0.798775	0.251932	0.471	0.383	1
ARID3B	0.536783	0.251748	0.225	0.186	1
IL6ST	0.52245	0.251728	0.755	0.68	1
ILRUN	0.576009	0.251711	0.51	0.424	1
ZNF83	0.167948	0.251655	0.725	0.564	1
AKT3	0.486727	0.251612	0.971	0.915	1
LMO3	0.89662	0.251511	0.843	0.765	1
FLACC1	0.46075	0.2514	0.324	0.247	1
KIAA0753	0.275645	0.251246	0.422	0.3	1
ZNF417	0.880649	0.251169	0.245	0.177	1
SUCLG1	0.447738	0.250949	0.451	0.281	1
DTNA	0.620002	0.250583	1	0.998	1
DOCK3	0.53528	0.250573	0.951	0.915	1
FAHD2B	0.563048	0.250467	0.206	0.121	1
SPEG	0.94021	0.250203	0.255	0.165	1
ASAP3	0.292933	0.249911	0.402	0.322	1
ULK4	0.69054	0.249861	0.716	0.557	1
ATP6V1D	0.21894	0.249672	0.588	0.487	1
ILF3	0.986958	0.249633	0.48	0.344	1
SMAP1	0.445489	0.249612	0.765	0.608	1
SNX29	0.43222	0.249508	0.784	0.688	1
PLPP5	0.325563	0.249479	0.235	0.136	1
CSGALNACT2	0.0664525	0.249016	0.598	0.431	1
ZSCAN23	0.929338	0.248843	0.167	0.136	1
NCK2	0.557142	0.247993	0.49	0.431	1
CHMP4B	0.619167	0.247929	0.382	0.312	1
EXTL3	0.296332	0.247608	0.451	0.293	1
MED12L	0.601156	0.247507	0.951	0.913	1
TMEM117	0.268593	0.247443	0.618	0.453	1
BORCS5	0.556972	0.247121	0.608	0.484	1
POLR2H	0.557909	0.247023	0.255	0.179	1
BPHL	0.446444	0.247015	0.284	0.172	1
ARPC1A	0.497226	0.246878	0.461	0.354	1
PPP3CA	0.756697	0.246778	0.951	0.92	1
BCAS3	0.438091	0.246588	0.951	0.923	1
CDK6	0.477315	0.246564	0.206	0.153	1
ADCY5	0.271706	0.246326	0.245	0.136	1
FREM1	0.687083	0.245868	0.186	0.15	1
PACS1	0.162918	0.245726	0.794	0.736	1
AARSD1	0.699414	0.245234	0.284	0.211	1
TIAM1	0.0437786	0.245231	0.324	0.228	1
LYST	0.950468	0.245081	0.716	0.608	1
GNG7	0.239073	0.244737	0.833	0.743	1
RAB21	0.750157	0.244615	0.402	0.271	1
MRPL33	0.788575	0.244594	0.431	0.361	1
BDH2	0.137739	0.244323	0.422	0.344	1
PHIP	0.0129093	0.244318	0.755	0.719	1
LCNL1	0.981063	0.244248	0.461	0.341	1
ABCF1	0.137661	0.244033	0.373	0.208	1
ADARB2	0.08081	0.24399	0.275	0.136	1
INPP4A	0.42501	0.243764	0.657	0.475	1
SYNGAP1	0.580124	0.243538	0.471	0.356	1
PRAG1	0.866236	0.243528	0.206	0.172	1
SIRT2	0.192624	0.243457	0.627	0.475	1
DIPK1B	0.0309294	0.243297	0.284	0.174	1
ZNF576	0.23771	0.243268	0.108	0.102	1
NDRG1	0.36427	0.243049	0.216	0.148	1
NSMCE1	0.297073	0.242988	0.324	0.201	1
IQCE	0.273358	0.242967	0.559	0.414	1
UNC80	0.611413	0.242705	0.52	0.424	1
PNPLA7	0.809746	0.24263	0.549	0.409	1
COLQ	0.83276	0.24218	0.255	0.191	1
API5	0.853338	0.242133	0.441	0.341	1
PLXNB2	0.906219	0.2421	0.235	0.157	1
NRG3	0.586375	0.242034	0.99	1	1
P3H4	0.514703	0.241986	0.245	0.162	1
CCDC6	0.761533	0.241905	0.618	0.523	1
FEM1C	0.0220489	0.241765	0.324	0.3	1
MTSS1	0.50588	0.241732	0.412	0.298	1
TIGAR	0.342635	0.241625	0.314	0.232	1
GOLPH3L	0.611349	0.241384	0.304	0.213	1
TRIM16	0.793349	0.241343	0.294	0.186	1
ARHGAP31	0.45109	0.241291	0.843	0.797	1
CCDC50	0.906859	0.241036	0.48	0.344	1
TSPAN3	0.426515	0.240688	0.549	0.508	1
SLC4A8	0.151686	0.240598	0.451	0.409	1
EFCAB11	0.77353	0.240564	0.431	0.334	1
TASP1	0.794966	0.240401	0.52	0.4	1
NFU1	0.549962	0.240385	0.324	0.266	1
SNX27	0.764907	0.240298	0.48	0.373	1
RFC1	0.735381	0.240153	0.51	0.446	1
GTF3A	0.3035	0.239971	0.265	0.16	1
DNAJB2	0.431215	0.239698	0.314	0.23	1
NOC3L	0.817791	0.239629	0.235	0.184	1
SLC35F1	0.772558	0.239534	0.931	0.906	1
COL4A5	0.316521	0.239508	0.804	0.646	1
STARD7	0.249194	0.239201	0.431	0.295	1
ASCC3	0.313092	0.239157	0.647	0.571	1
SSBP3	0.272675	0.239148	0.48	0.375	1
CNN3	0.932724	0.239025	0.696	0.596	1
AHDC1	0.474833	0.238996	0.51	0.414	1
HPF1	0.232605	0.238727	0.343	0.269	1
ALKBH1	0.50849	0.238507	0.373	0.266	1
TNIP1	0.738615	0.238414	0.196	0.143	1
DIPK1A	0.813741	0.23836	0.696	0.569	1
KLF12	0.791327	0.238295	0.853	0.726	1
ZNF852	0.51645	0.238266	0.176	0.119	1
DNAJA3	0.543507	0.238201	0.245	0.213	1
GTF2H2	0.992701	0.237961	0.461	0.341	1
STAT3	0.621251	0.237909	0.686	0.632	1
TRMT11	0.852195	0.237904	0.578	0.475	1
TCEAL3	0.624068	0.237501	0.176	0.121	1
MYEF2	0.114435	0.237444	0.755	0.608	1
ARL17A	0.664356	0.237247	0.265	0.232	1
KRAS	0.746007	0.236223	0.284	0.208	1
NUBPL	0.592821	0.236188	0.706	0.571	1
BRD7	0.550245	0.23614	0.431	0.37	1
PPP1R7	0.416707	0.235876	0.451	0.274	1
F3	0.526572	0.235695	0.676	0.651	1
PITPNC1	0.981415	0.235182	0.99	0.995	1
TMEM39B	0.348596	0.235052	0.245	0.194	1
SIK3	0.261523	0.235007	0.971	0.935	1
DPP9	0.409563	0.234901	0.245	0.206	1
ERBB4	0.543738	0.234835	0.99	0.99	1
AP2A2	0.484771	0.234731	0.588	0.501	1
E2F3	0.178095	0.234655	0.451	0.387	1
DDX55	0.5007	0.234276	0.343	0.245	1
TTC23L	0.380204	0.234231	0.304	0.213	1
VPS4B	0.697707	0.233914	0.5	0.38	1
RNASEH1	0.381829	0.233817	0.225	0.153	1
SYNE1	0.765557	0.233595	0.951	0.927	1
HK1	0.495358	0.233555	0.598	0.504	1
OAZ2	0.167501	0.233265	0.422	0.305	1
RAP1B	0.0736459	0.233156	0.608	0.535	1
SLC10A7	0.586173	0.232929	0.49	0.354	1
B3GALT5	0.946632	0.232642	0.255	0.184	1
INTS8	0.0170845	0.232546	0.49	0.412	1
USP25	0.452145	0.23234	0.608	0.453	1
CMC2	0.284902	0.232267	0.598	0.489	1
PNKD	0.79879	0.232253	0.235	0.186	1
ZNF138	0.0854636	0.232118	0.549	0.45	1
ENAH	0.812748	0.232077	0.735	0.683	1
NRXN3	0.577858	0.23207	0.245	0.136	1
AGAP1	0.894289	0.231952	0.902	0.879	1
SHLD1	0.70116	0.231937	0.353	0.24	1
CSNK1A1	0.280288	0.231918	0.931	0.85	1
EARS2	0.400219	0.23151	0.225	0.157	1
KBTBD4	0.722345	0.231452	0.147	0.114	1
SH3GL3	0.264274	0.231371	0.216	0.119	1
AGFG1	0.924814	0.231343	0.637	0.487	1
HAP1	0.735298	0.231254	0.451	0.332	1
RASSF8	0.0191095	0.231216	0.873	0.785	1
MTBP	0.672244	0.231023	0.225	0.165	1
WWP2	0.733696	0.23099	0.539	0.373	1
SCYL1	0.633329	0.230853	0.265	0.177	1
TDRP	0.69369	0.230763	0.333	0.281	1
ZMAT1	0.808144	0.230677	0.735	0.632	1
YTHDF3	0.0472766	0.230638	0.529	0.467	1
TRAPPC4	0.326338	0.230502	0.137	0.102	1
PARP4	0.720454	0.230501	0.451	0.327	1
KIAA1549L	0.468176	0.23042	0.333	0.257	1
GTF3C6	0.679611	0.230159	0.206	0.153	1
SHANK3	0.645809	0.229942	0.235	0.14	1
ATAD2B	0.571022	0.229534	0.755	0.666	1
UBA6	0.606563	0.229366	0.657	0.523	1
RNASEH2B	0.973989	0.229153	0.402	0.3	1
NXPE3	0.617422	0.229087	0.343	0.257	1
TBC1D24	0.703987	0.228568	0.235	0.16	1
SRSF5	0.862905	0.228542	0.794	0.707	1
HMOX2	0.716947	0.228102	0.363	0.24	1
OSBPL9	0.570021	0.228081	0.667	0.625	1
C5orf15	0.697788	0.227987	0.225	0.167	1
MLLT1	0.929392	0.227719	0.265	0.194	1
NARS2	0.848355	0.227482	0.392	0.305	1
NBPF11	0.625088	0.227326	0.314	0.235	1
CA8	0.487423	0.227208	0.412	0.378	1
[truncated: 6,575 more rows]

## Sheet: L2_3_IT
	p_val	avg_log2FC	pct.1	pct.2	p_val_adj
HS3ST2	8.1387e-06	1.84699	0.557	0.227	0.302458
ANKRD30B	1.06635e-05	1.70561	0.385	0.127	0.396287
NOX4	4.8386e-07	1.70341	0.348	0.108	0.0179817
FBXL7	0.0019231	1.66544	0.337	0.143	1
ADARB2	2.40663e-06	1.63202	0.571	0.198	0.0894375
TPD52L1	1.92742e-10	1.59055	0.435	0.127	7.16287e-06
PXN	4.30845e-07	1.58989	0.401	0.121	0.0160115
AMOTL1	1.49995e-06	1.54833	0.461	0.155	0.0557425
DLC1	0.000467091	1.53178	0.518	0.191	1
CCDC60	1.04112e-06	1.52327	0.33	0.104	0.038691
DPF3	0.000146422	1.49202	0.62	0.266	1
SH3RF2	3.08106e-07	1.48684	0.449	0.165	0.0114502
MKX	1.37279e-05	1.46136	0.406	0.133	0.510169
PKIB	3.12495e-07	1.46072	0.318	0.115	0.0116133
PLA2G4A	6.75652e-07	1.45158	0.367	0.131	0.0251093
ID2	0.00733508	1.37969	0.505	0.222	1
SERTAD4	0.32598	1.36381	0.263	0.115	1
TMEM272	0.000109883	1.34579	0.353	0.149	1
RPS7	0.137407	1.33927	0.318	0.159	1
PLA2G7	2.21278e-06	1.33215	0.334	0.104	0.0822334
ANXA5	1.25368e-06	1.32777	0.436	0.143	0.0465905
ZNF208	0.00416375	1.32773	0.309	0.107	1
EMB	2.45e-05	1.32144	0.352	0.12	0.910493
MX1	0.00621568	1.31976	0.286	0.11	1
PIK3R3	1.07401e-06	1.31708	0.694	0.47	0.0399135
TMC5	0.000795003	1.31507	0.364	0.137	1
SLC38A11	2.38558e-06	1.31365	0.32	0.123	0.0886552
PELI3	0.00164765	1.30882	0.283	0.114	1
ONECUT2	8.30622e-05	1.30704	0.466	0.165	1
TIMP2	0.690184	1.30654	0.237	0.139	1
RPS15	0.544056	1.29917	0.231	0.103	1
CNKSR3	1.09763e-05	1.29755	0.436	0.163	0.407912
SYNJ2	0.00701245	1.29063	0.735	0.376	1
COL16A1	2.88293e-07	1.28941	0.452	0.176	0.0107138
BCL11B	0.00136576	1.28456	0.401	0.14	1
CA4	0.000360644	1.27744	0.64	0.267	1
NTN4	2.65229e-06	1.27233	0.359	0.121	0.0985672
SNRPN	0.0407767	1.26706	0.859	0.497	1
P2RX6	8.06781e-05	1.25949	0.345	0.125	1
COL5A2	0.0197228	1.25882	0.371	0.195	1
SEMA3D	5.68524e-09	1.24673	0.419	0.15	0.000211281
RPS28	0.186011	1.22806	0.373	0.183	1
EPB41L4A	4.60525e-05	1.22449	0.389	0.193	1
SBDS	0.434419	1.21665	0.263	0.13	1
GLDN	0.0164191	1.21252	0.284	0.134	1
DPP4	0.00607482	1.21036	0.267	0.102	1
LDLR	3.8379e-05	1.20385	0.318	0.133	1
FOSL2	4.92864e-05	1.20281	0.383	0.144	1
RNF220	0.628732	1.19815	0.249	0.15	1
SESN2	0.0714511	1.1955	0.2	0.102	1
CDK18	0.0727104	1.19486	0.288	0.115	1
FTL	0.000101044	1.18863	0.781	0.327	1
SAMD1	0.023026	1.18708	0.26	0.108	1
TOX2	0.000605412	1.17184	0.263	0.104	1
PLAC9	1.88654e-05	1.17181	0.286	0.104	0.701097
IGSF9B	0.0151963	1.17026	0.747	0.357	1
PCDH20	0.101205	1.15914	0.219	0.102	1
CLSTN2	0.0107176	1.15144	0.89	0.606	1
FIGN	2.39165e-06	1.15012	0.38	0.132	0.0888808
ARL6IP1	0.090952	1.14853	0.327	0.131	1
HRK	0.00115664	1.14816	0.403	0.175	1
CLMN	0.548133	1.14751	0.223	0.111	1
PLCG2	2.79828e-05	1.14225	0.721	0.34	1
NFIA	0.00339595	1.14097	0.779	0.369	1
TMEM160	0.356699	1.13992	0.251	0.111	1
ANKRD62	2.60301e-06	1.13749	0.442	0.159	0.0967355
MPP7	0.0216481	1.137	0.751	0.352	1
RGN	2.53688e-06	1.13572	0.61	0.264	0.0942779
KCTD4	0.0950272	1.12456	0.166	0.111	1
ZBTB7C	1.15582e-06	1.12385	0.716	0.399	0.0429537
SPOCK3	0.0287086	1.12311	0.587	0.242	1
STAC2	4.11569e-05	1.12178	0.541	0.199	1
TRAPPC5	0.673276	1.12051	0.18	0.109	1
STAT4	0.0150788	1.10875	0.382	0.158	1
COL6A1	6.31604e-06	1.10288	0.353	0.129	0.234723
ACTG1	0.0498001	1.09795	0.359	0.166	1
MRPL35	0.000635091	1.09107	0.399	0.185	1
CHRNB2	6.43923e-05	1.08871	0.329	0.134	1
ALS2CL	0.0135073	1.0867	0.292	0.115	1
RTN4RL2	0.000860134	1.08636	0.645	0.329	1
PTPRM	1.31789e-05	1.0829	0.553	0.327	0.489768
PAQR4	0.085463	1.08094	0.203	0.107	1
HRH1	4.79216e-07	1.08059	0.521	0.219	0.0178091
MRAP2	0.0018117	1.07931	0.353	0.15	1
CSTB	0.0236598	1.07004	0.345	0.16	1
PCSK1	0.000145444	1.06777	0.27	0.131	1
UBE2Q1	0.00575463	1.06084	0.325	0.156	1
RPS14	0.0967624	1.06015	0.316	0.158	1
ENPP6	0.00432523	1.05122	0.288	0.114	1
PIM3	4.00834e-05	1.05029	0.283	0.113	1
ETS2	0.0166023	1.04478	0.564	0.29	1
CA3	0.00167666	1.04477	0.348	0.14	1
ARL4D	0.0556103	1.04448	0.253	0.119	1
RPL11	0.347717	1.04276	0.247	0.156	1
ELAVL2	0.000435946	1.04028	0.648	0.351	1
ABLIM3	8.28923e-08	1.02944	0.657	0.301	0.00308053
SYT2	0.000302669	1.02799	0.426	0.238	1
SLC24A2	0.0615276	1.02714	0.88	0.558	1
FHL2	0.00148451	1.02417	0.754	0.414	1
CNTN6	6.00862e-08	1.02305	0.615	0.308	0.00223298
KCNK2	1.72672e-06	1.02047	0.375	0.148	0.0641699
GRIK3	0.000415617	1.01489	0.314	0.195	1
NAP1L2	0.0053028	1.01401	0.261	0.116	1
HHAT	0.000129052	1.01393	0.714	0.337	1
RPL7A	0.00275998	1.01254	0.398	0.162	1
SNN	0.16215	1.00683	0.426	0.217	1
FTH1	0.00350747	1.00538	0.761	0.365	1
MOXD1	0.00102173	1.00203	0.466	0.197	1
RPL18A	0.171507	0.998991	0.311	0.136	1
MAFG	5.90315e-06	0.997252	0.468	0.258	0.219379
OAZ1	0.00142554	0.996275	0.458	0.217	1
NDUFC2	0.0686189	0.988883	0.208	0.11	1
NACA	0.0275758	0.984353	0.205	0.107	1
ATP6V0C	0.0105987	0.984148	0.387	0.16	1
PDE1C	1.90791e-08	0.983449	0.735	0.522	0.000709038
FBXW9	0.0200194	0.976671	0.182	0.108	1
SLC7A8	2.46874e-05	0.973836	0.673	0.369	0.917457
RPL35A	0.262727	0.969912	0.237	0.126	1
ADGRA2	1.30385e-06	0.969332	0.458	0.201	0.0484551
ISCU	0.000711645	0.968559	0.376	0.18	1
LONRF3	0.0819912	0.968264	0.3	0.133	1
CAMK2N2	0.000261097	0.966907	0.438	0.184	1
SLC1A2	0.0623751	0.966285	0.742	0.41	1
TSHZ2	7.66947e-07	0.958574	0.564	0.283	0.028502
TRDMT1	2.43277e-08	0.957513	0.493	0.259	0.000904092
TNFSF12	0.000162109	0.954093	0.322	0.129	1
B3GAT2	0.000301525	0.953853	0.309	0.17	1
PPIB	0.0183852	0.951793	0.398	0.161	1
GSTT2B	0.000259046	0.951686	0.337	0.133	1
ANP32E	0.00190072	0.951565	0.369	0.184	1
ABHD3	3.75837e-06	0.950576	0.399	0.191	0.139672
KBTBD6	0.331811	0.950511	0.353	0.202	1
GALNT9	0.0136316	0.946699	0.726	0.371	1
CHADL	0.0778334	0.943069	0.203	0.11	1
PCBP3	2.21018e-05	0.940609	0.353	0.172	0.82137
RXRA	0.000182995	0.940502	0.297	0.114	1
B4GALNT3	0.00317162	0.938983	0.712	0.418	1
RPL18	0.167877	0.936844	0.359	0.173	1
SERPINB9	0.00013492	0.934805	0.42	0.172	1
ZNF727	0.000880984	0.934559	0.307	0.117	1
PDXP	0.000818898	0.934374	0.436	0.188	1
TLE5	2.51297e-05	0.932603	0.519	0.297	0.933894
OPRL1	0.00171662	0.923275	0.253	0.104	1
RSPO2	8.68833e-05	0.920879	0.708	0.4	1
AFF1	1.24495e-06	0.914084	0.71	0.398	0.0462661
RBM20	0.00403608	0.90872	0.261	0.134	1
CFL1	0.0418459	0.907962	0.32	0.244	1
ITPRIPL2	0.0170149	0.904269	0.237	0.11	1
MATR3	6.59303e-06	0.899944	0.306	0.138	0.245017
RPL13	0.157674	0.899317	0.431	0.211	1
ANKRD9	2.20131e-05	0.896867	0.399	0.16	0.818071
CHMP6	0.00876874	0.896858	0.216	0.116	1
LSS	0.000819047	0.895917	0.486	0.244	1
VSTM2B	0.000388018	0.894987	0.799	0.471	1
TTC39A	0.000162073	0.894222	0.32	0.145	1
ACP2	0.00307929	0.892017	0.253	0.135	1
SLC26A11	0.37227	0.890318	0.263	0.141	1
ARHGAP18	1.41556e-08	0.889511	0.528	0.31	0.000526066
SCN4B	0.000124186	0.88709	0.413	0.204	1
CEND1	9.05243e-06	0.886832	0.433	0.217	0.336415
TAF13	0.000247292	0.885221	0.366	0.194	1
ARF5	0.00361059	0.885091	0.378	0.169	1
CLEC2L	2.5896e-07	0.884961	0.601	0.354	0.00962374
BCL2L11	0.00114301	0.88494	0.249	0.114	1
PALD1	0.000170713	0.883951	0.292	0.12	1
EHD3	6.72883e-05	0.883677	0.693	0.412	1
LTBP3	8.72991e-06	0.882591	0.558	0.264	0.32443
VAMP1	0.00191439	0.881119	0.327	0.131	1
MAF1	0.244953	0.880946	0.201	0.109	1
HSPB8	3.78494e-06	0.878561	0.412	0.145	0.14066
NTN1	1.67857e-06	0.876153	0.398	0.194	0.0623808
PNMA6A	0.414645	0.876124	0.189	0.122	1
ARHGAP12	0.5306	0.874752	0.337	0.217	1
CORO1C	0.000588659	0.874076	0.686	0.396	1
PEAK1	0.00176065	0.87215	0.92	0.726	1
TMEM243	0.000157177	0.871811	0.376	0.184	1
CXXC5	4.27389e-05	0.871777	0.777	0.421	1
TFEB	0.000119528	0.871399	0.329	0.129	1
COL18A1	0.000633093	0.870421	0.44	0.217	1
RPL15	0.00273854	0.86958	0.292	0.122	1
IRF2	3.19413e-08	0.86865	0.518	0.223	0.00118704
PCSK1N	0.0120644	0.86769	0.608	0.276	1
DYNLL2	0.0936783	0.86746	0.242	0.147	1
MYL12B	0.00128405	0.866868	0.219	0.109	1
KLHL26	0.00115764	0.865993	0.274	0.129	1
LRRC39	9.41562e-07	0.864239	0.518	0.297	0.0349913
MYH14	0.000558681	0.86411	0.249	0.103	1
RGMA	0.122498	0.862381	0.519	0.286	1
COTL1	4.17465e-06	0.861271	0.283	0.104	0.155143
AMOT	0.00428725	0.861257	0.332	0.157	1
TADA2B	0.000452924	0.860838	0.357	0.166	1
GABARAPL2	0.0531683	0.859646	0.309	0.16	1
CCDC85B	0.00153877	0.859173	0.486	0.204	1
ZFP36L1	7.29574e-05	0.858097	0.367	0.158	1
PNRC2	0.0109176	0.855408	0.339	0.188	1
CREG2	0.0439169	0.854957	0.929	0.663	1
SYT9	4.89088e-05	0.854889	0.367	0.165	1
DOCK10	0.342766	0.853819	0.313	0.193	1
MPC2	3.20565e-05	0.853439	0.369	0.25	1
PEBP1	0.125428	0.852827	0.518	0.268	1
RPS2	0.000224698	0.851726	0.527	0.245	1
PRNP	0.00351591	0.851352	0.655	0.334	1
LRRC73	0.000450205	0.85066	0.24	0.103	1
SOX8	0.145621	0.848862	0.163	0.116	1
RNF187	0.0110972	0.8483	0.256	0.121	1
CDKN2D	0.0384555	0.847889	0.376	0.201	1
BNIP3	0.0393571	0.847323	0.491	0.283	1
MAML2	0.255904	0.847209	0.516	0.271	1
POP4	0.00103416	0.846717	0.228	0.111	1
ZNF469	1.87348e-05	0.845307	0.306	0.117	0.696241
GAMT	0.00607078	0.844969	0.38	0.194	1
MAMDC2	0.00332769	0.844074	0.465	0.261	1
SNRPE	0.0386637	0.843936	0.353	0.2	1
SUMO3	0.000192342	0.84184	0.246	0.104	1
NAB1	9.98579e-05	0.840957	0.502	0.241	1
RASSF8	0.00320768	0.84091	0.304	0.132	1
NBL1	0.0375143	0.839949	0.357	0.189	1
ATP7B	9.66159e-06	0.839179	0.671	0.428	0.359054
PRUNE2	2.53427e-05	0.838277	0.875	0.705	0.941811
FSTL4	3.00848e-05	0.837837	0.908	0.842	1
ARHGEF6	0.00128432	0.837402	0.484	0.25	1
AKAP12	0.0928541	0.837376	0.777	0.498	1
ZNF12	0.0040064	0.836583	0.405	0.233	1
FUT2	1.69974e-06	0.83625	0.284	0.115	0.0631674
CA1	0.0328989	0.835325	0.246	0.115	1
MYBPC1	0.00596596	0.83412	0.242	0.126	1
NOMO2	0.000359141	0.831992	0.279	0.127	1
NDUFB5	0.138793	0.83181	0.247	0.192	1
SLC47A1	0.000489984	0.829775	0.263	0.115	1
PPDPF	0.00750838	0.828541	0.284	0.174	1
COMMD5	0.156854	0.828412	0.208	0.116	1
ITPR2	0.00184832	0.827314	0.592	0.303	1
NOP53	0.000111229	0.82706	0.249	0.112	1
PEX16	0.0160919	0.826859	0.327	0.183	1
LDLRAD3	0.00136964	0.825565	0.804	0.534	1
PLEKHG5	5.85416e-07	0.824684	0.694	0.388	0.0217558
ACKR1	0.00131529	0.824445	0.288	0.139	1
BEX1	0.0121278	0.823325	0.569	0.302	1
SLC48A1	0.0103238	0.82275	0.263	0.147	1
LDHA	0.0144029	0.822686	0.297	0.122	1
CKB	0.00421649	0.822129	0.807	0.407	1
IRF2BPL	0.096586	0.821374	0.239	0.122	1
PDGFB	3.56611e-09	0.819156	0.465	0.207	0.000132527
WFDC1	1.81936e-06	0.816319	0.307	0.109	0.0676128
PSMC3	0.261608	0.812959	0.203	0.16	1
ASS1	2.0518e-06	0.812934	0.306	0.11	0.0762509
BCOR	0.0127834	0.811627	0.451	0.23	1
LYNX1	0.00073872	0.810895	0.553	0.264	1
MGST2	0.00380534	0.810594	0.516	0.27	1
PRADC1	0.00201975	0.810095	0.318	0.162	1
SEMA3C	0.00343978	0.810022	0.747	0.49	1
TSHZ1	0.00019686	0.809158	0.613	0.356	1
MT-CO2	0.195772	0.808369	0.318	0.232	1
KLF3	0.0154947	0.807843	0.23	0.118	1
FAM178B	0.00019358	0.806825	0.325	0.142	1
MT-CO3	0.73209	0.806521	0.408	0.316	1
PLCXD3	0.000649153	0.806147	0.396	0.201	1
TCEANC2	0.427104	0.804191	0.219	0.164	1
KRT10	0.00103897	0.804135	0.279	0.106	1
IL6R	0.00201052	0.802321	0.288	0.121	1
SHISA6	0.000303913	0.80187	0.541	0.302	1
JUND	0.0471058	0.801209	0.643	0.351	1
SYF2	0.000478948	0.800369	0.486	0.274	1
PSAP	4.19501e-08	0.799195	0.747	0.4	0.00155899
SLC7A5	4.98932e-05	0.799192	0.527	0.288	1
SYT12	1.52016e-06	0.798329	0.581	0.286	0.0564936
FRMD8	1.28034e-05	0.798029	0.481	0.259	0.475814
DPH3	0.0139658	0.798002	0.256	0.121	1
PLAG1	0.000134883	0.796383	0.413	0.203	1
PWWP2B	0.0263816	0.795628	0.253	0.121	1
C2CD2	0.000712315	0.794675	0.58	0.288	1
KAT2B	0.184905	0.794541	0.327	0.181	1
FGFR2	0.614612	0.794392	0.345	0.244	1
PLEKHA2	5.12081e-06	0.794312	0.625	0.302	0.190305
UBTD1	0.000102254	0.793799	0.353	0.158	1
RPL34	0.0224011	0.793231	0.228	0.107	1
RPL28	0.00494335	0.791978	0.309	0.133	1
STXBP6	0.00218698	0.791975	0.707	0.388	1
RCC2	0.000353283	0.791263	0.433	0.215	1
QKI	0.574692	0.791118	0.475	0.424	1
SNPH	0.00336552	0.79098	0.514	0.306	1
AP1S1	0.00189292	0.790582	0.638	0.311	1
RASSF5	4.83398e-08	0.789943	0.447	0.198	0.00179645
LY6E	0.0321515	0.788695	0.318	0.137	1
LAMTOR1	0.0121245	0.787922	0.26	0.142	1
MFSD13A	5.13322e-07	0.786283	0.661	0.364	0.0190766
PRICKLE1	0.135712	0.785543	0.898	0.733	1
CCK	0.000808451	0.785372	0.422	0.163	1
OLFM1	0.0288797	0.785294	0.949	0.727	1
OVCH1	1.55337e-12	0.785153	0.456	0.201	5.7728e-08
MT-ND2	0.262167	0.784646	0.187	0.134	1
PPIA	0.0480519	0.784303	0.178	0.121	1
ACTB	0.0240091	0.783771	0.283	0.145	1
PINK1	0.0159379	0.783157	0.367	0.295	1
TMCC2	0.333347	0.78248	0.302	0.175	1
ADRA1B	0.000276242	0.781353	0.622	0.321	1
STUB1	0.0388779	0.780108	0.246	0.152	1
ITGAV	1.58144e-05	0.779707	0.597	0.308	0.587712
ARPC5L	1.12456e-06	0.778608	0.627	0.334	0.041792
ABTB2	0.00145084	0.776681	0.297	0.146	1
SLC25A3	4.41987e-07	0.775704	0.509	0.217	0.0164256
DIRAS1	0.0035371	0.774713	0.473	0.237	1
NRBF2	0.00159603	0.773423	0.435	0.268	1
DYNLL1	0.00248714	0.772881	0.557	0.294	1
STARD13	0.044012	0.772643	0.378	0.222	1
STK3	1.82219e-06	0.771467	0.595	0.314	0.067718
STEAP2	0.0047386	0.770861	0.776	0.482	1
OXR1	0.00102317	0.768912	0.966	0.939	1
SCN1B	0.0027259	0.768867	0.479	0.23	1
SCX	0.0031434	0.768756	0.283	0.113	1
TMEM35A	0.0768474	0.768227	0.217	0.102	1
PLEKHG1	0.00444138	0.767713	0.452	0.241	1
STARD4	0.00101444	0.766671	0.419	0.214	1
ABHD6	7.09231e-06	0.766614	0.758	0.469	0.263572
FBXL16	2.01644e-07	0.766198	0.673	0.455	0.0074937
ATP1A1	2.39076e-05	0.766104	0.814	0.591	0.888479
PARM1	0.00628529	0.766043	0.337	0.177	1
SHISAL1	2.20663e-07	0.765836	0.413	0.215	0.00820051
TMEM70	0.464993	0.765668	0.189	0.112	1
LHFPL2	2.32597e-05	0.765318	0.498	0.268	0.8644
USP5	0.000365785	0.764536	0.433	0.248	1
TECR	0.0330314	0.762474	0.435	0.25	1
NEFM	7.47263e-05	0.759889	0.403	0.193	1
SNX12	2.45386e-05	0.759536	0.261	0.108	0.911926
NUDT11	7.94276e-06	0.759268	0.267	0.105	0.295177
UBL4A	0.0311501	0.758806	0.247	0.121	1
CNTNAP4	0.012618	0.7585	0.5	0.246	1
CPEB1	1.17445e-05	0.757436	0.857	0.65	0.436462
PRRT3	0.50373	0.756897	0.408	0.279	1
SCN2B	0.000860126	0.756284	0.458	0.231	1
ST8SIA5	0.00986985	0.755826	0.742	0.478	1
SHROOM1	0.000778969	0.755419	0.233	0.102	1
CDK2AP1	0.00216556	0.754557	0.267	0.134	1
DNAJA1	0.0363044	0.753686	0.516	0.28	1
MT-ND1	0.152651	0.753612	0.292	0.188	1
NCDN	0.0074785	0.752856	0.519	0.349	1
C17orf78	0.00281096	0.750259	0.223	0.106	1
PLEKHJ1	3.9423e-05	0.749208	0.371	0.185	1
GRK2	0.00229132	0.747339	0.512	0.284	1
NFE2L1	0.000139799	0.746815	0.638	0.397	1
TOMM20	0.0311459	0.746776	0.59	0.328	1
RAB33A	8.0987e-05	0.745856	0.299	0.123	1
P2RY11	0.0202136	0.745826	0.226	0.128	1
SCG2	0.590766	0.745773	0.242	0.168	1
RNF208	0.0220067	0.745226	0.279	0.144	1
TANGO2	8.33809e-05	0.744555	0.578	0.307	1
HRAS	0.0110088	0.744369	0.207	0.139	1
VWA3A	3.53878e-06	0.743698	0.65	0.359	0.131512
HS3ST4	0.730347	0.743144	0.3	0.204	1
CDC14B	1.02106e-05	0.742893	0.689	0.397	0.379455
NR3C2	0.00127209	0.742403	0.922	0.777	1
LRPAP1	0.00164795	0.741649	0.749	0.482	1
RPS21	0.312295	0.740951	0.207	0.115	1
IFIT1	2.80989e-05	0.740645	0.378	0.153	1
HTR4	5.84287e-09	0.73956	0.618	0.313	0.000217139
DSCAM	0.000101249	0.737571	0.954	0.949	1
MOCS1	3.91316e-06	0.737131	0.27	0.113	0.145425
CHST15	0.0448392	0.737011	0.601	0.384	1
LUZP1	0.0376705	0.736739	0.85	0.62	1
PDGFA	0.000232704	0.735932	0.581	0.327	1
PPARGC1A	0.000106642	0.735135	0.686	0.46	1
CEMIP	0.00181039	0.734994	0.76	0.483	1
CTDNEP1	0.0151031	0.73483	0.345	0.19	1
HOPX	0.000840146	0.734769	0.65	0.361	1
CA7	1.90459e-08	0.734684	0.572	0.293	0.000707802
MAP1LC3B	0.000227076	0.734505	0.362	0.226	1
FABP3	0.000804217	0.733915	0.548	0.316	1
KCTD9	1.76386e-05	0.732708	0.341	0.164	0.655504
RAB3A	0.0117568	0.732507	0.283	0.131	1
FSTL3	3.91213e-07	0.732391	0.327	0.135	0.0145387
HMGA1	0.0541077	0.731679	0.263	0.145	1
EIF4E1B	0.000387452	0.73062	0.466	0.24	1
ZFPM2	5.63075e-05	0.730599	0.935	0.807	1
SNAI3	0.00041213	0.730307	0.493	0.269	1
ST8SIA1	2.97044e-05	0.729812	0.724	0.456	1
PIANP	0.000240009	0.727837	0.399	0.198	1
TESC	0.000357597	0.727728	0.629	0.367	1
PC	1.33448e-05	0.727506	0.408	0.194	0.495932
TUBB3	0.393954	0.727325	0.451	0.299	1
IER5L	1.39689e-07	0.727249	0.542	0.247	0.00519127
CALM1	0.0824254	0.726188	0.952	0.731	1
RPL41	0.00221416	0.725829	0.39	0.199	1
LRRC8A	0.000142039	0.725138	0.477	0.264	1
TMEM229B	0.000112525	0.723492	0.571	0.342	1
SIGMAR1	0.0120261	0.72285	0.224	0.125	1
RBMS1	0.00411277	0.722247	0.42	0.226	1
PPP1R15A	0.00125882	0.721997	0.348	0.173	1
MZT1	0.000318714	0.721581	0.394	0.192	1
GFRA2	0.000584223	0.721478	0.657	0.383	1
ABCF1	0.00836187	0.719603	0.514	0.348	1
ATP6AP2	0.000848176	0.719581	0.468	0.253	1
NRP1	1.60106e-05	0.718814	0.58	0.366	0.595003
SPATA2	0.019337	0.718325	0.345	0.192	1
TMEM132C	0.405232	0.718149	0.254	0.149	1
PRKAG2	0.0603086	0.717504	0.938	0.864	1
DPP7	2.08379e-05	0.716529	0.59	0.299	0.774399
GLI4	1.28739e-06	0.716416	0.322	0.154	0.0478433
TUBB2A	0.245335	0.716284	0.454	0.229	1
PRAG1	0.00666509	0.715146	0.788	0.559	1
CAST	3.75022e-05	0.713885	0.716	0.465	1
TCEAL9	7.08771e-05	0.713801	0.322	0.14	1
LSM1	0.00180734	0.713551	0.297	0.166	1
CLN8	9.56817e-05	0.712653	0.553	0.304	1
PTK2B	0.00610329	0.712421	0.85	0.622	1
ATXN7L3	0.00026862	0.712104	0.426	0.214	1
ARRDC2	0.000145635	0.711768	0.208	0.105	1
CA13	0.000251512	0.711544	0.385	0.177	1
CBLN4	0.000332901	0.710662	0.459	0.234	1
ZMIZ1	0.000204946	0.709998	0.818	0.53	1
NHSL2	0.00269613	0.709827	0.634	0.403	1
PLA2R1	0.000131246	0.70888	0.392	0.234	1
TMTC1	0.00075084	0.708325	0.882	0.717	1
RNF212B	6.47475e-05	0.707709	0.33	0.162	1
KHDRBS3	0.00836597	0.707382	0.958	0.941	1
PLS3	0.00130971	0.70581	0.417	0.23	1
ADCK2	0.000168289	0.70577	0.288	0.145	1
PFKFB3	0.000329783	0.705569	0.763	0.491	1
UNC5B	1.61613e-06	0.704953	0.355	0.146	0.0600603
DDN	2.9522e-05	0.703981	0.486	0.243	1
RAB29	0.000633211	0.703539	0.235	0.112	1
RRAGC	0.0010557	0.70344	0.405	0.204	1
CALM3	0.0272428	0.701743	0.551	0.309	1
C1orf115	0.00206054	0.701602	0.592	0.311	1
BCL7B	0.000448681	0.701532	0.322	0.174	1
ADD3	0.00172467	0.700491	0.783	0.515	1
JADE2	0.000140691	0.70043	0.597	0.312	1
NFKBIZ	1.11256e-05	0.700426	0.389	0.184	0.413461
HERPUD1	2.46159e-06	0.700422	0.56	0.304	0.09148
GPX4	0.0699839	0.700227	0.309	0.152	1
CBR3	4.83764e-07	0.700125	0.295	0.117	0.0179781
CCND3	0.00129751	0.699838	0.459	0.227	1
ELP5	0.00119921	0.698824	0.293	0.164	1
PTH2R	0.00156779	0.698231	0.36	0.185	1
GSPT2	0.0847628	0.69768	0.214	0.127	1
EGR3	0.0405266	0.697116	0.3	0.159	1
SARAF	0.000452247	0.696199	0.769	0.467	1
BCL2L2	6.19571e-05	0.695469	0.511	0.273	1
PRXL2B	0.00194973	0.695368	0.223	0.107	1
GAB1	0.0130083	0.69491	0.746	0.509	1
ZBED1	0.0291823	0.69484	0.226	0.115	1
TCEAL2	0.0130457	0.694659	0.456	0.281	1
PNMA8C	0.0205993	0.694533	0.316	0.161	1
RTRAF	0.00174002	0.694344	0.385	0.232	1
PAMR1	0.0875395	0.694227	0.625	0.397	1
LSM7	0.0951979	0.693825	0.201	0.139	1
ARMT1	0.00258232	0.693051	0.284	0.141	1
PARD6A	0.00624537	0.692698	0.272	0.123	1
PTPRE	1.6915e-05	0.692671	0.827	0.546	0.628612
ZNF622	1.50204e-06	0.691863	0.327	0.134	0.0558204
CFAP52	0.00280036	0.691564	0.398	0.23	1
PTMA	0.166791	0.690219	0.445	0.264	1
ZNF580	0.0188902	0.689718	0.36	0.202	1
PARK7	0.567119	0.689495	0.168	0.12	1
THY1	0.000475788	0.689383	0.728	0.363	1
BCL10	0.000277415	0.689205	0.284	0.148	1
SPRN	0.0185443	0.686557	0.277	0.131	1
PPP1R15B	0.000143434	0.686361	0.288	0.127	1
C1QTNF4	0.160276	0.685853	0.405	0.236	1
VAV3	0.0118607	0.685832	0.452	0.274	1
GJA9	5.18581e-08	0.685153	0.297	0.13	0.0019272
LSM14B	0.0355423	0.684646	0.329	0.195	1
PINX1	1.77595e-09	0.684297	0.567	0.305	6.59998e-05
HMGCR	0.00037358	0.683638	0.758	0.567	1
NEFL	0.147293	0.683369	0.314	0.174	1
FAM118A	0.000389172	0.683268	0.412	0.212	1
ACAT2	5.4776e-05	0.682954	0.5	0.285	1
CHGA	0.0216369	0.681806	0.371	0.277	1
SRSF8	4.33908e-05	0.681771	0.371	0.19	1
GPR153	2.25493e-07	0.680663	0.443	0.226	0.00837999
ATP6V1G2	0.127012	0.680496	0.244	0.184	1
SSTR2	0.00197386	0.67988	0.542	0.368	1
FLOT2	4.55412e-05	0.679602	0.502	0.322	1
VEGFB	4.0736e-06	0.678835	0.283	0.122	0.151387
KCTD5	0.00559869	0.678354	0.258	0.14	1
KCTD21	0.00282695	0.678064	0.249	0.128	1
ITPK1	0.01316	0.677122	0.7	0.469	1
POMZP3	1.45833e-05	0.676828	0.451	0.239	0.54196
TAF10	0.00961769	0.676701	0.27	0.173	1
NDUFA8	6.13594e-05	0.676502	0.258	0.157	1
SLC9A1	2.57668e-08	0.676417	0.588	0.339	0.00095757
TIMM10B	5.87538e-05	0.676073	0.454	0.26	1
CIT	0.376333	0.675766	0.913	0.778	1
TAPBP	0.0040927	0.675339	0.56	0.343	1
CHST10	5.17897e-06	0.67473	0.429	0.206	0.192466
ASB13	2.83125e-06	0.673641	0.41	0.184	0.105218
HSD17B14	0.000639926	0.673286	0.274	0.138	1
NRG1	5.07514e-10	0.671941	0.822	0.821	1.88607e-05
SPARCL1	0.0117368	0.671448	0.779	0.362	1
SCG3	0.269731	0.670459	0.458	0.317	1
DAB2IP	0.00117196	0.670319	0.668	0.485	1
PPP1R35	0.00015953	0.670106	0.288	0.151	1
POLR3H	0.000212381	0.670023	0.452	0.273	1
PDZD2	0.0482246	0.669987	0.887	0.787	1
NOLC1	1.2162e-05	0.66929	0.364	0.196	0.451977
AP2M1	0.000530795	0.669246	0.507	0.264	1
BAIAP3	0.0369932	0.668622	0.231	0.117	1
LHFPL6	6.54915e-05	0.668497	0.71	0.488	1
CLPTM1L	1.52231e-06	0.668189	0.419	0.214	0.0565734
EIF1	0.000234059	0.667954	0.601	0.334	1
EFHD2	0.0002835	0.667561	0.489	0.214	1
METRN	3.35269e-06	0.667221	0.495	0.266	0.124596
SNX16	0.000155552	0.666777	0.438	0.25	1
KCNA1	0.00528517	0.666553	0.518	0.293	1
EIF4G1	0.0758508	0.666377	0.461	0.317	1
LYSMD2	0.000350301	0.666156	0.521	0.317	1
RHBDL2	2.87469e-09	0.665908	0.682	0.436	0.000106832
NECAB1	0.0800704	0.665901	0.936	0.765	1
COL27A1	1.61514e-06	0.665753	0.417	0.196	0.0600234
MROH7	0.0931751	0.664776	0.26	0.145	1
RPLP2	0.283361	0.664163	0.334	0.269	1
TLE4	5.58674e-05	0.663985	0.595	0.334	1
EEPD1	0.000151948	0.663358	0.541	0.278	1
ZBTB20	0.433698	0.663283	0.323	0.241	1
KIAA0930	0.00903261	0.662599	0.848	0.687	1
FJX1	2.76438e-06	0.662339	0.442	0.159	0.102733
ZNF516	6.76296e-05	0.662312	0.553	0.319	1
TICAM2	0.0594176	0.662202	0.239	0.135	1
ANKRD29	8.12484e-06	0.661847	0.479	0.247	0.301944
NDUFA4	0.0344574	0.6608	0.198	0.103	1
NAT8L	0.0100522	0.660578	0.541	0.294	1
TRPC6	0.00109016	0.660514	0.475	0.276	1
EIF4A2	0.0181851	0.660445	0.569	0.34	1
SYN1	0.000403385	0.660163	0.816	0.568	1
PPP2R1B	0.000669636	0.660031	0.364	0.185	1
KCNK9	4.85493e-07	0.659457	0.58	0.33	0.0180424
WASF2	0.000897547	0.659144	0.534	0.321	1
APBB3	4.88156e-05	0.658517	0.314	0.148	1
CNTN2	0.0572032	0.658256	0.299	0.174	1
ICMT	0.000458023	0.658129	0.38	0.196	1
GALM	5.00291e-05	0.657976	0.277	0.127	1
TRPM2	0.000106836	0.657258	0.739	0.527	1
WIPI1	0.00052981	0.655288	0.336	0.181	1
IGFBP2	0.011457	0.654298	0.196	0.118	1
TBC1D1	0.019324	0.653165	0.846	0.671	1
EEF2	0.00394328	0.653126	0.385	0.228	1
ATP5F1D	0.361093	0.652864	0.246	0.205	1
SLC7A14	0.00154158	0.652464	0.836	0.54	1
MIB2	0.000248543	0.652208	0.551	0.355	1
TMEM109	0.0301792	0.652072	0.231	0.122	1
SOCS4	3.54776e-05	0.651894	0.424	0.227	1
DIPK1B	0.000271916	0.651197	0.376	0.201	1
PXYLP1	0.0237846	0.650265	0.779	0.557	1
B3GLCT	4.28113e-06	0.650265	0.737	0.478	0.1591
SLC20A1	2.14495e-05	0.650133	0.687	0.436	0.797129
KIF13B	9.74157e-06	0.649625	0.629	0.353	0.362026
CBX6	0.000859633	0.649303	0.804	0.564	1
CNTN5	0.00259716	0.649257	0.931	0.897	1
SGCG	0.132175	0.648479	0.219	0.114	1
KCNH1	0.044763	0.648287	0.933	0.898	1
BSG	0.00346066	0.64803	0.783	0.51	1
STK24	0.000978816	0.647674	0.792	0.564	1
SURF1	0.6102	0.647596	0.297	0.178	1
SLC5A3	0.000237405	0.647563	0.558	0.295	1
LRMDA	0.0430569	0.646399	0.447	0.262	1
MAP1S	2.44241e-05	0.646219	0.484	0.233	0.907674
NSMF	0.000582073	0.645883	0.673	0.461	1
TSPYL1	0.0180317	0.644827	0.475	0.249	1
ARL6IP5	0.00580898	0.64481	0.447	0.21	1
ZNF787	0.000917365	0.644334	0.313	0.163	1
RTN4R	0.00027613	0.643851	0.59	0.338	1
EPHB6	0.000714591	0.643554	0.707	0.415	1
ASTN2	5.45942e-05	0.643417	0.864	0.756	1
KAT7	1.14044e-07	0.64187	0.59	0.349	0.0042382
ARL2	0.102238	0.641846	0.205	0.128	1
TMEM131L	0.000583857	0.641772	0.495	0.276	1
C5orf24	0.000155514	0.641268	0.647	0.374	1
FOXJ2	3.54523e-05	0.64125	0.359	0.191	1
KAZN	1.33813e-05	0.641122	0.928	0.936	0.497288
SNRPB	0.0125871	0.641041	0.311	0.176	1
SLC6A17	0.000371644	0.640708	0.813	0.552	1
ADRB1	0.00407771	0.640447	0.44	0.253	1
ANXA11	0.000206152	0.640048	0.864	0.615	1
ADORA1	0.00171793	0.639636	0.489	0.287	1
CSK	0.000403267	0.639544	0.27	0.143	1
APMAP	7.06665e-05	0.638331	0.546	0.33	1
SEPTIN9	1.0057e-06	0.638028	0.694	0.423	0.0373748
SH3RF1	7.89658e-05	0.637663	0.541	0.303	1
SEMA4C	0.00484742	0.637356	0.263	0.137	1
CPLX1	6.50854e-05	0.637332	0.754	0.382	1
TOB1	3.28005e-05	0.636808	0.352	0.165	1
SCOC	0.00237558	0.636129	0.249	0.148	1
ATP6V0B	0.00580292	0.635783	0.269	0.142	1
TMEM258	0.104897	0.63576	0.14	0.104	1
NR3C1	0.385638	0.635706	0.906	0.77	1
USH2A	3.62622e-05	0.63569	0.385	0.214	1
IRF2BP2	0.00257847	0.635594	0.219	0.117	1
HSBP1	0.00122845	0.635538	0.313	0.23	1
HSP90B1	0.114005	0.63536	0.408	0.306	1
ERG28	2.43294e-06	0.635275	0.394	0.212	0.0904153
LRTM2	0.0250107	0.634139	0.283	0.157	1
MDH2	0.000577013	0.633996	0.29	0.148	1
JRK	0.00116015	0.633729	0.392	0.222	1
XKR6	0.0784905	0.633378	0.912	0.797	1
CTTN	1.14487e-05	0.633135	0.862	0.687	0.425467
KCNA2	0.0773575	0.63313	0.516	0.313	1
SERF2	0.00571941	0.633014	0.194	0.138	1
TRMT6	0.000846086	0.632644	0.323	0.168	1
ZNF487	5.95648e-05	0.632236	0.447	0.247	1
CDV3	3.31715e-07	0.631781	0.484	0.249	0.0123275
RXFP1	0.0134729	0.631757	0.332	0.18	1
PYURF	0.0067437	0.631548	0.281	0.161	1
FAM89B	0.000864103	0.631246	0.345	0.175	1
SYNM	0.00116855	0.630997	0.551	0.326	1
PLOD1	0.00272543	0.630218	0.221	0.11	1
SLC25A4	0.00045033	0.629235	0.389	0.213	1
KCNK1	0.00030058	0.629231	0.915	0.686	1
PDK3	0.0130708	0.628452	0.804	0.62	1
SKAP2	0.00059848	0.627896	0.744	0.484	1
EXOSC6	6.30465e-05	0.627589	0.544	0.335	1
DAG1	2.43912e-05	0.627305	0.527	0.322	0.906449
TSPYL4	0.0163402	0.627185	0.276	0.179	1
NIFK	0.000191275	0.626517	0.385	0.228	1
BMPER	0.0510776	0.6263	0.76	0.551	1
DEXI	9.34386e-05	0.625222	0.263	0.103	1
CUEDC1	0.0134373	0.624959	0.359	0.207	1
PPP1R16B	0.00223455	0.624235	0.908	0.746	1
IDI1	0.000112361	0.623867	0.663	0.397	1
ERMAP	8.16439e-06	0.622408	0.316	0.164	0.303413
PGAM1	3.80382e-07	0.622356	0.475	0.229	0.0141361
GLRX5	0.0018909	0.622244	0.337	0.17	1
RFK	0.00284815	0.622036	0.194	0.106	1
SELENOW	0.00430212	0.621949	0.822	0.625	1
KEAP1	0.00289877	0.620758	0.279	0.139	1
IL17D	1.53882e-06	0.620117	0.456	0.223	0.0571872
MAP3K11	2.853e-06	0.619979	0.355	0.182	0.106026
TLE1	9.14327e-05	0.619772	0.781	0.533	1
GGPS1	0.000574724	0.619494	0.299	0.157	1
COL5A1	0.00631378	0.619244	0.452	0.27	1
BLVRB	0.00039786	0.618922	0.454	0.256	1
AK5	0.00540269	0.618708	0.958	0.896	1
TOR1A	0.271078	0.618475	0.24	0.143	1
SV2C	2.58674e-06	0.618304	0.481	0.334	0.0961309
SHC3	0.0094468	0.618054	0.811	0.572	1
BCL2	0.0002179	0.618012	0.65	0.389	1
RHD	1.04233e-05	0.617531	0.345	0.17	0.387361
CCNG2	6.54244e-07	0.617524	0.454	0.229	0.0243137
SLC45A4	8.03061e-05	0.617333	0.663	0.423	1
SNRNP27	0.100703	0.617208	0.345	0.216	1
COX5B	1.19955e-06	0.616892	0.339	0.18	0.0445789
DOCK1	0.628569	0.616853	0.134	0.114	1
DHRS7	0.000602079	0.616517	0.194	0.101	1
SMYD2	9.50525e-07	0.616373	0.636	0.4	0.0353244
GNAS	3.30009e-05	0.616264	0.818	0.508	1
PELI2	4.01665e-05	0.616219	0.417	0.201	1
IFFO1	0.00115633	0.616022	0.613	0.375	1
DISP3	5.38433e-07	0.615807	0.555	0.342	0.0200098
ARMCX2	1.83216e-07	0.615658	0.458	0.227	0.00680887
RCAN2	0.0099959	0.615069	0.929	0.774	1
TRMT10A	0.000681015	0.614985	0.208	0.102	1
MROH8	1.13569e-05	0.614727	0.422	0.23	0.422056
SDCBP	1.45845e-06	0.614122	0.378	0.196	0.0542004
VAMP2	0.0360087	0.613936	0.68	0.42	1
PEF1	0.195046	0.613839	0.175	0.136	1
SYT7	0.00591612	0.613675	0.894	0.733	1
FNIP2	0.190617	0.612595	0.862	0.763	1
RNASEK	0.000127167	0.612035	0.322	0.159	1
ST6GALNAC6	0.00150485	0.61171	0.438	0.259	1
IDS	0.220904	0.611675	0.979	0.892	1
DAGLA	8.55648e-06	0.610483	0.606	0.375	0.317985
RAB26	3.42387e-05	0.610242	0.594	0.34	1
CRADD	1.00513e-07	0.610069	0.624	0.388	0.00373538
C2orf49	0.000163047	0.609958	0.422	0.229	1
RPLP1	0.152638	0.609812	0.242	0.104	1
ACTN2	0.0124522	0.609699	0.689	0.463	1
MT-ND4	0.146494	0.609216	0.27	0.219	1
MAPK8IP1	0.000424135	0.609174	0.604	0.41	1
JAM3	0.000110054	0.608886	0.767	0.515	1
RSL24D1	0.0845083	0.608505	0.269	0.15	1
ARMCX1	0.00162494	0.608262	0.364	0.203	1
SYNGR1	0.00036396	0.607949	0.783	0.555	1
TRPV2	0.0006652	0.607237	0.219	0.109	1
DACH2	6.36499e-05	0.606749	0.516	0.255	1
ENTPD6	0.0256623	0.606046	0.59	0.428	1
PRXL2A	0.000301079	0.606006	0.809	0.554	1
ATP6V1G1	0.0146694	0.605548	0.385	0.279	1
PGRMC2	1.0634e-06	0.604956	0.597	0.371	0.0395192
KLHL21	0.0205507	0.604791	0.403	0.246	1
MRPL34	0.000103591	0.603305	0.398	0.221	1
JUN	0.00669752	0.60202	0.633	0.392	1
GATAD2A	0.00170608	0.601981	0.426	0.225	1
PSMA7	0.0260037	0.601248	0.293	0.198	1
CHML	0.00129389	0.600678	0.346	0.169	1
LTBP1	4.08655e-06	0.600436	0.302	0.147	0.151868
HIPK4	5.41227e-10	0.599569	0.571	0.301	2.01136e-05
MAP2K3	3.63537e-05	0.599476	0.362	0.168	1
FAM131B	0.0139586	0.599154	0.348	0.214	1
NFASC	0.170946	0.598929	0.926	0.831	1
SPRY1	0.00353552	0.598722	0.426	0.244	1
PPM1H	0.121647	0.598516	0.898	0.797	1
SOCS6	0.0104572	0.598128	0.406	0.285	1
IL1RL2	6.02769e-06	0.597955	0.265	0.118	0.224007
LRRC42	0.00437109	0.597827	0.325	0.174	1
RPS15A	0.0298511	0.597695	0.223	0.146	1
SOWAHA	0.0328034	0.597268	0.265	0.133	1
DBP	7.82561e-06	0.596646	0.3	0.126	0.290823
NECAB2	3.97501e-06	0.595761	0.56	0.392	0.147723
PHAX	0.00391132	0.595573	0.548	0.335	1
NDFIP2	0.00293992	0.595485	0.867	0.674	1
FURIN	3.70101e-07	0.594693	0.32	0.149	0.0137541
HNRNPK	0.000364926	0.594626	0.498	0.405	1
GPI	0.131097	0.593608	0.912	0.784	1
ARHGEF17	1.56035e-05	0.593436	0.617	0.355	0.579872
LRIG1	0.00550411	0.593433	0.518	0.309	1
KLHL2	0.00467582	0.593106	0.873	0.696	1
CYB5RL	0.000286491	0.592142	0.246	0.122	1
METTL24	1.7184e-05	0.591994	0.5	0.284	0.638608
ITM2B	0.0373641	0.591906	0.73	0.495	1
RCL1	2.96389e-07	0.591462	0.585	0.349	0.0110147
RBBP7	1.73545e-06	0.590976	0.675	0.433	0.0644945
SERPINB6	1.90331e-05	0.590707	0.401	0.196	0.707326
TUBA1A	0.154028	0.590308	0.746	0.454	1
ELK3	0.0639049	0.590302	0.299	0.18	1
RTL8C	0.0668349	0.589773	0.15	0.11	1
LIN7C	0.000370416	0.589586	0.53	0.311	1
PEA15	1.40702e-08	0.589382	0.848	0.608	0.00052289
MPND	0.127266	0.589197	0.189	0.114	1
AHNAK2	0.000185068	0.589158	0.352	0.207	1
TIMM13	0.0160381	0.588546	0.18	0.111	1
USP2	6.31224e-06	0.588509	0.627	0.361	0.234582
RNF139	0.00953911	0.58817	0.293	0.156	1
LRWD1	0.588333	0.58751	0.171	0.107	1
ZNF304	0.00375296	0.58723	0.261	0.139	1
POLR2D	7.62595e-05	0.587058	0.385	0.229	1
SLC35G1	5.29884e-06	0.587039	0.196	0.113	0.196921
PPP1R1B	0.000654991	0.585953	0.231	0.101	1
PGRMC1	4.5064e-06	0.585775	0.339	0.126	0.167471
BLOC1S2	0.00173704	0.58574	0.558	0.353	1
SEL1L3	0.000326051	0.585539	0.645	0.412	1
MVK	0.13633	0.585311	0.27	0.172	1
SQLE	0.000218112	0.584922	0.615	0.402	1
OPTN	0.0112664	0.584639	0.88	0.722	1
JRKL	0.000489951	0.583364	0.267	0.137	1
ZNF563	8.3598e-06	0.582938	0.23	0.106	0.310675
CDO1	0.00297532	0.582108	0.403	0.246	1
ZP3	0.000148561	0.581824	0.26	0.151	1
EIF1AX	0.0901205	0.581735	0.687	0.491	1
RAB8A	0.00743271	0.581507	0.249	0.142	1
ARF1	0.000632905	0.580929	0.689	0.413	1
BHLHE41	0.000230201	0.580593	0.322	0.13	1
PTPN14	0.0474601	0.580584	0.44	0.265	1
SKP1	0.0145154	0.580295	0.624	0.461	1
HSPA13	6.40236e-07	0.58022	0.398	0.195	0.0237931
TMBIM6	1.79418e-06	0.579981	0.779	0.519	0.0666771
SUN2	0.0108646	0.57995	0.555	0.336	1
C11orf87	1.83846e-06	0.579892	0.765	0.498	0.0683229
MOB2	0.00050287	0.579775	0.548	0.328	1
ARPP19	0.00414723	0.579667	0.866	0.646	1
TMEM44	5.0929e-05	0.579532	0.489	0.275	1
YPEL2	0.000128898	0.578841	0.783	0.529	1
SH3BP5	1.74788e-05	0.578052	0.88	0.692	0.649564
LSM4	0.00266398	0.577518	0.353	0.197	1
KCNAB2	0.116287	0.577185	0.878	0.722	1
CORO2B	0.0668973	0.577101	0.876	0.696	1
CLCN5	0.142699	0.576812	0.228	0.136	1
TUBA1B	0.0887634	0.576509	0.659	0.334	1
RAB8B	1.96012e-05	0.575313	0.602	0.369	0.728439
ADGRA1	4.95617e-05	0.57514	0.401	0.208	1
KCTD6	5.36204e-06	0.574241	0.445	0.23	0.199269
SH3BP4	0.0500249	0.574093	0.207	0.116	1
SEC14L5	0.000145794	0.573842	0.779	0.544	1
PLEKHH1	1.3963e-07	0.573419	0.638	0.39	0.00518908
PRIM1	0.0687858	0.573399	0.216	0.126	1
SLC51A	3.00452e-07	0.572438	0.281	0.128	0.0111657
KLHL36	0.00178594	0.572381	0.456	0.269	1
TTC39C	3.01437e-05	0.572276	0.85	0.667	1
C6orf62	0.000913092	0.572141	0.645	0.471	1
SLC25A22	0.0330201	0.571615	0.369	0.237	1
FAM53B	7.54406e-07	0.57144	0.728	0.498	0.028036
ISLR2	9.06853e-05	0.570981	0.375	0.234	1
BRF2	0.0588242	0.570126	0.196	0.104	1
BEX4	0.0134211	0.569788	0.703	0.487	1
CAMK1G	0.000600257	0.569674	0.42	0.254	1
C18orf32	0.00278766	0.569555	0.272	0.169	1
DEGS1	1.35109e-06	0.569168	0.511	0.278	0.0502107
LGALSL	0.00634011	0.568514	0.263	0.159	1
BBX	0.00792737	0.568439	0.767	0.522	1
MT-CYB	0.110297	0.568165	0.302	0.257	1
RETREG1	0.0104892	0.566758	0.859	0.71	1
CALY	0.00172648	0.566619	0.62	0.353	1
ELOF1	0.00417658	0.566554	0.23	0.118	1
WBP2	0.0156765	0.566404	0.29	0.203	1
PCDH1	0.00181787	0.566094	0.595	0.374	1
UNC119B	0.00980209	0.565958	0.21	0.105	1
CHCHD10	6.75636e-06	0.565883	0.564	0.348	0.251087
RWDD4	0.0447335	0.565486	0.38	0.242	1
ALAS1	0.0122437	0.565031	0.3	0.167	1
LZTS3	7.47508e-05	0.564817	0.816	0.561	1
CADPS2	0.0553998	0.564215	0.875	0.761	1
LGI3	6.50041e-09	0.564075	0.362	0.119	0.000241575
BAG6	0.000678476	0.564022	0.339	0.175	1
FGF9	0.0140266	0.563758	0.615	0.389	1
FMNL2	0.00358972	0.56342	0.94	0.919	1
SLC6A7	6.36624e-07	0.562843	0.678	0.424	0.0236589
SNCB	0.00014471	0.562804	0.33	0.164	1
SPCS1	0.00105803	0.562715	0.332	0.185	1
ARID3A	9.26824e-05	0.56222	0.436	0.244	1
PLAAT3	0.0171046	0.561851	0.297	0.166	1
COA7	0.127726	0.561493	0.208	0.136	1
HEXB	0.000120064	0.561167	0.682	0.455	1
HSP90AB1	0.0653763	0.561103	0.726	0.386	1
FASN	2.18521e-07	0.560787	0.443	0.21	0.00812091
NTMT1	0.00321009	0.56044	0.325	0.192	1
SYNPO2	6.02387e-07	0.559673	0.668	0.461	0.0223865
RAB30	0.00470703	0.559525	0.641	0.447	1
SNRPD3	0.0647254	0.559398	0.366	0.231	1
SCYL1	1.68696e-05	0.559278	0.576	0.37	0.626925
RIT1	5.34589e-05	0.558715	0.256	0.122	1
CCDC92	5.06386e-05	0.558499	0.89	0.695	1
ABHD17A	0.00288903	0.558258	0.527	0.335	1
CDK5R1	7.6668e-05	0.558068	0.686	0.439	1
ANKRD33B	0.0142757	0.557878	0.827	0.608	1
C1orf56	1.41661e-07	0.557836	0.443	0.224	0.00526454
DKK3	0.00455203	0.557805	0.8	0.55	1
APLP2	1.34265e-05	0.55736	0.857	0.621	0.498969
AK4	0.000151744	0.557276	0.564	0.348	1
PARD3	0.764342	0.557208	0.382	0.283	1
GPKOW	0.00507607	0.556741	0.239	0.138	1
ESYT1	0.000316205	0.556619	0.373	0.195	1
YWHAH	0.156902	0.556477	0.781	0.577	1
DNPEP	0.00457909	0.55615	0.272	0.151	1
TLCD4	0.00265054	0.555474	0.572	0.369	1
OPRD1	2.37619e-05	0.555245	0.726	0.478	0.883063
PRUNE1	2.24768e-05	0.554857	0.332	0.19	0.835304
TNKS1BP1	0.0315996	0.554808	0.385	0.242	1
SERAC1	0.00121867	0.553633	0.587	0.357	1
NRN1	0.000430855	0.553499	0.705	0.489	1
SEMA3A	0.00474489	0.553174	0.39	0.34	1
CAPNS1	0.000699131	0.553102	0.216	0.142	1
MAGEE1	0.00119804	0.552914	0.329	0.183	1
SLC39A3	0.0110505	0.552826	0.263	0.144	1
NPAS1	3.41717e-07	0.552598	0.27	0.13	0.0126992
ECI2	2.31213e-05	0.552365	0.399	0.205	0.859259
PNMA8A	0.000326644	0.552247	0.201	0.106	1
CCDC110	0.0504105	0.551871	0.177	0.107	1
RAB40B	0.00319279	0.551852	0.806	0.624	1
YPEL3	0.00300754	0.551831	0.641	0.435	1
CHCHD2	0.200453	0.551293	0.145	0.113	1
HS3ST5	0.950634	0.551198	0.284	0.236	1
RPS6KA2	0.0166951	0.550568	0.92	0.855	1
SLBP	2.02126e-06	0.550436	0.587	0.35	0.0751162
TOMM40L	0.00949374	0.550417	0.187	0.103	1
SERPIND1	0.000151695	0.550387	0.292	0.144	1
PHB2	0.00120407	0.550256	0.21	0.104	1
SBF1	0.0242604	0.550184	0.362	0.218	1
GNB2	0.0140009	0.549217	0.385	0.248	1
TMED2	1.31473e-06	0.549014	0.451	0.239	0.0488592
SESN3	0.000497806	0.548882	0.853	0.625	1
ATP1A3	0.000171919	0.548175	0.825	0.661	1
FECH	4.44727e-05	0.547803	0.534	0.332	1
HS3ST1	0.000387353	0.54728	0.542	0.336	1
ZSCAN31	0.000196945	0.546685	0.576	0.336	1
IGLON5	6.27971e-05	0.546014	0.265	0.15	1
GNG10	2.09074e-05	0.545769	0.555	0.323	0.776983
NCK2	4.00597e-05	0.545579	0.707	0.522	1
NDUFAF4	1.2639e-06	0.545353	0.475	0.269	0.0469704
EMC7	0.0118853	0.545299	0.258	0.132	1
STK38L	0.00328026	0.54423	0.723	0.528	1
PTTG1IP	0.000103369	0.543836	0.546	0.361	1
MSRB3	0.0645057	0.543754	0.442	0.281	1
KIAA0513	0.00424542	0.543559	0.852	0.661	1
ORAI2	1.65523e-06	0.542961	0.64	0.383	0.0615132
ENO4	1.17321e-05	0.542952	0.625	0.401	0.436001
QPCT	0.00224023	0.542687	0.293	0.129	1
FAM13A	0.0359846	0.542432	0.873	0.74	1
ZNF697	0.00129343	0.542269	0.638	0.431	1
SP1	0.00114215	0.542023	0.302	0.159	1
TMEM155	0.000306763	0.541871	0.403	0.174	1
ITGA11	0.000190085	0.541571	0.219	0.112	1
SPECC1	0.0455995	0.541104	0.91	0.763	1
MLXIPL	0.000372493	0.540807	0.558	0.318	1
FGFR1OP2	0.00098438	0.540768	0.809	0.59	1
RNF11	0.000381614	0.540501	0.694	0.527	1
MSI2	1.2064e-06	0.540377	0.779	0.545	0.0448334
FBXL14	1.68526e-06	0.540015	0.442	0.25	0.0626292
MIEN1	0.00792098	0.539987	0.196	0.117	1
ASAP3	0.000960674	0.539926	0.239	0.116	1
GTF2F1	9.3011e-05	0.539669	0.479	0.307	1
DIRAS2	5.19375e-07	0.538616	0.627	0.293	0.0193015
TCHP	4.89574e-08	0.537943	0.739	0.507	0.0018194
PRCP	2.41572e-08	0.537887	0.599	0.37	0.000897755
BCAP31	3.16275e-06	0.53752	0.339	0.139	0.117537
RDH14	0.2175	0.537179	0.405	0.269	1
MT-ND5	0.306498	0.536936	0.171	0.142	1
RNF7	0.000204412	0.536661	0.302	0.195	1
GCSH	8.21979e-09	0.536233	0.571	0.311	0.000305472
STMN3	2.94094e-05	0.535903	0.846	0.614	1
B4GALT7	0.000391914	0.535711	0.251	0.119	1
ZNF521	0.000170789	0.53551	0.433	0.275	1
CYP20A1	0.00482097	0.53543	0.431	0.268	1
ZMAT3	4.28826e-05	0.535013	0.64	0.425	1
ANKRD16	2.28672e-09	0.534573	0.684	0.404	8.49813e-05
TGFBR3L	0.211768	0.534335	0.184	0.102	1
INPP4B	0.00323167	0.53428	0.739	0.624	1
BEX3	0.00213641	0.533963	0.687	0.53	1
NCOA7	0.0751031	0.533962	0.94	0.814	1
ATP6V1B2	0.000115318	0.533832	0.647	0.459	1
CAMLG	1.94955e-05	0.533796	0.705	0.466	0.724512
RETREG2	2.01558e-06	0.533042	0.385	0.196	0.074905
RER1	0.000943906	0.532961	0.572	0.391	1
PRKD1	0.000335134	0.532854	0.539	0.296	1
TM2D2	3.08837e-05	0.53233	0.261	0.114	1
HHIP	0.00858161	0.532021	0.592	0.398	1
MPI	0.103934	0.531816	0.26	0.153	1
CDK6	9.89946e-05	0.531641	0.788	0.609	1
SEMA6C	0.0178705	0.531019	0.224	0.133	1
ADAMTS19	0.000255308	0.530885	0.737	0.574	1
KLF9	0.0134484	0.530683	0.507	0.331	1
NPTX1	0.000122583	0.530252	0.832	0.568	1
RGS12	0.000494981	0.530003	0.816	0.632	1
NDRG4	0.00531543	0.529988	0.763	0.665	1
TMEM169	7.67288e-06	0.529697	0.473	0.278	0.285147
ABHD14A	0.000632452	0.529553	0.555	0.353	1
GAPDH	0.0190756	0.529547	0.336	0.145	1
NEB	4.56546e-05	0.529487	0.392	0.21	1
RALB	5.35978e-05	0.529453	0.375	0.186	1
KCNH8	0.538017	0.528867	0.127	0.105	1
NCS1	0.000130329	0.528725	0.88	0.707	1
ARHGAP26	0.354201	0.528632	0.951	0.886	1
MRPL15	3.61195e-05	0.528584	0.32	0.167	1
KIF13A	0.00035225	0.528233	0.906	0.759	1
ADO	0.000488789	0.527767	0.283	0.137	1
PIP4K2A	8.06511e-05	0.527601	0.654	0.472	1
NCOA4	0.000150467	0.527283	0.512	0.32	1
IGSF6	0.000881434	0.527203	0.228	0.115	1
IL34	0.00294651	0.52707	0.73	0.554	1
PCYOX1	0.00029951	0.526976	0.525	0.356	1
SOX9	0.00526492	0.526826	0.277	0.165	1
GABRG2	0.000623372	0.526822	0.908	0.736	1
KIF26B	8.26872e-07	0.526814	0.726	0.629	0.0307291
PPP1R9B	0.0715555	0.526628	0.263	0.158	1
CEBPB	0.000945398	0.526599	0.251	0.134	1
MLEC	4.72387e-05	0.526538	0.58	0.344	1
TMED10	0.0019171	0.526104	0.61	0.432	1
PRSS3	0.000203856	0.52574	0.624	0.365	1
ATXN7L3B	0.0127681	0.525461	0.495	0.329	1
SEC24D	0.00552306	0.525351	0.475	0.293	1
TUBB4B	0.00154576	0.525285	0.399	0.177	1
RPL14	0.0296368	0.524766	0.399	0.27	1
PGPEP1	0.000251586	0.524596	0.557	0.343	1
VXN	1.79597e-06	0.524118	0.578	0.331	0.0667438
ANXA4	2.97538e-08	0.523974	0.542	0.37	0.00110574
PPP1CC	0.00179141	0.523721	0.387	0.249	1
HIP1R	7.50982e-05	0.523563	0.459	0.261	1
SORCS1	0.083591	0.523549	0.853	0.597	1
YWHAB	0.00111983	0.523108	0.576	0.336	1
DDA1	9.20285e-05	0.522968	0.322	0.162	1
CCDC6	0.0867599	0.522624	0.878	0.731	1
CAVIN4	3.90657e-05	0.521912	0.247	0.127	1
CYB5R1	4.68046e-07	0.521861	0.417	0.217	0.017394
PDIA3	0.000267816	0.521813	0.698	0.501	1
BRK1	0.0181815	0.521563	0.588	0.43	1
GSN	0.355431	0.521552	0.154	0.117	1
TRIM71	0.0320106	0.52149	0.367	0.214	1
TSPAN5	0.000583731	0.52064	0.947	0.843	1
ZBTB32	0.000223512	0.520338	0.228	0.113	1
AP2A1	1.01102e-06	0.520038	0.786	0.506	0.0375725
VCPIP1	0.00931099	0.519782	0.509	0.339	1
GK	1.18728e-08	0.519667	0.615	0.37	0.00044123
WSB2	0.0301824	0.519468	0.753	0.579	1
GALNT17	0.165452	0.51876	0.943	0.885	1
KCNN1	0.000196814	0.518436	0.504	0.317	1
BEND5	0.0235383	0.51834	0.253	0.137	1
TOPORS	5.37494e-05	0.518335	0.431	0.245	1
ZC2HC1C	0.000187712	0.517149	0.224	0.116	1
CFAP74	5.74874e-08	0.516971	0.472	0.257	0.00213641
KCNC1	0.000669438	0.516882	0.915	0.746	1
CGRRF1	4.67597e-05	0.516852	0.355	0.187	1
HSD17B12	0.00144889	0.516667	0.461	0.254	1
REPIN1	0.00189644	0.515874	0.267	0.137	1
BOD1	0.000439607	0.515848	0.332	0.206	1
VDAC1	0.00814876	0.515744	0.587	0.419	1
TRUB2	0.049046	0.515627	0.367	0.249	1
MRPS22	0.000529602	0.515488	0.449	0.265	1
PDXK	0.00467994	0.514367	0.825	0.608	1
IRF3	4.3339e-06	0.514358	0.242	0.104	0.161061
PDZD7	7.23569e-07	0.513897	0.544	0.301	0.02689
SVIP	0.0230187	0.513831	0.334	0.197	1
UBE2S	0.0191331	0.513699	0.26	0.153	1
KCNC2	0.0416198	0.513522	0.961	0.889	1
FREM1	6.26437e-05	0.512849	0.339	0.179	1
SNU13	0.00179085	0.511923	0.3	0.188	1
PPP1R37	0.00133786	0.511639	0.405	0.235	1
MAMSTR	9.42743e-10	0.51117	0.383	0.183	3.50352e-05
GYS1	7.41144e-06	0.511014	0.597	0.383	0.275431
LAMC1	3.1367e-06	0.510974	0.731	0.515	0.116569
HSP90AA1	0.0690712	0.51064	0.638	0.479	1
HMCES	0.0163936	0.510564	0.486	0.306	1
PRKAR1B	0.00575293	0.510488	0.935	0.842	1
B4GALT2	2.62211e-05	0.510426	0.32	0.208	0.974455
AGAP3	0.00206849	0.510183	0.846	0.652	1
SLC25A6	2.15092e-05	0.510071	0.447	0.237	0.799346
ZCCHC2	0.000130192	0.50996	0.742	0.539	1
RAC1	0.00108478	0.509835	0.631	0.429	1
LAPTM4A	8.24896e-06	0.509737	0.334	0.138	0.306556
ECI1	1.00369e-05	0.509726	0.261	0.112	0.373002
COL26A1	0.000225739	0.509645	0.802	0.607	1
ZYX	3.82869e-05	0.509226	0.511	0.326	1
TSPAN17	2.99139e-06	0.508918	0.482	0.265	0.111169
KIAA1217	0.0162136	0.508849	0.86	0.678	1
ZNF200	0.0161714	0.5083	0.193	0.117	1
TRAF2	0.0032017	0.508233	0.279	0.152	1
ATRNL1	0.000325554	0.507884	0.973	0.977	1
MAP6D1	0.000767675	0.507834	0.302	0.152	1
HSDL1	0.00184516	0.507715	0.473	0.276	1
EIF2S3	2.70637e-09	0.507475	0.576	0.374	0.000100577
INPP1	2.70658e-07	0.507427	0.652	0.409	0.0100585
FLCN	1.20987e-06	0.50734	0.792	0.565	0.0449624
SNTB2	0.012231	0.50728	0.86	0.737	1
MRPS14	0.000884793	0.506573	0.322	0.192	1
RGS2	0.000617687	0.50592	0.247	0.12	1
HTR7	4.81134e-06	0.50589	0.334	0.196	0.178804
DNAJC12	3.02428e-07	0.505788	0.452	0.246	0.0112391
PCDH7	0.0373502	0.505613	0.975	0.923	1
RASL10A	0.0182592	0.505247	0.822	0.646	1
RELA	0.000433633	0.50516	0.21	0.116	1
ZNF770	0.00282347	0.505137	0.542	0.375	1
UNC119	0.0135385	0.504711	0.242	0.145	1
FXR2	0.00307951	0.504157	0.42	0.268	1
NAB2	0.000115372	0.504111	0.36	0.198	1
PLPPR2	1.796e-06	0.504015	0.495	0.301	0.0667449
RALYL	0.0190753	0.503429	0.949	0.935	1
TXNDC5	0.000144131	0.503177	0.258	0.136	1
GNAL	0.329534	0.503031	0.827	0.739	1
FNDC4	0.0315127	0.502835	0.29	0.152	1
SLC6A8	2.97399e-05	0.502778	0.41	0.212	1
SYT13	7.26998e-06	0.502754	0.772	0.497	0.270174
UBAC1	0.000222128	0.502533	0.606	0.394	1
AACS	0.0536919	0.502419	0.832	0.65	1
ZNF664	1.34351e-05	0.502409	0.366	0.192	0.499288
C3orf80	8.04524e-05	0.501956	0.233	0.116	1
MXRA7	2.3727e-06	0.501659	0.599	0.339	0.0881768
NSMCE3	0.00268335	0.501548	0.267	0.133	1
ILVBL	0.00803968	0.501545	0.207	0.104	1
TALDO1	1.27236e-10	0.50143	0.544	0.313	4.72847e-06
BAD	0.0171081	0.501288	0.353	0.2	1
STK4	0.000916589	0.501283	0.806	0.591	1
MYO15A	0.0119963	0.501263	0.212	0.114	1
SEPTIN7	0.0298359	0.501249	0.959	0.865	1
ACOT11	0.0987655	0.501088	0.276	0.167	1
HCN1	0.000283941	0.500575	0.94	0.903	1
HTATSF1	0.0959241	0.500436	0.214	0.152	1
MRAS	5.87173e-06	0.500323	0.772	0.545	0.218211
PNRC1	0.000988349	0.50024	0.233	0.108	1
RNASEH1	0.00364185	0.499733	0.461	0.299	1
SHB	5.65281e-05	0.499397	0.359	0.204	1
SMIM10L2A	0.0185682	0.499242	0.281	0.16	1
STAMBPL1	0.00278877	0.498995	0.772	0.531	1
SPOCK1	0.0262903	0.498572	0.912	0.867	1
RNF126	0.000711425	0.498454	0.502	0.293	1
ABCF3	0.00363663	0.498279	0.254	0.148	1
RBM14	8.10505e-07	0.497945	0.544	0.301	0.0301208
PEG3	0.00157966	0.497941	0.749	0.551	1
TOLLIP	0.000356833	0.497831	0.763	0.532	1
ADGRG1	0.00374317	0.497743	0.311	0.172	1
CERKL	0.016164	0.497564	0.231	0.123	1
ZMYND19	0.0110971	0.496468	0.168	0.103	1
MROH1	0.000211221	0.49622	0.876	0.76	1
DPP6	0.0439572	0.496125	0.97	0.971	1
LNPEP	0.000288679	0.496092	0.816	0.626	1
SNAP25	0.31768	0.495759	0.996	0.984	1
IFFO2	4.56591e-06	0.495719	0.558	0.324	0.169683
SMAD1	0.000119471	0.495247	0.8	0.616	1
RPL7L1	0.000126099	0.494998	0.77	0.578	1
SOX4	0.00103591	0.49453	0.309	0.203	1
LRATD1	0.00664306	0.494363	0.491	0.312	1
ING1	7.61517e-09	0.494336	0.311	0.134	0.000283003
CARMIL2	0.000490024	0.493832	0.383	0.221	1
VWCE	5.73276e-05	0.493716	0.376	0.223	1
RNF166	0.00680848	0.493294	0.258	0.143	1
ZMAT4	0.000966795	0.493275	0.88	0.667	1
CCDC3	0.134064	0.493211	0.889	0.807	1
RASGRP1	5.94961e-06	0.493122	0.726	0.609	0.221105
CLU	0.183125	0.493113	0.428	0.182	1
SLC25A23	5.37269e-08	0.492258	0.698	0.439	0.00199665
KDELR1	1.7062e-07	0.492235	0.401	0.172	0.00634074
C11orf65	0.00277444	0.492158	0.297	0.169	1
BMP8A	0.00373811	0.491921	0.256	0.139	1
ATG9A	0.0035536	0.491901	0.394	0.22	1
SMYD5	0.00453622	0.491155	0.24	0.119	1
MLST8	5.97293e-07	0.491112	0.323	0.163	0.0221972
CUBN	0.000946075	0.490901	0.247	0.116	1
PM20D1	3.12881e-06	0.490725	0.247	0.113	0.116276
NIPAL2	0.10197	0.490717	0.799	0.663	1
ILF2	0.00358114	0.49062	0.26	0.155	1
RHBDL1	1.3188e-09	0.490544	0.553	0.308	4.90104e-05
LEPROTL1	0.000427369	0.490479	0.562	0.368	1
CDIPT	0.000649975	0.490205	0.42	0.25	1
SLC43A2	4.043e-06	0.490198	0.62	0.393	0.15025
ABCF2	0.00267645	0.489273	0.398	0.238	1
RCN1	8.52173e-07	0.488739	0.38	0.199	0.0316693
SEMA4D	0.00663388	0.4884	0.837	0.672	1
KCTD8	0.0139834	0.488387	0.839	0.603	1
GUK1	0.000138504	0.488274	0.518	0.313	1
ANP32A	2.2826e-05	0.488074	0.654	0.438	0.848284
PRPF19	0.000256606	0.486965	0.433	0.275	1
STN1	0.00494842	0.48655	0.233	0.124	1
RAPGEF4	0.0352113	0.485976	0.935	0.901	1
CAMK2G	8.5567e-06	0.485598	0.905	0.737	0.317993
UBFD1	9.1831e-05	0.485585	0.442	0.282	1
CREG1	1.73881e-05	0.485555	0.677	0.482	0.646193
NXPE3	0.000946077	0.485054	0.659	0.457	1
FAM234B	3.93688e-06	0.483953	0.481	0.344	0.146306
MAT2A	0.000503312	0.483818	0.643	0.423	1
STMN1	0.305287	0.483816	0.491	0.442	1
SAP30	6.09423e-07	0.48358	0.565	0.344	0.022648
RELL2	3.9259e-06	0.483548	0.489	0.283	0.145898
APP	0.00354147	0.483225	0.982	0.943	1
EIF5	0.000338383	0.483138	0.724	0.524	1
RBM12	0.0777969	0.482962	0.279	0.178	1
TGOLN2	0.115418	0.482919	0.602	0.451	1
PUF60	0.0143009	0.482608	0.159	0.134	1
CD99L2	0.00468971	0.482533	0.793	0.597	1
MAP1A	0.0299603	0.482531	0.728	0.585	1
CDYL	4.02512e-06	0.482318	0.728	0.504	0.149586
SPOCK2	3.12415e-05	0.481764	0.657	0.42	1
TLNRD1	0.000533025	0.481743	0.223	0.108	1
SSU72	0.0139678	0.480983	0.507	0.33	1
IL1RAP	0.0363968	0.480724	0.36	0.221	1
ANKRD35	0.000344765	0.480605	0.233	0.111	1
CNIH2	0.000375194	0.47997	0.456	0.256	1
TRAPPC10	0.000322365	0.479909	0.818	0.636	1
ACO1	1.53352e-07	0.479305	0.754	0.482	0.00569902
PGBD5	0.208833	0.478382	0.926	0.888	1
WIPI2	0.0469616	0.478357	0.627	0.463	1
ATP13A2	0.00789324	0.477989	0.774	0.59	1
TUBA8	0.000550162	0.477975	0.297	0.159	1
AP2S1	0.00190333	0.477895	0.309	0.221	1
ATG101	0.000453597	0.477532	0.242	0.122	1
KLHDC3	4.9143e-05	0.477424	0.694	0.491	1
CLTC	0.00186805	0.477038	0.926	0.812	1
SIRPA	0.00050969	0.476817	0.873	0.703	1
CDH18	2.73872e-06	0.476559	0.963	0.954	0.101779
GPR68	0.000188835	0.476529	0.309	0.16	1
MGAT3	1.02121e-06	0.47628	0.735	0.506	0.0379512
IGIP	0.000717064	0.47618	0.394	0.222	1
ANKS6	1.52872e-07	0.475748	0.595	0.368	0.0056812
SLC2A6	1.01084e-07	0.475584	0.565	0.344	0.00375658
MANEAL	0.000474363	0.47497	0.362	0.204	1
RNF157	0.0137849	0.474892	0.786	0.582	1
MKNK2	0.273275	0.474863	0.207	0.123	1
MED10	1.45232e-05	0.474777	0.594	0.407	0.539725
COPZ1	0.0569395	0.47431	0.267	0.169	1
SUMO2	0.0178984	0.474158	0.514	0.374	1
SLC4A8	0.0278547	0.474157	0.912	0.833	1
MSMO1	8.74152e-05	0.474107	0.659	0.445	1
SBNO1	0.0046048	0.474091	0.875	0.722	1
SPART	0.00106936	0.474054	0.781	0.56	1
VDAC2	0.00401537	0.474039	0.267	0.156	1
TMEM219	0.0120753	0.473179	0.325	0.183	1
TSPAN13	0.0354323	0.472843	0.731	0.548	1
MYCBP	5.64206e-05	0.472703	0.491	0.278	1
SURF6	0.00247936	0.471785	0.322	0.198	1
MAPK12	3.09308e-05	0.471663	0.337	0.177	1
CCT7	0.0050092	0.471251	0.279	0.222	1
CNST	0.00508932	0.471238	0.857	0.688	1
ATXN1L	0.0597219	0.470957	0.21	0.113	1
KDSR	0.0120492	0.470882	0.516	0.343	1
ACTA2	2.74562e-05	0.470831	0.292	0.148	1
RANBP1	0.101231	0.470709	0.166	0.12	1
TMEM170B	0.00149237	0.469971	0.77	0.569	1
SH3GL1	0.00225578	0.469921	0.7	0.491	1
PIK3R1	0.804007	0.469408	0.959	0.914	1
FAM168B	0.000721677	0.468796	0.786	0.606	1
GALNT18	0.0173955	0.468399	0.929	0.891	1
DKC1	0.000223068	0.468198	0.339	0.187	1
PIP4P1	0.0118095	0.467868	0.316	0.208	1
RHOBTB3	0.023584	0.467809	0.297	0.186	1
SPDYE2	1.6185e-06	0.467411	0.608	0.376	0.0601483
RUNDC3A	2.5998e-05	0.467319	0.714	0.494	0.966164
TMEM9B	0.00877565	0.467299	0.475	0.297	1
MTF1	1.51254e-05	0.467186	0.535	0.348	0.562105
DAPK3	2.12813e-09	0.467089	0.592	0.353	7.90879e-05
ELMO2	9.12809e-06	0.466966	0.574	0.37	0.339227
PPP2R1A	0.000474312	0.466952	0.424	0.311	1
SUSD4	0.00343018	0.466886	0.853	0.742	1
DAPK1	0.00246502	0.466829	0.915	0.855	1
TESPA1	0.0148877	0.466828	0.788	0.586	1
OGFRL1	2.24738e-06	0.46677	0.708	0.479	0.0835193
FBXO2	0.00409211	0.466638	0.318	0.232	1
NUDT19	0.000905751	0.46655	0.256	0.156	1
NUP62	0.00877513	0.466167	0.254	0.148	1
CLSTN1	0.124019	0.465958	0.979	0.908	1
ACSS2	0.000557473	0.465747	0.484	0.3	1
NCL	0.000177399	0.465633	0.512	0.323	1
ENO1	7.60632e-09	0.4654	0.549	0.377	0.000282674
AKR7A2	0.000461463	0.465247	0.389	0.241	1
MYOM2	3.97106e-10	0.465112	0.608	0.352	1.47577e-05
HIPK1	0.000134092	0.465017	0.567	0.388	1
ADAM15	0.00186992	0.46473	0.302	0.17	1
CYTH2	0.000864574	0.464711	0.281	0.156	1
ANKRD39	0.00275699	0.464421	0.355	0.209	1
UBXN6	0.0392183	0.464348	0.442	0.292	1
IQSEC3	0.00599984	0.464186	0.761	0.582	1
SVBP	0.0292191	0.464147	0.276	0.182	1
KIAA1586	2.99972e-07	0.463615	0.611	0.379	0.0111479
RHEB	0.00203027	0.463201	0.799	0.603	1
BTG1	0.000902949	0.462936	0.438	0.242	1
SLC29A2	0.00301263	0.462692	0.263	0.138	1
SLC2A3	0.0122116	0.462251	0.535	0.404	1
PLXNA4	0.0254857	0.462181	0.952	0.918	1
ME1	0.00159674	0.46154	0.841	0.684	1
CCNY	0.0440405	0.46138	0.94	0.899	1
THYN1	0.00036163	0.461299	0.353	0.203	1
STX1B	2.82571e-05	0.461295	0.772	0.525	1
GIT1	1.40872e-05	0.461149	0.671	0.472	0.523522
C1orf198	0.127358	0.460908	0.214	0.142	1
STOX2	0.000129327	0.460766	0.94	0.884	1
SV2B	0.022472	0.46059	0.956	0.86	1
FAM219A	0.00273112	0.46051	0.82	0.68	1
PDE4B	6.44303e-07	0.460317	0.875	0.821	0.0239442
SKP2	3.89453e-08	0.460155	0.567	0.348	0.00144733
LTA4H	3.09258e-07	0.460037	0.535	0.322	0.0114929
REEP5	0.00185522	0.45996	0.866	0.7	1
SCRT1	3.18926e-06	0.459911	0.359	0.179	0.118522
SYNDIG1	0.000781816	0.459389	0.905	0.812	1
MPDU1	0.0199177	0.45912	0.258	0.154	1
GSAP	8.8795e-06	0.458606	0.53	0.31	0.329989
SLC39A14	0.000472416	0.458306	0.689	0.509	1
SMIM10L2B	2.66552e-05	0.458147	0.302	0.151	0.990588
COQ10B	5.7899e-06	0.457984	0.495	0.298	0.21517
DNMBP	2.64074e-06	0.45762	0.539	0.32	0.0981377
RHBDL3	3.12189e-05	0.457608	0.511	0.3	1
PLD6	0.00105972	0.457598	0.247	0.118	1
TTLL11	0.0198021	0.457577	0.903	0.813	1
ATP5PF	0.000417864	0.457504	0.325	0.24	1
ZNF776	0.0784615	0.457473	0.258	0.164	1
MFAP3L	0.00188563	0.457472	0.677	0.472	1
NR2F6	0.0102198	0.457309	0.283	0.153	1
NAPB	1.65751e-05	0.456624	0.678	0.491	0.615982
CHDH	0.000371164	0.456623	0.459	0.279	1
AMPD3	7.88982e-07	0.45662	0.429	0.232	0.0293209
SAT1	0.000160569	0.456551	0.724	0.498	1
SNRPB2	0.000904175	0.456497	0.442	0.307	1
USP1	0.0114093	0.456143	0.311	0.189	1
FBH1	5.07818e-05	0.455362	0.65	0.433	1
TMEM208	0.000308199	0.455301	0.237	0.138	1
FAM117A	3.81154e-05	0.455275	0.5	0.297	1
CINP	0.000566931	0.455248	0.495	0.316	1
WASHC2A	6.61731e-09	0.455141	0.611	0.378	0.000245919
FLRT3	2.85411e-07	0.454998	0.479	0.28	0.0106067
SAP30L	0.00149049	0.454945	0.226	0.118	1
ASL	0.000878079	0.454914	0.519	0.321	1
TMEM64	2.69029e-05	0.454809	0.666	0.441	0.999791
POLR2A	1.05955e-06	0.454683	0.648	0.428	0.0393762
HTR2A	8.74497e-06	0.454676	0.666	0.456	0.324989
MT-CO1	0.816765	0.454659	0.385	0.411	1
BEX2	0.0381618	0.454597	0.717	0.545	1
SIRT7	2.48296e-08	0.454469	0.459	0.27	0.000922741
INO80E	9.70658e-07	0.454319	0.311	0.178	0.0360726
NFE2L2	1.34093e-05	0.454235	0.551	0.349	0.49833
TRIM36	0.0101604	0.45411	0.564	0.391	1
TMEM74	0.00544442	0.454	0.309	0.217	1
CHD6	0.00526491	0.453572	0.91	0.812	1
PRKAB2	0.0268475	0.453411	0.58	0.39	1
RASA3	6.22383e-05	0.453343	0.731	0.494	1
HHATL	0.000340808	0.453199	0.304	0.166	1
ENDOD1	0.0428981	0.452833	0.413	0.28	1
FEM1B	1.51033e-05	0.452593	0.564	0.345	0.561286
ATP5MC1	0.00434012	0.452416	0.21	0.165	1
TRIM28	0.106117	0.452301	0.316	0.19	1
ALDH3A2	2.03436e-05	0.452294	0.687	0.466	0.756028
PIP5K1C	7.75067e-05	0.452164	0.769	0.588	1
HCN2	6.29332e-06	0.45191	0.535	0.326	0.233879
MEGF11	0.000141856	0.451847	0.41	0.286	1
PMEPA1	0.00214427	0.45175	0.445	0.339	1
WDR45	0.00733502	0.451514	0.276	0.154	1
NXN	8.93531e-05	0.451438	0.325	0.173	1
MTMR2	0.00668052	0.451407	0.769	0.588	1
PIP4P2	3.26323e-05	0.450279	0.518	0.3	1
C12orf76	3.26835e-05	0.450103	0.668	0.441	1
CDKN2AIP	0.00177382	0.450062	0.221	0.12	1
COA4	0.113587	0.449763	0.152	0.113	1
STX19	0.00204645	0.449721	0.251	0.146	1
ACBD5	0.00178921	0.449655	0.558	0.365	1
ELMO1	0.0021913	0.449591	0.905	0.776	1
MAP2K1	0.00151239	0.449162	0.8	0.632	1
DCK	0.0111315	0.449142	0.263	0.163	1
LPAR1	0.845767	0.449023	0.108	0.12	1
APBA2	0.328536	0.448653	0.924	0.87	1
TMEM30A	0.000124146	0.448447	0.629	0.409	1
KCNS2	0.000939993	0.448058	0.299	0.164	1
MTPN	0.000318349	0.447514	0.684	0.465	1
CD320	0.000567199	0.446999	0.302	0.181	1
SMIM27	4.89091e-06	0.446893	0.221	0.118	0.181761
GFOD1	0.137888	0.446592	0.954	0.893	1
EPHX1	0.000425846	0.446563	0.231	0.103	1
APOL2	7.85716e-05	0.446251	0.428	0.197	1
SNX30	0.000831744	0.446226	0.689	0.49	1
ZFAND2A	7.26503e-05	0.446074	0.288	0.14	1
NCEH1	0.00412063	0.445863	0.845	0.653	1
HK1	0.000488147	0.445824	0.899	0.74	1
MAOB	0.000285878	0.445453	0.65	0.475	1
U2AF2	0.000464191	0.445418	0.341	0.193	1
FAM217B	1.46375e-05	0.445185	0.687	0.428	0.543972
RUVBL2	0.000508999	0.445087	0.329	0.191	1
PEX10	1.08706e-05	0.444987	0.337	0.196	0.403985
OTUD7B	1.64386e-06	0.444967	0.597	0.389	0.0610908
ATP6V0E2	0.00803087	0.444926	0.636	0.44	1
HTRA2	0.134978	0.444879	0.168	0.103	1
ABCA2	0.00216583	0.444691	0.708	0.507	1
RTL10	0.00027928	0.444665	0.44	0.243	1
TEF	0.00021153	0.444517	0.705	0.49	1
MALRD1	1.15006e-05	0.444371	0.491	0.298	0.427396
RPP14	0.00341106	0.444278	0.367	0.249	1
PNMA8B	0.000294107	0.443812	0.482	0.239	1
OAT	3.34592e-07	0.443807	0.664	0.394	0.0124344
HS6ST3	0.0145753	0.443776	0.973	0.984	1
LY86	2.37626e-06	0.443752	0.401	0.233	0.088309
ITPKA	0.000155596	0.44373	0.781	0.566	1
NGRN	0.00132576	0.443343	0.496	0.321	1
ANKRD40	0.0238817	0.443075	0.426	0.333	1
SACS	0.192999	0.442795	0.91	0.808	1
STIM1	0.0324657	0.442498	0.79	0.629	1
DECR1	2.26271e-06	0.442381	0.606	0.384	0.0840892
THAP1	0.00788253	0.442323	0.189	0.101	1
IGSF21	0.0135665	0.44231	0.862	0.696	1
MAP1B	0.594639	0.441942	0.989	0.98	1
SYN2	0.0273471	0.441653	0.986	0.958	1
PRDM4	0.022331	0.441627	0.419	0.298	1
SLC12A2	8.66841e-06	0.441556	0.855	0.703	0.322144
PPL	0.000118559	0.441505	0.405	0.235	1
PKM	3.74781e-05	0.44131	0.772	0.566	1
NLRX1	0.0517953	0.440922	0.307	0.205	1
TPRG1L	0.00120263	0.440873	0.357	0.169	1
CCDC117	0.0149918	0.440778	0.32	0.213	1
PPP6R1	3.47384e-05	0.440734	0.624	0.417	1
SLC2A8	0.000615589	0.440422	0.283	0.149	1
RPS29	0.00166902	0.440373	0.516	0.396	1
SPRYD3	0.000556538	0.440366	0.346	0.185	1
LMO4	0.00769382	0.440319	0.908	0.821	1
SRI	6.01457e-06	0.440156	0.606	0.374	0.223519
PPARD	0.0006675	0.439999	0.587	0.411	1
ZNF395	0.000349811	0.439924	0.214	0.106	1
FN3K	1.09293e-05	0.439498	0.562	0.36	0.406166
PGP	0.00566049	0.439138	0.883	0.703	1
RAB31	0.0445287	0.439083	0.21	0.159	1
UBASH3B	0.000133535	0.439055	0.366	0.189	1
SERPINF1	0.0199575	0.438989	0.258	0.148	1
MRPS36	8.32085e-06	0.438655	0.514	0.312	0.309228
RFX8	0.000519914	0.43853	0.396	0.239	1
FBXO32	4.05222e-06	0.438062	0.744	0.51	0.150593
SOAT1	0.00414281	0.438027	0.353	0.186	1
BRD3OS	0.00062522	0.437379	0.265	0.142	1
NACAD	0.0103638	0.437105	0.207	0.115	1
GAP43	0.000699086	0.436906	0.85	0.766	1
UCHL1	0.00583243	0.436744	0.76	0.661	1
CYB5A	4.8919e-05	0.436145	0.378	0.21	1
CDON	8.45784e-10	0.435772	0.784	0.577	3.14319e-05
APH1B	2.73987e-10	0.435671	0.551	0.321	1.01822e-05
SCG5	0.00114033	0.435542	0.719	0.549	1
RRBP1	0.0169721	0.435498	0.293	0.167	1
GMCL1	4.84929e-07	0.435423	0.783	0.59	0.0180214
AMPH	0.485331	0.435047	0.938	0.866	1
TUSC2	0.0018922	0.435001	0.219	0.115	1
CKAP2	8.54224e-10	0.434832	0.375	0.181	3.17455e-05
KLF16	0.0050074	0.434667	0.235	0.121	1
CMAS	0.000181067	0.434642	0.654	0.48	1
TCP1	0.000691193	0.434641	0.403	0.261	1
EID1	0.00105722	0.434531	0.373	0.21	1
PBX3	3.11703e-05	0.434156	0.484	0.283	1
TBR1	0.00430368	0.433985	0.557	0.373	1
PI4KB	0.0389091	0.433847	0.567	0.415	1
EMC8	0.00163319	0.43376	0.32	0.194	1
FOCAD	4.0922e-05	0.433403	0.945	0.933	1
MICOS10	3.73268e-05	0.433374	0.648	0.401	1
CRYM	2.26548e-05	0.432706	0.839	0.645	0.84192
KCND3	0.0117086	0.432298	0.928	0.824	1
RIMS4	0.000195434	0.431723	0.541	0.348	1
ARID5A	0.292346	0.431625	0.189	0.118	1
ELOVL7	3.46443e-05	0.43132	0.583	0.392	1
TOMM6	0.161372	0.431206	0.219	0.169	1
PA2G4	0.143414	0.430828	0.433	0.314	1
FAM135B	0.000935415	0.430371	0.912	0.895	1
MYH9	0.000556006	0.430238	0.852	0.689	1
PABPC4	0.0440403	0.430204	0.32	0.196	1
PDP1	3.46165e-06	0.430132	0.703	0.49	0.128645
TIMP3	0.000180775	0.429812	0.8	0.655	1
RAB6B	0.00279428	0.428584	0.89	0.721	1
LYAR	0.208593	0.428335	0.203	0.113	1
DHFR	0.0081271	0.427726	0.249	0.148	1
EXTL2	3.31821e-05	0.427429	0.551	0.374	1
ANXA6	0.000825945	0.427382	0.783	0.642	1
MANBAL	3.12099e-07	0.427353	0.32	0.164	0.0115985
RANGAP1	1.59648e-06	0.427198	0.67	0.465	0.0593299
NOC2L	0.000443965	0.427046	0.546	0.361	1
DCBLD1	0.000453638	0.426981	0.505	0.327	1
PRKCH	0.159452	0.4269	0.145	0.118	1
RAB5C	0.00070077	0.426756	0.498	0.329	1
ADAP1	0.0179874	0.426643	0.323	0.182	1
NPM2	0.000472381	0.426511	0.786	0.581	1
MSANTD4	8.08592e-06	0.426497	0.511	0.304	0.300497
CISD1	5.74502e-05	0.426412	0.567	0.4	1
METTL9	2.26449e-10	0.426396	0.788	0.551	8.41554e-06
UHMK1	4.09968e-05	0.426173	0.677	0.472	1
CROT	0.000254594	0.426039	0.594	0.421	1
SDHB	0.0165519	0.425934	0.659	0.497	1
RUNX1	5.88005e-06	0.425815	0.447	0.255	0.21852
SAR1A	5.64706e-05	0.425644	0.549	0.393	1
RIPPLY2	3.58132e-06	0.425612	0.419	0.227	0.133092
RALBP1	8.14875e-05	0.425492	0.744	0.558	1
SYT11	0.000170326	0.425447	0.869	0.759	1
SCCPDH	0.048595	0.425194	0.677	0.52	1
SLC26A2	0.000104997	0.42493	0.292	0.155	1
NME2	7.98363e-05	0.424886	0.216	0.12	1
SCHIP1	3.73669e-06	0.424703	0.438	0.27	0.138867
RUVBL1	1.81347e-08	0.423656	0.491	0.295	0.000673939
UBE2I	1.1936e-05	0.423599	0.56	0.357	0.443579
SMIM19	0.0274455	0.423575	0.452	0.318	1
DEPTOR	5.33087e-06	0.423558	0.645	0.441	0.198111
XPO6	5.79592e-05	0.423328	0.772	0.595	1
CDIP1	8.15998e-07	0.423278	0.643	0.406	0.0303249
SYNPR	0.00073565	0.423184	0.625	0.526	1
FDFT1	0.00102208	0.422979	0.592	0.411	1
ZMYND8	0.0354386	0.42297	0.896	0.798	1
STAT1	4.78709e-07	0.422832	0.436	0.224	0.0177902
SMIM29	0.000226169	0.422291	0.263	0.163	1
RNASET2	8.65697e-06	0.422267	0.519	0.319	0.321719
RAB9A	0.0141731	0.422231	0.295	0.165	1
SRSF5	0.000325068	0.422082	0.89	0.727	1
G3BP1	8.89787e-06	0.422079	0.602	0.389	0.330671
FRAS1	0.000850365	0.422041	0.769	0.648	1
PAM	0.00449257	0.421885	0.92	0.786	1
BDNF	0.032521	0.421507	0.343	0.228	1
SHMT1	0.258755	0.42115	0.198	0.116	1
UBE2QL1	6.9486e-07	0.421108	0.671	0.475	0.0258231
TFAM	2.0436e-07	0.421006	0.415	0.216	0.00759461
PTMS	0.00471528	0.420918	0.62	0.529	1
ERAP1	2.47322e-06	0.420767	0.435	0.236	0.0919123
SIRT2	9.18269e-07	0.420697	0.818	0.613	0.0341256
TM7SF2	0.000272077	0.42064	0.35	0.21	1
CYB5R3	0.00042387	0.420594	0.519	0.351	1
IRGQ	1.95809e-05	0.420419	0.389	0.206	0.727683
GTF3A	5.21421e-07	0.420291	0.587	0.351	0.0193776
JADE1	2.79918e-06	0.420241	0.597	0.396	0.104026
GOLGA2	0.000691673	0.420222	0.633	0.455	1
SMIM13	0.000183274	0.419978	0.618	0.425	1
YIPF2	0.00321044	0.419652	0.401	0.268	1
RPRML	6.42375e-05	0.419616	0.307	0.16	1
MRPS7	7.53698e-06	0.419221	0.44	0.248	0.280097
ANK1	0.0808836	0.419008	0.203	0.105	1
SYNJ1	0.00650829	0.418807	0.903	0.763	1
TRMT10C	1.26637e-05	0.418767	0.387	0.197	0.470621
UGDH	0.136169	0.418541	0.371	0.234	1
AGPAT1	0.0138765	0.418312	0.295	0.177	1
ARNT2	0.00395645	0.417735	0.933	0.848	1
SNX5	2.68708e-09	0.417646	0.481	0.281	9.98601e-05
KLF13	0.000138101	0.417492	0.62	0.401	1
LGMN	2.40225e-05	0.417473	0.56	0.372	0.892747
RCBTB1	0.00360841	0.417115	0.367	0.228	1
ELK1	4.83883e-06	0.416869	0.615	0.371	0.179825
ATP6V0E1	3.56895e-05	0.416667	0.664	0.459	1
GGCX	2.34298e-06	0.416185	0.489	0.305	0.0870723
ILRUN	0.00349372	0.41614	0.749	0.586	1
PIK3R2	6.65801e-05	0.415569	0.507	0.327	1
SNX21	9.1874e-05	0.415198	0.239	0.114	1
SMAD3	0.00232001	0.41497	0.92	0.82	1
CD58	0.0769169	0.414897	0.23	0.144	1
NTNG2	0.000319978	0.414852	0.417	0.242	1
GPR85	0.000135721	0.414529	0.443	0.26	1
GRAMD1A	0.30641	0.413958	0.39	0.28	1
MCFD2	6.22438e-06	0.413665	0.647	0.445	0.231317
MTURN	3.33725e-05	0.413531	0.885	0.694	1
MCTP1	0.00539656	0.413189	0.936	0.884	1
ZNF24	1.85164e-05	0.413036	0.583	0.374	0.688125
CRNKL1	8.4977e-05	0.412607	0.369	0.234	1
MKRN1	0.00177825	0.412576	0.569	0.411	1
GRIN3A	0.0759086	0.412531	0.314	0.227	1
CKMT1B	5.40325e-10	0.412511	0.583	0.374	2.00801e-05
FAM8A1	0.000370409	0.412364	0.405	0.274	1
LMNA	0.00560917	0.412343	0.352	0.204	1
E2F3	0.00689	0.412263	0.761	0.615	1
IQCE	4.19418e-06	0.412203	0.705	0.482	0.155868
HSPA9	0.000732153	0.411691	0.799	0.588	1
KDM5B	7.5295e-05	0.411412	0.894	0.789	1
ITGA7	0.0353659	0.411164	0.267	0.193	1
CZIB	0.000178827	0.411074	0.281	0.137	1
RAB14	0.000131192	0.411073	0.682	0.498	1
FAM149A	2.32961e-05	0.410978	0.527	0.36	0.865754
SCD5	0.000188322	0.410843	0.774	0.653	1
FKBP8	0.000230294	0.410509	0.549	0.41	1
RSBN1	2.755e-06	0.410488	0.74	0.523	0.102384
MXI1	0.000465283	0.410407	0.783	0.587	1
RAB5B	7.30866e-06	0.4104	0.578	0.391	0.271612
FAM32A	0.0743587	0.41021	0.233	0.147	1
SLC17A7	0.021963	0.410175	0.928	0.856	1
C16orf46	0.000258958	0.41004	0.41	0.251	1
VEZF1	0.469765	0.409926	0.228	0.156	1
CHMP1A	0.0076851	0.409793	0.382	0.25	1
YTHDF2	0.00682427	0.409558	0.572	0.401	1
IFT57	3.75151e-08	0.409552	0.756	0.507	0.00139417
MYLK4	5.21225e-05	0.409454	0.212	0.108	1
FAM200A	1.65917e-06	0.409265	0.424	0.236	0.0616597
HINT3	2.88659e-05	0.409191	0.604	0.402	1
MYL6B	0.000213381	0.408988	0.641	0.448	1
SIKE1	4.19175e-05	0.408881	0.345	0.209	1
PDK2	1.60012e-06	0.408741	0.671	0.445	0.0594651
BSN	0.000694208	0.408254	0.942	0.833	1
PPP1R3F	6.60428e-05	0.407842	0.449	0.286	1
FARSA	2.43799e-06	0.407678	0.488	0.302	0.090603
ARHGEF37	4.20657e-06	0.4072	0.387	0.227	0.156329
CPO	0.000105812	0.407131	0.233	0.123	1
RNF25	3.63102e-05	0.407017	0.318	0.18	1
ARHGEF7	0.0176305	0.406905	0.959	0.936	1
WDR46	0.000535705	0.406843	0.348	0.218	1
HSF1	0.00014443	0.406738	0.438	0.291	1
CACNG2	0.000320632	0.406507	0.799	0.608	1
PDCD11	2.51825e-06	0.406133	0.548	0.335	0.0935858
BHMT2	0.196937	0.405934	0.15	0.104	1
HDHD3	2.28231e-08	0.405918	0.417	0.22	0.000848173
EXOC7	0.00442841	0.405657	0.714	0.559	1
TFDP2	0.000312267	0.405644	0.903	0.866	1
ADAP2	0.00715227	0.405492	0.171	0.103	1
MRPS6	1.56871e-05	0.405322	0.61	0.399	0.582981
SYNGR3	0.025062	0.405321	0.246	0.159	1
MCRIP2	4.73797e-06	0.404845	0.3	0.143	0.176077
C10orf67	0.00264057	0.404712	0.327	0.204	1
UNC13B	0.00322605	0.404668	0.746	0.592	1
UBE2Z	0.00343644	0.404594	0.625	0.467	1
ARHGEF11	0.0980804	0.404406	0.852	0.757	1
PIGS	0.0665436	0.404358	0.325	0.217	1
GRK6	2.22807e-09	0.404288	0.413	0.196	8.28018e-05
TGFBR3	0.00215213	0.40428	0.352	0.208	1
ACTR1A	7.69396e-06	0.40422	0.565	0.367	0.285931
SLC16A6	0.00620563	0.404199	0.228	0.136	1
FIGNL2	0.00458121	0.404162	0.191	0.102	1
HSDL2	6.03111e-07	0.404116	0.38	0.219	0.0224134
TMEM9	0.000116459	0.404007	0.477	0.3	1
AKAP5	0.000934948	0.403434	0.599	0.408	1
DISP2	0.000410631	0.403257	0.505	0.364	1
RHOQ	4.3468e-08	0.402911	0.53	0.292	0.0016154
PYGB	3.02888e-06	0.402823	0.661	0.461	0.112562
SEMA6B	0.00106978	0.402597	0.548	0.388	1
MTLN	9.51278e-06	0.40255	0.42	0.234	0.353523
CEP76	0.00154099	0.402548	0.488	0.311	1
ENTPD4	4.10282e-06	0.402546	0.673	0.459	0.152473
ARMC9	0.0748809	0.402072	0.913	0.861	1
BCAT1	2.9852e-05	0.402061	0.587	0.411	1
C3orf18	0.00340535	0.401868	0.189	0.104	1
CTR9	3.21968e-05	0.401868	0.516	0.353	1
HDGFL2	1.17255e-06	0.401846	0.578	0.389	0.0435755
PMM1	1.33393e-05	0.401656	0.458	0.277	0.49573
CNTN4	3.3786e-06	0.401624	0.942	0.936	0.125559
UCK1	0.0372615	0.401582	0.219	0.117	1
TTBK2	0.0198091	0.40117	0.882	0.794	1
ALDH1A2	0.0196712	0.40099	0.553	0.392	1
CAPN5	0.00528855	0.400898	0.244	0.149	1
BAP1	0.05486	0.400831	0.297	0.175	1
PFKL	8.24907e-08	0.400167	0.557	0.364	0.0030656
MAST3	0.00188531	0.400098	0.906	0.758	1
TBC1D10B	0.00122205	0.40009	0.371	0.231	1
LAMTOR5	0.000960611	0.399941	0.182	0.105	1
TPD52	0.00520425	0.399818	0.88	0.713	1
AMD1	3.32676e-07	0.39964	0.83	0.611	0.0123632
ENO2	4.82758e-06	0.399523	0.625	0.491	0.179407
COX5A	2.19176e-05	0.399111	0.263	0.181	0.814523
INF2	1.22636e-05	0.398818	0.445	0.259	0.455751
MGAT4B	1.19073e-05	0.398688	0.399	0.243	0.44251
SLC22A4	1.14946e-08	0.39861	0.495	0.283	0.000427173
ST13	0.00102666	0.398425	0.666	0.485	1
FAM20C	9.76167e-05	0.398026	0.452	0.264	1
DNAJC21	8.01475e-05	0.397962	0.731	0.529	1
PHYHIP	7.31075e-06	0.397549	0.807	0.604	0.271689
ACP1	3.76922e-05	0.39749	0.505	0.336	1
KBTBD11	0.000154061	0.397384	0.629	0.409	1
MAP3K14	0.000256777	0.397262	0.532	0.356	1
CABP1	0.00337828	0.397015	0.933	0.88	1
DDOST	6.61157e-06	0.396888	0.412	0.256	0.245706
SPEN	7.53852e-07	0.396865	0.86	0.649	0.0280154
SOGA3	3.8676e-05	0.396679	0.873	0.722	1
RRP12	0.00015652	0.396384	0.546	0.347	1
NAPA	0.000313598	0.395976	0.737	0.555	1
MED9	4.42797e-06	0.395826	0.539	0.338	0.164557
GFPT1	0.00962004	0.395779	0.814	0.66	1
HSPD1	4.00547e-07	0.395719	0.677	0.494	0.0148855
ATL1	0.0700382	0.395652	0.947	0.844	1
LRRC75A	3.75169e-05	0.395614	0.367	0.21	1
PMPCA	0.00183808	0.394949	0.38	0.231	1
ARHGDIG	0.00423228	0.394754	0.314	0.139	1
PPAT	0.000348019	0.394631	0.61	0.414	1
SEC62	0.000614398	0.394538	0.837	0.732	1
CDC42SE1	3.84523e-07	0.394163	0.666	0.465	0.01429
CNTNAP2	1.66761e-07	0.394118	0.97	0.971	0.00619735
LZTS2	0.02055	0.394085	0.224	0.126	1
GLS	0.0850225	0.394042	0.97	0.953	1
MEF2D	6.67724e-05	0.393747	0.799	0.576	1
EPB41L3	0.140396	0.393673	0.94	0.877	1
TJAP1	3.93523e-06	0.393588	0.396	0.231	0.146245
RABEP2	0.000344016	0.393458	0.309	0.196	1
BLOC1S6	0.0337259	0.393417	0.707	0.55	1
RPL32	0.0193972	0.393343	0.189	0.124	1
SEMA7A	0.000208863	0.392973	0.36	0.196	1
USP32	0.00378087	0.392869	0.878	0.756	1
ZDHHC24	0.000339111	0.392814	0.38	0.227	1
RMND5A	0.00553125	0.392808	0.678	0.476	1
CAMK1D	0.0455537	0.39272	0.973	0.963	1
TOM1	0.000844374	0.392091	0.475	0.295	1
KIZ	0.00315405	0.39202	0.776	0.599	1
ATMIN	1.87907e-05	0.391622	0.502	0.313	0.698319
SYNPO	0.000246195	0.391622	0.74	0.56	1
EIF1B	3.77187e-05	0.391296	0.493	0.29	1
ALDH5A1	0.000739602	0.391192	0.576	0.391	1
MFSD6	5.50077e-05	0.390804	0.758	0.552	1
TMX1	0.000142335	0.390011	0.327	0.184	1
TMEM192	0.00131956	0.389993	0.701	0.511	1
MRPL30	8.49708e-05	0.389618	0.283	0.148	1
ARPC1B	0.000128583	0.389585	0.217	0.127	1
IFNAR2	3.50025e-06	0.389344	0.638	0.407	0.13008
GUCD1	0.719782	0.389224	0.138	0.101	1
COL4A1	0.000167113	0.389198	0.465	0.304	1
RPL30	0.00287283	0.389141	0.249	0.217	1
CFAP161	0.00139746	0.388854	0.366	0.225	1
PWP1	0.000160884	0.388847	0.597	0.401	1
VSNL1	0.0214994	0.38882	0.988	0.94	1
PARVB	5.1678e-06	0.388811	0.583	0.399	0.192051
GLRX2	2.5367e-05	0.38874	0.357	0.187	0.942715
PRELID2	9.56871e-06	0.388571	0.717	0.522	0.355602
CTNNA3	0.00390812	0.388515	0.843	0.714	1
MTSS2	5.54482e-07	0.388025	0.548	0.33	0.0206062
SRCIN1	0.00129114	0.387862	0.862	0.721	1
ARL5A	0.000234202	0.387723	0.74	0.549	1
POU6F2	0.0460089	0.387632	0.399	0.306	1
MBNL1	0.1172	0.387609	0.926	0.855	1
PORCN	0.0314859	0.387316	0.216	0.124	1
JADE3	0.026828	0.387311	0.191	0.117	1
GID4	0.000116515	0.387272	0.364	0.215	1
DIXDC1	0.00216431	0.387038	0.731	0.548	1
LPCAT1	0.000198845	0.38701	0.429	0.27	1
TSC22D3	0.000922269	0.386862	0.226	0.125	1
ABCB1	7.26973e-05	0.386489	0.627	0.433	1
NUDT3	3.36887e-07	0.38625	0.765	0.553	0.0125197
THUMPD3	0.00170693	0.386243	0.334	0.233	1
PTBP3	1.68574e-05	0.386224	0.728	0.548	0.626472
HSPA4	0.000383496	0.386055	0.779	0.588	1
KBTBD12	0.00229082	0.385953	0.329	0.19	1
KIF1A	0.124976	0.385804	0.938	0.873	1
KANK1	0.0456917	0.385265	0.267	0.174	1
ANAPC16	5.89632e-05	0.385008	0.765	0.545	1
SORBS1	0.0323948	0.384886	0.947	0.914	1
ZFP91	2.88263e-05	0.384755	0.652	0.463	1
TMPO	0.000117607	0.384558	0.511	0.323	1
APOO	0.000449925	0.384457	0.671	0.5	1
UBC	0.0333453	0.384259	0.247	0.112	1
MXD1	0.00308132	0.38394	0.661	0.5	1
AAMP	4.02815e-05	0.383822	0.38	0.245	1
LRFN3	0.0204513	0.383772	0.226	0.142	1
FLII	0.0252485	0.383522	0.29	0.188	1
KCNT1	0.0129009	0.382981	0.707	0.515	1
TAC4	0.0491557	0.382912	0.214	0.132	1
UBL3	4.88526e-07	0.382896	0.726	0.474	0.0181551
DENND11	9.76235e-06	0.382816	0.797	0.588	0.362798
TM9SF1	0.00604187	0.382708	0.242	0.147	1
CPE	0.0127425	0.382703	0.931	0.853	1
BANP	0.000256819	0.382622	0.631	0.429	1
TACO1	0.328276	0.382614	0.189	0.122	1
RTN3	0.274871	0.382272	0.996	0.985	1
STX1A	7.40069e-06	0.38218	0.769	0.602	0.275032
DGKZ	9.07388e-05	0.381283	0.929	0.825	1
KNDC1	0.0006626	0.381261	0.845	0.667	1
DENR	0.00373996	0.380958	0.751	0.598	1
FAM3C	0.000706783	0.380779	0.687	0.488	1
DYNC1H1	0.0725384	0.380099	0.966	0.906	1
KCNK12	6.44967e-05	0.379653	0.735	0.547	1
BRI3BP	3.7818e-06	0.379545	0.634	0.416	0.140543
PCDH8	0.00918056	0.379473	0.295	0.191	1
WDR86	8.71906e-08	0.37932	0.429	0.304	0.00324027
STRIP2	2.05009e-07	0.379135	0.673	0.516	0.00761876
FAM241B	1.30316e-05	0.379006	0.428	0.236	0.484295
TMA7	0.000448859	0.378796	0.35	0.2	1
CCDC34	4.28664e-05	0.378613	0.5	0.312	1
LRRC4	1.95096e-05	0.378282	0.528	0.331	0.725034
SERTM1	0.00300111	0.378256	0.274	0.169	1
GFPT2	0.00113068	0.378119	0.618	0.451	1
SH2D5	2.43053e-05	0.377987	0.258	0.105	0.903257
SURF4	3.28784e-05	0.377738	0.633	0.427	1
CLSTN3	0.0182189	0.377686	0.843	0.694	1
SULT4A1	8.76322e-05	0.377488	0.77	0.578	1
LRIF1	5.11241e-05	0.377415	0.481	0.3	1
FKBP4	0.00306723	0.376968	0.235	0.119	1
CTXN1	0.00260436	0.376964	0.451	0.291	1
EIF5A2	0.250462	0.376957	0.17	0.106	1
GAS2L1	0.000240613	0.3765	0.466	0.303	1
MYBBP1A	3.68898e-06	0.376428	0.376	0.204	0.137094
SMARCA5	1.30683e-08	0.376139	0.822	0.635	0.000485656
MTMR10	0.124705	0.376034	0.263	0.166	1
POLR2H	3.07856e-06	0.375256	0.36	0.194	0.114409
RCOR3	0.000277101	0.374956	0.88	0.773	1
RITA1	0.000592414	0.37492	0.309	0.177	1
STIP1	3.6418e-05	0.374734	0.466	0.293	1
TMED9	1.60464e-07	0.374448	0.364	0.188	0.00596333
NIP7	0.0297838	0.374427	0.219	0.121	1
NMNAT3	4.33943e-06	0.374229	0.624	0.395	0.161266
KCTD20	0.0229958	0.374183	0.572	0.427	1
CCR10	0.000336344	0.374151	0.203	0.106	1
CREBRF	1.67872e-05	0.374076	0.735	0.525	0.623864
SPRYD7	4.97488e-07	0.374047	0.604	0.378	0.0184882
PRKCE	0.00169319	0.373975	0.973	0.945	1
SLITRK1	0.0134921	0.373886	0.399	0.294	1
YWHAQ	2.42757e-05	0.373846	0.875	0.694	0.902159
HIPK2	1.7503e-06	0.373758	0.724	0.549	0.0650465
TMEM33	2.16193e-07	0.373715	0.581	0.377	0.00803436
STMN4	0.00112472	0.373558	0.758	0.64	1
ZRANB1	0.00189925	0.373509	0.673	0.5	1
KIF5A	0.000717015	0.373309	0.908	0.776	1
FBXL15	1.19834e-05	0.373116	0.447	0.248	0.445341
PFKP	8.41541e-06	0.372692	0.761	0.486	0.312742
ATP2B1	0.204484	0.372316	0.989	0.984	1
BIN1	0.0002198	0.372278	0.813	0.671	1
STK25	0.0339115	0.372016	0.557	0.395	1
LMO3	0.000593814	0.371839	0.882	0.698	1
CASP8	0.0078244	0.371629	0.254	0.148	1
NUAK1	0.0357358	0.371618	0.871	0.727	1
SCAF1	0.000741875	0.371237	0.406	0.25	1
FIS1	0.0149445	0.371209	0.193	0.147	1
PIP5K1B	0.0313975	0.371071	0.8	0.702	1
COBLL1	0.0746987	0.371026	0.155	0.118	1
DHCR24	0.000176849	0.370978	0.463	0.284	1
MGST1	1.69192e-05	0.370952	0.592	0.373	0.628766
PLPBP	0.000187242	0.370659	0.403	0.272	1
FLRT1	0.230167	0.370445	0.194	0.119	1
C19orf47	0.0728596	0.370233	0.177	0.121	1
MFHAS1	0.00161927	0.370152	0.753	0.58	1
LINGO1	0.0051637	0.370058	0.92	0.832	1
TAS2R14	0.020464	0.369866	0.177	0.105	1
DDX3X	0.00336977	0.369744	0.73	0.534	1
RPA2	0.000302062	0.369667	0.334	0.209	1
MRPL18	0.0193018	0.369647	0.438	0.288	1
TPGS1	1.03439e-05	0.369351	0.258	0.117	0.38441
CCDC77	1.03887e-05	0.369346	0.33	0.187	0.386076
ZDHHC22	0.0471016	0.369338	0.281	0.18	1
SERINC3	0.0614499	0.369321	0.636	0.539	1
ZNF365	4.30111e-05	0.369316	0.823	0.646	1
BLVRA	0.0002546	0.368554	0.357	0.207	1
ENPP4	0.00686518	0.368517	0.405	0.279	1
SYS1	6.46165e-06	0.368502	0.399	0.249	0.240134
GYG2	0.000323758	0.36832	0.189	0.103	1
ATP1B1	0.0121542	0.368203	0.952	0.851	1
CANX	0.000126316	0.367988	0.67	0.547	1
RGS6	0.00123743	0.367744	0.951	0.915	1
KCMF1	0.000867047	0.367133	0.776	0.609	1
ROS1	0.131203	0.367118	0.203	0.121	1
COL4A2	1.53041e-07	0.367112	0.634	0.471	0.00568747
SCN11A	0.000133915	0.367072	0.231	0.124	1
CD163L1	2.53526e-05	0.366986	0.272	0.16	0.94218
GCNT1	4.78381e-06	0.366933	0.571	0.381	0.177781
AZIN1	0.0680307	0.366866	0.749	0.637	1
ALKBH4	2.94029e-07	0.366808	0.422	0.223	0.010927
MAP3K9	2.54614e-05	0.36674	0.641	0.484	0.946223
LARP6	3.55408e-05	0.366392	0.442	0.288	1
HPCAL4	3.10069e-05	0.366376	0.693	0.462	1
SRD5A1	4.61436e-06	0.366366	0.569	0.4	0.171484
ZDHHC4	0.00203872	0.366321	0.194	0.139	1
SHISA5	6.14266e-06	0.366194	0.375	0.202	0.22828
JMJD4	0.0522789	0.366098	0.223	0.131	1
PPM1A	3.85122e-05	0.365887	0.822	0.631	1
UBA1	1.63074e-06	0.36581	0.61	0.415	0.0606034
NEIL2	0.00133415	0.365721	0.267	0.159	1
ALG1	8.20269e-06	0.365306	0.348	0.21	0.304836
RYR2	4.00141e-05	0.365243	0.982	0.982	1
MAP4K4	0.186742	0.3652	0.933	0.909	1
ASB18	0.07203	0.364839	0.175	0.113	1
PLEKHA1	0.0694805	0.364788	0.894	0.791	1
ASPHD1	1.3929e-07	0.36473	0.797	0.637	0.00517645
SFXN3	0.00012157	0.364646	0.505	0.3	1
DOP1B	0.0747351	0.364496	0.774	0.613	1
MRPS26	6.92059e-07	0.364069	0.537	0.337	0.025719
NQO2	5.01208e-05	0.363918	0.88	0.732	1
ZNF28	0.0134307	0.363748	0.256	0.144	1
CBX5	0.00246838	0.363612	0.74	0.575	1
CPNE5	5.33279e-06	0.363434	0.783	0.621	0.198182
CCNF	0.0246666	0.363368	0.32	0.195	1
ZNF641	1.04769e-05	0.36331	0.327	0.181	0.389355
JOSD1	5.62712e-07	0.363287	0.636	0.424	0.0209121
LRRC66	0.0216093	0.363152	0.231	0.135	1
DCP2	8.25751e-05	0.362826	0.731	0.505	1
TEX29	7.58099e-06	0.36261	0.247	0.137	0.281732
ARL14EP	9.28724e-09	0.362521	0.664	0.419	0.000345142
HSPA4L	6.81531e-06	0.362116	0.731	0.536	0.253277
PDCD10	2.70538e-05	0.361853	0.763	0.579	1
MREG	8.57755e-05	0.361767	0.461	0.292	1
RTN2	0.00146691	0.361748	0.528	0.351	1
RETREG3	0.00227495	0.361356	0.599	0.438	1
FHIT	0.00245459	0.361338	0.875	0.818	1
PURB	0.00031267	0.361336	0.541	0.36	1
ADAM32	2.89543e-07	0.361117	0.576	0.373	0.0107603
C12orf43	0.0048463	0.36102	0.371	0.239	1
LONRF2	0.000111171	0.360504	0.949	0.847	1
CD302	6.94896e-08	0.360473	0.428	0.263	0.00258244
COG8	0.259864	0.360348	0.224	0.148	1
PRKCB	0.0210848	0.360301	0.981	0.975	1
MYO1B	4.98535e-05	0.360182	0.267	0.126	1
JMJD6	0.000921804	0.360098	0.297	0.165	1
MPP1	0.0572708	0.360094	0.389	0.239	1
SMURF1	0.000148928	0.359917	0.77	0.603	1
RAB18	6.35731e-05	0.359875	0.758	0.584	1
ATG7	0.000644427	0.359751	0.917	0.82	1
BSCL2	0.00179058	0.359669	0.774	0.662	1
ELOVL4	0.0501897	0.359409	0.652	0.509	1
ZNF639	0.0136085	0.359101	0.329	0.194	1
ST8SIA3	6.83512e-06	0.359073	0.871	0.698	0.254014
CHMP4B	0.000167132	0.358915	0.527	0.357	1
TMEM121	0.00021246	0.358908	0.265	0.135	1
SRPK2	0.000323057	0.358561	0.963	0.946	1
NPC1	1.32379e-06	0.35837	0.648	0.443	0.0491959
KY	0.000112488	0.358329	0.443	0.267	1
MOSMO	0.0321989	0.35816	0.928	0.84	1
ATP6V0D1	0.000119394	0.357539	0.539	0.389	1
TWF2	4.02541e-05	0.357509	0.279	0.131	1
B3GNT5	0.000236831	0.357499	0.413	0.258	1
PARP8	1.0239e-07	0.357394	0.825	0.631	0.00380513
PEX19	0.00105161	0.357133	0.244	0.133	1
WDR47	2.36799e-06	0.357068	0.82	0.651	0.0880016
PSMD8	0.00232943	0.357049	0.445	0.324	1
APPL1	0.00164707	0.357047	0.784	0.614	1
ADGRB2	0.000401887	0.356902	0.806	0.65	1
NDST1	5.77089e-08	0.356757	0.693	0.459	0.00214463
INPP5F	0.00249099	0.356601	0.77	0.577	1
TBC1D4	0.000189388	0.356561	0.71	0.496	1
CLCN6	1.69217e-07	0.356534	0.569	0.354	0.0062886
WBP4	0.001069	0.356205	0.618	0.417	1
SV2A	0.00579143	0.355964	0.705	0.613	1
PGM1	8.56016e-05	0.355541	0.495	0.321	1
SMNDC1	0.00872147	0.355465	0.392	0.256	1
ZNF844	0.0131081	0.355233	0.208	0.121	1
SLC7A1	9.99533e-05	0.355162	0.601	0.421	1
KDM3A	1.42266e-06	0.35492	0.473	0.268	0.0528705
LPIN1	0.0393104	0.354506	0.818	0.674	1
EIF4H	9.19852e-06	0.354269	0.567	0.376	0.341845
ACTN4	0.0147077	0.354243	0.855	0.744	1
NBR1	0.00662962	0.354153	0.527	0.387	1
CTSB	0.00195825	0.354023	0.657	0.509	1
NUFIP2	3.40879e-05	0.353819	0.802	0.639	1
STIM2	0.00115991	0.353432	0.832	0.698	1
MARCKS	0.003585	0.353345	0.313	0.2	1
COQ3	0.000442778	0.353322	0.302	0.178	1
TUBB	0.00143109	0.353261	0.302	0.157	1
NHS	0.00550957	0.353158	0.251	0.165	1
ADCY9	0.355643	0.35313	0.867	0.781	1
CCDC159	6.81767e-06	0.352882	0.293	0.144	0.253365
PRPF31	0.00488175	0.352846	0.396	0.248	1
TCF25	0.013211	0.352563	0.961	0.889	1
B3GALT2	0.149764	0.352418	0.168	0.101	1
ARPC5	8.78554e-06	0.352371	0.65	0.441	0.326497
MRPS35	2.99417e-06	0.352236	0.648	0.447	0.111272
ZNF347	0.000413205	0.352083	0.433	0.283	1
SP4	1.46945e-05	0.351853	0.594	0.4	0.546093
ZFHX4	0.329972	0.351814	0.373	0.279	1
STX8	0.000158784	0.351547	0.802	0.657	1
BCR	0.0152966	0.351505	0.813	0.667	1
NFIC	1.44581e-06	0.351479	0.749	0.513	0.0537307
UQCRC2	0.000156892	0.351427	0.827	0.669	1
TACC1	0.00140502	0.35131	0.922	0.805	1
ATP5F1B	0.00808989	0.351035	0.175	0.104	1
RRP1	3.38244e-05	0.35083	0.336	0.195	1
MBP	0.057633	0.350819	0.684	0.624	1
IPO13	3.69261e-06	0.350568	0.367	0.204	0.137228
USP54	1.71691e-05	0.350474	0.636	0.415	0.638057
CHRM1	4.25371e-05	0.35005	0.332	0.191	1
GORASP1	0.00842318	0.350041	0.334	0.218	1
FDPS	0.000103621	0.349855	0.68	0.5	1
PDCD7	0.00718824	0.349619	0.85	0.705	1
TSPAN9	0.0164803	0.349616	0.398	0.273	1
MAP3K1	0.0308983	0.349485	0.272	0.178	1
NDUFC1	0.0554125	0.34948	0.171	0.139	1
HNRNPAB	0.000264604	0.349469	0.184	0.116	1
CHST11	0.000485223	0.349444	0.804	0.668	1
TNFAIP1	5.23996e-07	0.349338	0.316	0.166	0.0194733
CHD4	1.78812e-08	0.349242	0.781	0.539	0.00066452
VIPR1	2.50757e-06	0.349182	0.673	0.463	0.0931888
IBA57	0.00117946	0.349002	0.223	0.133	1
USP14	0.0308028	0.348882	0.875	0.755	1
ZFYVE21	0.00069168	0.347906	0.742	0.566	1
CERS1	0.000223075	0.347898	0.32	0.182	1
PIP4K2B	0.0331354	0.347863	0.71	0.584	1
CCDC106	0.122026	0.347818	0.276	0.185	1
ACVR1C	0.00494716	0.347773	0.737	0.514	1
PSD	0.0834695	0.347641	0.781	0.686	1
KCNJ12	0.0757134	0.347592	0.233	0.138	1
KCNH2	0.00110717	0.347362	0.24	0.12	1
NPM1	6.29006e-05	0.347101	0.473	0.307	1
EIF2D	0.00495988	0.347022	0.389	0.248	1
EML2	1.41841e-05	0.346964	0.777	0.605	0.527126
PPP2R5C	0.565611	0.346842	0.912	0.865	1
UNC5A	3.09244e-05	0.346652	0.848	0.668	1
AFAP1	2.84973e-07	0.346474	0.687	0.485	0.0105904
UPF1	2.80625e-06	0.346441	0.495	0.299	0.104289
PRR7	0.000176949	0.346253	0.461	0.285	1
ARFGAP2	0.00168151	0.34613	0.512	0.348	1
SH3BGRL2	0.00162023	0.346039	0.869	0.74	1
YWHAG	0.00303958	0.345938	0.777	0.671	1
RGS4	7.11379e-07	0.345926	0.445	0.19	0.026437
ZSCAN18	0.000195264	0.345784	0.74	0.566	1
SLC22A14	8.157e-05	0.345347	0.348	0.202	1
MSRB2	6.50885e-07	0.345325	0.367	0.195	0.0241888
TMEM167B	9.22277e-05	0.34502	0.408	0.228	1
OTOA	0.405457	0.344894	0.155	0.108	1
EME2	4.16595e-07	0.344736	0.403	0.234	0.0154819
BTBD6	0.000536082	0.344705	0.396	0.257	1
IRS2	2.03051e-05	0.344664	0.769	0.543	0.7546
NOXA1	0.00365454	0.344513	0.645	0.448	1
PPP1R14C	1.85925e-07	0.344245	0.625	0.41	0.00690952
CLPX	7.20012e-05	0.344023	0.595	0.422	1
LNX2	1.22277e-06	0.343831	0.396	0.233	0.0454419
CARD19	9.93907e-07	0.343797	0.438	0.267	0.0369366
PFDN4	0.00812638	0.343775	0.433	0.305	1
CDS1	0.00547125	0.343631	0.475	0.333	1
TPM1	0.00400414	0.343484	0.89	0.75	1
STARD9	1.10254e-05	0.343117	0.647	0.443	0.409736
UAP1	0.0167255	0.343093	0.353	0.238	1
CAMK2A	0.92365	0.343038	0.965	0.946	1
PPP3R1	0.0090266	0.342956	0.938	0.845	1
FDX2	0.000406671	0.342842	0.615	0.427	1
IK	0.00129622	0.342742	0.465	0.293	1
WASF3	7.79565e-08	0.342618	0.712	0.47	0.0028971
SNRNP48	0.000210219	0.342498	0.398	0.237	1
TESK1	0.00980594	0.34241	0.263	0.149	1
PEX14	7.0991e-08	0.342388	0.79	0.599	0.00263824
GTPBP4	2.32693e-05	0.342067	0.481	0.321	0.864756
GSKIP	1.54069e-07	0.342013	0.403	0.217	0.00572566
MTHFD1	4.68667e-05	0.341974	0.716	0.538	1
NAALAD2	4.37684e-05	0.341943	0.673	0.485	1
PTPRZ1	0.548481	0.34169	0.438	0.454	1
PGAP1	0.00621782	0.341141	0.696	0.513	1
PDK1	3.79388e-05	0.341099	0.488	0.302	1
DNAJB6	6.5677e-06	0.34109	0.813	0.585	0.244076
PRPF6	8.96435e-05	0.341022	0.682	0.482	1
GOT2	1.90126e-05	0.340723	0.666	0.469	0.706564
TMEM170A	2.17569e-06	0.340709	0.502	0.303	0.0808551
TRNP1	0.00025478	0.340652	0.341	0.167	1
CNBP	0.0034347	0.340582	0.539	0.368	1
IKZF2	1.13082e-05	0.340556	0.426	0.249	0.420248
KCTD3	0.00011348	0.340408	0.739	0.59	1
TMEM41B	7.36681e-08	0.340331	0.814	0.653	0.00273773
ATP6V1E2	0.000537969	0.340311	0.339	0.222	1
IER3IP1	1.83391e-05	0.34028	0.419	0.266	0.681535
CASTOR2	1.02491e-08	0.340219	0.74	0.535	0.000380887
SH3GLB2	0.00117983	0.340101	0.587	0.439	1
ENPP5	0.00283337	0.33984	0.53	0.349	1
PSMD2	0.000124004	0.339697	0.569	0.427	1
SLC12A8	0.0151497	0.339659	0.728	0.581	1
EIF3D	0.00982503	0.339602	0.406	0.261	1
GOT1	2.57354e-07	0.339454	0.64	0.472	0.00956404
PEPD	0.000190132	0.339451	0.634	0.446	1
HNRNPA1	0.0102376	0.339394	0.251	0.208	1
DESI1	2.52674e-05	0.339165	0.528	0.369	0.939013
ETF1	0.000418388	0.339066	0.549	0.383	1
ZNF317	0.000106056	0.338675	0.281	0.153	1
NELFB	0.0888126	0.338648	0.401	0.293	1
FAM210A	0.0172626	0.338606	0.514	0.364	1
RAB2A	0.00780611	0.338196	0.956	0.861	1
HAGHL	8.03729e-07	0.337682	0.47	0.293	0.029869
CARHSP1	0.000186581	0.337611	0.352	0.22	1
CCT5	3.44107e-07	0.337481	0.654	0.424	0.0127881
ATP6V0A1	0.0083667	0.337337	0.959	0.883	1
KIAA1143	0.000648987	0.337173	0.307	0.185	1
THAP4	0.00544495	0.337005	0.465	0.34	1
AP2A2	0.00736819	0.336377	0.917	0.839	1
ENC1	0.569147	0.336267	0.984	0.98	1
STX2	0.000162226	0.336178	0.761	0.607	1
ZNF98	2.01672e-06	0.336171	0.366	0.199	0.0749475
TPRN	0.000178765	0.335825	0.32	0.171	1
GDE1	4.24838e-07	0.335773	0.392	0.186	0.0157883
DTNBP1	2.92073e-06	0.335761	0.731	0.571	0.108543
TMEM214	0.225855	0.335592	0.21	0.143	1
SLC66A2	0.0215965	0.335566	0.576	0.417	1
ODC1	5.38816e-05	0.335456	0.336	0.174	1
RAB15	0.000198163	0.334974	0.714	0.511	1
POMT2	5.441e-07	0.334893	0.445	0.258	0.0202204
MCL1	0.000122592	0.334678	0.269	0.156	1
NRAS	6.60313e-05	0.334658	0.253	0.138	1
CACNB1	3.99848e-06	0.334506	0.551	0.366	0.148595
JPH4	0.0253381	0.334474	0.942	0.896	1
MYDGF	8.41068e-06	0.334424	0.454	0.271	0.312566
UNG	0.0021147	0.334347	0.24	0.13	1
SQSTM1	0.0791467	0.333961	0.825	0.695	1
GNG7	0.00200052	0.333731	0.557	0.371	1
WSCD2	0.000212302	0.333647	0.707	0.515	1
GSK3A	5.0623e-07	0.333314	0.496	0.306	0.018813
SELENOS	0.00542214	0.333271	0.346	0.199	1
DLK2	0.000473532	0.333221	0.276	0.156	1
SH2D3C	3.95921e-07	0.333206	0.611	0.409	0.0147136
TRIM2	0.545244	0.332572	0.966	0.924	1
CCND2	1.39704e-07	0.332424	0.788	0.545	0.0051918
RANBP6	0.00813489	0.332416	0.359	0.24	1
PRMT5	0.0453873	0.33238	0.233	0.154	1
LSG1	3.08815e-05	0.332318	0.452	0.269	1
PRKCZ	0.0624873	0.33223	0.876	0.782	1
MRPS23	0.015128	0.331857	0.403	0.269	1
MVB12B	5.01738e-05	0.331715	0.862	0.772	1
CYFIP1	0.00207208	0.331707	0.859	0.746	1
MIS12	2.73546e-05	0.331538	0.267	0.152	1
GTF2A1	1.0238e-05	0.331463	0.707	0.517	0.380474
PEG10	0.000660208	0.331457	0.249	0.16	1
PTPRN	0.000105241	0.331361	0.829	0.651	1
TAF8	2.68926e-05	0.331166	0.325	0.184	0.999408
BNIP3L	0.00129264	0.331105	0.86	0.714	1
GABARAPL1	0.000885575	0.331043	0.574	0.446	1
HMGCS1	2.8052e-05	0.330862	0.723	0.511	1
CALCOCO2	6.08166e-08	0.330653	0.716	0.494	0.00226013
RAN	0.000288837	0.330326	0.246	0.105	1
[truncated: 8,695 more rows]

## Sheet: L4_IT
	p_val	avg_log2FC	pct.1	pct.2	p_val_adj
NAP1L2	0.0299086	2.34187	0.25	0.101	1
TMEM158	0.424484	2.05972	0.138	0.101	1
INSYN1	0.105729	1.7955	0.212	0.109	1
TUBB4A	0.189872	1.79536	0.125	0.101	1
ACTG1	0.215943	1.78632	0.375	0.287	1
PDLIM5	0.308025	1.73666	0.188	0.101	1
FBXO2	0.991496	1.64437	0.112	0.109	1
RELA	0.198622	1.63705	0.212	0.109	1
CLIC4	0.217153	1.56138	0.112	0.109	1
C15orf61	0.00908573	1.54933	0.35	0.194	1
B4GALT3	0.441323	1.51937	0.15	0.101	1
UBC	0.173758	1.50183	0.162	0.109	1
EMC8	0.00745639	1.45192	0.288	0.132	1
PHB2	0.243126	1.43952	0.188	0.116	1
SMPDL3A	0.0249508	1.43214	0.2	0.101	1
MT-ND4	0.00819455	1.43177	0.338	0.147	1
SHROOM4	0.0449098	1.42424	0.262	0.109	1
PTN	0.705926	1.3919	0.238	0.155	1
KBTBD7	0.112943	1.38909	0.212	0.101	1
TOPORS	0.0959446	1.37049	0.388	0.217	1
ITPRIPL2	0.0293254	1.36862	0.325	0.14	1
SMIM10L2A	0.0422051	1.34198	0.2	0.124	1
GEMIN2	0.386734	1.33445	0.162	0.101	1
COL18A1	0.0286804	1.2969	0.275	0.171	1
LY6E	0.708437	1.29612	0.212	0.163	1
ZNHIT3	0.0470119	1.29362	0.4	0.24	1
RBMX2	0.0523579	1.26853	0.325	0.163	1
ARHGAP6	0.215551	1.2589	0.212	0.132	1
PRR5L	0.060582	1.25799	0.25	0.116	1
FOXRED2	0.00697139	1.25669	0.312	0.186	1
TBL3	0.113498	1.25662	0.188	0.109	1
FBXL8	0.0378686	1.24975	0.162	0.101	1
LDOC1	0.468524	1.24205	0.2	0.178	1
CCDC159	0.247347	1.23037	0.2	0.101	1
MRPL10	0.140249	1.22263	0.2	0.101	1
ECI1	0.578217	1.21104	0.225	0.147	1
ATP6AP1	0.599656	1.20956	0.212	0.147	1
FAM3A	0.155386	1.20611	0.188	0.101	1
ATP6V1B2	0.00681663	1.20122	0.55	0.45	1
CRYBG3	0.136143	1.19497	0.212	0.101	1
EGR3	0.652327	1.18904	0.162	0.101	1
ZNF527	0.0131874	1.18038	0.225	0.109	1
EEF1E1	0.0485769	1.17469	0.475	0.31	1
PDCD2L	0.0492264	1.17195	0.125	0.14	1
TMEM199	0.0408583	1.14898	0.238	0.147	1
NDE1	0.360411	1.14839	0.225	0.124	1
ODC1	0.512332	1.14603	0.338	0.233	1
C22orf39	0.677647	1.14436	0.2	0.14	1
C1QTNF7	0.558785	1.1371	0.138	0.124	1
VEGFA	0.244354	1.13267	0.225	0.14	1
RFTN2	0.170565	1.13171	0.188	0.132	1
PKIB	0.848572	1.12631	0.15	0.124	1
MAPKAPK2	0.669892	1.1242	0.15	0.124	1
PDLIM7	0.187973	1.12219	0.225	0.124	1
SNRPF	0.00174897	1.11957	0.462	0.279	1
RET	0.812622	1.11143	0.125	0.124	1
AP2M1	0.155094	1.10805	0.425	0.264	1
ARMCX1	0.0405297	1.10655	0.3	0.14	1
PELI3	0.441317	1.10511	0.3	0.209	1
CBX4	0.228423	1.10142	0.288	0.194	1
SLC2A8	0.0595084	1.09668	0.188	0.14	1
TSHR	0.308411	1.09592	0.25	0.155	1
RGN	0.0104296	1.0942	0.525	0.341	1
RPL28	0.579421	1.09292	0.325	0.209	1
CNTROB	0.142871	1.09272	0.262	0.155	1
PIGV	0.534701	1.09138	0.138	0.101	1
CLEC11A	0.12547	1.08119	0.238	0.132	1
TSTD1	0.0591241	1.08086	0.238	0.109	1
ZNF221	0.0826524	1.07926	0.2	0.116	1
FZR1	0.100393	1.07916	0.35	0.24	1
CADM4	0.269613	1.07854	0.2	0.101	1
TMEM74	0.147885	1.07833	0.2	0.109	1
DNAJC30	0.146765	1.07416	0.225	0.178	1
ATP6V1G1	0.00747722	1.06732	0.488	0.225	1
FLNA	0.381237	1.06311	0.212	0.155	1
DYRK4	0.545799	1.0622	0.288	0.256	1
MED7	0.257875	1.06198	0.275	0.163	1
LSM4	0.34551	1.06165	0.35	0.217	1
TRMT2B	0.154705	1.05795	0.2	0.132	1
CIAO3	0.0556613	1.05507	0.275	0.24	1
TRIM28	0.176237	1.05455	0.25	0.132	1
KCTD5	0.066985	1.04873	0.262	0.147	1
TVP23B	0.0117991	1.04738	0.312	0.163	1
RTN4RL2	0.0979124	1.04479	0.45	0.326	1
RTL1	0.261414	1.04468	0.212	0.109	1
YWHAH	0.0989366	1.04242	0.713	0.581	1
MREG	0.0287884	1.04068	0.375	0.225	1
SLC46A3	0.0696663	1.03978	0.475	0.264	1
VDAC2	0.40264	1.03427	0.2	0.163	1
RPS14	0.234027	1.02928	0.188	0.163	1
MPC2	0.0410606	1.02888	0.212	0.132	1
HNRNPF	0.0314029	1.02787	0.55	0.341	1
MICOS10	0.0544552	1.02696	0.537	0.372	1
HACD4	0.0951337	1.02222	0.238	0.116	1
PNMA8A	0.272162	1.02153	0.262	0.147	1
DSN1	0.244947	1.01855	0.225	0.109	1
RAD1	0.0689944	1.0185	0.288	0.225	1
NCSTN	0.154618	1.01791	0.25	0.132	1
WBP2	0.0974008	1.01579	0.3	0.171	1
CA1	0.332609	1.01406	0.25	0.147	1
ABCC9	0.366538	1.01339	0.162	0.101	1
IRF1	0.948909	1.01106	0.125	0.101	1
RAB35	0.0438978	1.01072	0.425	0.233	1
CEBPG	0.454186	1.00972	0.3	0.202	1
COMMD9	0.144736	1.00911	0.262	0.217	1
WDR1	0.462123	1.00892	0.275	0.209	1
RABL3	0.117072	1.00608	0.238	0.233	1
MT-ND3	0.486196	1.00576	0.175	0.101	1
BCAP31	0.285439	1.0017	0.238	0.155	1
IFT46	0.0358414	1.00167	0.412	0.225	1
ZNF831	0.119224	0.999948	0.35	0.217	1
MESD	0.343567	0.996698	0.388	0.357	1
PPP1R15B	0.536435	0.993631	0.262	0.194	1
TRUB2	0.0461449	0.992573	0.375	0.209	1
NOS1	0.197895	0.991752	0.188	0.116	1
TMEM237	0.0161713	0.984678	0.45	0.24	1
SNX11	0.137379	0.984294	0.2	0.124	1
IRS1	0.167419	0.984166	0.3	0.256	1
MT-ATP6	0.0305707	0.983095	0.25	0.109	1
PDLIM2	0.322527	0.982726	0.2	0.101	1
PTBP1	0.00919869	0.976431	0.362	0.178	1
UBL4A	0.154965	0.975071	0.238	0.124	1
AUP1	0.00132977	0.974928	0.338	0.14	1
MT-ND6	0.0723773	0.974808	0.275	0.124	1
SSPN	0.318338	0.973948	0.138	0.101	1
SNURF	0.536488	0.973519	0.15	0.101	1
MYO10	0.465239	0.971832	0.238	0.178	1
SF3A3	0.855879	0.971056	0.4	0.364	1
DAAM2	0.431893	0.969875	0.2	0.116	1
GPRC5B	0.0566677	0.96978	0.238	0.178	1
CHD7	0.505684	0.966104	0.2	0.132	1
DHCR24	0.29668	0.961624	0.35	0.264	1
PPP1R37	0.584861	0.960856	0.262	0.194	1
RANBP6	0.216407	0.96036	0.3	0.209	1
SPATA20	0.71675	0.959381	0.212	0.171	1
BCAS1	0.144038	0.956765	0.162	0.132	1
MYCBP	0.0669411	0.956538	0.475	0.341	1
NIPSNAP3B	0.14606	0.954483	0.362	0.24	1
SOCS5	0.131051	0.954312	0.312	0.217	1
TRMT6	0.317183	0.951627	0.212	0.109	1
MRPL14	0.346193	0.948539	0.188	0.116	1
ARHGEF28	0.143027	0.947155	0.425	0.302	1
EEPD1	0.467949	0.945262	0.438	0.38	1
PIGS	0.244974	0.945255	0.288	0.155	1
ZNF700	0.0168392	0.945237	0.4	0.271	1
TMED3	0.189759	0.943733	0.275	0.155	1
RNF44	0.0561528	0.943077	0.25	0.109	1
CPT1B	0.574404	0.941852	0.175	0.101	1
TMA7	0.0970482	0.941449	0.362	0.233	1
CWC15	0.567606	0.940171	0.225	0.186	1
MRPL48	0.019046	0.939524	0.55	0.349	1
YIPF7	0.1701	0.939155	0.238	0.155	1
ZNF671	0.427439	0.93852	0.225	0.132	1
CCDC106	0.452138	0.936779	0.2	0.116	1
SMNDC1	0.0450634	0.936731	0.338	0.171	1
ZBTB24	0.144212	0.933343	0.338	0.194	1
KMT5C	0.0844403	0.930398	0.262	0.147	1
THEMIS	0.703929	0.929429	0.188	0.14	1
PTMA	0.145049	0.92406	0.5	0.326	1
IFFO2	0.0779398	0.924049	0.525	0.318	1
FAM90A1	0.413809	0.923496	0.238	0.14	1
SLC27A2	0.199859	0.920951	0.175	0.132	1
ABTB2	0.621151	0.919872	0.2	0.14	1
INCENP	0.350692	0.918511	0.188	0.116	1
MANEAL	0.337964	0.91799	0.2	0.178	1
NDUFA5	0.56815	0.91667	0.4	0.364	1
ATMIN	0.0691635	0.916249	0.512	0.411	1
GSTT2B	0.23943	0.913022	0.338	0.202	1
PGAM1	0.708584	0.912778	0.325	0.295	1
SRSF8	0.0865229	0.912108	0.325	0.194	1
F5	0.25492	0.911705	0.225	0.132	1
TAF13	0.181529	0.908099	0.3	0.186	1
COQ10B	0.0107974	0.90661	0.388	0.271	1
PCDH15	0.882905	0.90584	0.225	0.171	1
MYO1B	0.77161	0.904918	0.288	0.202	1
ITM2C	0.127867	0.902714	0.288	0.155	1
MCL1	0.178193	0.901255	0.175	0.132	1
NUP188	0.00979942	0.900911	0.475	0.248	1
CUEDC1	0.407056	0.900315	0.262	0.155	1
DHFR	0.548741	0.89948	0.2	0.116	1
BRD7	0.00653232	0.898742	0.725	0.496	1
LPAR1	0.431406	0.89739	0.2	0.109	1
RRAGC	0.45157	0.896295	0.312	0.233	1
BCL9L	0.0593012	0.895515	0.238	0.101	1
RRBP1	0.257934	0.89456	0.338	0.233	1
LAMC3	0.0938773	0.893557	0.2	0.101	1
STK33	0.278535	0.892833	0.238	0.147	1
PRNP	0.102703	0.892227	0.787	0.612	1
ZNF618	0.06403	0.891308	0.375	0.24	1
MT-CYB	0.76715	0.891277	0.25	0.209	1
TRABD2A	0.162702	0.890907	0.438	0.256	1
ARL6IP5	0.129969	0.889003	0.438	0.287	1
PLCB4	0.0292417	0.888585	0.5	0.326	1
ISCU	0.778372	0.887668	0.212	0.147	1
MAPK3	0.791651	0.886603	0.15	0.132	1
PUS1	0.332437	0.886457	0.325	0.256	1
VKORC1	0.0535912	0.88641	0.425	0.271	1
P2RY11	0.168813	0.883576	0.175	0.101	1
NSMCE4A	0.0268756	0.879636	0.312	0.163	1
CHCHD7	0.520793	0.87839	0.212	0.124	1
MCM8	0.412812	0.877598	0.188	0.116	1
ARF5	0.184733	0.877116	0.338	0.233	1
RERG	0.112494	0.876853	0.25	0.178	1
ADAMTS6	0.644188	0.876355	0.25	0.171	1
C2CD2L	0.0354361	0.876349	0.338	0.217	1
HMGN5	0.248098	0.875402	0.15	0.109	1
SUV39H2	0.0358828	0.875381	0.338	0.178	1
FA2H	0.589234	0.874899	0.212	0.132	1
WDR81	0.203067	0.87352	0.238	0.155	1
SLC29A3	0.964837	0.871963	0.138	0.124	1
TNXB	0.0389242	0.871817	0.262	0.163	1
GORAB	0.26327	0.871736	0.25	0.147	1
C1orf56	0.213471	0.871307	0.312	0.194	1
SPA17	0.493292	0.870579	0.162	0.109	1
PJA1	0.201295	0.86967	0.212	0.109	1
MAP6D1	0.409042	0.868882	0.225	0.132	1
COX20	0.0554746	0.867787	0.5	0.372	1
ATP6V0C	0.727932	0.866368	0.375	0.302	1
ZNF776	0.254612	0.866243	0.275	0.163	1
SLC29A1	0.0963448	0.864742	0.338	0.264	1
MED8	0.0222995	0.863941	0.45	0.264	1
EPS8L2	0.0726172	0.863051	0.262	0.109	1
TMEM54	0.733426	0.861877	0.138	0.14	1
MAFK	0.503437	0.861804	0.175	0.132	1
NBPF11	0.0437566	0.861703	0.388	0.209	1
ARHGEF25	0.164375	0.860718	0.338	0.217	1
BNIP3	0.088314	0.859279	0.787	0.597	1
NPRL2	0.0154735	0.858998	0.275	0.124	1
MOAP1	0.271533	0.858907	0.312	0.178	1
CARMIL2	0.303793	0.858598	0.338	0.279	1
ADAP1	0.229768	0.858351	0.288	0.171	1
CNKSR3	0.386636	0.857924	0.338	0.209	1
DHX38	0.147194	0.856665	0.325	0.209	1
C5orf15	0.0632438	0.855113	0.512	0.333	1
DVL1	0.0559423	0.854926	0.3	0.171	1
WRAP73	0.524777	0.854848	0.2	0.116	1
GID4	0.115839	0.851541	0.312	0.178	1
N4BP3	0.845451	0.85102	0.112	0.101	1
YPEL5	0.277634	0.850669	0.45	0.357	1
PRKCQ	0.299868	0.849207	0.188	0.147	1
ANKRD30B	0.523222	0.848591	0.238	0.163	1
TMEM127	0.131103	0.847793	0.35	0.248	1
RPL15	0.24692	0.847535	0.388	0.233	1
GAS6	0.0100452	0.847292	0.5	0.349	1
ZSCAN29	0.214486	0.847243	0.175	0.116	1
PVR	0.0755421	0.846925	0.375	0.302	1
CHRD	0.761492	0.845003	0.275	0.225	1
MYOM2	0.0772456	0.844665	0.338	0.256	1
ZSWIM9	0.0862876	0.84421	0.288	0.171	1
DBF4B	0.104457	0.840237	0.475	0.271	1
PEBP1	0.10577	0.838796	0.662	0.457	1
SLC35B4	0.0245516	0.838592	0.613	0.372	1
FBLN5	0.157924	0.836717	0.15	0.155	1
MTUS1	0.0988647	0.835878	0.15	0.132	1
MDH1B	0.0899032	0.835394	0.2	0.14	1
PSMA7	0.778226	0.834562	0.162	0.124	1
C10orf90	0.11986	0.833148	0.2	0.194	1
TF	0.353752	0.833108	0.212	0.155	1
KANK1	0.38633	0.831976	0.412	0.279	1
CBLN2	0.223682	0.831159	0.325	0.24	1
TANC1	0.248201	0.831134	0.188	0.178	1
PRCD	0.383911	0.83058	0.175	0.124	1
STEAP1B	0.116923	0.830118	0.212	0.101	1
ASAH2B	0.327625	0.8298	0.162	0.124	1
RNF141	0.454622	0.82854	0.262	0.171	1
PPDPF	0.702436	0.827955	0.15	0.124	1
HRK	0.127414	0.826223	0.588	0.434	1
ARPC1B	0.400633	0.824611	0.175	0.101	1
EEF2	0.162624	0.822271	0.45	0.31	1
CFAP20	0.22982	0.822199	0.3	0.171	1
TOM1	0.200244	0.821377	0.388	0.24	1
ARHGDIG	0.0684048	0.819899	0.425	0.225	1
PLD1	0.10568	0.819589	0.375	0.287	1
NKRF	0.0963377	0.818743	0.488	0.326	1
PDRG1	0.375181	0.818201	0.262	0.155	1
TTI2	0.0535524	0.818102	0.325	0.217	1
TNFAIP8L1	0.244088	0.817077	0.388	0.287	1
DEDD2	0.249588	0.816035	0.262	0.147	1
HAUS6	0.243474	0.81559	0.325	0.202	1
ZC2HC1B	0.293018	0.815441	0.2	0.116	1
RAB11FIP5	0.0581706	0.814105	0.425	0.24	1
DGCR6L	0.0985805	0.814084	0.225	0.109	1
BCAT1	0.00338461	0.81335	0.725	0.519	1
IER5L	0.114231	0.812565	0.512	0.333	1
C1QL3	0.193745	0.811755	0.262	0.147	1
SEPTIN5	0.0230977	0.811287	0.462	0.256	1
SLU7	0.0556608	0.809773	0.562	0.388	1
DYRK1B	0.15742	0.80845	0.188	0.14	1
PFDN4	0.108598	0.80838	0.45	0.326	1
SENP3	0.443409	0.807948	0.238	0.147	1
TRAF2	0.360283	0.807943	0.138	0.101	1
RPH3AL	0.143079	0.807686	0.175	0.109	1
NAB2	0.289514	0.80751	0.325	0.248	1
C8orf33	0.239776	0.807447	0.4	0.302	1
FBXL7	0.317417	0.807374	0.312	0.256	1
ZNF514	0.0924628	0.80676	0.388	0.233	1
TPRA1	0.174688	0.805898	0.25	0.163	1
GCN1	0.14665	0.802242	0.388	0.264	1
BUD13	0.316923	0.802	0.375	0.233	1
PLS3	0.549768	0.8019	0.238	0.155	1
DGKG	0.0520686	0.800145	0.512	0.333	1
ADAMTS13	0.335827	0.799536	0.238	0.155	1
HILPDA	0.135998	0.799033	0.275	0.155	1
MATN2	0.160629	0.79746	0.45	0.31	1
ATG2A	0.0600441	0.797402	0.312	0.163	1
MAF1	0.350829	0.797128	0.288	0.202	1
PSMG4	0.0463768	0.795636	0.575	0.411	1
CCDC192	0.0425518	0.795427	0.288	0.163	1
UAP1	0.55081	0.795318	0.338	0.225	1
IKBIP	0.339281	0.79426	0.238	0.155	1
PGRMC1	0.709811	0.794074	0.25	0.178	1
AFAP1L2	0.137955	0.792884	0.312	0.202	1
NIP7	0.417117	0.792683	0.188	0.132	1
CCDC40	0.195306	0.792605	0.212	0.14	1
PARD3	0.100511	0.791641	0.288	0.171	1
PLGLB2	0.19445	0.78787	0.225	0.124	1
RNF25	0.200805	0.787671	0.262	0.163	1
SLC66A2	0.0449494	0.787551	0.613	0.426	1
UBQLN4	0.029802	0.786488	0.4	0.217	1
ETHE1	0.178747	0.786486	0.212	0.171	1
TUBA1C	0.682264	0.785988	0.188	0.14	1
PHLDB1	0.0932917	0.785758	0.475	0.333	1
STXBP6	0.197429	0.785311	0.438	0.333	1
NEIL2	0.40499	0.785196	0.262	0.155	1
DDN	0.386725	0.784727	0.338	0.233	1
TTYH2	0.442289	0.783034	0.162	0.116	1
RBPMS	0.852473	0.782546	0.138	0.163	1
SLC39A13	0.134595	0.781968	0.2	0.116	1
ATG9A	0.100855	0.7816	0.488	0.287	1
MEGF10	0.381294	0.780963	0.412	0.271	1
CENPS	0.097387	0.780463	0.162	0.14	1
NAT8L	0.163363	0.780387	0.537	0.364	1
ZBTB47	0.278968	0.779753	0.338	0.287	1
ARL6IP1	0.741399	0.779115	0.425	0.31	1
SCNM1	0.18719	0.778349	0.275	0.163	1
RAE1	0.0873501	0.77792	0.325	0.233	1
RNF112	0.146717	0.777241	0.325	0.256	1
RXRA	0.395924	0.776942	0.188	0.14	1
AS3MT	0.0917571	0.776288	0.262	0.14	1
LDHAL6A	0.395987	0.776186	0.225	0.132	1
ESS2	0.0740682	0.77606	0.15	0.124	1
CTNNA1	0.116442	0.775074	0.675	0.612	1
COQ3	0.108067	0.77504	0.325	0.202	1
SPEF1	0.0431333	0.774798	0.25	0.124	1
RXYLT1	0.0725848	0.774611	0.375	0.209	1
RNF220	0.0663957	0.77365	0.425	0.426	1
NIFK	0.377416	0.773648	0.312	0.202	1
GUK1	0.922018	0.772998	0.375	0.326	1
NKAPL	0.533861	0.772438	0.162	0.109	1
PA2G4	0.0490531	0.772051	0.262	0.217	1
OTOGL	0.0192332	0.771137	0.55	0.341	1
ADAL	0.132337	0.769072	0.35	0.248	1
OTULIN	0.117512	0.768222	0.462	0.349	1
C5AR1	0.130469	0.766922	0.125	0.116	1
HAVCR2	0.170563	0.766653	0.35	0.233	1
MED10	0.0652935	0.766551	0.6	0.388	1
SIKE1	0.127094	0.765698	0.388	0.233	1
GLI4	0.186178	0.765445	0.3	0.209	1
CEP131	0.319911	0.765059	0.175	0.116	1
PDGFB	0.387035	0.763716	0.275	0.178	1
SFT2D1	0.213966	0.763511	0.388	0.225	1
FLRT3	0.162005	0.762471	0.562	0.419	1
C12orf43	0.367624	0.762105	0.35	0.24	1
LRRC73	0.542704	0.760038	0.162	0.101	1
ZNF664	0.286398	0.757519	0.4	0.271	1
ZNF263	0.583681	0.75559	0.4	0.318	1
SURF1	0.286621	0.755554	0.262	0.233	1
RPL37A	0.143174	0.754702	0.55	0.388	1
CHMP1B	0.381621	0.753351	0.275	0.178	1
ADAT1	0.106292	0.753155	0.35	0.202	1
NOLC1	0.395903	0.750395	0.338	0.233	1
PKM	0.224405	0.750175	0.75	0.574	1
FBXO15	0.64797	0.749816	0.175	0.14	1
GGPS1	0.244779	0.749745	0.275	0.155	1
STK11IP	0.409399	0.748182	0.175	0.132	1
HSP90AA1	0.490657	0.746959	0.775	0.674	1
POC5	0.126942	0.746508	0.338	0.264	1
HCFC1	0.481855	0.746211	0.25	0.171	1
SNX25	0.158463	0.745747	0.412	0.302	1
NUP62	0.0781938	0.745283	0.212	0.171	1
LRRC55	0.531415	0.744092	0.112	0.101	1
PHF24	0.00512669	0.743623	0.588	0.496	1
DZIP1L	0.364035	0.743289	0.212	0.163	1
ZNF598	0.232453	0.743091	0.175	0.155	1
CLGN	0.480978	0.742818	0.125	0.101	1
DYNLT3	0.451622	0.742717	0.3	0.194	1
NFIA	0.312921	0.742665	0.588	0.395	1
ELOVL6	0.00860812	0.74243	0.8	0.566	1
EID1	0.224304	0.741217	0.475	0.302	1
TEX261	0.336726	0.739983	0.325	0.209	1
SORBS3	0.518381	0.739516	0.2	0.147	1
AJM1	0.215053	0.739393	0.35	0.225	1
CLDN20	0.373631	0.739262	0.175	0.101	1
TMEM155	0.23321	0.738048	0.4	0.248	1
TDRD6	0.345452	0.737387	0.162	0.109	1
XKR7	0.255425	0.736944	0.412	0.302	1
RTKN2	0.350731	0.736502	0.212	0.116	1
STRN4	0.169876	0.736437	0.45	0.372	1
OTULINL	0.237623	0.735394	0.212	0.155	1
STYX	0.262186	0.73507	0.262	0.171	1
STX4	0.187428	0.734896	0.275	0.155	1
MTMR14	0.101426	0.734111	0.537	0.357	1
NTNG2	0.142106	0.734079	0.488	0.31	1
ENPP6	0.66954	0.733505	0.138	0.101	1
BLOC1S4	0.374991	0.733487	0.188	0.14	1
THAP3	0.416995	0.732866	0.212	0.132	1
NUDT6	0.275676	0.732598	0.212	0.116	1
RPLP1	0.0641501	0.732414	0.15	0.202	1
IFITM10	0.213554	0.732267	0.425	0.271	1
XK	0.252101	0.731875	0.25	0.147	1
ACTN2	0.00953913	0.730966	0.55	0.318	1
RBX1	0.0377356	0.730005	0.512	0.496	1
FAM200A	0.189983	0.729959	0.375	0.24	1
STK38L	0.0358524	0.729445	0.7	0.597	1
KLHL26	0.342362	0.728868	0.212	0.14	1
FARSA	0.00847446	0.72871	0.55	0.326	1
TAF4B	0.0218469	0.728584	0.725	0.496	1
RCSD1	0.061391	0.728144	0.288	0.14	1
ZNF777	0.424691	0.727814	0.275	0.209	1
RAB31	0.439899	0.726931	0.35	0.295	1
NKAPD1	0.55712	0.726393	0.262	0.178	1
APOLD1	0.907373	0.725458	0.15	0.14	1
TIPIN	0.147635	0.725297	0.388	0.271	1
LHFPL3	0.721256	0.724577	0.238	0.256	1
RIOK2	0.333615	0.724441	0.362	0.24	1
MRPS22	0.649918	0.723962	0.362	0.287	1
FRMD6	0.36515	0.723845	0.438	0.287	1
CHMP4B	0.0541374	0.723788	0.588	0.395	1
HIP1R	0.111551	0.723078	0.488	0.318	1
ZNF234	0.383024	0.722726	0.25	0.171	1
ANKRD20A1	0.420958	0.720982	0.2	0.124	1
CDKN2D	0.0286578	0.720948	0.438	0.248	1
VDAC1	0.364244	0.720482	0.462	0.372	1
FAM163B	0.411587	0.720082	0.25	0.163	1
ECI2	0.434803	0.719056	0.338	0.287	1
GGH	0.0653914	0.718652	0.212	0.116	1
SKAP2	0.126416	0.718192	0.562	0.442	1
PTPRZ1	0.849167	0.718022	0.475	0.473	1
ADO	0.716562	0.714392	0.238	0.171	1
KIAA1143	0.492514	0.714134	0.212	0.202	1
FTH1	0.297014	0.712756	0.613	0.457	1
DGKD	0.374002	0.712588	0.375	0.31	1
NTPCR	0.11665	0.712044	0.412	0.264	1
BEX1	0.741586	0.711836	0.325	0.271	1
DNAJA1	0.240899	0.711702	0.425	0.364	1
HAAO	0.421507	0.710247	0.238	0.194	1
ERRFI1	0.214956	0.709984	0.362	0.271	1
RAB29	0.230213	0.709883	0.188	0.116	1
ZNF283	0.158103	0.709561	0.412	0.295	1
RABIF	0.127953	0.709231	0.25	0.155	1
PRPF31	0.270986	0.708484	0.288	0.233	1
OXA1L	0.122841	0.707744	0.225	0.116	1
SENP1	0.150477	0.707007	0.425	0.287	1
GMIP	0.387177	0.704327	0.188	0.109	1
UBASH3B	0.843105	0.702562	0.2	0.171	1
OAZ1	0.116326	0.702375	0.5	0.295	1
NOB1	0.373015	0.701705	0.212	0.163	1
LMNB1	0.254847	0.701444	0.3	0.194	1
ZNF354B	0.433893	0.700662	0.35	0.264	1
AP5Z1	0.169344	0.700163	0.288	0.194	1
BTN2A1	0.0381129	0.699804	0.312	0.202	1
FAM131B	0.110195	0.699468	0.375	0.295	1
ZNFX1	0.181667	0.699387	0.462	0.318	1
TBC1D1	0.0924637	0.698494	0.65	0.543	1
PLEKHA3	0.0741846	0.697755	0.55	0.333	1
UBXN8	0.681524	0.697612	0.15	0.109	1
VRK3	0.0587902	0.696413	0.388	0.31	1
PLD6	0.501263	0.695375	0.188	0.124	1
ZNF630	0.449856	0.69526	0.312	0.202	1
USE1	0.206643	0.695183	0.35	0.264	1
IVNS1ABP	0.195208	0.693651	0.412	0.271	1
GSS	0.15841	0.693304	0.35	0.279	1
UPF1	0.13079	0.69299	0.45	0.333	1
CREB3L2	0.405347	0.692753	0.338	0.225	1
BTC	0.606876	0.69275	0.125	0.101	1
ZNF536	0.701067	0.691882	0.212	0.147	1
IRF3	0.466016	0.691638	0.262	0.163	1
MAFG	0.561448	0.69134	0.362	0.271	1
CNDP2	0.431235	0.69116	0.275	0.256	1
MRPL30	0.182343	0.690408	0.262	0.217	1
C3orf33	0.103967	0.690236	0.488	0.38	1
DIRAS2	0.353625	0.690099	0.525	0.442	1
URB2	0.670592	0.687544	0.175	0.116	1
CEBPB	0.529945	0.687468	0.238	0.147	1
JADE2	0.214178	0.686782	0.637	0.457	1
TUBB4B	0.215418	0.6866	0.5	0.333	1
NAA38	0.187106	0.686424	0.25	0.248	1
NECAP2	0.225969	0.686336	0.325	0.256	1
ZNF233	0.315892	0.685309	0.3	0.209	1
ARCN1	0.143973	0.68515	0.4	0.326	1
TRIM66	0.334629	0.684618	0.3	0.233	1
TPRN	0.255533	0.68419	0.275	0.178	1
RASSF2	0.584322	0.684123	0.238	0.163	1
GLS2	0.0205062	0.683536	0.462	0.357	1
TCF3	0.212706	0.683465	0.188	0.101	1
TRPA1	0.804653	0.682885	0.2	0.14	1
GZF1	0.634555	0.682642	0.238	0.171	1
FAS	0.440819	0.682263	0.138	0.109	1
MMAB	0.126605	0.682135	0.4	0.264	1
ENPP2	0.0732604	0.681974	0.225	0.116	1
TMEM184C	0.870582	0.681323	0.488	0.457	1
TRAF7	0.291872	0.681172	0.162	0.101	1
TIMM23B	0.99973	0.680528	0.175	0.155	1
TCEANC2	0.603833	0.68019	0.225	0.155	1
NIF3L1	0.271626	0.679267	0.2	0.14	1
ZNF426	0.592591	0.678668	0.25	0.186	1
COQ5	0.633341	0.6779	0.212	0.163	1
TATDN3	0.0844311	0.676953	0.625	0.465	1
KCNK2	0.237634	0.675855	0.6	0.411	1
MT-CO1	0.00805967	0.675746	0.537	0.326	1
CHMP5	0.245721	0.675512	0.15	0.101	1
ZNF830	0.552095	0.674869	0.238	0.171	1
RPL11	0.0748089	0.674735	0.262	0.132	1
INPP5E	0.471496	0.674043	0.225	0.163	1
LZTS2	0.558848	0.67365	0.2	0.147	1
FBRS	0.345605	0.67365	0.288	0.194	1
USP1	0.17202	0.673512	0.412	0.349	1
NEU1	0.356467	0.67337	0.212	0.124	1
ITGB8	0.118741	0.672762	0.562	0.442	1
TMEM131L	0.400283	0.672657	0.388	0.279	1
MCUR1	0.0745796	0.672454	0.637	0.426	1
RBM19	0.00807726	0.671897	0.438	0.38	1
ZBTB5	0.378797	0.671535	0.262	0.194	1
HIPK2	0.427853	0.671327	0.637	0.558	1
SLC30A1	0.534484	0.671318	0.162	0.116	1
TFEB	0.28719	0.671232	0.312	0.178	1
TEX9	0.193495	0.671204	0.388	0.225	1
DUSP12	0.0541843	0.670471	0.312	0.171	1
CLTCL1	0.232276	0.670041	0.188	0.14	1
ZBTB34	0.260625	0.669626	0.212	0.186	1
TAS2R14	0.259415	0.669004	0.162	0.116	1
TOMM5	0.357303	0.668581	0.375	0.264	1
CNIH4	0.262892	0.668207	0.375	0.287	1
TMEM243	0.411257	0.667336	0.212	0.155	1
ZNF836	0.739417	0.666736	0.2	0.14	1
RPL41	0.532892	0.66643	0.225	0.171	1
B4GALT1	0.483726	0.665831	0.125	0.109	1
AOAH	0.247642	0.665784	0.262	0.217	1
ZBTB6	0.640047	0.664992	0.175	0.116	1
PLB1	0.0978841	0.664468	0.138	0.109	1
FOXO1	0.101271	0.664374	0.512	0.295	1
CCT6A	0.667022	0.663859	0.325	0.295	1
RLIM	0.687447	0.663674	0.388	0.302	1
RPIA	0.255995	0.663628	0.4	0.326	1
METTL4	0.178412	0.663191	0.325	0.202	1
TGFBRAP1	0.00564735	0.662792	0.412	0.388	1
SIVA1	0.360387	0.662744	0.338	0.233	1
TNKS1BP1	0.444599	0.662339	0.288	0.209	1
FAM107B	0.53328	0.662157	0.15	0.101	1
RANBP3	0.267441	0.661985	0.462	0.333	1
CIAO2A	0.440081	0.66196	0.262	0.194	1
RSL24D1	0.626273	0.660866	0.312	0.217	1
POLE	0.439506	0.660863	0.325	0.248	1
LAMTOR3	0.327558	0.660463	0.338	0.264	1
ZBTB7C	0.129531	0.659589	0.637	0.527	1
TMX1	0.127254	0.659433	0.3	0.171	1
CDIPT	0.383678	0.657852	0.362	0.256	1
TSPYL1	0.0751957	0.657318	0.537	0.318	1
SMCR8	0.809326	0.656989	0.15	0.109	1
CCDC150	0.385137	0.655785	0.15	0.101	1
ATP10B	0.49276	0.654972	0.312	0.202	1
PRAG1	0.128225	0.654823	0.375	0.318	1
ZNF781	0.524817	0.654813	0.162	0.101	1
SNIP1	0.0720426	0.654744	0.4	0.233	1
SVBP	0.23004	0.654025	0.25	0.202	1
ARHGAP17	0.0346824	0.65384	0.75	0.566	1
EVI2B	0.0917436	0.653717	0.225	0.109	1
NCAPH2	0.631087	0.653457	0.138	0.101	1
PLEKHG3	0.429765	0.653023	0.225	0.163	1
YIPF3	0.304597	0.652818	0.175	0.109	1
MOB1A	0.307618	0.651982	0.3	0.194	1
ZFHX4	0.271998	0.651754	0.188	0.163	1
MRPL19	0.0581311	0.651613	0.713	0.543	1
ZNF510	0.240221	0.650837	0.488	0.341	1
SLC41A3	0.0679891	0.650719	0.488	0.403	1
MYH14	0.152109	0.650374	0.338	0.271	1
B3GAT3	0.0600051	0.65034	0.425	0.318	1
CD81	0.160252	0.649786	0.3	0.178	1
DHX37	0.239053	0.64961	0.25	0.178	1
RAB40A	0.64623	0.649136	0.2	0.124	1
INSL6	0.751465	0.648377	0.15	0.109	1
UBE2F	0.177679	0.648227	0.512	0.395	1
DLG3	0.0644281	0.647467	0.575	0.419	1
ZNF511	0.280149	0.64681	0.225	0.132	1
COL24A1	0.426511	0.646707	0.125	0.116	1
COL16A1	0.158995	0.646575	0.388	0.318	1
IFIT1	0.274054	0.646427	0.338	0.279	1
NANS	0.243522	0.6461	0.35	0.248	1
PARPBP	0.318236	0.645263	0.162	0.124	1
COL23A1	0.343602	0.644944	0.362	0.264	1
PLGRKT	0.145063	0.643988	0.362	0.233	1
LDLR	0.675935	0.643926	0.275	0.217	1
SEMA3C	0.0120617	0.643833	0.488	0.287	1
KIF17	0.089995	0.643633	0.412	0.287	1
IPO8	0.161712	0.643233	0.562	0.434	1
EIF4A2	0.397829	0.642307	0.637	0.473	1
UQCR11	0.694758	0.641834	0.225	0.171	1
ZNF662	0.0594877	0.641833	0.212	0.109	1
PNCK	0.058238	0.641683	0.65	0.45	1
NSA2	0.182345	0.641629	0.475	0.302	1
BAIAP3	0.397644	0.641571	0.175	0.147	1
FECH	0.12295	0.641204	0.525	0.349	1
ZNF28	0.343456	0.640432	0.125	0.116	1
IDH1	0.0236847	0.640392	0.537	0.341	1
SELENOH	0.120966	0.639216	0.338	0.248	1
IRAK1	0.316479	0.638885	0.175	0.109	1
EIF3B	0.240092	0.638826	0.5	0.364	1
KMT2D	0.299453	0.638383	0.488	0.357	1
RETREG2	0.255561	0.638303	0.325	0.209	1
PHF6	0.283342	0.638229	0.525	0.426	1
METTL24	0.296807	0.637259	0.425	0.326	1
GOLGA3	0.0670449	0.636568	0.75	0.558	1
ADAMTS3	0.118517	0.636487	0.475	0.318	1
POLR3D	0.251646	0.636363	0.3	0.194	1
ANKRD65	0.403433	0.63584	0.25	0.147	1
FAM89B	0.878189	0.635688	0.362	0.279	1
FIBP	0.572852	0.635659	0.15	0.101	1
ZNF330	0.276099	0.634941	0.325	0.233	1
RUNDC1	0.299793	0.634841	0.362	0.24	1
GHR	0.0996218	0.634559	0.625	0.55	1
PSAT1	0.245873	0.632632	0.2	0.171	1
DDX39A	0.469886	0.632615	0.175	0.109	1
DCDC2	0.688415	0.631559	0.175	0.14	1
INA	0.150777	0.631055	0.312	0.194	1
WDR43	0.0629468	0.630877	0.675	0.651	1
VRK2	0.779152	0.629587	0.175	0.14	1
QKI	0.341924	0.628481	0.588	0.473	1
MTCP1	0.0277132	0.6283	0.3	0.295	1
SLC25A34	0.720742	0.627937	0.112	0.101	1
ARAP3	0.196013	0.627861	0.188	0.124	1
RPL30	0.367689	0.627036	0.2	0.194	1
ZNF140	0.0157125	0.626771	0.438	0.341	1
WDR53	0.399637	0.6267	0.238	0.155	1
ZFAND2A	0.460106	0.62627	0.225	0.147	1
GLRA3	0.22334	0.625682	0.3	0.186	1
ZNF674	0.53279	0.625287	0.288	0.202	1
SLC16A4	0.118156	0.625001	0.312	0.209	1
ARPC4	0.279488	0.624946	0.325	0.318	1
THYN1	0.959394	0.624476	0.275	0.225	1
CACYBP	0.302225	0.624277	0.262	0.178	1
FGF9	0.732791	0.623633	0.475	0.364	1
HPS1	0.339228	0.6236	0.262	0.256	1
MXD4	0.33758	0.623589	0.512	0.419	1
FAM227B	0.101473	0.62336	0.45	0.326	1
LRRN3	0.00707513	0.623141	0.85	0.705	1
RNF6	0.598286	0.623116	0.362	0.24	1
OPRL1	0.768505	0.622564	0.2	0.132	1
KCNH2	0.589919	0.622526	0.162	0.109	1
DHRS11	0.914441	0.622416	0.125	0.132	1
ZNF682	0.0178024	0.622008	0.4	0.287	1
FAT2	0.803589	0.621765	0.212	0.155	1
PQBP1	0.216046	0.621302	0.288	0.178	1
ZFYVE19	0.533216	0.620856	0.15	0.124	1
TMSB15B	0.124334	0.620443	0.2	0.124	1
TRPV1	0.130321	0.620161	0.412	0.279	1
B3GALT5	0.278389	0.619915	0.112	0.124	1
PARVA	0.478271	0.619671	0.35	0.279	1
OTOA	0.290456	0.619646	0.212	0.124	1
HOMEZ	0.144682	0.619437	0.2	0.109	1
CD247	0.539469	0.61927	0.412	0.295	1
WDR91	0.201612	0.618592	0.275	0.178	1
CLPX	0.1416	0.616093	0.562	0.457	1
PREX2	0.385464	0.615594	0.162	0.14	1
GJA9	0.47425	0.615137	0.15	0.116	1
MAP4K2	0.22356	0.614395	0.362	0.271	1
TMEM132A	0.171031	0.614114	0.688	0.589	1
ZBTB41	0.0683681	0.613756	0.625	0.434	1
PIP4K2C	0.0875097	0.613681	0.588	0.403	1
SLC25A25	0.15418	0.613471	0.45	0.31	1
ZSWIM3	0.166003	0.613076	0.312	0.225	1
SLITRK2	0.0441346	0.613005	0.225	0.124	1
NUBP2	0.429489	0.612974	0.225	0.155	1
GTF2F1	0.515334	0.612493	0.375	0.395	1
DNAJB9	0.6893	0.61244	0.175	0.132	1
NRSN2	0.00320028	0.612209	0.662	0.535	1
RCBTB1	0.402164	0.611811	0.388	0.279	1
PEX16	0.443786	0.611355	0.162	0.124	1
MRAP2	0.137907	0.611307	0.762	0.636	1
MBD4	0.0219878	0.61106	0.613	0.45	1
MSRB2	0.180402	0.610306	0.338	0.295	1
GRID2	0.266724	0.610072	0.7	0.605	1
UBE2Q1	0.368342	0.609861	0.338	0.225	1
SART1	0.301108	0.60972	0.3	0.202	1
ACOT13	0.340594	0.609681	0.338	0.256	1
KBTBD12	0.260652	0.609673	0.537	0.364	1
DISP1	0.193324	0.609451	0.375	0.31	1
CECR2	0.21754	0.608882	0.3	0.225	1
EPOP	0.895604	0.608664	0.15	0.109	1
SDHAF2	0.00912878	0.608048	0.537	0.326	1
CBLN1	0.697463	0.606988	0.138	0.116	1
MRPL9	0.912699	0.606472	0.138	0.109	1
COPRS	0.930976	0.605237	0.238	0.194	1
ALDH3A2	0.307483	0.605215	0.625	0.527	1
EIF3M	0.142441	0.604579	0.613	0.473	1
SSR2	0.252562	0.604205	0.375	0.287	1
TFAP4	0.165136	0.603633	0.225	0.233	1
SLC3A2	0.0331215	0.603622	0.588	0.388	1
PLXNA1	0.0999956	0.603423	0.512	0.357	1
ALKBH8	0.235646	0.602829	0.512	0.38	1
ALKBH1	0.030843	0.602378	0.475	0.318	1
GTF2A1	0.0146146	0.601999	0.775	0.535	1
UBE2L3	0.205878	0.601157	0.662	0.558	1
CCNJ	0.409909	0.599572	0.188	0.132	1
KCNJ12	0.72573	0.599095	0.212	0.155	1
ITM2B	0.163034	0.598266	0.875	0.752	1
PLOD3	0.0295606	0.597899	0.488	0.287	1
CHPF2	0.586495	0.597217	0.2	0.14	1
TMEM132E	0.180326	0.596857	0.162	0.155	1
QRICH2	0.212366	0.596604	0.275	0.186	1
LRRTM2	0.203075	0.596546	0.562	0.403	1
CTSA	0.549498	0.596482	0.388	0.326	1
NBPF12	0.14598	0.595762	0.575	0.434	1
USP39	0.138686	0.595309	0.338	0.264	1
USP7	0.762167	0.595113	0.662	0.62	1
RPUSD3	0.0562895	0.5948	0.338	0.318	1
VEGFB	0.477445	0.594455	0.312	0.24	1
CTXN1	0.648708	0.59356	0.312	0.233	1
C2orf88	0.118347	0.591684	0.613	0.419	1
FAM118A	0.750729	0.591216	0.35	0.271	1
AMT	0.369193	0.590257	0.25	0.194	1
C8orf76	0.445739	0.590192	0.362	0.295	1
ZFP36L1	0.212392	0.589894	0.15	0.14	1
PIM3	0.749405	0.589156	0.162	0.109	1
TWF1	0.454608	0.588808	0.15	0.116	1
SELENOS	0.185715	0.588344	0.375	0.256	1
ZNF92	0.445846	0.588103	0.35	0.271	1
ARL2	0.439035	0.588055	0.15	0.101	1
IMPACT	0.305368	0.588031	0.225	0.147	1
PRDX3	0.0700898	0.587892	0.225	0.132	1
TKT	0.546097	0.587051	0.338	0.302	1
SERPINB6	0.205494	0.586896	0.362	0.209	1
TTPA	0.471734	0.586543	0.138	0.101	1
ITGB1BP1	0.0705079	0.586061	0.637	0.581	1
RIDA	0.139117	0.586044	0.288	0.264	1
LGR4	0.0170693	0.585576	0.5	0.45	1
IL18	0.762176	0.585203	0.125	0.101	1
WHRN	0.0123383	0.585157	0.325	0.256	1
OR2L5	0.787834	0.584859	0.188	0.124	1
PDCD6	0.119821	0.584737	0.713	0.605	1
PMPCB	0.0622762	0.583719	0.637	0.442	1
SLCO4A1	0.737567	0.582265	0.162	0.132	1
PPWD1	0.0149162	0.581541	0.688	0.519	1
GORASP1	0.299154	0.581477	0.275	0.202	1
TAF1A	0.619996	0.581443	0.162	0.101	1
ZKSCAN4	0.494767	0.580994	0.2	0.132	1
GNG7	0.690034	0.579961	0.575	0.442	1
OPRM1	0.236602	0.579329	0.713	0.589	1
CPT1A	0.540308	0.579314	0.2	0.124	1
ZNF266	0.0956271	0.578885	0.375	0.217	1
JMJD8	0.996796	0.578799	0.112	0.109	1
GREB1	0.331191	0.578569	0.575	0.419	1
CREM	0.261605	0.578314	0.55	0.426	1
ZBTB37	0.119809	0.578118	0.3	0.333	1
SAFB	0.186955	0.577892	0.713	0.62	1
CPO	0.37828	0.577532	0.2	0.171	1
UBE2QL1	0.727183	0.577424	0.7	0.589	1
EDEM2	0.348414	0.577319	0.275	0.225	1
ADGRL4	0.563299	0.576709	0.312	0.279	1
KLHDC3	0.108069	0.576644	0.812	0.62	1
RNF139	0.473216	0.575734	0.212	0.14	1
ASF1A	0.848014	0.5751	0.15	0.109	1
CNTN6	0.452938	0.57474	0.325	0.271	1
MFSD4A	0.0228569	0.57387	0.75	0.597	1
SMIM20	0.576981	0.573704	0.188	0.116	1
SLC38A2	0.546602	0.573243	0.55	0.434	1
MEMO1	0.452628	0.573012	0.188	0.209	1
SLC25A23	0.126991	0.572654	0.625	0.504	1
P2RX4	0.0740507	0.572553	0.3	0.194	1
SDHAF3	0.627084	0.572498	0.3	0.209	1
PXDN	0.664388	0.572351	0.2	0.163	1
RABL6	0.15814	0.572152	0.8	0.682	1
SMARCE1	0.100705	0.571922	0.6	0.419	1
JTB	0.465818	0.571423	0.225	0.147	1
GOLGA6L7	0.0783019	0.570546	0.275	0.256	1
YJU2	0.334724	0.569978	0.188	0.132	1
CALCOCO2	0.307596	0.569532	0.613	0.512	1
AP2S1	0.813242	0.568726	0.225	0.256	1
MIS18A	0.173519	0.568703	0.175	0.194	1
RAD52	0.068702	0.567815	0.575	0.481	1
KCNA1	0.519661	0.567413	0.4	0.295	1
JRK	0.302546	0.567305	0.375	0.287	1
TRUB1	0.287453	0.567303	0.45	0.333	1
TNFRSF14	0.564214	0.566702	0.162	0.116	1
MFSD1	0.106162	0.565852	0.412	0.333	1
RGL2	0.784421	0.565536	0.162	0.124	1
SPCS1	0.716868	0.565274	0.288	0.24	1
CCDC174	0.0409054	0.564625	0.362	0.333	1
ZNF614	0.695902	0.563766	0.262	0.178	1
SCML2	0.406624	0.563593	0.3	0.24	1
FAM193B	0.000595513	0.563331	0.825	0.574	1
HEATR6	0.223282	0.563197	0.35	0.256	1
PLCG2	0.233104	0.562537	0.787	0.605	1
RAB11B	0.363433	0.56253	0.35	0.256	1
CFAP410	0.0162127	0.562427	0.25	0.116	1
NUP35	0.53573	0.562212	0.3	0.225	1
FBXL14	0.318647	0.562201	0.425	0.295	1
SMAD7	0.0765128	0.561759	0.6	0.419	1
SELENOK	0.25752	0.561686	0.2	0.116	1
AFAP1	0.129933	0.561238	0.475	0.457	1
ONECUT2	0.696194	0.560398	0.25	0.163	1
ANGPTL2	0.336888	0.560173	0.125	0.116	1
MAZ	0.0387949	0.559969	0.325	0.186	1
MON1B	0.222294	0.559448	0.3	0.202	1
LRFN4	0.378717	0.55925	0.312	0.233	1
ZBTB20	0.308258	0.559049	0.537	0.349	1
IRF9	0.8747	0.558635	0.125	0.101	1
PGAP1	0.507153	0.558538	0.625	0.496	1
TBC1D2	0.221231	0.55834	0.212	0.194	1
ILF2	0.738308	0.557958	0.125	0.116	1
MFSD10	0.207051	0.557613	0.312	0.271	1
TOR1B	0.0240917	0.557428	0.388	0.372	1
WSB2	0.113628	0.556331	0.775	0.597	1
MOCS2	0.148857	0.556141	0.312	0.24	1
SPTY2D1	0.3199	0.555569	0.288	0.186	1
CPQ	0.147987	0.554809	0.637	0.55	1
VPS33B	0.346754	0.554205	0.412	0.318	1
ABHD17A	0.614701	0.554113	0.55	0.426	1
ZNF358	0.134916	0.553763	0.338	0.209	1
SERPING1	0.725444	0.553309	0.238	0.194	1
BLOC1S5	0.459888	0.55321	0.288	0.248	1
USF3	0.153347	0.552919	0.562	0.419	1
SP4	0.261335	0.552521	0.475	0.364	1
GEMIN6	0.759473	0.552431	0.125	0.116	1
TESPA1	0.0609774	0.552206	0.225	0.24	1
GOLGA6L4	0.837348	0.552203	0.15	0.101	1
ANKRD9	0.695206	0.552201	0.225	0.178	1
ELN	0.672689	0.551532	0.188	0.116	1
NGEF	0.105546	0.551447	0.887	0.76	1
LY86	0.342007	0.551389	0.388	0.31	1
TMX4	0.282302	0.550864	0.512	0.403	1
DOCK5	0.357944	0.550088	0.25	0.14	1
TADA3	0.726548	0.549904	0.225	0.24	1
QRSL1	0.0544116	0.549105	0.5	0.341	1
MYH9	0.0165017	0.548964	0.838	0.597	1
JAM3	0.0505377	0.547754	0.838	0.628	1
ARMC7	0.270052	0.547563	0.162	0.132	1
A1BG	0.648881	0.546471	0.175	0.14	1
XRCC5	0.0102805	0.545865	0.975	0.837	1
BAD	0.338677	0.545599	0.25	0.233	1
MED12	0.606217	0.545576	0.125	0.109	1
ZNF335	0.0264833	0.545369	0.575	0.419	1
LIN7C	0.196249	0.545168	0.512	0.434	1
RAB39A	0.718741	0.544903	0.175	0.116	1
TMPO	0.297291	0.544295	0.425	0.326	1
DNAJB4	0.827817	0.544198	0.262	0.209	1
GTF3C5	0.145433	0.54327	0.375	0.217	1
SNRPC	0.0604603	0.543098	0.288	0.209	1
QSOX2	0.602999	0.542663	0.4	0.287	1
TOGARAM2	0.457151	0.542597	0.2	0.116	1
BEND7	0.195626	0.541371	0.125	0.124	1
TMCC2	0.851052	0.540538	0.3	0.217	1
KCTD10	0.292548	0.540011	0.4	0.279	1
ADAMTSL1	0.387566	0.539362	0.2	0.186	1
CERCAM	0.71609	0.538767	0.3	0.248	1
MYO5C	0.288171	0.538504	0.725	0.581	1
MARCKS	0.688613	0.538385	0.637	0.527	1
TSPYL5	0.924042	0.538037	0.15	0.109	1
TSPAN2	0.343222	0.537596	0.212	0.132	1
BAG5	0.704177	0.537397	0.45	0.341	1
TRIM26	0.334968	0.537209	0.4	0.333	1
ELOA	0.214468	0.536969	0.3	0.225	1
NME6	0.446573	0.536928	0.238	0.155	1
SLC33A1	0.561905	0.535891	0.475	0.465	1
PGM1	0.456652	0.535459	0.462	0.326	1
PFKL	0.162837	0.535144	0.412	0.264	1
CDADC1	0.129088	0.534928	0.362	0.326	1
ACER2	0.0246948	0.53485	0.7	0.442	1
MRPS35	0.515033	0.534563	0.588	0.481	1
SLC25A45	0.459155	0.534071	0.25	0.194	1
GCAT	0.514344	0.533797	0.162	0.109	1
GLA	0.484014	0.533365	0.138	0.101	1
SMARCD3	0.0812886	0.533328	0.688	0.574	1
PRKD1	0.440141	0.532904	0.325	0.287	1
SNAP47	0.393553	0.532535	0.525	0.403	1
TIMP2	0.893496	0.532449	0.45	0.388	1
ARPIN	0.726901	0.532428	0.2	0.147	1
TOB1	0.0647249	0.532102	0.188	0.24	1
MPP1	0.051182	0.532015	0.312	0.302	1
ARFRP1	0.574282	0.531984	0.288	0.194	1
ERAL1	0.297344	0.531611	0.25	0.171	1
DCTN1	0.00804128	0.531207	0.75	0.597	1
TATDN2	0.120079	0.531183	0.338	0.217	1
EPCAM	0.730285	0.531089	0.175	0.116	1
YPEL3	0.106704	0.530825	0.787	0.69	1
COMTD1	0.641719	0.530753	0.138	0.101	1
NIPAL3	0.248062	0.530268	0.588	0.473	1
DHX35	0.0629938	0.52984	0.425	0.295	1
ACP6	0.378497	0.529809	0.238	0.217	1
REEP3	0.231294	0.529776	0.613	0.55	1
CLCN7	0.224259	0.529371	0.462	0.349	1
RBM11	0.545104	0.529053	0.312	0.24	1
P4HA2	0.40989	0.528279	0.525	0.426	1
ZW10	0.39953	0.528085	0.412	0.279	1
TMX2	0.0765338	0.527876	0.65	0.543	1
ALK	0.200307	0.527509	0.175	0.209	1
ATP6V0D1	0.544643	0.527229	0.425	0.364	1
EAF2	0.494936	0.527173	0.188	0.163	1
CYREN	0.321438	0.527104	0.375	0.364	1
PTRH1	0.424651	0.52615	0.462	0.38	1
SNRPD3	0.530507	0.525702	0.362	0.256	1
FAT1	0.741536	0.525392	0.188	0.14	1
IKZF5	0.652385	0.525378	0.25	0.209	1
OSER1	0.339547	0.525095	0.25	0.163	1
PAOX	0.357857	0.525066	0.225	0.14	1
GFM1	0.10582	0.52485	0.562	0.434	1
PM20D2	0.37604	0.524824	0.4	0.349	1
SNX3	0.0704713	0.524818	0.738	0.519	1
TICAM1	0.900157	0.524663	0.138	0.109	1
TCEAL1	0.323879	0.524244	0.275	0.24	1
NRXN2	0.111522	0.524194	0.787	0.721	1
ZNF12	0.895313	0.523567	0.388	0.302	1
PANK4	0.505375	0.523429	0.188	0.14	1
RAP2A	0.00663301	0.523137	0.787	0.566	1
PLEKHH3	0.452373	0.522909	0.225	0.14	1
DIS3	0.51185	0.52237	0.537	0.411	1
WASHC2A	0.437376	0.521884	0.475	0.388	1
CCL28	0.377915	0.521633	0.162	0.101	1
MALT1	0.00841033	0.521525	0.738	0.55	1
SMAD4	0.377979	0.521412	0.7	0.589	1
ZNF398	0.0872189	0.521398	0.725	0.643	1
H6PD	0.718509	0.521071	0.325	0.271	1
RYR1	0.0556667	0.520989	0.275	0.132	1
KLHL15	0.194487	0.520486	0.275	0.178	1
DCTN6	0.398954	0.520444	0.188	0.116	1
CARD19	0.447727	0.520348	0.388	0.295	1
NR2F6	0.563845	0.52027	0.2	0.124	1
ARF1	0.376925	0.520152	0.713	0.543	1
COMMD7	0.0655337	0.520086	0.65	0.473	1
LGALSL	0.900737	0.520021	0.188	0.14	1
STEAP2	0.408344	0.519331	0.55	0.426	1
EHMT2	0.225572	0.519261	0.512	0.38	1
FAAH	0.242669	0.518397	0.35	0.256	1
KIF5B	0.420044	0.517885	0.713	0.597	1
RAB33B	0.582109	0.517821	0.212	0.155	1
CALM1	0.0280498	0.51782	1	0.953	1
PLEKHJ1	0.0213851	0.517777	0.238	0.24	1
CDK18	0.643663	0.517454	0.65	0.512	1
FTCDNL1	0.219843	0.517202	0.7	0.535	1
ANKRA2	0.582438	0.51709	0.275	0.186	1
LTN1	0.140324	0.516694	0.725	0.535	1
MFSD3	0.362966	0.516608	0.188	0.101	1
EXOC5	0.326772	0.5164	0.725	0.62	1
RBM45	0.179414	0.516087	0.412	0.295	1
MYO1E	0.411296	0.515972	0.3	0.186	1
ERH	0.275553	0.515175	0.2	0.186	1
JPT2	0.0566247	0.513917	0.388	0.256	1
SLC22A5	0.0942432	0.513768	0.3	0.287	1
TESC	0.6213	0.513557	0.4	0.31	1
CYB5B	0.0579298	0.512835	0.65	0.496	1
UFL1	0.152428	0.512725	0.475	0.403	1
PDE4B	0.209054	0.512666	0.738	0.574	1
TUBB	0.175543	0.512379	0.325	0.225	1
LAP3	0.575695	0.512115	0.162	0.124	1
GRAMD2B	0.187574	0.511725	0.238	0.24	1
IFNGR1	0.16597	0.511414	0.35	0.326	1
TNS1	0.744737	0.511272	0.338	0.271	1
ASCC2	0.0134302	0.511208	0.537	0.341	1
CD320	0.226625	0.51119	0.225	0.178	1
FBXL12	0.152028	0.511098	0.325	0.209	1
MNS1	0.657536	0.510924	0.338	0.264	1
DFFB	0.0791955	0.510701	0.525	0.357	1
C3orf49	0.385468	0.510637	0.312	0.209	1
TCTA	0.0620596	0.510301	0.512	0.372	1
WDR12	0.101152	0.509989	0.675	0.527	1
LAMA5	0.589158	0.509672	0.188	0.163	1
RFC5	0.347059	0.509653	0.238	0.155	1
MOBP	0.675062	0.509452	0.2	0.147	1
PC	0.473173	0.509039	0.338	0.256	1
UFD1	0.160102	0.508812	0.25	0.209	1
TNFRSF1A	0.607242	0.50873	0.162	0.147	1
NR4A1	0.500593	0.508551	0.2	0.132	1
AMPD2	0.376772	0.508532	0.312	0.233	1
NUDT15	0.828354	0.508312	0.162	0.132	1
MTHFSD	0.728006	0.508125	0.225	0.186	1
POLDIP3	0.068847	0.507849	0.362	0.209	1
EIF3D	0.44095	0.507727	0.412	0.271	1
B4GALT2	0.514543	0.507716	0.275	0.217	1
TAB3	0.350546	0.507558	0.488	0.419	1
POMZP3	0.0326756	0.507492	0.4	0.233	1
NAF1	0.0408238	0.507412	0.637	0.45	1
RBM12	0.223871	0.507119	0.225	0.202	1
ESR2	0.143702	0.506708	0.25	0.202	1
B3GNT4	0.284581	0.506675	0.275	0.202	1
CDO1	0.65736	0.506379	0.2	0.171	1
CCNG1	0.470849	0.506033	0.212	0.132	1
CERS1	0.409301	0.505851	0.212	0.147	1
QDPR	0.263528	0.50569	0.575	0.457	1
SYCE2	0.618621	0.505532	0.138	0.109	1
GANC	0.483254	0.505096	0.45	0.333	1
CRYM	0.309813	0.505026	0.812	0.597	1
TNFRSF19	0.386779	0.504943	0.488	0.364	1
MAML3	0.0747243	0.504706	0.713	0.558	1
DOCK10	0.36562	0.504547	0.3	0.186	1
DAZAP2	0.311763	0.504296	0.488	0.349	1
TLE4	0.816615	0.504273	0.6	0.457	1
PEPD	0.344222	0.503646	0.537	0.372	1
ZFP1	0.714351	0.503437	0.312	0.24	1
CLMN	0.0671451	0.503268	0.388	0.217	1
TIMMDC1	0.181846	0.502603	0.45	0.31	1
IFI16	0.161843	0.502074	0.138	0.147	1
ARHGEF17	0.038036	0.502069	0.675	0.457	1
DSCAML1	0.860043	0.501888	0.7	0.612	1
ALG9	0.36469	0.501786	0.5	0.419	1
ZNF658	0.260132	0.501309	0.212	0.186	1
CCDC175	0.624634	0.501288	0.45	0.349	1
YBX1	0.230898	0.50124	0.462	0.419	1
SEMA4F	0.307358	0.501074	0.6	0.465	1
OBI1	0.491147	0.501	0.4	0.279	1
DRC3	0.248288	0.500621	0.325	0.295	1
BTBD8	0.0191654	0.500369	0.95	0.868	1
DTX2	0.227807	0.50026	0.238	0.217	1
PAK1IP1	0.402199	0.500187	0.288	0.202	1
CTTN	0.0376321	0.499728	0.938	0.822	1
DSEL	0.948645	0.499649	0.2	0.186	1
NMNAT3	0.238457	0.499537	0.7	0.496	1
MFSD13A	0.332481	0.499382	0.562	0.442	1
ARHGAP18	0.587189	0.498992	0.312	0.248	1
GRAMD1A	0.19484	0.498786	0.325	0.279	1
CDYL2	0.0589326	0.498575	0.825	0.674	1
P3H3	0.708483	0.498536	0.25	0.186	1
URB1	0.225629	0.498459	0.575	0.419	1
C3orf62	0.507689	0.498067	0.288	0.217	1
TMCO1	0.0949809	0.498051	0.575	0.519	1
PRC1	0.636654	0.496793	0.175	0.116	1
PPARG	0.480222	0.496722	0.275	0.24	1
WDR18	0.773023	0.496361	0.212	0.178	1
PCDH17	0.0572067	0.496044	0.275	0.302	1
PFDN2	0.627809	0.495632	0.25	0.186	1
SERTAD4	0.865843	0.495348	0.125	0.101	1
PLEKHD1	0.470571	0.495106	0.35	0.233	1
SLC27A5	0.0836258	0.494365	0.388	0.256	1
TBC1D7	0.14004	0.494222	0.3	0.256	1
ACOX1	0.133412	0.493843	0.575	0.45	1
TMTC4	0.844445	0.493805	0.162	0.116	1
ABCA2	0.548426	0.493743	0.675	0.519	1
MYCN	0.599114	0.493573	0.162	0.109	1
FEM1A	0.54485	0.492807	0.162	0.109	1
TSC1	0.000905593	0.492728	0.887	0.729	1
PRKAB2	0.650665	0.492653	0.575	0.457	1
FAM91A1	0.317171	0.491949	0.5	0.38	1
LRPPRC	0.00694649	0.491801	0.938	0.814	1
RETSAT	0.0890018	0.491333	0.175	0.178	1
FGGY	0.288671	0.491321	0.362	0.287	1
STRAP	0.240637	0.49124	0.625	0.519	1
TOMM20	0.343983	0.490937	0.625	0.481	1
CLCC1	0.672935	0.490605	0.25	0.271	1
ANKUB1	0.0439621	0.490442	0.825	0.674	1
ABHD3	0.452261	0.49035	0.288	0.24	1
JUN	0.500089	0.490302	0.4	0.295	1
MAN2C1	0.378889	0.489548	0.462	0.333	1
TCAF1	0.273523	0.489411	0.762	0.659	1
SLC7A5	0.276391	0.488394	0.588	0.419	1
MAN1B1	0.0430047	0.488307	0.562	0.372	1
CWC22	0.356518	0.487963	0.688	0.519	1
FBXO30	0.580377	0.487847	0.288	0.225	1
ALG1	0.491699	0.487481	0.212	0.147	1
TNS3	0.156876	0.487394	0.188	0.209	1
DNAJC12	0.912951	0.487394	0.338	0.256	1
ZRSR2	0.236523	0.487355	0.488	0.318	1
PNMA1	0.233761	0.487308	0.562	0.388	1
YTHDF2	0.587135	0.487156	0.475	0.411	1
SLITRK4	0.236427	0.486971	0.625	0.496	1
GTF3C4	0.380122	0.486904	0.25	0.202	1
CYB5D1	0.659279	0.486869	0.162	0.116	1
EFCAB5	0.247616	0.48654	0.4	0.295	1
HDHD3	0.756967	0.486323	0.325	0.24	1
METTL3	0.310205	0.486159	0.35	0.256	1
BRICD5	0.82068	0.48569	0.125	0.101	1
NCKAP5	0.17256	0.485357	0.375	0.225	1
TRMT1L	0.668779	0.48518	0.4	0.302	1
ENPP4	0.52994	0.484937	0.325	0.264	1
OBSL1	0.135901	0.484873	0.412	0.302	1
RBMS1	0.0212994	0.484416	0.688	0.651	1
ZNF134	0.416164	0.484361	0.288	0.202	1
ADAMTS16	0.397731	0.48432	0.812	0.705	1
POLR2C	0.599921	0.484311	0.362	0.287	1
THOC7	0.444208	0.483526	0.725	0.574	1
MAGOHB	0.0315907	0.48351	0.188	0.101	1
TMEM185A	0.247257	0.483347	0.3	0.256	1
GABARAPL2	0.0201472	0.483278	0.388	0.202	1
PRKCZ	0.112004	0.482664	0.875	0.806	1
DGUOK	0.346734	0.482109	0.488	0.364	1
PLAG1	0.73553	0.481858	0.225	0.171	1
FSIP2	0.620492	0.481591	0.2	0.147	1
RO60	0.297767	0.481367	0.725	0.628	1
GTPBP10	0.153198	0.480807	0.562	0.426	1
HPCA	0.369813	0.480418	0.613	0.558	1
NUDT16	0.429147	0.47955	0.25	0.186	1
CCDC50	0.305802	0.479122	0.475	0.326	1
TSN	0.32671	0.478613	0.562	0.411	1
NFKBIA	0.517951	0.47784	0.288	0.233	1
MRPL33	0.330164	0.477698	0.713	0.62	1
PURA	0.242626	0.477684	0.875	0.791	1
WASL	0.268735	0.477441	0.775	0.612	1
RPA2	0.665957	0.477148	0.288	0.202	1
AAMP	0.436133	0.476902	0.25	0.225	1
NTN1	0.0760293	0.476512	0.288	0.147	1
ZDHHC18	0.749679	0.476176	0.412	0.326	1
C11orf68	0.379785	0.475972	0.238	0.163	1
TBK1	0.223733	0.475943	0.762	0.643	1
TRIM41	0.397895	0.475335	0.212	0.14	1
ANP32E	0.76757	0.475282	0.275	0.209	1
NXPE3	0.329216	0.475175	0.6	0.496	1
SAMD1	0.615724	0.475042	0.275	0.186	1
FRS3	0.117659	0.474993	0.2	0.101	1
VPS26B	0.200658	0.47496	0.475	0.457	1
DUS3L	0.666841	0.474942	0.175	0.132	1
NEK9	0.0319318	0.474274	0.6	0.395	1
TSTD3	0.180765	0.473704	0.713	0.612	1
PSMD14	0.0172223	0.473695	0.863	0.76	1
TMBIM6	0.478732	0.473585	0.863	0.729	1
POGLUT2	0.831941	0.473211	0.138	0.109	1
CRAT	0.762118	0.473129	0.212	0.178	1
ABCE1	0.297084	0.473118	0.5	0.372	1
DNAJC24	0.149316	0.472329	0.55	0.395	1
TMEM42	0.852953	0.472027	0.15	0.124	1
TRPS1	0.1425	0.471715	0.637	0.597	1
FDFT1	0.489111	0.47147	0.613	0.473	1
LPXN	0.416668	0.470883	0.3	0.202	1
MTRR	0.390042	0.470868	0.475	0.364	1
RAB14	0.659002	0.47072	0.7	0.574	1
FAM118B	0.645836	0.470308	0.388	0.318	1
MPHOSPH6	0.345182	0.470044	0.713	0.612	1
GOLGA7B	0.28643	0.469929	0.625	0.465	1
ZHX2	0.14088	0.469554	0.338	0.24	1
SLC22A4	0.508503	0.469155	0.5	0.395	1
TTF2	0.711319	0.468349	0.212	0.217	1
ENAH	0.0812774	0.468332	0.7	0.605	1
RPL6	0.83727	0.468234	0.162	0.171	1
NUDCD2	0.172438	0.468221	0.45	0.341	1
SHISA7	0.00557151	0.46821	0.525	0.341	1
UBE4A	0.116659	0.468095	0.662	0.519	1
CD164	0.556664	0.467652	0.312	0.225	1
ACP1	0.489447	0.467149	0.388	0.372	1
GPD2	0.666213	0.467106	0.438	0.38	1
SUMO2	0.26397	0.466692	0.488	0.357	1
CPEB2	0.0325954	0.466451	0.713	0.527	1
TMEM144	0.647717	0.46604	0.25	0.171	1
SPEN	0.0699284	0.465638	0.912	0.783	1
CMTR1	0.14305	0.465593	0.362	0.326	1
RAD23A	0.151806	0.465515	0.562	0.457	1
CA3	0.790621	0.464703	0.275	0.217	1
VAMP2	0.158475	0.464656	0.775	0.628	1
COL10A1	0.25479	0.464375	0.2	0.202	1
AMPD3	0.537922	0.464154	0.425	0.357	1
SRGAP2C	0.428927	0.464046	0.512	0.349	1
SKP1	0.323589	0.463885	0.613	0.488	1
DHX9	0.0575321	0.463699	0.787	0.729	1
TMTC3	0.052989	0.46369	0.725	0.566	1
BIN1	0.0571068	0.463279	0.8	0.667	1
CCND2	0.412209	0.463005	0.8	0.636	1
TANGO2	0.593585	0.462912	0.475	0.403	1
USPL1	0.378971	0.462862	0.5	0.419	1
FAM3C	0.0994073	0.462358	0.825	0.62	1
RAD21	0.175686	0.462316	0.662	0.527	1
PMEPA1	0.463071	0.462011	0.7	0.605	1
ANXA5	0.68001	0.461859	0.25	0.171	1
DMAC2	0.834324	0.461853	0.138	0.163	1
TUBA1A	0.0338285	0.461637	0.8	0.612	1
FRMD4B	0.88665	0.461521	0.225	0.194	1
ZNF14	0.177893	0.461479	0.412	0.333	1
ACKR1	0.136409	0.461205	0.15	0.163	1
CFAP97	0.0879622	0.461112	0.438	0.279	1
LRIG1	0.550767	0.460877	0.613	0.457	1
RALBP1	0.263022	0.460836	0.775	0.659	1
GTPBP4	0.4233	0.460645	0.4	0.318	1
XYLT2	0.509593	0.460409	0.375	0.31	1
ACTN4	0.763964	0.460213	0.713	0.69	1
SLC25A22	0.305305	0.460083	0.462	0.31	1
ISLR2	0.446395	0.45998	0.275	0.178	1
FADS6	0.503649	0.45996	0.162	0.132	1
PRDM8	0.0407033	0.459903	0.688	0.55	1
ERG28	0.964772	0.459781	0.35	0.326	1
AGA	0.908521	0.459518	0.138	0.101	1
ATG13	0.234754	0.459448	0.625	0.481	1
MX1	0.862243	0.459266	0.15	0.132	1
TSPAN13	0.280107	0.45897	0.775	0.682	1
IQCJ	0.151015	0.458208	0.212	0.202	1
BCKDK	0.894407	0.457933	0.188	0.14	1
C11orf54	0.678727	0.457863	0.537	0.512	1
NGB	0.921781	0.457451	0.225	0.171	1
C17orf78	0.275549	0.457353	0.112	0.109	1
TIRAP	0.501791	0.45698	0.162	0.147	1
RGS22	0.663831	0.456744	0.125	0.101	1
ALG12	0.174602	0.455913	0.288	0.178	1
RIMKLB	0.183452	0.455888	0.588	0.442	1
ENOPH1	0.519532	0.455869	0.525	0.426	1
GPAT3	0.824678	0.455772	0.15	0.132	1
ADAM12	0.909553	0.45532	0.188	0.147	1
PRMT5	0.639161	0.45493	0.15	0.124	1
SFXN1	0.00707971	0.45448	0.9	0.721	1
RBMXL1	0.323566	0.454264	0.2	0.124	1
KNDC1	0.076695	0.453988	0.775	0.744	1
MPG	0.375038	0.453897	0.488	0.419	1
NEFL	0.113107	0.453849	0.262	0.14	1
MAU2	0.0962	0.453637	0.637	0.535	1
SLK	0.323722	0.453471	0.613	0.473	1
ENY2	0.465761	0.452375	0.537	0.45	1
STAT2	0.109624	0.452362	0.613	0.512	1
UBR4	0.0550936	0.452231	0.875	0.729	1
SPRYD3	0.890388	0.451894	0.375	0.295	1
COG7	0.189339	0.451839	0.625	0.519	1
SRPRA	0.501246	0.451312	0.412	0.326	1
FAR2	0.0141311	0.451231	0.688	0.651	1
POLR2E	0.636032	0.450348	0.35	0.256	1
GCLC	0.337784	0.450295	0.312	0.295	1
ZNF229	0.720332	0.450182	0.188	0.132	1
POLR2B	0.38443	0.449599	0.588	0.465	1
CCDC85B	0.534102	0.4495	0.462	0.341	1
TMEM69	0.352587	0.448856	0.125	0.124	1
KIAA1586	0.468437	0.448713	0.537	0.419	1
MSANTD4	0.791415	0.448634	0.438	0.349	1
NOA1	0.896644	0.448282	0.238	0.178	1
MRPL43	0.635684	0.447639	0.225	0.186	1
SERHL2	0.82227	0.447243	0.25	0.186	1
MRAS	0.33253	0.446958	0.7	0.55	1
GPT2	0.532721	0.446887	0.488	0.473	1
PIANP	0.898434	0.446704	0.325	0.264	1
PHF7	0.467306	0.446563	0.425	0.341	1
CHRM5	0.57393	0.446404	0.225	0.171	1
DHODH	0.822027	0.446329	0.175	0.14	1
RBBP7	0.356209	0.446293	0.425	0.326	1
PEX19	0.944654	0.446097	0.188	0.147	1
APC2	0.0443182	0.445959	0.6	0.581	1
SDR16C5	0.373674	0.445889	0.125	0.124	1
ASB1	0.642082	0.445668	0.225	0.194	1
SLC30A4	0.22285	0.445301	0.462	0.388	1
C1R	0.821476	0.445186	0.25	0.194	1
MIEN1	0.608582	0.445033	0.212	0.155	1
DDX10	0.0341603	0.445023	0.85	0.791	1
FANK1	0.788391	0.444895	0.162	0.14	1
ARPP19	0.120785	0.444871	0.838	0.643	1
CCDC183	0.740921	0.44477	0.238	0.171	1
CXADR	0.0375176	0.444348	0.812	0.69	1
CBX6	0.273602	0.444225	0.8	0.698	1
ZSCAN31	0.688542	0.443676	0.625	0.519	1
DCAF8	0.0173991	0.443601	0.8	0.674	1
PAPPA	0.646224	0.443277	0.212	0.202	1
SH2D5	0.529229	0.443044	0.188	0.155	1
COQ8B	0.112973	0.442992	0.325	0.186	1
PCCB	0.395948	0.442837	0.55	0.457	1
MAP2K3	0.821426	0.442748	0.25	0.202	1
RSL1D1	0.424477	0.442673	0.488	0.357	1
DEK	0.564316	0.442575	0.562	0.481	1
ELMO2	0.367868	0.442361	0.412	0.372	1
STMP1	0.527782	0.442351	0.325	0.279	1
FAM98A	0.414771	0.442325	0.425	0.419	1
ZFPM1	0.259743	0.442174	0.238	0.209	1
CBFB	0.866827	0.442002	0.275	0.225	1
CCDC90B	0.480607	0.441863	0.438	0.349	1
RPRD1B	0.359953	0.441723	0.588	0.481	1
PRUNE2	0.200938	0.441612	0.887	0.814	1
COL5A1	0.553381	0.441498	0.537	0.395	1
ZNF669	0.686001	0.441256	0.2	0.155	1
MYRF	0.933745	0.440978	0.162	0.132	1
FTL	0.559929	0.44089	0.812	0.62	1
ARL2BP	0.295779	0.440758	0.262	0.163	1
PAQR7	0.410473	0.440506	0.225	0.171	1
MOSPD2	0.333562	0.440492	0.375	0.271	1
NOP2	0.207221	0.440014	0.288	0.194	1
TUBB2A	0.0761087	0.439641	0.637	0.434	1
GPATCH1	0.107063	0.439455	0.388	0.357	1
TXNDC12	0.155824	0.439366	0.412	0.279	1
ARHGAP5	0.505654	0.439354	0.863	0.814	1
SPDYE5	0.196887	0.439296	0.325	0.225	1
VPS29	0.103311	0.43909	0.775	0.698	1
MYO15A	0.804907	0.438566	0.162	0.116	1
TDRD1	0.667279	0.438144	0.212	0.202	1
MEGF8	0.459485	0.437784	0.613	0.543	1
ZNF596	0.386918	0.437403	0.312	0.217	1
SH3PXD2B	0.171792	0.437248	0.238	0.163	1
UFSP2	0.495267	0.437131	0.35	0.279	1
HPCAL1	0.713237	0.436662	0.175	0.155	1
SWI5	0.793517	0.436522	0.312	0.233	1
MCEE	0.487026	0.436366	0.288	0.233	1
STX1B	0.299799	0.436327	0.75	0.651	1
SF3B3	0.412304	0.436236	0.55	0.488	1
INTS1	0.100038	0.435365	0.55	0.442	1
TC2N	0.0936421	0.435014	0.275	0.279	1
WDSUB1	0.0667856	0.435007	0.762	0.543	1
LPCAT1	0.416377	0.434928	0.412	0.333	1
ZNF791	0.390682	0.434767	0.512	0.45	1
FAM114A2	0.613586	0.434569	0.225	0.186	1
GRID2IP	0.704376	0.434442	0.375	0.287	1
POLR3F	0.15901	0.434116	0.5	0.341	1
LZTS3	0.465415	0.434068	0.7	0.566	1
COA8	0.382345	0.433723	0.3	0.24	1
GATB	0.438528	0.433566	0.425	0.357	1
ALDH9A1	0.82822	0.433015	0.175	0.132	1
FASTKD2	0.105646	0.432645	0.762	0.62	1
PAXIP1	0.273279	0.432427	0.35	0.318	1
NAA60	0.593482	0.432405	0.262	0.217	1
TPRG1L	0.949094	0.432161	0.425	0.349	1
KIAA1522	0.259553	0.431768	0.412	0.326	1
ENC1	0.105137	0.431441	0.812	0.682	1
ETS2	0.497735	0.431391	0.438	0.364	1
AP4B1	0.302619	0.431223	0.425	0.341	1
DOCK8	0.905675	0.430801	0.225	0.178	1
TMEM268	0.529701	0.430739	0.588	0.442	1
TMEM91	0.240158	0.430584	0.438	0.395	1
EMC2	0.492116	0.430459	0.525	0.45	1
PRRG3	0.505135	0.43031	0.4	0.326	1
PELI2	0.5606	0.430083	0.512	0.364	1
EXOSC9	0.501685	0.430019	0.325	0.279	1
PFDN1	0.239186	0.429851	0.65	0.566	1
ANKRD42	0.6862	0.4293	0.35	0.295	1
ENTPD1	0.871318	0.429288	0.112	0.116	1
IRS2	0.338766	0.429259	0.55	0.473	1
ALMS1	0.00577364	0.429256	0.912	0.736	1
EMC10	0.385837	0.429099	0.375	0.287	1
TMEM234	0.637702	0.428879	0.238	0.178	1
BCLAF3	0.249214	0.428663	0.613	0.504	1
TSPAN11	0.725964	0.42866	0.112	0.101	1
ELAVL2	0.79864	0.428631	0.775	0.636	1
C2CD2	0.773537	0.428487	0.475	0.388	1
NNMT	0.619333	0.428465	0.175	0.163	1
RNF11	0.097718	0.428413	0.738	0.713	1
RARRES1	0.0108207	0.428411	0.588	0.388	1
GDF7	0.212169	0.428342	0.188	0.109	1
STPG1	0.3622	0.428336	0.325	0.24	1
RNF168	0.103824	0.427892	0.637	0.543	1
ZNF207	0.094833	0.427643	0.925	0.845	1
SMARCD1	0.255969	0.427486	0.45	0.372	1
TMPRSS5	0.270594	0.427472	0.138	0.132	1
ZNF852	0.158825	0.427391	0.3	0.178	1
DIS3L	0.449967	0.427208	0.45	0.38	1
PARD6B	0.0948065	0.426955	0.262	0.147	1
CMAS	0.443905	0.426931	0.675	0.535	1
FRMD3	0.322348	0.426792	0.738	0.597	1
CHML	0.102858	0.42654	0.388	0.233	1
HK1	0.296221	0.426351	0.887	0.791	1
PTK2B	0.562686	0.426171	0.588	0.481	1
TMLHE	0.510674	0.426021	0.475	0.372	1
DAGLA	0.152262	0.425698	0.625	0.457	1
FBXO28	0.041253	0.42559	0.787	0.667	1
MTMR6	0.0842959	0.425561	0.488	0.473	1
CYP51A1	0.153642	0.425489	0.762	0.698	1
CARMIL3	0.349346	0.425429	0.162	0.163	1
NDUFA4L2	0.638371	0.425325	0.2	0.14	1
GYG1	0.897363	0.425106	0.175	0.124	1
RPGR	0.509573	0.425017	0.325	0.271	1
CYP3A5	0.525714	0.424716	0.225	0.14	1
RTCA	0.22998	0.424684	0.488	0.442	1
ATP11A	0.198382	0.424407	0.713	0.628	1
PIWIL4	0.150549	0.424382	0.225	0.233	1
SLC35G2	0.505033	0.424368	0.412	0.349	1
TMUB2	0.126828	0.424364	0.375	0.326	1
BLCAP	0.272197	0.424302	0.7	0.605	1
TMEM138	0.732495	0.424264	0.2	0.155	1
MTO1	0.486988	0.42414	0.388	0.295	1
ATP6V1C1	0.25717	0.424049	0.863	0.744	1
SVIP	0.9754	0.423966	0.325	0.256	1
SHROOM3	0.238065	0.42379	0.625	0.55	1
ICE2	0.434481	0.423258	0.6	0.527	1
SLC66A1	0.252928	0.423201	0.162	0.101	1
RELL2	0.214635	0.423187	0.375	0.341	1
XAB2	0.971733	0.422678	0.138	0.124	1
ABCB10	0.0515684	0.42249	0.6	0.488	1
WHAMM	0.431037	0.422295	0.362	0.287	1
ECHDC2	0.595955	0.422285	0.325	0.287	1
NMNAT1	0.371434	0.42227	0.338	0.248	1
THAP4	0.169697	0.422109	0.462	0.357	1
GAS2L1	0.91939	0.421934	0.388	0.333	1
PIGF	0.283862	0.421771	0.375	0.302	1
SLC45A4	0.426025	0.421183	0.625	0.543	1
SLC2A6	0.789371	0.420789	0.412	0.349	1
PFKFB4	0.479768	0.420669	0.275	0.248	1
TGOLN2	0.19007	0.420592	0.613	0.426	1
ITIH2	0.832166	0.420388	0.175	0.124	1
DBP	0.872422	0.419705	0.338	0.271	1
UHMK1	0.71287	0.419106	0.525	0.442	1
PEX11B	0.289069	0.418882	0.325	0.233	1
WNK3	0.504975	0.418748	0.412	0.357	1
TOB2	0.175269	0.41857	0.512	0.357	1
FBXL16	0.557609	0.41848	0.613	0.512	1
SLC41A1	0.480051	0.41824	0.225	0.178	1
WDR45B	0.546305	0.417994	0.575	0.457	1
SUPT5H	0.353218	0.417498	0.625	0.481	1
COMMD5	0.0580957	0.417445	0.338	0.209	1
DEGS1	0.231361	0.41706	0.388	0.388	1
DISP2	0.844751	0.416785	0.525	0.45	1
IQSEC3	0.230307	0.41666	0.8	0.612	1
ST6GALNAC6	0.916125	0.416388	0.375	0.333	1
TOMM70	0.348915	0.416196	0.688	0.55	1
ALKBH4	0.605726	0.415742	0.362	0.287	1
SUSD5	0.940927	0.415613	0.275	0.264	1
YY1	0.0703534	0.415597	0.775	0.698	1
ZNF688	0.54281	0.414968	0.2	0.155	1
HINT3	0.700978	0.41472	0.525	0.457	1
DNAJC8	0.750537	0.414493	0.512	0.419	1
ESYT1	0.454372	0.414468	0.312	0.271	1
RAB21	0.34564	0.41436	0.662	0.519	1
SNRNP48	0.564779	0.414098	0.288	0.264	1
VTI1B	0.194547	0.413501	0.588	0.434	1
GATC	0.384421	0.413126	0.425	0.364	1
OXR1	0.393237	0.412691	1	0.984	1
SCN11A	0.283698	0.412287	0.175	0.109	1
RCBTB2	0.263049	0.411999	0.35	0.318	1
NDFIP2	0.0924443	0.411672	0.925	0.822	1
CAPN3	0.428868	0.411316	0.25	0.233	1
ETV4	0.576649	0.411117	0.212	0.186	1
PLCD3	0.339474	0.411009	0.138	0.14	1
IRF2BP2	0.428444	0.411003	0.362	0.248	1
FLVCR1	0.324469	0.410446	0.462	0.426	1
TAF12	0.455962	0.4103	0.312	0.302	1
TMEM109	0.911241	0.410151	0.175	0.132	1
ARAP2	0.616179	0.410068	0.887	0.791	1
LSS	0.818533	0.409616	0.438	0.357	1
DUSP8	0.375722	0.409344	0.55	0.38	1
OTUD7B	0.557985	0.40911	0.512	0.403	1
ANKRD54	0.723548	0.40877	0.288	0.225	1
ATP5F1C	0.115014	0.408462	0.288	0.202	1
BCL2	0.656429	0.408398	0.6	0.504	1
BBX	0.0268278	0.408329	0.787	0.55	1
METTL8	0.492127	0.407808	0.438	0.357	1
SUPT20H	0.219688	0.407671	0.537	0.465	1
CTSL	0.84753	0.406784	0.55	0.465	1
ZNF594	0.272743	0.406679	0.45	0.349	1
LPAR6	0.626314	0.406587	0.262	0.202	1
WDR37	0.301906	0.406162	0.887	0.791	1
ETNK1	0.00485188	0.405952	0.938	0.791	1
MIGA2	0.418318	0.405919	0.338	0.24	1
MED26	0.555146	0.405496	0.388	0.279	1
SERPINB9	0.772958	0.40532	0.2	0.194	1
RTEL1	0.643344	0.405233	0.362	0.279	1
TAGLN3	0.737042	0.405079	0.488	0.465	1
CIAPIN1	0.345761	0.40501	0.45	0.341	1
HDAC4	0.00468482	0.404749	0.988	0.93	1
HTR1E	0.300706	0.404641	0.588	0.519	1
CTDNEP1	0.624367	0.404296	0.35	0.264	1
ACSS3	0.041461	0.404186	0.338	0.186	1
CPLX1	0.519899	0.404113	0.725	0.558	1
SPATA6	0.846545	0.403539	0.425	0.364	1
HSPA4L	0.815042	0.403496	0.725	0.643	1
C19orf25	0.186911	0.402983	0.613	0.496	1
SPACA6	0.869154	0.402711	0.338	0.279	1
MTLN	0.483534	0.402655	0.312	0.233	1
PDHB	0.44584	0.40263	0.338	0.233	1
TRIM17	0.338068	0.402445	0.188	0.171	1
PLCE1	0.0546155	0.402418	0.2	0.109	1
GATD1	0.0691216	0.402301	0.45	0.31	1
RNF217	0.616206	0.401978	0.562	0.481	1
GNG4	0.428356	0.401922	0.175	0.24	1
DACH1	0.825149	0.401525	0.2	0.163	1
HSP90AB1	0.286799	0.401029	0.85	0.705	1
UBA1	0.31863	0.400814	0.55	0.481	1
DENND3	0.78076	0.400769	0.512	0.442	1
CASP9	0.463631	0.40076	0.362	0.302	1
XIAP	0.0498727	0.400506	0.762	0.597	1
DECR1	0.790452	0.400418	0.575	0.473	1
POU5F2	0.644276	0.400301	0.238	0.171	1
PGP	0.11149	0.400174	0.938	0.853	1
ZNF347	0.433972	0.400169	0.375	0.271	1
GDE1	0.9073	0.400127	0.262	0.209	1
FTSJ1	0.847769	0.400089	0.175	0.14	1
STX17	0.0123944	0.399991	0.575	0.581	1
FEZ2	0.18814	0.39987	0.9	0.806	1
POR	0.328572	0.39986	0.5	0.388	1
CCDC77	0.709336	0.399509	0.275	0.24	1
EIF3A	0.406787	0.399354	0.775	0.667	1
ZNF175	0.634206	0.398972	0.3	0.217	1
MAGEC3	0.443548	0.39882	0.15	0.147	1
SLC31A1	0.22574	0.398652	0.438	0.411	1
CCDC88B	0.822584	0.398596	0.212	0.155	1
AK5	0.0299178	0.398448	0.975	0.86	1
UBE2Q2	0.109446	0.398358	0.475	0.388	1
NAT10	0.31247	0.398276	0.65	0.496	1
DENR	0.262167	0.398149	0.725	0.581	1
PDXK	0.34421	0.397798	0.838	0.69	1
CCT4	0.384647	0.397581	0.713	0.589	1
FBXO44	0.0792334	0.39739	0.575	0.519	1
DELE1	0.626925	0.397276	0.65	0.504	1
ZNF653	0.250151	0.396757	0.188	0.132	1
SCRN2	0.967829	0.396049	0.162	0.132	1
TCEA2	0.104531	0.395779	0.588	0.38	1
ITGAV	0.818247	0.395707	0.488	0.372	1
ATF1	0.425339	0.395702	0.613	0.504	1
FRMPD3	0.759263	0.395686	0.162	0.124	1
RRP12	0.466489	0.395658	0.525	0.411	1
MFHAS1	0.613534	0.395562	0.588	0.519	1
IDH3A	0.241932	0.395541	0.55	0.403	1
CIP2A	0.45709	0.395515	0.4	0.357	1
SLC25A44	0.555238	0.395277	0.325	0.248	1
MSL3	0.240744	0.395069	0.45	0.318	1
LEO1	0.573252	0.39501	0.462	0.357	1
TRIM52	0.163888	0.394723	0.537	0.388	1
PAQR4	0.635397	0.394655	0.175	0.116	1
SUCLA2	0.16738	0.39447	0.838	0.705	1
SDK2	0.543805	0.394411	0.312	0.248	1
RAB1A	0.079172	0.394213	0.863	0.744	1
NHEJ1	0.16093	0.394195	0.212	0.124	1
MED1	0.261439	0.39403	0.475	0.364	1
ARL10	0.181661	0.393995	0.525	0.38	1
STT3B	0.124615	0.393784	0.675	0.527	1
TRIM69	0.491567	0.393627	0.55	0.434	1
MRPS15	0.259094	0.393533	0.338	0.225	1
R3HDM4	0.721281	0.393517	0.175	0.116	1
ZNF775	0.679133	0.393216	0.125	0.101	1
ABHD13	0.483663	0.392814	0.388	0.341	1
MOV10	0.555378	0.39267	0.175	0.163	1
VIPR1	0.178334	0.39258	0.575	0.558	1
TMEM216	0.4446	0.392564	0.15	0.101	1
RAI2	0.439836	0.392085	0.375	0.326	1
LEPROT	0.887083	0.391675	0.212	0.194	1
TTLL4	0.440866	0.391583	0.15	0.101	1
ZRANB1	0.173054	0.391512	0.713	0.636	1
ZNF550	0.601203	0.391053	0.212	0.147	1
COL5A2	0.531746	0.391031	0.35	0.318	1
RAB4A	0.155656	0.39103	0.738	0.558	1
ACTR8	0.662458	0.390996	0.238	0.171	1
BNIP3L	0.180562	0.390843	0.887	0.814	1
RPS27L	0.576284	0.390804	0.4	0.295	1
MCM4	0.866564	0.39058	0.2	0.147	1
AP3M1	0.0700352	0.390542	0.425	0.326	1
CEP162	0.265137	0.390236	0.662	0.628	1
LPP	0.33858	0.390009	0.7	0.628	1
ZBTB2	0.816451	0.389972	0.2	0.171	1
MRPS31	0.306297	0.389897	0.688	0.628	1
ZEB2	0.00703793	0.389867	0.975	0.938	1
LAMA2	0.365394	0.389817	0.312	0.349	1
CC2D1B	0.521032	0.389813	0.262	0.24	1
DENND10	0.101531	0.389604	0.512	0.481	1
AKTIP	0.202744	0.389597	0.537	0.395	1
PHYHIP	0.235123	0.389357	0.812	0.667	1
GLIPR1L1	0.423563	0.389059	0.175	0.178	1
ZNF85	0.122984	0.388979	0.238	0.163	1
USP22	0.185567	0.388891	0.9	0.791	1
IGSF9B	0.654563	0.388876	0.8	0.698	1
NT5DC1	0.77001	0.388835	0.575	0.543	1
SART3	0.570682	0.388825	0.6	0.473	1
FLAD1	0.551032	0.38867	0.312	0.233	1
HEATR3	0.201926	0.388482	0.55	0.504	1
UBL3	0.408278	0.388479	0.738	0.612	1
WDR55	0.606035	0.388343	0.175	0.132	1
ABCD3	0.28214	0.388121	0.625	0.566	1
LIN9	0.810476	0.388097	0.212	0.194	1
CCT2	0.221125	0.388053	0.625	0.465	1
MYDGF	0.652037	0.387794	0.4	0.318	1
KIF13A	0.257244	0.387705	0.863	0.798	1
ZNF770	0.349549	0.387689	0.425	0.45	1
ZNF384	0.869133	0.387565	0.262	0.202	1
ZNF343	0.351469	0.387544	0.388	0.264	1
B3GALNT1	0.217077	0.387248	0.525	0.496	1
ESCO1	0.0891021	0.387159	0.775	0.651	1
ADAM17	0.191356	0.386923	0.738	0.651	1
TUT7	0.462901	0.38683	0.675	0.589	1
TFE3	0.44907	0.386726	0.25	0.178	1
METTL23	0.208744	0.386597	0.138	0.124	1
ADGRA1	0.648098	0.386594	0.613	0.488	1
WBP4	0.432819	0.386539	0.6	0.473	1
FAM133A	0.0575796	0.386	0.25	0.14	1
PEG3	0.382005	0.385932	0.562	0.527	1
PIK3IP1	0.611833	0.385891	0.3	0.256	1
BRD3	0.300567	0.385771	0.537	0.426	1
MAP1B	0.0260178	0.385736	1	0.984	1
ALG11	0.505875	0.385706	0.288	0.217	1
JCAD	0.376097	0.385671	0.775	0.698	1
ZC3H7B	0.193729	0.385085	0.537	0.488	1
GRIK4	0.340015	0.385008	0.713	0.55	1
ZYG11B	0.305479	0.38499	0.875	0.837	1
SON	0.0522777	0.384766	0.963	0.93	1
USP54	0.784849	0.384382	0.713	0.612	1
NR3C1	0.250181	0.38425	0.975	0.814	1
MED15	0.0988782	0.384248	0.762	0.698	1
TOLLIP	0.465028	0.384011	0.75	0.729	1
MAP3K7	0.279251	0.383884	0.85	0.705	1
PCSK1N	0.509313	0.383825	0.562	0.512	1
RASGRP3	0.893045	0.383802	0.262	0.194	1
MTRF1L	0.136645	0.383796	0.412	0.279	1
FAM124A	0.743158	0.383681	0.475	0.388	1
PAN2	0.493121	0.383598	0.238	0.163	1
PTGES2	0.136634	0.383429	0.512	0.349	1
CD151	0.396932	0.383429	0.2	0.14	1
TCP1	0.770189	0.383341	0.45	0.357	1
RFC1	0.796189	0.383219	0.625	0.535	1
ADD3	0.273913	0.383186	0.812	0.713	1
PECR	0.541414	0.383023	0.462	0.349	1
CCNI	0.0296481	0.382889	0.9	0.915	1
VILL	0.921377	0.382718	0.112	0.101	1
DUSP7	0.934947	0.38265	0.188	0.163	1
ATG4D	0.324084	0.38229	0.275	0.194	1
DDRGK1	0.954885	0.381866	0.537	0.496	1
DFFA	0.610733	0.381755	0.462	0.341	1
SYT13	0.500454	0.381663	0.825	0.752	1
MYEF2	0.0215611	0.381581	0.95	0.868	1
RWDD3	0.589556	0.381516	0.338	0.233	1
PPP2R5C	0.263286	0.381199	0.963	0.915	1
CSTF3	0.0766799	0.381078	0.825	0.698	1
HIF1AN	0.330607	0.381073	0.388	0.333	1
C1orf52	0.302178	0.381055	0.588	0.535	1
CREG2	0.197897	0.380917	0.95	0.829	1
TBC1D16	0.85653	0.38086	0.275	0.225	1
TTC27	0.664551	0.380658	0.525	0.457	1
ATPSCKMT	0.0626156	0.380324	0.6	0.419	1
GALNTL6	0.148572	0.380321	0.637	0.69	1
DDX18	0.0784906	0.380289	0.713	0.527	1
IGF2R	0.290842	0.380129	0.738	0.659	1
PGPEP1	0.204651	0.379906	0.4	0.364	1
ZC3HC1	0.501989	0.379409	0.4	0.302	1
TRIM4	0.562874	0.37938	0.562	0.434	1
CALD1	0.149111	0.379261	0.688	0.628	1
ANXA4	0.675023	0.379169	0.488	0.38	1
ZNF660	0.91354	0.379036	0.2	0.155	1
DNAJA3	0.662453	0.378431	0.412	0.333	1
SMIM10L1	0.184257	0.378255	0.312	0.357	1
FAM76B	0.527265	0.378148	0.488	0.395	1
SLITRK3	0.532127	0.378048	0.262	0.186	1
PGRMC2	0.501566	0.377985	0.512	0.45	1
PLXDC1	0.48862	0.377966	0.288	0.256	1
MAST3	0.2266	0.377922	0.863	0.744	1
PEX7	0.798908	0.37716	0.288	0.256	1
COL6A1	0.986143	0.377127	0.488	0.419	1
CD99L2	0.883394	0.377097	0.812	0.721	1
TRAPPC2	0.169459	0.37704	0.45	0.426	1
BLOC1S6	0.207208	0.376955	0.637	0.566	1
SLC24A1	0.359438	0.376717	0.175	0.14	1
ZNF362	0.0903713	0.376444	0.6	0.465	1
SLC25A40	0.25373	0.375965	0.637	0.496	1
VPS52	0.204819	0.375947	0.288	0.194	1
IDNK	0.564749	0.375804	0.175	0.14	1
TFAM	0.539719	0.375786	0.412	0.302	1
RAD51D	0.521723	0.375661	0.512	0.411	1
WDR5	0.337442	0.375597	0.537	0.488	1
CD8A	0.847773	0.375569	0.162	0.124	1
SPNS2	0.583209	0.375455	0.45	0.38	1
DPP7	0.807363	0.375273	0.537	0.426	1
BRPF3	0.693579	0.375144	0.388	0.333	1
ATXN3	0.0666465	0.375135	0.825	0.729	1
SYT11	0.574727	0.375099	0.838	0.798	1
RAB5B	0.333355	0.375023	0.55	0.419	1
SNRPD1	0.618918	0.375012	0.425	0.364	1
FHAD1	0.0523508	0.37466	0.162	0.194	1
BAX	0.271663	0.374592	0.238	0.233	1
ZNF746	0.0135728	0.374473	0.288	0.326	1
DUSP11	0.442029	0.374471	0.375	0.341	1
ZNF155	0.255696	0.374439	0.5	0.442	1
PDK3	0.509675	0.374127	0.875	0.767	1
KIF9	0.301566	0.373908	0.537	0.457	1
ZNF282	0.718496	0.373812	0.312	0.248	1
MFAP1	0.694493	0.373615	0.375	0.295	1
POMK	0.608349	0.373565	0.288	0.217	1
TP53INP2	0.365273	0.373424	0.212	0.14	1
IRGQ	0.564383	0.373191	0.338	0.349	1
BLZF1	0.251102	0.372925	0.512	0.473	1
PTCD2	0.492129	0.372609	0.3	0.271	1
SPRYD7	0.691669	0.372525	0.45	0.395	1
TFDP1	0.507375	0.372523	0.5	0.45	1
CTNS	0.534125	0.372003	0.225	0.155	1
CCDC97	0.261208	0.371544	0.188	0.147	1
EHD3	0.897884	0.37133	0.512	0.419	1
UBE2Z	0.301286	0.371217	0.562	0.457	1
CATSPERE	0.440585	0.370977	0.3	0.24	1
CTDSP2	0.373177	0.370821	0.537	0.481	1
ST3GAL2	0.279409	0.370698	0.537	0.504	1
PURG	0.1111	0.370443	0.725	0.651	1
ZNF302	0.250095	0.370428	0.762	0.667	1
STOML1	0.296671	0.370354	0.312	0.217	1
AARS2	0.790333	0.370338	0.238	0.202	1
VPS39	0.404773	0.369621	0.65	0.566	1
TBRG4	0.482066	0.369452	0.162	0.101	1
SEMA5A	0.735338	0.369363	0.425	0.302	1
NUFIP1	0.67262	0.368971	0.388	0.326	1
ARHGAP29	0.0447041	0.368801	0.362	0.388	1
PSMG2	0.331665	0.368724	0.787	0.682	1
KPNA6	0.0232112	0.368724	0.825	0.62	1
DYNC2H1	0.166139	0.368628	0.9	0.837	1
EEFSEC	0.359521	0.368544	0.662	0.535	1
IQCH	0.355116	0.368503	0.412	0.295	1
ANKRD18B	0.725715	0.368401	0.338	0.279	1
KDM2B	0.235052	0.368373	0.688	0.612	1
LDB3	0.977559	0.368307	0.188	0.163	1
XPNPEP3	0.599657	0.368285	0.488	0.411	1
SCRG1	0.638669	0.368197	0.162	0.186	1
CARHSP1	0.180416	0.368169	0.275	0.271	1
ARNT	0.15669	0.367869	0.688	0.55	1
MAML2	0.83096	0.367636	0.238	0.209	1
SMAD5	0.379306	0.367598	0.488	0.357	1
METAP2	0.151451	0.367572	0.65	0.605	1
CAMLG	0.242641	0.367531	0.65	0.481	1
ZNF519	0.0511861	0.367336	0.787	0.736	1
SLC26A2	0.818791	0.367321	0.188	0.14	1
PI4K2B	0.584639	0.367071	0.325	0.287	1
CDKAL1	0.0656298	0.366778	0.963	0.907	1
TRMO	0.914072	0.366659	0.175	0.132	1
TOMM34	0.656217	0.36663	0.112	0.101	1
TAF10	0.560705	0.366546	0.175	0.132	1
OR3A2	0.750496	0.366491	0.15	0.109	1
CDC123	0.174626	0.366373	0.625	0.543	1
RIOX2	0.6251	0.366256	0.238	0.202	1
CYB5A	0.622191	0.366203	0.3	0.217	1
AKIP1	0.590599	0.366164	0.35	0.287	1
BUB3	0.157564	0.366142	0.362	0.24	1
ZNF570	0.073911	0.365888	0.175	0.194	1
NFYB	0.342113	0.365749	0.288	0.217	1
FAM210A	0.500614	0.365655	0.5	0.411	1
BCAP29	0.0220972	0.365596	0.887	0.705	1
VPS37A	0.511121	0.365431	0.613	0.519	1
SIRPA	0.194514	0.365386	0.875	0.829	1
PLEKHA8	0.349997	0.365333	0.525	0.457	1
FGFR2	0.883484	0.365333	0.25	0.202	1
MRPL16	0.406625	0.365065	0.3	0.225	1
BCCIP	0.43929	0.364927	0.525	0.38	1
ARHGEF6	0.403472	0.364923	0.55	0.512	1
C2orf72	0.64203	0.364918	0.588	0.527	1
RAB18	0.369918	0.364718	0.713	0.558	1
RACK1	0.678928	0.364618	0.7	0.574	1
POLA2	0.750979	0.364592	0.162	0.132	1
TANK	0.305535	0.364291	0.662	0.512	1
DCAF16	0.323096	0.364195	0.475	0.349	1
ZEB1	0.248715	0.364167	0.938	0.86	1
LYSMD1	0.865976	0.364065	0.138	0.124	1
SAMHD1	0.538859	0.36388	0.362	0.295	1
P4HTM	0.154316	0.363528	0.787	0.643	1
EPHX4	0.0604867	0.36338	0.637	0.535	1
RASIP1	0.604099	0.363233	0.262	0.24	1
ABCD4	0.600003	0.362949	0.5	0.426	1
SNAI3	0.587764	0.362863	0.425	0.302	1
ERV3-1	0.270023	0.362668	0.3	0.217	1
PEAK1	0.31173	0.362607	0.925	0.868	1
PTPN5	0.668005	0.361841	0.713	0.581	1
RFPL2	0.286115	0.361743	0.438	0.45	1
NIBAN2	0.630802	0.361565	0.162	0.116	1
ALKBH3	0.380822	0.361559	0.4	0.364	1
ANKRD52	0.0130017	0.361514	0.6	0.403	1
SAT1	0.259135	0.361493	0.662	0.605	1
KCNK9	0.24684	0.361369	0.637	0.597	1
CNOT7	0.472286	0.361272	0.525	0.457	1
CA4	0.00369336	0.360953	0.537	0.326	1
TYW3	0.602783	0.360891	0.425	0.341	1
C1orf43	0.34448	0.360891	0.462	0.442	1
C11orf65	0.524319	0.360761	0.225	0.163	1
NDUFS1	0.192095	0.360622	0.95	0.884	1
PRORP	0.182881	0.360558	0.637	0.558	1
SYNGR1	0.690622	0.360543	0.775	0.713	1
UBE2V2	0.157163	0.360357	0.775	0.612	1
ZCCHC17	0.236503	0.360293	0.762	0.69	1
ZNF397	0.327427	0.360168	0.537	0.419	1
EIF4A3	0.533202	0.359863	0.288	0.225	1
FANCC	0.0844177	0.359792	0.4	0.426	1
TMTC1	0.508619	0.359606	0.725	0.597	1
PIP4P2	0.807651	0.359566	0.438	0.411	1
SEC62	0.0239397	0.359002	0.863	0.682	1
SLTM	0.0950008	0.358875	0.925	0.76	1
XPNPEP1	0.531563	0.358853	0.438	0.357	1
USP45	0.570123	0.358692	0.65	0.558	1
SEMA7A	0.890318	0.358514	0.288	0.217	1
LRIF1	0.0283809	0.35848	0.388	0.248	1
SYNJ2	0.834323	0.358477	0.662	0.535	1
USP10	0.136956	0.358343	0.812	0.651	1
IGSF11	0.0556095	0.357663	0.713	0.69	1
ZNF286A	0.186561	0.357543	0.55	0.442	1
FASN	0.970032	0.357257	0.35	0.287	1
ZSCAN1	0.814967	0.357205	0.112	0.109	1
IER3IP1	0.809352	0.357156	0.4	0.31	1
NDST2	0.631375	0.357099	0.238	0.178	1
UPK3BL1	0.947756	0.357026	0.112	0.109	1
TOP1MT	0.764582	0.356617	0.288	0.256	1
ZNF212	0.678679	0.35634	0.175	0.163	1
PSTK	0.57472	0.356031	0.45	0.38	1
WNT5B	0.46145	0.355742	0.3	0.271	1
HID1	0.393247	0.355727	0.562	0.442	1
SYNCRIP	0.490583	0.355452	0.637	0.55	1
CNOT11	0.474127	0.355437	0.388	0.357	1
ORMDL3	0.937076	0.355329	0.188	0.163	1
FBXO8	0.547691	0.355238	0.225	0.225	1
RHPN1	0.798153	0.35516	0.138	0.186	1
RAB4B	0.125119	0.355141	0.462	0.318	1
NRBF2	0.801836	0.355093	0.375	0.326	1
CNBP	0.193149	0.354425	0.6	0.442	1
SNX19	0.430162	0.353939	0.562	0.512	1
ZNF324	0.56573	0.353882	0.338	0.248	1
GNAS	0.411788	0.353485	0.887	0.76	1
HEXD	0.424149	0.353393	0.4	0.295	1
GSPT2	0.528255	0.353286	0.188	0.132	1
POLR2F	0.498183	0.353283	0.625	0.512	1
PSMD13	0.211722	0.353218	0.375	0.264	1
ELOC	0.569359	0.353074	0.562	0.457	1
C3orf20	0.87552	0.352894	0.138	0.101	1
TRIM11	0.781078	0.352872	0.238	0.194	1
ZNF765	0.374636	0.352867	0.162	0.147	1
SLC10A7	0.549107	0.352531	0.475	0.434	1
NADK2	0.118253	0.352345	0.637	0.504	1
ZYX	0.511052	0.35223	0.338	0.233	1
HES1	0.662869	0.352202	0.388	0.357	1
CDH26	0.953189	0.352173	0.125	0.109	1
MDN1	0.0340928	0.352127	0.825	0.86	1
NAA40	0.246884	0.352107	0.5	0.372	1
NUP153	0.0388206	0.352018	0.825	0.682	1
SYN1	0.468512	0.351995	0.875	0.76	1
LSM10	0.140455	0.351582	0.212	0.124	1
VWC2	0.857043	0.351475	0.488	0.403	1
GOLM1	0.104791	0.351384	0.875	0.791	1
CCDC68	0.361569	0.351244	0.288	0.225	1
TBC1D14	0.313144	0.351234	0.75	0.674	1
ITGB5	0.686489	0.350798	0.2	0.14	1
GNL3L	0.585311	0.350754	0.35	0.256	1
ARID2	0.444285	0.350747	0.762	0.636	1
SCAMP4	0.220158	0.350696	0.488	0.364	1
DUSP26	0.109359	0.350684	0.475	0.357	1
LYNX1	0.921942	0.350603	0.5	0.434	1
TTC13	0.0197392	0.350479	0.6	0.605	1
SLC12A8	0.957943	0.350395	0.312	0.264	1
SPINT2	0.486	0.350374	0.462	0.364	1
TRAM1	0.846378	0.350238	0.488	0.45	1
PDPN	0.728426	0.350011	0.175	0.116	1
UBE2I	0.183811	0.349701	0.537	0.388	1
ARHGEF37	0.317646	0.349542	0.2	0.186	1
PTBP2	0.0370873	0.34953	0.95	0.922	1
FBXO21	0.232978	0.349355	0.8	0.752	1
ZNF415	0.300052	0.349309	0.15	0.147	1
MBNL1	0.196788	0.348807	0.975	0.884	1
EXTL2	0.152177	0.348793	0.5	0.434	1
HSPE1	0.577743	0.348737	0.162	0.14	1
FAM171B	0.0294734	0.348513	0.925	0.922	1
CREBRF	0.241889	0.348414	0.8	0.76	1
MRPS18A	0.874498	0.348364	0.2	0.178	1
BRIX1	0.327779	0.348305	0.275	0.186	1
ERLIN2	0.27011	0.348156	0.162	0.163	1
NMD3	0.481308	0.348091	0.7	0.651	1
SYT2	0.972501	0.347932	0.325	0.279	1
TSPYL2	0.959116	0.347845	0.662	0.605	1
SLC2A1	0.817955	0.347729	0.162	0.116	1
DDX42	0.210797	0.347685	0.75	0.636	1
MYBBP1A	0.599009	0.347591	0.338	0.248	1
TMEM106C	0.49503	0.347586	0.3	0.264	1
ABHD8	0.353094	0.347582	0.65	0.605	1
SELENOW	0.601892	0.347481	0.762	0.705	1
SLC2A3	0.198847	0.346979	0.512	0.465	1
KIF6	0.905907	0.346962	0.25	0.209	1
PPM1G	0.146711	0.346915	0.662	0.496	1
RPUSD4	0.712725	0.346892	0.25	0.194	1
SLAIN2	0.19774	0.346768	0.725	0.605	1
SLC25A43	0.0976385	0.346503	0.55	0.403	1
FLCN	0.543438	0.346455	0.688	0.581	1
FNDC3B	0.0427565	0.346408	0.588	0.605	1
KCNAB1	0.804083	0.346366	0.412	0.326	1
TBC1D25	0.975019	0.346354	0.288	0.271	1
CHODL	0.755476	0.346091	0.188	0.147	1
ZNF576	0.945853	0.346035	0.15	0.132	1
EXOG	0.0824445	0.34602	0.675	0.62	1
ANKRD44	0.422356	0.345601	0.787	0.69	1
MAMSTR	0.590561	0.345395	0.225	0.178	1
FREM1	0.911971	0.345277	0.3	0.256	1
RRP9	0.428623	0.345232	0.112	0.109	1
NDST1	0.707511	0.345155	0.525	0.434	1
IFT20	0.227576	0.345058	0.575	0.45	1
ZFHX2	0.00284947	0.344706	0.863	0.62	1
HYI	0.389013	0.344634	0.162	0.109	1
TCEAL2	0.108156	0.344586	0.537	0.372	1
STK24	0.541721	0.344564	0.787	0.659	1
INPP1	0.0248051	0.344519	0.688	0.473	1
MID2	0.749076	0.343832	0.3	0.271	1
ZNF431	0.0656911	0.343727	0.537	0.535	1
TMEM94	0.13105	0.343425	0.362	0.372	1
DDX19B	0.0742178	0.343152	0.438	0.395	1
BCL2L2	0.903848	0.343128	0.425	0.357	1
E2F5	0.382523	0.342726	0.175	0.186	1
TMX3	0.562878	0.342714	0.787	0.659	1
ACER3	0.0786388	0.342665	0.713	0.705	1
AKAP11	0.47975	0.342224	0.912	0.791	1
CCDC120	0.518269	0.342176	0.2	0.194	1
TRMT1	0.774317	0.342015	0.212	0.186	1
TMEM65	0.290217	0.341912	0.625	0.566	1
ARHGAP12	0.683251	0.341865	0.412	0.38	1
AP2A1	0.348061	0.341847	0.738	0.605	1
GNAI1	0.219743	0.341746	0.863	0.798	1
FAM217B	0.264244	0.341647	0.713	0.527	1
CLSTN2	0.228138	0.341523	1	0.868	1
FAAP20	0.650662	0.341296	0.275	0.209	1
FZD6	0.0892543	0.341273	0.288	0.295	1
ANGEL2	0.273268	0.341236	0.613	0.496	1
FAHD1	0.562964	0.34119	0.212	0.186	1
MMD	0.243943	0.341048	0.475	0.38	1
PEMT	0.288476	0.340931	0.338	0.225	1
ASAP2	0.536429	0.34086	0.388	0.434	1
RMND5A	0.430162	0.340848	0.713	0.628	1
AQP11	0.135866	0.34077	0.362	0.256	1
FBN1	0.621549	0.340615	0.812	0.674	1
RASA4	0.394651	0.340114	0.25	0.202	1
ITPRID2	0.705504	0.34009	0.412	0.364	1
ATP1B1	0.294254	0.339895	0.875	0.868	1
ARL5A	0.559653	0.339497	0.625	0.589	1
ZNF425	0.646907	0.339261	0.288	0.256	1
ZNF385A	0.937926	0.339014	0.138	0.109	1
FAM156A	0.771638	0.339002	0.375	0.279	1
PTK7	0.325836	0.338761	0.688	0.651	1
POLR3C	0.297534	0.338738	0.375	0.357	1
DNAJC6	0.433649	0.338367	0.963	0.876	1
ABHD17B	0.651188	0.338181	0.45	0.395	1
ITGA3	0.252575	0.338031	0.55	0.426	1
ID2	0.982339	0.337876	0.275	0.217	1
SIN3A	0.666141	0.337839	0.55	0.465	1
RWDD2A	0.715101	0.337603	0.212	0.171	1
TOR1AIP1	0.970895	0.337554	0.338	0.287	1
TMEM87A	0.143693	0.33752	0.713	0.566	1
ZNF736	0.0204578	0.337492	0.8	0.643	1
TSC22D2	0.257461	0.337484	0.8	0.76	1
SLC35B3	0.265858	0.337409	0.425	0.341	1
TMEM33	0.807742	0.337396	0.488	0.434	1
PRSS12	0.918736	0.337364	0.262	0.202	1
NDUFAF5	0.837686	0.33736	0.588	0.496	1
APPL2	0.164483	0.337312	0.875	0.798	1
SIAH2	0.543264	0.337286	0.462	0.38	1
SACS	0.0903108	0.337162	0.963	0.845	1
CLK3	0.900284	0.337104	0.212	0.178	1
GLT8D2	0.244681	0.337043	0.388	0.349	1
FADS2	0.112711	0.336876	0.412	0.31	1
UBTD1	0.739224	0.336867	0.312	0.279	1
CEP78	0.546411	0.336773	0.662	0.543	1
RNF207	0.532533	0.336606	0.325	0.279	1
RBIS	0.634478	0.336583	0.288	0.248	1
MEAF6	0.696129	0.336573	0.55	0.45	1
TCERG1	0.00407049	0.336541	0.963	0.829	1
MOB2	0.529298	0.336428	0.662	0.512	1
LNX2	0.680997	0.336371	0.412	0.364	1
LYG1	0.746621	0.33586	0.238	0.202	1
SUMF1	0.0690285	0.335668	0.9	0.853	1
GARNL3	0.402603	0.335592	0.75	0.674	1
PMS1	0.0179068	0.335588	0.85	0.69	1
C1QTNF4	0.0041081	0.335572	0.462	0.271	1
CHMP1A	0.242631	0.335529	0.212	0.233	1
MGMT	0.450791	0.335377	0.7	0.605	1
TEAD1	0.402869	0.335321	0.688	0.651	1
PNRC1	0.142489	0.335277	0.35	0.209	1
QTRT1	0.229614	0.335262	0.662	0.535	1
MAMDC2	0.478682	0.335258	0.325	0.279	1
ZNF365	0.488084	0.335132	0.762	0.667	1
EEF1AKMT1	0.333171	0.335112	0.412	0.333	1
OXSM	0.741503	0.334948	0.138	0.116	1
TULP3	0.451709	0.33489	0.438	0.326	1
HIPK1	0.339979	0.334862	0.562	0.504	1
SRM	0.538338	0.334828	0.425	0.318	1
ITPKB	0.305759	0.334459	0.138	0.163	1
NAAA	0.914663	0.334336	0.275	0.24	1
DYNLL2	0.425993	0.334334	0.225	0.147	1
ZNF506	0.0701528	0.334252	0.775	0.62	1
ENDOD1	0.66498	0.334081	0.525	0.403	1
EIF2D	0.677477	0.333993	0.338	0.302	1
FUCA2	0.110895	0.3338	0.25	0.155	1
MMADHC	0.684534	0.333717	0.388	0.287	1
TMEM203	0.872306	0.3336	0.238	0.178	1
RAB3D	0.878188	0.333589	0.262	0.225	1
WDHD1	0.96351	0.333569	0.25	0.217	1
HNRNPR	0.220996	0.333489	0.825	0.76	1
CDH13	0.315139	0.333449	0.675	0.589	1
MAN1C1	0.140991	0.333439	0.9	0.721	1
JAG2	0.609024	0.333365	0.25	0.217	1
BCL9	0.419361	0.333321	0.4	0.318	1
CHIC2	0.349331	0.333302	0.675	0.636	1
ANGEL1	0.662668	0.333132	0.35	0.302	1
CPE	0.0964222	0.333093	0.963	0.884	1
CKMT1A	0.760186	0.33287	0.325	0.279	1
TIMM9	0.531607	0.332788	0.4	0.333	1
SPEG	0.223461	0.332611	0.525	0.481	1
ST18	0.361346	0.332611	0.25	0.14	1
HAUS3	0.610024	0.332522	0.288	0.217	1
ABRACL	0.226072	0.332504	0.125	0.14	1
MCTS1	0.156169	0.332463	0.575	0.411	1
QSER1	0.093474	0.332277	0.738	0.698	1
PMPCA	0.565955	0.332197	0.3	0.217	1
DPF3	0.873879	0.332036	0.762	0.597	1
GTPBP2	0.446448	0.331878	0.362	0.333	1
LRP1B	0.651505	0.331859	0.988	0.953	1
DR1	0.181547	0.331852	0.375	0.318	1
HEXA	0.205258	0.331698	0.675	0.589	1
YY1AP1	0.125479	0.331475	0.7	0.581	1
CIART	0.515935	0.331179	0.162	0.101	1
SORT1	0.241537	0.330903	0.875	0.806	1
UFM1	0.862042	0.330832	0.462	0.411	1
PGM2	0.730506	0.330804	0.188	0.14	1
ZUP1	0.185507	0.330577	0.338	0.419	1
CIR1	0.622476	0.330531	0.588	0.496	1
CMTR2	0.26535	0.330484	0.238	0.217	1
PYROXD1	0.55162	0.330447	0.312	0.279	1
RHBDD1	0.914509	0.330266	0.35	0.302	1
PLXDC2	0.915013	0.33005	0.825	0.806	1
PKD2L2	0.0405027	0.329916	0.175	0.217	1
HMGA1	0.821492	0.329886	0.2	0.178	1
LRP1	0.117136	0.329634	0.85	0.69	1
PPP1CA	0.58494	0.329238	0.162	0.155	1
MRPL34	0.455319	0.329084	0.138	0.101	1
CDRT4	0.883879	0.328975	0.6	0.543	1
RAB6B	0.284931	0.328941	0.9	0.744	1
MKRN2OS	0.191782	0.328903	0.325	0.24	1
HSPD1	0.425181	0.328754	0.562	0.473	1
PNPLA2	0.682572	0.328693	0.288	0.264	1
TUBA1B	0.48646	0.328667	0.9	0.736	1
INIP	0.22171	0.32856	0.575	0.481	1
ZDHHC24	0.839742	0.32834	0.25	0.264	1
DZIP1	0.128124	0.327853	0.812	0.76	1
HOOK1	0.158017	0.327846	0.688	0.512	1
ADAMTSL2	0.107133	0.327815	0.175	0.202	1
TAF11	0.487474	0.327477	0.537	0.473	1
CNOT9	0.593585	0.327444	0.462	0.426	1
ARMT1	0.545657	0.327423	0.2	0.14	1
RFNG	0.466315	0.327227	0.312	0.256	1
TACC1	0.138799	0.327143	0.963	0.899	1
RPL7L1	0.551212	0.327026	0.675	0.589	1
HECTD3	0.726259	0.326903	0.125	0.109	1
[truncated: 8,312 more rows]

## Sheet: L5_IT
	p_val	avg_log2FC	pct.1	pct.2	p_val_adj
SERPINB9	0.34716	2.31101	0.381	0.111	1
THEMIS	0.046631	2.07666	0.416	0.115	1
AMOTL1	0.0743392	1.87153	0.646	0.19	1
CLU	0.71623	1.84882	0.416	0.159	1
HSPB8	0.107468	1.84584	0.257	0.103	1
MT-ND3	0.35216	1.84122	0.239	0.111	1
PLCG2	0.0462793	1.77385	0.858	0.337	1
PDGFRB	0.382424	1.76569	0.558	0.163	1
MGST2	0.132079	1.7231	0.442	0.119	1
ANTXR2	0.623944	1.71077	0.425	0.147	1
ZNF727	0.195801	1.70689	0.487	0.151	1
ESYT3	0.314514	1.69178	0.434	0.127	1
RPL18A	0.984951	1.69055	0.301	0.103	1
VWC2	0.941196	1.68476	0.345	0.111	1
CCBE1	0.119327	1.6617	0.584	0.317	1
ZNF521	0.581812	1.65826	0.496	0.159	1
ZBTB7C	0.186671	1.64369	0.363	0.147	1
RGMA	0.0358607	1.63909	0.664	0.19	1
PLA2R1	0.220655	1.63884	0.487	0.183	1
ECI1	0.0444264	1.62381	0.31	0.103	1
FGFR1	0.0279431	1.62229	0.761	0.246	1
NBL1	0.185977	1.61153	0.531	0.179	1
ADAMTS2	0.733907	1.6103	0.407	0.131	1
PNMA8C	0.388566	1.60841	0.372	0.151	1
ARHGAP25	0.661458	1.59812	0.319	0.107	1
ITGB8	0.180161	1.59495	0.248	0.107	1
B3GLCT	0.138934	1.58088	0.646	0.262	1
RAB37	0.279896	1.56809	0.372	0.135	1
MT-CO2	0.698154	1.56431	0.265	0.171	1
CBFA2T3	0.812917	1.56119	0.389	0.131	1
FIGN	0.453315	1.55038	0.761	0.258	1
HS6ST3	0.2748	1.5494	0.938	0.52	1
TNS3	0.921308	1.54511	0.31	0.107	1
PLD5	0.691601	1.53845	0.637	0.266	1
PELI2	0.440678	1.53199	0.575	0.25	1
ING1	0.0939795	1.52289	0.416	0.135	1
IRAK2	0.207852	1.5202	0.496	0.202	1
STAT4	0.710843	1.51791	0.265	0.103	1
COL21A1	0.0333176	1.51313	0.442	0.151	1
BHLHE40	0.902644	1.49747	0.345	0.119	1
RPS28	0.157931	1.49596	0.469	0.183	1
RPLP1	0.646482	1.49071	0.23	0.115	1
MLXIPL	0.508473	1.4571	0.646	0.218	1
CNTN5	0.17965	1.45457	0.956	0.794	1
PRKD1	0.911643	1.45366	0.619	0.254	1
PTPRM	0.638851	1.45198	0.761	0.294	1
ADRA1A	0.936025	1.4503	0.407	0.167	1
GAPDH	0.333509	1.44615	0.283	0.159	1
TMEM131L	0.458137	1.4415	0.496	0.159	1
APOL2	0.915503	1.44057	0.407	0.139	1
PLXDC2	0.561937	1.43949	0.867	0.5	1
MSRB3	0.594628	1.43461	0.549	0.226	1
MCC	0.0102647	1.43317	0.248	0.119	1
IL6ST	0.343878	1.4329	0.442	0.183	1
NECAB1	0.701049	1.4223	0.876	0.425	1
GLDN	0.173059	1.42137	0.451	0.139	1
MYH9	0.648348	1.4138	0.717	0.302	1
TFEB	0.841398	1.40995	0.274	0.111	1
DACH1	0.791178	1.40868	0.752	0.306	1
DDAH1	0.325415	1.40809	0.858	0.44	1
RASSF8	0.99883	1.40573	0.478	0.171	1
MT-ND4	0.523142	1.40542	0.265	0.163	1
TMSB10	0.168598	1.39524	0.478	0.262	1
PLEKHD1	0.684212	1.39465	0.434	0.155	1
ESR1	0.0399647	1.3902	0.345	0.163	1
RHBDL3	0.330063	1.389	0.805	0.294	1
ZNF423	0.171571	1.38835	0.416	0.127	1
RPL28	0.656897	1.38671	0.434	0.175	1
DNMBP	0.0977607	1.38548	0.398	0.183	1
GAB1	0.206758	1.38418	0.655	0.222	1
MT-CYB	0.721742	1.38285	0.292	0.187	1
GABRD	0.336981	1.38084	0.442	0.171	1
MT-ND2	0.592804	1.37957	0.177	0.103	1
CACNA2D2	0.104549	1.37638	0.469	0.151	1
MT-CO3	0.859819	1.37555	0.451	0.282	1
NXN	0.06919	1.37537	0.274	0.155	1
SPATA2	0.338948	1.37416	0.372	0.139	1
SPARCL1	0.123442	1.37152	0.726	0.29	1
SH3BP1	0.692917	1.36892	0.292	0.107	1
FTH1	0.506174	1.3683	0.575	0.262	1
LDHA	0.0695845	1.36623	0.451	0.159	1
CA1	0.875261	1.36182	0.283	0.119	1
ITPR2	0.946762	1.35831	0.398	0.143	1
PDGFA	0.109816	1.35758	0.451	0.198	1
NEFL	0.888113	1.35554	0.354	0.151	1
LRMDA	0.479123	1.35366	0.531	0.198	1
SAP30	0.554374	1.35177	0.478	0.194	1
ANP32B	0.0960465	1.34825	0.372	0.159	1
NFIA	0.670634	1.34797	0.611	0.222	1
PALD1	0.253053	1.34183	0.257	0.135	1
ZNF804B	0.19076	1.34075	0.23	0.167	1
MYH14	0.825823	1.33912	0.478	0.179	1
ANKRD30B	0.868261	1.33839	0.265	0.107	1
ADRA1B	0.376664	1.33804	0.504	0.159	1
NEIL2	0.176353	1.33574	0.363	0.147	1
SCN1B	0.988965	1.3327	0.336	0.139	1
CBR3	0.33273	1.32538	0.301	0.115	1
RALB	0.0586287	1.32337	0.434	0.187	1
USH2A	0.320738	1.31983	0.204	0.107	1
ARL4C	0.439784	1.31601	0.425	0.179	1
RHOBTB3	0.893959	1.31168	0.664	0.286	1
ADAMTS16	0.992868	1.31035	0.602	0.282	1
RGN	0.0790152	1.30979	0.593	0.29	1
LPP	0.378814	1.30815	0.726	0.329	1
SPRYD3	0.801141	1.30615	0.451	0.194	1
BTC	0.183784	1.306	0.345	0.111	1
NEB	0.809196	1.30421	0.531	0.234	1
TUBA1B	0.959263	1.30112	0.858	0.456	1
HSD17B7	0.0557482	1.29673	0.319	0.139	1
STK33	0.229979	1.29522	0.354	0.183	1
CLGN	0.92153	1.29476	0.265	0.103	1
NPTX1	0.591293	1.29476	0.85	0.409	1
HRK	0.304459	1.28901	0.566	0.23	1
PPL	0.256301	1.28823	0.398	0.19	1
FTL	0.317974	1.28754	0.85	0.385	1
C1RL	0.70276	1.28612	0.372	0.135	1
FBL	0.168982	1.28559	0.248	0.119	1
PARM1	0.446829	1.28553	0.619	0.313	1
DLC1	0.855191	1.28474	0.593	0.226	1
CA3	0.939229	1.28471	0.372	0.139	1
DAB2IP	0.118636	1.28122	0.805	0.425	1
ADD3	0.414409	1.27894	0.814	0.444	1
SLC26A11	0.906093	1.27867	0.31	0.115	1
IFIT1	0.779989	1.27779	0.469	0.179	1
ARSJ	0.633704	1.27453	0.434	0.163	1
PTPN3	0.87421	1.27346	0.575	0.238	1
CDH12	0.918683	1.27295	0.85	0.619	1
SERPINB6	0.918693	1.27189	0.265	0.103	1
GYG1	0.929097	1.27143	0.292	0.119	1
SNCAIP	0.861745	1.26904	0.265	0.127	1
INSIG1	0.542787	1.26744	0.301	0.135	1
ANKRD9	0.502998	1.26697	0.336	0.151	1
CNTN6	0.963104	1.26149	0.425	0.175	1
JUN	0.0328107	1.26036	0.522	0.19	1
PELI3	0.0630552	1.25916	0.319	0.103	1
RPL13	0.267097	1.25748	0.602	0.202	1
DDAH2	0.233717	1.25731	0.204	0.111	1
WASF2	0.23002	1.25483	0.602	0.317	1
MTMR10	0.873513	1.25045	0.425	0.167	1
ANXA11	0.586563	1.24645	0.752	0.333	1
WLS	0.220737	1.24481	0.204	0.127	1
ASB13	0.631765	1.24093	0.363	0.159	1
LMO3	0.694389	1.23825	0.841	0.468	1
MT-CO1	0.606293	1.23474	0.389	0.337	1
GPX4	0.84475	1.2271	0.319	0.147	1
MT-ATP6	0.744777	1.22379	0.23	0.131	1
KAT2B	0.757675	1.22313	0.487	0.21	1
KCNG2	0.776669	1.2225	0.257	0.123	1
KCTD8	0.0419889	1.22048	0.823	0.401	1
RASSF5	0.172895	1.21986	0.522	0.202	1
PLAG1	0.960704	1.2159	0.345	0.143	1
PLXNA2	0.667064	1.21558	0.947	0.579	1
PDYN	0.337255	1.21553	0.327	0.183	1
MT-ND1	1	1.21452	0.292	0.151	1
ARHGEF28	0.786605	1.21063	0.726	0.405	1
DGKB	0.129966	1.21018	0.947	0.706	1
FHL2	0.68932	1.21014	0.646	0.317	1
CAMK2N2	0.712666	1.20534	0.354	0.155	1
RCC2	0.337149	1.20411	0.389	0.155	1
ZSCAN31	0.251518	1.20088	0.673	0.278	1
CNKSR3	0.438229	1.19907	0.336	0.167	1
OAZ1	0.644426	1.19278	0.487	0.262	1
SEC16B	0.489671	1.18858	0.301	0.131	1
KANK1	0.432491	1.18779	0.425	0.159	1
SNRPN	0.0225089	1.18576	0.982	0.623	1
RCAN3	0.177971	1.18395	0.186	0.103	1
GLRX	0.897623	1.18171	0.442	0.198	1
PAPPA	0.586638	1.18158	0.513	0.238	1
DHCR24	0.558501	1.17945	0.54	0.234	1
NIPSNAP3B	0.0687532	1.17784	0.354	0.119	1
STAT6	0.00692238	1.17685	0.434	0.163	1
ZBTB20	0.280408	1.17561	0.469	0.27	1
GSTT2B	0.879631	1.17556	0.398	0.163	1
ARHGAP9	0.881051	1.17495	0.265	0.107	1
DERA	0.325869	1.17327	0.265	0.119	1
SLC2A12	0.842573	1.17218	0.248	0.111	1
KDM3A	0.048645	1.17182	0.46	0.19	1
RAMP3	0.118563	1.17129	0.354	0.115	1
RPL18	0.0488085	1.17093	0.531	0.194	1
KCTD21	0.640653	1.16784	0.274	0.107	1
ZMIZ1	0.309498	1.16782	0.832	0.401	1
CCDC159	0.618344	1.16505	0.204	0.103	1
ITGA6	0.625261	1.16294	0.531	0.214	1
GLIPR1	0.461175	1.16172	0.301	0.123	1
DSCAML1	0.163334	1.16153	0.965	0.575	1
SMAD3	0.0833503	1.16153	0.681	0.29	1
MTAP	0.576499	1.15998	0.301	0.127	1
DAPK2	0.636929	1.1599	0.664	0.302	1
CGRRF1	0.65034	1.15854	0.354	0.143	1
PRELID1	0.330222	1.15787	0.283	0.111	1
EMB	1	1.15618	0.566	0.27	1
PRSS3	0.630766	1.15245	0.549	0.258	1
LDLRAD3	0.893763	1.15196	0.903	0.496	1
EIF4E1B	0.263072	1.15065	0.664	0.306	1
SLC18B1	0.99767	1.14652	0.407	0.167	1
PDE8B	0.656273	1.14549	0.451	0.234	1
RPS15A	0.227948	1.14252	0.327	0.151	1
PTK2B	0.0508908	1.14211	0.549	0.218	1
GATAD2A	0.635611	1.14035	0.442	0.206	1
INPP4B	0.143194	1.13888	0.531	0.329	1
TUBA4A	0.869101	1.13849	0.425	0.19	1
GNAS	0.740093	1.13582	0.85	0.472	1
HHATL	0.366705	1.13507	0.336	0.127	1
PPP1R16B	0.683328	1.1313	0.965	0.607	1
TMEM132C	0.586285	1.12882	0.726	0.333	1
DPP7	0.642678	1.12877	0.54	0.222	1
C5AR2	0.616967	1.12788	0.283	0.131	1
STAC2	0.34266	1.12575	0.46	0.187	1
PDXP	0.463275	1.12241	0.487	0.25	1
CECR2	0.314829	1.12071	0.398	0.163	1
SOAT1	0.58231	1.11983	0.46	0.198	1
SLC7A8	0.956105	1.11958	0.611	0.298	1
CDH18	0.88546	1.11932	0.947	0.714	1
SNX12	0.596285	1.11718	0.248	0.107	1
IRF2	0.453175	1.11683	0.407	0.187	1
TLE1	0.133433	1.11639	0.611	0.317	1
CFAP299	0.361428	1.11563	0.434	0.171	1
RXRA	0.215488	1.11259	0.389	0.151	1
TRPS1	0.443791	1.11002	0.549	0.258	1
DOCK1	0.518413	1.10824	0.257	0.127	1
CENPF	0.271036	1.10521	0.195	0.111	1
PAIP2B	0.00150446	1.10474	0.248	0.119	1
STRIP2	0.39385	1.10234	0.434	0.206	1
RASD2	0.602797	1.10215	0.469	0.234	1
FBXL7	0.68896	1.10084	0.319	0.139	1
NEFM	0.711693	1.10042	0.31	0.21	1
TMEM185A	0.774276	1.09639	0.407	0.19	1
IGSF9B	0.378193	1.09552	0.823	0.409	1
OGDHL	0.906974	1.09441	0.469	0.19	1
PCSK1N	0.882477	1.09266	0.575	0.258	1
ZNF385D	0.22621	1.09113	0.513	0.218	1
RFX8	0.524575	1.09073	0.239	0.115	1
TIMM10B	0.0121312	1.08776	0.46	0.171	1
DGKG	0.460918	1.08737	0.619	0.286	1
RPL15	0.925299	1.08689	0.381	0.171	1
COPRS	0.94517	1.08505	0.336	0.155	1
KCNF1	0.658156	1.0836	0.354	0.131	1
LIMCH1	0.685182	1.08158	0.938	0.607	1
MRAP2	0.195216	1.08133	0.699	0.286	1
DNAJC12	0.866241	1.08108	0.469	0.226	1
KCNK2	0.931042	1.08017	0.699	0.377	1
TDO2	0.323761	1.07976	0.513	0.27	1
FAT1	0.393595	1.07848	0.513	0.202	1
ABTB1	0.617849	1.07806	0.398	0.19	1
MNS1	0.415484	1.07796	0.487	0.194	1
SLC25A3	0.834364	1.07729	0.407	0.214	1
NRXN3	0.811158	1.07701	0.991	0.865	1
RCOR2	0.189751	1.07054	0.248	0.147	1
LYNX1	0.809955	1.06969	0.513	0.234	1
KBTBD6	0.453864	1.06636	0.425	0.218	1
PIP4P1	0.0599697	1.06628	0.398	0.187	1
ERAP1	0.0986135	1.06544	0.478	0.198	1
DISC1	0.649687	1.06142	0.212	0.123	1
ST8SIA5	0.320525	1.06041	0.805	0.437	1
ACO1	0.510068	1.05723	0.513	0.262	1
ANKRD29	0.569643	1.05694	0.549	0.278	1
PARD6A	0.992829	1.05494	0.248	0.115	1
AK4	0.500529	1.05401	0.655	0.329	1
OVCH1	0.460103	1.05359	0.274	0.107	1
UGDH	0.10474	1.05329	0.469	0.218	1
BBC3	0.171009	1.05303	0.327	0.127	1
NUAK1	0.117622	1.05124	0.938	0.52	1
ZNF98	0.303263	1.0509	0.425	0.202	1
GABARAPL2	0.84945	1.04969	0.319	0.135	1
MAOB	0.54999	1.04706	0.673	0.377	1
ZNF831	0.535593	1.04655	0.593	0.317	1
RIN3	0.909841	1.04555	0.239	0.119	1
SRP14	0.737709	1.04365	0.212	0.107	1
PFKFB3	0.126024	1.04068	0.805	0.488	1
GGPS1	0.931204	1.04013	0.239	0.111	1
NACAD	0.506997	1.0393	0.239	0.119	1
ARPP19	0.552889	1.0391	0.788	0.468	1
ANTXR1	0.17156	1.03899	0.77	0.345	1
COL4A2	0.441982	1.03856	0.735	0.444	1
CFAP52	0.159668	1.03855	0.274	0.107	1
GRIK3	0.790164	1.03761	0.938	0.603	1
DECR1	0.153416	1.03681	0.584	0.242	1
KCNC2	0.211519	1.03632	0.982	0.702	1
GLIPR1L1	0.542333	1.03527	0.345	0.147	1
REC114	0.589016	1.03466	0.212	0.115	1
TAF5L	0.0913338	1.03463	0.345	0.179	1
CNTFR	0.339028	1.03424	0.31	0.143	1
QPCT	0.590059	1.0332	0.248	0.107	1
MGST1	0.831368	1.03289	0.531	0.258	1
VEGFA	0.76259	1.02946	0.221	0.107	1
COL4A1	0.881032	1.02419	0.619	0.341	1
SNX25	0.219815	1.02419	0.717	0.345	1
IRF2BPL	0.648718	1.02272	0.274	0.123	1
CREB3L2	0.301008	1.02218	0.265	0.119	1
UBASH3B	0.938741	1.02196	0.265	0.135	1
CPNE4	0.474386	1.02181	0.938	0.607	1
MAN1A1	0.934169	1.01903	0.885	0.536	1
CPEB1	0.567887	1.01901	0.92	0.552	1
STARD9	0.295594	1.01875	0.664	0.294	1
SNN	0.317555	1.01835	0.54	0.23	1
RCBTB1	0.357437	1.01653	0.425	0.21	1
CDK6	0.679853	1.0144	0.434	0.254	1
KNDC1	0.546826	1.01407	0.788	0.405	1
GREM1	0.329142	1.00996	0.292	0.103	1
MAP3K1	0.516521	1.00911	0.301	0.151	1
CALM1	0.909752	1.00779	0.982	0.845	1
PAG1	0.459389	1.00505	0.611	0.369	1
MAP3K8	0.786859	1.00445	0.292	0.131	1
BCL2	0.551317	1.00355	0.602	0.31	1
SLC7A5	0.0760188	1.00335	0.646	0.282	1
SPECC1	0.949777	1.00279	0.867	0.484	1
STEAP2	0.505708	1.00277	0.513	0.25	1
ANKDD1A	0.276974	1.00152	0.575	0.337	1
HSPA1A	0.638929	1.0015	0.301	0.115	1
KLF8	0.0318501	0.998955	0.274	0.115	1
RAB39B	0.133642	0.998038	0.283	0.123	1
FAM13A	0.625337	0.996259	0.894	0.579	1
PNMA8B	0.778615	0.994852	0.504	0.258	1
CFAP74	0.427979	0.994731	0.354	0.159	1
PMEPA1	0.790424	0.994608	0.832	0.52	1
ITPR1	0.800128	0.992848	0.938	0.655	1
FSTL4	0.126196	0.992354	1	0.837	1
DYNLT3	0.291348	0.99004	0.363	0.19	1
PC	0.318754	0.989104	0.301	0.155	1
CA13	0.977319	0.988317	0.354	0.163	1
MSI2	0.450157	0.987864	0.912	0.52	1
SLC25A43	0.35955	0.985437	0.531	0.242	1
PFKP	0.425038	0.985388	0.92	0.595	1
CHMP1B	0.753783	0.98518	0.265	0.127	1
CUX1	0.725704	0.982875	0.726	0.417	1
EID1	0.70995	0.981893	0.513	0.234	1
SLC9A9	1	0.981318	0.708	0.413	1
BACE2	0.05062	0.980147	0.451	0.226	1
BEX1	0.431234	0.978994	0.416	0.246	1
PLEKHH1	0.982618	0.977868	0.611	0.321	1
RMI1	0.599495	0.977603	0.248	0.115	1
DNAJC21	0.0658208	0.974818	0.699	0.369	1
NOC3L	0.955804	0.97474	0.336	0.159	1
ADAM32	0.572411	0.974713	0.54	0.266	1
PHF10	0.113879	0.974163	0.389	0.155	1
EIF1	0.53138	0.974001	0.761	0.409	1
FAM241B	0.0966112	0.971605	0.496	0.226	1
CHST1	0.295452	0.970776	0.611	0.294	1
CKB	0.555654	0.970246	0.699	0.393	1
NR3C2	0.870662	0.969283	0.929	0.655	1
RBMS1	0.228847	0.969172	0.743	0.325	1
HERPUD1	0.823557	0.968843	0.566	0.298	1
RASGEF1A	0.0601968	0.968292	0.637	0.353	1
LURAP1L	0.526192	0.967298	0.407	0.187	1
NFKBIA	0.573146	0.966622	0.345	0.139	1
JOSD1	0.0036076	0.966185	0.726	0.464	1
HES6	0.524335	0.96511	0.31	0.175	1
MZT1	0.142615	0.96375	0.46	0.179	1
B4GALNT3	0.755351	0.963231	0.593	0.31	1
TBC1D1	0.238773	0.962277	0.912	0.512	1
ARF5	0.580901	0.961948	0.372	0.175	1
SF3A1	0.372039	0.961654	0.363	0.175	1
JADE2	0.910512	0.960444	0.531	0.27	1
CDH22	0.811632	0.960413	0.496	0.25	1
GXYLT2	0.933735	0.95989	0.46	0.23	1
HCFC1	0.79911	0.95942	0.319	0.151	1
MFSD13A	0.766223	0.958896	0.628	0.341	1
PRKAG2	0.766502	0.958534	0.991	0.905	1
TMEM158	0.789384	0.956576	0.292	0.123	1
GCNT1	0.190309	0.955138	0.779	0.488	1
SLC38A2	0.619451	0.955106	0.655	0.298	1
SMIM10L2B	0.606208	0.954759	0.283	0.127	1
COLGALT2	0.92169	0.953832	0.805	0.472	1
SORBS3	0.29531	0.951968	0.265	0.103	1
FMN1	0.876312	0.951561	0.973	0.778	1
TSHR	0.0729105	0.951256	0.363	0.159	1
TESC	0.409146	0.951102	0.416	0.198	1
F13A1	0.936523	0.948617	0.248	0.123	1
ST6GAL1	0.92553	0.94786	0.85	0.484	1
CCND3	0.296493	0.947447	0.619	0.302	1
CHST2	0.224513	0.94673	0.204	0.127	1
TUBB4A	0.714438	0.946324	0.195	0.111	1
ECI2	0.185841	0.945931	0.372	0.187	1
MAP1S	0.95625	0.945449	0.434	0.222	1
UBC	0.876803	0.945078	0.204	0.111	1
KCNJ4	0.695507	0.945069	0.398	0.194	1
PRPF19	0.863222	0.944786	0.531	0.254	1
SIRT4	0.691172	0.944693	0.23	0.115	1
GAB2	0.667849	0.944535	0.885	0.643	1
OPTN	0.556204	0.943377	0.912	0.615	1
RCSD1	0.295398	0.943051	0.363	0.151	1
RGS11	0.251341	0.942917	0.655	0.337	1
LIFR	0.249976	0.942409	0.673	0.313	1
FAM117A	0.427874	0.942194	0.345	0.163	1
RPL35A	0.538625	0.942037	0.186	0.103	1
CCDC50	0.495886	0.941598	0.442	0.218	1
ATG2A	0.204268	0.939632	0.319	0.143	1
C15orf61	0.810988	0.939245	0.389	0.179	1
YWHAH	0.52138	0.938615	0.681	0.488	1
TSEN15	0.987437	0.937722	0.54	0.29	1
L3MBTL3	0.357389	0.936286	0.416	0.198	1
SNRPA	0.160702	0.935543	0.31	0.135	1
ADAMTSL2	0.77166	0.934083	0.425	0.198	1
IGIP	0.43376	0.933298	0.496	0.242	1
PDGFB	0.290822	0.932692	0.265	0.127	1
MAN1C1	0.620683	0.931258	0.761	0.437	1
KLF9	0.468989	0.931218	0.522	0.31	1
MANBAL	0.163892	0.930099	0.372	0.151	1
SLC7A14	0.90156	0.929975	0.77	0.452	1
SAP30L	0.210079	0.927854	0.301	0.131	1
RHBDL1	0.133265	0.92739	0.522	0.238	1
OGFRL1	0.837707	0.926796	0.823	0.476	1
GRIK4	0.296917	0.926491	0.956	0.671	1
ZSWIM7	0.128935	0.925032	0.619	0.321	1
FGF9	0.628704	0.92501	0.46	0.258	1
CSTB	0.921113	0.924341	0.407	0.187	1
DUT	0.938721	0.924311	0.566	0.274	1
SGCG	0.0488189	0.923701	0.363	0.143	1
CBLN2	0.33501	0.922893	0.363	0.226	1
TMEM145	0.134688	0.921884	0.779	0.413	1
ARHGDIG	0.5999	0.920329	0.345	0.179	1
RRAGC	0.619271	0.919978	0.389	0.19	1
ACER2	0.975935	0.918535	0.469	0.246	1
ITGAV	0.432909	0.918388	0.425	0.175	1
GJA9	0.305674	0.91833	0.23	0.123	1
C3orf80	0.773862	0.916939	0.204	0.103	1
PPP2R1B	0.24881	0.916435	0.442	0.222	1
ANP32A	0.336029	0.914349	0.805	0.464	1
ZFP36L1	0.139392	0.913867	0.31	0.147	1
RHOQ	0.843864	0.913659	0.345	0.187	1
LRIG1	0.283142	0.913036	0.575	0.27	1
ACTB	0.253026	0.912575	0.363	0.242	1
MAGEE1	0.129895	0.912399	0.239	0.123	1
CLTCL1	0.953206	0.912205	0.407	0.202	1
CAST	0.936407	0.911348	0.717	0.401	1
SEPTIN9	0.0142401	0.909042	0.805	0.429	1
CLCN5	0.434369	0.908146	0.292	0.119	1
GALNT2	0.178175	0.907825	0.699	0.429	1
RPS19	0.210481	0.90748	0.23	0.135	1
PNRC1	0.103946	0.907214	0.381	0.183	1
TSHZ2	0.387908	0.906725	0.628	0.286	1
DPH3	0.151403	0.904394	0.283	0.123	1
DENND3	0.461665	0.904297	0.566	0.329	1
LYPD5	0.525438	0.903409	0.345	0.19	1
PTPRZ1	0.0789491	0.903275	0.566	0.302	1
PLEKHG5	0.201038	0.900317	0.425	0.246	1
TINCR	1	0.899905	0.239	0.119	1
COL10A1	0.920851	0.899001	0.301	0.159	1
OPN3	0.730306	0.898865	0.23	0.103	1
DYSF	0.65888	0.898784	0.628	0.333	1
RGS4	0.681697	0.895639	0.248	0.127	1
MRPS22	0.704023	0.894393	0.46	0.254	1
HTR1E	0.0274841	0.893166	0.637	0.294	1
KIAA1614	0.866256	0.893041	0.389	0.187	1
ZFPM2	0.609975	0.892709	0.956	0.655	1
NAT8L	0.14204	0.891577	0.496	0.266	1
NINJ1	0.879522	0.891556	0.204	0.103	1
AHNAK2	0.811258	0.89036	0.301	0.155	1
MDFIC	0.666876	0.88998	0.398	0.206	1
GSN	0.487824	0.888945	0.469	0.206	1
UBXN11	0.0832821	0.887816	0.407	0.187	1
PLEKHO1	0.00852734	0.88779	0.593	0.286	1
GBE1	0.450705	0.886777	0.478	0.218	1
SUN2	0.791773	0.886639	0.46	0.21	1
EFHD2	0.233	0.886285	0.77	0.409	1
LRPAP1	0.0392712	0.886023	0.85	0.48	1
AK5	0.306971	0.884726	0.973	0.694	1
DBNDD1	0.920209	0.884635	0.283	0.135	1
TPRG1L	0.40082	0.884195	0.354	0.19	1
ZDHHC22	0.739265	0.883275	0.513	0.294	1
IKZF2	0.185777	0.883134	0.549	0.25	1
ERBIN	0.183297	0.88249	0.743	0.377	1
MLEC	0.606817	0.881934	0.566	0.286	1
STARD4	0.913235	0.881809	0.566	0.286	1
YJEFN3	0.109004	0.880718	0.487	0.23	1
CIB2	0.171756	0.880347	0.239	0.115	1
JUND	0.904453	0.879696	0.788	0.413	1
TCERG1L	0.639497	0.879391	0.805	0.393	1
HRH1	0.433391	0.878984	0.407	0.179	1
RAB31	0.192729	0.876443	0.531	0.262	1
BRD3OS	0.35835	0.876023	0.345	0.159	1
SZRD1	0.122879	0.875764	0.46	0.222	1
PTAR1	0.506452	0.875587	0.531	0.282	1
TRMT2B	0.774472	0.875155	0.274	0.127	1
MPDZ	0.656738	0.874721	0.956	0.671	1
GCSH	0.351649	0.874057	0.549	0.258	1
RPL7A	0.205676	0.873468	0.292	0.159	1
RPS7	0.324975	0.873321	0.257	0.115	1
CANT1	0.701256	0.873153	0.204	0.111	1
SEC61B	0.257807	0.872934	0.434	0.202	1
BCKDK	0.655348	0.871354	0.248	0.123	1
PAM	0.944291	0.869002	0.876	0.591	1
TOB1	0.542225	0.868152	0.221	0.127	1
PGRMC1	0.697905	0.868121	0.319	0.175	1
TGDS	0.250081	0.867462	0.221	0.131	1
TRPM3	0.414276	0.866147	0.885	0.563	1
SDK2	0.168556	0.866048	0.549	0.298	1
TMEM203	0.457863	0.865949	0.23	0.115	1
DPY19L4	0.931532	0.865594	0.398	0.218	1
MYBPC1	0.501461	0.865276	0.248	0.147	1
PIK3R2	0.219839	0.864513	0.54	0.313	1
TSHZ1	0.643002	0.864339	0.469	0.262	1
COL5A2	0.949536	0.8643	0.204	0.115	1
ADGRA2	0.729389	0.863669	0.239	0.123	1
KCTD20	0.366729	0.86292	0.522	0.302	1
DRD1	0.709923	0.860723	0.319	0.147	1
RTL10	0.691038	0.86055	0.425	0.194	1
TGFB2	0.612803	0.859363	0.301	0.19	1
DENND2C	0.295567	0.858502	0.345	0.183	1
ACTG1	0.333767	0.85697	0.416	0.254	1
FDFT1	0.737798	0.855699	0.602	0.353	1
DBP	0.93199	0.855191	0.416	0.202	1
IDI1	0.277521	0.854107	0.673	0.385	1
ARMT1	0.818506	0.854047	0.265	0.151	1
TEAD1	0.363405	0.85385	0.894	0.615	1
CPQ	0.276496	0.853354	0.699	0.448	1
C5orf24	0.532319	0.852795	0.575	0.302	1
PEBP1	0.665748	0.8519	0.628	0.353	1
SMAD7	0.258448	0.851894	0.575	0.377	1
MEN1	0.101792	0.851228	0.221	0.131	1
POLRMT	0.613755	0.849573	0.204	0.103	1
TMA16	0.148651	0.847137	0.398	0.21	1
TMEM70	0.65959	0.847018	0.257	0.143	1
P2RY12	0.588579	0.846132	0.265	0.175	1
NRIP3	0.359164	0.844505	0.416	0.23	1
PCDH17	0.683677	0.844192	0.681	0.421	1
C21orf58	0.414479	0.843976	0.186	0.103	1
RFTN1	0.0625067	0.843566	0.69	0.508	1
ATP8B4	0.599905	0.843091	0.283	0.151	1
PEAK1	0.135671	0.84247	0.912	0.667	1
GALNT7	0.709988	0.84183	0.938	0.647	1
ARL6IP1	0.36557	0.841481	0.407	0.242	1
CFL2	0.519672	0.840772	0.239	0.111	1
CD83	0.399166	0.840131	0.336	0.194	1
GK	0.162535	0.839857	0.743	0.433	1
KCNK1	0.191684	0.839369	0.885	0.619	1
MSRB2	0.914967	0.839024	0.425	0.226	1
ARHGEF25	0.841982	0.838334	0.292	0.151	1
SCML1	0.584462	0.837926	0.257	0.143	1
AMPH	0.359863	0.837235	0.982	0.845	1
NFE2L1	0.0190485	0.83692	0.717	0.329	1
ZNF17	0.0401342	0.83642	0.407	0.194	1
CBX5	0.0610452	0.836249	0.858	0.536	1
RIPPLY2	0.341364	0.835799	0.425	0.214	1
PPP1R1B	0.31941	0.835122	0.23	0.107	1
USP5	0.942096	0.834987	0.46	0.25	1
RPRM	0.875924	0.833933	0.389	0.214	1
TSPAN5	0.529057	0.833487	0.982	0.75	1
POLR2H	0.110472	0.832961	0.451	0.214	1
NANS	0.123644	0.832611	0.425	0.187	1
ARHGAP18	0.702977	0.832323	0.336	0.19	1
DHCR7	0.849429	0.83169	0.221	0.107	1
EGFL7	0.877226	0.831009	0.319	0.147	1
KLF6	0.127403	0.83032	0.611	0.317	1
MPP7	0.0321502	0.828743	0.796	0.381	1
SEMA4C	0.810829	0.828488	0.283	0.147	1
RCAN2	0.855725	0.828366	0.823	0.548	1
ARL6IP5	0.922646	0.827903	0.372	0.198	1
CEMIP	0.296884	0.827833	0.858	0.476	1
QKI	0.76766	0.827356	0.664	0.508	1
SLC29A2	0.988582	0.827349	0.257	0.139	1
ZSCAN12	0.610382	0.827329	0.239	0.139	1
BMP8A	0.481139	0.827122	0.204	0.111	1
COL18A1	0.928279	0.826227	0.31	0.163	1
ATG101	0.27752	0.824741	0.23	0.139	1
DZIP1L	0.917637	0.824594	0.239	0.127	1
COQ5	0.118172	0.824312	0.248	0.111	1
SLC6A7	0.942774	0.823459	0.823	0.496	1
GLO1	0.319878	0.822853	0.575	0.302	1
MTURN	0.424078	0.821409	0.894	0.623	1
DOCK8	0.410915	0.821192	0.124	0.123	1
PTGR1	0.994536	0.821012	0.584	0.329	1
UBE2QL1	0.363897	0.819916	0.92	0.579	1
NTRK3	0.653778	0.819391	0.85	0.599	1
STX1B	0.895198	0.81937	0.779	0.468	1
CNTN2	0.472449	0.819299	0.425	0.238	1
BCL10	0.556296	0.818748	0.257	0.127	1
NOX5	0.526484	0.818534	0.159	0.107	1
CIPC	0.0355237	0.818486	0.531	0.266	1
HPS1	0.12079	0.818252	0.416	0.23	1
LRCH1	0.920384	0.818231	0.788	0.504	1
PKD1L1	0.692848	0.818131	0.257	0.147	1
DTX2	0.596207	0.817878	0.239	0.135	1
SHC3	0.00874965	0.817819	0.841	0.504	1
WIPI1	0.0232321	0.817474	0.513	0.254	1
FAM131B	0.633654	0.816527	0.425	0.183	1
NR3C1	0.875835	0.815725	0.947	0.694	1
MALRD1	0.13076	0.815476	0.46	0.242	1
GLRX5	0.257403	0.814232	0.257	0.123	1
COL6A1	0.81428	0.813699	0.248	0.111	1
SLC25A6	0.779397	0.811827	0.496	0.262	1
HERC6	0.813467	0.811653	0.469	0.242	1
SYT9	0.706645	0.81155	0.735	0.437	1
MROH7	0.96092	0.81116	0.752	0.468	1
CA7	0.451545	0.810843	0.372	0.179	1
RUNDC3A	0.651724	0.810242	0.69	0.413	1
SLC10A1	0.411523	0.809131	0.23	0.143	1
SENP8	0.508691	0.808762	0.354	0.179	1
YPEL3	0.946173	0.808692	0.858	0.544	1
RPS6KA2	0.511912	0.808596	0.823	0.556	1
WNT3	0.894522	0.808023	0.23	0.131	1
SDK1	0.935843	0.807524	0.628	0.452	1
UXT	0.0289889	0.806574	0.248	0.115	1
PRMT5	0.283915	0.806308	0.239	0.135	1
NAP1L3	0.670658	0.805801	0.248	0.115	1
ME1	0.833649	0.805548	0.867	0.595	1
KCNC1	0.93581	0.805538	0.903	0.599	1
PDE3B	0.970709	0.804181	0.92	0.69	1
URB2	0.0960288	0.803312	0.283	0.123	1
RABAC1	0.318257	0.803102	0.195	0.119	1
UBE3D	0.155247	0.802998	0.885	0.556	1
TMEM18	0.479883	0.802083	0.354	0.206	1
ANKRD18B	0.308522	0.802066	0.345	0.222	1
RPS2	0.859775	0.801934	0.575	0.294	1
RPL41	0.134132	0.801614	0.398	0.179	1
WNT7A	0.150575	0.801482	0.319	0.159	1
CCDC178	0.326009	0.801399	0.283	0.175	1
PPIB	0.170844	0.800299	0.327	0.175	1
AGAP5	0.0142458	0.800186	0.265	0.123	1
NAP1L2	0.943411	0.800058	0.239	0.131	1
ABLIM3	0.0731838	0.799711	0.69	0.349	1
FAIM2	0.665728	0.799041	0.903	0.603	1
SUMO3	0.958637	0.798728	0.239	0.115	1
ADCY7	0.199104	0.797971	0.292	0.155	1
PDP1	0.95602	0.797556	0.708	0.444	1
BNIP3	0.670633	0.797369	0.717	0.452	1
ARL14EP	0.281554	0.796979	0.646	0.381	1
KCNB2	0.179776	0.79684	0.903	0.758	1
ARAP1	0.650706	0.795904	0.239	0.119	1
LPAR6	0.0175021	0.795654	0.363	0.238	1
KLHL32	0.611393	0.795525	0.973	0.909	1
PARD6G	0.629911	0.792944	0.257	0.139	1
ANKRD33B	0.508748	0.792624	0.956	0.714	1
GLOD4	0.215207	0.792588	0.504	0.29	1
IMP4	0.127284	0.792108	0.283	0.131	1
CACNB2	0.371499	0.791821	0.956	0.821	1
ATP8A2	0.219308	0.791396	1	0.972	1
PCDH7	0.941571	0.790863	0.991	0.893	1
PDXK	0.966189	0.790265	0.867	0.567	1
FEM1A	0.048127	0.790073	0.186	0.115	1
NIPAL2	0.617726	0.789119	0.823	0.496	1
ITPRIPL2	0.620129	0.787253	0.168	0.103	1
TBRG4	0.74606	0.78682	0.274	0.123	1
STK3	0.807624	0.786674	0.558	0.31	1
CCDC85B	0.960672	0.786504	0.478	0.25	1
MAML3	0.939591	0.786136	0.416	0.262	1
TRIM36	0.687568	0.786122	0.425	0.246	1
RAB11FIP5	0.774293	0.78601	0.442	0.246	1
PHLDA3	0.500558	0.785998	0.186	0.107	1
EIF1AX	0.56609	0.785808	0.717	0.48	1
GLRX2	0.555357	0.784709	0.434	0.25	1
SEMA4A	0.0481251	0.784581	0.637	0.437	1
KCNK9	0.271026	0.784323	0.69	0.433	1
SMDT1	0.0134606	0.782392	0.566	0.23	1
TMBIM6	0.894186	0.781914	0.867	0.548	1
IRAK1	0.739305	0.781328	0.204	0.123	1
CWC15	0.478691	0.780678	0.354	0.202	1
SYT12	0.328645	0.780658	0.619	0.317	1
TSPYL5	0.956543	0.78016	0.265	0.147	1
SLC25A4	0.333718	0.779762	0.301	0.147	1
ASTN2	1	0.779708	0.991	0.944	1
LRRC4	0.645139	0.778183	0.389	0.194	1
EGF	0.739168	0.778106	0.257	0.147	1
CCKBR	0.0914186	0.777712	0.522	0.29	1
CREG2	0.0749635	0.777679	0.796	0.452	1
ANKRD13A	0.100738	0.777661	0.549	0.317	1
PI4K2A	0.0774052	0.777644	0.451	0.242	1
RETREG2	0.453256	0.777588	0.398	0.214	1
DIRAS1	0.184763	0.777025	0.345	0.202	1
ESRRG	0.751307	0.776483	0.929	0.675	1
TGFBR1	0.836392	0.775824	0.257	0.127	1
FBXL15	0.119081	0.775705	0.319	0.139	1
AFAP1L2	0.548746	0.775423	0.23	0.119	1
HSD17B12	0.273628	0.774804	0.558	0.266	1
STAT1	0.423543	0.774552	0.363	0.234	1
MYL12B	0.600657	0.77406	0.212	0.135	1
PRNP	0.823764	0.773184	0.805	0.496	1
EHD3	0.191703	0.772737	0.646	0.361	1
IFFO1	0.0741465	0.772416	0.646	0.393	1
CPNE8	0.555001	0.770845	0.646	0.389	1
FDX1	0.727559	0.770284	0.46	0.286	1
STIM1	0.735932	0.76956	0.841	0.56	1
CTNNBIP1	0.136468	0.768078	0.894	0.56	1
ADAP1	0.900515	0.767771	0.319	0.171	1
TMEM101	0.212197	0.767745	0.204	0.123	1
CCDC68	0.97075	0.767736	0.327	0.179	1
COL26A1	0.304077	0.767416	0.531	0.306	1
C1orf198	0.357113	0.767155	0.301	0.143	1
TLCD4	0.10095	0.765958	0.593	0.397	1
PIK3R3	0.623086	0.765944	0.673	0.476	1
GRK2	0.904244	0.765885	0.487	0.27	1
KCNAB1	0.85786	0.765834	0.451	0.254	1
ABHD6	0.488681	0.765223	0.814	0.583	1
ENC1	0.71215	0.764127	0.938	0.738	1
SERPIND1	0.817947	0.763965	0.204	0.115	1
MANBA	0.159515	0.763699	0.681	0.353	1
CALM3	0.822624	0.762536	0.522	0.345	1
CDO1	0.843454	0.762019	0.292	0.139	1
NOMO2	0.833773	0.761708	0.265	0.151	1
TNFSF12	0.714735	0.761555	0.319	0.187	1
RPSA	0.428109	0.760661	0.823	0.5	1
GALNT13	0.44153	0.759907	0.841	0.647	1
KLF12	0.129994	0.758909	0.965	0.726	1
DUSP16	0.0362688	0.758689	0.664	0.389	1
LHFPL2	0.6134	0.758215	0.646	0.373	1
PHAX	0.617987	0.757104	0.575	0.313	1
KIF13B	0.34004	0.755557	0.513	0.282	1
FOXO3	0.309129	0.75449	0.973	0.786	1
STK17B	0.202134	0.753319	0.23	0.135	1
ADRB1	0.908779	0.753036	0.248	0.135	1
PDK3	0.770219	0.752962	0.832	0.508	1
HEXB	0.829252	0.752744	0.602	0.369	1
DOCK10	0.415348	0.752483	0.292	0.127	1
CBX6	0.885786	0.752335	0.841	0.532	1
C4orf3	0.872559	0.752234	0.389	0.187	1
ZNF444	0.48138	0.751432	0.425	0.234	1
SCRT1	0.384205	0.751384	0.354	0.187	1
ETFA	0.160822	0.750141	0.584	0.329	1
DNER	0.605518	0.749667	0.894	0.679	1
KLHL13	0.0451528	0.74941	0.398	0.286	1
KCND3	0.377845	0.747737	0.982	0.726	1
PLCD4	0.922185	0.747628	0.204	0.119	1
UTRN	0.0497777	0.747085	0.637	0.274	1
MRPL44	0.930287	0.746094	0.23	0.111	1
SLC25A41	0.332643	0.74607	0.195	0.111	1
EIF4A2	0.58491	0.746028	0.673	0.397	1
LTBP3	0.775092	0.745811	0.451	0.262	1
NMNAT3	0.305667	0.745568	0.894	0.583	1
RAN	0.213072	0.745553	0.186	0.115	1
SYNM	0.46988	0.745274	0.46	0.286	1
POU6F2	0.71277	0.743719	0.929	0.77	1
RAB5IF	0.171625	0.741831	0.177	0.107	1
ARHGEF6	0.730916	0.741408	0.46	0.294	1
GOLIM4	0.431931	0.740957	0.212	0.119	1
RHEB	0.540803	0.740859	0.788	0.544	1
EXOSC2	0.123111	0.739226	0.354	0.183	1
TRAF3IP2	0.722444	0.738408	0.513	0.278	1
AMPD2	0.556721	0.738381	0.283	0.163	1
ZFYVE21	0.776814	0.738305	0.726	0.417	1
TYW1B	0.168878	0.738296	0.752	0.425	1
AFF1	0.320882	0.737325	0.876	0.619	1
PDE4D	0.795592	0.73732	1	0.996	1
KCNK6	0.661367	0.737316	0.239	0.119	1
PPFIBP2	0.475967	0.737077	0.274	0.155	1
HINT3	0.350369	0.73674	0.646	0.373	1
MRPL35	0.914344	0.735861	0.345	0.175	1
GRM2	0.746514	0.735489	0.23	0.111	1
PORCN	0.00125666	0.734583	0.283	0.131	1
SF3B3	0.294525	0.734207	0.69	0.413	1
LDHAL6A	0.0547192	0.733199	0.23	0.115	1
ADCYAP1R1	0.961091	0.732492	0.602	0.393	1
TAF8	0.213213	0.73156	0.336	0.175	1
MRAS	0.376216	0.730371	0.584	0.357	1
LSM4	0.935962	0.730262	0.381	0.206	1
RAB33A	0.854916	0.72962	0.248	0.119	1
IRS2	0.976596	0.729576	0.761	0.44	1
AACS	0.504136	0.728751	0.894	0.631	1
IL1RL2	0.675801	0.728339	0.292	0.147	1
INSYN1	0.202901	0.727754	0.363	0.175	1
GRB10	0.723702	0.727441	0.823	0.563	1
EEF2	0.232605	0.726999	0.487	0.345	1
ATMIN	0.971947	0.726646	0.549	0.317	1
SPSB1	0.555564	0.726571	0.23	0.103	1
SVEP1	0.86739	0.726549	0.221	0.123	1
CORO1C	0.554114	0.726495	0.699	0.46	1
JRK	0.523488	0.726066	0.354	0.21	1
APMAP	0.0843016	0.725539	0.593	0.325	1
CAPN7	0.862827	0.725231	0.876	0.619	1
GMIP	0.858245	0.724493	0.204	0.103	1
B3GNT5	0.65216	0.724424	0.372	0.23	1
C6orf120	0.909644	0.723667	0.212	0.115	1
CDH13	0.188663	0.723555	0.496	0.333	1
COA7	0.442208	0.722532	0.23	0.119	1
CTNS	0.166641	0.722436	0.283	0.131	1
TRIM35	0.105729	0.72216	0.345	0.127	1
FGF5	0.841505	0.721445	0.257	0.131	1
GCNT4	0.989813	0.721339	0.496	0.282	1
NRP2	0.611767	0.720773	0.239	0.119	1
GHITM	0.917799	0.720555	0.221	0.115	1
PRIM1	0.0230898	0.720254	0.46	0.226	1
IRF2BP2	0.972323	0.719602	0.363	0.206	1
PRKCQ	0.570738	0.719592	0.248	0.147	1
LARS2	0.17569	0.718917	0.77	0.532	1
BDH1	0.909286	0.716125	0.796	0.571	1
SCAF11	0.308191	0.715723	0.903	0.595	1
RAB1B	0.915146	0.715606	0.212	0.115	1
ARHGEF7	0.557314	0.715414	0.991	0.901	1
POLR3G	0.190525	0.715357	0.54	0.306	1
YWHAB	0.885357	0.714683	0.699	0.468	1
CAMK2D	0.268568	0.712723	1	0.897	1
GALNT9	0.666098	0.712505	0.814	0.524	1
PPP1R9B	0.962343	0.712232	0.248	0.131	1
RPS27	0.612213	0.712137	0.257	0.115	1
SFTPD	0.921978	0.712022	0.248	0.147	1
MXD4	0.218325	0.711425	0.673	0.444	1
NCEH1	0.754756	0.710828	0.832	0.595	1
FAM81A	0.1637	0.710725	0.832	0.5	1
GRIP1	0.869854	0.709414	0.965	0.802	1
PLEKHH3	0.673969	0.709205	0.168	0.107	1
NRP1	0.378622	0.708748	0.265	0.155	1
ZEB1	0.20776	0.708426	0.956	0.675	1
PRDX6	0.987636	0.708249	0.372	0.206	1
MRPS31	0.159856	0.708099	0.735	0.452	1
PLSCR1	0.678898	0.707676	0.239	0.131	1
FSTL3	0.742827	0.70764	0.212	0.123	1
RPL37A	0.0106775	0.707626	0.628	0.377	1
YIPF7	0.94013	0.706829	0.248	0.151	1
C2CD2	0.769715	0.706555	0.487	0.266	1
GUK1	0.366979	0.706515	0.496	0.329	1
THEM6	0.0956993	0.705131	0.301	0.123	1
KCNAB2	0.567225	0.704929	0.912	0.651	1
RAE1	0.474865	0.70464	0.372	0.198	1
AK6	0.0826701	0.704381	0.354	0.238	1
LIN7C	0.239785	0.703587	0.496	0.266	1
SRRM4	0.0440702	0.703181	0.973	0.925	1
CPNE5	0.88582	0.702941	0.85	0.599	1
KCNK10	0.909382	0.70221	0.929	0.683	1
SESN2	0.242028	0.7019	0.23	0.131	1
CXXC5	0.063073	0.701763	0.788	0.456	1
LAMA4	0.459839	0.701721	0.168	0.115	1
DUSP14	0.72111	0.70151	0.265	0.159	1
UBTD1	0.193461	0.701395	0.239	0.151	1
SSNA1	0.505765	0.701284	0.372	0.194	1
CHRM5	0.14355	0.701177	0.345	0.171	1
FAM47E	0.827842	0.700876	0.381	0.222	1
SCOC	0.252626	0.700684	0.327	0.23	1
RUNX1	0.493047	0.699994	0.23	0.21	1
RAB22A	0.164382	0.699742	0.637	0.409	1
STK32C	0.563471	0.699142	0.832	0.583	1
ARL5A	0.301762	0.698978	0.69	0.421	1
MXI1	0.859494	0.698867	0.823	0.56	1
UBL3	0.908802	0.698166	0.699	0.421	1
FRMPD4	0.955902	0.697842	1	1	1
RPL14	0.337219	0.697636	0.478	0.313	1
FAM3C	0.335128	0.697595	0.885	0.671	1
ELMO1	0.531543	0.69758	0.903	0.571	1
DKK3	0.750539	0.697281	0.956	0.651	1
ABHD3	0.823812	0.697257	0.381	0.23	1
TUBB4B	0.977729	0.696578	0.496	0.262	1
MYDGF	0.244456	0.695769	0.434	0.242	1
CAPS2	0.509708	0.695438	0.752	0.44	1
HPCAL4	0.832912	0.695272	0.788	0.524	1
RTN4RL2	0.902017	0.695219	0.451	0.25	1
RTCB	0.169676	0.694739	0.416	0.262	1
SNX18	0.396488	0.693881	0.584	0.365	1
LYSMD4	0.531126	0.693701	0.478	0.25	1
OPRD1	0.585219	0.69336	0.637	0.425	1
RASGRP3	0.592452	0.692953	0.265	0.155	1
KLHL25	0.827506	0.692695	0.23	0.135	1
RPL34	0.678597	0.692508	0.257	0.139	1
SNX30	0.54516	0.692321	0.743	0.429	1
BBX	0.70194	0.691945	0.611	0.385	1
MTPN	0.95063	0.691848	0.673	0.444	1
TRAF2	0.383834	0.691687	0.283	0.159	1
SLC46A3	0.363426	0.691406	0.478	0.262	1
CSK	0.0391372	0.691039	0.31	0.147	1
BRD2	0.981216	0.690892	0.531	0.302	1
CTSD	0.839645	0.69088	0.274	0.171	1
CLSTN2	0.565052	0.690687	0.991	0.996	1
ATP2B3	0.195892	0.690491	0.593	0.306	1
PTMA	0.857243	0.689126	0.389	0.222	1
METTL24	0.815567	0.688674	0.363	0.242	1
LDLR	0.222648	0.688094	0.345	0.179	1
ICMT	0.95985	0.68773	0.301	0.187	1
UPF1	0.602907	0.687041	0.407	0.254	1
DCUN1D4	0.389105	0.686891	0.894	0.683	1
AXIN1	0.142463	0.68636	0.593	0.405	1
SERAC1	0.0604513	0.686348	0.584	0.377	1
NPM1	0.346815	0.685196	0.478	0.242	1
PFKL	0.800734	0.68499	0.46	0.27	1
URB1	0.0803111	0.68473	0.69	0.381	1
AKAP12	0.200674	0.683885	0.876	0.556	1
KIZ	0.800456	0.683499	0.841	0.599	1
CHSY1	0.623225	0.683373	0.735	0.508	1
SEMA5B	0.134573	0.68306	0.283	0.111	1
TBR1	0.20107	0.682968	0.681	0.361	1
PIP4P2	0.987615	0.682963	0.496	0.286	1
HSPBAP1	0.332115	0.682962	0.345	0.159	1
KCTD16	0.548321	0.682818	0.885	0.667	1
ABHD13	0.234111	0.682115	0.611	0.361	1
MGAT4A	0.0144092	0.681413	0.814	0.615	1
OSTF1	0.77049	0.681207	0.611	0.409	1
GON7	0.965395	0.681121	0.212	0.115	1
BEX4	0.398448	0.680836	0.673	0.444	1
NBPF9	0.391826	0.67949	0.319	0.147	1
MED11	0.0750385	0.679305	0.221	0.131	1
LSM1	0.604265	0.678681	0.31	0.143	1
CCDC34	0.980728	0.678668	0.416	0.25	1
SRI	0.758353	0.678369	0.593	0.306	1
TRAM2	0.0376518	0.678198	0.133	0.119	1
ALKBH5	0.33487	0.678188	0.549	0.337	1
FEM1B	0.371355	0.678139	0.619	0.337	1
ELOF1	0.82976	0.677387	0.221	0.123	1
CAMK1G	0.7719	0.677144	0.283	0.147	1
WDR89	0.16772	0.676996	0.389	0.23	1
STK24	0.378175	0.676912	0.876	0.603	1
TOR1A	0.668627	0.676738	0.301	0.167	1
TOR1AIP1	0.0444535	0.675961	0.487	0.222	1
CEP126	0.567343	0.675079	0.894	0.667	1
MEF2D	0.761003	0.674781	0.735	0.46	1
CNTN4	0.360068	0.674434	0.867	0.853	1
TIGD7	0.140573	0.674006	0.425	0.226	1
VSTM4	0.647978	0.673987	0.354	0.206	1
ZNF273	0.555797	0.673775	0.761	0.452	1
PGBD5	0.0123611	0.672863	1	0.901	1
DAPK1	0.599668	0.672788	0.77	0.587	1
CORO2B	0.225453	0.672641	0.894	0.698	1
CAMK1D	0.846127	0.672259	0.991	0.96	1
ANKRD44	0.874248	0.671891	0.788	0.54	1
LZTS2	0.22363	0.671533	0.31	0.167	1
EPHB6	0.618361	0.671313	0.894	0.607	1
MTUS2	0.780124	0.671206	0.982	0.857	1
KLHL15	0.838166	0.67085	0.327	0.179	1
IGSF6	0.835531	0.670655	0.221	0.123	1
TMOD1	0.940169	0.670047	0.407	0.246	1
CLMN	0.420123	0.669362	0.381	0.214	1
TRPM2	0.668127	0.669258	0.867	0.655	1
TELO2	0.476852	0.669085	0.274	0.135	1
FIBP	0.47501	0.668961	0.239	0.119	1
STOX2	0.934428	0.668602	0.982	0.873	1
CCDC174	0.144377	0.66831	0.522	0.31	1
AKAP1	0.568984	0.668131	0.451	0.262	1
NNAT	0.491177	0.668101	0.478	0.282	1
FKBP14	0.118883	0.668095	0.54	0.302	1
TMEM42	0.139344	0.668084	0.283	0.143	1
KBTBD11	0.204749	0.667444	0.478	0.278	1
ZFP28	0.116442	0.667351	0.301	0.159	1
COL16A1	0.129848	0.667198	0.363	0.159	1
CHML	0.646146	0.667144	0.363	0.194	1
USP31	0.539089	0.666451	0.85	0.591	1
GIN1	0.629377	0.666131	0.239	0.139	1
TMEM151A	0.341213	0.665778	0.212	0.139	1
ABCC9	0.339519	0.665675	0.363	0.218	1
FAM118A	0.0469399	0.665111	0.363	0.242	1
LPXN	0.225291	0.665018	0.292	0.171	1
ASIC2	0.605387	0.664192	0.814	0.643	1
CRYM	0.510175	0.664159	0.841	0.48	1
EXOSC6	0.695789	0.664086	0.593	0.357	1
TCP1	0.557799	0.663544	0.496	0.266	1
USP54	0.292391	0.662739	0.664	0.389	1
ZBTB45	0.580354	0.662466	0.221	0.131	1
CDK14	0.993362	0.662088	0.991	0.944	1
MEAF6	0.079174	0.662021	0.735	0.44	1
ZMAT4	0.57073	0.661895	0.956	0.722	1
FGF14	0.963214	0.661473	1	1	1
NDUFC2	0.378786	0.660811	0.23	0.123	1
SESN3	0.595078	0.660299	0.947	0.734	1
ATP6V1C1	0.638052	0.659985	0.832	0.595	1
MPHOSPH10	0.743005	0.659248	0.54	0.302	1
ZNF136	0.136167	0.658977	0.336	0.187	1
CDH4	0.784363	0.658683	0.885	0.647	1
FAXDC2	0.772556	0.658511	0.46	0.262	1
XPNPEP1	0.0404773	0.658414	0.558	0.325	1
GNG7	0.332953	0.657579	0.513	0.25	1
RSL24D1	0.943795	0.65725	0.407	0.234	1
COPG1	0.179757	0.657037	0.531	0.286	1
TUBB3	0.197445	0.656925	0.708	0.405	1
COBL	0.317367	0.6569	0.973	0.782	1
NR2F6	0.597375	0.656766	0.265	0.155	1
STAMBPL1	0.597102	0.656568	0.938	0.694	1
PCGF2	0.283266	0.656538	0.221	0.143	1
SPART	0.163307	0.656329	0.85	0.536	1
AVIL	0.191858	0.656288	0.531	0.381	1
SMIM29	0.257895	0.654948	0.504	0.306	1
GABRG3	0.77959	0.653699	0.991	0.944	1
NPL	0.115429	0.653601	0.23	0.151	1
THEM4	0.325188	0.653152	0.584	0.349	1
TEF	0.814219	0.653027	0.664	0.448	1
MANEA	0.44779	0.652626	0.257	0.131	1
VEGFD	0.42885	0.651938	0.319	0.159	1
VAMP2	0.324714	0.651905	0.735	0.508	1
IMPA1	0.55442	0.650693	0.381	0.206	1
DNM3	0.872539	0.6504	0.991	0.889	1
RHCG	0.00733409	0.650356	0.319	0.123	1
CALY	0.962711	0.650304	0.54	0.353	1
TTC39A	0.705916	0.650221	0.327	0.159	1
CD55	0.789894	0.650047	0.398	0.198	1
CTNNAL1	0.144065	0.649493	0.788	0.532	1
RNF157	0.250952	0.64889	0.903	0.607	1
ZNF580	0.7307	0.648087	0.319	0.159	1
CLEC2L	0.558701	0.64803	0.655	0.393	1
ANK1	0.358198	0.647828	0.478	0.278	1
C6orf89	0.142052	0.64765	0.841	0.571	1
ITPKA	0.208636	0.646321	0.398	0.21	1
ERMAP	0.168509	0.645675	0.23	0.139	1
LTBP1	0.0695616	0.645525	0.407	0.206	1
LGI3	0.906389	0.645249	0.257	0.131	1
SLC24A2	0.957872	0.644728	0.982	0.921	1
NACC2	0.835308	0.644505	0.23	0.103	1
MIS18A	0.160304	0.644236	0.195	0.103	1
TNIP1	0.794541	0.642838	0.425	0.234	1
ACTN1	0.525739	0.642748	0.92	0.746	1
GNB1L	0.192918	0.642321	0.301	0.175	1
UPP1	0.257401	0.642091	0.451	0.29	1
RAB4A	0.553331	0.641576	0.708	0.492	1
GNG2	0.449097	0.641143	0.504	0.254	1
CCDC183	0.583422	0.641104	0.168	0.103	1
PEBP4	0.0870515	0.640341	0.442	0.222	1
MAMDC2	0.306912	0.640136	0.416	0.298	1
FN3K	0.312681	0.640128	0.504	0.325	1
NOC2L	0.355452	0.639423	0.575	0.365	1
CPLX1	0.236445	0.639393	0.69	0.421	1
TPPP	0.100202	0.639	0.92	0.631	1
BLOC1S6	0.885548	0.638901	0.673	0.44	1
USP45	0.78765	0.638835	0.673	0.433	1
C18orf21	0.320918	0.637774	0.274	0.151	1
PRSS48	0.90021	0.637397	0.177	0.103	1
HSP90AB1	0.201312	0.637384	0.761	0.536	1
ZNF669	0.335905	0.637267	0.265	0.163	1
PCDH9	0.90564	0.637042	1	1	1
LMAN2	0.0359914	0.636525	0.327	0.143	1
PIP4K2C	0.863021	0.636262	0.504	0.262	1
HOMEZ	0.63941	0.636122	0.239	0.119	1
DOP1B	0.585299	0.635139	0.885	0.619	1
VSTM5	0.881294	0.634994	0.389	0.238	1
RNF182	0.477296	0.634803	0.54	0.294	1
LSM11	0.0615728	0.63422	0.336	0.175	1
CATSPERG	0.352678	0.633719	0.425	0.226	1
DNAJB1	0.85868	0.633563	0.381	0.218	1
SYNJ2	0.551551	0.632999	0.442	0.25	1
AHSA1	0.431321	0.632756	0.478	0.274	1
EPB41	0.38385	0.632137	0.752	0.54	1
CHDH	0.327695	0.631865	0.46	0.25	1
TMEM183A	0.796664	0.631737	0.469	0.274	1
SOCS5	0.655661	0.630757	0.345	0.198	1
MAPRE1	0.0494425	0.630392	0.434	0.21	1
SAMD1	0.659769	0.630229	0.345	0.179	1
RIMS2	0.74004	0.630181	1	0.988	1
KXD1	0.749746	0.629979	0.239	0.159	1
PPARGC1B	0.764076	0.629368	0.664	0.385	1
GNAI2	0.711647	0.629298	0.54	0.329	1
PRRT1	0.49372	0.628922	0.425	0.25	1
MICOS10	0.854838	0.628846	0.637	0.369	1
MED4	0.149515	0.628464	0.805	0.512	1
GPN1	0.671548	0.628456	0.292	0.179	1
WDFY2	0.0640515	0.628315	0.894	0.627	1
KIF17	0.455971	0.628264	0.531	0.274	1
RIT1	0.828254	0.6271	0.23	0.119	1
ACOT11	0.153466	0.62702	0.788	0.468	1
CRKL	0.864079	0.625835	0.681	0.437	1
RELA	0.850414	0.625826	0.23	0.119	1
FMNL3	0.980832	0.625518	0.54	0.345	1
SH3D21	0.153451	0.625211	0.549	0.321	1
ENPP6	0.513141	0.625146	0.319	0.175	1
SCN2B	0.426688	0.625118	0.496	0.278	1
MCTP1	0.620696	0.624973	0.92	0.893	1
HTR2A	0.507962	0.624414	0.752	0.488	1
CYP3A5	0.27074	0.624359	0.292	0.187	1
CYB5D1	0.414724	0.62428	0.239	0.131	1
PRPSAP2	0.0797662	0.62391	0.611	0.409	1
ADO	0.879256	0.623801	0.221	0.119	1
CDK18	0.545835	0.623325	0.619	0.345	1
EFNA5	0.122717	0.623156	0.973	0.817	1
OARD1	0.0612628	0.62311	0.336	0.151	1
ZNF684	0.756255	0.622995	0.195	0.107	1
KCTD18	0.828761	0.622981	0.345	0.21	1
NFIC	0.346037	0.622389	0.752	0.508	1
DOCK4	0.130894	0.622068	0.912	0.786	1
TCP11L2	0.59268	0.621391	0.301	0.155	1
STK10	0.320145	0.620781	0.345	0.21	1
SEPTIN3	0.531859	0.620279	0.858	0.591	1
ACTN2	0.451922	0.620235	0.717	0.401	1
WIPI2	0.511894	0.619814	0.681	0.433	1
PSPH	0.332859	0.619801	0.372	0.23	1
IGF2R	0.0246164	0.619775	0.779	0.528	1
TMEM41A	0.254137	0.619745	0.31	0.175	1
CAMKK1	0.625045	0.61974	0.814	0.563	1
HTR4	0.81167	0.619239	0.469	0.313	1
POU3F2	0.671376	0.618992	0.416	0.274	1
TMTC1	0.65351	0.618254	0.885	0.679	1
IQSEC1	0.416452	0.617781	0.973	0.929	1
CRYGS	0.445434	0.617691	0.204	0.115	1
ARHGAP26	0.654489	0.617604	0.991	0.849	1
PDE1C	0.354734	0.617476	0.965	0.869	1
LNPEP	0.413917	0.616978	0.735	0.524	1
PLCB4	0.129248	0.616944	0.221	0.159	1
RNF220	0.346546	0.616892	0.487	0.258	1
STX1A	0.374657	0.616309	0.92	0.69	1
HSDL2	0.62523	0.61613	0.372	0.238	1
PTPRT	0.45536	0.615397	0.991	0.952	1
ABTB2	0.554996	0.614239	0.212	0.103	1
SAT1	0.733208	0.614217	0.752	0.476	1
SHMT1	0.800877	0.612638	0.301	0.159	1
APH1B	0.924952	0.612465	0.549	0.321	1
TRPM4	0.995982	0.612343	0.319	0.187	1
ABHD12B	0.203986	0.612294	0.354	0.159	1
POMT2	0.123082	0.611149	0.513	0.254	1
TLE4	0.775336	0.6101	0.673	0.417	1
TRNP1	0.475051	0.609676	0.354	0.183	1
WASHC4	0.407708	0.609575	0.664	0.393	1
PAQR4	0.110619	0.60905	0.274	0.131	1
HILPDA	0.853501	0.60904	0.239	0.135	1
ST6GALNAC4	0.898931	0.608924	0.221	0.115	1
TMEM167B	0.80574	0.608337	0.363	0.206	1
KHDRBS3	0.598929	0.607919	1	0.992	1
PID1	0.946234	0.607835	0.991	0.893	1
CHMP4B	0.945664	0.607829	0.584	0.369	1
MCRIP2	0.713568	0.607696	0.292	0.151	1
MTSS2	0.0158246	0.60769	0.531	0.274	1
NDUFA8	0.00344394	0.606869	0.212	0.143	1
SEPTIN4	0.971984	0.606724	0.212	0.115	1
GNA11	0.881138	0.606683	0.398	0.262	1
HS3ST1	0.922787	0.606588	0.46	0.278	1
MRPS35	0.189822	0.60638	0.611	0.413	1
RAB6B	0.868681	0.605979	0.876	0.639	1
USP2	0.304383	0.605522	0.522	0.294	1
NR2C1	0.477741	0.604454	0.77	0.476	1
OCEL1	0.818841	0.60418	0.221	0.131	1
LRRC58	0.867851	0.603997	0.673	0.417	1
SYNGR1	0.844783	0.603554	0.832	0.607	1
GSTZ1	0.207104	0.603479	0.248	0.111	1
VPS4A	0.403132	0.603478	0.611	0.401	1
ZNF81	0.0553132	0.603071	0.646	0.365	1
DIRAS2	0.0281841	0.602761	0.841	0.556	1
ARHGEF17	0.280015	0.602482	0.699	0.373	1
GPSM1	0.301366	0.602463	0.451	0.25	1
FADS6	0.275813	0.602439	0.23	0.155	1
FAM98A	0.18089	0.602335	0.646	0.405	1
ARAP2	0.635508	0.602304	0.912	0.706	1
ATP7B	0.799467	0.602153	0.425	0.266	1
SMCR8	0.440338	0.601945	0.177	0.115	1
ABCB6	0.924477	0.601596	0.372	0.214	1
NR1D1	0.660927	0.601519	0.274	0.139	1
CDK15	0.098739	0.600831	0.115	0.107	1
RSPO3	0.272334	0.600814	0.531	0.417	1
BORCS7	0.251235	0.600657	0.549	0.325	1
MRPL14	0.946003	0.600114	0.301	0.175	1
RAD1	0.483319	0.600076	0.336	0.194	1
ATRNL1	0.117599	0.599863	0.991	0.968	1
PEX19	0.474212	0.599855	0.204	0.131	1
SLC25A37	0.719023	0.599835	0.673	0.46	1
STIM2	0.286559	0.5998	0.885	0.611	1
CDV3	0.654467	0.599569	0.478	0.29	1
NCR3LG1	0.63687	0.598088	0.619	0.377	1
HS3ST2	0.858595	0.598064	0.991	0.956	1
SLC25A22	0.73296	0.597838	0.504	0.302	1
LRIG3	0.135409	0.597802	0.301	0.147	1
SH3D19	0.598355	0.597556	0.805	0.552	1
BRPF1	0.93837	0.596962	0.212	0.131	1
MRPL43	0.00878338	0.596956	0.381	0.175	1
TXNDC11	0.0367055	0.596926	0.735	0.429	1
GPS2	0.38683	0.596857	0.699	0.44	1
NCOA2	0.880684	0.596844	0.956	0.829	1
ITM2B	0.957949	0.59651	0.903	0.635	1
CLPB	0.00716536	0.596229	0.593	0.333	1
NIPAL3	0.510124	0.595433	0.743	0.456	1
CYB561A3	0.0626914	0.595097	0.23	0.171	1
MAP2K1	0.847268	0.594647	0.912	0.679	1
SYN2	0.833287	0.594533	1	0.992	1
SEMA4D	0.613426	0.594403	0.841	0.591	1
PTPN4	0.745407	0.594157	0.982	0.909	1
NEDD4	0.756417	0.593089	0.212	0.131	1
VMA21	0.342497	0.592986	0.177	0.107	1
FREM1	0.883048	0.59291	0.363	0.218	1
RIBC2	0.289529	0.592869	0.159	0.103	1
GLB1	0.320681	0.59277	0.814	0.563	1
KCNH1	0.114893	0.591838	1	0.992	1
PXN	0.238199	0.591572	0.23	0.111	1
TUSC2	0.528372	0.59128	0.221	0.123	1
ZNF266	0.776137	0.590972	0.451	0.286	1
ARL17A	0.778113	0.590885	0.628	0.369	1
MTLN	0.58347	0.59088	0.274	0.167	1
SAMD4A	0.523608	0.59064	0.805	0.575	1
NFE2L2	0.802602	0.590034	0.478	0.286	1
ESYT1	0.725826	0.589929	0.46	0.234	1
HNRNPD	0.0245679	0.589848	0.938	0.627	1
OXR1	0.342398	0.587354	1	0.96	1
RSPO2	0.934249	0.587158	0.743	0.468	1
NIPA1	0.263193	0.586886	0.788	0.52	1
ALDH7A1	0.162984	0.586785	0.478	0.266	1
MKX	0.791332	0.586711	0.673	0.44	1
RNLS	0.36825	0.58659	0.823	0.556	1
UNC119B	0.935224	0.586489	0.186	0.107	1
NAP1L4	0.442177	0.586179	0.903	0.679	1
FTCDNL1	0.943167	0.585824	0.673	0.452	1
MARCKS	0.990844	0.58582	0.504	0.325	1
NCKAP5	0.394264	0.585667	0.292	0.183	1
EIF3J	0.358175	0.585229	0.779	0.488	1
CCDC3	0.293265	0.58506	0.973	0.845	1
TAF13	0.957665	0.584706	0.327	0.19	1
ISCU	0.984295	0.584611	0.327	0.187	1
TPD52	0.220041	0.584185	0.885	0.631	1
INPP5A	0.274056	0.583683	0.885	0.651	1
ATAD3A	0.504658	0.583544	0.31	0.175	1
VAT1L	0.312349	0.58229	0.637	0.417	1
RNASET2	0.454711	0.582071	0.46	0.27	1
KCTD10	0.499714	0.581996	0.478	0.274	1
TMCC2	0.0756099	0.581992	0.345	0.163	1
HDDC2	0.885113	0.581926	0.389	0.222	1
YPEL2	0.0863055	0.581442	0.876	0.591	1
HYI	0.604722	0.581168	0.177	0.115	1
BOP1	0.928562	0.580949	0.257	0.139	1
SLC8A1	0.884839	0.58093	1	0.992	1
GIT1	0.0612248	0.580601	0.646	0.377	1
TMEM164	0.0616932	0.580015	0.566	0.365	1
PRKAB2	0.711923	0.579878	0.619	0.385	1
MNT	0.810873	0.579499	0.442	0.274	1
RWDD2A	0.545899	0.579161	0.23	0.123	1
ING3	0.192471	0.579086	0.442	0.258	1
STX8	0.724093	0.578763	0.929	0.679	1
FBN1	0.683313	0.57848	0.903	0.647	1
ADARB2	0.174141	0.578266	0.345	0.163	1
TMEM11	0.972795	0.578114	0.265	0.171	1
MKRN2	0.880048	0.577838	0.442	0.27	1
VLDLR	0.170689	0.577782	0.248	0.119	1
GPR12	1	0.577402	0.248	0.135	1
SNRPB	0.737658	0.576232	0.292	0.143	1
P4HA2	0.985793	0.576093	0.522	0.349	1
CACNG2	0.119974	0.57596	0.814	0.548	1
SHTN1	0.863053	0.575809	0.894	0.702	1
TMEM64	0.409248	0.575645	0.522	0.341	1
CEBPB	0.620224	0.575407	0.292	0.139	1
SDHAF3	0.428789	0.575181	0.363	0.198	1
VKORC1	0.521755	0.575067	0.513	0.329	1
TXNL4A	0.0599335	0.574775	0.814	0.639	1
TSPYL1	0.587348	0.574712	0.504	0.31	1
SCUBE2	0.855596	0.574645	0.354	0.194	1
TAF1A	0.100085	0.574585	0.23	0.111	1
ZMAT3	0.477716	0.573854	0.602	0.413	1
SYT13	0.84681	0.573207	0.619	0.413	1
CRYL1	0.559419	0.573	0.77	0.48	1
AFTPH	0.269133	0.572924	0.85	0.607	1
DGKH	0.236115	0.572109	0.673	0.46	1
REEP5	0.437302	0.571944	0.841	0.702	1
RPP38	0.0175667	0.571588	0.735	0.464	1
NT5DC1	0.947438	0.571147	0.619	0.405	1
MIER2	0.306296	0.570857	0.301	0.155	1
DNAJB6	0.866089	0.570373	0.85	0.56	1
MXRA7	0.61602	0.569971	0.611	0.397	1
PER3	0.646636	0.569468	0.885	0.619	1
SEC14L5	0.482069	0.569355	0.664	0.444	1
GNG10	0.609542	0.569269	0.425	0.313	1
SLC45A4	0.765474	0.569177	0.726	0.472	1
UBQLN4	0.661608	0.569002	0.319	0.167	1
SACS	0.494291	0.568866	0.929	0.73	1
TTBK2	0.910402	0.568299	0.947	0.774	1
KLHL29	0.723514	0.568213	0.965	0.857	1
FASN	0.591322	0.567887	0.407	0.23	1
CEP41	0.455078	0.566953	0.354	0.21	1
FXYD6	0.0887066	0.566899	0.894	0.714	1
LUZP1	0.141915	0.566752	0.903	0.698	1
PSMD12	0.301567	0.566612	0.779	0.536	1
RIT2	0.721143	0.566314	0.788	0.655	1
YPEL5	0.950889	0.565652	0.46	0.282	1
TMEM14A	0.0496763	0.565451	0.611	0.44	1
NAALAD2	0.822579	0.56523	0.858	0.619	1
NSMF	0.62441	0.565184	0.611	0.401	1
MPP4	0.969288	0.56439	0.221	0.115	1
SMYD2	0.497549	0.564326	0.912	0.69	1
ADAM9	0.0369298	0.564125	0.611	0.397	1
ENDOD1	0.549373	0.564016	0.496	0.254	1
HS3ST5	0.919069	0.56395	0.708	0.476	1
MKLN1	0.525502	0.563874	0.982	0.913	1
KCNQ5	0.708965	0.5634	0.991	0.996	1
SCRG1	0.255415	0.563028	0.212	0.119	1
KLF11	0.835652	0.562631	0.186	0.111	1
MT-ND6	0.444533	0.562377	0.257	0.115	1
KCMF1	0.0146055	0.562004	0.85	0.631	1
PHB2	0.561629	0.561988	0.195	0.115	1
TMEM127	0.654139	0.561776	0.469	0.278	1
ZRANB1	0.0781007	0.561587	0.735	0.524	1
SLC25A13	0.938779	0.561404	0.619	0.429	1
MAST4	0.320502	0.560829	0.956	0.865	1
NAE1	0.16552	0.560476	0.823	0.5	1
NUFIP2	0.705467	0.560446	0.867	0.619	1
GOLPH3L	0.491035	0.560333	0.416	0.258	1
GLRA3	0.0662866	0.560324	0.416	0.218	1
ATXN7L3	0.272899	0.559863	0.442	0.242	1
DKC1	0.253025	0.559806	0.274	0.19	1
FDX2	0.0502547	0.559219	0.558	0.44	1
FASTK	0.966921	0.559149	0.372	0.214	1
GLIS1	0.116451	0.558918	0.699	0.413	1
PPP1CC	0.56599	0.558902	0.469	0.29	1
CYB5R4	0.640639	0.558795	0.788	0.556	1
UBE2S	0.824689	0.558557	0.301	0.187	1
GPI	0.703987	0.558278	0.956	0.726	1
PLEKHA3	0.905439	0.558245	0.566	0.341	1
MGAT4B	0.5175	0.558083	0.389	0.21	1
EIF3A	0.497017	0.557789	0.823	0.552	1
PPM1H	0.0371928	0.557777	0.938	0.722	1
MRPS18C	0.0206395	0.557756	0.487	0.266	1
COG2	0.566876	0.557714	0.513	0.306	1
HEXIM1	0.364731	0.55769	0.239	0.135	1
GOLGA7B	0.157155	0.55753	0.611	0.353	1
EIF3D	0.526496	0.557234	0.469	0.278	1
LRRC8A	0.802431	0.557068	0.434	0.258	1
TAPBP	0.690691	0.556904	0.522	0.337	1
UBE2J2	0.159094	0.556844	0.522	0.325	1
EPB41L4B	0.856332	0.556625	0.885	0.655	1
TBC1D24	0.322296	0.556567	0.699	0.456	1
GPR135	0.388249	0.556158	0.77	0.532	1
CRPPA	0.548122	0.555402	0.814	0.583	1
RCL1	0.914686	0.555297	0.46	0.298	1
ZNF865	0.385411	0.554907	0.186	0.107	1
ASAP2	0.86345	0.554461	0.699	0.496	1
CCDC88B	0.245533	0.554263	0.239	0.167	1
FGFR1OP2	0.958979	0.554004	0.69	0.44	1
SLC26A2	0.821408	0.55378	0.23	0.131	1
LBR	0.335341	0.553769	0.354	0.23	1
ABCC12	0.914021	0.553021	0.248	0.143	1
HPCAL1	0.344564	0.552995	0.248	0.139	1
SNU13	0.518527	0.552768	0.327	0.198	1
SPOCK2	0.917894	0.552585	0.717	0.532	1
WASF3	0.31389	0.55197	0.832	0.536	1
THAP12	0.0253972	0.551737	0.566	0.302	1
ZNF852	0.00280605	0.551521	0.363	0.198	1
ABCC3	0.0810899	0.55134	0.159	0.131	1
MRPL9	0.850589	0.551134	0.195	0.115	1
PDE1B	0.0667305	0.55075	0.487	0.278	1
CA8	0.752386	0.550683	0.283	0.131	1
NUP62	0.76778	0.550423	0.274	0.151	1
PYGO2	0.0913956	0.549446	0.274	0.127	1
KLHL21	0.11037	0.549422	0.496	0.258	1
SMC4	0.828255	0.549259	0.106	0.103	1
SLC38A6	0.191935	0.549233	0.894	0.754	1
SYT7	0.46724	0.549071	0.956	0.81	1
IFI16	0.303928	0.548924	0.204	0.147	1
CIAPIN1	0.0600014	0.548559	0.513	0.325	1
MSANTD4	0.978941	0.547978	0.407	0.266	1
VDAC1	0.837994	0.547633	0.478	0.361	1
PIWIL4	0.579767	0.547544	0.478	0.286	1
PPP3R1	0.574036	0.547485	0.947	0.806	1
ADCY2	0.818931	0.547464	0.973	0.901	1
FHIT	0.880929	0.547322	0.956	0.849	1
GAMT	0.439517	0.54732	0.292	0.194	1
IFNAR2	0.995191	0.54699	0.69	0.456	1
TECR	0.264524	0.546273	0.655	0.381	1
IFNGR1	0.728774	0.546203	0.496	0.298	1
LSM7	0.585432	0.545664	0.195	0.139	1
KRT222	0.908557	0.545497	0.602	0.389	1
PABPC4	0.56057	0.545283	0.407	0.206	1
DSCAM	0.908941	0.544541	1	0.996	1
PRUNE2	0.952949	0.544527	0.938	0.821	1
SKAP2	0.439296	0.543612	0.841	0.603	1
ACP2	0.267764	0.543193	0.31	0.19	1
KLHL11	0.669991	0.542929	0.23	0.115	1
PRKG1	0.42923	0.542911	0.929	0.889	1
HMGCR	0.68001	0.542622	0.717	0.504	1
SLC5A3	0.467777	0.542475	0.381	0.274	1
MCF2L2	0.731809	0.542128	0.965	0.821	1
PVALEF	0.349018	0.541914	0.292	0.202	1
BCAS2	0.281519	0.541626	0.522	0.298	1
NCOA5	0.141764	0.541466	0.743	0.484	1
IFITM10	0.814849	0.541323	0.531	0.313	1
KPNA2	0.690957	0.541243	0.345	0.19	1
MSMO1	0.796981	0.541082	0.655	0.44	1
DGCR6L	0.880861	0.540915	0.265	0.151	1
SCYL1	0.572613	0.540633	0.504	0.345	1
BCOR	0.446678	0.540624	0.513	0.282	1
CAMK2G	0.916323	0.540301	0.965	0.865	1
JAM3	0.565721	0.540088	0.708	0.496	1
PIK3IP1	0.607034	0.539881	0.407	0.246	1
SCRN1	0.985189	0.539728	0.858	0.659	1
PRDM5	0.409832	0.539609	0.354	0.238	1
KCNJ12	0.644293	0.539151	0.248	0.135	1
GOT1	0.82322	0.538966	0.593	0.444	1
SUGT1	0.794478	0.538876	0.796	0.56	1
GPR155	0.122289	0.538265	0.973	0.81	1
RNF145	0.942191	0.538261	0.885	0.71	1
MMD	0.112962	0.537046	0.77	0.544	1
FZD6	0.875042	0.536735	0.425	0.266	1
USP1	0.585641	0.536652	0.354	0.258	1
MAML2	0.676175	0.535918	0.274	0.143	1
VPS8	0.724708	0.535883	0.912	0.762	1
STAT3	0.547919	0.535339	0.69	0.452	1
ELF2	0.937764	0.534807	0.876	0.667	1
SORCS3	0.357732	0.534286	0.814	0.647	1
NETO1	0.644955	0.534155	0.982	0.857	1
MPP1	0.910199	0.534124	0.398	0.25	1
AK9	0.37342	0.534037	0.628	0.365	1
CNTROB	0.663843	0.533843	0.283	0.19	1
SYPL1	0.261109	0.53339	0.593	0.353	1
ARF1	0.815127	0.532829	0.708	0.444	1
BRI3BP	0.553461	0.532792	0.646	0.393	1
PGAP1	0.714572	0.53229	0.717	0.472	1
FAM136A	0.546018	0.532132	0.363	0.183	1
PIM3	0.23718	0.532093	0.221	0.107	1
LSS	0.070696	0.531917	0.381	0.262	1
TIMP3	0.644104	0.531709	0.531	0.325	1
DYNC1H1	0.347368	0.531417	0.991	0.869	1
GRIA3	0.800174	0.531374	0.956	0.853	1
TXNDC5	0.796848	0.531352	0.204	0.111	1
GALNT17	0.488161	0.53084	0.991	0.988	1
GABRA1	0.752081	0.530815	0.876	0.667	1
EMC7	0.375932	0.530684	0.23	0.127	1
GALNT10	0.161398	0.530526	0.354	0.19	1
NGRN	0.364772	0.530261	0.628	0.444	1
CMC1	0.404036	0.529976	0.805	0.532	1
THNSL1	0.506096	0.529921	0.221	0.131	1
WNT2B	0.596175	0.529332	0.345	0.202	1
BRD9	0.862761	0.528948	0.69	0.476	1
CYFIP1	0.419508	0.528851	0.735	0.595	1
CALCOCO2	0.966065	0.528785	0.726	0.48	1
PIR	0.778083	0.52836	0.584	0.333	1
GJC1	0.625442	0.528051	0.372	0.238	1
RNF212B	0.708434	0.527564	0.274	0.151	1
TCF12	0.863516	0.527476	0.867	0.639	1
NGEF	0.159152	0.526964	0.956	0.667	1
RTKN2	0.336195	0.526896	0.159	0.107	1
ZBTB7A	0.0522471	0.526637	0.823	0.579	1
MTPAP	0.787388	0.526335	0.442	0.29	1
TMEM182	0.98751	0.52609	0.186	0.111	1
OSBPL7	0.191817	0.525738	0.15	0.127	1
RNF114	0.193401	0.525664	0.611	0.385	1
TSC22D3	0.757706	0.525569	0.274	0.135	1
RGS7	0.832101	0.524954	1	0.996	1
ZBED1	0.779972	0.524411	0.212	0.103	1
MAGOH	0.422077	0.524373	0.354	0.21	1
CEND1	0.487991	0.524294	0.522	0.333	1
KCTD1	0.0775085	0.524254	0.912	0.663	1
CRADD	0.512866	0.524204	0.655	0.444	1
TERF2	0.127647	0.523917	0.575	0.341	1
PIGS	0.925091	0.523531	0.319	0.179	1
LYSMD2	0.562836	0.52353	0.496	0.294	1
SLC22A4	0.343943	0.523434	0.407	0.23	1
SH3PXD2A	0.0548425	0.523358	0.973	0.79	1
PHF7	0.471625	0.523248	0.442	0.274	1
SYTL2	0.527995	0.522976	0.929	0.742	1
ZNF770	0.925211	0.522872	0.619	0.413	1
SETBP1	0.583574	0.522782	0.991	0.956	1
LRP2BP	0.841449	0.522254	0.522	0.325	1
CTH	0.85249	0.521472	0.177	0.107	1
PLXDC1	0.268242	0.520962	0.434	0.266	1
HMGN3	0.960551	0.520372	0.85	0.607	1
SEC24D	0.498904	0.520271	0.726	0.468	1
LPIN1	0.38609	0.520241	0.779	0.567	1
PDHX	0.0820371	0.520132	0.867	0.627	1
ATP6V0B	0.679749	0.519905	0.319	0.198	1
MED26	0.446766	0.519763	0.451	0.29	1
ARHGAP12	0.10257	0.519739	0.903	0.667	1
RRBP1	0.155238	0.519633	0.363	0.179	1
CDK8	0.943822	0.519502	0.947	0.829	1
ZNF746	0.637407	0.519091	0.504	0.321	1
BLVRA	0.250859	0.518816	0.389	0.179	1
FKBP9	0.789704	0.518792	0.319	0.19	1
HSD17B14	0.986041	0.51872	0.336	0.187	1
HLF	0.271376	0.518516	0.876	0.746	1
MTX3	0.840851	0.518426	0.416	0.29	1
AP4E1	0.202227	0.518225	0.611	0.409	1
ABCC8	0.533868	0.518145	0.637	0.437	1
NFIX	0.425637	0.51795	0.973	0.853	1
ROPN1L	0.137737	0.517733	0.204	0.111	1
HIF1A	0.792773	0.517324	0.735	0.524	1
TOMM40L	0.897574	0.516662	0.186	0.111	1
RBM14	0.0457593	0.516565	0.646	0.365	1
DGKI	0.894369	0.516464	0.991	0.929	1
TUBA1A	0.214113	0.516462	0.85	0.512	1
IFI27L1	0.16052	0.516457	0.319	0.19	1
RGS12	0.420502	0.516257	0.619	0.444	1
KCNV1	0.925048	0.516213	0.389	0.254	1
UBXN6	0.451357	0.516206	0.487	0.294	1
TCEAL7	0.0580618	0.515786	0.319	0.198	1
C12orf76	0.806304	0.515367	0.726	0.484	1
CFAP206	0.0256612	0.514612	0.398	0.198	1
PRPF18	0.393203	0.51437	0.673	0.492	1
DHRS11	0.716809	0.513918	0.248	0.147	1
SLC22A1	0.935425	0.513549	0.221	0.123	1
TAS2R14	0.716377	0.513388	0.177	0.119	1
NQO1	0.578167	0.512403	0.195	0.135	1
CNNM3	0.704632	0.512302	0.23	0.147	1
CD81	0.930257	0.512193	0.31	0.163	1
ZNF707	0.440256	0.51178	0.212	0.115	1
MRPL37	0.800991	0.51178	0.434	0.25	1
SYNPO2	0.907945	0.511758	0.867	0.694	1
TJAP1	0.88926	0.510792	0.381	0.234	1
CDK5R1	0.279337	0.510417	0.637	0.377	1
MAT2A	0.639952	0.510211	0.628	0.437	1
DTNBP1	0.204756	0.510155	0.655	0.476	1
CKAP2	0.481886	0.510131	0.354	0.19	1
FNDC4	0.963829	0.510019	0.319	0.175	1
ZNF558	0.348498	0.509891	0.212	0.147	1
VAPB	0.0317819	0.509562	0.796	0.516	1
ODC1	0.828212	0.509518	0.274	0.167	1
LONP1	0.126983	0.509307	0.566	0.389	1
NAPA	0.429174	0.508996	0.637	0.484	1
P3H2	0.804571	0.508667	0.637	0.405	1
TBC1D12	0.96095	0.507942	0.708	0.524	1
NSMCE2	0.323965	0.507777	0.956	0.782	1
HABP4	0.0265637	0.50748	0.779	0.56	1
CHD6	0.130905	0.507194	0.956	0.786	1
AS3MT	0.213387	0.506843	0.257	0.159	1
CATSPERB	0.648102	0.506823	0.257	0.163	1
EIF2D	0.968013	0.506778	0.389	0.234	1
ROBO2	0.520749	0.50664	1	0.988	1
IRS1	0.1046	0.506465	0.301	0.187	1
MAP2K2	0.595334	0.506187	0.664	0.44	1
PLEKHA1	0.944157	0.506164	0.938	0.774	1
TLN1	0.229647	0.506073	0.478	0.278	1
HSF2	0.281005	0.506047	0.637	0.429	1
BNIP3L	0.115675	0.506025	0.956	0.738	1
UFSP2	0.812694	0.505662	0.354	0.21	1
MTMR8	0.85767	0.505583	0.265	0.155	1
SMN1	0.161684	0.50554	0.186	0.115	1
KY	0.198068	0.504344	0.363	0.175	1
UBFD1	0.585252	0.504313	0.487	0.278	1
HID1	0.611544	0.504273	0.531	0.357	1
HECTD1	0.326617	0.504258	0.947	0.778	1
KIAA1191	0.273151	0.504233	0.593	0.357	1
ANKRD42	0.403022	0.504124	0.381	0.25	1
LRFN3	0.166086	0.504043	0.248	0.175	1
RPRML	0.505822	0.503543	0.292	0.179	1
PRKACA	0.832161	0.503452	0.584	0.413	1
MED30	0.901699	0.503434	0.265	0.167	1
TACC1	0.27452	0.503368	0.956	0.766	1
CBX7	0.912917	0.50277	0.46	0.294	1
RGPD2	0.412244	0.502365	0.186	0.119	1
GTF2H2C	0.7248	0.501989	0.354	0.198	1
PDK1	0.800528	0.501589	0.504	0.302	1
HSP90AA1	0.578573	0.50136	0.761	0.623	1
POMGNT2	0.557362	0.500819	0.478	0.286	1
NACC1	0.76153	0.500788	0.389	0.234	1
KDELR1	0.867037	0.500528	0.407	0.27	1
SSBP3	0.770389	0.500123	0.982	0.921	1
INTS4	0.0460802	0.500012	0.646	0.444	1
ORAI2	0.218946	0.499847	0.673	0.472	1
SAXO2	0.233623	0.499731	0.363	0.21	1
UNG	0.381762	0.499659	0.23	0.115	1
MFSD6	0.809441	0.499626	0.858	0.583	1
TSPAN17	0.410604	0.499568	0.407	0.234	1
PARD3B	0.36009	0.499352	0.15	0.123	1
ERG28	0.675706	0.49899	0.407	0.242	1
PRDM4	0.47004	0.498237	0.46	0.325	1
SQSTM1	0.431962	0.498166	0.894	0.734	1
SLC30A4	0.971728	0.498074	0.442	0.266	1
RNF7	0.623555	0.497737	0.345	0.226	1
ZBTB40	0.499273	0.497476	0.487	0.258	1
AMPD3	0.936021	0.49718	0.381	0.242	1
MTMR6	0.237254	0.497055	0.619	0.413	1
SH3BP5	0.351927	0.496838	0.956	0.762	1
FOCAD	0.508359	0.496206	1	0.972	1
COX6C	0.105789	0.496166	0.15	0.127	1
NTPCR	0.228675	0.496065	0.496	0.353	1
ELF1	0.732855	0.495812	0.204	0.135	1
STK4	0.394089	0.495734	0.761	0.595	1
RIOK2	0.902573	0.495705	0.301	0.21	1
KCNS2	0.528724	0.495573	0.239	0.143	1
GSG1L	0.138832	0.495309	0.248	0.131	1
SLC16A10	0.0415609	0.494646	0.327	0.226	1
OXNAD1	0.0362754	0.49461	0.796	0.508	1
SH3GL1	0.941676	0.494511	0.735	0.524	1
GRK6	0.726811	0.494056	0.363	0.222	1
NET1	0.439281	0.493943	0.265	0.159	1
APH1A	0.949729	0.493449	0.221	0.127	1
PCP4	0.564351	0.493375	0.655	0.468	1
FAM32A	0.946453	0.493342	0.292	0.171	1
ZNF844	0.318685	0.492706	0.195	0.107	1
ELAVL2	0.197942	0.492022	0.885	0.663	1
DNAJA1	0.93882	0.491865	0.54	0.325	1
GAS7	0.811173	0.49174	0.982	0.905	1
STAM	0.145044	0.491731	0.726	0.492	1
ATP8A1	0.971423	0.491378	0.991	0.948	1
LRRC39	0.899755	0.490816	0.407	0.27	1
PRICKLE1	0.158415	0.490438	0.973	0.774	1
GPT2	0.775602	0.490271	0.602	0.421	1
CHST15	0.633677	0.490043	0.584	0.377	1
FNIP2	0.487705	0.489807	0.92	0.758	1
HIPK2	0.678071	0.489746	0.673	0.429	1
HEATR4	0.743462	0.489618	0.478	0.31	1
PACS1	0.187952	0.489448	0.982	0.873	1
RTF2	0.909383	0.489318	0.602	0.393	1
IER3IP1	0.26691	0.489132	0.381	0.234	1
MKNK2	0.317272	0.489008	0.257	0.127	1
ALG9	0.740865	0.488994	0.637	0.452	1
TBCA	0.457022	0.488466	0.903	0.762	1
CRB1	0.507341	0.488099	0.531	0.361	1
C11orf87	0.687083	0.488037	0.549	0.365	1
STARD13	0.474824	0.487944	0.743	0.619	1
FOXJ2	0.626194	0.487908	0.301	0.23	1
ZYX	0.374296	0.487772	0.434	0.23	1
DRAP1	0.967318	0.487705	0.248	0.155	1
RPL7L1	0.206753	0.487686	0.823	0.544	1
TOP1	0.525164	0.487572	0.965	0.766	1
UBE2B	0.729746	0.487224	0.92	0.734	1
ST6GALNAC6	0.210273	0.487198	0.522	0.302	1
KRBOX1	0.929755	0.486902	0.177	0.107	1
MRPL30	0.277346	0.486863	0.301	0.171	1
CCDC6	0.635752	0.486811	0.912	0.71	1
EMD	0.127456	0.486161	0.265	0.147	1
ARMH1	0.693833	0.486135	0.504	0.306	1
IGF1R	0.642671	0.485925	0.982	0.925	1
UHMK1	0.794984	0.485593	0.593	0.421	1
PEX16	0.942431	0.485578	0.319	0.19	1
GTPBP1	0.810876	0.485413	0.195	0.119	1
FAM50A	0.71428	0.485085	0.531	0.306	1
NPAS3	0.202708	0.484954	0.885	0.659	1
EEF1G	0.908276	0.48484	0.186	0.103	1
POLQ	0.641651	0.484338	0.487	0.313	1
GMFB	0.535908	0.48376	0.549	0.337	1
STX19	0.537265	0.483403	0.204	0.135	1
SGSM1	0.555689	0.48317	0.947	0.833	1
DUSP8	0.688051	0.483139	0.504	0.31	1
UBAP2L	0.49614	0.482927	0.717	0.488	1
DDX54	0.686674	0.482839	0.248	0.155	1
CDKN2D	0.856186	0.482767	0.504	0.278	1
TMEM248	0.580391	0.482566	0.593	0.405	1
TERF1	0.147109	0.482564	0.876	0.667	1
F8	0.287504	0.482305	0.177	0.111	1
KCNK12	0.598966	0.481642	0.637	0.448	1
RGS2	0.408987	0.48153	0.195	0.127	1
GFOD1	0.422969	0.481316	0.973	0.849	1
EIF2S1	0.719461	0.48113	0.496	0.349	1
WDSUB1	0.194705	0.481054	0.779	0.552	1
NPAS1	0.786427	0.481002	0.381	0.262	1
AGPS	0.0575544	0.480675	0.841	0.591	1
GALNT18	0.292447	0.479967	0.956	0.877	1
ACBD5	0.584333	0.479872	0.664	0.472	1
BAZ2A	0.889758	0.47962	0.628	0.429	1
PRKAR1B	0.601204	0.479452	0.973	0.813	1
ZNF800	0.695355	0.479367	0.619	0.389	1
ATP6V1E2	0.555389	0.479201	0.212	0.147	1
ZNF827	0.498787	0.479178	0.903	0.714	1
DUSP3	0.2421	0.47847	0.513	0.31	1
RPA3	0.00875821	0.478422	0.425	0.222	1
XKR7	0.104112	0.47823	0.496	0.294	1
ENO4	0.627614	0.477758	0.549	0.369	1
ZC3HC1	0.0405456	0.477594	0.487	0.258	1
TBC1D2B	0.579988	0.477567	0.752	0.595	1
PINX1	0.330745	0.477471	0.628	0.365	1
ARNT2	0.899375	0.477433	0.965	0.913	1
C3orf33	0.206098	0.477304	0.504	0.306	1
CACNA1D	0.634458	0.477302	1	0.976	1
MFSD12	0.22052	0.477218	0.434	0.29	1
CDC42EP3	0.202797	0.477113	0.442	0.246	1
COMT	0.427441	0.47699	0.708	0.472	1
APBA2	0.235807	0.476711	0.991	0.853	1
TMEM220	0.786434	0.476703	0.212	0.139	1
UBALD1	0.196501	0.476437	0.319	0.171	1
DDX49	0.346757	0.476366	0.389	0.226	1
MTCH1	0.61903	0.475952	0.743	0.567	1
THUMPD3	0.203005	0.475417	0.336	0.206	1
PAICS	0.595566	0.47532	0.522	0.286	1
UCK2	0.567034	0.474976	0.752	0.512	1
AGAP3	0.733938	0.474855	0.858	0.647	1
DENND1B	0.935025	0.474646	0.858	0.655	1
CATSPER2	0.219712	0.474283	0.956	0.786	1
TSR1	0.478752	0.47423	0.416	0.238	1
DENR	0.930548	0.473875	0.858	0.643	1
ATP6V1G1	0.739759	0.473859	0.425	0.294	1
TMEM232	0.875396	0.473809	0.956	0.845	1
ERLIN1	0.628077	0.473807	0.354	0.222	1
DELE1	0.402527	0.473742	0.681	0.44	1
ACSS2	0.813421	0.473674	0.566	0.385	1
ZDHHC13	0.0772681	0.473489	0.664	0.448	1
DDN	0.104614	0.473225	0.248	0.127	1
PDHA1	0.476085	0.473147	0.628	0.381	1
NXPE3	0.821324	0.472876	0.717	0.508	1
CHGA	0.879416	0.472779	0.841	0.623	1
COX10	0.975717	0.47245	0.628	0.433	1
DOCK6	0.501765	0.472116	0.319	0.19	1
YKT6	0.656055	0.472094	0.398	0.242	1
CASP6	0.483743	0.472021	0.15	0.103	1
ALDH1A2	0.389061	0.471852	0.735	0.456	1
ARMC9	0.934304	0.471793	0.903	0.794	1
CLPX	0.855821	0.471515	0.646	0.421	1
ZFAND2A	0.364076	0.471513	0.195	0.143	1
ANKS6	0.803589	0.471316	0.681	0.488	1
ZNF776	0.344666	0.47107	0.265	0.151	1
HHIP	0.991201	0.471036	0.69	0.452	1
MGAT3	0.221571	0.470773	0.735	0.492	1
TBC1D4	0.28884	0.470642	0.876	0.611	1
PDCD7	0.703364	0.470226	0.938	0.71	1
SNTB2	0.990805	0.469863	0.646	0.48	1
ZNF664	0.639015	0.469849	0.389	0.226	1
RAB14	0.850798	0.469565	0.735	0.504	1
DBF4	0.437686	0.469511	0.363	0.262	1
CDC14B	0.302762	0.469078	0.646	0.413	1
NENF	0.402101	0.468878	0.221	0.139	1
GPR176	0.761703	0.467869	0.681	0.437	1
ELOVL4	0.0873402	0.467754	0.735	0.552	1
AMIGO1	0.277462	0.467509	0.177	0.111	1
TLCD3B	0.324557	0.467133	0.239	0.155	1
NFKBIL1	0.224431	0.46672	0.292	0.175	1
SSR3	0.30483	0.466455	0.354	0.25	1
POU3F3	0.42084	0.466381	0.593	0.361	1
ZNF502	0.0256033	0.466306	0.23	0.135	1
THYN1	0.928513	0.466276	0.265	0.183	1
STXBP5	0.468262	0.466169	1	0.937	1
EIF2B2	0.511497	0.46611	0.345	0.194	1
POLE2	0.434566	0.46578	0.451	0.313	1
LMBRD2	0.740341	0.465496	0.858	0.687	1
DCTN5	0.0464065	0.465046	0.77	0.512	1
FKBP1A	0.341467	0.464976	0.646	0.413	1
ADGRL2	0.0181052	0.464871	0.894	0.869	1
RDX	0.849806	0.464812	0.85	0.631	1
MRPS28	0.638135	0.4645	0.681	0.472	1
TOLLIP	0.256166	0.464336	0.814	0.544	1
RHBDL2	0.44404	0.464292	0.664	0.444	1
ZDBF2	0.342568	0.464216	0.841	0.667	1
FNDC5	0.972865	0.463838	0.664	0.488	1
PRXL2A	0.519427	0.463765	0.779	0.484	1
UBTF	0.778818	0.462592	0.558	0.377	1
RFPL2	0.792614	0.462279	0.425	0.317	1
STPG1	0.618345	0.462227	0.487	0.282	1
RABL3	0.433743	0.46202	0.407	0.226	1
NUDT16L1	0.89749	0.461885	0.239	0.159	1
GSE1	0.334288	0.46137	0.912	0.659	1
AKR1C3	0.958303	0.461354	0.159	0.103	1
EPDR1	0.928281	0.460968	0.628	0.401	1
KIAA2013	0.136991	0.460817	0.327	0.238	1
POLE	0.806918	0.46078	0.398	0.274	1
PDGFC	0.225213	0.460347	0.726	0.619	1
MAPK8IP1	0.10849	0.459981	0.628	0.377	1
DIXDC1	0.171162	0.459883	0.956	0.762	1
FBXO30	0.86789	0.459619	0.292	0.19	1
POGK	0.708091	0.459487	0.54	0.361	1
TNFRSF25	0.588429	0.459167	0.336	0.23	1
ZNF330	0.150636	0.459095	0.363	0.254	1
ZNF584	0.480177	0.458924	0.124	0.111	1
DGKZ	0.550978	0.45864	0.973	0.833	1
ZNF358	0.527255	0.458629	0.389	0.254	1
MEIS2	0.934937	0.457968	0.159	0.115	1
CELF6	0.301416	0.457917	0.673	0.504	1
ZNF385A	0.249066	0.457846	0.301	0.163	1
PMPCA	0.915432	0.457527	0.301	0.187	1
ADCY1	0.109659	0.457505	0.956	0.817	1
THAP5	0.540727	0.457235	0.407	0.254	1
ACACA	0.286105	0.457225	1	0.948	1
PTPN5	0.149597	0.456957	0.814	0.639	1
NOL6	0.316303	0.456851	0.257	0.151	1
FAM171A1	0.617718	0.456353	0.92	0.833	1
COX7A2L	0.988795	0.456191	0.619	0.44	1
SIRT1	0.118304	0.456087	0.584	0.313	1
SLC9A7	0.194377	0.456076	0.513	0.349	1
HUS1	0.813229	0.455928	0.363	0.214	1
NIN	0.746394	0.455794	0.991	0.913	1
PKM	0.753513	0.45571	0.717	0.595	1
A2M	0.973407	0.455606	0.283	0.179	1
CDKL1	0.52223	0.454994	0.796	0.556	1
APPL2	0.0922793	0.454956	0.938	0.726	1
KIAA0513	0.98261	0.454869	0.867	0.698	1
SCAF1	0.864304	0.454568	0.46	0.27	1
ENPP4	0.0701285	0.454515	0.566	0.306	1
PTPN20	0.026272	0.454274	0.363	0.194	1
CACNB1	0.94506	0.453897	0.487	0.321	1
COQ10B	0.0483301	0.453836	0.469	0.254	1
TUBG1	0.334862	0.453232	0.239	0.179	1
ATL1	0.834596	0.453131	0.956	0.774	1
OGFOD3	0.437845	0.452617	0.425	0.262	1
GTF3A	0.808118	0.452364	0.646	0.456	1
HSF1	0.797577	0.452194	0.469	0.298	1
HACD2	0.94528	0.451755	0.726	0.516	1
MXD1	0.0165743	0.451439	0.788	0.492	1
PIP4K2A	0.969008	0.450944	0.743	0.512	1
SIAH3	0.180854	0.450693	0.177	0.115	1
SPCS3	0.774415	0.450551	0.611	0.413	1
RTN4R	0.825028	0.450001	0.558	0.357	1
AP5M1	0.721642	0.449894	0.664	0.468	1
ILRUN	0.961895	0.449738	0.814	0.619	1
RAPGEF2	0.103857	0.449702	1	0.976	1
CFAP161	0.756327	0.449427	0.593	0.381	1
ACTR8	0.508587	0.448884	0.319	0.21	1
RCCD1	0.139808	0.448704	0.345	0.194	1
PAMR1	0.3284	0.448607	0.248	0.131	1
SYN1	0.341952	0.4486	0.841	0.591	1
EPB41L3	0.753918	0.448593	0.956	0.758	1
NUDT16	0.694199	0.448187	0.274	0.147	1
TMED7	0.708549	0.447887	0.372	0.226	1
TMED3	0.135829	0.447722	0.363	0.242	1
WSB2	0.973325	0.447184	0.814	0.651	1
EIF1B	0.913051	0.44691	0.46	0.321	1
DDX24	0.519113	0.446849	0.903	0.806	1
ATP6V0D1	0.958046	0.446783	0.496	0.349	1
APP	0.104805	0.4464	1	0.98	1
INTS6	0.991067	0.446345	0.85	0.647	1
TJP2	0.433694	0.445974	0.319	0.159	1
CLN6	0.941874	0.445939	0.504	0.333	1
RNF6	0.740552	0.445928	0.389	0.238	1
MOAP1	0.833277	0.445736	0.327	0.226	1
TTC1	0.797474	0.445629	0.858	0.675	1
POLR3H	0.933839	0.445615	0.442	0.29	1
PCYT1B	0.230113	0.445602	0.398	0.21	1
MYNN	0.155002	0.445467	0.265	0.202	1
BCL2L2	0.625506	0.444891	0.469	0.31	1
MVB12B	0.146991	0.444568	0.965	0.806	1
NQO2	0.479732	0.444504	0.929	0.738	1
SMIM10L2A	0.441332	0.444328	0.257	0.183	1
NFATC3	0.0377994	0.44399	0.761	0.556	1
FANCL	0.279375	0.443918	0.894	0.639	1
TMEM177	0.672849	0.443722	0.319	0.171	1
UBL4A	0.795475	0.443455	0.257	0.159	1
CEP120	0.719604	0.442842	0.496	0.298	1
GTF3C4	0.747443	0.442666	0.327	0.214	1
GALE	0.441807	0.44225	0.336	0.202	1
CD99L2	0.101223	0.442183	0.752	0.52	1
TEX2	0.0595815	0.442033	0.805	0.52	1
USP39	0.0709633	0.441878	0.442	0.246	1
EPN1	0.898051	0.441752	0.469	0.306	1
JRKL	0.525195	0.441291	0.195	0.119	1
PCDH1	0.821432	0.441286	0.646	0.425	1
EGR1	0.352431	0.440981	0.265	0.139	1
SFXN3	0.459143	0.440737	0.522	0.345	1
ABLIM1	0.624806	0.440525	0.956	0.833	1
PIK3CA	0.322834	0.440456	0.912	0.766	1
KLF3	0.825039	0.439591	0.381	0.234	1
NUP155	0.14681	0.439497	0.442	0.29	1
GIPC2	0.90947	0.439409	0.434	0.294	1
COL22A1	0.714916	0.439349	0.363	0.238	1
GKAP1	0.629967	0.439073	0.593	0.421	1
PACSIN2	0.931195	0.438908	0.726	0.456	1
PXYLP1	0.42292	0.438859	0.761	0.54	1
LEPROT	0.548005	0.438735	0.283	0.179	1
C17orf67	0.370477	0.438652	0.31	0.222	1
ECHDC2	0.483154	0.438406	0.434	0.317	1
SLC12A8	0.786058	0.43836	0.407	0.266	1
CNBP	0.691535	0.438309	0.584	0.377	1
CDH6	0.774659	0.438056	0.805	0.571	1
EVA1C	0.0827662	0.437872	0.549	0.31	1
RSKR	0.515958	0.437684	0.398	0.238	1
INTS14	0.964537	0.437613	0.239	0.151	1
C1D	0.612715	0.437432	0.735	0.544	1
WDR1	0.245796	0.436579	0.336	0.202	1
LAPTM4B	0.172224	0.436476	0.257	0.171	1
EEF1D	0.494295	0.435228	0.558	0.357	1
ALDH2	0.912826	0.435114	0.46	0.321	1
HPRT1	0.930129	0.435035	0.903	0.702	1
IPO7	0.374672	0.434474	0.805	0.587	1
NCOR2	0.617119	0.434191	0.965	0.865	1
UTP20	0.510174	0.433867	0.487	0.349	1
PDE6C	0.587059	0.433682	0.186	0.115	1
APOO	0.150105	0.433566	0.637	0.405	1
PTN	0.791567	0.433352	0.274	0.202	1
CHCHD7	0.37044	0.433286	0.221	0.155	1
NRBF2	0.311559	0.433277	0.46	0.246	1
NUDT5	0.966234	0.433201	0.611	0.401	1
ABHD16A	0.663916	0.433153	0.469	0.294	1
BRINP3	0.795013	0.432583	0.973	0.913	1
RPGR	0.60601	0.432556	0.372	0.234	1
CMSS1	0.116581	0.432353	0.965	0.877	1
CPO	0.738518	0.432263	0.168	0.107	1
PDK2	0.402102	0.431997	0.531	0.317	1
TIMP2	0.928111	0.43189	0.584	0.389	1
ZCCHC2	0.613633	0.431886	0.788	0.583	1
VEZF1	0.593075	0.431713	0.319	0.194	1
FZR1	0.884059	0.43171	0.451	0.306	1
LMBR1	0.419391	0.431639	0.805	0.667	1
EDA	0.925845	0.431609	0.257	0.139	1
ARL6IP4	0.620381	0.43144	0.619	0.389	1
TOMM20	0.12038	0.431427	0.611	0.421	1
TUBA1C	0.589223	0.43138	0.204	0.111	1
PLOD2	0.476785	0.431316	0.575	0.389	1
C1orf115	0.125669	0.431263	0.442	0.246	1
TMEM170B	0.661596	0.431099	0.717	0.548	1
BLVRB	0.514877	0.430997	0.496	0.282	1
ZNF235	0.00738639	0.430869	0.77	0.599	1
GDAP1L1	0.79056	0.430813	0.788	0.587	1
CCNY	0.0953019	0.430459	0.965	0.933	1
PLCL2	0.260378	0.430372	0.991	0.944	1
SOGA3	0.713716	0.430293	0.903	0.75	1
IRF3	0.2419	0.430264	0.204	0.123	1
PRKCE	0.859899	0.430254	0.991	0.98	1
ETV4	0.202945	0.430062	0.336	0.218	1
NAGPA	0.282129	0.430036	0.77	0.5	1
FAM3A	0.716243	0.430023	0.319	0.183	1
SMG7	0.303655	0.429977	0.894	0.694	1
GLRB	0.0615852	0.429768	0.965	0.806	1
SMIM12	0.850992	0.429757	0.628	0.417	1
MRPL15	0.531759	0.429448	0.319	0.171	1
ARMCX2	0.765067	0.429433	0.319	0.202	1
RAB21	0.891789	0.429365	0.664	0.452	1
SNPH	0.937016	0.429284	0.504	0.349	1
RNF144A	0.481371	0.429263	0.965	0.937	1
CCP110	0.11645	0.428997	0.743	0.524	1
TMOD2	0.140738	0.42894	1	0.865	1
TYRO3	0.956	0.428919	0.779	0.548	1
MID2	0.144083	0.428906	0.425	0.321	1
FAM149A	0.569107	0.428857	0.398	0.29	1
TMEM9B	0.284446	0.428784	0.504	0.31	1
NCS1	0.610879	0.428605	0.85	0.738	1
CFAP221	0.675004	0.428555	0.726	0.532	1
CCT7	0.0448286	0.428301	0.265	0.151	1
GLT1D1	0.790343	0.428134	0.867	0.651	1
KLC2	0.980016	0.427801	0.54	0.385	1
MRPS15	0.942239	0.427527	0.389	0.234	1
SRPRB	0.363741	0.427524	0.354	0.21	1
STUB1	0.932721	0.427517	0.283	0.175	1
SNRNP35	0.923889	0.427289	0.257	0.171	1
FER	0.224889	0.427261	0.982	0.921	1
CLN8	0.227067	0.427047	0.558	0.333	1
EIF5A2	0.794281	0.42693	0.186	0.131	1
FAM124A	0.295042	0.426917	0.531	0.385	1
GDE1	0.597038	0.426779	0.283	0.202	1
VGLL4	0.87781	0.426732	0.947	0.742	1
SELENOW	0.791575	0.426594	0.761	0.595	1
VMAC	0.696638	0.426579	0.168	0.103	1
SNRPE	0.632827	0.426557	0.372	0.242	1
XRCC3	0.176911	0.426319	0.221	0.123	1
ZNF250	0.597611	0.42631	0.434	0.274	1
RAB9A	0.668317	0.426187	0.257	0.167	1
STXBP5L	0.736423	0.426179	1	1	1
PPP3CA	0.903901	0.426012	1	0.996	1
ZNF697	0.501042	0.425936	0.442	0.306	1
PYURF	0.530971	0.425685	0.239	0.155	1
SUDS3	0.310916	0.425548	0.867	0.663	1
TBPL1	0.676028	0.425455	0.54	0.401	1
GRAMD1A	0.447629	0.425386	0.442	0.274	1
SVIP	0.778591	0.425138	0.345	0.179	1
GPATCH11	0.923454	0.424453	0.416	0.29	1
ELOC	0.776416	0.424336	0.637	0.421	1
MTHFD2L	0.929473	0.424327	0.531	0.341	1
TDRD9	0.861375	0.424301	0.274	0.194	1
PDPK1	0.629559	0.424121	0.805	0.544	1
SORCS1	0.195387	0.424099	0.982	0.806	1
MAST3	0.451654	0.424038	0.85	0.663	1
MYO15A	0.2825	0.423789	0.248	0.163	1
NNMT	0.170722	0.423459	0.257	0.143	1
PEX14	0.457057	0.423396	0.77	0.603	1
RPP21	0.69526	0.423068	0.292	0.171	1
ZC3H12C	0.120448	0.42277	0.496	0.286	1
PTPRF	0.54545	0.422676	0.708	0.54	1
PNPLA2	0.0928596	0.422272	0.442	0.234	1
ST13	0.837544	0.422097	0.761	0.528	1
TM9SF3	0.199922	0.422028	0.876	0.69	1
TCEAL2	0.147573	0.421813	0.451	0.333	1
MAP1LC3B	0.351137	0.421799	0.487	0.321	1
URI1	0.676287	0.421763	0.938	0.718	1
NAB1	0.902874	0.42168	0.513	0.333	1
LHFPL6	0.543346	0.42156	0.965	0.877	1
NHEJ1	0.985136	0.421403	0.239	0.159	1
COPS2	0.327978	0.42138	0.735	0.512	1
SIRPA	0.730836	0.42128	0.805	0.603	1
MLLT6	0.127689	0.421099	0.69	0.417	1
IQSEC3	0.403138	0.421035	0.77	0.591	1
ENTPD4	0.62873	0.420986	0.673	0.5	1
OTOA	0.702393	0.420974	0.319	0.198	1
FBXL3	0.87464	0.420955	0.593	0.401	1
RRP12	0.738941	0.42008	0.46	0.321	1
SBF1	0.607558	0.419983	0.31	0.202	1
DENND10	0.82008	0.419771	0.628	0.417	1
PLCH1	0.292027	0.419753	0.336	0.246	1
GORAB	0.869037	0.41961	0.248	0.171	1
SYT1	0.65936	0.419491	1	1	1
RBMXL1	0.242897	0.419402	0.177	0.115	1
STT3B	0.870217	0.419388	0.743	0.56	1
CTIF	0.704777	0.419235	0.965	0.829	1
ATXN1L	0.503053	0.419105	0.195	0.107	1
CTHRC1	0.66631	0.418664	0.168	0.119	1
CMBL	0.0947335	0.418038	0.319	0.242	1
SLC22A14	0.504518	0.417913	0.274	0.21	1
TXNDC16	0.798004	0.417881	0.92	0.734	1
KRAS	0.643394	0.417605	0.788	0.571	1
PGAM1	0.913364	0.417586	0.363	0.23	1
TMEM169	0.418244	0.417399	0.354	0.27	1
SIAH2	0.827899	0.417355	0.566	0.385	1
SEMA3C	0.222407	0.417286	0.204	0.103	1
MRTFB	0.767908	0.417072	1	0.98	1
RALBP1	0.48562	0.416977	0.735	0.548	1
TAF9	0.695331	0.416878	0.212	0.127	1
FRMD6	0.39975	0.416828	0.292	0.19	1
METTL25	0.282454	0.416654	0.752	0.563	1
SLITRK1	0.741378	0.416491	0.416	0.25	1
RHBDD1	0.894589	0.416372	0.522	0.313	1
GTF2A1	0.637751	0.416362	0.69	0.52	1
KIAA0408	0.758123	0.416187	0.77	0.556	1
BCL2L1	0.74191	0.416125	0.761	0.524	1
KBTBD2	0.761616	0.415487	0.522	0.345	1
TRUB1	0.814323	0.415398	0.46	0.313	1
MCUR1	0.485604	0.415336	0.646	0.413	1
VWA3A	0.447518	0.414933	0.389	0.222	1
ATG7	0.555849	0.414713	0.991	0.893	1
SLC35F1	0.846604	0.41459	0.991	0.96	1
PTK2	0.294918	0.414481	1	0.98	1
PRKCZ	0.221104	0.414384	0.938	0.786	1
C1orf56	0.485615	0.414256	0.407	0.234	1
R3HCC1L	0.375928	0.414252	0.708	0.536	1
SNRNP27	0.809203	0.414102	0.407	0.258	1
MRPS14	0.63993	0.41399	0.345	0.202	1
GTPBP3	0.0465619	0.413759	0.257	0.179	1
CNTD1	0.0376491	0.413741	0.283	0.131	1
SMG6	0.123304	0.413671	0.965	0.782	1
COQ3	0.366443	0.413179	0.363	0.194	1
RGS6	0.553813	0.413078	0.982	0.96	1
SHISA9	0.544227	0.412619	1	0.992	1
ABRAXAS1	0.11164	0.41255	0.221	0.103	1
EIF2AK2	0.816359	0.41223	0.867	0.651	1
KBTBD12	0.830332	0.412205	0.699	0.512	1
LRRD1	0.133448	0.412155	0.186	0.107	1
RIMBP2	0.332885	0.412143	1	0.952	1
CISD1	0.561484	0.41213	0.558	0.389	1
CCDC106	0.764008	0.411308	0.221	0.135	1
PGM3	0.051858	0.41126	0.549	0.448	1
GALNT16	0.702645	0.410651	0.655	0.433	1
HERC1	0.309272	0.410621	1	0.992	1
TMED2	0.55189	0.410556	0.469	0.266	1
LIMS1	0.759902	0.410374	0.664	0.46	1
SLC12A5	0.39787	0.410356	0.85	0.659	1
CAPN5	0.865538	0.410027	0.46	0.302	1
CTBS	0.131219	0.410002	0.319	0.21	1
C14orf132	0.212737	0.409795	0.646	0.516	1
CCDC91	0.245652	0.409717	0.929	0.798	1
AP1AR	0.266607	0.409531	0.575	0.421	1
BAP1	0.315576	0.40946	0.381	0.214	1
UBE2N	0.216745	0.409336	0.805	0.619	1
NLRX1	0.855563	0.409117	0.292	0.19	1
SCRIB	0.59182	0.40908	0.23	0.135	1
TCEAL9	0.970841	0.408424	0.398	0.274	1
MMAB	0.465521	0.408134	0.434	0.29	1
SLC35F3	0.268898	0.407953	0.991	0.889	1
SC5D	0.820395	0.407835	0.584	0.373	1
TRIP11	0.795393	0.407689	0.779	0.587	1
MAP3K21	0.492639	0.407686	0.726	0.548	1
LIMK1	0.019891	0.40765	0.504	0.437	1
LYRM4	0.881844	0.407388	0.823	0.635	1
CASP2	0.47177	0.407318	0.389	0.23	1
ARPC5L	0.294774	0.407191	0.407	0.242	1
TNFRSF11A	0.445083	0.407175	0.389	0.258	1
TOPORS	0.31997	0.407173	0.46	0.278	1
DCDC1	0.424693	0.407067	0.15	0.135	1
RAB5C	0.979345	0.406976	0.496	0.321	1
ADGRB2	0.783231	0.406544	0.805	0.583	1
[truncated: 8,699 more rows]

## Sheet: L6_CT
	p_val	avg_log2FC	pct.1	pct.2	p_val_adj
MT-ND5	0.204668	2.47353	0.227	0.111	1
SORD	0.00289233	2.17764	0.636	0.185	1
UBC	0.0962296	2.17215	0.273	0.185	1
IQGAP2	0.193983	2.02277	0.273	0.111	1
ATP6V1G2	0.0264462	1.9614	0.5	0.148	1
NCAPD2	0.0583819	1.95925	0.409	0.148	1
NEFL	0.0929656	1.89215	0.409	0.148	1
PCDH11Y	0.337315	1.79714	0.591	0.444	1
ZBBX	0.0494591	1.76479	0.409	0.185	1
BBC3	0.0263252	1.75444	0.318	0.148	1
ATP13A1	0.00702824	1.74056	0.5	0.111	1
PGAP2	0.000141049	1.72299	0.727	0.407	1
FAM110B	0.00403274	1.7004	0.864	0.519	1
RIC8A	0.232714	1.69088	0.273	0.111	1
LRIF1	0.00163919	1.68684	0.545	0.296	1
CCDC113	0.0412661	1.65438	0.591	0.296	1
PPP1R16A	0.0932231	1.6375	0.455	0.185	1
LMNA	0.136093	1.59708	0.591	0.37	1
PHLDA3	0.00550149	1.59275	0.409	0.111	1
NOD1	0.0759741	1.57838	0.318	0.111	1
LXN	0.0235469	1.574	0.455	0.111	1
CLEC11A	0.0448434	1.56726	0.409	0.111	1
FOSL2	0.128125	1.55856	0.409	0.148	1
COMMD5	0.0597	1.55795	0.409	0.185	1
C2orf68	0.186568	1.55789	0.318	0.111	1
ANKFN1	0.0140659	1.55126	0.636	0.222	1
DRG2	0.0625742	1.54835	0.5	0.185	1
EIF6	0.197066	1.54639	0.273	0.111	1
CERS1	0.206592	1.54635	0.409	0.185	1
DGAT2	0.015621	1.54445	0.455	0.111	1
C8orf76	0.0254548	1.53988	0.545	0.222	1
SLCO5A1	0.093538	1.52343	0.364	0.185	1
SH3BGRL3	0.0310852	1.51443	0.455	0.259	1
AKIP1	0.00204983	1.50949	0.727	0.259	1
SERF2	0.174159	1.5012	0.409	0.148	1
ERP29	0.0316363	1.49587	0.636	0.296	1
RBMX2	0.140825	1.49137	0.364	0.148	1
CLIC4	0.366031	1.49089	0.364	0.185	1
GRHPR	0.0531692	1.47796	0.409	0.111	1
CASP3	0.140984	1.45296	0.364	0.148	1
MPP4	0.226936	1.4451	0.364	0.148	1
CHRD	0.0120803	1.4402	0.5	0.111	1
CYB561D1	0.000897583	1.43862	0.773	0.296	1
C4orf33	0.043012	1.43241	0.318	0.111	1
TMEM275	0.185748	1.43089	0.364	0.259	1
CEP44	0.0209748	1.42708	0.591	0.259	1
TXNL4B	0.232367	1.4241	0.364	0.222	1
FAM156A	0.0607005	1.42236	0.5	0.259	1
TTLL3	0.00540566	1.41354	0.773	0.519	1
MT-ATP6	0.532646	1.41197	0.364	0.259	1
FAM178B	0.164225	1.40581	0.273	0.111	1
LIME1	0.0436419	1.40316	0.5	0.148	1
PKD1L3	0.114259	1.40043	0.273	0.111	1
SPINDOC	0.0552973	1.39541	0.364	0.148	1
MBD1	0.00660538	1.39461	0.545	0.37	1
MCHR2	0.26479	1.39345	0.364	0.185	1
RNF167	0.067846	1.39108	0.455	0.185	1
CAV1	0.309892	1.39038	0.227	0.148	1
MRPL37	0.133102	1.38513	0.318	0.148	1
WIPF3	0.111204	1.3802	0.364	0.333	1
ATG4D	0.065056	1.3766	0.5	0.222	1
NTNG2	0.125467	1.3748	0.455	0.222	1
TBCC	0.157114	1.37332	0.273	0.148	1
DERL2	0.231877	1.36868	0.227	0.111	1
ZNF880	0.109579	1.3679	0.545	0.259	1
SGCZ	0.0358328	1.36515	0.636	0.556	1
NPIPB3	0.197966	1.36281	0.318	0.148	1
SVEP1	0.404161	1.3582	0.318	0.148	1
PIGBOS1	0.378152	1.35653	0.182	0.185	1
REC114	0.243254	1.35063	0.318	0.185	1
INPP5E	0.0940911	1.34808	0.364	0.148	1
FLAD1	0.0893393	1.34486	0.545	0.259	1
LY6E	0.140078	1.34469	0.591	0.333	1
PARD3B	0.0247854	1.34309	0.409	0.111	1
MRPS23	0.0154949	1.34088	0.682	0.259	1
ZNF202	0.171919	1.33804	0.227	0.111	1
YIPF3	0.129731	1.33591	0.545	0.259	1
WNK3	0.0673427	1.33364	0.364	0.148	1
OSBPL11	0.0134431	1.32985	0.727	0.37	1
ASNSD1	0.132729	1.32222	0.364	0.185	1
ZNF587	0.0454867	1.31762	0.682	0.407	1
TLN1	0.052217	1.31762	0.455	0.222	1
TRUB2	0.104126	1.31726	0.409	0.148	1
WRAP73	0.305112	1.31089	0.364	0.148	1
DNAAF2	0.238712	1.3087	0.318	0.148	1
DYNLRB1	0.487983	1.30763	0.318	0.185	1
MAEL	0.256348	1.30741	0.318	0.148	1
ARHGAP6	0.127799	1.30177	0.682	0.556	1
TAS2R14	0.204034	1.3014	0.364	0.148	1
SMARCE1	0.0498054	1.30135	0.773	0.481	1
SENP1	0.0888905	1.30093	0.455	0.259	1
COPS7A	0.281239	1.30015	0.364	0.185	1
NDUFB1	0.226724	1.2971	0.318	0.111	1
OXLD1	0.208945	1.29629	0.364	0.259	1
BRIX1	0.0851758	1.29546	0.545	0.222	1
SNAP29	0.00942837	1.29356	0.773	0.333	1
AK7	0.148063	1.29244	0.227	0.148	1
GAS2	0.0272883	1.28782	0.773	0.444	1
SOCS2	0.260361	1.28478	0.318	0.148	1
NRP2	0.367835	1.28443	0.318	0.148	1
WDR53	0.0830986	1.28441	0.409	0.185	1
TPI1	0.510216	1.28313	0.273	0.185	1
SHISA6	0.304359	1.28173	0.591	0.444	1
ADGRV1	0.332009	1.27657	0.5	0.333	1
CAV3	0.145902	1.27609	0.227	0.185	1
DBN1	0.0267402	1.27111	0.682	0.37	1
CHRNA4	0.00930021	1.27059	0.636	0.296	1
PROSER2	0.334136	1.2703	0.227	0.111	1
IL18	0.240589	1.26939	0.318	0.185	1
MT-CO3	0.281949	1.26789	0.591	0.593	1
EMC7	0.222555	1.26594	0.409	0.222	1
KBTBD7	0.223674	1.26327	0.318	0.111	1
DCP1B	0.0286128	1.26298	0.682	0.333	1
EIF3K	0.0291882	1.26222	0.636	0.37	1
SUPT7L	0.085679	1.26041	0.682	0.37	1
COMMD7	0.0134564	1.25994	0.818	0.444	1
NDC1	0.0998186	1.25784	0.545	0.259	1
STPG2	0.242451	1.25681	0.455	0.222	1
UQCR11	0.150276	1.25573	0.318	0.296	1
CHRM2	0.100196	1.25532	0.364	0.222	1
RACGAP1	0.59218	1.25376	0.273	0.185	1
ADAD2	0.596661	1.24868	0.227	0.148	1
EPCAM	0.232608	1.24709	0.409	0.222	1
CRYZ	0.195488	1.2455	0.227	0.111	1
RAB39B	0.345069	1.24474	0.318	0.148	1
COL19A1	0.186521	1.24289	0.545	0.333	1
CHID1	0.0173949	1.2422	0.727	0.407	1
FEZF2	0.0813046	1.24101	0.591	0.296	1
RUNDC1	0.263914	1.23999	0.409	0.296	1
SPATA13	0.117383	1.23994	0.5	0.444	1
PLAGL1	0.0060093	1.23627	0.818	0.667	1
MT-ND4	0.219203	1.23367	0.273	0.296	1
MRPL39	0.121421	1.23258	0.318	0.185	1
MIB2	0.00849086	1.23104	0.636	0.481	1
TMOD1	0.0209956	1.22734	0.5	0.148	1
THOP1	0.248814	1.22646	0.545	0.37	1
UQCR10	0.210803	1.22601	0.318	0.111	1
GMIP	0.274468	1.22411	0.273	0.111	1
PXDN	0.457817	1.22388	0.227	0.148	1
SCRIB	0.326108	1.22126	0.273	0.111	1
SEC22B	0.0187614	1.2209	0.682	0.296	1
HSF2BP	0.107378	1.22047	0.273	0.111	1
DMAC2	0.035127	1.21529	0.636	0.259	1
NWD1	0.132341	1.21413	0.182	0.185	1
C2CD6	0.442159	1.2139	0.227	0.148	1
MUL1	0.156335	1.21357	0.364	0.185	1
SELENOK	0.25927	1.21109	0.364	0.185	1
GSPT2	0.341674	1.20945	0.273	0.148	1
RBM7	0.799507	1.20884	0.227	0.148	1
CLMP	0.350548	1.20883	0.545	0.296	1
STOML2	0.54997	1.20583	0.273	0.148	1
INSYN2B	0.439529	1.20378	0.364	0.222	1
MRPL13	0.256836	1.20353	0.545	0.407	1
MT-ND3	0.354938	1.20142	0.318	0.259	1
ZNF341	0.130606	1.20051	0.455	0.296	1
AVEN	0.0369986	1.1997	0.773	0.481	1
PXMP2	0.194491	1.19702	0.318	0.148	1
GAL3ST3	0.173023	1.19449	0.273	0.111	1
SLC35G2	0.0572491	1.19335	0.409	0.333	1
SMC2	0.113856	1.19332	0.318	0.296	1
NEU3	0.0550749	1.19115	0.727	0.37	1
EEF1AKMT1	0.0601197	1.19032	0.591	0.333	1
HAT1	0.0951461	1.189	0.682	0.37	1
GLRX5	0.298839	1.18738	0.318	0.148	1
LECT2	0.39676	1.18658	0.318	0.148	1
C1GALT1C1	0.236525	1.18466	0.364	0.185	1
ZMAT2	0.360781	1.18312	0.364	0.185	1
TIMM17A	0.123808	1.18275	0.591	0.296	1
MCM7	0.200472	1.181	0.273	0.111	1
NBPF3	0.0780186	1.17822	0.591	0.296	1
EBAG9	0.18152	1.17695	0.5	0.259	1
FAM221A	0.234337	1.17568	0.364	0.185	1
SWI5	0.0581328	1.17538	0.545	0.222	1
IL17RA	0.435101	1.17525	0.318	0.148	1
ZNF776	0.0217998	1.17516	0.591	0.222	1
SEC61B	0.00279654	1.17377	0.818	0.333	1
METTL26	0.153238	1.17247	0.455	0.185	1
TSNAXIP1	0.202429	1.16863	0.409	0.185	1
ANKRD52	0.0951469	1.1686	0.591	0.407	1
PSMB2	0.00961955	1.16579	0.682	0.519	1
C2orf81	0.165079	1.15955	0.364	0.185	1
TOMM40	0.101876	1.15876	0.5	0.296	1
AGA	0.0964971	1.15383	0.364	0.111	1
SULF1	0.159006	1.15369	0.682	0.63	1
ZBTB17	0.0164793	1.15176	0.545	0.185	1
ETFRF1	0.0106923	1.14695	0.818	0.407	1
TMTC1	0.273682	1.14666	0.591	0.407	1
C2	0.0667531	1.14566	0.409	0.111	1
BTG1	0.238303	1.14496	0.455	0.222	1
GLT8D1	0.049449	1.14424	0.636	0.407	1
CCDC169	0.188298	1.14209	0.318	0.148	1
DCAF12	0.15751	1.14063	0.409	0.148	1
GBE1	0.0191334	1.13913	0.636	0.444	1
RNF126	0.11671	1.13907	0.682	0.37	1
FAM151A	0.344227	1.13752	0.182	0.111	1
GTF2E2	0.0774031	1.13593	0.773	0.444	1
ANKS6	0.031326	1.13392	0.591	0.333	1
STX4	0.263372	1.13315	0.364	0.148	1
DSTN	0.190793	1.13142	0.545	0.37	1
WDR89	0.187643	1.1297	0.318	0.296	1
RAB24	0.163273	1.12745	0.409	0.148	1
ZNF79	0.187125	1.12679	0.409	0.185	1
NGF	0.267088	1.12671	0.136	0.111	1
TMEM182	0.110141	1.12566	0.455	0.185	1
ZNF260	0.311004	1.12502	0.409	0.222	1
TOP3A	0.031888	1.125	0.864	0.667	1
VPS11	0.374169	1.12497	0.5	0.37	1
KCNIP1	0.402483	1.12324	0.455	0.296	1
CFAP300	0.135835	1.12215	0.227	0.222	1
CCDC157	0.236477	1.11964	0.318	0.111	1
TAF7	0.0368995	1.11788	0.773	0.593	1
LAMB1	0.228738	1.11627	0.5	0.259	1
AARSD1	0.0126652	1.11581	0.818	0.481	1
PTGFRN	0.266039	1.11569	0.227	0.148	1
OSBPL7	0.145342	1.11527	0.318	0.111	1
MGAT4C	0.50415	1.11407	0.773	0.815	1
CLPP	0.155749	1.11306	0.409	0.222	1
OGDHL	0.444068	1.11275	0.318	0.185	1
EDF1	0.262077	1.11263	0.318	0.222	1
ZSCAN25	0.236166	1.1119	0.409	0.222	1
DIS3L	0.0277103	1.11122	0.455	0.37	1
GLIPR1L1	0.293143	1.10989	0.364	0.222	1
MEN1	0.185045	1.10833	0.136	0.111	1
ZNF66	0.293889	1.10709	0.591	0.407	1
HACD4	0.0317179	1.10684	0.682	0.296	1
MGST1	0.00884208	1.10505	0.818	0.556	1
TBC1D3D	0.309398	1.10471	0.318	0.111	1
ZNF570	0.0683756	1.10462	0.455	0.222	1
SLC19A2	0.0712003	1.10365	0.409	0.296	1
DNAJC30	0.204135	1.1035	0.409	0.259	1
ARPC5L	0.0775769	1.10286	0.636	0.407	1
ZNF107	0.274244	1.10217	0.364	0.222	1
PER1	0.434051	1.10201	0.364	0.222	1
PRXL2C	0.436767	1.10042	0.318	0.148	1
TC2N	0.133851	1.09785	0.318	0.185	1
CYP4V2	0.0435954	1.09652	0.727	0.407	1
DNAH9	0.122915	1.0963	0.5	0.296	1
FITM2	0.160236	1.09303	0.545	0.333	1
NSMF	0.023368	1.09277	0.909	0.704	1
TMEM69	0.347973	1.09201	0.318	0.222	1
SENP8	0.0832077	1.09039	0.545	0.259	1
BABAM1	0.0643693	1.08949	0.727	0.407	1
LZIC	0.132191	1.08946	0.591	0.296	1
PGAM5	0.154937	1.08857	0.455	0.222	1
CCDC50	0.150256	1.08719	0.455	0.222	1
ARMC6	0.370626	1.08649	0.273	0.148	1
CHKB	0.20747	1.08631	0.636	0.37	1
GAMT	0.520613	1.08554	0.273	0.185	1
E2F5	0.310924	1.08411	0.455	0.259	1
SLA	0.51213	1.08064	0.364	0.222	1
GJC1	0.235705	1.08006	0.318	0.185	1
EIF3I	0.228121	1.07688	0.545	0.296	1
FANCB	0.250764	1.07517	0.364	0.148	1
DRAP1	0.219196	1.07484	0.318	0.185	1
FBXW5	0.104648	1.07483	0.5	0.296	1
ZNF425	0.179308	1.07164	0.5	0.259	1
TRIB3	0.478273	1.07105	0.318	0.185	1
TIMM23	0.0373512	1.06881	0.636	0.481	1
MT-CO2	0.762155	1.06783	0.409	0.333	1
ANKMY1	0.0539429	1.06758	0.727	0.593	1
GPN3	0.126826	1.06745	0.318	0.111	1
CES3	0.419905	1.0658	0.182	0.111	1
ABITRAM	0.276234	1.06127	0.409	0.333	1
UNG	0.900798	1.06092	0.182	0.148	1
CSRP2	0.0677967	1.06038	0.273	0.185	1
PDCL	0.271282	1.05971	0.455	0.259	1
DCX	0.00595623	1.05936	0.591	0.481	1
COMMD3	0.142429	1.05796	0.318	0.296	1
GNA11	0.258497	1.05476	0.455	0.296	1
GPSM1	0.0944147	1.05454	0.591	0.333	1
TGFB1	0.278061	1.05312	0.409	0.185	1
TAF10	0.214344	1.05057	0.364	0.148	1
LIG4	0.199771	1.04994	0.5	0.222	1
CIB2	0.605401	1.04958	0.318	0.185	1
SFXN4	0.058816	1.04949	0.773	0.481	1
NPEPL1	0.116259	1.04895	0.591	0.407	1
DYRK2	0.546252	1.04854	0.364	0.222	1
CEBPG	0.133951	1.04749	0.409	0.148	1
PPEF1	0.654188	1.04688	0.227	0.111	1
MDH1B	0.171219	1.04586	0.455	0.222	1
CCDC28B	0.433045	1.04325	0.318	0.148	1
YWHAH	0.11461	1.04272	0.818	0.667	1
CDK4	0.461526	1.04255	0.227	0.185	1
SIRT3	0.0228399	1.04229	0.727	0.519	1
RPS4Y1	0.264852	1.04042	0.5	0.259	1
ATOX1	0.39377	1.03966	0.273	0.111	1
BEND4	0.618153	1.03888	0.227	0.111	1
MRPS18A	0.215199	1.0388	0.318	0.185	1
ZNF836	0.0986311	1.03801	0.364	0.111	1
CYTH2	0.251139	1.03765	0.455	0.222	1
FANCI	0.063469	1.03759	0.227	0.185	1
PTCD2	0.459144	1.03417	0.455	0.37	1
TMEM59	0.0120403	1.03388	0.864	0.667	1
GCLC	0.0381186	1.03309	0.682	0.593	1
DNAJA4	0.104791	1.03267	0.682	0.519	1
SPAG7	0.214275	1.03159	0.545	0.333	1
SUPT5H	0.0369446	1.03024	0.773	0.481	1
GSTT2B	0.0766399	1.02936	0.636	0.407	1
SRPRB	0.0688543	1.02926	0.5	0.185	1
YIF1B	0.122828	1.02756	0.409	0.222	1
SLC50A1	0.194939	1.02629	0.273	0.185	1
VPS25	0.208523	1.02572	0.318	0.111	1
HABP4	0.00244425	1.02296	0.682	0.593	1
C2orf74	0.154193	1.02216	0.409	0.259	1
SOX10	0.217614	1.02188	0.227	0.111	1
RAB23	0.146926	1.02181	0.409	0.185	1
ARHGEF1	0.240937	1.02155	0.409	0.296	1
RPL35A	0.331606	1.02128	0.318	0.185	1
MALSU1	0.0926841	1.01914	0.364	0.259	1
CD24	0.668973	1.0186	0.364	0.222	1
DOC2B	0.369088	1.01857	0.545	0.296	1
MT-CYB	0.212848	1.01764	0.545	0.296	1
ZNF621	0.304798	1.0173	0.409	0.222	1
CYB561D2	0.237334	1.01614	0.273	0.111	1
CHPF2	0.167457	1.01487	0.409	0.259	1
HDAC7	0.111396	1.01471	0.591	0.296	1
RASGEF1B	0.637181	1.01446	0.409	0.259	1
MCM3	0.337946	1.01425	0.227	0.111	1
TMED3	0.100732	1.01422	0.5	0.185	1
PLGLB1	0.0747888	1.01339	0.5	0.185	1
CNPPD1	0.221616	1.01306	0.364	0.148	1
HSDL2	0.230658	1.01217	0.409	0.407	1
RBM15B	0.329158	1.01094	0.273	0.111	1
CYP20A1	0.303905	1.00962	0.455	0.333	1
PPIL6	0.175705	1.00947	0.545	0.296	1
DHX37	0.184573	1.00821	0.273	0.185	1
SLC2A3	0.0998796	1.00729	0.682	0.519	1
EIF2AK3	0.198207	1.00678	0.727	0.444	1
LRRC41	0.0777605	1.00618	0.727	0.444	1
PBX2	0.223803	1.00596	0.364	0.148	1
DNAH14	0.126491	1.00571	0.773	0.63	1
HRAS	0.417093	1.00268	0.409	0.222	1
MOAP1	0.496737	1.00265	0.455	0.259	1
CYCS	0.216652	1.00255	0.545	0.259	1
CELSR3	0.24016	1.00159	0.364	0.222	1
FGGY	0.19314	0.999899	0.591	0.407	1
TRIM32	0.267841	0.999506	0.455	0.222	1
BCAT1	0.0606287	0.999503	0.773	0.519	1
MRPL9	0.39955	0.998049	0.318	0.185	1
PUS1	0.239804	0.99789	0.5	0.296	1
RFC2	0.371645	0.997116	0.273	0.111	1
TMEM208	0.336626	0.996696	0.273	0.185	1
PSMA7	0.513426	0.995569	0.409	0.259	1
ELOC	0.0264683	0.995323	0.773	0.481	1
POLR2M	0.198934	0.995075	0.455	0.222	1
TAF6L	0.809979	0.994915	0.182	0.111	1
SRF	0.591359	0.993973	0.227	0.111	1
TDRD7	0.0351725	0.993507	0.818	0.519	1
RGPD2	0.608322	0.992398	0.227	0.111	1
SRSF9	0.314731	0.991989	0.364	0.259	1
MTIF2	0.26165	0.991882	0.5	0.259	1
PPP4C	0.22479	0.991864	0.364	0.259	1
DUSP26	0.0252882	0.991848	0.636	0.296	1
PPIL3	0.236735	0.991641	0.5	0.333	1
SULF2	0.117741	0.990717	0.545	0.519	1
PDCD2	0.0872397	0.990293	0.545	0.222	1
SURF1	0.0357419	0.989813	0.455	0.148	1
DYNLL2	0.0108208	0.989466	0.227	0.296	1
CREG1	0.0132675	0.988548	0.864	0.481	1
LRRC2	0.770758	0.988448	0.227	0.148	1
KNOP1	0.187321	0.988447	0.545	0.333	1
SCG5	0.044903	0.987008	0.864	0.704	1
CHMP5	0.133647	0.985502	0.636	0.407	1
MYO19	0.236852	0.985102	0.591	0.37	1
STON1	0.537066	0.983802	0.318	0.222	1
CAMK2N2	0.459071	0.983469	0.318	0.148	1
CUEDC2	0.212095	0.982192	0.5	0.259	1
MAPRE1	0.205238	0.98199	0.591	0.333	1
ABHD10	0.0772928	0.981283	0.545	0.259	1
TMEM151B	0.00904658	0.981149	0.818	0.704	1
PIPOX	0.0295237	0.980676	0.318	0.37	1
MRI1	0.175461	0.980671	0.682	0.519	1
CNPY4	0.601909	0.980007	0.227	0.111	1
ISCU	0.353837	0.97999	0.455	0.296	1
TMEM272	0.607429	0.978913	0.227	0.111	1
OAZ2	0.0309351	0.978817	0.636	0.259	1
LAMTOR1	0.262524	0.978734	0.5	0.259	1
PITPNB	0.0022491	0.977998	0.955	0.741	1
RAB2B	0.0728	0.976617	0.682	0.444	1
SLC29A2	0.11851	0.975338	0.5	0.222	1
MPHOSPH10	0.0367405	0.974931	0.818	0.481	1
SLC25A28	0.0452092	0.974119	0.727	0.407	1
NDUFB5	0.122274	0.974058	0.409	0.333	1
PPDPF	0.26335	0.973766	0.409	0.259	1
DNAJC3	0.0240981	0.973496	0.818	0.593	1
COA6	0.0636524	0.972999	0.727	0.444	1
ABHD13	0.281417	0.972413	0.545	0.37	1
MT-ND1	0.866851	0.971619	0.364	0.296	1
TAFA2	0.123695	0.9702	0.773	0.593	1
COX7C	0.47717	0.969228	0.227	0.185	1
CEP89	0.0218487	0.968181	0.864	0.667	1
GSTO1	0.157928	0.967361	0.364	0.111	1
ITGA8	0.210125	0.966829	0.227	0.111	1
SH3RF1	0.0664585	0.965802	0.773	0.667	1
SYT3	0.389441	0.965638	0.364	0.185	1
NOL8	0.489931	0.964948	0.318	0.185	1
SLC51A	0.551985	0.964459	0.364	0.222	1
CXCL17	0.403123	0.96285	0.318	0.148	1
ZNF658	0.204416	0.961248	0.5	0.333	1
DLL1	0.311521	0.961119	0.227	0.111	1
C1orf226	0.412597	0.961004	0.318	0.148	1
ZNF316	0.430809	0.960528	0.409	0.222	1
PPIA	0.606572	0.959857	0.318	0.185	1
PALLD	0.275616	0.959467	0.5	0.296	1
GORAB	0.0591581	0.959365	0.5	0.185	1
LDOC1	0.451435	0.958733	0.364	0.259	1
DNTTIP2	0.245148	0.958388	0.5	0.259	1
OCIAD2	0.512877	0.958118	0.318	0.148	1
STK3	0.119769	0.957925	0.455	0.444	1
TUBA4A	0.450559	0.957593	0.545	0.481	1
ATP5PF	0.504129	0.957549	0.273	0.185	1
LRWD1	0.399604	0.957024	0.273	0.111	1
EML4	0.0111282	0.956758	0.955	0.63	1
MTRES1	0.320642	0.956756	0.364	0.222	1
VEGFD	0.163455	0.955717	0.364	0.296	1
TRIM22	0.603116	0.955677	0.136	0.111	1
AARS2	0.200848	0.955011	0.364	0.222	1
LDLRAD3	0.146873	0.953967	0.545	0.259	1
ASIP	0.511633	0.95338	0.227	0.185	1
CCT2	0.0752554	0.949834	0.818	0.593	1
TICAM1	0.485566	0.949458	0.182	0.111	1
ATP5MC1	0.454433	0.948819	0.227	0.148	1
ENAH	0.0215388	0.948745	1	0.963	1
CCDC34	0.119628	0.948675	0.409	0.333	1
DEDD2	0.31779	0.946497	0.273	0.185	1
PET117	0.561007	0.9464	0.182	0.111	1
PCDH19	0.0536269	0.946259	0.182	0.222	1
ANAPC13	0.703398	0.945832	0.227	0.148	1
DAB2	0.544068	0.945116	0.227	0.111	1
TRMT5	0.263013	0.943937	0.364	0.148	1
SCARF2	0.541166	0.94382	0.273	0.148	1
PRRT1	0.0811305	0.943587	0.455	0.259	1
KRI1	0.83557	0.943234	0.182	0.148	1
NDUFAF1	0.213241	0.942788	0.455	0.222	1
WFDC1	0.553761	0.941303	0.227	0.148	1
FAM136A	0.320307	0.940159	0.409	0.222	1
UNC13C	0.368069	0.939826	0.773	0.593	1
NWD2	0.5567	0.939818	0.136	0.111	1
CAPN2	0.339793	0.937191	0.364	0.185	1
CCZ1B	0.102551	0.936959	0.455	0.37	1
NNAT	0.0674432	0.935304	0.773	0.444	1
TMEM132D	0.111805	0.934128	1	0.926	1
CHP1	0.147826	0.930747	0.682	0.444	1
MRPL54	0.444915	0.929555	0.136	0.111	1
SHPK	0.287436	0.928936	0.5	0.333	1
RAB8A	0.518183	0.928094	0.318	0.185	1
TNS2	0.425594	0.926843	0.227	0.111	1
RBM3	0.182418	0.924851	0.591	0.37	1
ZNF41	0.290533	0.923876	0.636	0.407	1
KCNK1	0.044903	0.923357	0.955	0.926	1
NPW	0.714061	0.922763	0.227	0.111	1
WNT2B	0.439002	0.922279	0.455	0.259	1
SPCS3	0.0307369	0.922186	0.909	0.63	1
UTP15	0.304606	0.922077	0.409	0.222	1
TRAPPC6A	0.362375	0.921532	0.364	0.185	1
PLCXD1	0.275125	0.921078	0.5	0.259	1
SLC27A5	0.0795048	0.920461	0.591	0.259	1
LRP5	0.395544	0.919987	0.182	0.111	1
TCOF1	0.222968	0.919295	0.5	0.296	1
BAX	0.433884	0.917299	0.409	0.222	1
C1orf50	0.239044	0.916354	0.455	0.259	1
SLC29A4	0.424168	0.915996	0.364	0.222	1
C19orf12	0.080513	0.915092	0.864	0.741	1
MRPS24	0.446018	0.915046	0.182	0.111	1
GALNT7	0.1214	0.914306	0.727	0.593	1
NEURL4	0.303291	0.912776	0.318	0.185	1
TRIM16L	0.299792	0.910553	0.364	0.148	1
TIMM8B	0.205306	0.91044	0.273	0.111	1
MKRN2OS	0.145516	0.908856	0.455	0.222	1
PLCD4	0.349808	0.907778	0.182	0.148	1
PSMD7	0.0115657	0.906436	0.909	0.519	1
COA3	0.739595	0.906125	0.318	0.185	1
DHRS12	0.122418	0.905805	0.364	0.296	1
C3orf62	0.0602797	0.904325	0.455	0.148	1
SYCP3	0.350007	0.903889	0.455	0.333	1
NUDT16	0.726448	0.903445	0.136	0.111	1
COMMD9	0.16474	0.903398	0.636	0.333	1
MRPL15	0.284285	0.903127	0.318	0.222	1
CNPY2	0.0527174	0.901234	0.909	0.704	1
ELK4	0.0989387	0.899966	0.773	0.481	1
GABRD	0.421366	0.898399	0.545	0.444	1
PPP2R1A	0.234021	0.898338	0.682	0.481	1
FKRP	0.374962	0.897841	0.364	0.185	1
INTS13	0.301391	0.896449	0.409	0.222	1
GPX4	0.204615	0.896079	0.591	0.296	1
CRYGS	0.376488	0.895048	0.182	0.222	1
MORN3	0.378823	0.894959	0.409	0.259	1
SF3B6	0.264572	0.89389	0.227	0.296	1
INKA2	0.145198	0.893557	0.455	0.407	1
TVP23C	0.00536688	0.892915	0.955	0.815	1
BLOC1S4	0.389654	0.892876	0.227	0.111	1
CIPC	0.141575	0.892635	0.727	0.481	1
COQ7	0.343323	0.892245	0.5	0.333	1
ATP5MG	0.10213	0.891517	0.636	0.333	1
GHR	0.137584	0.891285	0.455	0.444	1
SVIL	0.0911767	0.890439	0.636	0.481	1
PHACTR4	0.0106563	0.889792	0.955	0.778	1
SEMA4F	0.264278	0.889787	0.5	0.333	1
WWC1	0.0990665	0.889727	0.727	0.519	1
CASP6	0.13789	0.888646	0.364	0.111	1
MT-ND2	0.146384	0.888283	0.273	0.111	1
COQ4	0.0553471	0.888275	0.864	0.63	1
SLC66A3	0.158622	0.886627	0.409	0.333	1
FUT11	0.322407	0.886515	0.409	0.222	1
DRC1	0.306812	0.886281	0.364	0.222	1
SETDB1	0.115554	0.886041	0.682	0.481	1
BCO2	0.100113	0.885729	0.864	0.63	1
RTL10	0.188124	0.885577	0.636	0.407	1
TXNDC5	0.234294	0.885339	0.409	0.296	1
PAOX	0.421581	0.885183	0.273	0.148	1
INPP5D	0.423944	0.884213	0.182	0.185	1
OPN3	0.0978314	0.884093	0.409	0.222	1
SCN1B	0.316346	0.884071	0.182	0.148	1
EID1	0.698849	0.883399	0.5	0.37	1
PRRX1	0.503319	0.883118	0.545	0.444	1
COL28A1	0.289905	0.881787	0.455	0.259	1
SRM	0.250042	0.881751	0.5	0.259	1
ADAT1	0.465162	0.880518	0.455	0.259	1
GGPS1	0.372338	0.880412	0.364	0.222	1
TUBA8	0.405214	0.880205	0.364	0.222	1
CLCN5	0.29237	0.87899	0.409	0.222	1
C14orf28	0.542903	0.877673	0.318	0.222	1
RNF7	0.609322	0.877604	0.318	0.222	1
AKR1E2	0.04198	0.877447	0.818	0.519	1
HIGD1C	0.460959	0.876823	0.227	0.111	1
NLRX1	0.617424	0.875097	0.364	0.259	1
DISP2	0.0220298	0.874841	0.818	0.444	1
NUF2	0.4575	0.874697	0.227	0.111	1
STRADB	0.0156796	0.874658	0.955	0.815	1
PIANP	0.488697	0.874051	0.5	0.407	1
METTL8	0.233675	0.873346	0.591	0.444	1
TUBB4A	0.112706	0.873068	0.455	0.185	1
WDR73	0.032572	0.872763	0.727	0.63	1
NEFM	0.71122	0.8725	0.227	0.148	1
TGDS	0.554062	0.871505	0.364	0.222	1
FZD4	0.438097	0.871003	0.318	0.222	1
TNFAIP8L1	0.568058	0.870789	0.545	0.407	1
NADSYN1	0.036141	0.870697	0.591	0.519	1
PPP1R7	0.0783856	0.870433	0.818	0.481	1
NADK2	0.0704746	0.869486	0.727	0.556	1
EEF1G	0.280132	0.86918	0.273	0.111	1
BCL2L11	0.724073	0.869123	0.318	0.222	1
KPNA2	0.413884	0.868969	0.409	0.222	1
DHRS4L2	0.293026	0.868898	0.455	0.222	1
GPR85	0.218448	0.867983	0.5	0.333	1
RWDD3	0.199656	0.867928	0.545	0.333	1
BEX3	0.382822	0.867776	0.818	0.667	1
SLC16A4	0.321579	0.86741	0.5	0.296	1
SPNS2	0.089384	0.867199	0.409	0.333	1
CMTM1	0.292518	0.866982	0.455	0.296	1
TDRD6	0.53621	0.866769	0.364	0.185	1
TRIM54	0.2556	0.86635	0.182	0.148	1
CCNG1	0.29756	0.866309	0.318	0.222	1
SCAF1	0.140852	0.865687	0.455	0.37	1
COPRS	0.472029	0.865017	0.5	0.37	1
UBE2I	0.124573	0.86475	0.636	0.556	1
MAN2B1	0.443095	0.864325	0.364	0.259	1
NME5	0.0520249	0.86403	0.909	0.778	1
SGCD	0.0484511	0.863519	1	0.889	1
NAP1L5	0.574338	0.863331	0.273	0.148	1
FTL	0.0948561	0.863206	0.864	0.704	1
GRN	0.304651	0.863193	0.227	0.185	1
STK11	0.200172	0.861716	0.591	0.333	1
NLGN4Y	0.207884	0.861243	0.636	0.444	1
UCK1	0.399504	0.861109	0.364	0.185	1
CYP2E1	0.265848	0.861004	0.364	0.296	1
TRDMT1	0.0951919	0.859165	0.455	0.37	1
EXOSC9	0.433288	0.859043	0.273	0.259	1
CBX4	0.630813	0.858877	0.409	0.296	1
THSD7B	0.687274	0.858091	0.273	0.148	1
DYNLRB2	0.797092	0.857404	0.182	0.148	1
LAMA4	0.383228	0.857348	0.227	0.111	1
AHCYL1	0.0516574	0.856612	0.864	0.556	1
KRT10	0.489374	0.856263	0.273	0.185	1
MYO1B	0.299315	0.856247	0.227	0.111	1
B3GALT6	0.706098	0.856122	0.182	0.111	1
TOB1	0.167391	0.856086	0.364	0.296	1
CHI3L1	0.554491	0.855536	0.318	0.148	1
MAP2K6	0.265337	0.855137	0.455	0.407	1
RECQL5	0.0465031	0.854973	0.409	0.148	1
TMEM104	0.421199	0.8548	0.227	0.111	1
DZANK1	0.125312	0.85478	0.773	0.519	1
PTPRT	0.206005	0.854583	0.955	0.889	1
HMGA1	0.471149	0.853876	0.455	0.259	1
NRIP3	0.312366	0.853791	0.818	0.704	1
MALRD1	0.192767	0.853374	0.318	0.111	1
DDX56	0.365683	0.85334	0.409	0.259	1
CD164	0.134087	0.853232	0.5	0.222	1
ELMOD3	0.153677	0.852996	0.591	0.444	1
TIMM10B	0.105117	0.851115	0.591	0.444	1
MED12	0.397764	0.850826	0.273	0.111	1
PPIL1	0.249208	0.850289	0.318	0.222	1
GAS2L3	0.788719	0.85023	0.182	0.111	1
SNRK	0.163566	0.849783	0.773	0.593	1
C11orf97	0.245613	0.849098	0.364	0.148	1
FBXL7	0.491256	0.848698	0.273	0.296	1
B3GAT2	0.211655	0.848326	0.5	0.259	1
ZSCAN30	0.0977434	0.848266	0.773	0.556	1
PLXDC1	0.152245	0.848222	0.409	0.296	1
LOXL2	0.497457	0.847847	0.364	0.185	1
BTBD6	0.416686	0.847538	0.5	0.37	1
ARCN1	0.0240662	0.847532	0.409	0.444	1
ZNF780A	0.213765	0.847245	0.318	0.259	1
CANX	0.125435	0.84724	0.864	0.667	1
GUCY1A1	0.178525	0.84591	0.409	0.259	1
GKAP1	0.170745	0.845805	0.682	0.519	1
PNRC2	0.364862	0.845737	0.364	0.259	1
SNRPC	0.30826	0.845575	0.364	0.222	1
GATB	0.341158	0.845442	0.455	0.37	1
CCDC117	0.345881	0.845134	0.409	0.222	1
CTPS1	0.414995	0.844086	0.409	0.259	1
PCSK1	0.109092	0.842629	0.5	0.222	1
TMEM91	0.194591	0.842484	0.682	0.667	1
PPM1N	0.514901	0.840368	0.182	0.111	1
ZNF135	0.0673994	0.840143	0.773	0.556	1
MYL12B	0.373823	0.84005	0.273	0.259	1
OSGEPL1	0.663882	0.839419	0.364	0.296	1
GATAD2A	0.362755	0.838265	0.364	0.259	1
APRT	0.662841	0.838255	0.227	0.111	1
TOMM34	0.58741	0.837661	0.273	0.222	1
MYCBPAP	0.317869	0.83749	0.227	0.111	1
COL4A3	0.570758	0.837147	0.227	0.111	1
NHSL1	0.507376	0.837056	0.318	0.148	1
GALNS	0.200996	0.835282	0.591	0.37	1
RIOK2	0.213286	0.834379	0.5	0.259	1
SERPIND1	0.413958	0.833836	0.227	0.148	1
TCEA2	0.0655972	0.833777	0.773	0.593	1
SLFNL1	0.34196	0.832359	0.136	0.111	1
AKR1B1	0.627617	0.831118	0.318	0.185	1
MIF4GD	0.496723	0.830621	0.136	0.111	1
CAPN1	0.174878	0.830321	0.455	0.407	1
NT5C3A	0.0266606	0.829768	0.909	0.593	1
WDR13	0.257373	0.829714	0.591	0.444	1
TPRG1L	0.311402	0.829486	0.591	0.37	1
LLPH	0.426213	0.829101	0.318	0.259	1
UFSP2	0.144603	0.827465	0.5	0.407	1
RPS27A	0.57545	0.827204	0.136	0.111	1
RBX1	0.534545	0.826827	0.864	0.704	1
INSYN2A	0.573053	0.825274	0.409	0.222	1
WIZ	0.40374	0.825038	0.227	0.111	1
SLC25A45	0.411236	0.824973	0.364	0.259	1
SPDYA	0.171532	0.823493	0.545	0.519	1
TLCD5	0.426261	0.822885	0.409	0.259	1
LSM10	0.412099	0.822349	0.455	0.259	1
POLE4	0.631473	0.822194	0.409	0.259	1
PPA2	0.027946	0.821974	0.909	0.852	1
NDUFS6	0.442002	0.821233	0.136	0.111	1
CCDC180	0.340836	0.821191	0.591	0.37	1
ANKRD18B	0.553896	0.820719	0.318	0.148	1
LZTS1	0.295908	0.820248	0.227	0.185	1
DHX15	0.0370814	0.819683	0.864	0.741	1
PJA1	0.5335	0.819564	0.455	0.333	1
UBE2G1	0.139733	0.819156	0.864	0.667	1
UFD1	0.342992	0.81907	0.591	0.407	1
NUDT16L1	0.410115	0.818641	0.318	0.148	1
JMJD7	0.672877	0.818619	0.273	0.148	1
ZNF786	0.0275319	0.818107	0.727	0.667	1
ATXN7L3	0.435027	0.81807	0.409	0.259	1
SLC35B3	0.0165573	0.81786	0.545	0.444	1
ARHGAP4	0.431544	0.817841	0.227	0.111	1
PGAM1	0.369148	0.816785	0.545	0.333	1
PARD6B	0.404251	0.816747	0.545	0.444	1
PRCP	0.386034	0.816677	0.5	0.333	1
SHISA8	0.818757	0.81666	0.227	0.148	1
CDC123	0.0146182	0.816429	0.909	0.519	1
QRSL1	0.201205	0.816379	0.591	0.37	1
DBF4	0.0603484	0.816305	0.364	0.333	1
CISD2	0.100389	0.815448	0.545	0.519	1
PLA2G12A	0.0716264	0.815396	0.636	0.667	1
METAP1	0.10771	0.815391	0.591	0.296	1
MTAP	0.165577	0.814893	0.409	0.333	1
TRIP4	0.0767352	0.814765	0.818	0.519	1
EGFL7	0.528241	0.81462	0.364	0.222	1
CRISPLD2	0.302671	0.814506	0.273	0.111	1
ERI2	0.251824	0.81443	0.636	0.519	1
LAPTM4A	0.179079	0.814318	0.409	0.222	1
KIF21B	0.100932	0.814231	0.727	0.519	1
TSR3	0.757772	0.813868	0.273	0.148	1
TMIE	0.299682	0.81296	0.273	0.111	1
MPI	0.314295	0.811952	0.409	0.222	1
SDF2	0.450574	0.810598	0.5	0.333	1
HDDC2	0.367528	0.810276	0.5	0.333	1
POLR2J	0.572121	0.810126	0.273	0.148	1
TRUB1	0.180203	0.810044	0.591	0.333	1
DHCR24	0.414714	0.80941	0.545	0.333	1
GSK3A	0.387214	0.808895	0.545	0.407	1
RMC1	0.353594	0.807726	0.5	0.296	1
MATN2	0.0751031	0.80751	0.227	0.222	1
LEPROT	0.349984	0.807284	0.455	0.259	1
HSD11B2	0.635244	0.806636	0.273	0.185	1
ZFY	0.976713	0.806565	0.591	0.444	1
ACP1	0.348409	0.805815	0.682	0.444	1
C11orf42	0.260624	0.805422	0.182	0.111	1
TRIB1	0.603142	0.804806	0.182	0.111	1
RP1	0.341419	0.804265	0.273	0.111	1
USP39	0.494182	0.803869	0.455	0.296	1
TMEM185A	0.0920124	0.803366	0.455	0.37	1
C1orf174	0.365869	0.802731	0.409	0.185	1
MYBBP1A	0.243432	0.802614	0.318	0.259	1
KCNA1	0.0606608	0.802176	0.909	0.704	1
ADAM12	0.789799	0.801446	0.227	0.148	1
ZNF668	0.461591	0.801064	0.273	0.185	1
IL12RB2	0.200856	0.800006	0.636	0.407	1
CBX6	0.0397926	0.799952	0.955	0.741	1
DDB2	0.0964766	0.799713	0.636	0.37	1
STYK1	0.427171	0.799529	0.545	0.444	1
FCSK	0.390611	0.798688	0.455	0.333	1
RCHY1	0.422242	0.798158	0.455	0.333	1
MPST	0.482386	0.797677	0.182	0.148	1
HNRNPK	0.231234	0.79727	0.682	0.593	1
SCAMP3	0.108967	0.797244	0.545	0.259	1
ZBTB5	0.779353	0.79653	0.455	0.37	1
CFLAR	0.30938	0.796312	0.773	0.593	1
NUDT12	0.572408	0.79595	0.227	0.185	1
PPP4R4	0.640623	0.795881	0.455	0.296	1
JRK	0.276018	0.795652	0.318	0.222	1
BUD23	0.149283	0.79449	0.5	0.333	1
FEZ1	0.0628613	0.793776	0.864	0.593	1
AAAS	0.00642999	0.793756	0.409	0.111	1
WBP2	0.430822	0.793382	0.545	0.444	1
DGKE	0.0222898	0.79331	0.864	0.778	1
OR1L8	0.482804	0.793144	0.273	0.185	1
FAM98C	0.431477	0.792473	0.318	0.259	1
SMNDC1	0.334074	0.791287	0.636	0.481	1
SYPL1	0.0574734	0.79127	0.545	0.222	1
KIAA1614	0.431454	0.790457	0.273	0.111	1
RRH	0.328167	0.790311	0.227	0.111	1
ZNF789	0.133927	0.789659	0.545	0.481	1
ARFIP1	0.0931956	0.788506	0.909	0.704	1
TRIM71	0.757403	0.78833	0.364	0.259	1
ADGRG1	0.683235	0.787595	0.227	0.222	1
NCOA3	0.12103	0.787573	0.864	0.704	1
RPN1	0.217846	0.787413	0.636	0.37	1
GOLGA2	0.403088	0.787049	0.682	0.519	1
ZNF517	0.387085	0.786888	0.273	0.185	1
P3H4	0.392375	0.786758	0.409	0.222	1
RNF139	0.09617	0.786435	0.455	0.185	1
POLR3GL	0.491792	0.785556	0.409	0.222	1
CDHR1	0.343637	0.785002	0.591	0.333	1
CCDC43	0.284686	0.784943	0.5	0.259	1
ZFP69B	0.646643	0.784806	0.318	0.222	1
SRC	0.478761	0.784339	0.364	0.333	1
TTC9B	0.0294745	0.784146	0.955	0.704	1
SLC24A3	0.679599	0.784083	0.364	0.259	1
OSGIN2	0.583768	0.783991	0.227	0.185	1
OTUD1	0.599145	0.783757	0.318	0.222	1
NECAB2	0.383457	0.783445	0.318	0.148	1
NEK9	0.180978	0.783263	0.727	0.444	1
NPTX2	0.831879	0.781913	0.5	0.37	1
ZNF395	0.612243	0.781069	0.273	0.185	1
KRT17	0.337338	0.781025	0.273	0.222	1
CHMP1A	0.279775	0.780999	0.545	0.37	1
SLC16A7	0.107809	0.780818	0.864	0.815	1
ARMT1	0.431901	0.780558	0.5	0.333	1
PTPN13	0.187202	0.780142	0.591	0.37	1
SDHD	0.327707	0.779605	0.591	0.407	1
POC5	0.587174	0.77933	0.591	0.444	1
SENP3	0.570707	0.779264	0.273	0.148	1
SMIM10L2B	0.941074	0.778607	0.182	0.148	1
CATSPERE	0.378524	0.778367	0.636	0.481	1
CNTLN	0.458195	0.777834	0.227	0.111	1
PPM1F	0.114459	0.776394	0.5	0.407	1
ZNF134	0.549378	0.775805	0.318	0.185	1
CAPN15	0.40213	0.775471	0.455	0.259	1
CLUL1	0.639668	0.775294	0.273	0.148	1
C2CD3	0.0782352	0.774814	0.818	0.63	1
LRP3	0.387698	0.774382	0.364	0.259	1
SPTSSA	0.599987	0.773754	0.364	0.222	1
FAM234B	0.205153	0.773508	0.682	0.444	1
TMEM126A	0.511916	0.773196	0.227	0.111	1
ZNF397	0.341222	0.773165	0.591	0.37	1
BICD2	0.150569	0.772975	0.591	0.444	1
ATF5	0.68795	0.772477	0.227	0.148	1
KCNK2	0.482995	0.771635	0.909	0.778	1
MCM4	0.489319	0.771302	0.409	0.259	1
RECQL	0.485512	0.770584	0.545	0.37	1
ABCA9	0.070744	0.770474	0.682	0.37	1
SRSF1	0.282993	0.769933	0.636	0.481	1
NAP1L3	0.552871	0.76987	0.455	0.259	1
KIF15	0.581658	0.769657	0.227	0.111	1
NSA2	0.363867	0.769124	0.591	0.407	1
KDM5D	0.562821	0.767991	0.5	0.37	1
HYAL1	0.724482	0.767287	0.227	0.111	1
SEPTIN5	0.166395	0.767043	0.5	0.519	1
VANGL2	0.60121	0.765704	0.318	0.222	1
SPATC1L	0.592282	0.765503	0.409	0.296	1
PDIA5	0.139203	0.765395	0.455	0.481	1
MTFR1	0.313503	0.765326	0.455	0.296	1
YTHDF1	0.307613	0.764797	0.636	0.407	1
GEMIN5	0.1985	0.76449	0.682	0.407	1
SLC19A1	0.783252	0.764215	0.227	0.148	1
TMEM191C	0.543119	0.764083	0.273	0.222	1
SYTL3	0.70485	0.764005	0.182	0.111	1
HERPUD1	0.332952	0.763745	0.682	0.519	1
ZDHHC24	0.636968	0.763167	0.409	0.259	1
NDUFS3	0.295203	0.762282	0.227	0.185	1
PIK3C2B	0.234524	0.761157	0.773	0.556	1
WASHC5	0.0704437	0.76017	0.864	0.667	1
NOXRED1	0.5109	0.760138	0.273	0.148	1
PPP6C	0.17388	0.759771	0.773	0.593	1
ACSS1	0.851327	0.759551	0.182	0.111	1
CREM	0.193997	0.759113	0.773	0.667	1
NFKBIL1	0.485572	0.757921	0.227	0.111	1
ADSL	0.200693	0.757297	0.545	0.37	1
ISCA1	0.17942	0.757134	0.727	0.593	1
ZNF764	0.442072	0.756312	0.273	0.111	1
CFAP299	0.659499	0.755209	0.409	0.37	1
PGLYRP1	0.358239	0.754637	0.5	0.296	1
NOP16	0.567222	0.754105	0.227	0.111	1
ERCC6L2	0.00474949	0.754019	0.955	0.852	1
CNOT3	0.480138	0.752937	0.318	0.222	1
ELP3	0.32095	0.752906	0.773	0.556	1
SESN2	0.570979	0.752539	0.227	0.111	1
FBRS	0.623895	0.751993	0.409	0.296	1
ZNF239	0.428185	0.749826	0.227	0.111	1
RIN3	0.206472	0.74967	0.273	0.259	1
ZNF454	0.157642	0.748882	0.682	0.444	1
TFPT	0.445845	0.747746	0.273	0.185	1
ZNF26	0.245398	0.747629	0.818	0.593	1
RBBP7	0.104525	0.747626	0.773	0.481	1
PJVK	0.31994	0.746645	0.455	0.296	1
FBXO38	0.106098	0.746353	0.818	0.519	1
IDI1	0.288803	0.745614	0.773	0.63	1
THNSL1	0.11615	0.745397	0.318	0.111	1
UNC119B	0.491869	0.745119	0.273	0.222	1
COL5A1	0.678157	0.744783	0.318	0.185	1
TXLNA	0.0879481	0.744047	0.545	0.222	1
ACOX1	0.185156	0.743618	0.727	0.593	1
CPS1	0.348048	0.743432	0.273	0.185	1
RPS6KA1	0.780019	0.743419	0.136	0.111	1
CDK10	0.337926	0.743263	0.818	0.63	1
CFAP73	0.44589	0.743009	0.318	0.148	1
KLHL34	0.0643774	0.742726	0.318	0.37	1
CCDC159	0.398596	0.742338	0.409	0.296	1
ZFAND2A	0.751206	0.74199	0.409	0.296	1
XKR7	0.305443	0.741324	0.818	0.63	1
ZNF534	0.121865	0.740914	0.455	0.519	1
LRP4	0.567332	0.740434	0.182	0.148	1
NOC2L	0.122077	0.73999	0.682	0.556	1
CLBA1	0.518399	0.739946	0.273	0.185	1
SRRT	0.201816	0.739865	0.455	0.37	1
VAMP3	0.567729	0.738775	0.409	0.259	1
MMAA	0.602499	0.738717	0.227	0.148	1
NSUN4	0.511813	0.738682	0.455	0.333	1
GIT1	0.120987	0.738571	0.818	0.593	1
VLDLR	0.339607	0.737875	0.409	0.222	1
PEX5	0.149252	0.737667	0.455	0.407	1
INPP5K	0.337106	0.737633	0.273	0.222	1
NSFL1C	0.285594	0.737197	0.773	0.63	1
ANKRD9	0.180888	0.736738	0.227	0.222	1
COQ10B	0.251018	0.736563	0.636	0.519	1
COL5A3	0.425733	0.735364	0.318	0.148	1
OSCP1	0.457961	0.735317	0.409	0.444	1
MLXIP	0.157627	0.735206	0.773	0.519	1
TRIM16	0.0894087	0.735079	0.727	0.407	1
P2RX6	0.37557	0.735012	0.318	0.259	1
PZP	0.475131	0.734305	0.409	0.259	1
POLR3E	0.409269	0.734299	0.318	0.259	1
PIP4K2C	0.190228	0.734251	0.409	0.407	1
MRPL44	0.408022	0.733828	0.364	0.185	1
ARHGAP15	0.343295	0.733807	0.273	0.148	1
GRINA	0.509497	0.732956	0.364	0.37	1
ARHGEF28	0.0274586	0.732507	0.955	0.667	1
IMPG2	0.282971	0.732461	0.318	0.148	1
PNMA8C	0.549267	0.732146	0.364	0.259	1
RAB5B	0.126583	0.731263	0.545	0.519	1
EIF4E	0.122371	0.730705	0.818	0.593	1
ASL	0.139834	0.730332	0.636	0.333	1
MRPS18B	0.298607	0.730268	0.409	0.185	1
SCARB1	0.182458	0.730155	0.864	0.741	1
SEPTIN1	0.30756	0.730141	0.591	0.37	1
EPB41L4B	0.000964298	0.730115	0.864	0.889	1
CRHR1	0.529543	0.729657	0.409	0.222	1
ZC3H8	0.150812	0.729613	0.773	0.63	1
C5orf22	0.463903	0.729543	0.545	0.444	1
FTH1	0.465638	0.729443	0.636	0.444	1
MAMSTR	0.655577	0.728862	0.273	0.222	1
SAP18	0.191286	0.728399	0.227	0.296	1
NCAN	0.455732	0.728077	0.5	0.37	1
TBCEL	0.0917974	0.727993	0.864	0.667	1
PWP1	0.243047	0.727709	0.818	0.593	1
DDX55	0.178959	0.726592	0.864	0.63	1
CHCHD2	0.634662	0.726571	0.136	0.111	1
COPG2	0.0451752	0.726472	0.909	0.667	1
MCL1	0.459564	0.726466	0.318	0.148	1
RNF115	0.182787	0.726404	0.818	0.704	1
INTS11	0.185871	0.726267	0.591	0.444	1
PAGR1	0.390509	0.724697	0.318	0.148	1
MRPL33	0.27863	0.724114	0.727	0.519	1
ARHGEF37	0.233343	0.723911	0.5	0.37	1
CENPB	0.524269	0.723296	0.182	0.148	1
STOM	0.514941	0.723061	0.273	0.148	1
ADGRA2	0.292573	0.722674	0.364	0.259	1
SCLY	0.226221	0.72265	0.455	0.259	1
FAM241B	0.668264	0.722176	0.273	0.185	1
YJU2	0.641734	0.721865	0.273	0.148	1
MXD4	0.177269	0.721809	0.545	0.481	1
CAND2	0.0646523	0.72177	0.864	0.556	1
SNTG2	0.738825	0.721287	0.455	0.37	1
HEBP1	0.669099	0.721245	0.227	0.148	1
LIAS	0.27559	0.721147	0.5	0.407	1
PYGB	0.269648	0.720521	0.727	0.519	1
FER1L6	0.831473	0.72046	0.182	0.148	1
RPS27	0.507757	0.719199	0.364	0.259	1
PCDH1	0.205863	0.719082	0.727	0.519	1
CTNND1	0.140818	0.718875	0.864	0.741	1
TUBB4B	0.397015	0.718848	0.545	0.444	1
MRM3	0.395574	0.718698	0.273	0.111	1
DGLUCY	0.172065	0.718665	0.773	0.556	1
CCDC107	0.816758	0.718364	0.182	0.111	1
TPP1	0.535922	0.718353	0.409	0.296	1
NSG1	0.731915	0.717541	0.227	0.148	1
LBR	0.674498	0.717199	0.409	0.37	1
MAVS	0.27635	0.716421	0.636	0.444	1
MCMDC2	0.443849	0.716009	0.318	0.222	1
ARHGAP33	0.330889	0.715494	0.455	0.259	1
PLCB2	0.801658	0.715256	0.364	0.222	1
TSPAN2	0.512495	0.714588	0.591	0.519	1
SULT4A1	0.244806	0.714566	0.909	0.815	1
PA2G4	0.638347	0.714438	0.545	0.37	1
CCDC110	0.69428	0.714162	0.182	0.111	1
TBC1D24	0.255577	0.713836	0.818	0.63	1
GRK2	0.366017	0.713311	0.636	0.444	1
PPP1R17	0.830748	0.71325	0.227	0.148	1
GPRIN1	0.278332	0.713234	0.455	0.296	1
ATRN	0.00881764	0.712968	1	0.889	1
NOX5	0.517862	0.712863	0.227	0.185	1
EIF2AK2	0.0789663	0.71269	0.909	0.667	1
REL	0.31935	0.712681	0.682	0.556	1
SIVA1	0.620904	0.711805	0.5	0.407	1
CLCN2	0.299176	0.711605	0.182	0.148	1
ARHGAP39	0.0680142	0.711378	0.682	0.63	1
CAMSAP3	0.397948	0.711061	0.409	0.222	1
RTN4R	0.0474462	0.71093	0.455	0.185	1
ZNF584	0.573343	0.71081	0.227	0.185	1
TMEM65	0.185773	0.710596	1	0.889	1
USP36	0.175956	0.710347	0.818	0.63	1
GRHL1	0.386717	0.710238	0.364	0.222	1
LYSMD4	0.524938	0.709485	0.182	0.148	1
TRIM23	0.0621025	0.708786	0.955	0.704	1
PPP1R11	0.0666858	0.708039	0.545	0.259	1
CDKL3	0.176825	0.707892	0.864	0.741	1
FXN	0.240609	0.707819	0.5	0.259	1
CCN4	0.787941	0.707375	0.409	0.296	1
DDX50	0.0482899	0.707298	0.909	0.815	1
DPY19L4	0.287147	0.707273	0.318	0.333	1
HPS5	0.346373	0.707234	0.545	0.407	1
GPT2	0.284103	0.707111	0.682	0.593	1
RASSF1	0.431143	0.70687	0.364	0.222	1
RAB27B	0.315448	0.706728	0.727	0.63	1
TMPRSS5	0.578879	0.706613	0.318	0.222	1
LRRN3	0.052471	0.706314	0.682	0.519	1
CWC15	0.345023	0.705761	0.682	0.481	1
METTL5	0.505818	0.705021	0.5	0.333	1
COPS8	0.236087	0.704599	0.682	0.444	1
MAPK8IP2	0.264782	0.704545	0.545	0.444	1
GRIK5	0.287666	0.704067	0.864	0.741	1
HLA-B	0.720077	0.703879	0.364	0.296	1
XKR8	0.473516	0.70361	0.136	0.111	1
ZFP1	0.363831	0.703274	0.364	0.333	1
LRRC20	0.434566	0.703205	0.227	0.259	1
ADIPOR1	0.0772328	0.703198	0.455	0.444	1
DDX19B	0.549324	0.702925	0.5	0.407	1
PDZK1	0.785494	0.70188	0.182	0.111	1
PTBP1	0.481919	0.701739	0.455	0.333	1
ZNF266	0.109899	0.701728	0.773	0.481	1
TMEM229B	0.442511	0.701682	0.364	0.296	1
PABPC1L	0.40981	0.70112	0.364	0.333	1
UPP1	0.303118	0.700797	0.273	0.222	1
EXOSC7	0.259971	0.700499	0.636	0.519	1
LPCAT1	0.239905	0.700242	0.364	0.407	1
KDM2B	0.0808983	0.700218	0.955	0.704	1
PREB	0.8712	0.699474	0.364	0.259	1
PRB1	0.305154	0.699474	0.182	0.148	1
PHLDB3	0.71208	0.69936	0.227	0.185	1
ABCF3	0.65247	0.698967	0.227	0.148	1
ACOT9	0.668165	0.698941	0.545	0.444	1
DOC2A	0.339194	0.698193	0.773	0.63	1
KBTBD3	0.172962	0.698158	0.364	0.333	1
CDK5RAP2	0.215303	0.697951	0.864	0.704	1
WDR5	0.158625	0.697728	0.636	0.37	1
GLT1D1	0.168694	0.697558	0.955	0.778	1
ZNF674	0.323886	0.697217	0.591	0.407	1
RLIM	0.754704	0.697054	0.545	0.481	1
ZCCHC10	0.520153	0.69681	0.545	0.444	1
KY	0.395886	0.696748	0.5	0.333	1
PLPPR1	0.53122	0.696586	0.455	0.444	1
FAM89B	0.343253	0.69577	0.318	0.148	1
ZNF737	0.28934	0.695484	0.682	0.556	1
COTL1	0.451463	0.694856	0.273	0.222	1
GVQW3	0.280332	0.694706	0.773	0.667	1
LTBP1	0.628321	0.694503	0.364	0.259	1
ABHD17B	0.0412388	0.693713	0.864	0.556	1
IFT22	0.475041	0.693529	0.409	0.259	1
ZNF507	0.00176628	0.692767	0.818	0.333	1
BORCS5	0.143334	0.692709	0.864	0.704	1
KDM6B	0.559903	0.692663	0.318	0.185	1
DVL1	0.656287	0.692212	0.318	0.296	1
USP30	0.608784	0.692169	0.591	0.444	1
TADA2B	0.571015	0.691881	0.273	0.259	1
CTNNAL1	0.150689	0.691491	0.864	0.593	1
MAPKAP1	0.129067	0.691432	0.955	0.852	1
TICAM2	0.590791	0.691339	0.182	0.111	1
PROSER3	0.550765	0.690563	0.227	0.185	1
SPIN1	0.0559732	0.690527	0.955	0.926	1
POMGNT2	0.262132	0.690319	0.364	0.296	1
PELI3	0.557331	0.690224	0.318	0.222	1
MFF	0.081769	0.690214	0.909	0.704	1
RAD54L	0.466239	0.690014	0.182	0.148	1
WDR45B	0.321695	0.689878	0.727	0.593	1
CHCHD4	0.729586	0.689788	0.136	0.111	1
NGRN	0.0900596	0.689786	0.864	0.556	1
CEP135	0.17803	0.689406	0.227	0.222	1
TRPC4	0.421938	0.68911	0.227	0.148	1
ARID3B	0.177882	0.688875	0.364	0.148	1
PPP6R1	0.480752	0.688761	0.682	0.481	1
RNF187	0.800431	0.688425	0.455	0.333	1
WNT7A	0.483201	0.688162	0.545	0.333	1
NOL11	0.523942	0.687989	0.318	0.259	1
DNAJC16	0.115331	0.687599	0.773	0.667	1
MRGBP	0.577169	0.687045	0.318	0.185	1
CEP41	0.472795	0.686263	0.5	0.407	1
POLA1	0.0883588	0.685885	0.909	0.704	1
EYS	0.372843	0.685266	0.636	0.481	1
ANKRD20A1	0.431402	0.685252	0.227	0.111	1
KCNJ9	0.300567	0.685055	0.636	0.444	1
DALRD3	0.131316	0.684968	0.636	0.37	1
RPL13	0.293327	0.684463	0.636	0.593	1
TBC1D9B	0.215605	0.684328	0.818	0.741	1
TERF2	0.133309	0.684132	0.773	0.481	1
C1QTNF4	0.0944327	0.684022	0.773	0.444	1
NANOS3	0.665112	0.684001	0.273	0.148	1
HYI	0.743314	0.683503	0.318	0.185	1
SGO2	0.442167	0.683411	0.273	0.148	1
ALG11	0.114853	0.683289	0.636	0.333	1
PIGP	0.298418	0.683123	0.364	0.185	1
FGF5	0.488152	0.683061	0.227	0.222	1
SNTA1	0.362304	0.682738	0.727	0.593	1
ZNF136	0.506323	0.681637	0.409	0.296	1
C3orf38	0.29119	0.681497	0.682	0.444	1
CBY1	0.429226	0.681019	0.5	0.37	1
HFM1	0.708686	0.681011	0.182	0.111	1
MRPL14	0.458441	0.680845	0.364	0.222	1
MAP2K1	0.00361345	0.680797	0.864	0.926	1
EMC6	0.701841	0.680641	0.182	0.111	1
RAD1	0.636512	0.678958	0.409	0.259	1
CNTFR	0.314918	0.678765	0.364	0.185	1
ERV3-1	0.518589	0.678593	0.273	0.148	1
JAM2	0.513499	0.678353	0.136	0.148	1
ST6GAL1	0.229211	0.678283	0.818	0.704	1
THUMPD1	0.408205	0.676743	0.727	0.519	1
PINK1	0.357703	0.67665	0.455	0.444	1
LHPP	0.00811379	0.676639	0.955	0.593	1
SBDS	0.8474	0.676576	0.545	0.444	1
RPL31	0.210737	0.676456	0.5	0.333	1
RPL15	0.605253	0.67643	0.455	0.407	1
MMP24OS	0.230639	0.676394	0.818	0.704	1
TMEM70	0.677438	0.676219	0.455	0.37	1
RER1	0.119667	0.675773	0.864	0.593	1
ACADM	0.022821	0.675692	1	0.815	1
KLHDC9	0.742296	0.67526	0.182	0.111	1
ZBED4	0.254963	0.674891	0.727	0.556	1
RBM12	0.465988	0.674771	0.318	0.185	1
IFT122	0.213589	0.674574	0.773	0.704	1
FPGT	0.373888	0.67453	0.727	0.63	1
DGCR6L	0.486887	0.673533	0.364	0.259	1
KCNN2	0.0612253	0.673135	0.909	0.593	1
IGSF10	0.498242	0.673132	0.455	0.296	1
ZNF681	0.548001	0.672378	0.409	0.296	1
DCAF15	0.660517	0.672342	0.5	0.333	1
OSTC	0.581835	0.672232	0.409	0.296	1
ATG16L1	0.242197	0.67212	0.636	0.593	1
IGHMBP2	0.638768	0.672042	0.364	0.222	1
STAC3	0.905378	0.670896	0.273	0.222	1
CRPPA	0.0432899	0.670846	0.773	0.815	1
GALNT2	0.469007	0.670597	0.864	0.704	1
DMAC2L	0.151806	0.669851	0.682	0.444	1
ANXA2	0.595392	0.669743	0.182	0.148	1
GPR108	0.570918	0.669333	0.227	0.185	1
NARF	0.12564	0.668991	0.682	0.741	1
ZBTB26	0.331396	0.668847	0.455	0.407	1
RAI2	0.460343	0.668309	0.227	0.296	1
NXPH3	0.601513	0.668301	0.182	0.111	1
FANCA	0.440029	0.668241	0.636	0.444	1
RASA3	0.296696	0.668239	0.773	0.63	1
FOXG1	0.371569	0.668173	0.636	0.444	1
AIFM2	0.33483	0.667711	0.227	0.222	1
GET1	0.211426	0.667529	0.727	0.519	1
TTPAL	0.413424	0.667157	0.545	0.444	1
TMEM192	0.147569	0.667044	0.818	0.778	1
CYP2R1	0.258635	0.666963	0.5	0.259	1
TDRKH	0.487225	0.666373	0.545	0.333	1
RPS9	0.380446	0.666055	0.364	0.333	1
BBS1	0.191937	0.665601	0.909	0.704	1
ELOF1	0.340415	0.665058	0.227	0.222	1
RP9	0.307577	0.664947	0.5	0.296	1
ARL1	0.106523	0.66474	0.455	0.407	1
ARL10	0.256582	0.664738	0.727	0.519	1
AKAP8	0.104531	0.664546	0.5	0.481	1
MED25	0.568562	0.664326	0.409	0.333	1
ATP6V0D1	0.511362	0.663537	0.727	0.519	1
ZNF709	0.189563	0.662938	0.682	0.556	1
MTHFS	0.38161	0.66285	0.545	0.333	1
TOX2	0.30153	0.662368	0.227	0.111	1
CEP128	0.255453	0.662158	0.727	0.593	1
JUN	0.356799	0.661835	0.636	0.519	1
CREBL2	0.638015	0.661329	0.5	0.407	1
ANKRD44	0.0176795	0.661096	0.591	0.704	1
SLC22A24	0.30902	0.66066	0.227	0.222	1
HYDIN	0.00111346	0.660613	0.909	0.481	1
OPRD1	0.903267	0.660536	0.455	0.333	1
RGS2	0.61909	0.660457	0.273	0.185	1
MPP3	0.530964	0.660442	0.136	0.148	1
RBCK1	0.408226	0.660389	0.455	0.37	1
YAF2	0.195251	0.66024	0.955	0.926	1
PTPN14	0.621808	0.660068	0.273	0.185	1
AMIGO1	0.238078	0.660051	0.273	0.111	1
WDR1	0.379978	0.659867	0.318	0.148	1
TPRN	0.750116	0.659435	0.273	0.185	1
ZC3HC1	0.260438	0.659363	0.5	0.37	1
ZNF610	0.0896065	0.658994	0.409	0.37	1
SNX12	0.496513	0.658933	0.227	0.185	1
PRNP	0.327612	0.658915	0.955	0.889	1
TSPAN9	0.664938	0.658806	0.273	0.222	1
RABAC1	0.452863	0.658754	0.364	0.296	1
MAP3K20	0.0752456	0.658598	0.273	0.37	1
ZNF471	0.363594	0.658413	0.636	0.481	1
KCNC1	0.0261591	0.658233	1	0.815	1
HELQ	0.193774	0.656912	0.545	0.481	1
PRMT1	0.44851	0.656795	0.455	0.259	1
COQ9	0.0505919	0.656361	0.682	0.333	1
TATDN1	0.211559	0.656072	0.773	0.704	1
ACTR6	0.358029	0.655523	0.682	0.593	1
TFEB	0.248049	0.655461	0.455	0.444	1
UPK1B	0.587849	0.655208	0.273	0.148	1
QTRT2	0.314072	0.655036	0.5	0.296	1
PSAT1	0.45121	0.654684	0.318	0.37	1
FN3KRP	0.596171	0.654657	0.409	0.259	1
KRIT1	0.18241	0.654546	0.864	0.741	1
BRD9	0.0230428	0.654221	0.682	0.667	1
MAPK12	0.382728	0.653926	0.455	0.259	1
SPTY2D1	0.605085	0.653501	0.455	0.37	1
PIDD1	0.577025	0.653382	0.182	0.111	1
MYO10	0.643612	0.653301	0.182	0.111	1
HSBP1	0.29283	0.65314	0.773	0.519	1
UPK3BL1	0.131003	0.652357	0.273	0.259	1
ABCF1	0.479273	0.65177	0.5	0.407	1
TIMM21	0.280959	0.651235	0.455	0.259	1
IL10RB	0.331763	0.651064	0.455	0.444	1
CEP83	0.302613	0.650969	0.727	0.556	1
ZCCHC9	0.641174	0.650905	0.591	0.407	1
E2F4	0.128922	0.650758	0.5	0.259	1
NOS1	0.442212	0.650446	0.273	0.148	1
RWDD1	0.536233	0.649864	0.591	0.444	1
AMZ1	0.134284	0.649652	0.636	0.333	1
CSE1L	0.32803	0.649504	0.727	0.593	1
NAP1L2	0.265503	0.649081	0.409	0.185	1
FLRT1	0.665088	0.648477	0.409	0.259	1
AK1	0.411564	0.648342	0.409	0.37	1
GORASP2	0.316717	0.648263	0.773	0.593	1
ALPK1	0.58945	0.64826	0.318	0.222	1
TEPSIN	0.662737	0.647522	0.364	0.222	1
METTL15	0.226312	0.647488	0.864	0.741	1
ATP7A	0.741297	0.647483	0.227	0.148	1
CTSD	0.388468	0.647017	0.455	0.259	1
TCFL5	0.599142	0.646983	0.409	0.333	1
EFCAB7	0.245262	0.646674	0.864	0.741	1
NT5C3B	0.300213	0.646528	0.636	0.444	1
FAR2	0.00728891	0.646445	0.682	0.741	1
ZNHIT3	0.294264	0.64632	0.545	0.481	1
ERGIC3	0.353407	0.64535	0.636	0.407	1
COMMD6	0.719983	0.6453	0.273	0.259	1
FAM98A	0.229734	0.645122	0.818	0.667	1
ASB1	0.438014	0.644818	0.545	0.37	1
NME6	0.44624	0.644607	0.364	0.185	1
ICAM5	0.282981	0.644533	0.773	0.593	1
DYNLT1	0.312534	0.644228	0.682	0.556	1
RRAGC	0.266043	0.644228	0.455	0.222	1
INCENP	0.431966	0.644062	0.182	0.148	1
FBXW8	0.11544	0.64389	0.682	0.444	1
ZFAND1	0.0780902	0.643501	0.636	0.593	1
CTNS	0.357971	0.643033	0.273	0.148	1
FADS3	0.163187	0.642874	0.864	0.778	1
PHF19	0.841079	0.642253	0.182	0.111	1
DDOST	0.363108	0.642078	0.409	0.37	1
GNG12	0.107739	0.64186	0.136	0.148	1
RPS14	0.620295	0.641686	0.227	0.222	1
SPATA1	0.63647	0.641619	0.273	0.222	1
NFKBIB	0.586772	0.640993	0.273	0.148	1
TMEM271	0.686032	0.640611	0.364	0.259	1
EIF2B1	0.108617	0.640579	0.591	0.333	1
HIF1A	0.0157956	0.640337	1	0.778	1
PDSS2	0.281649	0.640115	0.909	0.815	1
LAMC3	0.464543	0.639844	0.273	0.111	1
PLXNB2	0.497855	0.639763	0.5	0.333	1
TRIM58	0.254642	0.639484	0.5	0.296	1
COA4	0.425534	0.639272	0.182	0.185	1
NAIP	0.350699	0.638953	0.636	0.481	1
AK6	0.818056	0.638548	0.227	0.185	1
CHMP4A	0.532642	0.638547	0.773	0.593	1
CFAP69	0.162837	0.638382	0.682	0.407	1
RGPD1	0.516639	0.638263	0.364	0.296	1
NME9	0.218301	0.638242	0.773	0.593	1
VAT1L	0.234013	0.637847	0.727	0.704	1
RHBDD1	0.305265	0.637692	0.636	0.444	1
PIP4P2	0.263482	0.637103	0.455	0.296	1
LRFN4	0.568889	0.636773	0.364	0.333	1
HBA1	0.78138	0.636443	0.136	0.111	1
PIK3R3	0.477927	0.635945	0.818	0.667	1
GABARAPL2	0.427236	0.635814	0.409	0.37	1
MRPL4	0.229044	0.635806	0.727	0.481	1
ANKRD10	0.0549097	0.635769	0.955	0.704	1
PLCB4	0.242868	0.635191	0.864	0.852	1
OGN	0.0237568	0.635059	0.136	0.185	1
RHOU	0.586948	0.634171	0.273	0.148	1
TRIR	0.307859	0.633276	0.545	0.481	1
THEM4	0.115244	0.632841	0.591	0.296	1
XRCC1	0.812049	0.632535	0.318	0.296	1
ZNF772	0.703839	0.632404	0.273	0.185	1
CD226	0.0174798	0.632135	0.545	0.222	1
ARRB2	0.133572	0.632074	0.409	0.407	1
PRDM8	0.163685	0.632049	0.727	0.444	1
CDK11A	0.151555	0.631828	0.5	0.519	1
SRCAP	0.306593	0.631571	0.455	0.333	1
ZNF548	0.333995	0.631463	0.318	0.259	1
SESN1	0.0914226	0.631377	0.955	0.815	1
B3GALT1	0.419618	0.630613	0.227	0.111	1
ARL4D	0.185536	0.63023	0.364	0.148	1
SGMS2	0.429738	0.630072	0.273	0.259	1
HHLA1	0.518975	0.629525	0.227	0.111	1
ANKRD46	0.0678371	0.629344	0.773	0.667	1
RAB11B	0.619282	0.629089	0.455	0.296	1
RALY	0.322844	0.62903	0.636	0.556	1
TMEM222	0.444397	0.628985	0.591	0.444	1
CADM1	0.15511	0.628282	0.955	0.852	1
NPTX1	0.0820923	0.628029	1	0.926	1
PAQR9	0.208928	0.627874	0.273	0.111	1
NDUFS7	0.460362	0.627726	0.182	0.185	1
APBA3	0.519414	0.627464	0.136	0.111	1
TAFA1	0.523591	0.627155	0.455	0.333	1
ATAD3B	0.508321	0.626778	0.455	0.407	1
SEC11A	0.239515	0.626384	0.636	0.481	1
CAVIN4	0.51204	0.626211	0.318	0.185	1
ZNF782	0.192612	0.626207	0.818	0.667	1
LLGL2	0.807795	0.626194	0.182	0.111	1
ARL6IP1	0.353504	0.626129	0.636	0.407	1
ZNF568	0.230553	0.626118	0.682	0.63	1
PDIK1L	0.244986	0.625999	0.591	0.333	1
MIS18A	0.611662	0.625966	0.318	0.222	1
PELI2	0.157934	0.625656	0.636	0.556	1
NEDD9	0.103379	0.625576	0.636	0.333	1
FBXO46	0.117233	0.625423	0.545	0.259	1
WNT5B	0.780093	0.625188	0.5	0.407	1
SLITRK2	0.705013	0.625123	0.273	0.148	1
TMEM14A	0.167914	0.625043	0.818	0.741	1
CHERP	0.069728	0.624761	0.545	0.259	1
SYF2	0.414284	0.624539	0.682	0.481	1
PHRF1	0.372652	0.624179	0.545	0.444	1
TKT	0.491022	0.624113	0.591	0.37	1
USP9Y	0.554921	0.623798	0.636	0.444	1
SLC25A29	0.370657	0.623747	0.455	0.407	1
COL10A1	0.346512	0.62351	0.409	0.37	1
PCBP4	0.389667	0.623266	0.545	0.37	1
SLC22A13	0.825498	0.623198	0.182	0.111	1
NDUFV1	0.0603785	0.623073	0.909	0.778	1
MCM8	0.300829	0.622231	0.273	0.111	1
SLC7A6OS	0.441285	0.622142	0.591	0.444	1
ARFIP2	0.582934	0.621973	0.273	0.222	1
GPR137B	0.196395	0.621728	0.591	0.333	1
CYFIP1	0.283022	0.621399	0.909	0.815	1
CDC42EP3	0.476252	0.62109	0.364	0.37	1
GADD45B	0.899817	0.620439	0.182	0.111	1
SPRED3	0.61148	0.619848	0.136	0.111	1
VHL	0.481173	0.619709	0.636	0.481	1
POT1	0.166973	0.619473	0.727	0.519	1
UBAP2	0.165677	0.618869	0.909	0.741	1
PPP1R15A	0.783601	0.618603	0.409	0.259	1
SNAPC2	0.582355	0.617913	0.227	0.111	1
THOC3	0.763168	0.616879	0.409	0.296	1
CBL	0.0373547	0.616219	0.773	0.852	1
ANKDD1B	0.537443	0.615917	0.273	0.185	1
GPR22	0.450667	0.61579	0.545	0.519	1
TMEM240	0.442558	0.615768	0.5	0.444	1
SLC13A4	0.273665	0.615766	0.136	0.148	1
ZNF562	0.217383	0.615472	0.864	0.667	1
TMBIM1	0.619454	0.614767	0.273	0.148	1
TMEM179B	0.650633	0.614348	0.5	0.407	1
LARP4	0.125192	0.614171	0.955	0.852	1
CYB561A3	0.562022	0.614026	0.318	0.222	1
TLL1	0.784577	0.613874	0.318	0.296	1
CRY2	0.0822958	0.613559	0.682	0.556	1
AP3S2	0.47301	0.613482	0.682	0.556	1
TMBIM6	0.166874	0.61336	0.909	0.704	1
CPNE2	0.767461	0.61295	0.364	0.259	1
TMEM127	0.418299	0.612674	0.409	0.37	1
TCF3	0.411379	0.612443	0.273	0.259	1
HNRNPA3	0.0634137	0.612385	1	0.815	1
DCAF16	0.453429	0.612009	0.591	0.556	1
SLC22A17	0.401192	0.611995	0.818	0.63	1
LZTFL1	0.35801	0.61193	0.364	0.333	1
LONP1	0.553229	0.611561	0.545	0.444	1
RPL3	0.807176	0.611359	0.273	0.185	1
LYSMD1	0.82267	0.611125	0.182	0.111	1
SLC16A3	0.718756	0.611066	0.364	0.259	1
ADAMTS18	0.965697	0.610861	0.318	0.259	1
SRSF3	0.491722	0.610005	0.727	0.593	1
ZNF669	0.175306	0.609935	0.455	0.222	1
ZHX1	0.341324	0.609683	0.682	0.556	1
NFATC2	0.646025	0.608424	0.273	0.148	1
ATP6V1E1	0.795637	0.608342	0.5	0.37	1
EPB41L5	0.0400171	0.608269	0.864	0.704	1
TCEAL1	0.597565	0.608079	0.409	0.259	1
SLC49A4	0.352053	0.607941	0.682	0.556	1
EGLN1	0.115715	0.607663	0.909	0.741	1
ACAP3	0.155164	0.607618	0.955	0.778	1
RPS6KL1	0.464789	0.607038	0.864	0.815	1
NFE2L1	0.749422	0.606148	0.636	0.593	1
BLMH	0.428324	0.60613	0.591	0.444	1
CES4A	0.0446597	0.605992	1	0.926	1
RFWD3	0.599112	0.605978	0.227	0.185	1
COA7	0.759307	0.605678	0.273	0.148	1
KLHDC8B	0.648728	0.605646	0.227	0.111	1
TTI2	0.631189	0.605568	0.318	0.259	1
ZNF496	0.688417	0.605514	0.591	0.481	1
TMCC2	0.51024	0.605196	0.182	0.185	1
SLX4	0.343368	0.605086	0.545	0.37	1
SNX6	0.0858746	0.604839	0.955	0.741	1
BCL7C	0.122596	0.603776	0.409	0.222	1
TIMM23B	0.765868	0.603713	0.364	0.222	1
RBM41	0.337258	0.603688	0.636	0.481	1
DDX19A	0.0210389	0.603505	0.955	0.667	1
CNBD2	0.593462	0.603197	0.136	0.148	1
HTR4	0.632749	0.602639	0.682	0.519	1
PAFAH1B2	0.600085	0.602572	0.591	0.519	1
PDGFA	0.54681	0.602415	0.545	0.481	1
CTHRC1	0.488893	0.602378	0.227	0.111	1
STRIP2	0.204477	0.602375	0.818	0.556	1
RAMP3	0.29967	0.602192	0.636	0.593	1
METTL3	0.788542	0.602153	0.455	0.37	1
LURAP1	0.466247	0.602151	0.727	0.556	1
PCYT2	0.81914	0.601529	0.227	0.148	1
TBCE	0.426292	0.601519	0.682	0.556	1
NBR1	0.137231	0.601381	0.727	0.444	1
AP5M1	0.0645857	0.601163	0.636	0.63	1
NOMO1	0.454653	0.600987	0.545	0.333	1
TPD52L1	0.66815	0.600924	0.409	0.259	1
RITA1	0.300992	0.600872	0.227	0.222	1
SGCB	0.341359	0.60037	0.591	0.481	1
CEND1	0.624181	0.600161	0.682	0.519	1
GMPR2	0.451473	0.599956	0.364	0.185	1
DTX4	0.495951	0.599709	0.364	0.222	1
STAG3	0.131891	0.599644	0.727	0.444	1
IBA57	0.756806	0.598559	0.273	0.185	1
ZNF274	0.5744	0.598456	0.364	0.259	1
PPFIBP1	0.374084	0.598407	0.818	0.667	1
NGDN	0.33863	0.598399	0.318	0.148	1
IKBIP	0.684251	0.59809	0.318	0.185	1
FSTL3	0.062058	0.598087	0.682	0.333	1
OBI1	0.264866	0.598012	0.591	0.37	1
ARFGEF2	0.0679871	0.597431	1	0.852	1
SPDYE2	0.346485	0.597071	0.409	0.296	1
LRP2BP	0.463373	0.59674	0.636	0.407	1
THRAP3	0.0269574	0.596442	1	0.778	1
PFAS	0.631528	0.596261	0.273	0.148	1
TPST2	0.364425	0.596153	0.409	0.37	1
SMIM10L1	0.265677	0.595982	0.636	0.407	1
TXN	0.598245	0.595797	0.318	0.259	1
FBF1	0.231769	0.595791	0.818	0.63	1
PDP1	0.468133	0.593383	0.727	0.556	1
ZNF595	0.371053	0.593291	0.636	0.481	1
CPNE7	0.605024	0.593023	0.409	0.222	1
DHX57	0.148706	0.592951	0.818	0.815	1
SLC25A19	0.616327	0.592614	0.182	0.148	1
SCAMP2	0.543535	0.592198	0.636	0.444	1
UBR7	0.289642	0.591797	0.545	0.333	1
SMIM8	0.0907598	0.591566	0.864	0.63	1
SPOCK2	0.131574	0.590986	0.864	0.667	1
EFCAB13	0.845611	0.590794	0.409	0.296	1
G6PC3	0.799511	0.590688	0.182	0.111	1
GLDC	0.0439243	0.590613	0.5	0.333	1
DCAF8	0.233111	0.590247	0.955	0.852	1
MDM2	0.125163	0.590041	0.818	0.778	1
ANAPC4	0.191157	0.589931	0.727	0.63	1
ARPC3	0.813274	0.589859	0.727	0.63	1
DHODH	0.401089	0.589739	0.318	0.185	1
SOAT1	0.042485	0.589675	0.364	0.444	1
TENM2	0.313057	0.589539	0.955	0.778	1
ETV4	0.712009	0.589423	0.227	0.148	1
GTPBP1	0.775194	0.589207	0.273	0.222	1
NKTR	0.0370412	0.589166	1	0.926	1
SERP2	0.30197	0.588718	0.773	0.593	1
SMOC1	0.283117	0.588664	0.273	0.148	1
RGPD5	0.654321	0.588574	0.273	0.259	1
SLC48A1	0.519549	0.58835	0.273	0.148	1
NR2F6	0.634726	0.588246	0.273	0.185	1
RPS7	0.779624	0.587775	0.409	0.259	1
TSPYL5	0.481572	0.5877	0.318	0.259	1
ARID2	0.341419	0.587671	0.864	0.741	1
ANAPC7	0.420915	0.587466	0.773	0.593	1
LIPE	0.349162	0.586624	0.636	0.407	1
RGS11	0.214731	0.586593	0.682	0.519	1
MB21D2	0.0696628	0.585855	0.773	0.481	1
VSIG10	0.217075	0.585734	0.5	0.481	1
LSG1	0.439781	0.583782	0.545	0.37	1
TTC13	0.140312	0.582156	0.864	0.889	1
GNG10	0.287329	0.581665	0.773	0.667	1
ANKRD23	0.674728	0.581071	0.455	0.37	1
RWDD2A	0.79389	0.580076	0.318	0.222	1
ATP6AP1	0.507943	0.580021	0.364	0.37	1
ERMP1	0.504677	0.579992	0.5	0.481	1
RBM45	0.50833	0.579965	0.545	0.407	1
SRP14	0.897594	0.57993	0.273	0.185	1
ODF2	0.381722	0.579637	0.545	0.333	1
TUBA1C	0.0836771	0.579572	0.455	0.185	1
ZNF48	0.750911	0.579225	0.182	0.148	1
PARVA	0.472132	0.579097	0.591	0.481	1
COA5	0.134763	0.578953	0.318	0.333	1
MTSS1	0.37217	0.578302	0.909	0.815	1
TEX29	0.383006	0.57813	0.227	0.222	1
ABCC12	0.202343	0.577712	0.136	0.185	1
FAM98B	0.495304	0.577632	0.591	0.444	1
SRP68	0.334343	0.57756	0.636	0.444	1
ELP1	0.232669	0.576981	0.864	0.741	1
NUP37	0.672677	0.576888	0.364	0.222	1
REEP5	0.14896	0.576659	0.864	0.852	1
RNFT2	0.316023	0.576487	0.591	0.519	1
PDHA1	0.529616	0.576367	0.682	0.593	1
EIF4G1	0.518527	0.576143	0.409	0.37	1
ELMOD2	0.742251	0.57592	0.409	0.259	1
ZNF257	0.681275	0.575652	0.273	0.148	1
TCP1	0.340914	0.575302	0.591	0.407	1
CDK16	0.734008	0.575283	0.5	0.37	1
CFD	0.943211	0.575043	0.227	0.185	1
PECR	0.234701	0.574964	0.591	0.444	1
SKP1	0.568842	0.574793	0.773	0.63	1
RNF138	0.287825	0.574569	0.727	0.667	1
MED4	0.182285	0.574555	0.864	0.63	1
TMEM38B	0.528547	0.574494	0.409	0.296	1
NIPSNAP3B	0.0637751	0.574155	0.409	0.407	1
SLC3A1	0.26718	0.573833	0.727	0.481	1
RAB18	0.339702	0.573266	0.818	0.704	1
SYT2	0.327357	0.573196	0.364	0.37	1
PEX26	0.340407	0.573119	0.682	0.63	1
ESR2	0.740404	0.572582	0.409	0.37	1
PTGES2	0.821199	0.572379	0.545	0.444	1
RIDA	0.505726	0.572057	0.409	0.333	1
FAM193B	0.230333	0.571953	0.909	0.741	1
MED23	0.341069	0.571919	0.909	0.778	1
ATG4C	0.289909	0.571865	0.773	0.667	1
WSCD1	0.517847	0.571779	0.455	0.259	1
ADRM1	0.905515	0.571564	0.227	0.148	1
FOCAD	0.090745	0.571234	1	0.889	1
EGR3	0.530285	0.571149	0.227	0.222	1
NUP155	0.222892	0.571021	0.727	0.444	1
CDH4	0.882918	0.57092	0.909	0.889	1
CDK5RAP1	0.195827	0.570634	0.818	0.667	1
HNRNPL	0.110576	0.570494	0.909	0.667	1
IDE	0.260509	0.570403	0.818	0.667	1
CPNE8	0.177889	0.570258	0.364	0.37	1
ATXN7	0.217469	0.569514	0.727	0.741	1
COL23A1	0.523709	0.569485	0.455	0.407	1
FEM1C	0.569555	0.569467	0.364	0.259	1
PSMD3	0.447493	0.56945	0.591	0.556	1
CPSF6	0.141235	0.569283	1	0.926	1
ARFGAP1	0.280831	0.568748	0.227	0.296	1
YPEL4	0.440767	0.568108	0.364	0.333	1
KAT2A	0.338033	0.568038	0.545	0.333	1
SUMF2	0.237709	0.567581	0.682	0.667	1
TBC1D31	0.349575	0.567465	0.682	0.444	1
DIAPH2	0.232425	0.567403	0.636	0.63	1
PMM2	0.428652	0.567077	0.682	0.481	1
CNOT11	0.373989	0.566269	0.545	0.444	1
SNRNP35	0.171415	0.565947	0.591	0.333	1
ZNF571	0.747346	0.564878	0.227	0.185	1
SMARCAL1	0.591857	0.564857	0.5	0.333	1
ZNF516	0.365154	0.564835	0.545	0.556	1
DIMT1	0.515242	0.564771	0.545	0.407	1
RNF123	0.600371	0.564467	0.455	0.37	1
ARHGAP17	0.531602	0.564377	0.818	0.741	1
CDH26	0.788759	0.564292	0.182	0.111	1
ARL2	0.490453	0.563953	0.318	0.185	1
UTRN	0.586491	0.563823	0.773	0.778	1
SLC35A5	0.00756026	0.563533	0.636	0.296	1
NCAPG2	0.112903	0.563413	0.409	0.333	1
SLC7A6	0.136234	0.563124	0.955	0.741	1
BANF1	0.528785	0.56274	0.182	0.185	1
PSMB5	0.422033	0.562252	0.591	0.37	1
TNS3	0.677194	0.561948	0.227	0.222	1
AGAP9	0.734926	0.561583	0.545	0.407	1
BCAP31	0.229755	0.561502	0.5	0.519	1
CMPK1	0.405788	0.561401	0.682	0.556	1
TMEM150C	0.203943	0.561116	0.818	0.556	1
SCOC	0.718972	0.561007	0.5	0.37	1
GTF2B	0.0788355	0.560579	0.636	0.333	1
CDC5L	0.347051	0.560488	0.773	0.556	1
KNSTRN	0.560503	0.560143	0.182	0.148	1
CEACAM19	0.669963	0.559862	0.455	0.296	1
RB1CC1	0.0811381	0.558776	1	0.926	1
LYPD1	0.911596	0.558669	0.136	0.111	1
SRGAP3	0.31715	0.558601	0.955	0.852	1
NR2C1	0.072722	0.558453	0.591	0.593	1
ST7L	0.556867	0.558396	0.773	0.63	1
TIMP2	0.097148	0.558254	0.182	0.296	1
SELENON	0.0996658	0.557893	0.5	0.259	1
PHF10	0.547881	0.55789	0.455	0.407	1
CYB5D2	0.593377	0.557215	0.727	0.63	1
NTHL1	0.825985	0.556684	0.182	0.111	1
CASD1	0.12722	0.556601	0.864	0.889	1
NPR2	0.272274	0.555971	0.364	0.185	1
NSG2	0.614816	0.555939	0.864	0.815	1
MED21	0.106532	0.555816	0.773	0.481	1
PNO1	0.0770041	0.555729	0.591	0.296	1
SNX11	0.423487	0.55561	0.364	0.222	1
PI4K2B	0.267017	0.555546	0.591	0.556	1
TTC32	0.777642	0.555333	0.273	0.259	1
AMD1	0.159423	0.555026	0.682	0.63	1
MPP1	0.347902	0.554871	0.409	0.259	1
PEBP1	0.368493	0.554836	0.864	0.667	1
NPTXR	0.0117294	0.554297	0.545	0.185	1
MROH8	0.0696881	0.554149	0.636	0.333	1
SNRPA1	0.083882	0.554084	0.818	0.519	1
SMS	0.176745	0.553991	0.818	0.815	1
VEGFA	0.89714	0.553476	0.182	0.111	1
GABPA	0.581616	0.553236	0.455	0.333	1
ZNF511	0.634302	0.552932	0.273	0.222	1
KATNB1	0.275719	0.552822	0.5	0.481	1
TRAPPC3	0.198412	0.552359	0.682	0.407	1
NCDN	0.844688	0.551823	0.364	0.296	1
PSTK	0.52593	0.551746	0.682	0.519	1
SH3GL1	0.3366	0.551699	0.864	0.741	1
SERTAD2	0.280293	0.551628	0.727	0.556	1
MRPL55	0.840128	0.55162	0.182	0.148	1
VWA5A	0.699808	0.550294	0.318	0.222	1
NAPG	0.151902	0.55006	0.955	0.815	1
TRIM5	0.683693	0.55004	0.227	0.259	1
CRTAP	0.756751	0.549421	0.409	0.333	1
PABPC4	0.330286	0.54925	0.5	0.296	1
TACC3	0.531584	0.549226	0.273	0.185	1
ZNF211	0.550535	0.548666	0.227	0.185	1
CCDC97	0.489709	0.547806	0.182	0.185	1
MTX3	0.516894	0.547675	0.591	0.407	1
SCAI	0.0441626	0.547598	1	0.926	1
SPICE1	0.218689	0.54752	0.727	0.741	1
ARMC3	0.431131	0.547162	0.409	0.37	1
TRIM37	0.0508541	0.547048	1	0.926	1
GTF2F1	0.523171	0.546909	0.5	0.407	1
HNRNPA1	0.537368	0.546779	0.318	0.296	1
TMEM169	0.71946	0.546719	0.455	0.37	1
ATG16L2	0.562802	0.546346	0.409	0.333	1
ZCCHC8	0.702794	0.546217	0.773	0.667	1
DUSP19	0.757523	0.545986	0.364	0.259	1
PANK4	0.63887	0.545504	0.182	0.148	1
RNF40	0.0775084	0.545263	0.545	0.259	1
CAPN3	0.690858	0.545263	0.182	0.148	1
SLC25A1	0.492189	0.545076	0.227	0.111	1
C12orf40	0.732065	0.544896	0.682	0.63	1
CTSL	0.660019	0.544865	0.318	0.259	1
BEND5	0.616387	0.544774	0.364	0.222	1
SWT1	0.00746679	0.544749	0.864	0.481	1
PARM1	0.256659	0.544649	0.364	0.259	1
NUFIP1	0.372904	0.544392	0.5	0.444	1
GDE1	0.124072	0.544166	0.409	0.185	1
N4BP2	0.579197	0.544041	0.636	0.556	1
MEGF9	0.123078	0.543904	0.864	0.852	1
RAB37	0.297154	0.543746	0.409	0.259	1
PLBD2	0.262532	0.54374	0.864	0.741	1
TMEM160	0.502701	0.543635	0.227	0.111	1
EEF1AKMT2	0.126676	0.543623	0.909	0.926	1
PGRMC1	0.527961	0.543618	0.545	0.519	1
NIPSNAP3A	0.714486	0.543572	0.545	0.37	1
PTPN7	0.940856	0.543438	0.182	0.148	1
DNAJA2	0.269515	0.543291	0.455	0.481	1
ADAMTS8	0.487445	0.543219	0.273	0.259	1
FBXO4	0.813604	0.543068	0.364	0.259	1
TMEM117	0.150695	0.542779	1	0.852	1
CFAP54	0.149816	0.542536	0.591	0.63	1
CD81	0.780919	0.542294	0.5	0.407	1
ERH	0.727012	0.542149	0.455	0.37	1
RNF6	0.473829	0.542117	0.5	0.37	1
BCL7A	0.356819	0.541687	0.773	0.63	1
SPDYE3	0.216902	0.541385	0.818	0.593	1
CAPN14	0.931529	0.541127	0.182	0.148	1
ZNF547	0.648157	0.54109	0.364	0.333	1
TMEM196	0.941301	0.540967	0.273	0.185	1
PSEN2	0.680222	0.540222	0.227	0.185	1
SSR3	0.519715	0.539688	0.364	0.296	1
GPR89A	0.491582	0.539523	0.409	0.333	1
NFYA	0.479566	0.539449	0.136	0.148	1
BOLA3	0.662501	0.539243	0.409	0.296	1
RPAIN	0.480726	0.539227	0.773	0.63	1
RNF31	0.572083	0.539136	0.455	0.296	1
DEDD	0.602285	0.539024	0.136	0.148	1
SUB1	0.148008	0.538892	0.773	0.852	1
ERICH1	0.0838885	0.538782	0.955	0.741	1
SYTL2	0.0513325	0.538765	0.955	0.778	1
CNKSR3	0.521608	0.537836	0.455	0.407	1
TBCB	0.767514	0.537805	0.409	0.333	1
MESD	0.560395	0.537783	0.545	0.407	1
NCR3LG1	0.687948	0.537614	0.545	0.444	1
FAM200A	0.666771	0.537393	0.5	0.37	1
OTUB1	0.755554	0.537144	0.455	0.333	1
ZNF469	0.615602	0.537086	0.273	0.148	1
PSMB1	0.437477	0.537062	0.818	0.63	1
LRRFIP2	0.0950745	0.536486	1	0.852	1
TPK1	0.485199	0.536288	0.818	0.704	1
TIMM22	0.47553	0.535861	0.5	0.296	1
SFSWAP	0.233138	0.535688	0.909	0.741	1
TMEM17	0.8376	0.535552	0.182	0.148	1
KIAA1586	0.202441	0.535544	0.727	0.519	1
PEX10	0.744121	0.53523	0.409	0.37	1
UROD	0.871995	0.535125	0.273	0.185	1
TRPC6	0.53245	0.534679	0.5	0.37	1
GPRASP2	0.522943	0.534445	0.409	0.37	1
FBXO45	0.789601	0.534387	0.364	0.259	1
CDC23	0.510971	0.534353	0.591	0.407	1
C5orf15	0.636066	0.534154	0.409	0.407	1
CTSH	0.641616	0.534151	0.136	0.111	1
SERPINE3	0.955202	0.53377	0.227	0.148	1
BEAN1	0.320254	0.533677	0.5	0.296	1
ZNF649	0.703065	0.532988	0.364	0.296	1
CIDEA	0.137499	0.532939	0.318	0.111	1
SLC35F2	0.713031	0.532929	0.182	0.111	1
TMSB4X	0.706219	0.532929	0.227	0.222	1
NDST2	0.215815	0.53285	0.591	0.333	1
TPGS1	0.812521	0.532785	0.273	0.185	1
RASGEF1C	0.238727	0.532569	0.727	0.778	1
EIF2AK1	0.17411	0.532521	0.773	0.63	1
MED29	0.24274	0.532512	0.545	0.296	1
USP1	0.440654	0.532454	0.455	0.37	1
IL34	0.566631	0.532451	0.909	0.815	1
MRPL43	0.559361	0.532145	0.409	0.333	1
LDHA	0.0602632	0.531941	0.455	0.556	1
BTF3	0.528903	0.531928	0.318	0.296	1
PTS	0.435663	0.531532	0.773	0.704	1
RAD23B	0.31453	0.531382	0.955	0.889	1
XYLT2	0.862497	0.531237	0.318	0.259	1
NDUFS4	0.163224	0.531221	0.955	0.926	1
TSEN15	0.206141	0.530981	0.727	0.481	1
SERPINE2	0.157769	0.530955	0.636	0.63	1
PEX2	0.782881	0.530917	0.273	0.222	1
GATD3B	0.205772	0.53053	0.136	0.185	1
SART3	0.51918	0.530419	0.682	0.556	1
CTDSPL2	0.117123	0.530296	0.864	0.778	1
HYPK	0.69465	0.530184	0.182	0.111	1
GLDN	0.391084	0.53012	0.409	0.222	1
GRIN2B	0.181479	0.529817	1	0.963	1
LRRCC1	0.786729	0.529732	0.182	0.148	1
MRPS21	0.609257	0.529521	0.636	0.556	1
ARID3A	0.393145	0.529504	0.818	0.63	1
UBE2S	0.360794	0.529362	0.227	0.259	1
MFSD10	0.549451	0.529286	0.682	0.556	1
GTF2H2C	0.623007	0.52878	0.455	0.37	1
TTI1	0.219827	0.528274	0.591	0.407	1
ANKRD49	0.488754	0.528021	0.5	0.333	1
FBXL6	0.940774	0.527883	0.227	0.148	1
SLC25A22	0.503497	0.527826	0.545	0.407	1
HVCN1	0.684938	0.527716	0.409	0.333	1
SLIT3	0.260326	0.527324	0.909	0.963	1
MCTS1	0.370561	0.52727	0.818	0.741	1
SHISAL1	0.183986	0.526923	0.455	0.481	1
LSM8	0.655048	0.526566	0.455	0.333	1
RPN2	0.299363	0.526321	0.818	0.741	1
CDK5RAP3	0.331486	0.526251	0.455	0.444	1
TP53RK	0.855142	0.526198	0.318	0.222	1
ZNF630	0.65489	0.525948	0.455	0.333	1
FXYD1	0.818332	0.525929	0.182	0.111	1
CADM4	0.429396	0.525849	0.636	0.444	1
SLC46A3	0.0840986	0.525782	0.5	0.259	1
PRPF19	0.224668	0.52569	0.591	0.556	1
ZNF322	0.624154	0.525456	0.591	0.481	1
CDS2	0.215154	0.525171	0.818	0.741	1
NUDT7	0.600988	0.525143	0.545	0.37	1
LRRC40	0.444322	0.525117	0.773	0.593	1
MZT2A	0.241014	0.52511	0.727	0.481	1
C1orf131	0.696259	0.524953	0.545	0.407	1
ZFR	0.0297607	0.524706	1	0.963	1
CSNK1G2	0.22162	0.524151	0.818	0.63	1
MIER2	0.58331	0.524086	0.273	0.259	1
FUBP1	0.461669	0.524036	0.773	0.667	1
COL12A1	0.3307	0.523925	0.455	0.296	1
ALG2	0.314667	0.523643	0.273	0.296	1
EXOC3	0.352418	0.523531	0.864	0.704	1
FAM114A2	0.739219	0.523276	0.409	0.259	1
LRRD1	0.835601	0.523077	0.227	0.148	1
KIAA1143	0.597358	0.522897	0.409	0.296	1
ZNF625	0.826129	0.522798	0.545	0.444	1
ZDHHC8	0.51343	0.522728	0.682	0.519	1
ZNF713	0.214708	0.522627	0.818	0.593	1
RNASEK	0.702859	0.522483	0.455	0.333	1
ZNF334	0.522362	0.522372	0.455	0.37	1
MCTP2	0.550209	0.521713	0.227	0.148	1
HSPA13	0.585252	0.521297	0.591	0.556	1
SDHAF3	0.239849	0.521013	0.364	0.407	1
ARPC4	0.203534	0.520436	0.682	0.407	1
DOCK2	0.501825	0.520225	0.182	0.222	1
CCDC7	0.38826	0.519736	0.818	0.778	1
BCL2L13	0.363144	0.519696	0.864	0.815	1
ADCK5	0.621411	0.519469	0.455	0.296	1
ZNF32	0.351416	0.519444	0.318	0.407	1
STK40	0.509211	0.518888	0.818	0.741	1
SNX8	0.483063	0.51883	0.591	0.481	1
SH3KBP1	0.809728	0.518713	0.727	0.704	1
CA5A	0.92671	0.518343	0.227	0.148	1
CPSF1	0.707393	0.518122	0.227	0.148	1
RBM11	0.43309	0.518008	0.318	0.185	1
CD99L2	0.146781	0.517681	0.727	0.778	1
ZNF423	0.93728	0.517153	0.455	0.37	1
IFRD1	0.0430016	0.517141	0.864	0.519	1
TSPAN13	0.0132981	0.517123	0.909	0.593	1
DTD2	0.33107	0.517053	0.545	0.481	1
FAM20A	0.942859	0.516892	0.182	0.111	1
ZFHX3	0.782042	0.516746	0.955	0.889	1
ACVR1C	0.942017	0.516594	0.136	0.111	1
RPL34	0.798234	0.516474	0.227	0.185	1
KCTD3	0.205857	0.516443	0.909	0.741	1
TSG101	0.211333	0.516413	0.864	0.667	1
TRIM62	0.473696	0.516385	0.318	0.259	1
FNIP2	0.157141	0.516073	0.955	0.815	1
REXO2	0.109462	0.515984	0.773	0.481	1
CCM2L	0.685024	0.515878	0.227	0.222	1
ORC3	0.0948782	0.51581	0.909	0.815	1
TMEM212	0.665402	0.515482	0.136	0.111	1
FBXL13	0.206737	0.515089	0.727	0.481	1
PCDH11X	0.249533	0.514557	1	0.889	1
WDR91	0.714358	0.51454	0.5	0.407	1
ZRANB1	0.0887839	0.513838	0.591	0.593	1
TUB	0.246897	0.513314	0.773	0.63	1
SEC16B	0.720442	0.513244	0.273	0.222	1
TBC1D26	0.818797	0.513106	0.136	0.111	1
PEMT	0.0228881	0.51258	0.591	0.259	1
CPSF7	0.407258	0.512535	0.773	0.704	1
GJA9	0.714365	0.51206	0.182	0.111	1
GUCY1B1	0.101357	0.512006	0.727	0.704	1
ZNF557	0.703231	0.511986	0.455	0.333	1
MRM2	0.860783	0.511826	0.273	0.185	1
MPDZ	0.142851	0.511805	1	0.889	1
MAPK1IP1L	0.525708	0.511753	0.727	0.63	1
NECAB3	0.487098	0.511455	0.455	0.407	1
TTBK2	0.173715	0.511448	0.909	0.852	1
GID4	0.621725	0.511366	0.318	0.185	1
SATB2	0.368769	0.511322	0.955	0.852	1
PRIM2	0.325081	0.511272	0.545	0.556	1
IFFO1	0.403446	0.511132	0.727	0.63	1
ARL2BP	0.717426	0.510616	0.455	0.37	1
ANGEL1	0.666043	0.510438	0.409	0.37	1
ERBB4	0.220587	0.510181	0.364	0.222	1
PCSK2	0.0490954	0.510079	1	0.852	1
DPH7	0.442833	0.50984	0.727	0.556	1
C1QTNF7	0.801086	0.509632	0.273	0.222	1
ATP6V1H	0.648047	0.509315	0.955	0.889	1
GOLGA7	0.40719	0.509254	0.5	0.444	1
E4F1	0.36968	0.508827	0.5	0.259	1
CIC	0.636218	0.508823	0.364	0.296	1
ZNF280B	0.301702	0.508795	0.636	0.556	1
PSMC2	0.345351	0.508752	0.727	0.593	1
ZNF573	0.293473	0.508603	0.591	0.593	1
FAM227B	0.475663	0.508469	0.682	0.593	1
SMIM17	0.473509	0.508443	0.591	0.481	1
TOMM6	0.682835	0.508371	0.455	0.296	1
HEATR9	0.769012	0.507837	0.182	0.185	1
MPND	0.108792	0.5078	0.182	0.259	1
KLHL21	0.322707	0.507747	0.455	0.259	1
PSPH	0.658294	0.507665	0.364	0.333	1
MED22	0.80778	0.507582	0.227	0.148	1
PMS1	0.309993	0.507271	0.818	0.667	1
APC2	0.274509	0.507216	0.773	0.778	1
DDX10	0.152913	0.507146	0.909	0.852	1
PPP1CB	0.022817	0.507008	0.773	0.926	1
NRGN	0.497242	0.506756	0.955	0.926	1
ZNF821	0.12632	0.506459	0.955	0.741	1
TMPRSS11A	0.773923	0.506435	0.182	0.111	1
TULP3	0.486514	0.506281	0.227	0.222	1
DCUN1D5	0.408796	0.506209	0.773	0.741	1
RPL7A	0.730154	0.506148	0.455	0.407	1
SETMAR	0.859861	0.506116	0.182	0.148	1
RPGRIP1L	0.36723	0.506073	0.864	0.741	1
THYN1	0.339818	0.505499	0.227	0.296	1
CRYBB2	0.709634	0.505487	0.182	0.111	1
HHAT	0.491305	0.505314	0.273	0.259	1
MST1	0.953394	0.505063	0.227	0.185	1
FABP5	0.383809	0.504846	0.227	0.259	1
ZSCAN29	0.910077	0.504661	0.136	0.111	1
RNF113A	0.867126	0.504607	0.136	0.111	1
TRMT2A	0.546716	0.504508	0.318	0.185	1
HLA-C	0.696868	0.504313	0.455	0.37	1
ZNF805	0.792064	0.50431	0.318	0.222	1
SLC12A6	0.288646	0.50427	0.818	0.63	1
NUP133	0.00938726	0.504204	0.727	0.852	1
MICAL3	0.358128	0.504193	1	0.926	1
KIFC2	0.266423	0.504152	0.682	0.556	1
NLE1	0.896738	0.503976	0.136	0.111	1
ZNF543	0.574438	0.503884	0.364	0.333	1
HCFC2	0.480664	0.50384	0.818	0.667	1
R3HDM2	0.0410689	0.503818	1	0.963	1
VPS54	0.135548	0.503789	0.864	0.852	1
C2orf42	0.663484	0.503643	0.5	0.407	1
TMEM132A	0.433414	0.503568	0.682	0.593	1
MRPS18C	0.520621	0.50355	0.636	0.444	1
ZNF138	0.126692	0.503483	0.864	0.815	1
DENND4B	0.829496	0.503383	0.409	0.333	1
TRIM61	0.756859	0.503133	0.227	0.185	1
CDH6	0.167778	0.503091	0.727	0.63	1
SCG2	0.00226077	0.502879	0.136	0.296	1
FGF9	0.198568	0.502877	0.545	0.333	1
PCSK1N	0.770899	0.501951	0.591	0.556	1
THAP8	0.814953	0.501898	0.136	0.148	1
RXRB	0.678872	0.501776	0.409	0.259	1
MIOS	0.784764	0.501758	0.5	0.407	1
ABCB9	0.095536	0.5017	0.955	0.741	1
FBXO17	0.368195	0.501682	0.636	0.444	1
KIF21A	0.258817	0.501524	1	0.926	1
OSTM1	0.569792	0.501411	0.682	0.556	1
SUDS3	0.118784	0.500614	0.955	0.815	1
GET3	0.774826	0.500392	0.227	0.148	1
ZNF502	0.106115	0.500258	0.455	0.185	1
HSD17B12	0.662704	0.500154	0.727	0.63	1
ARPP19	0.349924	0.500137	0.773	0.815	1
USP19	0.792703	0.500076	0.318	0.259	1
SNX21	0.316486	0.499321	0.364	0.185	1
PKIA	0.429045	0.499202	0.818	0.778	1
OTULINL	0.638359	0.498561	0.273	0.259	1
ZNF85	0.0696543	0.498547	0.227	0.296	1
CRISPLD1	0.47118	0.498503	0.318	0.222	1
TMEM107	0.361148	0.498402	0.364	0.185	1
MAPK3	0.746649	0.498322	0.273	0.148	1
PCBD2	0.620613	0.498213	0.5	0.481	1
PTGIS	0.632538	0.498149	0.136	0.148	1
DMXL1	0.0458472	0.498006	1	0.926	1
ASCC1	0.371577	0.497907	0.864	0.704	1
SLC25A53	0.582748	0.49788	0.545	0.407	1
RBPMS	0.673173	0.496885	0.364	0.222	1
ZNF473	0.688176	0.496858	0.227	0.148	1
NUDT19	0.716432	0.496636	0.318	0.259	1
PI4K2A	0.663835	0.496587	0.455	0.296	1
SLC30A5	0.534266	0.496543	0.727	0.63	1
ANKRD13D	0.161331	0.496471	0.773	0.704	1
IFT88	0.125917	0.496366	0.864	0.63	1
IRF2BP1	0.835283	0.496165	0.136	0.111	1
RNF128	0.224864	0.496047	0.227	0.333	1
SNX3	0.0200221	0.495874	0.955	0.63	1
KHDC4	0.394885	0.495825	0.682	0.593	1
TRIM33	0.240733	0.495732	1	0.926	1
ARL5B	0.575975	0.495403	0.364	0.259	1
NCBP3	0.233421	0.495393	0.864	0.815	1
FAM216A	0.592877	0.495279	0.773	0.667	1
FAM200B	0.450197	0.495268	0.591	0.519	1
COL4A2	0.947994	0.495174	0.227	0.185	1
AJM1	0.773431	0.494659	0.273	0.222	1
PLXNA3	0.725422	0.49463	0.318	0.185	1
LRRC34	0.811595	0.494123	0.318	0.259	1
CDRT4	0.285002	0.493688	0.864	0.815	1
MAPK4	0.863275	0.493656	0.409	0.296	1
FAM76B	0.504191	0.493292	0.5	0.519	1
MRE11	0.644882	0.49319	0.636	0.519	1
C8orf34	0.14756	0.493147	0.773	0.63	1
MTRF1L	0.526895	0.493095	0.455	0.333	1
RAB43	0.29003	0.492745	0.409	0.222	1
ECE1	0.185719	0.492533	0.864	0.815	1
TYW1	0.140827	0.49253	0.864	0.889	1
TRAM2	0.0284687	0.491763	0.455	0.148	1
ZNF888	0.849294	0.491632	0.182	0.111	1
OGG1	0.286026	0.491344	0.773	0.593	1
TCTN3	0.701096	0.491306	0.364	0.333	1
ZNF181	0.404677	0.491118	0.227	0.222	1
HNRNPA0	0.846515	0.491088	0.5	0.407	1
TMEM219	0.522023	0.49106	0.455	0.407	1
MLLT1	0.385939	0.490864	0.455	0.407	1
ZMYM1	0.509997	0.490831	0.409	0.481	1
PAXBP1	0.203572	0.490761	0.955	0.815	1
CDKN2D	0.670367	0.490724	0.682	0.63	1
ATP2C2	0.113471	0.490231	0.773	0.741	1
IPP	0.333789	0.489841	0.318	0.148	1
SAMHD1	0.759107	0.489165	0.5	0.407	1
OXSR1	0.253633	0.488882	0.864	0.778	1
OGT	0.329846	0.48863	0.955	0.852	1
PLCB1	0.0442386	0.488595	1	1	1
PTPN20	0.725177	0.488562	0.5	0.407	1
RASL10A	0.500173	0.488253	0.909	0.741	1
RAB11FIP1	0.789237	0.488126	0.318	0.222	1
MRPS33	0.471312	0.487941	0.318	0.333	1
NAB1	0.207214	0.487366	0.636	0.593	1
ADCY3	0.487193	0.487261	0.818	0.704	1
NUP210L	0.0416405	0.486971	0.227	0.37	1
PPHLN1	0.149315	0.486409	1	0.852	1
ERAP2	0.543142	0.486407	0.182	0.185	1
RPAP1	0.510595	0.486192	0.455	0.407	1
TMEM168	0.579476	0.486084	0.682	0.556	1
PGP	0.29283	0.486035	0.955	0.815	1
ZNF329	0.429913	0.485943	0.636	0.444	1
IQCD	0.622744	0.485871	0.182	0.111	1
TCTN1	0.459311	0.485475	0.773	0.556	1
MTG2	0.390584	0.485275	0.864	0.778	1
ACSF3	0.518841	0.485233	0.727	0.593	1
NME1	0.79797	0.485144	0.318	0.259	1
STK35	0.227981	0.485131	0.545	0.333	1
FASTKD2	0.0223924	0.484979	1	0.778	1
CASP8	0.649935	0.484783	0.318	0.259	1
CCDC40	0.624356	0.484478	0.545	0.407	1
GRM1	0.60373	0.484458	0.727	0.741	1
TRAPPC13	0.0617927	0.483888	0.773	0.815	1
KAT8	0.420125	0.483689	0.727	0.519	1
CNKSR2	0.322117	0.483576	1	1	1
RCBTB2	0.598908	0.483464	0.636	0.556	1
FBXO8	0.0403805	0.483407	0.591	0.296	1
TMPRSS9	0.623705	0.483292	0.227	0.185	1
C4orf3	0.619293	0.483259	0.318	0.296	1
SMARCA4	0.152192	0.483198	0.909	0.778	1
FNDC5	0.965509	0.48245	0.273	0.185	1
STX18	0.313531	0.482263	0.773	0.704	1
IGLON5	0.758894	0.482058	0.273	0.185	1
PAK1	0.377085	0.481994	1	1	1
RBL1	0.680526	0.48198	0.5	0.407	1
LRP6	0.342392	0.481657	0.818	0.778	1
CDKN2AIP	0.824871	0.48149	0.227	0.185	1
TMEM183A	0.676958	0.481462	0.545	0.407	1
FKBP9	0.476577	0.481393	0.364	0.222	1
EIF1AY	0.94265	0.480954	0.182	0.111	1
SMIM12	0.245013	0.480757	0.773	0.593	1
ANKHD1	0.392783	0.480492	0.955	0.852	1
BRINP3	0.444933	0.480233	0.818	0.741	1
MLST8	0.339513	0.480047	0.455	0.259	1
RNF207	0.461952	0.479813	0.455	0.37	1
PIK3C2G	0.52363	0.479636	0.364	0.37	1
SDK2	0.25908	0.479494	0.773	0.593	1
SMIM14	0.00724862	0.479259	0.955	0.593	1
MMUT	0.635833	0.478726	0.545	0.407	1
POLR2C	0.637971	0.478688	0.5	0.407	1
BEX4	0.351903	0.47867	0.864	0.667	1
ATP6V0B	0.936467	0.478364	0.318	0.259	1
POU3F3	0.536336	0.478205	0.227	0.148	1
CCNG2	0.41033	0.477853	0.318	0.333	1
TAS2R4	0.49121	0.477579	0.182	0.111	1
AATK	0.479796	0.477454	0.955	0.852	1
NOL9	0.492579	0.477424	0.773	0.704	1
ZNF180	0.600954	0.477287	0.273	0.148	1
ZNF491	0.234903	0.477228	0.227	0.111	1
SLC5A6	0.827496	0.477149	0.227	0.148	1
RANBP17	0.403537	0.476865	0.727	0.593	1
B4GALNT4	0.64572	0.47669	0.545	0.444	1
LRRTM2	0.270883	0.476596	0.727	0.667	1
DCPS	0.408082	0.476435	0.409	0.222	1
SLC12A8	0.153292	0.476228	0.955	0.741	1
C5AR1	0.691786	0.476062	0.364	0.222	1
ZNF652	0.190313	0.475745	0.682	0.741	1
LIPT1	0.413539	0.475672	0.273	0.148	1
CDS1	0.4679	0.475606	0.364	0.296	1
ARF4	0.530344	0.475489	0.773	0.667	1
EXOSC5	0.494003	0.475488	0.318	0.185	1
POU6F2	0.729796	0.475241	0.773	0.815	1
SLC44A5	0.469978	0.475228	0.636	0.519	1
TPMT	0.651442	0.475003	0.227	0.222	1
ST8SIA1	0.26639	0.474781	0.955	0.852	1
TSFM	0.0947907	0.474188	0.364	0.407	1
ANKRD13A	0.658418	0.473664	0.636	0.556	1
RPL21	0.643651	0.47342	0.182	0.185	1
POMT1	0.229042	0.473402	0.864	0.63	1
RETREG2	0.770072	0.473348	0.682	0.519	1
NUP54	0.25305	0.473069	0.773	0.63	1
SLC25A44	0.549789	0.472831	0.727	0.519	1
SNRPE	0.710147	0.472786	0.455	0.333	1
NHEJ1	0.862359	0.472774	0.273	0.185	1
RESF1	0.384865	0.47276	0.682	0.593	1
FDFT1	0.70761	0.472736	0.591	0.444	1
PHF8	0.378342	0.472665	0.455	0.296	1
AJAP1	0.520414	0.472518	0.909	0.778	1
PFDN2	0.512455	0.472446	0.273	0.296	1
MRPL52	0.568745	0.472382	0.409	0.259	1
NPY1R	0.0456816	0.472373	0.636	0.481	1
SAMD1	0.65399	0.472363	0.409	0.37	1
CTSF	0.552209	0.472172	0.545	0.37	1
ACP6	0.394485	0.47167	0.364	0.259	1
NT5M	0.768343	0.471585	0.136	0.111	1
GLRX2	0.193235	0.471562	0.455	0.259	1
SPHKAP	0.0700149	0.471548	0.636	0.37	1
KCNC4	0.117882	0.471529	0.455	0.259	1
ZNF682	0.476031	0.470742	0.5	0.37	1
RAD17	0.686877	0.470673	0.455	0.37	1
TRAPPC12	0.0654683	0.470439	1	0.852	1
CAV2	0.751602	0.47032	0.318	0.259	1
ATP1B3	0.412355	0.470298	0.864	0.778	1
ATP10B	0.887923	0.470158	0.273	0.259	1
VOPP1	0.0194479	0.469764	0.636	0.778	1
DNAJB7	0.443473	0.469316	0.136	0.148	1
APMAP	0.328679	0.469255	0.818	0.593	1
LRRIQ1	0.308253	0.469109	0.5	0.333	1
PTCHD4	0.385159	0.468575	0.409	0.444	1
TAF4	0.435583	0.468471	0.682	0.593	1
TMEM128	0.874308	0.468335	0.545	0.444	1
PDE12	0.855213	0.468196	0.455	0.37	1
TMEM80	0.604286	0.468088	0.273	0.259	1
PDZD2	0.40378	0.468076	0.955	0.926	1
LPXN	0.776728	0.468021	0.409	0.296	1
RNF103	0.392796	0.467692	0.636	0.556	1
BCAS2	0.500624	0.467495	0.5	0.481	1
LAGE3	0.772635	0.46741	0.318	0.296	1
EFCAB6	0.501152	0.467308	0.773	0.667	1
PLEKHG1	0.875444	0.466985	0.545	0.407	1
ADCY7	0.491962	0.466002	0.364	0.259	1
SHOC2	0.202735	0.465786	0.955	0.852	1
[truncated: 8,795 more rows]

## Sheet: L6b
	p_val	avg_log2FC	pct.1	pct.2	p_val_adj
ADARB2	0.0671711	2.75638	0.588	0.478	1
CDH20	0.004437	2.26236	0.412	0.109	1
PPP1R15A	0.00630556	2.11726	0.471	0.152	1
PTPRZ1	0.207975	1.85649	0.147	0.109	1
PTTG1IP	0.000332116	1.85224	0.588	0.13	1
USP43	0.0978485	1.79087	0.412	0.152	1
LSP1	0.0968038	1.7848	0.412	0.109	1
FIBP	0.0275888	1.74095	0.412	0.109	1
IGFBP5	0.0477299	1.68985	0.471	0.37	1
TCEAL9	0.0450873	1.68289	0.529	0.174	1
DYRK3	0.0997506	1.67968	0.441	0.196	1
CIB2	0.131029	1.65696	0.382	0.109	1
ITGAE	0.023541	1.62496	0.618	0.217	1
EVI2B	0.0310994	1.62218	0.529	0.174	1
NEFL	0.0098947	1.62062	0.353	0.217	1
CCNJ	0.0626441	1.61418	0.412	0.13	1
ATXN1L	0.110726	1.57336	0.412	0.152	1
EIF5A	0.152913	1.57117	0.382	0.152	1
VEGFA	0.413314	1.5575	0.235	0.13	1
THAP9	0.206334	1.54926	0.294	0.109	1
MYH14	0.0602738	1.5155	0.471	0.174	1
LIMD1	0.169307	1.51364	0.353	0.152	1
SYT2	0.0705841	1.51347	0.618	0.261	1
CCNF	0.0412665	1.50981	0.353	0.152	1
NDUFB5	0.0189637	1.49946	0.676	0.261	1
TMC5	0.347972	1.49677	0.294	0.13	1
CA5A	0.37292	1.47931	0.324	0.152	1
KCNG2	0.183713	1.47825	0.412	0.196	1
COA7	0.0309036	1.47476	0.412	0.13	1
TCEANC2	0.0271466	1.46843	0.324	0.152	1
MAPK12	0.0066635	1.4664	0.471	0.109	1
HILPDA	0.224898	1.46384	0.324	0.109	1
ZNF28	0.0930849	1.45946	0.324	0.109	1
CDK16	0.0819421	1.45455	0.5	0.261	1
CHCHD7	0.0731694	1.45393	0.294	0.13	1
DEXI	0.198657	1.44898	0.294	0.109	1
PSMC5	0.231535	1.44767	0.235	0.109	1
ADAMTS18	0.377391	1.43287	0.265	0.152	1
ATF5	0.0698846	1.42769	0.441	0.13	1
MIS18A	0.0529079	1.42387	0.471	0.174	1
BPNT1	0.0140059	1.41299	0.559	0.261	1
DISP1	0.0994252	1.39771	0.441	0.283	1
ADRA2A	0.355852	1.39083	0.265	0.13	1
COX18	0.00418918	1.38568	0.618	0.283	1
BCL9L	0.0233808	1.38406	0.529	0.217	1
FER1L6	0.136221	1.38307	0.294	0.13	1
ZNF676	0.419485	1.38166	0.206	0.109	1
DYTN	0.428174	1.3726	0.235	0.109	1
WDR62	0.346541	1.36469	0.294	0.13	1
P3H4	0.133592	1.36146	0.382	0.13	1
CANT1	0.173426	1.35866	0.471	0.174	1
HSPG2	0.394667	1.3573	0.353	0.217	1
HTATSF1	0.237382	1.35022	0.5	0.217	1
RASIP1	0.199565	1.34496	0.265	0.109	1
AOX1	0.310329	1.34274	0.206	0.13	1
GRIN2D	0.465715	1.33814	0.471	0.196	1
IL6R	0.311048	1.33161	0.382	0.13	1
ANK1	0.171691	1.33009	0.412	0.174	1
ORMDL3	0.0534697	1.32835	0.353	0.13	1
RASD1	0.271413	1.32729	0.441	0.152	1
TOB1	0.0466608	1.32497	0.382	0.13	1
RGS2	0.0861056	1.32394	0.588	0.261	1
GLIPR1L1	0.222265	1.32005	0.382	0.174	1
ZNF473	0.105543	1.3178	0.353	0.152	1
SUV39H2	0.286743	1.3164	0.5	0.239	1
COASY	0.201038	1.31386	0.294	0.109	1
DECR1	0.152539	1.31277	0.412	0.174	1
TGDS	0.0728169	1.30834	0.412	0.174	1
EMC7	0.130546	1.30732	0.588	0.261	1
GHITM	0.423791	1.30712	0.5	0.217	1
MGST2	0.0105689	1.3067	0.441	0.174	1
UTY	0.245743	1.30612	0.647	0.348	1
INTS14	0.0553979	1.30523	0.441	0.196	1
MIS12	0.0214992	1.30253	0.324	0.196	1
CBLN1	0.581034	1.30124	0.265	0.109	1
MID1	0.225783	1.2993	0.441	0.391	1
GPER1	0.0848541	1.29908	0.294	0.109	1
MR1	0.176224	1.29669	0.294	0.152	1
SLC2A12	0.0275789	1.28928	0.324	0.196	1
FOSL2	0.356849	1.28644	0.382	0.174	1
SLC30A4	0.0138225	1.28493	0.676	0.304	1
NPIPB12	0.177294	1.28402	0.412	0.13	1
RAB36	0.155638	1.28314	0.353	0.13	1
UTP3	0.263492	1.28294	0.294	0.13	1
CCDC28B	0.705526	1.27965	0.265	0.152	1
GMPR2	0.0567117	1.27105	0.441	0.13	1
CDC34	0.0800851	1.2699	0.5	0.239	1
SPTSSA	0.27451	1.26706	0.324	0.13	1
TAFA1	0.329254	1.26569	0.382	0.413	1
BCL2L11	0.0826187	1.26033	0.382	0.261	1
ZP3	0.10682	1.25973	0.353	0.152	1
MGAT4B	0.174919	1.25904	0.588	0.304	1
TSHR	0.349743	1.25235	0.353	0.261	1
ARMT1	0.132682	1.2521	0.412	0.217	1
ITGA6	0.570799	1.25037	0.618	0.304	1
ZFY	0.633443	1.2498	0.412	0.196	1
SLC30A3	0.291177	1.24643	0.559	0.261	1
CENPA	0.274884	1.24413	0.294	0.109	1
TSHZ2	0.165142	1.23792	0.529	0.196	1
GYG2	0.666172	1.23732	0.265	0.13	1
PALD1	0.591782	1.23628	0.412	0.217	1
ZSCAN12	0.0685288	1.23243	0.353	0.109	1
NFYA	0.109543	1.22724	0.353	0.109	1
SCARF2	0.215208	1.22465	0.324	0.174	1
GFRA2	0.188643	1.22422	0.441	0.196	1
ASMTL	0.0311126	1.22328	0.529	0.239	1
RRAGC	0.196669	1.22209	0.559	0.261	1
ZNF316	0.0759359	1.22148	0.529	0.283	1
KRI1	0.0959253	1.21557	0.294	0.109	1
PIP4P2	0.0297696	1.21201	0.471	0.174	1
ACACB	0.554748	1.21097	0.265	0.109	1
TIPARP	0.233974	1.20845	0.235	0.13	1
ARL4C	0.0734699	1.20557	0.882	0.5	1
CDH8	0.229366	1.20551	0.618	0.457	1
C19orf47	0.206396	1.20384	0.235	0.13	1
AGPAT1	0.0630624	1.19806	0.5	0.304	1
SMN1	0.0426838	1.19693	0.529	0.304	1
HUNK	0.194343	1.1966	0.412	0.239	1
TXNDC17	0.344348	1.19438	0.353	0.13	1
ACSL5	0.533587	1.19372	0.206	0.109	1
IER3	0.48025	1.19287	0.324	0.152	1
SVIP	0.102573	1.18956	0.529	0.217	1
ADRA1B	0.0407681	1.18877	0.794	0.5	1
ZNF850	0.205508	1.18732	0.441	0.196	1
CCNQ	0.274682	1.17025	0.353	0.196	1
NPIPB13	0.258466	1.16905	0.235	0.109	1
PFKL	0.160627	1.16768	0.676	0.37	1
UBE2M	0.301088	1.16578	0.735	0.391	1
MLF2	0.0890989	1.16326	0.706	0.413	1
HEXIM1	0.0830859	1.15952	0.441	0.239	1
TNC	0.51496	1.15904	0.294	0.152	1
C6orf120	0.531409	1.15842	0.235	0.109	1
PYGL	0.196088	1.15601	0.382	0.239	1
CA3	0.248655	1.15482	0.412	0.196	1
MASTL	0.323711	1.15324	0.382	0.152	1
UBXN1	0.258685	1.1516	0.529	0.239	1
CDKN2AIP	0.347434	1.15158	0.324	0.174	1
CDK5R2	0.141292	1.14838	0.559	0.326	1
RPL29	0.16842	1.145	0.382	0.13	1
SLC39A13	0.223993	1.1422	0.382	0.13	1
LPAR6	0.323857	1.14183	0.471	0.217	1
MND1	0.661048	1.13726	0.265	0.174	1
SMIM18	0.175866	1.13642	0.382	0.13	1
CCDC115	0.289506	1.1348	0.324	0.109	1
MRPL35	0.0557285	1.1314	0.559	0.217	1
RAB1B	0.0971223	1.13104	0.5	0.196	1
LGI3	0.307614	1.13034	0.353	0.217	1
SV2C	0.83237	1.12926	0.588	0.326	1
NOLC1	0.334158	1.12812	0.441	0.217	1
KLHDC4	0.00152205	1.12669	0.853	0.391	1
YJU2	0.354461	1.12614	0.294	0.109	1
ARRDC3	0.050357	1.12516	0.5	0.304	1
DNAJC27	0.0495144	1.12401	0.588	0.326	1
IQGAP2	0.784923	1.11853	0.235	0.13	1
F12	0.224735	1.116	0.441	0.174	1
SLC14A1	0.839998	1.11367	0.529	0.304	1
ECI2	0.490058	1.11252	0.353	0.174	1
HTATIP2	0.177642	1.11205	0.265	0.13	1
C1orf226	0.235936	1.10996	0.265	0.152	1
KCNK12	0.00791119	1.10818	0.559	0.391	1
FASTK	0.0919773	1.10699	0.529	0.348	1
ANKRD40	0.12418	1.10575	0.559	0.283	1
TSR2	0.484489	1.10478	0.353	0.174	1
RANBP6	0.265392	1.10442	0.471	0.217	1
SOWAHA	0.587707	1.10345	0.353	0.152	1
PRPH2	0.116613	1.09951	0.382	0.13	1
ZDHHC4	0.48377	1.09896	0.324	0.13	1
DNER	0.352108	1.09832	0.794	0.63	1
EGR1	0.204458	1.09399	0.412	0.283	1
DEDD	0.526852	1.09061	0.294	0.13	1
SMIM10L2A	0.19469	1.08961	0.441	0.174	1
ZFP28	0.234045	1.0893	0.412	0.196	1
RAB33A	0.158484	1.08808	0.324	0.13	1
CCDC50	0.0858956	1.08394	0.471	0.348	1
RPF1	0.389404	1.08364	0.412	0.217	1
PLEKHG1	0.787713	1.08301	0.471	0.261	1
HDAC11	0.273541	1.08289	0.382	0.217	1
PLAUR	0.120741	1.08257	0.5	0.304	1
MANEAL	0.273619	1.08185	0.382	0.174	1
SAV1	0.237059	1.08114	0.618	0.413	1
STRIP2	0.209188	1.08008	0.735	0.587	1
MRPL49	0.582801	1.07864	0.294	0.152	1
PHF1	0.107013	1.07656	0.412	0.174	1
TSC22D3	0.589305	1.0754	0.471	0.239	1
TUSC1	0.680477	1.07463	0.294	0.152	1
ARL6IP1	0.271943	1.07371	0.706	0.413	1
CHDH	0.114911	1.07351	0.588	0.348	1
C8orf76	0.0806543	1.07152	0.588	0.283	1
TSPEAR	0.486157	1.07074	0.353	0.217	1
GLIS2	0.0929747	1.07074	0.412	0.196	1
RHOF	0.186385	1.06866	0.353	0.152	1
CGN	0.465308	1.06846	0.294	0.174	1
VLDLR	0.112347	1.065	0.412	0.174	1
PPM1N	0.193946	1.06443	0.324	0.196	1
CCDC85C	0.126024	1.06097	0.265	0.109	1
NLRX1	0.22118	1.06079	0.294	0.152	1
ZNF578	0.321529	1.06037	0.5	0.283	1
ZNF132	0.192321	1.05968	0.206	0.109	1
SHROOM3	0.0553211	1.0585	0.618	0.283	1
SPDYE5	0.111764	1.05747	0.588	0.283	1
GPC6	0.179277	1.05696	0.853	0.543	1
TSPYL4	0.209627	1.0552	0.559	0.391	1
GPR82	0.238698	1.05434	0.265	0.174	1
ZFP37	0.0164777	1.05403	0.735	0.413	1
HDDC2	0.454503	1.05288	0.412	0.217	1
SYCE2	0.143123	1.05025	0.353	0.152	1
FUT11	0.201444	1.0501	0.5	0.196	1
CFAP74	0.284977	1.04792	0.559	0.261	1
ATP6V1F	0.218226	1.04462	0.559	0.217	1
MBLAC2	0.0814065	1.04188	0.412	0.152	1
MIER2	0.13723	1.03977	0.441	0.174	1
IFIT3	0.383575	1.0396	0.324	0.152	1
DPF3	0.729398	1.03757	0.353	0.217	1
CPB2	0.245584	1.03733	0.382	0.196	1
TOMM6	0.357097	1.03655	0.5	0.239	1
GRAMD1C	0.0840702	1.03459	0.912	0.587	1
CCND3	0.0687184	1.03442	0.618	0.348	1
TFPT	0.239844	1.03431	0.441	0.283	1
CBARP	0.654227	1.03324	0.294	0.13	1
GREB1L	0.0810698	1.03314	0.618	0.543	1
PDZD9	0.912623	1.03159	0.206	0.109	1
PFAS	0.621637	1.02907	0.206	0.109	1
COL7A1	0.37301	1.02735	0.206	0.13	1
TOR1A	0.641287	1.02702	0.382	0.196	1
SPOCK1	0.615869	1.02452	0.706	0.565	1
LRTM2	0.145875	1.0245	0.441	0.217	1
POLD4	0.321867	1.02438	0.353	0.13	1
RPRM	0.590503	1.02384	0.412	0.174	1
FAM200A	0.311453	1.02166	0.5	0.304	1
USP9Y	0.555229	1.02103	0.647	0.348	1
TRIM68	0.189343	1.02068	0.118	0.109	1
GOLGA6L10	0.334902	1.02054	0.412	0.196	1
POLRMT	0.342088	1.0198	0.353	0.217	1
ERH	0.1478	1.01975	0.706	0.435	1
SLC30A1	0.427186	1.01699	0.235	0.13	1
BRIX1	0.238268	1.01659	0.412	0.174	1
PSMD6	0.147057	1.01633	0.5	0.348	1
SCNN1D	0.315414	1.01569	0.235	0.109	1
ASAP3	0.0676537	1.01437	0.353	0.217	1
PLOD1	0.397514	1.01426	0.294	0.13	1
[truncated: 11,066 more rows]

## Sheet: Oligo
	p_val	avg_log2FC	pct.1	pct.2	p_val_adj
[truncated: 5,486 more rows]

[truncated: 4 more sheets: Sncg, Sst, Vip, GSEA_Results]
