# Supplementary material for: Cell-type-informed genotyping of mosaic focal epilepsies reveals cell-autonomous and non-cell-autonomous disease-associated transcriptional programs
Source: Proc Natl Acad Sci U S A. 2025 Jul 17;122(29):e2509622122. doi: 10.1073/pnas.2509622122 (PMC12305027; doi:10.1073/pnas.2509622122)
Supplement: Supplementary file 19 — Dataset S18 (XLSX) [file pnas.2509622122.sd18.xlsx]

## Sheet: Sheet1
Dataset S18. Differentially expressed genes between het-mut (pct.1) and ref-hom (pct.2) ResolveOME genotyped cells calculated on ResolveOME snRNA-seq data using Seurat FindMarkers. P-values and adjusted p-values correspond to the Wilcoxon rank sum test and Benjamini-Hotchberg correction. Positive avg_log2FC values mean overexpression in het-mut cells.
gene	avg_log2FC	p_val	pct.1	pct.2	group
CDKN1A	7.05413	0.00121475	0.088	0.006	MUT
MYL9	6.73291	0.00240458	0.059	0	MUT
ABTB2	6.58017	0.00121475	0.088	0.006	MUT
MYOF	6.23952	0.00435394	0.074	0.006	MUT
FBXO17	6.03044	0.0145594	0.088	0.019	MUT
PHYHD1	5.95427	0.042083	0.074	0.019	MUT
TLR4	5.92211	0.00121475	0.088	0.006	MUT
VAMP5	5.77587	0.000668681	0.074	0	MUT
MAFB	5.69899	0.00240458	0.059	0	MUT
ALDH1L1	5.66064	0.000435479	0.118	0.013	MUT
DHRS1	5.60506	0.0012509	0.147	0.032	MUT
H2BC21	5.58922	0.00131354	0.088	0.006	MUT
STK17B	5.56567	0.042083	0.074	0.019	MUT
KANK2	5.53326	0.000102505	0.118	0.006	MUT
RAB9A	5.51765	0.015439	0.059	0.006	MUT
NNMT	5.50013	0.0147077	0.059	0.006	MUT
PPP1R18	5.44364	0.0147077	0.059	0.006	MUT
PCYT1B	5.3543	0.0413806	0.074	0.019	MUT
RHBDF1	5.33819	0.0148284	0.088	0.019	MUT
LFNG	5.2786	0.00240458	0.059	0	MUT
TCN2	5.25805	0.00424505	0.074	0.006	MUT
CP	5.02474	0.0483132	0.059	0.013	MUT
FAS	4.97595	0.00260575	0.147	0.039	MUT
TNS3	4.97336	3.55804e-06	0.176	0.013	MUT
GPC5	4.86279	0.00147072	0.103	0.013	MUT
MED18	4.69876	0.049234	0.059	0.013	MUT
KCTD9	4.67048	0.0292283	0.132	0.052	MUT
FMC1	4.62188	0.049234	0.059	0.013	MUT
NECTIN2	4.59498	0.0147077	0.059	0.006	MUT
ALDH4A1	4.5801	0.0380493	0.118	0.045	MUT
EVA1C	4.52268	0.0107377	0.118	0.032	MUT
NSMCE1	4.41099	0.0343801	0.088	0.026	MUT
CCDC106	4.36606	0.0333238	0.088	0.026	MUT
GLIPR2	4.33799	0.0483132	0.059	0.013	MUT
FGF2	4.31563	0.0282527	0.103	0.032	MUT
LMO2	4.2896	0.0333238	0.088	0.026	MUT
NHSL2	4.28949	0.0427954	0.074	0.019	MUT
EMX2	4.28714	0.0162513	0.074	0.013	MUT
IGFN1	4.20992	0.00240458	0.059	0	MUT
NKAIN4	4.16142	0.0362003	0.147	0.065	MUT
RGS9	4.10545	0.000363725	0.103	0.006	MUT
MMP15	4.10096	0.000383625	0.103	0.006	MUT
DENND2B	4.05389	0.0295144	0.147	0.065	MUT
TCEAL8	4.04951	0.0400189	0.118	0.045	MUT
BMP7	4.00315	0.0107377	0.118	0.032	MUT
C1S	3.99818	0.000166939	0.162	0.026	MUT
NPL	3.978	0.00485606	0.118	0.026	MUT
ST6GALNAC4	3.96164	0.0328062	0.088	0.026	MUT
SDC4	3.94189	0.00420241	0.118	0.026	MUT
RREB1	3.8781	0.0147077	0.059	0.006	MUT
COL9A2	3.87138	3.70089e-05	0.265	0.071	MUT
MANEA	3.8491	0.00157464	0.103	0.013	MUT
PLK1	3.84824	0.043518	0.074	0.019	MUT
TRPV3	3.8222	0.00161075	0.103	0.013	MUT
TRIB2	3.81904	0.00348924	0.176	0.058	MUT
EMP1	3.81392	0.00457935	0.074	0.006	MUT
SLC39A12	3.79133	0.00541244	0.088	0.013	MUT
SLC25A20	3.75004	0.00435394	0.074	0.006	MUT
SLC35B2	3.74648	0.00986368	0.132	0.039	MUT
ZNRF3	3.71909	0.00751572	0.176	0.065	MUT
UBOX5	3.71443	0.0390236	0.118	0.045	MUT
DPF3	3.68199	0.000138487	0.206	0.045	MUT
ABHD3	3.64199	0.00176465	0.118	0.019	MUT
PGM1	3.58305	0.00630245	0.147	0.045	MUT
INPPL1	3.5552	0.0404441	0.147	0.065	MUT
IRAG1	3.54211	0.0031745	0.147	0.039	MUT
ZNF521	3.53774	0.0380493	0.118	0.045	MUT
PIK3R3	3.51661	0.000608819	0.206	0.058	MUT
IGDCC4	3.50179	0.00446535	0.074	0.006	MUT
MOSPD2	3.48282	0.0202627	0.221	0.116	MUT
BBOX1	3.46006	0.00134809	0.088	0.006	MUT
EDNRA	3.4542	0.00540232	0.103	0.019	MUT
EGLN3	3.41951	0.000114255	0.118	0.006	MUT
SUCLG2	3.37236	0.015439	0.059	0.006	MUT
GEM	3.35519	0.0349188	0.088	0.026	MUT
PAMR1	3.3304	0.00052572	0.118	0.013	MUT
CRYM	3.30817	0.0345409	0.044	0.148	MUT
IFI27L2	3.2876	0.0165357	0.088	0.019	MUT
ZNF236	3.22093	0.0289934	0.235	0.135	MUT
PRDM16	3.17647	0.00138347	0.088	0.006	MUT
GJC2	3.1382	0.0161235	0.132	0.045	MUT
HSDL2	3.12022	0.0116239	0.118	0.032	MUT
RNFT2	3.0812	0.0246983	0.029	0.129	MUT
IFI44L	3.07377	5.58422e-05	0.162	0.019	MUT
PLEKHH3	3.05747	0.0365785	0.088	0.026	MUT
SSNA1	3.05414	0.0298813	0.191	0.097	MUT
TPD52L1	3.04023	0.00052572	0.118	0.013	MUT
DEPP1	3.03693	0.0427954	0.074	0.019	MUT
CLCN5	3.03309	0.0483132	0.059	0.013	MUT
SLC25A18	3.03201	0.00167568	0.132	0.026	MUT
MAF	2.99705	0.00061754	0.147	0.026	MUT
TMEM199	2.99101	0.0278406	0.103	0.032	MUT
BUD13	2.98764	0.0442183	0.118	0.045	MUT
STK38L	2.9486	0.0269705	0.221	0.116	MUT
CYB5R2	2.93727	0.0156616	0.088	0.019	MUT
ITGA6	2.92124	0.00452116	0.132	0.032	MUT
ASTN2	2.90882	0.013523	0.191	0.084	MUT
LIMD1	2.89362	0.011262	0.118	0.032	MUT
TNS1	2.86397	0.00315824	0.162	0.045	MUT
PLPP1	2.79186	0.0177726	0.206	0.097	MUT
TNC	2.76252	0.00249436	0.191	0.065	MUT
RAMP1	2.75961	0.0261154	0.132	0.052	MUT
TRIM47	2.74038	0.0176266	0.074	0.013	MUT
DSCAML1	2.70061	0.0270198	0.162	0.071	MUT
TST	2.65286	0.0465122	0.074	0.019	MUT
TP53	2.63443	0.0349188	0.088	0.026	MUT
SMOC1	2.62805	0.0355266	0.162	0.071	MUT
HSCB	2.60577	0.0377219	0.088	0.026	MUT
H6PD	2.59961	0.0181474	0.162	0.065	MUT
TMEM88B	2.59743	0.00283291	0.162	0.045	MUT
JUN	2.56773	0.00250186	0.206	0.071	MUT
ITPR2	2.52979	3.4913e-06	0.294	0.065	MUT
ZFP62	2.5193	0.0413417	0.029	0.116	MUT
PER1	2.48009	0.000818667	0.309	0.135	MUT
FAM181B	2.4662	0.0006645	0.162	0.032	MUT
NHERF1	2.43661	0.0116239	0.118	0.032	MUT
ZEB1	2.42301	0.0233256	0.25	0.142	MUT
PLAT	2.40732	0.0457478	0.074	0.019	MUT
SP1	2.39158	0.0159483	0.088	0.019	MUT
EFS	2.39153	0.0388956	0.088	0.026	MUT
SERPINH1	2.39004	0.0169267	0.074	0.013	MUT
SQSTM1	2.38486	0.0184155	0.279	0.161	MUT
SESN2	2.36191	0.0183518	0.074	0.013	MUT
CBLN2	2.35564	0.0423374	0.015	0.09	MUT
KIF19	2.34232	0.017142	0.088	0.019	MUT
TTLL9	2.33445	0.0377219	0.088	0.026	MUT
CMYA5	2.32508	0.0415522	0.118	0.045	MUT
PC	2.31956	0.00553026	0.088	0.013	MUT
INSIG1	2.30556	3.2756e-05	0.353	0.135	MUT
STXBP6	2.30245	0.0371465	0.088	0.026	MUT
APLNR	2.30092	0.043518	0.074	0.019	MUT
AP1S2	2.29265	0.0112162	0.206	0.09	MUT
ENTPD1	2.27433	0.03785	0.147	0.065	MUT
ATP1B2	2.26924	0.013957	0.294	0.174	MUT
ARHGAP42	2.26526	0.00469597	0.074	0.006	MUT
LSS	2.25832	0.00596213	0.279	0.142	MUT
CRB1	2.25694	0.0468315	0.132	0.058	MUT
BTG1	2.19786	0.00763226	0.147	0.045	MUT
PARD3	2.1967	0.0447685	0.118	0.045	MUT
PLIN2	2.18002	0.00041539	0.103	0.006	MUT
SOX6	2.17828	0.00519873	0.294	0.142	MUT
CA12	2.17508	0.016202	0.059	0.006	MUT
KLHL21	2.16578	0.0144731	0.103	0.026	MUT
PRR18	2.1394	0.000876895	0.221	0.071	MUT
CSTB	2.13539	0.0240171	0.176	0.077	MUT
ZSWIM6	2.11729	0.00468972	0.382	0.232	MUT
GJA1	2.09949	0.00244256	0.191	0.058	MUT
TRIM8	2.09399	0.044588	0.176	0.09	MUT
CD44	2.09257	0.0019484	0.132	0.026	MUT
GUCD1	2.07046	0.0159483	0.088	0.019	MUT
HIF3A	2.04077	0.000133193	0.25	0.071	MUT
EDNRB	2.02141	0.0326708	0.103	0.032	MUT
APCDD1	2.021	0.00813008	0.191	0.071	MUT
SNX18	1.95141	0.0312871	0.103	0.032	MUT
FBXO32	1.94226	0.0128144	0.235	0.116	MUT
ATP1A2	1.93276	0.000559652	0.294	0.116	MUT
AMFR	1.89648	0.0160009	0.206	0.097	MUT
SF3B4	1.87865	0.01091	0.118	0.032	MUT
SHROOM1	1.86805	0.0103177	0.132	0.039	MUT
ABCA8	1.86758	0.00385271	0.265	0.123	MUT
CDH20	1.84813	0.00917794	0.191	0.077	MUT
RAB31	1.84794	0.0138026	0.176	0.071	MUT
STON2	1.84708	0.0303968	0.206	0.103	MUT
DCBLD2	1.8445	0.0412032	0.265	0.161	MUT
SOCS5	1.82832	0.0273353	0.206	0.103	MUT
OSMR	1.81958	0.0382097	0.132	0.052	MUT
IGSF1	1.80666	0.017986	0.074	0.013	MUT
GNG12	1.79827	0.00589772	0.088	0.013	MUT
RSAD1	1.77385	0.043135	0.118	0.045	MUT
TPD52L2	1.77168	0.0351963	0.221	0.116	MUT
ACLY	1.76145	0.00549407	0.191	0.071	MUT
SEMA4D	1.75349	0.021278	0.338	0.219	MUT
BEST1	1.75075	0.00103675	0.221	0.065	MUT
ZFP36L2	1.7505	0.00192832	0.103	0.013	MUT
GALNT10	1.75033	0.0274777	0.147	0.058	MUT
CNN3	1.71857	0.00928879	0.191	0.077	MUT
MLC1	1.71291	0.0442183	0.118	0.045	MUT
TNIK	1.69627	0.0346824	0.382	0.271	MUT
MYORG	1.68785	0.0472873	0.074	0.019	MUT
DUSP26	1.68246	0.0324323	0.015	0.097	MUT
ZFAND5	1.66963	0.046565	0.397	0.303	MUT
CORO1C	1.6667	0.0396734	0.235	0.129	MUT
AEBP1	1.64698	0.00560035	0.118	0.026	MUT
LGALS1	1.64419	0.0312871	0.103	0.032	MUT
TECR	1.64216	0.0207115	0.294	0.168	MUT
CTNND2	1.63097	0.0451566	0.382	0.29	MUT
GPR17	1.62328	0.0121863	0.118	0.032	MUT
KPNA2	1.61732	0.0204437	0.162	0.065	MUT
S1PR1	1.61389	0.0138054	0.118	0.032	MUT
TRAF4	1.6136	0.0350935	0.103	0.032	MUT
PLD2	1.60535	0.0355535	0.132	0.052	MUT
ITPKB	1.60034	0.00349785	0.206	0.071	MUT
PREX2	1.59984	9.18717e-06	0.441	0.155	MUT
TNPO2	1.59934	0.0344616	0.309	0.194	MUT
ACACB	1.59591	0.0118124	0.162	0.058	MUT
SOX2	1.595	5.33666e-05	0.412	0.161	MUT
PAQR6	1.59435	0.000315022	0.279	0.09	MUT
PCBP1	1.58387	0.0449941	0.074	0.019	MUT
CXCL14	1.57873	0.0383049	0.088	0.026	MUT
BCAT2	1.57311	0.0303968	0.206	0.103	MUT
RASSF4	1.55734	0.000159931	0.412	0.187	MUT
HES6	1.54561	0.00773809	0.162	0.052	MUT
OGFRL1	1.52284	0.0467891	0.294	0.206	MUT
ZNF135	1.52115	0.0266137	0.059	0.174	MUT
LPL	1.51368	0.0297209	0.309	0.2	MUT
CHI3L1	1.50504	0.00618137	0.103	0.019	MUT
DDX60	1.49345	0.0472873	0.074	0.019	MUT
PBXIP1	1.49293	0.0154664	0.103	0.026	MUT
PYROXD2	1.48651	0.0472873	0.074	0.019	MUT
YAP1	1.47376	0.00540232	0.103	0.019	MUT
SLC7A11	1.47236	1.43693e-05	0.25	0.052	MUT
AQP4	1.4717	0.0155862	0.25	0.129	MUT
VCAN	1.46772	0.00456671	0.25	0.103	MUT
GLI3	1.46435	0.000618685	0.118	0.013	MUT
GATM	1.4622	0.000836912	0.353	0.161	MUT
TJAP1	1.45806	0.0175671	0.265	0.142	MUT
NDRG2	1.45623	0.00924746	0.338	0.187	MUT
ADAMTS1	1.4428	0.00278805	0.206	0.071	MUT
GOLIM4	1.42708	0.0380587	0.265	0.161	MUT
APOE	1.41962	0.0232138	0.25	0.135	MUT
SLC1A3	1.39921	1.53583e-05	0.471	0.194	MUT
DDIT4	1.36731	0.000159841	0.206	0.045	MUT
SYNPO	1.34375	0.0248266	0.015	0.103	MUT
DLGAP4	1.33985	0.00991108	0.029	0.155	MUT
SLF2	1.33782	0.00461082	0.5	0.348	MUT
RHOB	1.33699	0.0199145	0.279	0.161	MUT
MCRIP1	1.33342	0.0209582	0.044	0.161	MUT
LDB2	1.32978	0.0235261	0.074	0.2	MUT
IDH1	1.32966	0.0264774	0.176	0.077	MUT
AQP6	1.32753	0.00481528	0.074	0.006	MUT
ASPA	1.32738	0.0255172	0.294	0.161	MUT
MEIS1	1.32055	0.0475965	0.147	0.065	MUT
FAT1	1.30923	0.0373061	0.132	0.052	MUT
PDGFRB	1.29106	0.00561533	0.103	0.019	MUT
PAPPA	1.2829	0.00404372	0.147	0.039	MUT
SPARCL1	1.27898	0.00379268	0.382	0.213	MUT
ARNT2	1.26261	0.0272038	0.294	0.174	MUT
MMD2	1.2537	0.00185332	0.147	0.032	MUT
PTPRZ1	1.23855	0.000371526	0.456	0.245	MUT
ZNF652	1.22046	0.0497329	0.353	0.232	MUT
PHLDA1	1.20541	0.008648	0.191	0.071	MUT
ENTREP1	1.19794	0.0307112	0.132	0.052	MUT
PRKAA1	1.19566	0.0330857	0.235	0.129	MUT
TTYH2	1.19525	0.0174183	0.221	0.097	MUT
MCAM	1.19181	0.00887771	0.162	0.052	MUT
ZHX3	1.18652	0.0417143	0.294	0.194	MUT
MOB3B	1.16846	0.00358006	0.191	0.065	MUT
BCL6	1.16018	0.0392077	0.191	0.097	MUT
HTRA1	1.15459	0.000812815	0.426	0.2	MUT
MFHAS1	1.15236	0.0175075	0.132	0.045	MUT
FDFT1	1.14859	0.00142384	0.397	0.206	MUT
EEPD1	1.14778	0.016202	0.059	0.006	MUT
GLUL	1.1425	0.00364577	0.456	0.258	MUT
TNRC6A	1.12016	0.00726704	0.559	0.394	MUT
ACSBG1	1.11362	0.00857066	0.147	0.045	MUT
LDLR	1.10806	4.00171e-05	0.279	0.071	MUT
FGFR3	1.0937	0.0107388	0.176	0.065	MUT
CFAP54	1.08307	0.0324323	0.015	0.097	MUT
NTM	1.06411	0.015417	0.559	0.426	MUT
SOX4	1.05375	0.0012996	0.25	0.09	MUT
HIP1R	1.04661	0.00383444	0.412	0.239	MUT
ASXL3	1.0422	0.0392284	0.088	0.2	MUT
CELSR2	1.03043	0.0458239	0.118	0.232	MUT
DBI	1.01589	0.0223944	0.265	0.142	MUT
KIAA1671	1.01062	0.0423374	0.015	0.09	MUT
P2RY1	1.00809	0.0419663	0.088	0.026	MUT
CSRP1	1.00445	0.00116587	0.309	0.129	MUT
SPAG9	0.983617	0.00424584	0.574	0.471	MUT
CRYAB	0.971964	0.00228148	0.456	0.252	MUT
TCF7L2	0.971338	0.0439335	0.176	0.084	MUT
MTMR10	0.967885	0.0102135	0.176	0.065	MUT
USP9X	0.9623	0.0182252	0.382	0.271	MUT
SLAIN1	0.952051	0.00178862	0.485	0.284	MUT
SLC6A1	0.949099	0.0210311	0.353	0.213	MUT
MACF1	0.941812	0.00932722	0.809	0.729	MUT
PPIF	0.940758	0.00553026	0.088	0.013	MUT
SEZ6	0.936019	0.0460866	0.029	0.116	MUT
MSI2	0.909975	0.00360033	0.397	0.219	MUT
RND2	0.909603	0.0472873	0.074	0.019	MUT
NID2	0.899897	0.0331436	0.103	0.032	MUT
MEGF10	0.897766	0.00239757	0.221	0.077	MUT
S100A13	0.890302	0.0144598	0.118	0.032	MUT
TMC6	0.883036	0.00247758	0.235	0.084	MUT
GRAMD2B	0.872973	0.000799363	0.324	0.129	MUT
SASH1	0.870265	0.0118271	0.309	0.161	MUT
HNRNPH3	0.859092	0.0317719	0.382	0.258	MUT
NOP53	0.849202	0.0441363	0.029	0.116	MUT
PHLDA3	0.842898	0.0291551	0.147	0.058	MUT
GLCCI1	0.834473	0.0321458	0.221	0.116	MUT
SRRM2	0.830411	0.0265114	0.485	0.342	MUT
PTGDS	0.827435	0.00335472	0.471	0.277	MUT
FSTL1	0.817001	0.0140205	0.118	0.032	MUT
TRIM36	0.816983	0.0110712	0.015	0.123	MUT
SNX30	0.80532	0.0370646	0.206	0.103	MUT
STK38	0.800584	0.0189899	0.074	0.2	MUT
ID4	0.799194	0.0475965	0.147	0.065	MUT
SLC14A1	0.793279	0.0118088	0.118	0.032	MUT
TSC22D4	0.78092	0.00564607	0.397	0.219	MUT
RIT1	0.775553	0.0141349	0.176	0.071	MUT
PREX1	0.774345	0.0229317	0.309	0.181	MUT
USE1	0.768169	0.0189877	0.015	0.11	MUT
MCTS1	0.753549	0.0498943	0.088	0.2	MUT
NPHP1	0.734845	0.0177911	0.059	0.194	MUT
CMTM5	0.726204	0.00398862	0.206	0.071	MUT
TXNIP	0.713395	0.0355718	0.176	0.077	MUT
RASSF2	0.709049	0.0269548	0.206	0.097	MUT
KATNAL1	0.708686	0.0334311	0.059	0.168	MUT
MVK	0.701421	0.00143509	0.279	0.116	MUT
BMPR1B	0.699032	0.0235117	0.132	0.045	MUT
BMP8B	0.697644	0.0413362	0.088	0.026	MUT
NKD1	0.69361	0.0458862	0.118	0.045	MUT
AASS	0.690847	0.00336574	0.426	0.232	MUT
ADAMTS9	0.690607	0.0442508	0.074	0.019	MUT
TOPORS	0.684154	0.0139978	0.103	0.026	MUT
MUSK	0.676579	0.0173496	0.103	0.026	MUT
QKI	0.676004	0.00473089	0.75	0.535	MUT
GPR37L1	0.647298	0.014529	0.221	0.103	MUT
KANK1	0.647292	0.0368676	0.368	0.232	MUT
TNFAIP6	0.626669	0.00481528	0.074	0.006	MUT
MERTK	0.59274	0.00191446	0.118	0.019	MUT
HEPH	0.590452	0.0288805	0.118	0.039	MUT
S100B	0.588208	0.0286946	0.324	0.181	MUT
TRMT1L	0.581871	0.0426603	0.059	0.161	MUT
CA10	0.581781	0.00212309	0.015	0.161	MUT
BCL2	0.581694	0.00362719	0.176	0.052	MUT
CFAP92	0.562819	0.0245131	0.015	0.103	MUT
RNF150	0.558696	0.0420433	0.074	0.181	MUT
TMEM125	0.547192	0.0300807	0.118	0.039	MUT
COL4A5	0.53958	0.00409182	0.338	0.155	MUT
BIN3	0.524508	0.0423374	0.015	0.09	MUT
PSD2	0.50894	0.0240781	0.147	0.058	MUT
HNRNPU	0.508566	0.0168847	0.515	0.374	MUT
CRISPLD2	0.47873	0.0419663	0.088	0.026	MUT
DTNA	0.477976	0.0333295	0.456	0.323	MUT
MLLT11	0.477268	0.0495898	0.044	0.135	MUT
LRRTM4	0.469719	0.00217157	0.044	0.219	MUT
FNBP1	0.464692	0.0399918	0.515	0.413	MUT
GNL2	0.457708	0.0465122	0.074	0.019	MUT
PADI2	0.455698	0.0440939	0.309	0.181	MUT
GMNN	0.440751	0.019103	0.074	0.013	MUT
HIGD1A	0.439856	0.0439335	0.176	0.084	MUT
DDX17	0.429288	0.0250439	0.868	0.697	MUT
B4GALNT1	0.425237	0.00483431	0.029	0.168	MUT
SCRG1	0.423132	0.0346108	0.279	0.168	MUT
FBXO7	0.411918	0.0319209	0.353	0.226	MUT
BCAN	0.406011	0.0110191	0.309	0.148	MUT
DDX5	0.39324	0.0240762	0.765	0.568	MUT
RNF207	0.392366	0.0212045	0.029	0.135	MUT
KIF13A	0.388513	0.0387831	0.324	0.213	MUT
CEP162	0.364331	0.017534	0.044	0.161	MUT
METTL16	0.357781	0.00541323	0.044	0.194	MUT
FAAP100	0.349184	0.0145072	0.015	0.116	MUT
FSD1	0.347854	0.00352216	0.029	0.174	MUT
PHGDH	0.344178	0.0304901	0.118	0.039	MUT
LITAF	0.343316	0.0121863	0.118	0.032	MUT
ENDOD1	0.31225	0.0138174	0.235	0.11	MUT
SMOX	0.307566	0.0111159	0.132	0.039	MUT
SLCO1C1	0.293175	0.011282	0.132	0.039	MUT
RTKN	0.285982	0.0025543	0.309	0.129	MUT
SLC6A8	0.272105	0.0273954	0.221	0.11	MUT
SCN3B	0.271152	0.00240254	0.088	0.277	MUT
HOMER2	0.267789	0.0290062	0.059	0.174	MUT
CACNG2	0.266201	0.0418126	0.015	0.09	MUT
DICER1	0.261285	0.0215302	0.574	0.426	MUT
AGGF1	0.258163	0.0423374	0.015	0.09	MUT
YY1AP1	0.258001	0.0313592	0.147	0.284	MUT
LRFN4	0.256047	0.0324323	0.015	0.097	MUT
AP4S1	0.246412	0.0257804	0.059	0.168	MUT
RBFOX3	0.234565	0.00340103	0.029	0.181	MUT
PLAAT3	0.231935	0.0260484	0.265	0.135	MUT
GMPS	0.230912	0.0118405	0.029	0.148	MUT
PAGR1	0.229573	0.0446172	0.029	0.116	MUT
RHOBTB3	0.223624	0.019719	0.25	0.123	MUT
SHC4	0.21707	0.00491587	0.132	0.032	MUT
PMP2	0.201251	0.00894321	0.221	0.084	MUT
UBN1	0.198441	0.0266278	0.059	0.181	MUT
PDLIM5	0.197506	0.0235304	0.162	0.065	MUT
RNF144A	0.192048	0.0451768	0.162	0.297	MUT
POU2F2	0.185437	0.0423374	0.015	0.09	MUT
ZBBX	0.169717	0.0423374	0.015	0.09	MUT
PLEKHM2	0.164311	0.0398126	0.044	0.135	MUT
VWA1	0.155728	0.0452397	0.088	0.026	MUT
SF1	0.154756	0.0256674	0.471	0.323	MUT
DNAAF11	0.150753	0.01212	0.029	0.148	MUT
C16orf87	0.127872	0.023571	0.044	0.155	MUT
CYP2J2	0.123062	0.00347198	0.176	0.052	MUT
MYO16	0.107581	0.0365101	0.074	0.174	MUT
DYRK2	-0.105284	0.00370468	0.015	0.148	WT
EPHA4	-0.12033	0.00373454	0.059	0.219	WT
SYT7	-0.132017	0.0039422	0.059	0.226	WT
ZNF507	-0.13288	0.0449764	0.088	0.206	WT
SULT4A1	-0.139997	0.0203613	0.059	0.187	WT
MAP7D2	-0.141504	0.0384667	0.059	0.168	WT
TTBK1	-0.142345	0.0347544	0.029	0.123	WT
SLA	-0.144473	0.0451025	0.029	0.116	WT
FBXW5	-0.162377	0.00642294	0.015	0.135	WT
FLRT2	-0.163027	0.0226754	0.088	0.232	WT
RALYL	-0.17335	0.0103516	0.044	0.181	WT
CYB5B	-0.17364	0.0174734	0.103	0.245	WT
ATP1B1	-0.177695	0.0301544	0.382	0.613	WT
TSBP1	-0.183195	0.0142998	0.029	0.142	WT
CELF1	-0.185842	0.0308951	0.176	0.342	WT
PWP1	-0.188858	0.0233644	0.044	0.148	WT
MAN1B1	-0.190916	0.017109	0.059	0.194	WT
CFAP46	-0.191705	0.0324323	0.015	0.097	WT
ANO3	-0.199706	0.0348881	0.044	0.148	WT
KIF5A	-0.205357	0.0403476	0.118	0.239	WT
HMG20A	-0.21647	0.0391288	0.029	0.116	WT
BSN	-0.224079	0.045347	0.059	0.168	WT
GULP1	-0.247251	0.0354469	0.044	0.142	WT
SMYD4	-0.251942	0.0441363	0.029	0.116	WT
FSD1L	-0.255316	0.0131438	0.074	0.213	WT
FKRP	-0.256653	0.0360421	0.059	0.161	WT
EID2B	-0.273753	0.0311069	0.029	0.123	WT
SEZ6L	-0.273984	0.0111118	0.088	0.239	WT
CACNG8	-0.274433	0.0455753	0.132	0.265	WT
CACNA1G	-0.275106	0.0209661	0.029	0.135	WT
MEMO1	-0.27529	0.0347155	0.059	0.168	WT
ATL1	-0.277662	0.00239894	0.132	0.323	WT
STX16	-0.282659	0.0499221	0.412	0.297	WT
BRSK2	-0.285161	0.0468103	0.103	0.226	WT
ACAT1	-0.285821	0.0498124	0.103	0.226	WT
PDIA2	-0.290304	0.0370646	0.059	0.168	WT
WDFY3	-0.297697	0.0414851	0.25	0.4	WT
RASGRF2	-0.309211	0.0112869	0.074	0.219	WT
FBXO41	-0.310757	0.017057	0.029	0.135	WT
CDH18	-0.31339	0.0403928	0.044	0.142	WT
CTXN1	-0.318558	0.0110712	0.015	0.123	WT
REST	-0.321295	0.0334925	0.118	0.039	WT
KCTD16	-0.323373	0.0437268	0.074	0.187	WT
MDGA2	-0.325082	0.0490878	0.088	0.2	WT
MMP17	-0.326979	0.0256063	0.059	0.174	WT
CUL4B	-0.331205	0.0156578	0.059	0.194	WT
PCNX2	-0.336313	0.0175011	0.118	0.271	WT
CEP126	-0.33702	0.0140588	0.074	0.213	WT
ZNF385B	-0.337357	0.0426603	0.059	0.161	WT
ITGAV	-0.343923	0.0047694	0.338	0.168	WT
TRAF3IP1	-0.35195	0.0256005	0.044	0.155	WT
PHYHIP	-0.355728	0.0096999	0.044	0.181	WT
ANK3	-0.356493	0.0303588	0.397	0.555	WT
COA8	-0.367428	0.0266707	0.044	0.155	WT
BRI3BP	-0.371452	0.0261281	0.029	0.129	WT
DNAJC6	-0.374819	0.0265253	0.191	0.348	WT
MLIP	-0.378307	0.0192803	0.044	0.161	WT
AMOTL1	-0.379055	0.00141971	0.088	0.006	WT
STXBP5L	-0.380176	0.0486886	0.088	0.2	WT
QDPR	-0.386606	0.0369346	0.147	0.284	WT
NRG3	-0.389167	0.0269674	0.074	0.2	WT
SLC38A1	-0.394206	0.0260399	0.074	0.194	WT
WNK2	-0.414587	0.0287831	0.074	0.194	WT
ITGB1	-0.423329	0.0391001	0.118	0.252	WT
APTX	-0.427986	0.0305974	0.088	0.219	WT
VSNL1	-0.428028	0.0163643	0.074	0.213	WT
APLP1	-0.43376	0.0286719	0.353	0.542	WT
PRELID3A	-0.437763	0.0297427	0.029	0.123	WT
CNNM1	-0.439338	0.0158686	0.029	0.142	WT
GNB5	-0.449815	0.0407389	0.088	0.206	WT
KIF1B	-0.450315	0.00484484	0.485	0.677	WT
CPNE5	-0.456073	0.00579563	0.029	0.168	WT
MTPAP	-0.464358	0.0370802	0.059	0.161	WT
GAP43	-0.472925	0.0100876	0.059	0.2	WT
NEK10	-0.472935	0.0114122	0.074	0.206	WT
TUB	-0.486106	0.0161966	0.088	0.226	WT
TAX1BP1	-0.486127	0.0308844	0.162	0.303	WT
KAT7	-0.494915	0.0193492	0.074	0.213	WT
PGBD5	-0.498066	0.0263996	0.044	0.155	WT
GPD2	-0.502093	0.03785	0.029	0.116	WT
STX3	-0.503564	0.0407963	0.044	0.142	WT
DGKE	-0.504161	0.0102363	0.074	0.219	WT
KIAA1755	-0.504206	0.00417167	0.221	0.077	WT
EGFR	-0.504934	0.0165192	0.103	0.026	WT
HIC2	-0.510136	0.0153296	0.029	0.142	WT
PHLPP2	-0.51145	0.0156105	0.074	0.213	WT
HIVEP1	-0.531663	0.0443163	0.059	0.155	WT
ATP8B2	-0.532463	0.00452901	0.074	0.245	WT
ADISSP	-0.53429	0.0324323	0.015	0.097	WT
ATRNL1	-0.535206	0.0354476	0.074	0.187	WT
ZMYM4	-0.53631	0.0305629	0.074	0.2	WT
FAM200B	-0.538837	0.0248223	0.044	0.155	WT
SYT4	-0.545665	0.023571	0.044	0.155	WT
RYR3	-0.557655	0.00654616	0.088	0.252	WT
GRM5	-0.5595	0.0152567	0.044	0.161	WT
DACT1	-0.561972	0.043385	0	0.058	WT
CCDC186	-0.562355	0.0115082	0.074	0.219	WT
SPON2	-0.563787	0.043385	0	0.058	WT
NCS1	-0.564587	0.0369105	0.044	0.142	WT
DLG2	-0.57198	0.0113233	0.338	0.477	WT
COL24A1	-0.578296	0.0209661	0.029	0.135	WT
OTUD4	-0.578324	0.0148993	0.059	0.194	WT
ELOVL5	-0.578599	0.000230468	0.324	0.11	WT
GRB10	-0.579121	0.0228108	0.029	0.129	WT
KCNIP3	-0.581328	0.02073	0.029	0.135	WT
BRWD1	-0.583699	0.0426556	0.279	0.413	WT
RAB27A	-0.587493	0.0436597	0.029	0.116	WT
TXNDC11	-0.589238	0.0261281	0.029	0.129	WT
ARPP21	-0.589947	0.02022	0.162	0.303	WT
SND1	-0.592467	0.0431875	0.029	0.116	WT
ECHDC1	-0.598093	0.0326948	0.103	0.219	WT
TMEM178A	-0.607828	0.0471265	0.147	0.271	WT
PTPN2	-0.613481	0.0198889	0.088	0.232	WT
CTNNA2	-0.616904	0.0493433	0.103	0.219	WT
LZTFL1	-0.626039	0.0258365	0.029	0.129	WT
SLC17A7	-0.638876	0.00116974	0.059	0.258	WT
SLC1A1	-0.639502	0.0399736	0.059	0.161	WT
FAR2	-0.640844	0.0109272	0.044	0.174	WT
THRB	-0.645881	0.000511421	0.015	0.194	WT
C8orf34	-0.650653	0.0423374	0.015	0.09	WT
CFDP1	-0.657546	0.0296766	0.044	0.148	WT
AGAP2	-0.658826	0.00713941	0.044	0.187	WT
ELAVL4	-0.664209	0.0412033	0.044	0.142	WT
UBE3A	-0.666485	0.0476653	0.338	0.465	WT
ST6GALNAC5	-0.66673	0.00212309	0.015	0.161	WT
RBM33	-0.67258	0.0313452	0.162	0.31	WT
GABRB3	-0.683139	0.0294835	0.118	0.252	WT
ARHGAP44	-0.685001	0.0070366	0.059	0.213	WT
LMBR1L	-0.68775	0.0264224	0.029	0.129	WT
TSEN2	-0.691399	0.0233108	0.074	0.2	WT
SLC4A8	-0.693871	0.017074	0.206	0.374	WT
PSD	-0.702184	0.0198952	0.044	0.161	WT
PDE5A	-0.702349	0.0235251	0.132	0.271	WT
CAMKK1	-0.706559	0.0152556	0.044	0.168	WT
THRA	-0.707738	0.0446045	0.118	0.239	WT
VPS36	-0.708909	0.0119472	0.103	0.258	WT
OPCML	-0.713331	0.0172612	0.088	0.226	WT
NT5C2	-0.720512	0.0229961	0.088	0.219	WT
SHANK3	-0.72714	0.00300751	0.029	0.181	WT
REEP2	-0.728087	0.00223741	0.029	0.187	WT
TRMT44	-0.731964	0.00633867	0.015	0.135	WT
KIAA1549L	-0.733713	0.0226096	0.044	0.155	WT
DGCR6	-0.738423	0.0328062	0	0.065	WT
FGF12	-0.740247	0.0195306	0.118	0.265	WT
TRIM37	-0.741334	0.0334345	0.103	0.226	WT
TANC1	-0.743247	0.0443992	0.294	0.168	WT
NUCB2	-0.746239	0.0312422	0.088	0.213	WT
NPAS2	-0.751941	0.0248266	0.015	0.103	WT
C11orf87	-0.754544	0.0256063	0.059	0.174	WT
LAMB1	-0.757639	0.0244145	0.074	0.194	WT
RAPGEFL1	-0.759748	0.0233517	0.088	0.226	WT
SLC35E3	-0.76742	0.0284932	0.162	0.31	WT
MNT	-0.77201	0.0130219	0.029	0.142	WT
CNTN3	-0.772666	0.00825725	0.059	0.206	WT
ALS2	-0.775599	0.04694	0.132	0.252	WT
SYT1	-0.778878	0.0255704	0.221	0.374	WT
MAP6	-0.780237	0.0360307	0.088	0.2	WT
SPDYE17	-0.783819	0.0215625	0.015	0.103	WT
SFMBT2	-0.786118	0.0318794	0.059	0.174	WT
MTCL1	-0.788486	0.02073	0.029	0.135	WT
CYP4X1	-0.797039	0.0422561	0.029	0.116	WT
YJEFN3	-0.800544	0.0242031	0.015	0.103	WT
HSPA12A	-0.806052	0.033557	0.147	0.265	WT
MTMR1	-0.808346	0.0118405	0.029	0.148	WT
TRIM25	-0.818976	0.00843841	0.015	0.129	WT
PACSIN1	-0.820358	0.00383945	0.029	0.174	WT
MCHR2	-0.820509	0.0189877	0.015	0.11	WT
FAAH	-0.825425	0.0220381	0.074	0.206	WT
SRGAP2	-0.826329	0.0271429	0.088	0.219	WT
MCF2L2	-0.831078	0.0327081	0.074	0.187	WT
COLQ	-0.835125	0.0495898	0.044	0.135	WT
TCTN1	-0.836445	0.0351158	0.088	0.2	WT
PUS7	-0.837794	0.0264224	0.029	0.129	WT
AGO1	-0.841911	0.00602282	0.103	0.277	WT
DCP2	-0.844598	0.0298438	0.059	0.174	WT
PARP8	-0.845472	0.0416138	0.044	0.142	WT
TSC1	-0.847776	0.0316325	0.221	0.381	WT
C6orf163	-0.850242	0.020104	0.044	0.161	WT
PRKAA2	-0.863752	0.03011	0.074	0.194	WT
WASHC2A	-0.867181	0.0445848	0.044	0.142	WT
IFT81	-0.867717	0.030152	0.074	0.187	WT
TRIM46	-0.868791	0.0151987	0.059	0.194	WT
PTPRQ	-0.870654	0.043385	0	0.058	WT
SAMD12	-0.872592	0.0291132	0.103	0.239	WT
CADPS2	-0.878887	0.023231	0.059	0.174	WT
LRBA	-0.882809	0.0433808	0.088	0.2	WT
PPM1H	-0.886552	0.0418788	0.074	0.187	WT
DDOST	-0.893301	0.0450833	0.059	0.161	WT
DNM1	-0.893638	0.0137288	0.132	0.297	WT
NELL2	-0.898251	0.0127114	0.103	0.252	WT
TUBG2	-0.90424	0.0258582	0.118	0.258	WT
TMEFF2	-0.905171	0.0468135	0.118	0.245	WT
UCHL1	-0.910114	0.00971132	0.176	0.348	WT
PHF14	-0.911858	0.0122874	0.206	0.355	WT
CC2D1A	-0.91455	0.00988192	0.059	0.2	WT
IGF1R	-0.915265	0.0266707	0.044	0.155	WT
KCNK3	-0.915383	0.043385	0	0.058	WT
DNAJC25	-0.918218	0.0316249	0.015	0.097	WT
MGAT5B	-0.919985	0.0162371	0.029	0.142	WT
TMEM74	-0.924226	0.018746	0.015	0.11	WT
EEF1A2	-0.928784	0.0372843	0.044	0.142	WT
LDLRAD3	-0.931813	0.0320264	0.015	0.097	WT
JCAD	-0.932984	0.0324323	0.015	0.097	WT
NUP93	-0.938974	0.0207184	0.059	0.181	WT
TARBP1	-0.948607	0.0252239	0.176	0.316	WT
SEC23IP	-0.950911	0.020042	0.118	0.258	WT
TMEM163	-0.952553	0.0418126	0.015	0.09	WT
CACNA2D3	-0.955135	0.0347155	0.059	0.168	WT
PRH1	-0.956007	0.00968626	0.044	0.174	WT
RASIP1	-0.956986	0.043385	0	0.058	WT
FAM169A	-0.964368	0.0161927	0.074	0.206	WT
ATP6V1B2	-0.966702	0.0269095	0.088	0.219	WT
P4HTM	-0.970886	0.0130578	0.103	0.252	WT
FRAS1	-0.973276	0.0156871	0.029	0.142	WT
FOXRED2	-0.975029	0.0464254	0.059	0.155	WT
CACNA1A	-0.975035	0.0278376	0.176	0.323	WT
HYCC1	-0.977759	0.0432881	0.132	0.265	WT
SLC29A4	-0.980453	0.0119795	0.029	0.148	WT
PPP4R4	-0.982869	0.0388121	0.044	0.142	WT
CLDND1	-0.98358	0.0239316	0.324	0.497	WT
CAP2	-0.988771	0.00342106	0.044	0.206	WT
TENM3	-0.992578	0.00170265	0.029	0.194	WT
CCNYL1	-0.995607	0.00660447	0.044	0.187	WT
USP43	-1.00099	0.00736537	0.029	0.161	WT
POLDIP2	-1.0015	0.0395631	0.029	0.116	WT
SH3BGRL2	-1.00436	0.0454193	0.132	0.258	WT
STRIP1	-1.01098	0.0344287	0.088	0.206	WT
RGS7	-1.01363	0.0263356	0.118	0.252	WT
FAM219B	-1.01526	0.0441363	0.029	0.116	WT
GRIK2	-1.01532	0.0342942	0.221	0.355	WT
CELF4	-1.01683	0.00506709	0.074	0.245	WT
ARRDC1	-1.0171	0.0361724	0.044	0.142	WT
SCN2A	-1.01795	0.0118456	0.162	0.316	WT
DGKZ	-1.0302	0.0249068	0.103	0.232	WT
OR2L2	-1.03222	0.0248304	0	0.071	WT
WASF1	-1.03296	0.0134125	0.103	0.252	WT
FOXP1	-1.03441	0.00169463	0.162	0.387	WT
SPDYE12	-1.03478	0.0305993	0.044	0.148	WT
TLCD3B	-1.03922	0.043385	0	0.058	WT
NME5	-1.03939	0.00754234	0.029	0.161	WT
NMNAT2	-1.04057	0.0119795	0.029	0.148	WT
RPL37	-1.04413	0.0033156	0.147	0.342	WT
PDE10A	-1.04683	0.0204962	0.029	0.135	WT
GLT1D1	-1.0471	0.0188023	0	0.077	WT
NGEF	-1.04764	0.00209449	0.015	0.161	WT
ZNF623	-1.04951	0.0255478	0.029	0.129	WT
SMIM8	-1.05387	0.0251486	0.088	0.213	WT
C3orf70	-1.06185	0.0407795	0.015	0.09	WT
STAC3	-1.06229	0.0412933	0.015	0.09	WT
XYLT1	-1.06757	0.0357638	0.074	0.187	WT
COX15	-1.06865	0.0299815	0.044	0.148	WT
ZNF831	-1.07004	0.043385	0	0.058	WT
ZMYM6	-1.0789	0.022055	0.074	0.2	WT
RNPS1	-1.08204	0.0490295	0.191	0.316	WT
GCFC2	-1.08497	0.0282666	0.074	0.194	WT
DAB1	-1.08521	0.0255478	0.029	0.129	WT
DYNC2H1	-1.09246	0.00325955	0.088	0.265	WT
SH3D21	-1.09655	0.0244207	0.029	0.129	WT
RGMB	-1.09765	0.0242031	0.015	0.103	WT
RND1	-1.09775	0.0248266	0.015	0.103	WT
IMPACT	-1.09802	0.0380493	0.118	0.045	WT
MATK	-1.09871	0.0185069	0.015	0.11	WT
KPNA1	-1.10329	0.0180588	0.088	0.226	WT
SUN2	-1.1109	0.0160508	0.088	0.232	WT
MTUS2	-1.11116	0.0325245	0.029	0.123	WT
AGBL4	-1.11648	0.00843841	0.015	0.129	WT
TMCO3	-1.12131	0.0315466	0.044	0.148	WT
SLITRK5	-1.12217	0.0171496	0.132	0.29	WT
EXOC1	-1.12232	0.0487175	0.118	0.232	WT
BTBD10	-1.1231	0.0455718	0.059	0.155	WT
TPPP	-1.12422	0.0346123	0.206	0.355	WT
NRG4	-1.12542	0.0328062	0	0.065	WT
PGM2L1	-1.12607	0.0143304	0.074	0.213	WT
RALGPS2	-1.12761	0.0418775	0.059	0.161	WT
KNTC1	-1.13583	0.0245131	0.015	0.103	WT
CNTNAP2	-1.13698	0.0160392	0.074	0.206	WT
FREM3	-1.13804	0.043385	0	0.058	WT
CAMKV	-1.14548	0.016661	0.074	0.206	WT
FAM163B	-1.15389	0.043385	0	0.058	WT
DLG4	-1.15683	0.0290748	0.044	0.148	WT
ADAM11	-1.16096	0.00545757	0.029	0.168	WT
ATP6V0D1	-1.1694	0.00187432	0.044	0.213	WT
MPHOSPH6	-1.17217	0.0428659	0.044	0.142	WT
ATP2B1	-1.17542	0.00595437	0.221	0.394	WT
NAPB	-1.17659	0.0045757	0.074	0.245	WT
BRD1	-1.17699	0.0195547	0.103	0.245	WT
CLVS2	-1.17733	0.00223741	0.029	0.187	WT
LRFN5	-1.17936	0.0298405	0.074	0.194	WT
CCDC157	-1.17985	0.043385	0	0.058	WT
ECM2	-1.18765	0.0107865	0.015	0.123	WT
CENPB	-1.18902	0.043385	0	0.058	WT
NOS1AP	-1.18968	0.0151536	0.029	0.142	WT
RYR2	-1.18989	0.0134125	0.103	0.252	WT
EXOC6B	-1.19088	0.0143716	0.088	0.226	WT
FANCL	-1.1921	0.00785847	0.221	0.4	WT
TVP23C	-1.19657	0.0328062	0	0.065	WT
MAST1	-1.1984	0.00903931	0.074	0.226	WT
LMTK2	-1.20073	0.0481338	0.088	0.194	WT
CD151	-1.20252	0.0255478	0.029	0.129	WT
RPL22	-1.21026	0.0450833	0.059	0.161	WT
CRACDL	-1.21594	0.00212309	0.015	0.161	WT
METTL6	-1.21818	0.04975	0.088	0.194	WT
IQANK1	-1.21849	0.043385	0	0.058	WT
ATP9A	-1.21963	0.00167816	0.147	0.361	WT
TSPAN13	-1.22211	0.0246983	0.029	0.129	WT
RIPOR2	-1.22458	0.015749	0.044	0.168	WT
STYXL1	-1.22567	0.0297427	0.029	0.123	WT
GRAMD1B	-1.22601	0.0415172	0.074	0.187	WT
MEIS3	-1.22664	0.00215491	0.029	0.187	WT
SLC8A1	-1.22796	0.0365293	0.132	0.258	WT
CDK5R2	-1.22849	0.0407795	0.015	0.09	WT
HECW1	-1.22887	0.0453703	0.044	0.135	WT
SUPV3L1	-1.22983	0.0427862	0.074	0.181	WT
PNMA2	-1.23018	0.00713937	0.044	0.187	WT
DNAJC5G	-1.23458	0.0328062	0	0.065	WT
IQCB1	-1.24192	0.0157558	0.059	0.187	WT
COCH	-1.24305	0.0248304	0	0.071	WT
DOK6	-1.24391	0.0228108	0.029	0.129	WT
TMEM179	-1.24516	0.00880923	0.029	0.155	WT
SPOCK1	-1.2472	0.00366883	0.103	0.284	WT
CCDC3	-1.24817	0.018746	0.015	0.11	WT
ITPR1	-1.25173	0.00353456	0.059	0.219	WT
PAK5	-1.25664	0.00810671	0.059	0.2	WT
SRSF6	-1.25836	0.0415885	0.353	0.49	WT
SCRN3	-1.26165	0.0131288	0.044	0.168	WT
DHRS11	-1.26368	0.0258365	0.029	0.129	WT
PRPF18	-1.26569	0.0272575	0.074	0.194	WT
SPATS2	-1.26791	0.0295623	0.059	0.174	WT
RAB6B	-1.27985	0.0324948	0.059	0.168	WT
NCALD	-1.28104	0.0305993	0.044	0.148	WT
RNF208	-1.28791	0.043385	0	0.058	WT
NWD2	-1.28873	0.0244207	0.029	0.129	WT
PTPRK	-1.29743	0.0194175	0.235	0.374	WT
TENM2	-1.29974	0.00206099	0.044	0.213	WT
ZNF570	-1.30276	0.0320264	0.015	0.097	WT
ADAMTS8	-1.3066	0.0177209	0.044	0.161	WT
PPP1R21	-1.30811	0.0495674	0.162	0.284	WT
FAM200C	-1.31121	0.0242031	0.015	0.103	WT
ACTL6B	-1.31677	0.00160307	0.015	0.168	WT
CERK	-1.31719	0.0252619	0.029	0.129	WT
CEP68	-1.32252	0.0370646	0.059	0.168	WT
PIBF1	-1.32331	0.0456099	0.103	0.219	WT
CDKL2	-1.32454	0.024887	0.044	0.148	WT
CABP1	-1.32704	0.0179685	0.074	0.206	WT
LPCAT4	-1.32883	0.0194022	0.088	0.226	WT
STX1A	-1.33304	0.0392328	0.059	0.161	WT
ATP2B3	-1.33329	0.01212	0.029	0.148	WT
CCDC136	-1.33443	0.0152884	0.059	0.187	WT
FRMD4A	-1.3387	0.02402	0.162	0.316	WT
FBXW7	-1.3429	0.00565174	0.088	0.252	WT
FRY	-1.34439	0.00199278	0.162	0.368	WT
IFTAP	-1.36082	0.0340331	0.044	0.142	WT
ACTR10	-1.36525	0.0327725	0.088	0.2	WT
RBFA	-1.36558	0.0383806	0.074	0.187	WT
ZC3HAV1L	-1.37176	0.043385	0	0.058	WT
GABBR2	-1.37895	0.00265643	0.059	0.232	WT
B4GALT6	-1.38021	0.018746	0.015	0.11	WT
MTMR4	-1.38626	0.0371043	0.118	0.232	WT
PPP1R13B	-1.38807	0.00475177	0.044	0.187	WT
TUBGCP5	-1.38821	0.00948174	0.059	0.2	WT
PEX26	-1.38999	0.0396017	0.059	0.161	WT
NUMBL	-1.39141	0.0287315	0.059	0.174	WT
ANKRD30BL	-1.39215	0.00772477	0.029	0.155	WT
HP1BP3	-1.3924	0.032986	0.338	0.445	WT
SNX27	-1.39271	0.00725488	0.118	0.284	WT
DCTN1	-1.39357	0.00998429	0.059	0.2	WT
ANKRD7	-1.39513	0.043385	0	0.058	WT
NEURL1	-1.39573	0.00811245	0.015	0.129	WT
METAP1	-1.39936	0.0118405	0.029	0.148	WT
BCL11A	-1.40021	0.0116428	0.088	0.239	WT
DLGAP3	-1.40508	0.00815761	0	0.097	WT
SEPTIN3	-1.40535	0.0159144	0.059	0.187	WT
ICE1	-1.40756	0.0320155	0.118	0.245	WT
CCSER1	-1.40793	0.0134888	0.029	0.142	WT
GIT2	-1.40943	0.00795868	0.044	0.181	WT
AMER3	-1.4126	0.043385	0	0.058	WT
MYRIP	-1.41458	0.0338553	0.044	0.148	WT
AJAP1	-1.41536	0.00702255	0.029	0.161	WT
BACH2	-1.4181	0.0182705	0.015	0.11	WT
NPEPL1	-1.4192	0.00795868	0.044	0.181	WT
NCOR1	-1.42073	0.0167499	0.221	0.374	WT
MBD2	-1.42163	0.0486247	0.044	0.135	WT
TBCEL	-1.42345	0.0462809	0.044	0.135	WT
PRMT8	-1.42399	0.0311069	0.029	0.123	WT
DMD	-1.42586	0.0164598	0.191	0.335	WT
OGG1	-1.42587	0.013265	0.059	0.187	WT
CLSTN1	-1.42641	0.00850965	0.132	0.297	WT
CX3CL1	-1.42868	0.00433787	0.029	0.174	WT
GRIA4	-1.4299	0.00768803	0.103	0.258	WT
CERS5	-1.44588	0.03951	0.162	0.29	WT
ENC1	-1.44757	0.00786042	0.103	0.265	WT
SLC30A3	-1.46149	0.00212309	0.015	0.161	WT
FLRT3	-1.46502	0.0238734	0.029	0.129	WT
SLC4A10	-1.46516	0.00934761	0.103	0.258	WT
RUSC2	-1.46805	0.0472067	0.044	0.135	WT
NRXN3	-1.46978	0.0146527	0.118	0.271	WT
CNNM2	-1.46982	0.0486247	0.044	0.135	WT
RPS6KA6	-1.47738	0.00811245	0.015	0.129	WT
SSRP1	-1.47931	0.0195841	0.029	0.135	WT
ARK2C	-1.48459	0.0140059	0.044	0.168	WT
SORBS2	-1.48639	0.00211069	0.074	0.252	WT
MRPL34	-1.48759	0.0427197	0.029	0.116	WT
RNF145	-1.48795	0.0195868	0.088	0.219	WT
ARL1	-1.49056	0.0185069	0.015	0.11	WT
DENND3	-1.49331	0.011432	0.029	0.148	WT
DOC2A	-1.4968	0.00365541	0.015	0.148	WT
IFT122	-1.49798	0.00175624	0.059	0.239	WT
NAA10	-1.49825	0.0154186	0.044	0.168	WT
REX1BD	-1.50062	0.0156144	0.088	0.226	WT
TSPYL4	-1.50346	0.0489339	0.074	0.174	WT
CRHR1	-1.50824	0.0142387	0	0.084	WT
TTYH3	-1.52097	0.00323831	0.029	0.181	WT
SLMAP	-1.52452	0.00595099	0.059	0.206	WT
SLIT2	-1.52462	0.000377125	0.015	0.2	WT
CUX2	-1.52624	0.0407795	0.015	0.09	WT
AGRN	-1.52642	0.0193617	0.029	0.135	WT
DCAF13	-1.52923	0.0258365	0.029	0.129	WT
NAT14	-1.53249	0.0133315	0.029	0.142	WT
RAB11FIP4	-1.53364	0.0100972	0.132	0.29	WT
FBXO11	-1.53417	0.0255475	0.103	0.232	WT
NPIPB3	-1.53761	0.046923	0.103	0.213	WT
MAST3	-1.54065	0.0255951	0.088	0.213	WT
KCNH7	-1.54072	0.0217895	0.029	0.129	WT
DPF1	-1.54179	0.017057	0.029	0.135	WT
GGT7	-1.54606	0.0463722	0.132	0.245	WT
DMXL2	-1.54634	0.00403413	0.118	0.297	WT
CAMSAP3	-1.54639	0.0235932	0.015	0.103	WT
KCNV2	-1.54982	0.043385	0	0.058	WT
POLR1B	-1.55418	0.013775	0.015	0.116	WT
CES4A	-1.55583	0.00133439	0.103	0.303	WT
GRIN1	-1.55691	0.0040242	0.044	0.194	WT
MRFAP1L2	-1.55765	0.018746	0.015	0.11	WT
PTMS	-1.56215	0.0360418	0.059	0.168	WT
SHCBP1	-1.57285	0.0235932	0.015	0.103	WT
TBC1D3L	-1.57326	0.013775	0.015	0.116	WT
MUS81	-1.57433	0.0112869	0.074	0.219	WT
STUM	-1.57598	0.032519	0.044	0.148	WT
DENND11	-1.57666	0.0332723	0.088	0.206	WT
RANBP10	-1.58203	0.0266137	0.059	0.174	WT
CACNA1B	-1.58313	0.00353637	0.059	0.226	WT
METTL8	-1.59791	0.0185069	0.015	0.11	WT
CDK5RAP3	-1.59847	0.0198087	0.029	0.135	WT
GK5	-1.61084	0.0195761	0.088	0.226	WT
CSMD3	-1.611	0.00534561	0.088	0.245	WT
CTNNAL1	-1.61732	0.00360674	0.015	0.148	WT
CACNA1C	-1.61956	0.0146399	0.088	0.226	WT
TGFBR3L	-1.6223	0.0248304	0	0.071	WT
SGTB	-1.6293	0.0343905	0.059	0.168	WT
SLC24A3	-1.62963	0.0244207	0.029	0.129	WT
ATXN3	-1.63078	0.0165802	0.103	0.245	WT
SLC39A14	-1.63402	0.0188023	0	0.077	WT
SIPA1L1	-1.63414	0.00967356	0.118	0.265	WT
ELAVL2	-1.63629	0.014137	0.015	0.116	WT
PLCL1	-1.64406	0.0101919	0.059	0.2	WT
INKA2	-1.64455	0.013775	0.015	0.116	WT
KCNJ9	-1.6447	0.0242031	0.015	0.103	WT
KCNB1	-1.64652	0.00847724	0.074	0.219	WT
PWWP3B	-1.64814	0.043385	0	0.058	WT
NSUN6	-1.65361	0.0454116	0.088	0.194	WT
GTF2H5	-1.65373	0.022041	0.029	0.129	WT
GPR22	-1.65778	0.00744383	0.044	0.181	WT
RFXAP	-1.65964	0.0243151	0.044	0.155	WT
FAM131A	-1.66955	0.00961045	0.088	0.232	WT
RCE1	-1.66974	0.043385	0	0.058	WT
TAMALIN	-1.67068	0.0188023	0	0.077	WT
TAF6	-1.6744	0.0062554	0.015	0.135	WT
FSIP1	-1.67504	0.0328062	0	0.065	WT
MRPL32	-1.67677	0.0467041	0.103	0.219	WT
DTNB	-1.67683	0.0107673	0.059	0.194	WT
C19orf12	-1.68005	0.0170641	0.059	0.187	WT
MYT1L	-1.6806	0.00500593	0.103	0.271	WT
RPS6KA5	-1.68155	0.0120603	0.147	0.303	WT
AFF3	-1.68927	0.0212592	0.059	0.174	WT
LARP1B	-1.69033	0.0126895	0.103	0.245	WT
TMEM107	-1.69278	0.0142387	0	0.084	WT
CCNB1IP1	-1.69629	0.0320264	0.015	0.097	WT
KCTD17	-1.69721	0.00653517	0.029	0.161	WT
USP31	-1.69798	0.000685285	0.029	0.213	WT
PTPRR	-1.70281	0.00262295	0.029	0.181	WT
PA2G4	-1.70307	0.0318089	0.029	0.123	WT
RABGAP1	-1.70363	0.0299067	0.162	0.29	WT
ZNF594	-1.7045	0.0182705	0.015	0.11	WT
ADGRB3	-1.70861	0.0138226	0.176	0.31	WT
CNTNAP5	-1.71009	0.00176822	0.029	0.194	WT
SLC2A3	-1.71263	0.0357062	0.059	0.168	WT
PLXNA4	-1.71311	0.0106565	0.059	0.194	WT
SLIT3	-1.71459	0.00475355	0.015	0.142	WT
KCNQ5	-1.71664	0.0392328	0.059	0.161	WT
GLRB	-1.7197	0.0315809	0.059	0.168	WT
SYT16	-1.72367	0.00399992	0.044	0.2	WT
CHFR	-1.72425	0.00253576	0.074	0.252	WT
IRAK1BP1	-1.72512	0.00870531	0.029	0.155	WT
USP35	-1.72537	0.0328062	0	0.065	WT
FAM153A	-1.72847	0.00229127	0.044	0.213	WT
ATP8A2	-1.72979	0.00386492	0.044	0.2	WT
SAMD4A	-1.73163	0.0204962	0.029	0.135	WT
EIF3K	-1.73164	0.0181381	0.074	0.206	WT
ENPP5	-1.73208	0.0412933	0.015	0.09	WT
CELF5	-1.73789	0.00262081	0.044	0.206	WT
RAB3D	-1.74419	0.043385	0	0.058	WT
RING1	-1.74457	0.0407852	0.103	0.219	WT
MEAK7	-1.74758	0.0256801	0.044	0.148	WT
HNRNPLL	-1.74915	0.0493417	0.088	0.194	WT
UNC13A	-1.7607	0.0133409	0.088	0.226	WT
DLGAP2	-1.76274	0.0110282	0.074	0.213	WT
DNAJB14	-1.7652	0.0295856	0.118	0.239	WT
PAK3	-1.76954	0.00120466	0.074	0.271	WT
RB1CC1	-1.77145	0.0217829	0.191	0.329	WT
FIP1L1	-1.77193	0.0160317	0.088	0.239	WT
CFAP96	-1.77339	0.0195841	0.029	0.135	WT
PRSS51	-1.77464	0.013955	0.015	0.116	WT
SIMC1	-1.77511	0.0340331	0.044	0.142	WT
ZNF550	-1.77535	0.0423015	0.044	0.135	WT
HLF	-1.77834	0.0418778	0.044	0.135	WT
PCID2	-1.77988	0.0246321	0.059	0.174	WT
EPS15	-1.78069	0.0207884	0.221	0.368	WT
OTULINL	-1.78311	0.043385	0	0.058	WT
GDA	-1.78427	0.00557708	0.059	0.213	WT
PSTK	-1.78834	0.0316249	0.015	0.097	WT
PILRA	-1.78992	0.00815761	0	0.097	WT
ZNG1F	-1.79068	0.0186934	0.044	0.155	WT
MAP2	-1.79171	0.0384786	0.265	0.374	WT
SLC38A6	-1.79413	0.0113369	0.059	0.194	WT
SYN2	-1.79428	0.00754097	0.029	0.155	WT
TLK2	-1.79547	0.0148068	0.029	0.142	WT
MAP3K9	-1.79821	0.013955	0.015	0.116	WT
CCDC85A	-1.79933	0.0248304	0	0.071	WT
PIGZ	-1.79971	0.0284303	0.029	0.123	WT
MET	-1.80307	0.0235932	0.015	0.103	WT
NDUFAF7	-1.80517	0.0181	0.044	0.161	WT
NPTX1	-1.80909	0.000930615	0.029	0.206	WT
MYO5C	-1.81126	0.03785	0.029	0.116	WT
SYP	-1.81127	0.00373782	0.118	0.297	WT
PITPNM3	-1.81179	0.0235932	0.015	0.103	WT
AHSA1	-1.81482	0.0336872	0.044	0.142	WT
IQSEC2	-1.81497	0.0062554	0.015	0.135	WT
TMEM63C	-1.81548	0.0142387	0	0.084	WT
FXYD1	-1.81681	0.0435476	0.029	0.11	WT
PPP1R14C	-1.81857	0.043385	0	0.058	WT
INTS7	-1.82222	0.0308349	0.015	0.097	WT
ATP2B2	-1.82565	0.00319608	0.103	0.284	WT
SH2B1	-1.82735	0.0296079	0.074	0.187	WT
GLB1L2	-1.82904	0.0324452	0.059	0.161	WT
AK5	-1.83201	0.00140701	0.074	0.265	WT
EEIG2	-1.83206	0.0407262	0.059	0.161	WT
GRIN2A	-1.8326	0.0288711	0.118	0.239	WT
SPDYE21	-1.83607	0.0284303	0.029	0.123	WT
CKMT1B	-1.83687	0.00702255	0.029	0.161	WT
RFC3	-1.83943	0.014321	0.015	0.116	WT
USF3	-1.83994	0.0176262	0.103	0.239	WT
ABCA9	-1.84303	0.0252619	0.029	0.129	WT
PLPPR3	-1.84409	0.0248304	0	0.071	WT
THNSL1	-1.8462	0.043385	0	0.058	WT
COX6B1	-1.84882	0.0381498	0.074	0.181	WT
MORN1	-1.84933	0.0185069	0.015	0.11	WT
XPO4	-1.85151	0.0417017	0.103	0.206	WT
NEFL	-1.8546	0.0052861	0.059	0.213	WT
COQ7	-1.86104	0.0472067	0.044	0.135	WT
NAT10	-1.86156	0.0210091	0.044	0.155	WT
SGMS2	-1.86193	0.0308349	0.015	0.097	WT
EHBP1L1	-1.86377	0.0312277	0.015	0.097	WT
CHRD	-1.86521	0.0195841	0.029	0.135	WT
FZD3	-1.86591	0.039857	0.132	0.245	WT
THOC5	-1.86655	0.0452365	0.074	0.174	WT
SPDYE2	-1.87178	0.00919691	0.088	0.239	WT
B3GALT2	-1.87703	0.00880923	0.029	0.155	WT
HUNK	-1.88282	0.043385	0	0.058	WT
SEC11C	-1.89275	0.0193687	0.118	0.265	WT
MAPK11	-1.89483	0.0107801	0	0.09	WT
LY6H	-1.89709	0.0394889	0.103	0.219	WT
PTPN18	-1.90137	0.0296766	0.044	0.148	WT
DLG3	-1.90192	0.0459163	0.059	0.161	WT
GALNT9	-1.90291	0.043385	0	0.058	WT
LINGO1	-1.90701	0.016942	0.074	0.2	WT
VPS28	-1.91677	0.047731	0.059	0.155	WT
ZNF184	-1.91705	0.014137	0.015	0.116	WT
PPP2R2C	-1.91744	0.00735951	0.074	0.219	WT
PNPLA7	-1.91803	0.0397681	0.015	0.09	WT
GLS	-1.91942	0.000654663	0.132	0.335	WT
KCNH3	-1.91944	0.00988967	0.074	0.213	WT
KCNC1	-1.92217	0.0238734	0.029	0.129	WT
LY6E	-1.92244	0.0240648	0.044	0.155	WT
PRKAR2B	-1.92265	0.0082791	0.059	0.2	WT
NDUFV2	-1.92719	0.0328062	0	0.065	WT
LCA5	-1.93034	0.00778363	0.044	0.181	WT
LMTK3	-1.93127	0.00365541	0.015	0.148	WT
DDX19B	-1.93579	0.038778	0.015	0.09	WT
GVQW3	-1.9378	0.0118117	0.059	0.194	WT
NCDN	-1.93931	0.0382538	0.176	0.29	WT
RABAC1	-1.94003	0.0197234	0.059	0.181	WT
RGPD1	-1.94042	0.0320264	0.015	0.097	WT
PKDCC	-1.94651	0.00811245	0.015	0.129	WT
EIF3D	-1.9479	0.0343819	0.044	0.142	WT
PTPRB	-1.94947	0.00677492	0.029	0.161	WT
PRIMA1	-1.95272	0.0459195	0.088	0.026	WT
UNC13C	-1.95686	0.0382722	0.029	0.116	WT
KIRREL3	-1.95774	0.00456671	0.044	0.194	WT
GUCY1B1	-1.95859	0.0108088	0.044	0.174	WT
IQCE	-1.96498	0.0268708	0.059	0.174	WT
GPRIN1	-1.96503	0.0248304	0	0.071	WT
ADGRB2	-1.96563	0.0321493	0.088	0.206	WT
LINGO2	-1.97005	0.0254134	0.044	0.148	WT
DLGAP1	-1.97024	0.0225607	0.132	0.258	WT
PRKCI	-1.97726	0.0383344	0.103	0.213	WT
TMEM74B	-1.9773	0.0328062	0	0.065	WT
NAE1	-1.97849	0.0463476	0.103	0.206	WT
RASA2	-1.98182	0.0180374	0.059	0.181	WT
TOM1L1	-1.98203	0.0290802	0.029	0.123	WT
ADGRF5	-1.98271	0.043385	0	0.058	WT
SLC12A5	-1.98321	0.00835125	0.074	0.226	WT
BASP1	-1.98465	0.00366715	0.044	0.194	WT
VSTM2L	-1.98851	0.0134888	0.029	0.142	WT
CORO1A	-1.98946	0.0130219	0.029	0.142	WT
WNT10B	-1.99236	0.0312277	0.015	0.097	WT
MRPL41	-1.99348	0.00403181	0.059	0.219	WT
KDM5B	-2.00058	0.00914703	0.118	0.277	WT
ABI2	-2.00079	0.0467392	0.309	0.394	WT
CAPN1	-2.00366	0.0236038	0.029	0.129	WT
DALRD3	-2.00439	0.043385	0	0.058	WT
SIDT1	-2.0075	0.0325245	0.029	0.123	WT
ADCY1	-2.00837	0.00514979	0.044	0.187	WT
UBE4B	-2.00974	0.0332496	0.147	0.29	WT
CSRNP3	-2.01123	0.00629598	0.088	0.252	WT
C2orf80	-2.01376	0.0142387	0	0.084	WT
SYBU	-2.02388	0.0179295	0.059	0.174	WT
GNB2	-2.02404	0.0205159	0.059	0.181	WT
SEC23A	-2.02648	0.0428204	0.088	0.194	WT
PRPS2	-2.03167	0.043385	0	0.058	WT
PRRT1	-2.03605	0.013775	0.015	0.116	WT
YEATS2	-2.03697	0.0391979	0.176	0.297	WT
HMGCLL1	-2.04106	0.0188023	0	0.077	WT
PRRT3	-2.04463	0.0436597	0.029	0.116	WT
UBAP1	-2.04554	0.0399926	0.044	0.142	WT
RAB26	-2.04739	0.0300789	0.029	0.123	WT
GPLD1	-2.04759	0.0481481	0.044	0.135	WT
SMAP1	-2.04954	0.0118405	0.029	0.148	WT
TIAM1	-2.05227	0.0174554	0.103	0.252	WT
NLN	-2.05431	0.00896352	0.044	0.174	WT
VKORC1L1	-2.05902	0.0323338	0.044	0.142	WT
PATJ	-2.06008	0.0340401	0.059	0.161	WT
TSTD1	-2.06117	0.043385	0	0.058	WT
DRP2	-2.06521	0.00064552	0.015	0.187	WT
TMEM130	-2.06979	0.00633663	0.074	0.232	WT
REPS2	-2.07074	0.000530383	0.029	0.219	WT
PM20D2	-2.07207	0.0238965	0.015	0.103	WT
TCP11L1	-2.07527	0.0350289	0.059	0.161	WT
RFX7	-2.07647	0.0313285	0.088	0.206	WT
ATP1A3	-2.07784	0.000452922	0.029	0.219	WT
SARM1	-2.07787	0.00438289	0.029	0.168	WT
ELMOD1	-2.07963	0.0129997	0.088	0.232	WT
GABRB2	-2.08133	0.00590539	0.088	0.245	WT
TRAF5	-2.08182	0.0470526	0.029	0.11	WT
GALK2	-2.08923	0.0109272	0.044	0.174	WT
ZNF566	-2.09001	0.0328874	0.029	0.123	WT
FAM135B	-2.09063	0.0136476	0.029	0.142	WT
TOPBP1	-2.09241	0.010782	0.044	0.168	WT
KCNMA1	-2.09302	0.00517911	0.147	0.303	WT
CHRM1	-2.09357	0.0221266	0.015	0.103	WT
DBNDD1	-2.09376	0.0142387	0	0.084	WT
CIT	-2.09473	0.00485269	0.132	0.303	WT
PLPPR4	-2.09684	0.00342989	0.088	0.265	WT
BACH1	-2.09729	0.0366068	0.029	0.116	WT
ALDH8A1	-2.10066	0.0402711	0.015	0.09	WT
GABRG2	-2.10078	0.00373407	0.044	0.2	WT
CLSTN3	-2.10345	0.00990209	0.044	0.174	WT
CASP9	-2.10376	0.0307609	0.029	0.123	WT
STXBP1	-2.10592	0.000840944	0.074	0.271	WT
GNAZ	-2.11694	0.0137511	0.074	0.206	WT
SENP3	-2.11818	0.0142387	0	0.084	WT
DIAPH2	-2.11825	0.0212316	0.044	0.155	WT
SRC	-2.12877	0.00815761	0	0.097	WT
TMEM33	-2.1311	0.0438976	0.132	0.252	WT
ZNF17	-2.13236	0.0402711	0.015	0.09	WT
CSRNP2	-2.13281	0.0121628	0.074	0.213	WT
CEBPG	-2.1337	0.038778	0.015	0.09	WT
PDZD4	-2.13467	0.0281427	0.059	0.168	WT
SSBP2	-2.1357	0.0111683	0.103	0.245	WT
TBC1D19	-2.1378	0.0372821	0.088	0.2	WT
GSTO2	-2.13947	0.0102804	0.029	0.148	WT
ZNF382	-2.14014	0.00521829	0.074	0.232	WT
ORC5	-2.14251	0.0412933	0.015	0.09	WT
HOOK1	-2.14775	0.00108065	0.029	0.2	WT
CAD	-2.15396	0.0223747	0.044	0.155	WT
TRMT1	-2.16096	0.0290802	0.029	0.123	WT
PDE2A	-2.16202	0.0090373	0.074	0.213	WT
TMEM151B	-2.1625	0.0328062	0	0.065	WT
PLAA	-2.17026	0.0418778	0.044	0.135	WT
KPNA6	-2.17062	0.0328889	0.103	0.226	WT
ULK4	-2.17242	0.038778	0.015	0.09	WT
OPRD1	-2.17369	0.043385	0	0.058	WT
HIVEP2	-2.17477	0.0034193	0.059	0.219	WT
IFT56	-2.17726	0.043385	0	0.058	WT
SHANK1	-2.17761	0.00149711	0.015	0.168	WT
ATP1A1	-2.18483	0.0103301	0.059	0.194	WT
JAKMIP1	-2.18872	0.00616866	0	0.103	WT
TCEAL2	-2.19063	0.0326677	0.044	0.142	WT
AAK1	-2.19387	0.0209187	0.279	0.406	WT
POLG	-2.19526	0.00790145	0.015	0.129	WT
ATP6V0E2	-2.20086	0.02745	0.088	0.213	WT
SYT5	-2.20105	0.00451479	0.044	0.194	WT
WWC2	-2.20716	0.00646609	0.074	0.232	WT
HPCAL4	-2.20956	0.00600515	0.029	0.161	WT
USP14	-2.20969	0.00211069	0.074	0.252	WT
OLA1	-2.211	0.0100126	0.059	0.194	WT
KIF3B	-2.21417	0.0253322	0.074	0.194	WT
WRN	-2.21462	0.0407234	0.059	0.155	WT
TRIM3	-2.21882	0.0449207	0.044	0.135	WT
CHTOP	-2.22251	0.0230677	0.074	0.206	WT
EPHA5	-2.22773	0.000209567	0.015	0.213	WT
DDX1	-2.23347	0.00620464	0.088	0.245	WT
DIPK2A	-2.23655	0.00721112	0.074	0.219	WT
TMEM132D	-2.23952	0.0051374	0.029	0.168	WT
GARNL3	-2.24089	0.0265086	0.088	0.213	WT
ABCB9	-2.24533	0.017057	0.029	0.135	WT
SLC17A6	-2.24897	0.0248304	0	0.071	WT
LNX1	-2.24938	0.00203835	0.015	0.161	WT
SYT15	-2.25455	0.038778	0.015	0.09	WT
SLIT1	-2.25615	0.000558834	0.029	0.219	WT
SMIM10L2A	-2.25819	0.0188023	0	0.077	WT
RBM11	-2.2658	0.0328062	0	0.065	WT
MMS19	-2.26705	0.00141792	0.044	0.219	WT
SSX2IP	-2.26861	0.0185848	0.059	0.181	WT
WDR70	-2.26884	0.0414576	0.044	0.135	WT
INA	-2.27996	0.0048936	0.029	0.168	WT
THY1	-2.28323	0.00452136	0.088	0.258	WT
MCTP1	-2.28426	0.0095028	0.059	0.194	WT
NISCH	-2.28597	0.0248931	0.118	0.245	WT
RECQL4	-2.2864	0.043385	0	0.058	WT
ISLR2	-2.28824	0.0248304	0	0.071	WT
PABIR3	-2.29174	0.0312277	0.015	0.097	WT
UVSSA	-2.29319	0.0109489	0.059	0.2	WT
FKBP1B	-2.29444	0.0328062	0	0.065	WT
DIAPH1	-2.30152	0.0139704	0.029	0.142	WT
ZNF316	-2.30155	0.0266137	0.059	0.174	WT
ANKRD20A1	-2.30519	0.0116158	0.015	0.116	WT
NRG1	-2.30714	0.000872006	0.015	0.181	WT
KLF16	-2.30805	0.0107801	0	0.09	WT
CAMK2A	-2.30945	0.000389335	0.074	0.284	WT
DIS3	-2.31069	0.0233272	0.044	0.155	WT
KLHDC3	-2.31147	0.00698735	0.059	0.2	WT
ZYG11B	-2.31474	0.00470509	0.132	0.31	WT
PARP16	-2.31613	0.0248304	0	0.071	WT
PPEF1	-2.31959	0.0328062	0	0.065	WT
SYS1	-2.32127	0.0413417	0.029	0.116	WT
ZNHIT6	-2.32217	0.00317694	0.074	0.245	WT
CDH9	-2.32272	0.00811245	0.015	0.129	WT
GABRA1	-2.32346	0.0327081	0.074	0.187	WT
LRP8	-2.32854	0.0210091	0.044	0.155	WT
POLE	-2.33131	0.00815761	0	0.097	WT
SPAG1	-2.33938	0.0413417	0.029	0.116	WT
MAB21L1	-2.34888	0.0248304	0	0.071	WT
ABHD11	-2.35462	0.043385	0	0.058	WT
NOC4L	-2.35467	0.043385	0	0.058	WT
CEP250	-2.35534	0.0337159	0.059	0.161	WT
SYCP2L	-2.35623	0.0285655	0.015	0.097	WT
MXRA8	-2.35685	0.0248304	0	0.071	WT
TDRD5	-2.3617	0.043385	0	0.058	WT
NRG2	-2.36577	0.0300789	0.029	0.123	WT
CHCHD1	-2.36683	0.0188023	0	0.077	WT
GPD1L	-2.3681	0.0100389	0.029	0.148	WT
TRAPPC8	-2.3693	0.0374001	0.118	0.232	WT
ZNF30	-2.36936	0.0312277	0.015	0.097	WT
PTPRN2	-2.37014	0.0144527	0.044	0.161	WT
RASGRF1	-2.37319	0.00672746	0.044	0.181	WT
EXOC6	-2.37796	0.0138174	0.059	0.187	WT
C6orf136	-2.37854	0.0423015	0.044	0.135	WT
PLXNA1	-2.37856	0.00800799	0.029	0.155	WT
KLHL1	-2.38243	0.0188023	0	0.077	WT
DXO	-2.38277	0.043385	0	0.058	WT
CACNA1H	-2.38347	0.043385	0	0.058	WT
CMPK1	-2.38404	0.0118117	0.059	0.194	WT
AGAP6	-2.39213	0.0475522	0.015	0.084	WT
STMN2	-2.39283	0.0080607	0.118	0.265	WT
SRRM4	-2.39464	0.00321233	0.044	0.2	WT
C18orf32	-2.40486	0.0248304	0	0.071	WT
POLR2J2	-2.40611	0.00748171	0.074	0.226	WT
HSD11B1L	-2.40933	0.0296766	0.044	0.148	WT
TOX3	-2.4095	0.0296815	0.015	0.097	WT
KCNQ3	-2.4184	0.0150401	0.059	0.181	WT
FANCM	-2.41902	0.0042237	0.029	0.168	WT
TMOD2	-2.42019	0.00489428	0.118	0.29	WT
HYOU1	-2.42202	0.0245131	0.015	0.103	WT
PPP2R5E	-2.42433	0.00316355	0.059	0.219	WT
OLFM3	-2.4295	0.0235932	0.015	0.103	WT
NRSN1	-2.43271	0.0118405	0.029	0.148	WT
SHISA7	-2.44212	0.00142521	0.029	0.194	WT
GCNT7	-2.4459	0.043385	0	0.058	WT
SRRM3	-2.44599	0.000553927	0.044	0.239	WT
CMBL	-2.44766	0.0481564	0.015	0.084	WT
GABBR1	-2.45053	0.0380698	0.235	0.355	WT
LAS1L	-2.45298	0.00688107	0.044	0.181	WT
ABCA3	-2.45447	0.00859981	0.088	0.239	WT
RFX1	-2.45986	0.0232933	0.015	0.103	WT
TATDN3	-2.46279	0.0413114	0.074	0.181	WT
MTFR1L	-2.46387	0.0157577	0.044	0.161	WT
DHX57	-2.46781	0.031276	0.074	0.181	WT
ANKRD16	-2.46837	0.00616866	0	0.103	WT
CNIH3	-2.47029	0.0261281	0.029	0.129	WT
NPY5R	-2.47161	0.0107801	0	0.09	WT
UBAC2	-2.47169	0.0246412	0.074	0.194	WT
SLC4A3	-2.47213	0.00153857	0.029	0.194	WT
MEF2C	-2.47229	0.0127652	0.132	0.265	WT
USP6	-2.47312	0.0188023	0	0.077	WT
NEK4	-2.47448	0.0362003	0.029	0.116	WT
RIC8A	-2.48471	0.0467419	0.044	0.135	WT
RAP1GDS1	-2.48523	0.00336267	0.118	0.297	WT
PARVB	-2.48693	0.00815761	0	0.097	WT
TARBP2	-2.4889	0.043385	0	0.058	WT
SSBP4	-2.49113	0.0134888	0.029	0.142	WT
DIMT1	-2.49184	0.0388669	0.059	0.161	WT
AEBP2	-2.49249	0.0044574	0.088	0.245	WT
CACNA1E	-2.49844	0.00507687	0.118	0.271	WT
RBFOX1	-2.50396	0.00287402	0.103	0.271	WT
C1orf216	-2.50483	0.0221419	0.044	0.155	WT
CNRIP1	-2.50534	0.00181139	0.059	0.232	WT
NETO1	-2.50563	0.0191467	0.059	0.181	WT
PCSK2	-2.50747	0.00360674	0.015	0.148	WT
CACNG3	-2.50894	0.0129058	0.015	0.116	WT
POGLUT1	-2.51643	0.0122183	0.059	0.187	WT
INCENP	-2.51725	0.0481564	0.015	0.084	WT
TM9SF2	-2.52396	0.0169671	0.147	0.297	WT
ZNF251	-2.52751	0.000287863	0.029	0.232	WT
ALDH1L2	-2.53099	0.0180368	0.015	0.11	WT
VIPR1	-2.53192	0.0142387	0	0.084	WT
GINS1	-2.53289	0.0328062	0	0.065	WT
CCT7	-2.53462	0.0131759	0.029	0.142	WT
ABCA6	-2.53766	0.030984	0.059	0.168	WT
PAK6	-2.53827	0.0308349	0.015	0.097	WT
CACNB3	-2.54145	0.0034179	0.015	0.148	WT
ATF2	-2.54407	0.00224694	0.059	0.232	WT
GGH	-2.5473	0.0318089	0.029	0.123	WT
SLC2A13	-2.54751	0.0179295	0.059	0.174	WT
SRF	-2.54928	0.043385	0	0.058	WT
SLC39A10	-2.54982	0.0396459	0.103	0.226	WT
EPHA7	-2.55625	0.00665181	0.044	0.181	WT
SETBP1	-2.55812	0.00766088	0.044	0.174	WT
POLQ	-2.56699	0.0382909	0.015	0.09	WT
DNAH2	-2.56863	0.0308349	0.015	0.097	WT
ACADM	-2.57517	0.0470704	0.132	0.245	WT
PIK3C2G	-2.57809	0.0248304	0	0.071	WT
CHD5	-2.57934	0.00150973	0.044	0.213	WT
RPIA	-2.58142	0.0188023	0	0.077	WT
HLA-A	-2.58265	0.0341999	0.118	0.239	WT
KCNJ6	-2.58685	0.00198434	0.059	0.232	WT
ETS2	-2.58896	0.043385	0	0.058	WT
TRIM52	-2.59394	0.0431598	0.044	0.135	WT
FAM184B	-2.59667	0.0107801	0	0.09	WT
TRIM24	-2.61076	0.0410399	0.074	0.174	WT
SIAH3	-2.61302	0.043385	0	0.058	WT
KICS2	-2.6179	0.043385	0	0.058	WT
SUPT3H	-2.62218	0.0174572	0.029	0.135	WT
GRIA1	-2.6278	0.0155202	0.118	0.239	WT
SNCA	-2.6324	0.0146842	0.059	0.187	WT
CDH6	-2.63585	0.0285655	0.015	0.097	WT
MZT1	-2.63827	0.0248304	0	0.071	WT
RAB3GAP2	-2.63918	0.0168278	0.132	0.271	WT
DDX10	-2.64055	0.0187705	0.059	0.181	WT
L1CAM	-2.64334	0.00265169	0.044	0.206	WT
KCNS2	-2.65359	0.0328062	0	0.065	WT
TESC	-2.65547	0.0248304	0	0.071	WT
PBX4	-2.65696	0.0127379	0.015	0.116	WT
CFAP69	-2.66082	0.0224134	0.015	0.103	WT
NBEAL2	-2.66135	0.0142387	0	0.084	WT
NSG1	-2.66865	0.049384	0.015	0.084	WT
ZDHHC22	-2.66873	0.0296815	0.015	0.097	WT
MORN3	-2.67024	0.0188023	0	0.077	WT
KLF6	-2.6709	0.0247868	0.059	0.168	WT
CNIH2	-2.6732	0.0300265	0.059	0.161	WT
PSMA5	-2.67503	0.0373323	0.015	0.09	WT
SEC14L2	-2.67693	0.00847717	0.044	0.174	WT
NELFB	-2.67703	0.0238965	0.015	0.103	WT
CD200	-2.67917	0.0200649	0.103	0.226	WT
RIMS1	-2.68079	0.00595099	0.059	0.206	WT
SH3BP5	-2.68171	0.0402711	0.015	0.09	WT
PNMA3	-2.68209	0.0102804	0.029	0.148	WT
SSTR2	-2.68332	0.000617322	0.029	0.213	WT
CDC7	-2.69001	0.0142387	0	0.084	WT
ADARB1	-2.69315	0.0046284	0.015	0.142	WT
TMOD3	-2.69466	0.0377863	0.059	0.161	WT
KSR2	-2.69688	0.00326938	0.029	0.174	WT
DGKH	-2.70405	0.00641394	0.059	0.206	WT
SNX32	-2.7126	0.00187569	0.029	0.187	WT
DELE1	-2.71452	0.0136775	0.059	0.187	WT
WDR19	-2.71519	0.0346966	0.059	0.161	WT
ZBTB48	-2.71864	0.0241457	0.029	0.129	WT
TRANK1	-2.72447	0.0444749	0.044	0.135	WT
FAM241A	-2.72473	0.0107801	0	0.09	WT
TBC1D31	-2.73089	0.0171278	0.015	0.11	WT
ZNG1A	-2.73221	0.0278713	0.059	0.168	WT
NPTXR	-2.73971	0.0107324	0.088	0.226	WT
ACVR1B	-2.74001	0.0494418	0.044	0.129	WT
AK1	-2.75255	0.0328062	0	0.065	WT
DLEU7	-2.75351	0.043385	0	0.058	WT
PLEKHA6	-2.75475	0.0170392	0.074	0.194	WT
NYAP2	-2.75999	0.00800793	0.029	0.155	WT
GLMN	-2.7602	0.000824921	0.015	0.181	WT
KIF3C	-2.76164	0.025032	0.059	0.168	WT
BCAS4	-2.76462	0.0397681	0.015	0.09	WT
RNF38	-2.76566	0.0242418	0.088	0.219	WT
LRATD1	-2.76687	0.0282016	0.015	0.097	WT
NPHP4	-2.7739	0.0487669	0.015	0.084	WT
TMEM59L	-2.77517	0.00340817	0.118	0.284	WT
EFNB3	-2.77821	0.0304462	0.015	0.097	WT
COPG1	-2.80405	0.00538072	0.029	0.161	WT
BEND5	-2.80749	0.043385	0	0.058	WT
SHF	-2.81191	0.0107801	0	0.09	WT
SHFL	-2.81306	0.00736111	0.029	0.155	WT
EPB41L4B	-2.81665	0.0122458	0.015	0.116	WT
NALF1	-2.83154	0.00934467	0.029	0.148	WT
PARL	-2.83228	0.0224134	0.015	0.103	WT
PDZD2	-2.83627	0.0076974	0.044	0.181	WT
CFAP91	-2.83835	0.0248304	0	0.071	WT
RIT2	-2.83931	0.00466046	0	0.11	WT
DTWD2	-2.83981	0.0180368	0.015	0.11	WT
IDS	-2.84222	0.0202281	0.059	0.174	WT
CHGB	-2.85141	0.00384191	0.044	0.194	WT
INSIG2	-2.86327	0.0359407	0.044	0.135	WT
CADM3	-2.86926	0.00373024	0.029	0.168	WT
KCNG1	-2.8704	0.0142387	0	0.084	WT
TECTA	-2.87324	0.043385	0	0.058	WT
PNMA5	-2.88372	0.0142387	0	0.084	WT
TMEM150C	-2.88476	0.014433	0.074	0.206	WT
LMO7	-2.88548	0.0104702	0.103	0.245	WT
CARM1	-2.88942	0.0271338	0.015	0.097	WT
MTRR	-2.89151	0.0255288	0.059	0.168	WT
MAP3K21	-2.8932	0.0248304	0	0.071	WT
OTUD3	-2.89346	0.00207639	0.059	0.232	WT
KIF12	-2.90004	0.0328062	0	0.065	WT
RP9	-2.90153	0.0188023	0	0.077	WT
AP1G2	-2.90173	0.0224134	0.015	0.103	WT
JHY	-2.90369	0.0328062	0	0.065	WT
TAFA1	-2.90593	0.00246348	0.029	0.181	WT
DUSP8	-2.91081	0.0202068	0.015	0.103	WT
TFCP2	-2.9118	0.0414997	0.059	0.155	WT
PRR16	-2.92158	0.0107801	0	0.09	WT
TRAF3	-2.92173	0.0129058	0.015	0.116	WT
CPNE8	-2.9268	0.00593206	0.015	0.135	WT
KCMF1	-2.93105	0.0289334	0.015	0.097	WT
RTBDN	-2.93916	0.00466046	0	0.11	WT
RAB40C	-2.94302	0.0185069	0.015	0.11	WT
C5orf22	-2.94313	0.0491599	0.029	0.11	WT
NECAB1	-2.95224	0.00560882	0.103	0.258	WT
CHRNB2	-2.95298	0.0107801	0	0.09	WT
EXT1	-2.95707	0.0180368	0.015	0.11	WT
RAPGEF4	-2.95749	0.00729208	0.059	0.2	WT
RAB3A	-2.96757	0.0130757	0.015	0.116	WT
RTN4IP1	-2.97433	0.0188023	0	0.077	WT
RIPOR1	-2.98167	0.00259032	0.029	0.181	WT
RIMS3	-2.98293	0.0142387	0	0.084	WT
RGS8	-2.98971	0.043385	0	0.058	WT
CFAP20DC	-2.98989	0.043385	0	0.058	WT
TMEM121B	-2.99074	0.0248304	0	0.071	WT
MGAT4B	-3.00207	0.0308349	0.015	0.097	WT
ERGIC1	-3.00274	0.0058364	0.044	0.187	WT
TTC21A	-3.00812	0.043385	0	0.058	WT
PEX6	-3.01057	0.024887	0.044	0.148	WT
CEND1	-3.01774	0.0374317	0.029	0.116	WT
PNPLA2	-3.02158	0.00616866	0	0.103	WT
PSMA2	-3.02295	0.0328062	0	0.065	WT
CCDC158	-3.02566	0.0142387	0	0.084	WT
C5orf34	-3.03124	0.043385	0	0.058	WT
MAPK15	-3.03407	0.0248304	0	0.071	WT
MAPK8IP2	-3.04843	0.0374491	0.044	0.135	WT
ING4	-3.04944	0.0134213	0.015	0.116	WT
KCNJ4	-3.05355	0.00815761	0	0.097	WT
TBC1D4	-3.06327	0.0173512	0.015	0.11	WT
RAB3B	-3.0746	0.0271681	0.029	0.123	WT
IGFL4	-3.07581	0.0188023	0	0.077	WT
PPM1E	-3.07615	0.000541185	0.029	0.213	WT
BICDL1	-3.07892	0.00103958	0.029	0.2	WT
CIAO3	-3.08165	0.0256801	0.044	0.148	WT
JAG2	-3.08467	0.00720112	0.015	0.129	WT
LRTM1	-3.09139	0.0107801	0	0.09	WT
SLC26A4	-3.09368	0.00958428	0.015	0.123	WT
LIMK1	-3.09467	0.0154296	0.015	0.11	WT
IQCJ	-3.09821	0.0397681	0.015	0.09	WT
BRSK1	-3.09954	0.0139884	0.044	0.161	WT
PNMA6A	-3.10339	0.0188023	0	0.077	WT
LIN7A	-3.11298	0.0188023	0	0.077	WT
KCNH4	-3.11917	0.0202068	0.015	0.103	WT
OSBPL5	-3.13113	0.03785	0.029	0.116	WT
CASKIN1	-3.13729	0.0354762	0.015	0.09	WT
CWC22	-3.13762	0.0255288	0.059	0.168	WT
CYTH3	-3.14757	0.0303912	0.044	0.142	WT
CLXN	-3.16156	0.0248304	0	0.071	WT
CCDC196	-3.16628	0.0188023	0	0.077	WT
ERICH3	-3.17003	0.00428099	0.044	0.187	WT
PTER	-3.17232	0.00815761	0	0.097	WT
CNGB1	-3.17556	0.0188023	0	0.077	WT
PEX7	-3.18327	0.043385	0	0.058	WT
TMEM231	-3.18723	0.0222951	0.029	0.129	WT
TTC33	-3.19141	0.037809	0.015	0.09	WT
AMPH	-3.1973	0.0115672	0.029	0.142	WT
ZCCHC18	-3.20093	0.0127379	0.015	0.116	WT
KIFC2	-3.2178	0.00295806	0.029	0.174	WT
CDH12	-3.23023	0.019636	0.029	0.129	WT
RAP2B	-3.23447	0.000527043	0.029	0.213	WT
BOLA3	-3.23485	0.0328062	0	0.065	WT
LYG2	-3.23917	0.043385	0	0.058	WT
SNED1	-3.24425	0.0248304	0	0.071	WT
CCZ1B	-3.248	0.00657693	0.044	0.181	WT
CHSY3	-3.24832	0.0142387	0	0.084	WT
SEC24C	-3.24949	0.0412933	0.015	0.09	WT
TRNP1	-3.25072	0.043385	0	0.058	WT
ZNF519	-3.26195	0.00339363	0.029	0.174	WT
ZNF892	-3.26388	0.0285655	0.015	0.097	WT
GYPE	-3.26621	0.0328062	0	0.065	WT
JPH1	-3.2673	0.00616866	0	0.103	WT
SATB2	-3.27148	0.00662208	0.059	0.206	WT
CRIP2	-3.27905	0.00444626	0.015	0.142	WT
KIF20B	-3.27977	0.0328062	0	0.065	WT
NDST3	-3.28152	0.00421352	0.015	0.142	WT
NR1H3	-3.28258	0.0238965	0.015	0.103	WT
CDC6	-3.28837	0.0142387	0	0.084	WT
ADAMTS19	-3.28976	0.0188023	0	0.077	WT
AP1M1	-3.30003	0.0039321	0.044	0.194	WT
SVEP1	-3.3027	0.0297663	0.044	0.142	WT
TBR1	-3.30493	0.00790145	0.015	0.129	WT
NEPRO	-3.30658	0.000974311	0.029	0.2	WT
CELSR1	-3.30802	0.0142387	0	0.084	WT
GRM1	-3.31433	0.0215625	0.015	0.103	WT
NMRK1	-3.32225	0.03785	0.029	0.116	WT
SGPP1	-3.3252	0.0232933	0.015	0.103	WT
NEURL4	-3.3281	0.0107801	0	0.09	WT
CDON	-3.32881	0.0271681	0.029	0.123	WT
ZNF697	-3.33002	0.00466046	0	0.11	WT
BHLHE22	-3.33888	0.00815761	0	0.097	WT
TMEM158	-3.34044	0.021011	0.015	0.103	WT
UNKL	-3.34074	0.0188023	0	0.077	WT
SYN3	-3.34504	0.00258827	0.015	0.155	WT
CHERP	-3.34842	0.0274858	0.015	0.097	WT
LRRC4	-3.35588	0.0366068	0.029	0.116	WT
ADD2	-3.3662	0.00247967	0.074	0.239	WT
UPP2	-3.36813	0.00265134	0	0.123	WT
PANK2	-3.372	0.0159864	0.059	0.181	WT
PLEKHM3	-3.37531	0.0195083	0.044	0.155	WT
NSMCE2	-3.37765	0.0166886	0.015	0.11	WT
HCN1	-3.38495	0.0060918	0.015	0.135	WT
FAT2	-3.38819	0.0293054	0.015	0.097	WT
KCNJ13	-3.39165	0.043385	0	0.058	WT
OXNAD1	-3.40191	0.0256586	0.029	0.123	WT
AHR	-3.40769	0.00759416	0.015	0.129	WT
HIRA	-3.40819	0.00199596	0	0.129	WT
NLRC3	-3.4193	0.043385	0	0.058	WT
PEG3	-3.42714	0.0053302	0.015	0.135	WT
TSNAXIP1	-3.43476	0.037809	0.015	0.09	WT
CCBE1	-3.4373	0.0248304	0	0.071	WT
ISCA1	-3.44219	0.015719	0.029	0.135	WT
ZNF133	-3.44948	0.00292522	0.044	0.2	WT
OGN	-3.45107	0.0107801	0	0.09	WT
PTPRN	-3.45427	0.00115941	0.015	0.174	WT
SMARCD1	-3.45536	0.00538072	0.029	0.161	WT
KCNJ3	-3.46021	0.0271681	0.029	0.123	WT
ZNF565	-3.46537	0.0370173	0.029	0.116	WT
AP2B1	-3.47176	0.00346241	0.074	0.232	WT
SPEF2	-3.47347	0.0151744	0.029	0.135	WT
FGD1	-3.47574	0.0248304	0	0.071	WT
GFPT2	-3.48256	0.0224134	0.015	0.103	WT
CYB561	-3.48552	0.00945837	0.015	0.123	WT
SLC9A1	-3.48622	0.0188023	0	0.077	WT
PPIP5K1	-3.48658	0.00815761	0	0.097	WT
UTP4	-3.49436	0.0499385	0.044	0.129	WT
TRPC4	-3.50132	0.00815761	0	0.097	WT
SEC22A	-3.50244	0.00720112	0.015	0.129	WT
SPOCK3	-3.50552	0.0113078	0.088	0.219	WT
ARHGEF28	-3.51037	0.00815761	0	0.097	WT
MSH2	-3.51157	0.00330008	0.044	0.194	WT
SBK1	-3.51641	0.0248304	0	0.071	WT
ARF3	-3.51862	0.00950384	0.059	0.187	WT
RPGRIP1L	-3.52027	0.000457142	0.015	0.194	WT
BCKDK	-3.52704	0.043385	0	0.058	WT
CELF3	-3.53653	0.0128695	0.029	0.142	WT
BAHD1	-3.54674	0.0248304	0	0.071	WT
GABRD	-3.54834	0.00323811	0.015	0.148	WT
UST	-3.54849	0.00815761	0	0.097	WT
NUDT5	-3.57295	0.0150401	0.059	0.181	WT
RGS7BP	-3.5849	0.00933393	0.015	0.123	WT
PITPNM2	-3.59735	0.0105092	0.029	0.142	WT
CHRAC1	-3.59803	0.0107801	0	0.09	WT
CRCP	-3.59848	0.00187812	0.015	0.161	WT
HS6ST3	-3.60023	0.0316748	0.044	0.142	WT
FNDC5	-3.60602	0.043385	0	0.058	WT
ICAM5	-3.60849	0.00100958	0.015	0.174	WT
DHX35	-3.60989	0.0262534	0.029	0.123	WT
PCDH19	-3.6246	0.0167852	0.044	0.155	WT
INSR	-3.6286	0.00956061	0.162	0.31	WT
CORO7	-3.65082	0.0176604	0.029	0.135	WT
KCNH1	-3.65473	0.00585362	0.015	0.135	WT
PELI3	-3.65495	0.0328062	0	0.065	WT
B3GNT4	-3.66445	0.0142387	0	0.084	WT
TCEAL1	-3.66982	0.015719	0.029	0.135	WT
TMEM116	-3.68103	0.00199596	0	0.129	WT
TBC1D1	-3.68179	0.0246983	0.029	0.129	WT
MAPK13	-3.68186	0.0359327	0.015	0.09	WT
PLA2G12A	-3.69734	0.00577612	0.015	0.135	WT
NEGR1	-3.69837	0.00185635	0.044	0.206	WT
PPP1R7	-3.70035	7.60446e-05	0.015	0.232	WT
NUP210	-3.71358	0.00984061	0.015	0.123	WT
GABRA5	-3.72284	0.00427064	0.015	0.142	WT
SPINT2	-3.73455	0.0328062	0	0.065	WT
TMEM215	-3.73496	0.043385	0	0.058	WT
ARMC2	-3.73974	0.000631377	0	0.155	WT
FGF13	-3.74178	0.00310896	0.015	0.148	WT
UFC1	-3.75488	0.00616866	0	0.103	WT
ANKRD33B	-3.76087	0.0248304	0	0.071	WT
SLC25A19	-3.76158	0.0328062	0	0.065	WT
PPARGC1B	-3.76731	0.0120855	0.015	0.116	WT
IFT22	-3.76879	0.0188023	0	0.077	WT
CPLX1	-3.77266	0.0188023	0	0.077	WT
STYK1	-3.80346	0.0102366	0.015	0.123	WT
THAP4	-3.80732	0.0173512	0.015	0.11	WT
NUP35	-3.80774	0.043385	0	0.058	WT
XXYLT1	-3.83408	0.043385	0	0.058	WT
TRAIP	-3.84482	0.0188023	0	0.077	WT
CHML	-3.86278	0.00815761	0	0.097	WT
MAP2K1	-3.88969	0.00182733	0.015	0.161	WT
MAPK8	-3.89035	0.0168198	0.074	0.206	WT
FGF9	-3.89627	0.0142387	0	0.084	WT
DENND6B	-3.89804	0.00112621	0	0.142	WT
NCAPG2	-3.90002	0.00616866	0	0.103	WT
CPNE7	-3.90103	0.00934467	0.029	0.148	WT
NCR3LG1	-3.90137	0.00616866	0	0.103	WT
PDCD5	-3.90329	0.0149305	0.044	0.161	WT
MYRFL	-3.90355	0.00616866	0	0.103	WT
SLC35F3	-3.90819	0.00199596	0	0.129	WT
EIF3H	-3.91692	0.0486258	0.029	0.11	WT
CACNB4	-3.9172	0.000207335	0.074	0.29	WT
CEP170B	-3.91857	0.0116158	0.015	0.116	WT
GPR26	-3.9213	0.00388507	0.015	0.142	WT
NPTX2	-3.92182	0.0122458	0.015	0.116	WT
LCLAT1	-3.93951	0.011846	0.029	0.142	WT
GRIN2B	-3.94322	0.000550988	0.074	0.265	WT
GALNTL6	-3.94529	0.00351728	0	0.116	WT
TP53INP2	-3.96392	0.0136476	0.029	0.142	WT
IL12RB2	-3.96619	0.00351728	0	0.116	WT
PNCK	-3.96826	0.00265134	0	0.123	WT
GALNT17	-3.97197	0.00636048	0.029	0.155	WT
HMGB3	-3.97855	0.0328062	0	0.065	WT
THAP7	-3.99597	0.043385	0	0.058	WT
CBLN4	-4.00342	0.043385	0	0.058	WT
MEST	-4.00538	0.0010531	0.029	0.2	WT
MTRF1	-4.01111	0.0142387	0	0.084	WT
CELSR3	-4.01549	0.0469545	0.015	0.084	WT
DMAC2	-4.01784	0.043385	0	0.058	WT
ITGA9	-4.03731	0.0328062	0	0.065	WT
GRAMD1A	-4.04369	0.0215625	0.015	0.103	WT
CPLX2	-4.04887	0.0012686	0.015	0.168	WT
SEZ6L2	-4.05074	0.000569072	0.015	0.187	WT
SMYD5	-4.05227	0.049384	0.015	0.084	WT
REEP1	-4.05977	0.00911936	0.044	0.168	WT
TPMT	-4.05988	0.00466046	0	0.11	WT
SLC6A15	-4.0671	0.00205302	0.059	0.232	WT
CALN1	-4.0864	0.00199596	0	0.129	WT
KCNF1	-4.08715	0.00815761	0	0.097	WT
DRAXIN	-4.09221	0.0282016	0.015	0.097	WT
LEO1	-4.09929	0.0160483	0.015	0.11	WT
CHTF18	-4.10809	0.0328062	0	0.065	WT
MRPS35	-4.11972	0.0107801	0	0.09	WT
TSHZ2	-4.12077	0.0248304	0	0.071	WT
LRRK1	-4.12841	0.00351728	0	0.116	WT
NT5C	-4.13262	0.043385	0	0.058	WT
HPF1	-4.13511	0.0202068	0.015	0.103	WT
IL1RAPL2	-4.14497	0.0188023	0	0.077	WT
RNF2	-4.14922	0.0274858	0.015	0.097	WT
VWA5B2	-4.16329	0.0024849	0.015	0.155	WT
BBOF1	-4.16467	0.0354762	0.015	0.09	WT
PBOV1	-4.16642	0.0328062	0	0.065	WT
SVOP	-4.1912	0.00499766	0.029	0.161	WT
METTL22	-4.20235	0.0346123	0.029	0.116	WT
FRMPD4	-4.20509	0.000351469	0	0.168	WT
MEN1	-4.21242	0.0328062	0	0.065	WT
ZNF420	-4.21916	0.0248304	0	0.071	WT
KCNIP2	-4.22204	0.0259545	0.029	0.123	WT
CDH22	-4.22671	0.043385	0	0.058	WT
KCNA1	-4.24609	0.00150043	0	0.135	WT
PCED1A	-4.2477	0.00921095	0.015	0.123	WT
RGS4	-4.25269	0.0248304	0	0.071	WT
NEUROD6	-4.25463	0.00616866	0	0.103	WT
HSF4	-4.25528	0.0013785	0.015	0.168	WT
SLC16A4	-4.26648	0.00616866	0	0.103	WT
KCNC3	-4.28249	0.000843961	0	0.148	WT
SLC6A17	-4.28759	0.00265134	0	0.123	WT
SNX11	-4.28845	0.043385	0	0.058	WT
RIMOC1	-4.29329	0.038778	0.015	0.09	WT
NELL1	-4.30161	0.00118326	0.015	0.168	WT
GPRIN3	-4.32016	0.0129058	0.015	0.116	WT
CDKL3	-4.33092	0.00908942	0.015	0.123	WT
ZC3H15	-4.33332	0.00140353	0.044	0.213	WT
ZKSCAN3	-4.33939	0.0107801	0	0.09	WT
NLRX1	-4.3463	0.0328062	0	0.065	WT
LYRM4	-4.3472	0.0124079	0.015	0.116	WT
INPP5J	-4.35598	0.0248304	0	0.071	WT
RAP1GAP2	-4.3633	0.00113463	0.015	0.168	WT
DNAH6	-4.39111	0.000471506	0	0.161	WT
SV2B	-4.39511	6.38009e-05	0.015	0.232	WT
AUP1	-4.39808	0.0300328	0.088	0.2	WT
GNG2	-4.3991	0.00150043	0	0.135	WT
MFSD4A	-4.40437	0.000351469	0	0.168	WT
PHF24	-4.40575	0.00112621	0	0.142	WT
POLR2M	-4.43687	0.0142387	0	0.084	WT
CDK20	-4.441	0.0397681	0.015	0.09	WT
TRMU	-4.4561	0.0024849	0.015	0.155	WT
CHRM3	-4.46182	0.000279872	0.015	0.2	WT
ENOX1	-4.48524	0.00265134	0	0.123	WT
VGF	-4.51087	0.0188023	0	0.077	WT
PRKCG	-4.53156	0.000727473	0.015	0.181	WT
ADGRL2	-4.53608	0.000902839	0.015	0.174	WT
NRGN	-4.53864	0.000631377	0	0.155	WT
MFSD3	-4.55715	0.0487669	0.015	0.084	WT
ZNF841	-4.57346	0.0130757	0.015	0.116	WT
FAM149B1	-4.59175	0.0106366	0.029	0.142	WT
ACAD9	-4.59822	0.00378088	0.015	0.142	WT
SYNGR1	-4.60077	0.000236538	0.029	0.226	WT
MAGEH1	-4.6008	0.0291525	0.044	0.142	WT
ARHGAP20	-4.60109	0.000631377	0	0.155	WT
ZPR1	-4.63004	0.00984061	0.015	0.123	WT
KLF8	-4.63986	0.00984061	0.015	0.123	WT
NETO2	-4.64078	0.00199596	0	0.129	WT
CEP72	-4.68217	0.00150043	0	0.135	WT
KHDRBS2	-4.70727	0.000344048	0.015	0.194	WT
DNAAF2	-4.7275	0.0248304	0	0.071	WT
EPHB6	-4.75237	0.00367922	0.015	0.142	WT
TRIM11	-4.75373	0.0183058	0.029	0.129	WT
PRMT9	-4.76198	0.0437983	0.044	0.129	WT
SPHKAP	-4.76771	0.00163655	0.015	0.161	WT
TTC9	-4.78785	0.043385	0	0.058	WT
MELTF	-4.79582	0.000843961	0	0.148	WT
COG5	-4.80286	0.00150043	0	0.135	WT
PALMD	-4.80903	0.0142387	0	0.084	WT
CD226	-4.81545	0.0142387	0	0.084	WT
CDKN2D	-4.81692	0.0252619	0.029	0.129	WT
SEMA6B	-4.82932	0.00265134	0	0.123	WT
BBS9	-4.83913	0.0136391	0.029	0.135	WT
ELOF1	-4.84118	0.0142387	0	0.084	WT
C10orf88	-4.85388	0.0142387	0	0.084	WT
KLHL34	-4.85487	0.043385	0	0.058	WT
CEP112	-4.86819	0.00885065	0.015	0.123	WT
NNAT	-4.87461	0.0004715	0	0.161	WT
ZWILCH	-4.87514	0.0469545	0.015	0.084	WT
TAFA2	-4.87706	0.00150569	0.015	0.161	WT
TTI2	-4.9046	0.043385	0	0.058	WT
ARHGAP10	-4.91848	0.00199596	0	0.129	WT
ZDHHC23	-4.91917	0.00199596	0	0.129	WT
DUSP12	-4.93111	0.049384	0.015	0.084	WT
IMP4	-4.93795	0.0248304	0	0.071	WT
LGALSL	-4.94211	0.0142387	0	0.084	WT
IGSF21	-4.94924	0.000843961	0	0.148	WT
GUCY1A1	-4.96017	0.00199596	0	0.129	WT
ZNF571	-4.96732	0.0328062	0	0.065	WT
ACVR1C	-5.0272	0.00199596	0	0.129	WT
SLC6A6	-5.03067	0.0027872	0.015	0.148	WT
CCDC34	-5.07192	0.00616866	0	0.103	WT
SFXN2	-5.0775	0.0248304	0	0.071	WT
HLA-F	-5.10682	0.0188023	0	0.077	WT
MRPL13	-5.10881	0.0382909	0.015	0.09	WT
STN1	-5.11075	0.043385	0	0.058	WT
MDC1	-5.11936	0.00351728	0	0.116	WT
FBXO34	-5.13258	0.00551418	0.029	0.161	WT
STK40	-5.19892	0.0107801	0	0.09	WT
CD8A	-5.20343	0.0328062	0	0.065	WT
PCOLCE2	-5.24889	0.043385	0	0.058	WT
TRPM2	-5.25498	0.00199596	0	0.129	WT
EPHA6	-5.26296	0.000359154	0.015	0.194	WT
ROBO2	-5.26752	0.000466724	0.015	0.187	WT
CLSTN2	-5.32182	0.0105092	0.029	0.142	WT
PCDH8	-5.32503	0.0248304	0	0.071	WT
ATG5	-5.32878	0.0465378	0.029	0.11	WT
PDK1	-5.37958	0.00616866	0	0.103	WT
INPP5K	-5.46161	0.0107801	0	0.09	WT
GABRA4	-5.50206	0.000143889	0	0.187	WT
ZNF181	-5.51749	0.0207399	0.015	0.103	WT
BCHE	-5.53363	0.043385	0	0.058	WT
FBLL1	-5.5348	0.0142387	0	0.084	WT
RTL5	-5.57666	0.0188023	0	0.077	WT
ABHD5	-5.60608	0.00351728	0	0.116	WT
KLHL4	-5.62886	0.00466046	0	0.11	WT
GRK2	-5.7114	0.00815761	0	0.097	WT
CHCHD6	-5.79915	0.00383265	0.015	0.142	WT
C4orf50	-5.8972	0.000471506	0	0.161	WT
TMEM177	-6.2412	0.0107801	0	0.09	WT
NTS	-7.207	0.0248304	0	0.071	WT
