# Supplementary material for: Cell-type-informed genotyping of mosaic focal epilepsies reveals cell-autonomous and non-cell-autonomous disease-associated transcriptional programs
Source: Proc Natl Acad Sci U S A. 2025 Jul 17;122(29):e2509622122. doi: 10.1073/pnas.2509622122 (PMC12305027; doi:10.1073/pnas.2509622122)
Supplement: Supplementary file 20 — Dataset S19 (XLSX) [file pnas.2509622122.sd19.xlsx]

## Sheet: cellchat_net_up
Dataset S19. CellChat pathway analysis for GO-TEN mut versus ref cells.
source	target	ligand	receptor	prob	pval	interaction_name	interaction_name_2	pathway_name	annotation	evidence	datasets	ligand.logFC	ligand.pct.1	ligand.pct.2	ligand.pvalues	receptor.logFC	receptor.pct.1	receptor.pct.2	receptor.pvalues
IN_MGE	Astro	BMP6	ACVR1_ACVR2A	2.14548e-08	0	BMP6_ACVR1_ACVR2A	BMP6 - (ACVR1+ACVR2A)	BMP	Secreted Signaling	KEGG: hsa04350; PMID:26893264	case	0.599459	38.6861	28.1457	0.0140951	NA	NA	NA	NA
IN_MGE	DL_ExN	BMP6	ACVR1_ACVR2A	1.28649e-07	0	BMP6_ACVR1_ACVR2A	BMP6 - (ACVR1+ACVR2A)	BMP	Secreted Signaling	KEGG: hsa04350; PMID:26893264	case	0.599459	38.6861	28.1457	0.0140951	0.248341	57.8313	45.5947	0.000963656
IN_MGE	IN_CGE	BMP6	ACVR1_ACVR2A	4.2883e-08	0	BMP6_ACVR1_ACVR2A	BMP6 - (ACVR1+ACVR2A)	BMP	Secreted Signaling	KEGG: hsa04350; PMID:26893264	case	0.599459	38.6861	28.1457	0.0140951	0.374305	64.0625	57.2954	0.0336156
IN_MGE	IN_MGE	BMP6	ACVR1_ACVR2A	9.58099e-08	0	BMP6_ACVR1_ACVR2A	BMP6 - (ACVR1+ACVR2A)	BMP	Secreted Signaling	KEGG: hsa04350; PMID:26893264	case	0.599459	38.6861	28.1457	0.0140951	0.249045	62.0438	49.3377	0.0128148
IN_MGE	UL_ExN	BMP6	ACVR1_ACVR2A	1.51614e-07	0	BMP6_ACVR1_ACVR2A	BMP6 - (ACVR1+ACVR2A)	BMP	Secreted Signaling	KEGG: hsa04350; PMID:26893264	case	0.599459	38.6861	28.1457	0.0140951	0.789682	73.4099	68.0597	0.00428942
IN_MGE	DL_ExN	BMP6	ACVR1_ACVR2B	4.2883e-08	0	BMP6_ACVR1_ACVR2B	BMP6 - (ACVR1+ACVR2B)	BMP	Secreted Signaling	KEGG: hsa04350; PMID:26893264	case	0.599459	38.6861	28.1457	0.0140951	0.248341	57.8313	45.5947	0.000963656
IN_MGE	IN_CGE	BMP6	ACVR1_ACVR2B	2.14415e-08	0	BMP6_ACVR1_ACVR2B	BMP6 - (ACVR1+ACVR2B)	BMP	Secreted Signaling	KEGG: hsa04350; PMID:26893264	case	0.599459	38.6861	28.1457	0.0140951	NA	NA	NA	NA
IN_MGE	IN_MGE	BMP6	ACVR1_ACVR2B	4.28475e-08	0	BMP6_ACVR1_ACVR2B	BMP6 - (ACVR1+ACVR2B)	BMP	Secreted Signaling	KEGG: hsa04350; PMID:26893264	case	0.599459	38.6861	28.1457	0.0140951	0.249045	62.0438	49.3377	0.0128148
IN_MGE	UL_ExN	BMP6	ACVR1_ACVR2B	6.7804e-08	0	BMP6_ACVR1_ACVR2B	BMP6 - (ACVR1+ACVR2B)	BMP	Secreted Signaling	KEGG: hsa04350; PMID:26893264	case	0.599459	38.6861	28.1457	0.0140951	0.978981	59.0989	48.5075	0.00545696
IN_MGE	Astro	BMP6	ACVR1_BMPR2	6.69927e-08	0	BMP6_ACVR1_BMPR2	BMP6 - (ACVR1+BMPR2)	BMP	Secreted Signaling	KEGG: hsa04350; PMID:26893264	case	0.599459	38.6861	28.1457	0.0140951	NA	NA	NA	NA
IN_MGE	DL_ExN	BMP6	ACVR1_BMPR2	2.60847e-07	0	BMP6_ACVR1_BMPR2	BMP6 - (ACVR1+BMPR2)	BMP	Secreted Signaling	KEGG: hsa04350; PMID:26893264	case	0.599459	38.6861	28.1457	0.0140951	0.870809	78.3133	72.0264	0.00812999
IN_MGE	IN_CGE	BMP6	ACVR1_BMPR2	8.84056e-08	0	BMP6_ACVR1_BMPR2	BMP6 - (ACVR1+BMPR2)	BMP	Secreted Signaling	KEGG: hsa04350; PMID:26893264	case	0.599459	38.6861	28.1457	0.0140951	NA	NA	NA	NA
IN_MGE	IN_MGE	BMP6	ACVR1_BMPR2	2.09909e-07	0	BMP6_ACVR1_BMPR2	BMP6 - (ACVR1+BMPR2)	BMP	Secreted Signaling	KEGG: hsa04350; PMID:26893264	case	0.599459	38.6861	28.1457	0.0140951	0.768212	79.927	73.1788	0.0126712
IN_MGE	UL_ExN	BMP6	ACVR1_BMPR2	3.95362e-07	0	BMP6_ACVR1_BMPR2	BMP6 - (ACVR1+BMPR2)	BMP	Secreted Signaling	KEGG: hsa04350; PMID:26893264	case	0.599459	38.6861	28.1457	0.0140951	2.75489	85.7774	78.607	3.12428e-12
IN_MGE	Astro	BMP6	BMPR1A_ACVR2A	8.51463e-08	0	BMP6_BMPR1A_ACVR2A	BMP6 - (BMPR1A+ACVR2A)	BMP	Secreted Signaling	KEGG: hsa04350; PMID:26893264	case	0.599459	38.6861	28.1457	0.0140951	NA	NA	NA	NA
IN_MGE	DL_ExN	BMP6	BMPR1A_ACVR2A	1.92974e-07	0	BMP6_BMPR1A_ACVR2A	BMP6 - (BMPR1A+ACVR2A)	BMP	Secreted Signaling	KEGG: hsa04350; PMID:26893264	case	0.599459	38.6861	28.1457	0.0140951	0.568963	83.5341	73.7885	0.000982005
IN_MGE	IN_CGE	BMP6	BMPR1A_ACVR2A	1.28649e-07	0	BMP6_BMPR1A_ACVR2A	BMP6 - (BMPR1A+ACVR2A)	BMP	Secreted Signaling	KEGG: hsa04350; PMID:26893264	case	0.599459	38.6861	28.1457	0.0140951	0.436652	75.7812	69.9288	0.0309175
IN_MGE	IN_MGE	BMP6	BMPR1A_ACVR2A	1.43715e-07	0	BMP6_BMPR1A_ACVR2A	BMP6 - (BMPR1A+ACVR2A)	BMP	Secreted Signaling	KEGG: hsa04350; PMID:26893264	case	0.599459	38.6861	28.1457	0.0140951	0.668826	81.0219	70.8609	0.00160581
IN_MGE	UL_ExN	BMP6	BMPR1A_ACVR2A	1.66085e-07	0	BMP6_BMPR1A_ACVR2A	BMP6 - (BMPR1A+ACVR2A)	BMP	Secreted Signaling	KEGG: hsa04350; PMID:26893264	case	0.599459	38.6861	28.1457	0.0140951	0.599915	77.7385	75.6716	0.00428942
IN_MGE	DL_ExN	BMP6	BMPR1A_ACVR2B	6.43245e-08	0	BMP6_BMPR1A_ACVR2B	BMP6 - (BMPR1A+ACVR2B)	BMP	Secreted Signaling	KEGG: hsa04350; PMID:26893264	case	0.599459	38.6861	28.1457	0.0140951	0.568963	83.5341	73.7885	0.000982005
IN_MGE	IN_CGE	BMP6	BMPR1A_ACVR2B	6.43245e-08	0	BMP6_BMPR1A_ACVR2B	BMP6 - (BMPR1A+ACVR2B)	BMP	Secreted Signaling	KEGG: hsa04350; PMID:26893264	case	0.599459	38.6861	28.1457	0.0140951	0.498999	87.5	82.5623	0.0282194
IN_MGE	IN_MGE	BMP6	BMPR1A_ACVR2B	6.42712e-08	0	BMP6_BMPR1A_ACVR2B	BMP6 - (BMPR1A+ACVR2B)	BMP	Secreted Signaling	KEGG: hsa04350; PMID:26893264	case	0.599459	38.6861	28.1457	0.0140951	0.668826	81.0219	70.8609	0.00160581
IN_MGE	UL_ExN	BMP6	BMPR1A_ACVR2B	7.42756e-08	0	BMP6_BMPR1A_ACVR2B	BMP6 - (BMPR1A+ACVR2B)	BMP	Secreted Signaling	KEGG: hsa04350; PMID:26893264	case	0.599459	38.6861	28.1457	0.0140951	0.789214	63.4276	56.1194	0.00545696
IN_MGE	Astro	BMP6	BMPR1A_BMPR2	2.65869e-07	0	BMP6_BMPR1A_BMPR2	BMP6 - (BMPR1A+BMPR2)	BMP	Secreted Signaling	KEGG: hsa04350; PMID:26893264	case	0.599459	38.6861	28.1457	0.0140951	NA	NA	NA	NA
IN_MGE	DL_ExN	BMP6	BMPR1A_BMPR2	3.91271e-07	0	BMP6_BMPR1A_BMPR2	BMP6 - (BMPR1A+BMPR2)	BMP	Secreted Signaling	KEGG: hsa04350; PMID:26893264	case	0.599459	38.6861	28.1457	0.0140951	1.03112	91.1647	86.1233	0.00813916
IN_MGE	IN_CGE	BMP6	BMPR1A_BMPR2	2.65217e-07	0	BMP6_BMPR1A_BMPR2	BMP6 - (BMPR1A+BMPR2)	BMP	Secreted Signaling	KEGG: hsa04350; PMID:26893264	case	0.599459	38.6861	28.1457	0.0140951	0.498999	87.5	82.5623	0.0282194
IN_MGE	IN_MGE	BMP6	BMPR1A_BMPR2	3.14863e-07	0	BMP6_BMPR1A_BMPR2	BMP6 - (BMPR1A+BMPR2)	BMP	Secreted Signaling	KEGG: hsa04350; PMID:26893264	case	0.599459	38.6861	28.1457	0.0140951	0.978102	89.4161	83.9404	0.00706669
IN_MGE	UL_ExN	BMP6	BMPR1A_BMPR2	4.33097e-07	0	BMP6_BMPR1A_BMPR2	BMP6 - (BMPR1A+BMPR2)	BMP	Secreted Signaling	KEGG: hsa04350; PMID:26893264	case	0.599459	38.6861	28.1457	0.0140951	2.56512	90.106	86.2189	3.12487e-12
IN_MGE	Astro	BMP6	BMPR1B_ACVR2A	1.09399e-07	0	BMP6_BMPR1B_ACVR2A	BMP6 - (BMPR1B+ACVR2A)	BMP	Secreted Signaling	KEGG: hsa04350; PMID:26893264	case	0.599459	38.6861	28.1457	0.0140951	3.25989	95.098	92.0097	8.65155e-05
IN_MGE	UL_ExN	BMP6	BMPR1B_ACVR2A	4.79447e-08	0	BMP6_BMPR1B_ACVR2A	BMP6 - (BMPR1B+ACVR2A)	BMP	Secreted Signaling	KEGG: hsa04350; PMID:26893264	case	0.599459	38.6861	28.1457	0.0140951	-0.243883	70.8481	75.4229	0.00857883
IN_MGE	UL_ExN	BMP6	BMPR1B_ACVR2B	2.14415e-08	0	BMP6_BMPR1B_ACVR2B	BMP6 - (BMPR1B+ACVR2B)	BMP	Secreted Signaling	KEGG: hsa04350; PMID:26893264	case	0.599459	38.6861	28.1457	0.0140951	0.134715	42.2261	36.3184	0.0109139
IN_MGE	Astro	BMP6	BMPR1B_BMPR2	3.41597e-07	0	BMP6_BMPR1B_BMPR2	BMP6 - (BMPR1B+BMPR2)	BMP	Secreted Signaling	KEGG: hsa04350; PMID:26893264	case	0.599459	38.6861	28.1457	0.0140951	3.25989	95.098	92.0097	8.65155e-05
IN_MGE	UL_ExN	BMP6	BMPR1B_BMPR2	1.25024e-07	0	BMP6_BMPR1B_BMPR2	BMP6 - (BMPR1B+BMPR2)	BMP	Secreted Signaling	KEGG: hsa04350; PMID:26893264	case	0.599459	38.6861	28.1457	0.0140951	3.68652	95.583	96.5174	6.24856e-12
UL_ExN	Astro	BMP8A	ACVR1_ACVR2A	2.14726e-08	0	BMP8A_ACVR1_ACVR2A	BMP8A - (ACVR1+ACVR2A)	BMP	Secreted Signaling	KEGG: hsa04350; PMID:26893264	case	0.236153	25.6184	13.9303	2.70168e-09	NA	NA	NA	NA
UL_ExN	DL_ExN	BMP8A	ACVR1_ACVR2A	1.28756e-07	0	BMP8A_ACVR1_ACVR2A	BMP8A - (ACVR1+ACVR2A)	BMP	Secreted Signaling	KEGG: hsa04350; PMID:26893264	case	0.236153	25.6184	13.9303	2.70168e-09	0.248341	57.8313	45.5947	0.000963656
UL_ExN	IN_CGE	BMP8A	ACVR1_ACVR2A	4.29186e-08	0	BMP8A_ACVR1_ACVR2A	BMP8A - (ACVR1+ACVR2A)	BMP	Secreted Signaling	KEGG: hsa04350; PMID:26893264	case	0.236153	25.6184	13.9303	2.70168e-09	0.374305	64.0625	57.2954	0.0336156
UL_ExN	IN_MGE	BMP8A	ACVR1_ACVR2A	9.58893e-08	0	BMP8A_ACVR1_ACVR2A	BMP8A - (ACVR1+ACVR2A)	BMP	Secreted Signaling	KEGG: hsa04350; PMID:26893264	case	0.236153	25.6184	13.9303	2.70168e-09	0.249045	62.0438	49.3377	0.0128148
UL_ExN	UL_ExN	BMP8A	ACVR1_ACVR2A	1.5174e-07	0	BMP8A_ACVR1_ACVR2A	BMP8A - (ACVR1+ACVR2A)	BMP	Secreted Signaling	KEGG: hsa04350; PMID:26893264	case	0.236153	25.6184	13.9303	2.70168e-09	0.789682	73.4099	68.0597	0.00428942
UL_ExN	DL_ExN	BMP8A	ACVR1_ACVR2B	4.29186e-08	0	BMP8A_ACVR1_ACVR2B	BMP8A - (ACVR1+ACVR2B)	BMP	Secreted Signaling	KEGG: hsa04350; PMID:26893264	case	0.236153	25.6184	13.9303	2.70168e-09	0.248341	57.8313	45.5947	0.000963656
UL_ExN	IN_CGE	BMP8A	ACVR1_ACVR2B	2.14593e-08	0	BMP8A_ACVR1_ACVR2B	BMP8A - (ACVR1+ACVR2B)	BMP	Secreted Signaling	KEGG: hsa04350; PMID:26893264	case	0.236153	25.6184	13.9303	2.70168e-09	NA	NA	NA	NA
UL_ExN	IN_MGE	BMP8A	ACVR1_ACVR2B	4.2883e-08	0	BMP8A_ACVR1_ACVR2B	BMP8A - (ACVR1+ACVR2B)	BMP	Secreted Signaling	KEGG: hsa04350; PMID:26893264	case	0.236153	25.6184	13.9303	2.70168e-09	0.249045	62.0438	49.3377	0.0128148
UL_ExN	UL_ExN	BMP8A	ACVR1_ACVR2B	6.78602e-08	0	BMP8A_ACVR1_ACVR2B	BMP8A - (ACVR1+ACVR2B)	BMP	Secreted Signaling	KEGG: hsa04350; PMID:26893264	case	0.236153	25.6184	13.9303	2.70168e-09	0.978981	59.0989	48.5075	0.00545696
UL_ExN	Astro	BMP8A	ACVR1_BMPR2	6.70483e-08	0	BMP8A_ACVR1_BMPR2	BMP8A - (ACVR1+BMPR2)	BMP	Secreted Signaling	KEGG: hsa04350; PMID:26893264	case	0.236153	25.6184	13.9303	2.70168e-09	NA	NA	NA	NA
UL_ExN	DL_ExN	BMP8A	ACVR1_BMPR2	2.61063e-07	0	BMP8A_ACVR1_BMPR2	BMP8A - (ACVR1+BMPR2)	BMP	Secreted Signaling	KEGG: hsa04350; PMID:26893264	case	0.236153	25.6184	13.9303	2.70168e-09	0.870809	78.3133	72.0264	0.00812999
UL_ExN	IN_CGE	BMP8A	ACVR1_BMPR2	8.84789e-08	0	BMP8A_ACVR1_BMPR2	BMP8A - (ACVR1+BMPR2)	BMP	Secreted Signaling	KEGG: hsa04350; PMID:26893264	case	0.236153	25.6184	13.9303	2.70168e-09	NA	NA	NA	NA
UL_ExN	IN_MGE	BMP8A	ACVR1_BMPR2	2.10083e-07	0	BMP8A_ACVR1_BMPR2	BMP8A - (ACVR1+BMPR2)	BMP	Secreted Signaling	KEGG: hsa04350; PMID:26893264	case	0.236153	25.6184	13.9303	2.70168e-09	0.768212	79.927	73.1788	0.0126712
UL_ExN	UL_ExN	BMP8A	ACVR1_BMPR2	3.9569e-07	0	BMP8A_ACVR1_BMPR2	BMP8A - (ACVR1+BMPR2)	BMP	Secreted Signaling	KEGG: hsa04350; PMID:26893264	case	0.236153	25.6184	13.9303	2.70168e-09	2.75489	85.7774	78.607	3.12428e-12
UL_ExN	Astro	BMP8A	BMPR1A_ACVR2A	8.52169e-08	0	BMP8A_BMPR1A_ACVR2A	BMP8A - (BMPR1A+ACVR2A)	BMP	Secreted Signaling	KEGG: hsa04350; PMID:26893264	case	0.236153	25.6184	13.9303	2.70168e-09	NA	NA	NA	NA
UL_ExN	DL_ExN	BMP8A	BMPR1A_ACVR2A	1.93134e-07	0	BMP8A_BMPR1A_ACVR2A	BMP8A - (BMPR1A+ACVR2A)	BMP	Secreted Signaling	KEGG: hsa04350; PMID:26893264	case	0.236153	25.6184	13.9303	2.70168e-09	0.568963	83.5341	73.7885	0.000982005
UL_ExN	IN_CGE	BMP8A	BMPR1A_ACVR2A	1.28756e-07	0	BMP8A_BMPR1A_ACVR2A	BMP8A - (BMPR1A+ACVR2A)	BMP	Secreted Signaling	KEGG: hsa04350; PMID:26893264	case	0.236153	25.6184	13.9303	2.70168e-09	0.436652	75.7812	69.9288	0.0309175
UL_ExN	IN_MGE	BMP8A	BMPR1A_ACVR2A	1.43834e-07	0	BMP8A_BMPR1A_ACVR2A	BMP8A - (BMPR1A+ACVR2A)	BMP	Secreted Signaling	KEGG: hsa04350; PMID:26893264	case	0.236153	25.6184	13.9303	2.70168e-09	0.668826	81.0219	70.8609	0.00160581
UL_ExN	UL_ExN	BMP8A	BMPR1A_ACVR2A	1.66223e-07	0	BMP8A_BMPR1A_ACVR2A	BMP8A - (BMPR1A+ACVR2A)	BMP	Secreted Signaling	KEGG: hsa04350; PMID:26893264	case	0.236153	25.6184	13.9303	2.70168e-09	0.599915	77.7385	75.6716	0.00428942
UL_ExN	DL_ExN	BMP8A	BMPR1A_ACVR2B	6.43779e-08	0	BMP8A_BMPR1A_ACVR2B	BMP8A - (BMPR1A+ACVR2B)	BMP	Secreted Signaling	KEGG: hsa04350; PMID:26893264	case	0.236153	25.6184	13.9303	2.70168e-09	0.568963	83.5341	73.7885	0.000982005
UL_ExN	IN_CGE	BMP8A	BMPR1A_ACVR2B	6.43779e-08	0	BMP8A_BMPR1A_ACVR2B	BMP8A - (BMPR1A+ACVR2B)	BMP	Secreted Signaling	KEGG: hsa04350; PMID:26893264	case	0.236153	25.6184	13.9303	2.70168e-09	0.498999	87.5	82.5623	0.0282194
UL_ExN	IN_MGE	BMP8A	BMPR1A_ACVR2B	6.43245e-08	0	BMP8A_BMPR1A_ACVR2B	BMP8A - (BMPR1A+ACVR2B)	BMP	Secreted Signaling	KEGG: hsa04350; PMID:26893264	case	0.236153	25.6184	13.9303	2.70168e-09	0.668826	81.0219	70.8609	0.00160581
UL_ExN	UL_ExN	BMP8A	BMPR1A_ACVR2B	7.43371e-08	0	BMP8A_BMPR1A_ACVR2B	BMP8A - (BMPR1A+ACVR2B)	BMP	Secreted Signaling	KEGG: hsa04350; PMID:26893264	case	0.236153	25.6184	13.9303	2.70168e-09	0.789214	63.4276	56.1194	0.00545696
UL_ExN	Astro	BMP8A	BMPR1A_BMPR2	2.6609e-07	0	BMP8A_BMPR1A_BMPR2	BMP8A - (BMPR1A+BMPR2)	BMP	Secreted Signaling	KEGG: hsa04350; PMID:26893264	case	0.236153	25.6184	13.9303	2.70168e-09	NA	NA	NA	NA
UL_ExN	DL_ExN	BMP8A	BMPR1A_BMPR2	3.91595e-07	0	BMP8A_BMPR1A_BMPR2	BMP8A - (BMPR1A+BMPR2)	BMP	Secreted Signaling	KEGG: hsa04350; PMID:26893264	case	0.236153	25.6184	13.9303	2.70168e-09	1.03112	91.1647	86.1233	0.00813916
UL_ExN	IN_CGE	BMP8A	BMPR1A_BMPR2	2.65437e-07	0	BMP8A_BMPR1A_BMPR2	BMP8A - (BMPR1A+BMPR2)	BMP	Secreted Signaling	KEGG: hsa04350; PMID:26893264	case	0.236153	25.6184	13.9303	2.70168e-09	0.498999	87.5	82.5623	0.0282194
UL_ExN	IN_MGE	BMP8A	BMPR1A_BMPR2	3.15124e-07	0	BMP8A_BMPR1A_BMPR2	BMP8A - (BMPR1A+BMPR2)	BMP	Secreted Signaling	KEGG: hsa04350; PMID:26893264	case	0.236153	25.6184	13.9303	2.70168e-09	0.978102	89.4161	83.9404	0.00706669
UL_ExN	UL_ExN	BMP8A	BMPR1A_BMPR2	4.33456e-07	0	BMP8A_BMPR1A_BMPR2	BMP8A - (BMPR1A+BMPR2)	BMP	Secreted Signaling	KEGG: hsa04350; PMID:26893264	case	0.236153	25.6184	13.9303	2.70168e-09	2.56512	90.106	86.2189	3.12487e-12
UL_ExN	Astro	BMP8A	BMPR1B_ACVR2A	1.09489e-07	0	BMP8A_BMPR1B_ACVR2A	BMP8A - (BMPR1B+ACVR2A)	BMP	Secreted Signaling	KEGG: hsa04350; PMID:26893264	case	0.236153	25.6184	13.9303	2.70168e-09	3.25989	95.098	92.0097	8.65155e-05
UL_ExN	UL_ExN	BMP8A	BMPR1B_ACVR2A	4.79844e-08	0	BMP8A_BMPR1B_ACVR2A	BMP8A - (BMPR1B+ACVR2A)	BMP	Secreted Signaling	KEGG: hsa04350; PMID:26893264	case	0.236153	25.6184	13.9303	2.70168e-09	-0.243883	70.8481	75.4229	0.00857883
UL_ExN	UL_ExN	BMP8A	BMPR1B_ACVR2B	2.14593e-08	0	BMP8A_BMPR1B_ACVR2B	BMP8A - (BMPR1B+ACVR2B)	BMP	Secreted Signaling	KEGG: hsa04350; PMID:26893264	case	0.236153	25.6184	13.9303	2.70168e-09	0.134715	42.2261	36.3184	0.0109139
UL_ExN	Astro	BMP8A	BMPR1B_BMPR2	3.4188e-07	0	BMP8A_BMPR1B_BMPR2	BMP8A - (BMPR1B+BMPR2)	BMP	Secreted Signaling	KEGG: hsa04350; PMID:26893264	case	0.236153	25.6184	13.9303	2.70168e-09	3.25989	95.098	92.0097	8.65155e-05
UL_ExN	UL_ExN	BMP8A	BMPR1B_BMPR2	1.25128e-07	0	BMP8A_BMPR1B_BMPR2	BMP8A - (BMPR1B+BMPR2)	BMP	Secreted Signaling	KEGG: hsa04350; PMID:26893264	case	0.236153	25.6184	13.9303	2.70168e-09	3.68652	95.583	96.5174	6.24856e-12
UL_ExN	IN_CGE	GDF11	TGFBR1_ACVR2A	4.2972e-08	0	GDF11_TGFBR1_ACVR2A	GDF11 - (TGFBR1+ACVR2A)	GDF	Secreted Signaling	KEGG: hsa04350	case	0.14664	25.265	20.199	0.0121381	0.374305	64.0625	57.2954	0.0336156
UL_ExN	IN_CGE	GDF11	TGFBR1_ACVR2B	2.1486e-08	0	GDF11_TGFBR1_ACVR2B	GDF11 - (TGFBR1+ACVR2B)	GDF	Secreted Signaling	KEGG: hsa04350	case	0.14664	25.265	20.199	0.0121381	NA	NA	NA	NA
UL_ExN	DL_ExN	GDF11	ACVR1B_ACVR2B	6.07716e-08	0	GDF11_ACVR1B_ACVR2B	GDF11 - (ACVR1B+ACVR2B)	GDF	Secreted Signaling	KEGG: hsa04350	case	0.14664	25.265	20.199	0.0121381	0.350999	78.7149	71.1454	0.00261414
UL_ExN	IN_CGE	GDF11	ACVR1B_ACVR2B	3.72148e-08	0	GDF11_ACVR1B_ACVR2B	GDF11 - (ACVR1B+ACVR2B)	GDF	Secreted Signaling	KEGG: hsa04350	case	0.14664	25.265	20.199	0.0121381	NA	NA	NA	NA
UL_ExN	IN_MGE	GDF11	ACVR1B_ACVR2B	4.2972e-08	0	GDF11_ACVR1B_ACVR2B	GDF11 - (ACVR1B+ACVR2B)	GDF	Secreted Signaling	KEGG: hsa04350	case	0.14664	25.265	20.199	0.0121381	NA	NA	NA	NA
UL_ExN	UL_ExN	GDF11	ACVR1B_ACVR2B	4.80441e-08	0	GDF11_ACVR1B_ACVR2B	GDF11 - (ACVR1B+ACVR2B)	GDF	Secreted Signaling	KEGG: hsa04350	case	0.14664	25.265	20.199	0.0121381	0.542043	58.3039	49.403	0.00545696
IN_MGE	DL_ExN	WNT10B	FZD3_LRP6	2.28043e-07	0	WNT10B_FZD3_LRP6	WNT10B - (FZD3+LRP6)	WNT	Secreted Signaling	KEGG: hsa04310; PMID: 23209147	case	0.238749	30.6569	22.1854	0.0253526	0.822453	85.743	79.185	0.00952606
UL_ExN	DL_ExN	WNT10B	FZD3_LRP6	2.27715e-07	0	WNT10B_FZD3_LRP6	WNT10B - (FZD3+LRP6)	WNT	Secreted Signaling	KEGG: hsa04310; PMID: 23209147	case	0.127177	38.5159	33.6318	0.0283935	0.822453	85.743	79.185	0.00952606
IN_MGE	UL_ExN	WNT10B	FZD3_LRP6	2.51446e-07	0	WNT10B_FZD3_LRP6	WNT10B - (FZD3+LRP6)	WNT	Secreted Signaling	KEGG: hsa04310; PMID: 23209147	case	0.238749	30.6569	22.1854	0.0253526	1.52921	85.3357	78.3582	0.00173174
UL_ExN	UL_ExN	WNT10B	FZD3_LRP6	2.51084e-07	0	WNT10B_FZD3_LRP6	WNT10B - (FZD3+LRP6)	WNT	Secreted Signaling	KEGG: hsa04310; PMID: 23209147	case	0.127177	38.5159	33.6318	0.0283935	1.52921	85.3357	78.3582	0.00173174
IN_MGE	UL_ExN	WNT10B	FZD4_LRP6	6.09847e-08	0	WNT10B_FZD4_LRP6	WNT10B - (FZD4+LRP6)	WNT	Secreted Signaling	KEGG: hsa04310; PMID: 23209147	case	0.238749	30.6569	22.1854	0.0253526	0.279772	53.7102	47.9104	0.00261373
UL_ExN	UL_ExN	WNT10B	FZD4_LRP6	6.08969e-08	0	WNT10B_FZD4_LRP6	WNT10B - (FZD4+LRP6)	WNT	Secreted Signaling	KEGG: hsa04310; PMID: 23209147	case	0.127177	38.5159	33.6318	0.0283935	0.279772	53.7102	47.9104	0.00261373
IN_MGE	DL_ExN	WNT10B	FZD6_LRP6	6.0947e-08	0	WNT10B_FZD6_LRP6	WNT10B - (FZD6+LRP6)	WNT	Secreted Signaling	KEGG: hsa04310; PMID: 23209147	case	0.238749	30.6569	22.1854	0.0253526	0.280912	58.4337	51.9824	0.0240847
UL_ExN	DL_ExN	WNT10B	FZD6_LRP6	6.08593e-08	0.01	WNT10B_FZD6_LRP6	WNT10B - (FZD6+LRP6)	WNT	Secreted Signaling	KEGG: hsa04310; PMID: 23209147	case	0.127177	38.5159	33.6318	0.0283935	0.280912	58.4337	51.9824	0.0240847
IN_MGE	UL_ExN	WNT10B	FZD6_LRP6	6.09847e-08	0	WNT10B_FZD6_LRP6	WNT10B - (FZD6+LRP6)	WNT	Secreted Signaling	KEGG: hsa04310; PMID: 23209147	case	0.238749	30.6569	22.1854	0.0253526	0.328434	56.8021	51.194	0.00270424
UL_ExN	UL_ExN	WNT10B	FZD6_LRP6	6.08969e-08	0	WNT10B_FZD6_LRP6	WNT10B - (FZD6+LRP6)	WNT	Secreted Signaling	KEGG: hsa04310; PMID: 23209147	case	0.127177	38.5159	33.6318	0.0283935	0.328434	56.8021	51.194	0.00270424
DL_ExN	DL_ExN	WNT2B	FZD3_LRP6	2.2748e-07	0	WNT2B_FZD3_LRP6	WNT2B - (FZD3+LRP6)	WNT	Secreted Signaling	KEGG: hsa04310; PMID: 23209147	case	0.20995	35.3414	25.7709	0.00452999	0.822453	85.743	79.185	0.00952606
IN_CGE	DL_ExN	WNT2B	FZD3_LRP6	2.27292e-07	0	WNT2B_FZD3_LRP6	WNT2B - (FZD3+LRP6)	WNT	Secreted Signaling	KEGG: hsa04310; PMID: 23209147	case	0.233179	30.4688	18.8612	0.00668905	0.822453	85.743	79.185	0.00952606
UL_ExN	DL_ExN	WNT2B	FZD3_LRP6	2.27715e-07	0	WNT2B_FZD3_LRP6	WNT2B - (FZD3+LRP6)	WNT	Secreted Signaling	KEGG: hsa04310; PMID: 23209147	case	0.241381	35.159	25.8706	8.75532e-06	0.822453	85.743	79.185	0.00952606
DL_ExN	UL_ExN	WNT2B	FZD3_LRP6	2.50826e-07	0	WNT2B_FZD3_LRP6	WNT2B - (FZD3+LRP6)	WNT	Secreted Signaling	KEGG: hsa04310; PMID: 23209147	case	0.20995	35.3414	25.7709	0.00452999	1.52921	85.3357	78.3582	0.00173174
IN_CGE	UL_ExN	WNT2B	FZD3_LRP6	2.50618e-07	0	WNT2B_FZD3_LRP6	WNT2B - (FZD3+LRP6)	WNT	Secreted Signaling	KEGG: hsa04310; PMID: 23209147	case	0.233179	30.4688	18.8612	0.00668905	1.52921	85.3357	78.3582	0.00173174
UL_ExN	UL_ExN	WNT2B	FZD3_LRP6	2.51084e-07	0	WNT2B_FZD3_LRP6	WNT2B - (FZD3+LRP6)	WNT	Secreted Signaling	KEGG: hsa04310; PMID: 23209147	case	0.241381	35.159	25.8706	8.75532e-06	1.52921	85.3357	78.3582	0.00173174
DL_ExN	UL_ExN	WNT2B	FZD4_LRP6	6.08341e-08	0	WNT2B_FZD4_LRP6	WNT2B - (FZD4+LRP6)	WNT	Secreted Signaling	KEGG: hsa04310; PMID: 23209147	case	0.20995	35.3414	25.7709	0.00452999	0.279772	53.7102	47.9104	0.00261373
IN_CGE	UL_ExN	WNT2B	FZD4_LRP6	6.07838e-08	0	WNT2B_FZD4_LRP6	WNT2B - (FZD4+LRP6)	WNT	Secreted Signaling	KEGG: hsa04310; PMID: 23209147	case	0.233179	30.4688	18.8612	0.00668905	0.279772	53.7102	47.9104	0.00261373
UL_ExN	UL_ExN	WNT2B	FZD4_LRP6	6.08969e-08	0	WNT2B_FZD4_LRP6	WNT2B - (FZD4+LRP6)	WNT	Secreted Signaling	KEGG: hsa04310; PMID: 23209147	case	0.241381	35.159	25.8706	8.75532e-06	0.279772	53.7102	47.9104	0.00261373
UL_ExN	DL_ExN	WNT2B	FZD6_LRP6	6.08593e-08	0.01	WNT2B_FZD6_LRP6	WNT2B - (FZD6+LRP6)	WNT	Secreted Signaling	KEGG: hsa04310; PMID: 23209147	case	0.241381	35.159	25.8706	8.75532e-06	0.280912	58.4337	51.9824	0.0240847
UL_ExN	UL_ExN	WNT2B	FZD6_LRP6	6.08969e-08	0	WNT2B_FZD6_LRP6	WNT2B - (FZD6+LRP6)	WNT	Secreted Signaling	KEGG: hsa04310; PMID: 23209147	case	0.241381	35.159	25.8706	8.75532e-06	0.328434	56.8021	51.194	0.00270424
UL_ExN	Astro	WNT3	FZD3_LRP6	1.13355e-07	0	WNT3_FZD3_LRP6	WNT3 - (FZD3+LRP6)	WNT	Secreted Signaling	KEGG: hsa04310; PMID: 23209147	case	0.253156	30.742	19.5025	1.03401e-07	0.523667	70.5882	59.201	0.0157286
UL_ExN	DL_ExN	WNT3	FZD3_LRP6	2.27715e-07	0	WNT3_FZD3_LRP6	WNT3 - (FZD3+LRP6)	WNT	Secreted Signaling	KEGG: hsa04310; PMID: 23209147	case	0.253156	30.742	19.5025	1.03401e-07	0.822453	85.743	79.185	0.00952606
UL_ExN	IN_CGE	WNT3	FZD3_LRP6	8.60415e-08	0	WNT3_FZD3_LRP6	WNT3 - (FZD3+LRP6)	WNT	Secreted Signaling	KEGG: hsa04310; PMID: 23209147	case	0.253156	30.742	19.5025	1.03401e-07	NA	NA	NA	NA
UL_ExN	IN_MGE	WNT3	FZD3_LRP6	1.7531e-07	0	WNT3_FZD3_LRP6	WNT3 - (FZD3+LRP6)	WNT	Secreted Signaling	KEGG: hsa04310; PMID: 23209147	case	0.253156	30.742	19.5025	1.03401e-07	0.436409	90.5109	85.0993	0.0496666
UL_ExN	UL_ExN	WNT3	FZD3_LRP6	2.51084e-07	0	WNT3_FZD3_LRP6	WNT3 - (FZD3+LRP6)	WNT	Secreted Signaling	KEGG: hsa04310; PMID: 23209147	case	0.253156	30.742	19.5025	1.03401e-07	1.52921	85.3357	78.3582	0.00173174
UL_ExN	UL_ExN	WNT3	FZD4_LRP6	6.08969e-08	0	WNT3_FZD4_LRP6	WNT3 - (FZD4+LRP6)	WNT	Secreted Signaling	KEGG: hsa04310; PMID: 23209147	case	0.253156	30.742	19.5025	1.03401e-07	0.279772	53.7102	47.9104	0.00261373
UL_ExN	Astro	WNT3	FZD6_LRP6	4.90842e-08	0	WNT3_FZD6_LRP6	WNT3 - (FZD6+LRP6)	WNT	Secreted Signaling	KEGG: hsa04310; PMID: 23209147	case	0.253156	30.742	19.5025	1.03401e-07	0.331197	49.0196	38.862	0.0157078
UL_ExN	DL_ExN	WNT3	FZD6_LRP6	6.08593e-08	0	WNT3_FZD6_LRP6	WNT3 - (FZD6+LRP6)	WNT	Secreted Signaling	KEGG: hsa04310; PMID: 23209147	case	0.253156	30.742	19.5025	1.03401e-07	0.280912	58.4337	51.9824	0.0240847
UL_ExN	UL_ExN	WNT3	FZD6_LRP6	6.08969e-08	0	WNT3_FZD6_LRP6	WNT3 - (FZD6+LRP6)	WNT	Secreted Signaling	KEGG: hsa04310; PMID: 23209147	case	0.253156	30.742	19.5025	1.03401e-07	0.328434	56.8021	51.194	0.00270424
DL_ExN	Astro	WNT7A	FZD3_LRP6	1.13238e-07	0.02	WNT7A_FZD3_LRP6	WNT7A - (FZD3+LRP6)	WNT	Secreted Signaling	KEGG: hsa04310; PMID: 23209147	case	0.236382	35.743	19.3833	5.09874e-06	0.523667	70.5882	59.201	0.0157286
DL_ExN	DL_ExN	WNT7A	FZD3_LRP6	2.2748e-07	0	WNT7A_FZD3_LRP6	WNT7A - (FZD3+LRP6)	WNT	Secreted Signaling	KEGG: hsa04310; PMID: 23209147	case	0.236382	35.743	19.3833	5.09874e-06	0.822453	85.743	79.185	0.00952606
IN_MGE	DL_ExN	WNT7A	FZD3_LRP6	2.28043e-07	0	WNT7A_FZD3_LRP6	WNT7A - (FZD3+LRP6)	WNT	Secreted Signaling	KEGG: hsa04310; PMID: 23209147	case	0.181781	34.3066	22.1854	0.00914894	0.822453	85.743	79.185	0.00952606
DL_ExN	IN_CGE	WNT7A	FZD3_LRP6	8.59527e-08	0.02	WNT7A_FZD3_LRP6	WNT7A - (FZD3+LRP6)	WNT	Secreted Signaling	KEGG: hsa04310; PMID: 23209147	case	0.236382	35.743	19.3833	5.09874e-06	NA	NA	NA	NA
DL_ExN	IN_MGE	WNT7A	FZD3_LRP6	1.7513e-07	0	WNT7A_FZD3_LRP6	WNT7A - (FZD3+LRP6)	WNT	Secreted Signaling	KEGG: hsa04310; PMID: 23209147	case	0.236382	35.743	19.3833	5.09874e-06	0.436409	90.5109	85.0993	0.0496666
IN_MGE	IN_MGE	WNT7A	FZD3_LRP6	1.75563e-07	0.04	WNT7A_FZD3_LRP6	WNT7A - (FZD3+LRP6)	WNT	Secreted Signaling	KEGG: hsa04310; PMID: 23209147	case	0.181781	34.3066	22.1854	0.00914894	0.436409	90.5109	85.0993	0.0496666
DL_ExN	UL_ExN	WNT7A	FZD3_LRP6	2.50826e-07	0	WNT7A_FZD3_LRP6	WNT7A - (FZD3+LRP6)	WNT	Secreted Signaling	KEGG: hsa04310; PMID: 23209147	case	0.236382	35.743	19.3833	5.09874e-06	1.52921	85.3357	78.3582	0.00173174
IN_MGE	UL_ExN	WNT7A	FZD3_LRP6	2.51446e-07	0	WNT7A_FZD3_LRP6	WNT7A - (FZD3+LRP6)	WNT	Secreted Signaling	KEGG: hsa04310; PMID: 23209147	case	0.181781	34.3066	22.1854	0.00914894	1.52921	85.3357	78.3582	0.00173174
DL_ExN	UL_ExN	WNT7A	FZD4_LRP6	6.08341e-08	0	WNT7A_FZD4_LRP6	WNT7A - (FZD4+LRP6)	WNT	Secreted Signaling	KEGG: hsa04310; PMID: 23209147	case	0.236382	35.743	19.3833	5.09874e-06	0.279772	53.7102	47.9104	0.00261373
IN_MGE	UL_ExN	WNT7A	FZD4_LRP6	6.09847e-08	0	WNT7A_FZD4_LRP6	WNT7A - (FZD4+LRP6)	WNT	Secreted Signaling	KEGG: hsa04310; PMID: 23209147	case	0.181781	34.3066	22.1854	0.00914894	0.279772	53.7102	47.9104	0.00261373
DL_ExN	Astro	WNT7A	FZD6_LRP6	4.90336e-08	0.02	WNT7A_FZD6_LRP6	WNT7A - (FZD6+LRP6)	WNT	Secreted Signaling	KEGG: hsa04310; PMID: 23209147	case	0.236382	35.743	19.3833	5.09874e-06	0.331197	49.0196	38.862	0.0157078
IN_MGE	Astro	WNT7A	FZD6_LRP6	4.91549e-08	0.03	WNT7A_FZD6_LRP6	WNT7A - (FZD6+LRP6)	WNT	Secreted Signaling	KEGG: hsa04310; PMID: 23209147	case	0.181781	34.3066	22.1854	0.00914894	0.331197	49.0196	38.862	0.0157078
DL_ExN	DL_ExN	WNT7A	FZD6_LRP6	6.07966e-08	0.02	WNT7A_FZD6_LRP6	WNT7A - (FZD6+LRP6)	WNT	Secreted Signaling	KEGG: hsa04310; PMID: 23209147	case	0.236382	35.743	19.3833	5.09874e-06	0.280912	58.4337	51.9824	0.0240847
IN_MGE	DL_ExN	WNT7A	FZD6_LRP6	6.0947e-08	0	WNT7A_FZD6_LRP6	WNT7A - (FZD6+LRP6)	WNT	Secreted Signaling	KEGG: hsa04310; PMID: 23209147	case	0.181781	34.3066	22.1854	0.00914894	0.280912	58.4337	51.9824	0.0240847
DL_ExN	UL_ExN	WNT7A	FZD6_LRP6	6.08341e-08	0.01	WNT7A_FZD6_LRP6	WNT7A - (FZD6+LRP6)	WNT	Secreted Signaling	KEGG: hsa04310; PMID: 23209147	case	0.236382	35.743	19.3833	5.09874e-06	0.328434	56.8021	51.194	0.00270424
IN_MGE	UL_ExN	WNT7A	FZD6_LRP6	6.09847e-08	0	WNT7A_FZD6_LRP6	WNT7A - (FZD6+LRP6)	WNT	Secreted Signaling	KEGG: hsa04310; PMID: 23209147	case	0.181781	34.3066	22.1854	0.00914894	0.328434	56.8021	51.194	0.00270424
UL_ExN	DL_ExN	WNT5B	FZD3	3.01084e-07	0	WNT5B_FZD3	WNT5B - FZD3	ncWNT	Secreted Signaling	KEGG: hsa04310	case	0.332138	40.2827	27.6617	1.56197e-08	1.26827	92.3695	84.5815	5.31236e-08
UL_ExN	UL_ExN	WNT5B	FZD3	3.65867e-07	0	WNT5B_FZD3	WNT5B - FZD3	ncWNT	Secreted Signaling	KEGG: hsa04310	case	0.332138	40.2827	27.6617	1.56197e-08	2.60801	90.2827	80.995	2.31563e-25
UL_ExN	UL_ExN	WNT5B	FZD4	2.15216e-08	0	WNT5B_FZD4	WNT5B - FZD4	ncWNT	Secreted Signaling	KEGG: hsa04310	case	0.332138	40.2827	27.6617	1.56197e-08	0.109129	27.0318	20.0995	0.00176397
UL_ExN	UL_ExN	WNT5B	FZD6	2.15216e-08	0	WNT5B_FZD6	WNT5B - FZD6	ncWNT	Secreted Signaling	KEGG: hsa04310	case	0.332138	40.2827	27.6617	1.56197e-08	0.206454	33.2155	26.6667	0.00194499
IN_MGE	Astro	EGF	EGFR	2.1486e-07	0	EGF_EGFR	EGF - EGFR	EGF	Secreted Signaling	KEGG: hsa04012	case	0.206386	30.6569	16.5563	0.00100222	NA	NA	NA	NA
IN_MGE	IN_CGE	EGF	EGFR	4.2972e-07	0	EGF_EGFR	EGF - EGFR	EGF	Secreted Signaling	KEGG: hsa04012	case	0.206386	30.6569	16.5563	0.00100222	NA	NA	NA	NA
DL_ExN	IN_CGE	NRG1	ERBB3	4.21124e-06	0	NRG1_ERBB3	NRG1 - ERBB3	NRG	Secreted Signaling	KEGG: hsa04012	case	13.4632	99.1968	98.8987	0.000107377	0.186304	26.5625	11.032	0.00018276
IN_MGE	IN_CGE	NRG1	ERBB3	4.08234e-07	0.01	NRG1_ERBB3	NRG1 - ERBB3	NRG	Secreted Signaling	KEGG: hsa04012	case	5.36156	75.9124	69.2053	0.0202492	0.186304	26.5625	11.032	0.00018276
UL_ExN	IN_CGE	NRG1	ERBB3	3.25512e-06	0	NRG1_ERBB3	NRG1 - ERBB3	NRG	Secreted Signaling	KEGG: hsa04012	case	43.9423	82.1555	82.0896	4.67577e-13	0.186304	26.5625	11.032	0.00018276
DL_ExN	IN_MGE	NRG1	ERBB3	4.21124e-06	0	NRG1_ERBB3	NRG1 - ERBB3	NRG	Secreted Signaling	KEGG: hsa04012	case	13.4632	99.1968	98.8987	0.000107377	NA	NA	NA	NA
IN_MGE	IN_MGE	NRG1	ERBB3	4.08234e-07	0.02	NRG1_ERBB3	NRG1 - ERBB3	NRG	Secreted Signaling	KEGG: hsa04012	case	5.36156	75.9124	69.2053	0.0202492	NA	NA	NA	NA
UL_ExN	IN_MGE	NRG1	ERBB3	3.25512e-06	0	NRG1_ERBB3	NRG1 - ERBB3	NRG	Secreted Signaling	KEGG: hsa04012	case	43.9423	82.1555	82.0896	4.67577e-13	NA	NA	NA	NA
DL_ExN	Oligo/OPC	NRG1	ERBB3	1.68447e-05	0	NRG1_ERBB3	NRG1 - ERBB3	NRG	Secreted Signaling	KEGG: hsa04012	case	13.4632	99.1968	98.8987	0.000107377	0.467552	64.9425	60.7656	0.0094984
IN_MGE	Oligo/OPC	NRG1	ERBB3	1.63293e-06	0	NRG1_ERBB3	NRG1 - ERBB3	NRG	Secreted Signaling	KEGG: hsa04012	case	5.36156	75.9124	69.2053	0.0202492	0.467552	64.9425	60.7656	0.0094984
UL_ExN	Oligo/OPC	NRG1	ERBB3	1.30203e-05	0	NRG1_ERBB3	NRG1 - ERBB3	NRG	Secreted Signaling	KEGG: hsa04012	case	43.9423	82.1555	82.0896	4.67577e-13	0.467552	64.9425	60.7656	0.0094984
DL_ExN	Astro	NRG1	ERBB4	0.000373609	0	NRG1_ERBB4	NRG1 - ERBB4	NRG	Secreted Signaling	KEGG: hsa04012	case	13.4632	99.1968	98.8987	0.000107377	8.4351	99.0196	99.0315	8.9156e-07
IN_MGE	Astro	NRG1	ERBB4	3.62294e-05	0.03	NRG1_ERBB4	NRG1 - ERBB4	NRG	Secreted Signaling	KEGG: hsa04012	case	5.36156	75.9124	69.2053	0.0202492	8.4351	99.0196	99.0315	8.9156e-07
UL_ExN	Astro	NRG1	ERBB4	0.000288809	0	NRG1_ERBB4	NRG1 - ERBB4	NRG	Secreted Signaling	KEGG: hsa04012	case	43.9423	82.1555	82.0896	4.67577e-13	8.4351	99.0196	99.0315	8.9156e-07
DL_ExN	IN_CGE	NRG1	ERBB4	0.00187994	0	NRG1_ERBB4	NRG1 - ERBB4	NRG	Secreted Signaling	KEGG: hsa04012	case	13.4632	99.1968	98.8987	0.000107377	NA	NA	NA	NA
IN_MGE	IN_CGE	NRG1	ERBB4	0.000182549	0	NRG1_ERBB4	NRG1 - ERBB4	NRG	Secreted Signaling	KEGG: hsa04012	case	5.36156	75.9124	69.2053	0.0202492	NA	NA	NA	NA
UL_ExN	IN_CGE	NRG1	ERBB4	0.00145374	0	NRG1_ERBB4	NRG1 - ERBB4	NRG	Secreted Signaling	KEGG: hsa04012	case	43.9423	82.1555	82.0896	4.67577e-13	NA	NA	NA	NA
DL_ExN	IN_MGE	NRG1	ERBB4	6.73755e-05	0	NRG1_ERBB4	NRG1 - ERBB4	NRG	Secreted Signaling	KEGG: hsa04012	case	13.4632	99.1968	98.8987	0.000107377	NA	NA	NA	NA
UL_ExN	IN_MGE	NRG1	ERBB4	5.20793e-05	0	NRG1_ERBB4	NRG1 - ERBB4	NRG	Secreted Signaling	KEGG: hsa04012	case	43.9423	82.1555	82.0896	4.67577e-13	NA	NA	NA	NA
DL_ExN	Oligo/OPC	NRG1	ERBB4	0.000176841	0	NRG1_ERBB4	NRG1 - ERBB4	NRG	Secreted Signaling	KEGG: hsa04012	case	13.4632	99.1968	98.8987	0.000107377	3.47129	99.4253	99.0431	0.0198092
UL_ExN	Oligo/OPC	NRG1	ERBB4	0.000136697	0	NRG1_ERBB4	NRG1 - ERBB4	NRG	Secreted Signaling	KEGG: hsa04012	case	43.9423	82.1555	82.0896	4.67577e-13	3.47129	99.4253	99.0431	0.0198092
DL_ExN	IN_CGE	NRG2	ERBB3	3.65262e-07	0	NRG2_ERBB3	NRG2 - ERBB3	NRG	Secreted Signaling	KEGG: hsa04012	case	1.1131	94.7791	87.0044	2.12573e-05	0.186304	26.5625	11.032	0.00018276
IN_CGE	IN_CGE	NRG2	ERBB3	2.63203e-07	0	NRG2_ERBB3	NRG2 - ERBB3	NRG	Secreted Signaling	KEGG: hsa04012	case	0.906862	89.0625	82.5623	0.00470536	0.186304	26.5625	11.032	0.00018276
IN_MGE	IN_CGE	NRG2	ERBB3	3.2229e-07	0	NRG2_ERBB3	NRG2 - ERBB3	NRG	Secreted Signaling	KEGG: hsa04012	case	1.48837	88.3212	80.4636	2.85712e-05	0.186304	26.5625	11.032	0.00018276
UL_ExN	IN_CGE	NRG2	ERBB3	3.86748e-07	0	NRG2_ERBB3	NRG2 - ERBB3	NRG	Secreted Signaling	KEGG: hsa04012	case	2.07216	85.8657	80.597	1.1433e-18	0.186304	26.5625	11.032	0.00018276
DL_ExN	IN_MGE	NRG2	ERBB3	3.65262e-07	0	NRG2_ERBB3	NRG2 - ERBB3	NRG	Secreted Signaling	KEGG: hsa04012	case	1.1131	94.7791	87.0044	2.12573e-05	NA	NA	NA	NA
IN_CGE	IN_MGE	NRG2	ERBB3	2.63203e-07	0.01	NRG2_ERBB3	NRG2 - ERBB3	NRG	Secreted Signaling	KEGG: hsa04012	case	0.906862	89.0625	82.5623	0.00470536	NA	NA	NA	NA
IN_MGE	IN_MGE	NRG2	ERBB3	3.2229e-07	0	NRG2_ERBB3	NRG2 - ERBB3	NRG	Secreted Signaling	KEGG: hsa04012	case	1.48837	88.3212	80.4636	2.85712e-05	NA	NA	NA	NA
UL_ExN	IN_MGE	NRG2	ERBB3	3.86748e-07	0	NRG2_ERBB3	NRG2 - ERBB3	NRG	Secreted Signaling	KEGG: hsa04012	case	2.07216	85.8657	80.597	1.1433e-18	NA	NA	NA	NA
DL_ExN	Oligo/OPC	NRG2	ERBB3	1.46105e-06	0	NRG2_ERBB3	NRG2 - ERBB3	NRG	Secreted Signaling	KEGG: hsa04012	case	1.1131	94.7791	87.0044	2.12573e-05	0.467552	64.9425	60.7656	0.0094984
IN_CGE	Oligo/OPC	NRG2	ERBB3	1.05281e-06	0	NRG2_ERBB3	NRG2 - ERBB3	NRG	Secreted Signaling	KEGG: hsa04012	case	0.906862	89.0625	82.5623	0.00470536	0.467552	64.9425	60.7656	0.0094984
IN_MGE	Oligo/OPC	NRG2	ERBB3	1.28916e-06	0	NRG2_ERBB3	NRG2 - ERBB3	NRG	Secreted Signaling	KEGG: hsa04012	case	1.48837	88.3212	80.4636	2.85712e-05	0.467552	64.9425	60.7656	0.0094984
UL_ExN	Oligo/OPC	NRG2	ERBB3	1.54699e-06	0	NRG2_ERBB3	NRG2 - ERBB3	NRG	Secreted Signaling	KEGG: hsa04012	case	2.07216	85.8657	80.597	1.1433e-18	0.467552	64.9425	60.7656	0.0094984
DL_ExN	Astro	NRG2	ERBB4	3.24159e-05	0	NRG2_ERBB4	NRG2 - ERBB4	NRG	Secreted Signaling	KEGG: hsa04012	case	1.1131	94.7791	87.0044	2.12573e-05	8.4351	99.0196	99.0315	8.9156e-07
IN_CGE	Astro	NRG2	ERBB4	2.33588e-05	0	NRG2_ERBB4	NRG2 - ERBB4	NRG	Secreted Signaling	KEGG: hsa04012	case	0.906862	89.0625	82.5623	0.00470536	8.4351	99.0196	99.0315	8.9156e-07
IN_MGE	Astro	NRG2	ERBB4	2.86024e-05	0	NRG2_ERBB4	NRG2 - ERBB4	NRG	Secreted Signaling	KEGG: hsa04012	case	1.48837	88.3212	80.4636	2.85712e-05	8.4351	99.0196	99.0315	8.9156e-07
UL_ExN	Astro	NRG2	ERBB4	3.43227e-05	0	NRG2_ERBB4	NRG2 - ERBB4	NRG	Secreted Signaling	KEGG: hsa04012	case	2.07216	85.8657	80.597	1.1433e-18	8.4351	99.0196	99.0315	8.9156e-07
DL_ExN	IN_CGE	NRG2	ERBB4	0.000163337	0	NRG2_ERBB4	NRG2 - ERBB4	NRG	Secreted Signaling	KEGG: hsa04012	case	1.1131	94.7791	87.0044	2.12573e-05	NA	NA	NA	NA
IN_CGE	IN_CGE	NRG2	ERBB4	0.000117704	0	NRG2_ERBB4	NRG2 - ERBB4	NRG	Secreted Signaling	KEGG: hsa04012	case	0.906862	89.0625	82.5623	0.00470536	NA	NA	NA	NA
IN_MGE	IN_CGE	NRG2	ERBB4	0.000144123	0	NRG2_ERBB4	NRG2 - ERBB4	NRG	Secreted Signaling	KEGG: hsa04012	case	1.48837	88.3212	80.4636	2.85712e-05	NA	NA	NA	NA
UL_ExN	IN_CGE	NRG2	ERBB4	0.000172943	0	NRG2_ERBB4	NRG2 - ERBB4	NRG	Secreted Signaling	KEGG: hsa04012	case	2.07216	85.8657	80.597	1.1433e-18	NA	NA	NA	NA
UL_ExN	IN_MGE	NRG2	ERBB4	6.18793e-06	0.02	NRG2_ERBB4	NRG2 - ERBB4	NRG	Secreted Signaling	KEGG: hsa04012	case	2.07216	85.8657	80.597	1.1433e-18	NA	NA	NA	NA
DL_ExN	Oligo/OPC	NRG2	ERBB4	1.53408e-05	0	NRG2_ERBB4	NRG2 - ERBB4	NRG	Secreted Signaling	KEGG: hsa04012	case	1.1131	94.7791	87.0044	2.12573e-05	3.47129	99.4253	99.0431	0.0198092
IN_CGE	Oligo/OPC	NRG2	ERBB4	1.10544e-05	0	NRG2_ERBB4	NRG2 - ERBB4	NRG	Secreted Signaling	KEGG: hsa04012	case	0.906862	89.0625	82.5623	0.00470536	3.47129	99.4253	99.0431	0.0198092
IN_MGE	Oligo/OPC	NRG2	ERBB4	1.3536e-05	0	NRG2_ERBB4	NRG2 - ERBB4	NRG	Secreted Signaling	KEGG: hsa04012	case	1.48837	88.3212	80.4636	2.85712e-05	3.47129	99.4253	99.0431	0.0198092
UL_ExN	Oligo/OPC	NRG2	ERBB4	1.62431e-05	0	NRG2_ERBB4	NRG2 - ERBB4	NRG	Secreted Signaling	KEGG: hsa04012	case	2.07216	85.8657	80.597	1.1433e-18	3.47129	99.4253	99.0431	0.0198092
Astro	Astro	NRG3	ERBB4	0.000335975	0	NRG3_ERBB4	NRG3 - ERBB4	NRG	Secreted Signaling	KEGG: hsa04012	case	21.2695	99.0196	100	5.9459e-06	8.4351	99.0196	99.0315	8.9156e-07
DL_ExN	Astro	NRG3	ERBB4	0.000773595	0	NRG3_ERBB4	NRG3 - ERBB4	NRG	Secreted Signaling	KEGG: hsa04012	case	18.805	99.5984	99.7797	2.00503e-05	8.4351	99.0196	99.0315	8.9156e-07
IN_MGE	Astro	NRG3	ERBB4	0.000495544	0	NRG3_ERBB4	NRG3 - ERBB4	NRG	Secreted Signaling	KEGG: hsa04012	case	13.7339	100	99.6689	0.0331934	8.4351	99.0196	99.0315	8.9156e-07
UL_ExN	Astro	NRG3	ERBB4	0.000935403	0	NRG3_ERBB4	NRG3 - ERBB4	NRG	Secreted Signaling	KEGG: hsa04012	case	66.9286	95.7597	96.5174	1.96968e-26	8.4351	99.0196	99.0315	8.9156e-07
Astro	IN_CGE	NRG3	ERBB4	0.00169083	0	NRG3_ERBB4	NRG3 - ERBB4	NRG	Secreted Signaling	KEGG: hsa04012	case	21.2695	99.0196	100	5.9459e-06	NA	NA	NA	NA
DL_ExN	IN_CGE	NRG3	ERBB4	0.00388634	0	NRG3_ERBB4	NRG3 - ERBB4	NRG	Secreted Signaling	KEGG: hsa04012	case	18.805	99.5984	99.7797	2.00503e-05	NA	NA	NA	NA
IN_MGE	IN_CGE	NRG3	ERBB4	0.00249227	0	NRG3_ERBB4	NRG3 - ERBB4	NRG	Secreted Signaling	KEGG: hsa04012	case	13.7339	100	99.6689	0.0331934	NA	NA	NA	NA
UL_ExN	IN_CGE	NRG3	ERBB4	0.00469616	0	NRG3_ERBB4	NRG3 - ERBB4	NRG	Secreted Signaling	KEGG: hsa04012	case	66.9286	95.7597	96.5174	1.96968e-26	NA	NA	NA	NA
UL_ExN	IN_MGE	NRG3	ERBB4	0.000168765	0.02	NRG3_ERBB4	NRG3 - ERBB4	NRG	Secreted Signaling	KEGG: hsa04012	case	66.9286	95.7597	96.5174	1.96968e-26	NA	NA	NA	NA
DL_ExN	Oligo/OPC	NRG3	ERBB4	0.000366245	0	NRG3_ERBB4	NRG3 - ERBB4	NRG	Secreted Signaling	KEGG: hsa04012	case	18.805	99.5984	99.7797	2.00503e-05	3.47129	99.4253	99.0431	0.0198092
IN_MGE	Oligo/OPC	NRG3	ERBB4	0.000234572	0	NRG3_ERBB4	NRG3 - ERBB4	NRG	Secreted Signaling	KEGG: hsa04012	case	13.7339	100	99.6689	0.0331934	3.47129	99.4253	99.0431	0.0198092
UL_ExN	Oligo/OPC	NRG3	ERBB4	0.000442888	0	NRG3_ERBB4	NRG3 - ERBB4	NRG	Secreted Signaling	KEGG: hsa04012	case	66.9286	95.7597	96.5174	1.96968e-26	3.47129	99.4253	99.0431	0.0198092
Astro	Astro	FGF1	FGFR1	4.08234e-07	0	FGF1_FGFR1	FGF1 - FGFR1	FGF	Secreted Signaling	PMC: 4393358	case	0.845701	69.6078	58.8378	0.0186008	NA	NA	NA	NA
Oligo/OPC	Astro	FGF1	FGFR1	3.43776e-07	0	FGF1_FGFR1	FGF1 - FGFR1	FGF	Secreted Signaling	PMC: 4393358	case	0.295496	63.2184	49.5215	0.0127195	NA	NA	NA	NA
Astro	DL_ExN	FGF1	FGFR1	5.10292e-07	0	FGF1_FGFR1	FGF1 - FGFR1	FGF	Secreted Signaling	PMC: 4393358	case	0.845701	69.6078	58.8378	0.0186008	0.850486	66.2651	35.2423	1.89861e-13
Oligo/OPC	DL_ExN	FGF1	FGFR1	4.2972e-07	0	FGF1_FGFR1	FGF1 - FGFR1	FGF	Secreted Signaling	PMC: 4393358	case	0.295496	63.2184	49.5215	0.0127195	0.850486	66.2651	35.2423	1.89861e-13
Astro	IN_CGE	FGF1	FGFR1	1.02058e-07	0	FGF1_FGFR1	FGF1 - FGFR1	FGF	Secreted Signaling	PMC: 4393358	case	0.845701	69.6078	58.8378	0.0186008	NA	NA	NA	NA
Oligo/OPC	IN_CGE	FGF1	FGFR1	8.5944e-08	0	FGF1_FGFR1	FGF1 - FGFR1	FGF	Secreted Signaling	PMC: 4393358	case	0.295496	63.2184	49.5215	0.0127195	NA	NA	NA	NA
Astro	IN_MGE	FGF1	FGFR1	1.02058e-07	0	FGF1_FGFR1	FGF1 - FGFR1	FGF	Secreted Signaling	PMC: 4393358	case	0.845701	69.6078	58.8378	0.0186008	0.3297	37.2263	27.4834	0.0293352
Oligo/OPC	IN_MGE	FGF1	FGFR1	8.5944e-08	0	FGF1_FGFR1	FGF1 - FGFR1	FGF	Secreted Signaling	PMC: 4393358	case	0.295496	63.2184	49.5215	0.0127195	0.3297	37.2263	27.4834	0.0293352
Astro	Astro	FGF1	FGFR2	1.32676e-06	0	FGF1_FGFR2	FGF1 - FGFR2	FGF	Secreted Signaling	PMC: 4393358	case	0.845701	69.6078	58.8378	0.0186008	NA	NA	NA	NA
Oligo/OPC	Astro	FGF1	FGFR2	1.11727e-06	0	FGF1_FGFR2	FGF1 - FGFR2	FGF	Secreted Signaling	PMC: 4393358	case	0.295496	63.2184	49.5215	0.0127195	NA	NA	NA	NA
Astro	IN_CGE	FGF1	FGFR2	2.29631e-07	0	FGF1_FGFR2	FGF1 - FGFR2	FGF	Secreted Signaling	PMC: 4393358	case	0.845701	69.6078	58.8378	0.0186008	0.682996	48.4375	35.9431	0.00784408
Oligo/OPC	IN_CGE	FGF1	FGFR2	1.93374e-07	0	FGF1_FGFR2	FGF1 - FGFR2	FGF	Secreted Signaling	PMC: 4393358	case	0.295496	63.2184	49.5215	0.0127195	0.682996	48.4375	35.9431	0.00784408
Astro	Oligo/OPC	FGF1	FGFR2	1.42882e-06	0	FGF1_FGFR2	FGF1 - FGFR2	FGF	Secreted Signaling	PMC: 4393358	case	0.845701	69.6078	58.8378	0.0186008	NA	NA	NA	NA
Oligo/OPC	Oligo/OPC	FGF1	FGFR2	1.20321e-06	0	FGF1_FGFR2	FGF1 - FGFR2	FGF	Secreted Signaling	PMC: 4393358	case	0.295496	63.2184	49.5215	0.0127195	NA	NA	NA	NA
Astro	UL_ExN	FGF1	FGFR2	1.02058e-07	0	FGF1_FGFR2	FGF1 - FGFR2	FGF	Secreted Signaling	PMC: 4393358	case	0.845701	69.6078	58.8378	0.0186008	0.430049	34.4523	24.3781	2.76436e-06
Oligo/OPC	UL_ExN	FGF1	FGFR2	8.5944e-08	0	FGF1_FGFR2	FGF1 - FGFR2	FGF	Secreted Signaling	PMC: 4393358	case	0.295496	63.2184	49.5215	0.0127195	0.430049	34.4523	24.3781	2.76436e-06
Astro	Astro	FGF1	FGFR3	7.14409e-07	0	FGF1_FGFR3	FGF1 - FGFR3	FGF	Secreted Signaling	PMC: 4393358	case	0.845701	69.6078	58.8378	0.0186008	NA	NA	NA	NA
Oligo/OPC	Astro	FGF1	FGFR3	6.01607e-07	0	FGF1_FGFR3	FGF1 - FGFR3	FGF	Secreted Signaling	PMC: 4393358	case	0.295496	63.2184	49.5215	0.0127195	NA	NA	NA	NA
Astro	Astro	FGF2	FGFR1	4.2972e-07	0	FGF2_FGFR1	FGF2 - FGFR1	FGF	Secreted Signaling	PMC: 4393358	case	0.540521	62.7451	55.9322	0.0305871	NA	NA	NA	NA
IN_CGE	Astro	FGF2	FGFR1	2.1486e-08	0	FGF2_FGFR1	FGF2 - FGFR1	FGF	Secreted Signaling	PMC: 4393358	case	0.111738	25	15.6584	0.0295503	NA	NA	NA	NA
Astro	DL_ExN	FGF2	FGFR1	5.3715e-07	0	FGF2_FGFR1	FGF2 - FGFR1	FGF	Secreted Signaling	PMC: 4393358	case	0.540521	62.7451	55.9322	0.0305871	0.850486	66.2651	35.2423	1.89861e-13
IN_CGE	DL_ExN	FGF2	FGFR1	2.68575e-08	0	FGF2_FGFR1	FGF2 - FGFR1	FGF	Secreted Signaling	PMC: 4393358	case	0.111738	25	15.6584	0.0295503	0.850486	66.2651	35.2423	1.89861e-13
Astro	IN_CGE	FGF2	FGFR1	1.0743e-07	0	FGF2_FGFR1	FGF2 - FGFR1	FGF	Secreted Signaling	PMC: 4393358	case	0.540521	62.7451	55.9322	0.0305871	NA	NA	NA	NA
IN_CGE	IN_CGE	FGF2	FGFR1	5.3715e-09	0	FGF2_FGFR1	FGF2 - FGFR1	FGF	Secreted Signaling	PMC: 4393358	case	0.111738	25	15.6584	0.0295503	NA	NA	NA	NA
Astro	IN_MGE	FGF2	FGFR1	1.0743e-07	0	FGF2_FGFR1	FGF2 - FGFR1	FGF	Secreted Signaling	PMC: 4393358	case	0.540521	62.7451	55.9322	0.0305871	0.3297	37.2263	27.4834	0.0293352
IN_CGE	IN_MGE	FGF2	FGFR1	5.3715e-09	0	FGF2_FGFR1	FGF2 - FGFR1	FGF	Secreted Signaling	PMC: 4393358	case	0.111738	25	15.6584	0.0295503	0.3297	37.2263	27.4834	0.0293352
Astro	Astro	FGF2	FGFR2	1.39659e-06	0	FGF2_FGFR2	FGF2 - FGFR2	FGF	Secreted Signaling	PMC: 4393358	case	0.540521	62.7451	55.9322	0.0305871	NA	NA	NA	NA
IN_CGE	Astro	FGF2	FGFR2	6.98295e-08	0	FGF2_FGFR2	FGF2 - FGFR2	FGF	Secreted Signaling	PMC: 4393358	case	0.111738	25	15.6584	0.0295503	NA	NA	NA	NA
Astro	IN_CGE	FGF2	FGFR2	2.41717e-07	0	FGF2_FGFR2	FGF2 - FGFR2	FGF	Secreted Signaling	PMC: 4393358	case	0.540521	62.7451	55.9322	0.0305871	0.682996	48.4375	35.9431	0.00784408
IN_CGE	IN_CGE	FGF2	FGFR2	1.20859e-08	0	FGF2_FGFR2	FGF2 - FGFR2	FGF	Secreted Signaling	PMC: 4393358	case	0.111738	25	15.6584	0.0295503	0.682996	48.4375	35.9431	0.00784408
Astro	Oligo/OPC	FGF2	FGFR2	1.50402e-06	0	FGF2_FGFR2	FGF2 - FGFR2	FGF	Secreted Signaling	PMC: 4393358	case	0.540521	62.7451	55.9322	0.0305871	NA	NA	NA	NA
IN_CGE	Oligo/OPC	FGF2	FGFR2	7.5201e-08	0	FGF2_FGFR2	FGF2 - FGFR2	FGF	Secreted Signaling	PMC: 4393358	case	0.111738	25	15.6584	0.0295503	NA	NA	NA	NA
Astro	UL_ExN	FGF2	FGFR2	1.0743e-07	0	FGF2_FGFR2	FGF2 - FGFR2	FGF	Secreted Signaling	PMC: 4393358	case	0.540521	62.7451	55.9322	0.0305871	0.430049	34.4523	24.3781	2.76436e-06
IN_CGE	UL_ExN	FGF2	FGFR2	5.3715e-09	0	FGF2_FGFR2	FGF2 - FGFR2	FGF	Secreted Signaling	PMC: 4393358	case	0.111738	25	15.6584	0.0295503	0.430049	34.4523	24.3781	2.76436e-06
Astro	Astro	FGF2	FGFR3	7.52009e-07	0	FGF2_FGFR3	FGF2 - FGFR3	FGF	Secreted Signaling	PMC: 4393358	case	0.540521	62.7451	55.9322	0.0305871	NA	NA	NA	NA
IN_CGE	Astro	FGF2	FGFR3	3.76005e-08	0	FGF2_FGFR3	FGF2 - FGFR3	FGF	Secreted Signaling	PMC: 4393358	case	0.111738	25	15.6584	0.0295503	NA	NA	NA	NA
DL_ExN	Astro	FGF5	FGFR1	8.5944e-08	0	FGF5_FGFR1	FGF5 - FGFR1	FGF	Secreted Signaling	PMC: 4393358	case	0.127054	25.3012	17.8414	0.0156657	NA	NA	NA	NA
UL_ExN	Astro	FGF5	FGFR1	1.50402e-07	0	FGF5_FGFR1	FGF5 - FGFR1	FGF	Secreted Signaling	PMC: 4393358	case	0.49977	46.4664	32.0398	5.07921e-11	NA	NA	NA	NA
DL_ExN	DL_ExN	FGF5	FGFR1	1.0743e-07	0	FGF5_FGFR1	FGF5 - FGFR1	FGF	Secreted Signaling	PMC: 4393358	case	0.127054	25.3012	17.8414	0.0156657	0.850486	66.2651	35.2423	1.89861e-13
UL_ExN	DL_ExN	FGF5	FGFR1	1.88002e-07	0	FGF5_FGFR1	FGF5 - FGFR1	FGF	Secreted Signaling	PMC: 4393358	case	0.49977	46.4664	32.0398	5.07921e-11	0.850486	66.2651	35.2423	1.89861e-13
DL_ExN	IN_CGE	FGF5	FGFR1	2.1486e-08	0.04	FGF5_FGFR1	FGF5 - FGFR1	FGF	Secreted Signaling	PMC: 4393358	case	0.127054	25.3012	17.8414	0.0156657	NA	NA	NA	NA
UL_ExN	IN_CGE	FGF5	FGFR1	3.76005e-08	0	FGF5_FGFR1	FGF5 - FGFR1	FGF	Secreted Signaling	PMC: 4393358	case	0.49977	46.4664	32.0398	5.07921e-11	NA	NA	NA	NA
DL_ExN	IN_MGE	FGF5	FGFR1	2.1486e-08	0.01	FGF5_FGFR1	FGF5 - FGFR1	FGF	Secreted Signaling	PMC: 4393358	case	0.127054	25.3012	17.8414	0.0156657	0.3297	37.2263	27.4834	0.0293352
UL_ExN	IN_MGE	FGF5	FGFR1	3.76005e-08	0.01	FGF5_FGFR1	FGF5 - FGFR1	FGF	Secreted Signaling	PMC: 4393358	case	0.49977	46.4664	32.0398	5.07921e-11	0.3297	37.2263	27.4834	0.0293352
DL_ExN	Astro	FGF5	FGFR2	2.79318e-07	0	FGF5_FGFR2	FGF5 - FGFR2	FGF	Secreted Signaling	PMC: 4393358	case	0.127054	25.3012	17.8414	0.0156657	NA	NA	NA	NA
UL_ExN	Astro	FGF5	FGFR2	4.88806e-07	0	FGF5_FGFR2	FGF5 - FGFR2	FGF	Secreted Signaling	PMC: 4393358	case	0.49977	46.4664	32.0398	5.07921e-11	NA	NA	NA	NA
DL_ExN	IN_CGE	FGF5	FGFR2	4.83435e-08	0.01	FGF5_FGFR2	FGF5 - FGFR2	FGF	Secreted Signaling	PMC: 4393358	case	0.127054	25.3012	17.8414	0.0156657	0.682996	48.4375	35.9431	0.00784408
UL_ExN	IN_CGE	FGF5	FGFR2	8.46011e-08	0.03	FGF5_FGFR2	FGF5 - FGFR2	FGF	Secreted Signaling	PMC: 4393358	case	0.49977	46.4664	32.0398	5.07921e-11	0.682996	48.4375	35.9431	0.00784408
DL_ExN	Oligo/OPC	FGF5	FGFR2	3.00804e-07	0	FGF5_FGFR2	FGF5 - FGFR2	FGF	Secreted Signaling	PMC: 4393358	case	0.127054	25.3012	17.8414	0.0156657	NA	NA	NA	NA
UL_ExN	Oligo/OPC	FGF5	FGFR2	5.26407e-07	0	FGF5_FGFR2	FGF5 - FGFR2	FGF	Secreted Signaling	PMC: 4393358	case	0.49977	46.4664	32.0398	5.07921e-11	NA	NA	NA	NA
DL_ExN	Astro	FGF5	FGFR3	1.50402e-07	0	FGF5_FGFR3	FGF5 - FGFR3	FGF	Secreted Signaling	PMC: 4393358	case	0.127054	25.3012	17.8414	0.0156657	NA	NA	NA	NA
UL_ExN	Astro	FGF5	FGFR3	2.63203e-07	0	FGF5_FGFR3	FGF5 - FGFR3	FGF	Secreted Signaling	PMC: 4393358	case	0.49977	46.4664	32.0398	5.07921e-11	NA	NA	NA	NA
DL_ExN	Astro	FGF22	FGFR2	2.79318e-07	0	FGF22_FGFR2	FGF22 - FGFR2	FGF	Secreted Signaling	PMC: 4393358	case	0.0898749	28.5141	20.2643	0.0186374	NA	NA	NA	NA
DL_ExN	IN_CGE	FGF22	FGFR2	4.83435e-08	0	FGF22_FGFR2	FGF22 - FGFR2	FGF	Secreted Signaling	PMC: 4393358	case	0.0898749	28.5141	20.2643	0.0186374	0.682996	48.4375	35.9431	0.00784408
DL_ExN	Oligo/OPC	FGF22	FGFR2	3.00804e-07	0	FGF22_FGFR2	FGF22 - FGFR2	FGF	Secreted Signaling	PMC: 4393358	case	0.0898749	28.5141	20.2643	0.0186374	NA	NA	NA	NA
DL_ExN	UL_ExN	FGF22	FGFR2	2.1486e-08	0	FGF22_FGFR2	FGF22 - FGFR2	FGF	Secreted Signaling	PMC: 4393358	case	0.0898749	28.5141	20.2643	0.0186374	0.430049	34.4523	24.3781	2.76436e-06
DL_ExN	Astro	FGF9	FGFR1	8.5944e-08	0	FGF9_FGFR1	FGF9 - FGFR1	FGF	Secreted Signaling	PMC: 4393358	case	0.374202	48.996	31.7181	6.05611e-06	NA	NA	NA	NA
UL_ExN	Astro	FGF9	FGFR1	4.2972e-07	0	FGF9_FGFR1	FGF9 - FGFR1	FGF	Secreted Signaling	PMC: 4393358	case	1.092	61.4841	38.9055	4.01545e-27	NA	NA	NA	NA
DL_ExN	DL_ExN	FGF9	FGFR1	1.0743e-07	0.02	FGF9_FGFR1	FGF9 - FGFR1	FGF	Secreted Signaling	PMC: 4393358	case	0.374202	48.996	31.7181	6.05611e-06	0.850486	66.2651	35.2423	1.89861e-13
UL_ExN	DL_ExN	FGF9	FGFR1	5.3715e-07	0	FGF9_FGFR1	FGF9 - FGFR1	FGF	Secreted Signaling	PMC: 4393358	case	1.092	61.4841	38.9055	4.01545e-27	0.850486	66.2651	35.2423	1.89861e-13
UL_ExN	IN_CGE	FGF9	FGFR1	1.0743e-07	0	FGF9_FGFR1	FGF9 - FGFR1	FGF	Secreted Signaling	PMC: 4393358	case	1.092	61.4841	38.9055	4.01545e-27	NA	NA	NA	NA
UL_ExN	IN_MGE	FGF9	FGFR1	1.0743e-07	0	FGF9_FGFR1	FGF9 - FGFR1	FGF	Secreted Signaling	PMC: 4393358	case	1.092	61.4841	38.9055	4.01545e-27	0.3297	37.2263	27.4834	0.0293352
DL_ExN	Astro	FGF9	FGFR2	2.79318e-07	0	FGF9_FGFR2	FGF9 - FGFR2	FGF	Secreted Signaling	PMC: 4393358	case	0.374202	48.996	31.7181	6.05611e-06	NA	NA	NA	NA
UL_ExN	Astro	FGF9	FGFR2	1.39659e-06	0	FGF9_FGFR2	FGF9 - FGFR2	FGF	Secreted Signaling	PMC: 4393358	case	1.092	61.4841	38.9055	4.01545e-27	NA	NA	NA	NA
UL_ExN	IN_CGE	FGF9	FGFR2	2.41717e-07	0	FGF9_FGFR2	FGF9 - FGFR2	FGF	Secreted Signaling	PMC: 4393358	case	1.092	61.4841	38.9055	4.01545e-27	0.682996	48.4375	35.9431	0.00784408
DL_ExN	Oligo/OPC	FGF9	FGFR2	3.00804e-07	0	FGF9_FGFR2	FGF9 - FGFR2	FGF	Secreted Signaling	PMC: 4393358	case	0.374202	48.996	31.7181	6.05611e-06	NA	NA	NA	NA
UL_ExN	Oligo/OPC	FGF9	FGFR2	1.50402e-06	0	FGF9_FGFR2	FGF9 - FGFR2	FGF	Secreted Signaling	PMC: 4393358	case	1.092	61.4841	38.9055	4.01545e-27	NA	NA	NA	NA
UL_ExN	UL_ExN	FGF9	FGFR2	1.0743e-07	0	FGF9_FGFR2	FGF9 - FGFR2	FGF	Secreted Signaling	PMC: 4393358	case	1.092	61.4841	38.9055	4.01545e-27	0.430049	34.4523	24.3781	2.76436e-06
DL_ExN	Astro	FGF9	FGFR3	1.50402e-07	0	FGF9_FGFR3	FGF9 - FGFR3	FGF	Secreted Signaling	PMC: 4393358	case	0.374202	48.996	31.7181	6.05611e-06	NA	NA	NA	NA
UL_ExN	Astro	FGF9	FGFR3	7.52009e-07	0	FGF9_FGFR3	FGF9 - FGFR3	FGF	Secreted Signaling	PMC: 4393358	case	1.092	61.4841	38.9055	4.01545e-27	NA	NA	NA	NA
DL_ExN	Astro	PDGFA	PDGFRB	1.07385e-07	0	PDGFA_PDGFRB	PDGFA - PDGFRB	PDGF	Secreted Signaling	PMID: 15207812	case	0.416706	47.7912	29.0749	1.06896e-07	NA	NA	NA	NA
IN_CGE	Astro	PDGFA	PDGFRB	1.07385e-07	0	PDGFA_PDGFRB	PDGFA - PDGFRB	PDGF	Secreted Signaling	PMID: 15207812	case	0.102452	28.125	18.8612	0.0387535	NA	NA	NA	NA
IN_MGE	Astro	PDGFA	PDGFRB	1.07385e-07	0	PDGFA_PDGFRB	PDGFA - PDGFRB	PDGF	Secreted Signaling	PMID: 15207812	case	0.198482	35.0365	26.8212	0.0364392	NA	NA	NA	NA
UL_ExN	Astro	PDGFA	PDGFRB	4.29542e-07	0	PDGFA_PDGFRB	PDGFA - PDGFRB	PDGF	Secreted Signaling	PMID: 15207812	case	0.860092	58.1272	32.7363	7.18839e-29	NA	NA	NA	NA
DL_ExN	DL_ExN	PDGFA	PDGFRB	2.1486e-08	0.01	PDGFA_PDGFRB	PDGFA - PDGFRB	PDGF	Secreted Signaling	PMID: 15207812	case	0.416706	47.7912	29.0749	1.06896e-07	0.309715	39.3574	19.6035	3.17854e-08
IN_CGE	DL_ExN	PDGFA	PDGFRB	2.1486e-08	0.04	PDGFA_PDGFRB	PDGFA - PDGFRB	PDGF	Secreted Signaling	PMID: 15207812	case	0.102452	28.125	18.8612	0.0387535	0.309715	39.3574	19.6035	3.17854e-08
IN_MGE	DL_ExN	PDGFA	PDGFRB	2.1486e-08	0.04	PDGFA_PDGFRB	PDGFA - PDGFRB	PDGF	Secreted Signaling	PMID: 15207812	case	0.198482	35.0365	26.8212	0.0364392	0.309715	39.3574	19.6035	3.17854e-08
UL_ExN	DL_ExN	PDGFA	PDGFRB	8.5944e-08	0	PDGFA_PDGFRB	PDGFA - PDGFRB	PDGF	Secreted Signaling	PMID: 15207812	case	0.860092	58.1272	32.7363	7.18839e-29	0.309715	39.3574	19.6035	3.17854e-08
DL_ExN	Astro	PDGFB	PDGFRB	1.07385e-07	0	PDGFB_PDGFRB	PDGFB - PDGFRB	PDGF	Secreted Signaling	PMID: 15207812	case	0.14066	25.3012	16.7401	0.00522929	NA	NA	NA	NA
UL_ExN	Astro	PDGFB	PDGFRB	1.07385e-07	0	PDGFB_PDGFRB	PDGFB - PDGFRB	PDGF	Secreted Signaling	PMID: 15207812	case	0.564213	46.4664	20.6965	9.78108e-29	NA	NA	NA	NA
DL_ExN	DL_ExN	PDGFB	PDGFRB	2.1486e-08	0	PDGFB_PDGFRB	PDGFB - PDGFRB	PDGF	Secreted Signaling	PMID: 15207812	case	0.14066	25.3012	16.7401	0.00522929	0.309715	39.3574	19.6035	3.17854e-08
UL_ExN	DL_ExN	PDGFB	PDGFRB	2.1486e-08	0	PDGFB_PDGFRB	PDGFB - PDGFRB	PDGF	Secreted Signaling	PMID: 15207812	case	0.564213	46.4664	20.6965	9.78108e-29	0.309715	39.3574	19.6035	3.17854e-08
Oligo/OPC	Astro	SPP1	CD44	5.80121e-07	0	SPP1_CD44	SPP1 - CD44	SPP1	Secreted Signaling	PMID: 21907263	case	0.563136	61.4943	54.7847	0.00823911	4.52369	45.098	16.707	4.8962e-11
Oligo/OPC	Astro	SPP1	ITGAV_ITGB1	4.46578e-07	0	SPP1_ITGAV_ITGB1	SPP1 - (ITGAV+ITGB1)	SPP1	Secreted Signaling	PMID: 21907263	case	0.563136	61.4943	54.7847	0.00823911	0.503668	66.1765	53.3898	0.00118456
Oligo/OPC	DL_ExN	SPP1	ITGAV_ITGB1	1.71888e-07	0	SPP1_ITGAV_ITGB1	SPP1 - (ITGAV+ITGB1)	SPP1	Secreted Signaling	PMID: 21907263	case	0.563136	61.4943	54.7847	0.00823911	0.383561	56.6265	42.2907	0.000470087
Oligo/OPC	IN_CGE	SPP1	ITGAV_ITGB1	1.54938e-07	0	SPP1_ITGAV_ITGB1	SPP1 - (ITGAV+ITGB1)	SPP1	Secreted Signaling	PMID: 21907263	case	0.563136	61.4943	54.7847	0.00823911	0.316281	44.5312	32.7402	0.0244972
Oligo/OPC	IN_MGE	SPP1	ITGAV_ITGB1	3.43776e-07	0	SPP1_ITGAV_ITGB1	SPP1 - (ITGAV+ITGB1)	SPP1	Secreted Signaling	PMID: 21907263	case	0.563136	61.4943	54.7847	0.00823911	0.456929	55.4745	39.404	0.00136903
Oligo/OPC	Oligo/OPC	SPP1	ITGAV_ITGB1	1.71888e-07	0	SPP1_ITGAV_ITGB1	SPP1 - (ITGAV+ITGB1)	SPP1	Secreted Signaling	PMID: 21907263	case	0.563136	61.4943	54.7847	0.00823911	0.258153	45.977	33.9713	0.0222
Oligo/OPC	UL_ExN	SPP1	ITGAV_ITGB1	3.43776e-07	0	SPP1_ITGAV_ITGB1	SPP1 - (ITGAV+ITGB1)	SPP1	Secreted Signaling	PMID: 21907263	case	0.563136	61.4943	54.7847	0.00823911	0.809766	60.159	37.6119	7.77574e-19
Oligo/OPC	Astro	SPP1	ITGAV_ITGB5	5.15664e-07	0	SPP1_ITGAV_ITGB5	SPP1 - (ITGAV+ITGB5)	SPP1	Secreted Signaling	PMID: 21907263	case	0.563136	61.4943	54.7847	0.00823911	0.469805	65.1961	55.3269	0.00979136
Oligo/OPC	IN_MGE	SPP1	ITGAV_ITGB5	1.71888e-07	0	SPP1_ITGAV_ITGB5	SPP1 - (ITGAV+ITGB5)	SPP1	Secreted Signaling	PMID: 21907263	case	0.563136	61.4943	54.7847	0.00823911	0.456929	55.4745	39.404	0.00136903
Oligo/OPC	Astro	SPP1	ITGA9_ITGB1	1.96922e-07	0	SPP1_ITGA9_ITGB1	SPP1 - (ITGA9+ITGB1)	SPP1	Secreted Signaling	PMID: 21907263	case	0.563136	61.4943	54.7847	0.00823911	0.32061	54.902	37.2881	0.000260608
Oligo/OPC	DL_ExN	SPP1	ITGA9_ITGB1	3.43776e-07	0	SPP1_ITGA9_ITGB1	SPP1 - (ITGA9+ITGB1)	SPP1	Secreted Signaling	PMID: 21907263	case	0.563136	61.4943	54.7847	0.00823911	0.319954	65.261	58.4802	0.0242819
Oligo/OPC	IN_CGE	SPP1	ITGA9_ITGB1	2.6836e-07	0	SPP1_ITGA9_ITGB1	SPP1 - (ITGA9+ITGB1)	SPP1	Secreted Signaling	PMID: 21907263	case	0.563136	61.4943	54.7847	0.00823911	NA	NA	NA	NA
Oligo/OPC	IN_MGE	SPP1	ITGA9_ITGB1	5.15664e-07	0	SPP1_ITGA9_ITGB1	SPP1 - (ITGA9+ITGB1)	SPP1	Secreted Signaling	PMID: 21907263	case	0.563136	61.4943	54.7847	0.00823911	NA	NA	NA	NA
Oligo/OPC	UL_ExN	SPP1	ITGA9_ITGB1	5.43557e-07	0	SPP1_ITGA9_ITGB1	SPP1 - (ITGA9+ITGB1)	SPP1	Secreted Signaling	PMID: 21907263	case	0.563136	61.4943	54.7847	0.00823911	0.813396	70.7597	59.3035	2.65064e-07
Oligo/OPC	IN_CGE	SPP1	ITGA8_ITGB1	3.46451e-07	0	SPP1_ITGA8_ITGB1	SPP1 - (ITGA8+ITGB1)	SPP1	Secreted Signaling	PMID: 21907263	case	0.563136	61.4943	54.7847	0.00823911	NA	NA	NA	NA
Oligo/OPC	IN_MGE	SPP1	ITGA8_ITGB1	1.71888e-07	0	SPP1_ITGA8_ITGB1	SPP1 - (ITGA8+ITGB1)	SPP1	Secreted Signaling	PMID: 21907263	case	0.563136	61.4943	54.7847	0.00823911	1.23056	26.2774	14.9007	0.00453337
DL_ExN	IN_MGE	ANGPTL1	ITGA1_ITGB1	1.28916e-07	0	ANGPTL1_ITGA1_ITGB1	ANGPTL1 - (ITGA1+ITGB1)	ANGPTL	Secreted Signaling	PMID: 24478758	case	0.1323	51.8072	42.2907	0.0403232	NA	NA	NA	NA
UL_ExN	IN_MGE	ANGPTL1	ITGA1_ITGB1	4.2972e-08	0	ANGPTL1_ITGA1_ITGB1	ANGPTL1 - (ITGA1+ITGB1)	ANGPTL	Secreted Signaling	PMID: 24478758	case	0.232577	45.053	36.0199	5.20355e-05	NA	NA	NA	NA
Astro	IN_CGE	ANGPT1	TEK	8.5944e-08	0	ANGPT1_TEK	ANGPT1 - TEK	ANGPT	Secreted Signaling	PMID: 20651738	case	1.16441	52.9412	33.8983	4.65066e-05	NA	NA	NA	NA
Astro	UL_ExN	ANGPT1	TEK	8.5944e-08	0	ANGPT1_TEK	ANGPT1 - TEK	ANGPT	Secreted Signaling	PMID: 20651738	case	1.16441	52.9412	33.8983	4.65066e-05	0.328833	38.6926	28.3582	1.3653e-06
UL_ExN	IN_CGE	ANGPT2	TEK	8.5944e-08	0	ANGPT2_TEK	ANGPT2 - TEK	ANGPT	Secreted Signaling	PMID: 20651738	case	0.594566	59.5406	45.2736	1.11911e-12	NA	NA	NA	NA
UL_ExN	UL_ExN	ANGPT2	TEK	8.5944e-08	0	ANGPT2_TEK	ANGPT2 - TEK	ANGPT	Secreted Signaling	PMID: 20651738	case	0.594566	59.5406	45.2736	1.11911e-12	0.328833	38.6926	28.3582	1.3653e-06
Astro	UL_ExN	C5	C5AR1	2.1486e-08	0	HC_C5AR1	HC - C5AR1	COMPLEMENT	Secreted Signaling	KEGG: hsa04080	case	0.152566	30.3922	17.9177	0.00603674	0.381894	33.0389	25.4726	0.000183359
IN_CGE	DL_ExN	CCK	CCKBR	1.0743e-07	0	CCK_CCKBR	CCK - CCKBR	CCK	Secreted Signaling	KEGG: hsa04080	case	1.72642	65.625	50.1779	0.0162111	0.123534	39.759	30.6167	0.0164362
UL_ExN	DL_ExN	CCK	CCKBR	2.1486e-08	0	CCK_CCKBR	CCK - CCKBR	CCK	Secreted Signaling	KEGG: hsa04080	case	2.67211	42.2261	16.3184	8.3889e-30	0.123534	39.759	30.6167	0.0164362
IN_CGE	UL_ExN	CCK	CCKBR	1.0743e-07	0	CCK_CCKBR	CCK - CCKBR	CCK	Secreted Signaling	KEGG: hsa04080	case	1.72642	65.625	50.1779	0.0162111	0.180282	40.2827	34.0299	0.00604423
UL_ExN	UL_ExN	CCK	CCKBR	2.1486e-08	0	CCK_CCKBR	CCK - CCKBR	CCK	Secreted Signaling	KEGG: hsa04080	case	2.67211	42.2261	16.3184	8.3889e-30	0.180282	40.2827	34.0299	0.00604423
DL_ExN	DL_ExN	PDYN	OPRD1	1.0743e-07	0	PDYN_OPRD1	PDYN - OPRD1	OPIOID	Secreted Signaling	KEGG: hsa04080	case	0.555836	31.7269	17.6211	1.62693e-05	0.539692	60.6426	49.5595	0.000151625
DL_ExN	IN_MGE	PDYN	OPRD1	4.2972e-08	0	PDYN_OPRD1	PDYN - OPRD1	OPIOID	Secreted Signaling	KEGG: hsa04080	case	0.555836	31.7269	17.6211	1.62693e-05	0.213951	48.9051	38.4106	0.0370282
DL_ExN	UL_ExN	PDYN	OPRD1	1.71888e-07	0	PDYN_OPRD1	PDYN - OPRD1	OPIOID	Secreted Signaling	KEGG: hsa04080	case	0.555836	31.7269	17.6211	1.62693e-05	1.48691	72.6148	47.7612	4.57043e-33
DL_ExN	IN_CGE	PDYN	OPRK1	2.1486e-08	0	PDYN_OPRK1	PDYN - OPRK1	OPIOID	Secreted Signaling	KEGG: hsa04080	case	0.555836	31.7269	17.6211	1.62693e-05	NA	NA	NA	NA
DL_ExN	UL_ExN	PDYN	OPRL1	2.1486e-08	0	PDYN_OPRL1	PDYN - OPRL1	OPIOID	Secreted Signaling	KEGG: hsa04080	case	0.555836	31.7269	17.6211	1.62693e-05	0.237264	25.265	10.4478	2.12899e-15
DL_ExN	DL_ExN	PDYN	OPRM1	1.0743e-07	0	PDYN_OPRM1	PDYN - OPRM1	OPIOID	Secreted Signaling	KEGG: hsa04080	case	0.555836	31.7269	17.6211	1.62693e-05	0.726678	67.4699	63.4361	0.0359667
DL_ExN	IN_MGE	PDYN	OPRM1	2.1486e-08	0	PDYN_OPRM1	PDYN - OPRM1	OPIOID	Secreted Signaling	KEGG: hsa04080	case	0.555836	31.7269	17.6211	1.62693e-05	NA	NA	NA	NA
DL_ExN	UL_ExN	PDYN	OPRM1	2.1486e-08	0	PDYN_OPRM1	PDYN - OPRM1	OPIOID	Secreted Signaling	KEGG: hsa04080	case	0.555836	31.7269	17.6211	1.62693e-05	0.438136	45.053	30.4478	1.37588e-09
IN_MGE	DL_ExN	SST	SSTR2	1.35362e-06	0	SST_SSTR2	SST - SSTR2	SOMATOSTATIN	Secreted Signaling	KEGG: hsa04080	case	2.09854	64.9635	54.3046	0.023676	1.1105	67.8715	59.4714	0.000103205
IN_MGE	UL_ExN	SST	SSTR2	7.14409e-07	0	SST_SSTR2	SST - SSTR2	SOMATOSTATIN	Secreted Signaling	KEGG: hsa04080	case	2.09854	64.9635	54.3046	0.023676	1.84361	54.2403	36.8159	6.01653e-16
DL_ExN	Astro	PRSS3	PARD3	7.73495e-07	0	PRSS3_PARD3	PRSS3 - PARD3	PARs	Secreted Signaling	KEGG: hsa04080	case	0.467721	38.1526	27.533	0.00192384	3.48884	96.0784	97.8208	6.38787e-05
UL_ExN	Astro	PRSS3	PARD3	3.86746e-06	0	PRSS3_PARD3	PRSS3 - PARD3	PARs	Secreted Signaling	KEGG: hsa04080	case	1.20311	62.3675	36.5174	3.76913e-30	3.48884	96.0784	97.8208	6.38787e-05
DL_ExN	IN_CGE	PRSS3	PARD3	3.2229e-07	0	PRSS3_PARD3	PRSS3 - PARD3	PARs	Secreted Signaling	KEGG: hsa04080	case	0.467721	38.1526	27.533	0.00192384	NA	NA	NA	NA
UL_ExN	IN_CGE	PRSS3	PARD3	1.61145e-06	0	PRSS3_PARD3	PRSS3 - PARD3	PARs	Secreted Signaling	KEGG: hsa04080	case	1.20311	62.3675	36.5174	3.76913e-30	NA	NA	NA	NA
DL_ExN	IN_MGE	PRSS3	PARD3	3.43776e-07	0	PRSS3_PARD3	PRSS3 - PARD3	PARs	Secreted Signaling	KEGG: hsa04080	case	0.467721	38.1526	27.533	0.00192384	1.81793	83.9416	71.5232	0.000428083
UL_ExN	IN_MGE	PRSS3	PARD3	1.71888e-06	0	PRSS3_PARD3	PRSS3 - PARD3	PARs	Secreted Signaling	KEGG: hsa04080	case	1.20311	62.3675	36.5174	3.76913e-30	1.81793	83.9416	71.5232	0.000428083
UL_ExN	UL_ExN	PRSS3	PARD3	2.1486e-07	0	PRSS3_PARD3	PRSS3 - PARD3	PARs	Secreted Signaling	KEGG: hsa04080	case	1.20311	62.3675	36.5174	3.76913e-30	0.836368	38.1625	28.2587	1.1945e-06
IN_CGE	DL_ExN	VIP	VIPR1	5.15664e-07	0	VIP_VIPR1	VIP - VIPR1	VIP	Secreted Signaling	PMID: 10655512	case	1.02046	60.1562	50.1779	0.0202571	0.320754	60.6426	53.9648	0.0150388
IN_CGE	UL_ExN	VIP	VIPR1	6.44579e-07	0	VIP_VIPR1	VIP - VIPR1	VIP	Secreted Signaling	PMID: 10655512	case	1.02046	60.1562	50.1779	0.0202571	0.956029	67.3145	46.2687	1.53438e-23
Astro	IN_CGE	KITLG	KIT	2.1486e-08	0	KITL_KIT	KITL - KIT	KIT	Secreted Signaling	KEGG: hsa04080	case	0.327731	26.4706	7.99031	1.3168e-07	NA	NA	NA	NA
UL_ExN	IN_CGE	KITLG	KIT	8.5944e-08	0	KITL_KIT	KITL - KIT	KIT	Secreted Signaling	KEGG: hsa04080	case	0.560586	60.424	50.8458	7.50234e-06	NA	NA	NA	NA
UL_ExN	Astro	BDNF	NTRK2	1.61145e-06	0	BDNF_NTRK2	BDNF - NTRK2	NT	Secreted Signaling	PMID: 27908981	case	0.915532	34.2756	22.7861	3.15966e-08	4.02272	100	99.5157	0.0155436
UL_ExN	DL_ExN	BDNF	NTRK2	1.0743e-06	0	BDNF_NTRK2	BDNF - NTRK2	NT	Secreted Signaling	PMID: 27908981	case	0.915532	34.2756	22.7861	3.15966e-08	NA	NA	NA	NA
UL_ExN	IN_CGE	BDNF	NTRK2	6.23093e-07	0	BDNF_NTRK2	BDNF - NTRK2	NT	Secreted Signaling	PMID: 27908981	case	0.915532	34.2756	22.7861	3.15966e-08	1.60526	96.875	98.5765	0.00559611
UL_ExN	IN_MGE	BDNF	NTRK2	1.3751e-06	0	BDNF_NTRK2	BDNF - NTRK2	NT	Secreted Signaling	PMID: 27908981	case	0.915532	34.2756	22.7861	3.15966e-08	3.10345	100	99.6689	0.00193643
UL_ExN	Oligo/OPC	BDNF	NTRK2	8.5944e-08	0	BDNF_NTRK2	BDNF - NTRK2	NT	Secreted Signaling	PMID: 27908981	case	0.915532	34.2756	22.7861	3.15966e-08	0.799813	54.023	46.4115	0.00831948
UL_ExN	UL_ExN	BDNF	NTRK2	9.23897e-07	0	BDNF_NTRK2	BDNF - NTRK2	NT	Secreted Signaling	PMID: 27908981	case	0.915532	34.2756	22.7861	3.15966e-08	5.3858	97.7032	97.2139	3.44637e-10
UL_ExN	DL_ExN	SEMA3A	NRP1_PLXNA1	2.10519e-07	0	SEMA3A_NRP1_PLXNA1	SEMA3A - (NRP1+PLXNA1)	SEMA3	Secreted Signaling	PMID: 27533782	case	2.21819	39.0459	34.0299	5.70571e-05	0.406989	44.3775	34.0308	0.0161295
UL_ExN	IN_MGE	SEMA3A	NRP1_PLXNA1	8.5944e-08	0	SEMA3A_NRP1_PLXNA1	SEMA3A - (NRP1+PLXNA1)	SEMA3	Secreted Signaling	PMID: 27533782	case	2.21819	39.0459	34.0299	5.70571e-05	NA	NA	NA	NA
UL_ExN	UL_ExN	SEMA3A	NRP1_PLXNA1	4.21038e-07	0	SEMA3A_NRP1_PLXNA1	SEMA3A - (NRP1+PLXNA1)	SEMA3	Secreted Signaling	PMID: 27533782	case	2.21819	39.0459	34.0299	5.70571e-05	1.2771	57.1555	39.5025	2.65443e-11
UL_ExN	Astro	SEMA3A	NRP1_PLXNA2	1.92177e-07	0.04	SEMA3A_NRP1_PLXNA2	SEMA3A - (NRP1+PLXNA2)	SEMA3	Secreted Signaling	PMID: 27533782	case	2.21819	39.0459	34.0299	5.70571e-05	NA	NA	NA	NA
UL_ExN	DL_ExN	SEMA3A	NRP1_PLXNA2	5.829e-07	0	SEMA3A_NRP1_PLXNA2	SEMA3A - (NRP1+PLXNA2)	SEMA3	Secreted Signaling	PMID: 27533782	case	2.21819	39.0459	34.0299	5.70571e-05	1.76669	64.6586	48.4581	0.000566461
UL_ExN	IN_CGE	SEMA3A	NRP1_PLXNA2	2.46855e-07	0	SEMA3A_NRP1_PLXNA2	SEMA3A - (NRP1+PLXNA2)	SEMA3	Secreted Signaling	PMID: 27533782	case	2.21819	39.0459	34.0299	5.70571e-05	1.3237	71.875	58.363	0.000910423
UL_ExN	IN_MGE	SEMA3A	NRP1_PLXNA2	3.21573e-07	0	SEMA3A_NRP1_PLXNA2	SEMA3A - (NRP1+PLXNA2)	SEMA3	Secreted Signaling	PMID: 27533782	case	2.21819	39.0459	34.0299	5.70571e-05	NA	NA	NA	NA
UL_ExN	UL_ExN	SEMA3A	NRP1_PLXNA2	1.22752e-06	0	SEMA3A_NRP1_PLXNA2	SEMA3A - (NRP1+PLXNA2)	SEMA3	Secreted Signaling	PMID: 27533782	case	2.21819	39.0459	34.0299	5.70571e-05	3.77209	75.9717	62.7861	3.3573e-25
UL_ExN	DL_ExN	SEMA3A	NRP1_PLXNA4	6.31556e-07	0	SEMA3A_NRP1_PLXNA4	SEMA3A - (NRP1+PLXNA4)	SEMA3	Secreted Signaling	PMID: 27533782	case	2.21819	39.0459	34.0299	5.70571e-05	0.675318	35.3414	24.2291	0.00113292
UL_ExN	IN_CGE	SEMA3A	NRP1_PLXNA4	5.38437e-07	0	SEMA3A_NRP1_PLXNA4	SEMA3A - (NRP1+PLXNA4)	SEMA3	Secreted Signaling	PMID: 27533782	case	2.21819	39.0459	34.0299	5.70571e-05	NA	NA	NA	NA
UL_ExN	IN_MGE	SEMA3A	NRP1_PLXNA4	2.71779e-07	0.04	SEMA3A_NRP1_PLXNA4	SEMA3A - (NRP1+PLXNA4)	SEMA3	Secreted Signaling	PMID: 27533782	case	2.21819	39.0459	34.0299	5.70571e-05	NA	NA	NA	NA
UL_ExN	UL_ExN	SEMA3A	NRP1_PLXNA4	1.71026e-06	0	SEMA3A_NRP1_PLXNA4	SEMA3A - (NRP1+PLXNA4)	SEMA3	Secreted Signaling	PMID: 27533782	case	2.21819	39.0459	34.0299	5.70571e-05	8.70599	76.5901	64.2289	3.36527e-25
Astro	DL_ExN	SEMA3B	NRP1_PLXNA1	5.26297e-08	0	SEMA3B_NRP1_PLXNA1	SEMA3B - (NRP1+PLXNA1)	SEMA3	Secreted Signaling	PMID: 27533782	case	0.226986	33.3333	22.0339	0.0104791	0.406989	44.3775	34.0308	0.0161295
Oligo/OPC	DL_ExN	SEMA3B	NRP1_PLXNA1	1.57889e-07	0	SEMA3B_NRP1_PLXNA1	SEMA3B - (NRP1+PLXNA1)	SEMA3	Secreted Signaling	PMID: 27533782	case	0.266375	51.7241	40.9091	0.00651031	0.406989	44.3775	34.0308	0.0161295
Astro	IN_MGE	SEMA3B	NRP1_PLXNA1	2.1486e-08	0	SEMA3B_NRP1_PLXNA1	SEMA3B - (NRP1+PLXNA1)	SEMA3	Secreted Signaling	PMID: 27533782	case	0.226986	33.3333	22.0339	0.0104791	NA	NA	NA	NA
Oligo/OPC	IN_MGE	SEMA3B	NRP1_PLXNA1	6.4458e-08	0	SEMA3B_NRP1_PLXNA1	SEMA3B - (NRP1+PLXNA1)	SEMA3	Secreted Signaling	PMID: 27533782	case	0.266375	51.7241	40.9091	0.00651031	NA	NA	NA	NA
Astro	UL_ExN	SEMA3B	NRP1_PLXNA1	1.05259e-07	0	SEMA3B_NRP1_PLXNA1	SEMA3B - (NRP1+PLXNA1)	SEMA3	Secreted Signaling	PMID: 27533782	case	0.226986	33.3333	22.0339	0.0104791	1.2771	57.1555	39.5025	2.65443e-11
Oligo/OPC	UL_ExN	SEMA3B	NRP1_PLXNA1	3.15778e-07	0	SEMA3B_NRP1_PLXNA1	SEMA3B - (NRP1+PLXNA1)	SEMA3	Secreted Signaling	PMID: 27533782	case	0.266375	51.7241	40.9091	0.00651031	1.2771	57.1555	39.5025	2.65443e-11
Astro	Astro	SEMA3B	NRP1_PLXNA2	4.80441e-08	0	SEMA3B_NRP1_PLXNA2	SEMA3B - (NRP1+PLXNA2)	SEMA3	Secreted Signaling	PMID: 27533782	case	0.226986	33.3333	22.0339	0.0104791	NA	NA	NA	NA
Oligo/OPC	Astro	SEMA3B	NRP1_PLXNA2	1.44132e-07	0	SEMA3B_NRP1_PLXNA2	SEMA3B - (NRP1+PLXNA2)	SEMA3	Secreted Signaling	PMID: 27533782	case	0.266375	51.7241	40.9091	0.00651031	NA	NA	NA	NA
Astro	DL_ExN	SEMA3B	NRP1_PLXNA2	1.45725e-07	0	SEMA3B_NRP1_PLXNA2	SEMA3B - (NRP1+PLXNA2)	SEMA3	Secreted Signaling	PMID: 27533782	case	0.226986	33.3333	22.0339	0.0104791	1.76669	64.6586	48.4581	0.000566461
Oligo/OPC	DL_ExN	SEMA3B	NRP1_PLXNA2	4.37175e-07	0	SEMA3B_NRP1_PLXNA2	SEMA3B - (NRP1+PLXNA2)	SEMA3	Secreted Signaling	PMID: 27533782	case	0.266375	51.7241	40.9091	0.00651031	1.76669	64.6586	48.4581	0.000566461
Astro	IN_CGE	SEMA3B	NRP1_PLXNA2	6.17138e-08	0	SEMA3B_NRP1_PLXNA2	SEMA3B - (NRP1+PLXNA2)	SEMA3	Secreted Signaling	PMID: 27533782	case	0.226986	33.3333	22.0339	0.0104791	1.3237	71.875	58.363	0.000910423
Oligo/OPC	IN_CGE	SEMA3B	NRP1_PLXNA2	1.85141e-07	0	SEMA3B_NRP1_PLXNA2	SEMA3B - (NRP1+PLXNA2)	SEMA3	Secreted Signaling	PMID: 27533782	case	0.266375	51.7241	40.9091	0.00651031	1.3237	71.875	58.363	0.000910423
Astro	IN_MGE	SEMA3B	NRP1_PLXNA2	8.03932e-08	0	SEMA3B_NRP1_PLXNA2	SEMA3B - (NRP1+PLXNA2)	SEMA3	Secreted Signaling	PMID: 27533782	case	0.226986	33.3333	22.0339	0.0104791	NA	NA	NA	NA
Oligo/OPC	IN_MGE	SEMA3B	NRP1_PLXNA2	2.4118e-07	0	SEMA3B_NRP1_PLXNA2	SEMA3B - (NRP1+PLXNA2)	SEMA3	Secreted Signaling	PMID: 27533782	case	0.266375	51.7241	40.9091	0.00651031	NA	NA	NA	NA
Astro	UL_ExN	SEMA3B	NRP1_PLXNA2	3.06881e-07	0	SEMA3B_NRP1_PLXNA2	SEMA3B - (NRP1+PLXNA2)	SEMA3	Secreted Signaling	PMID: 27533782	case	0.226986	33.3333	22.0339	0.0104791	3.77209	75.9717	62.7861	3.3573e-25
Oligo/OPC	UL_ExN	SEMA3B	NRP1_PLXNA2	9.20643e-07	0	SEMA3B_NRP1_PLXNA2	SEMA3B - (NRP1+PLXNA2)	SEMA3	Secreted Signaling	PMID: 27533782	case	0.266375	51.7241	40.9091	0.00651031	3.77209	75.9717	62.7861	3.3573e-25
Astro	DL_ExN	SEMA3B	NRP1_PLXNA4	1.57889e-07	0	SEMA3B_NRP1_PLXNA4	SEMA3B - (NRP1+PLXNA4)	SEMA3	Secreted Signaling	PMID: 27533782	case	0.226986	33.3333	22.0339	0.0104791	0.675318	35.3414	24.2291	0.00113292
Oligo/OPC	DL_ExN	SEMA3B	NRP1_PLXNA4	4.73667e-07	0	SEMA3B_NRP1_PLXNA4	SEMA3B - (NRP1+PLXNA4)	SEMA3	Secreted Signaling	PMID: 27533782	case	0.266375	51.7241	40.9091	0.00651031	0.675318	35.3414	24.2291	0.00113292
Astro	IN_CGE	SEMA3B	NRP1_PLXNA4	1.34609e-07	0	SEMA3B_NRP1_PLXNA4	SEMA3B - (NRP1+PLXNA4)	SEMA3	Secreted Signaling	PMID: 27533782	case	0.226986	33.3333	22.0339	0.0104791	NA	NA	NA	NA
Oligo/OPC	IN_CGE	SEMA3B	NRP1_PLXNA4	4.03828e-07	0	SEMA3B_NRP1_PLXNA4	SEMA3B - (NRP1+PLXNA4)	SEMA3	Secreted Signaling	PMID: 27533782	case	0.266375	51.7241	40.9091	0.00651031	NA	NA	NA	NA
Astro	IN_MGE	SEMA3B	NRP1_PLXNA4	6.79447e-08	0	SEMA3B_NRP1_PLXNA4	SEMA3B - (NRP1+PLXNA4)	SEMA3	Secreted Signaling	PMID: 27533782	case	0.226986	33.3333	22.0339	0.0104791	NA	NA	NA	NA
Oligo/OPC	IN_MGE	SEMA3B	NRP1_PLXNA4	2.03834e-07	0	SEMA3B_NRP1_PLXNA4	SEMA3B - (NRP1+PLXNA4)	SEMA3	Secreted Signaling	PMID: 27533782	case	0.266375	51.7241	40.9091	0.00651031	NA	NA	NA	NA
Astro	UL_ExN	SEMA3B	NRP1_PLXNA4	4.27566e-07	0	SEMA3B_NRP1_PLXNA4	SEMA3B - (NRP1+PLXNA4)	SEMA3	Secreted Signaling	PMID: 27533782	case	0.226986	33.3333	22.0339	0.0104791	8.70599	76.5901	64.2289	3.36527e-25
Oligo/OPC	UL_ExN	SEMA3B	NRP1_PLXNA4	1.2827e-06	0	SEMA3B_NRP1_PLXNA4	SEMA3B - (NRP1+PLXNA4)	SEMA3	Secreted Signaling	PMID: 27533782	case	0.266375	51.7241	40.9091	0.00651031	8.70599	76.5901	64.2289	3.36527e-25
UL_ExN	DL_ExN	SEMA3C	NRP1_PLXNA1	6.84186e-07	0	SEMA3C_NRP1_PLXNA1	SEMA3C - (NRP1+PLXNA1)	SEMA3	Secreted Signaling	PMID: 27533782	case	3.74202	74.735	48.9552	3.85538e-36	0.406989	44.3775	34.0308	0.0161295
UL_ExN	IN_MGE	SEMA3C	NRP1_PLXNA1	2.79318e-07	0	SEMA3C_NRP1_PLXNA1	SEMA3C - (NRP1+PLXNA1)	SEMA3	Secreted Signaling	PMID: 27533782	case	3.74202	74.735	48.9552	3.85538e-36	NA	NA	NA	NA
IN_CGE	UL_ExN	SEMA3C	NRP1_PLXNA1	2.10519e-07	0	SEMA3C_NRP1_PLXNA1	SEMA3C - (NRP1+PLXNA1)	SEMA3	Secreted Signaling	PMID: 27533782	case	0.263456	44.5312	33.0961	0.019873	1.2771	57.1555	39.5025	2.65443e-11
UL_ExN	UL_ExN	SEMA3C	NRP1_PLXNA1	1.36837e-06	0	SEMA3C_NRP1_PLXNA1	SEMA3C - (NRP1+PLXNA1)	SEMA3	Secreted Signaling	PMID: 27533782	case	3.74202	74.735	48.9552	3.85538e-36	1.2771	57.1555	39.5025	2.65443e-11
UL_ExN	DL_ExN	SEMA3C	NRP1_PLXNA2	1.89442e-06	0	SEMA3C_NRP1_PLXNA2	SEMA3C - (NRP1+PLXNA2)	SEMA3	Secreted Signaling	PMID: 27533782	case	3.74202	74.735	48.9552	3.85538e-36	1.76669	64.6586	48.4581	0.000566461
UL_ExN	IN_CGE	SEMA3C	NRP1_PLXNA2	8.02279e-07	0.01	SEMA3C_NRP1_PLXNA2	SEMA3C - (NRP1+PLXNA2)	SEMA3	Secreted Signaling	PMID: 27533782	case	3.74202	74.735	48.9552	3.85538e-36	1.3237	71.875	58.363	0.000910423
UL_ExN	IN_MGE	SEMA3C	NRP1_PLXNA2	1.04511e-06	0	SEMA3C_NRP1_PLXNA2	SEMA3C - (NRP1+PLXNA2)	SEMA3	Secreted Signaling	PMID: 27533782	case	3.74202	74.735	48.9552	3.85538e-36	NA	NA	NA	NA
UL_ExN	UL_ExN	SEMA3C	NRP1_PLXNA2	3.98944e-06	0	SEMA3C_NRP1_PLXNA2	SEMA3C - (NRP1+PLXNA2)	SEMA3	Secreted Signaling	PMID: 27533782	case	3.74202	74.735	48.9552	3.85538e-36	3.77209	75.9717	62.7861	3.3573e-25
UL_ExN	DL_ExN	SEMA3C	NRP1_PLXNA4	2.05255e-06	0	SEMA3C_NRP1_PLXNA4	SEMA3C - (NRP1+PLXNA4)	SEMA3	Secreted Signaling	PMID: 27533782	case	3.74202	74.735	48.9552	3.85538e-36	0.675318	35.3414	24.2291	0.00113292
UL_ExN	IN_CGE	SEMA3C	NRP1_PLXNA4	1.74992e-06	0	SEMA3C_NRP1_PLXNA4	SEMA3C - (NRP1+PLXNA4)	SEMA3	Secreted Signaling	PMID: 27533782	case	3.74202	74.735	48.9552	3.85538e-36	NA	NA	NA	NA
UL_ExN	UL_ExN	SEMA3C	NRP1_PLXNA4	5.55833e-06	0	SEMA3C_NRP1_PLXNA4	SEMA3C - (NRP1+PLXNA4)	SEMA3	Secreted Signaling	PMID: 27533782	case	3.74202	74.735	48.9552	3.85538e-36	8.70599	76.5901	64.2289	3.36527e-25
UL_ExN	DL_ExN	SEMA3D	NRP1_PLXNA1	1.57889e-07	0	SEMA3D_NRP1_PLXNA1	SEMA3D - (NRP1+PLXNA1)	SEMA3	Secreted Signaling	PMID: 27533782	case	1.6323	41.8728	15.0249	1.21445e-34	0.406989	44.3775	34.0308	0.0161295
UL_ExN	IN_MGE	SEMA3D	NRP1_PLXNA1	6.4458e-08	0	SEMA3D_NRP1_PLXNA1	SEMA3D - (NRP1+PLXNA1)	SEMA3	Secreted Signaling	PMID: 27533782	case	1.6323	41.8728	15.0249	1.21445e-34	NA	NA	NA	NA
UL_ExN	UL_ExN	SEMA3D	NRP1_PLXNA1	3.15778e-07	0	SEMA3D_NRP1_PLXNA1	SEMA3D - (NRP1+PLXNA1)	SEMA3	Secreted Signaling	PMID: 27533782	case	1.6323	41.8728	15.0249	1.21445e-34	1.2771	57.1555	39.5025	2.65443e-11
UL_ExN	Astro	SEMA3D	NRP1_PLXNA2	1.44132e-07	0	SEMA3D_NRP1_PLXNA2	SEMA3D - (NRP1+PLXNA2)	SEMA3	Secreted Signaling	PMID: 27533782	case	1.6323	41.8728	15.0249	1.21445e-34	NA	NA	NA	NA
UL_ExN	DL_ExN	SEMA3D	NRP1_PLXNA2	4.37175e-07	0	SEMA3D_NRP1_PLXNA2	SEMA3D - (NRP1+PLXNA2)	SEMA3	Secreted Signaling	PMID: 27533782	case	1.6323	41.8728	15.0249	1.21445e-34	1.76669	64.6586	48.4581	0.000566461
UL_ExN	IN_CGE	SEMA3D	NRP1_PLXNA2	1.85141e-07	0	SEMA3D_NRP1_PLXNA2	SEMA3D - (NRP1+PLXNA2)	SEMA3	Secreted Signaling	PMID: 27533782	case	1.6323	41.8728	15.0249	1.21445e-34	1.3237	71.875	58.363	0.000910423
UL_ExN	IN_MGE	SEMA3D	NRP1_PLXNA2	2.4118e-07	0	SEMA3D_NRP1_PLXNA2	SEMA3D - (NRP1+PLXNA2)	SEMA3	Secreted Signaling	PMID: 27533782	case	1.6323	41.8728	15.0249	1.21445e-34	NA	NA	NA	NA
UL_ExN	UL_ExN	SEMA3D	NRP1_PLXNA2	9.20643e-07	0	SEMA3D_NRP1_PLXNA2	SEMA3D - (NRP1+PLXNA2)	SEMA3	Secreted Signaling	PMID: 27533782	case	1.6323	41.8728	15.0249	1.21445e-34	3.77209	75.9717	62.7861	3.3573e-25
UL_ExN	DL_ExN	SEMA3D	NRP1_PLXNA4	4.73667e-07	0	SEMA3D_NRP1_PLXNA4	SEMA3D - (NRP1+PLXNA4)	SEMA3	Secreted Signaling	PMID: 27533782	case	1.6323	41.8728	15.0249	1.21445e-34	0.675318	35.3414	24.2291	0.00113292
UL_ExN	IN_CGE	SEMA3D	NRP1_PLXNA4	4.03828e-07	0	SEMA3D_NRP1_PLXNA4	SEMA3D - (NRP1+PLXNA4)	SEMA3	Secreted Signaling	PMID: 27533782	case	1.6323	41.8728	15.0249	1.21445e-34	NA	NA	NA	NA
UL_ExN	IN_MGE	SEMA3D	NRP1_PLXNA4	2.03834e-07	0	SEMA3D_NRP1_PLXNA4	SEMA3D - (NRP1+PLXNA4)	SEMA3	Secreted Signaling	PMID: 27533782	case	1.6323	41.8728	15.0249	1.21445e-34	NA	NA	NA	NA
UL_ExN	UL_ExN	SEMA3D	NRP1_PLXNA4	1.2827e-06	0	SEMA3D_NRP1_PLXNA4	SEMA3D - (NRP1+PLXNA4)	SEMA3	Secreted Signaling	PMID: 27533782	case	1.6323	41.8728	15.0249	1.21445e-34	8.70599	76.5901	64.2289	3.36527e-25
Astro	UL_ExN	SEMA3B	NRP2_PLXNA1	6.07716e-08	0	SEMA3B_NRP2_PLXNA1	SEMA3B - (NRP2+PLXNA1)	SEMA3	Secreted Signaling	PMID: 27533782	case	0.226986	33.3333	22.0339	0.0104791	0.505554	50.0883	36.4677	1.50723e-09
Oligo/OPC	UL_ExN	SEMA3B	NRP2_PLXNA1	1.82315e-07	0	SEMA3B_NRP2_PLXNA1	SEMA3B - (NRP2+PLXNA1)	SEMA3	Secreted Signaling	PMID: 27533782	case	0.266375	51.7241	40.9091	0.00651031	0.505554	50.0883	36.4677	1.50723e-09
Astro	Astro	SEMA3B	NRP2_PLXNA2	4.80441e-08	0	SEMA3B_NRP2_PLXNA2	SEMA3B - (NRP2+PLXNA2)	SEMA3	Secreted Signaling	PMID: 27533782	case	0.226986	33.3333	22.0339	0.0104791	0.245644	26.4706	12.1065	0.000348495
Oligo/OPC	Astro	SEMA3B	NRP2_PLXNA2	1.44132e-07	0	SEMA3B_NRP2_PLXNA2	SEMA3B - (NRP2+PLXNA2)	SEMA3	Secreted Signaling	PMID: 27533782	case	0.266375	51.7241	40.9091	0.00651031	0.245644	26.4706	12.1065	0.000348495
Astro	IN_CGE	SEMA3B	NRP2_PLXNA2	6.17138e-08	0	SEMA3B_NRP2_PLXNA2	SEMA3B - (NRP2+PLXNA2)	SEMA3	Secreted Signaling	PMID: 27533782	case	0.226986	33.3333	22.0339	0.0104791	0.799975	49.6094	38.4342	0.0199876
Oligo/OPC	IN_CGE	SEMA3B	NRP2_PLXNA2	1.85141e-07	0	SEMA3B_NRP2_PLXNA2	SEMA3B - (NRP2+PLXNA2)	SEMA3	Secreted Signaling	PMID: 27533782	case	0.266375	51.7241	40.9091	0.00651031	0.799975	49.6094	38.4342	0.0199876
Astro	UL_ExN	SEMA3B	NRP2_PLXNA2	1.77178e-07	0	SEMA3B_NRP2_PLXNA2	SEMA3B - (NRP2+PLXNA2)	SEMA3	Secreted Signaling	PMID: 27533782	case	0.226986	33.3333	22.0339	0.0104791	3.00055	68.9046	59.7512	1.48068e-09
Oligo/OPC	UL_ExN	SEMA3B	NRP2_PLXNA2	5.31534e-07	0	SEMA3B_NRP2_PLXNA2	SEMA3B - (NRP2+PLXNA2)	SEMA3	Secreted Signaling	PMID: 27533782	case	0.266375	51.7241	40.9091	0.00651031	3.00055	68.9046	59.7512	1.48068e-09
Astro	IN_CGE	SEMA3B	NRP2_PLXNA4	1.34609e-07	0	SEMA3B_NRP2_PLXNA4	SEMA3B - (NRP2+PLXNA4)	SEMA3	Secreted Signaling	PMID: 27533782	case	0.226986	33.3333	22.0339	0.0104791	0.276246	27.3438	18.5053	0.0390648
Oligo/OPC	IN_CGE	SEMA3B	NRP2_PLXNA4	4.03828e-07	0	SEMA3B_NRP2_PLXNA4	SEMA3B - (NRP2+PLXNA4)	SEMA3	Secreted Signaling	PMID: 27533782	case	0.266375	51.7241	40.9091	0.00651031	0.276246	27.3438	18.5053	0.0390648
Astro	UL_ExN	SEMA3B	NRP2_PLXNA4	2.46855e-07	0	SEMA3B_NRP2_PLXNA4	SEMA3B - (NRP2+PLXNA4)	SEMA3	Secreted Signaling	PMID: 27533782	case	0.226986	33.3333	22.0339	0.0104791	7.93445	69.523	61.194	1.48068e-09
Oligo/OPC	UL_ExN	SEMA3B	NRP2_PLXNA4	7.40565e-07	0	SEMA3B_NRP2_PLXNA4	SEMA3B - (NRP2+PLXNA4)	SEMA3	Secreted Signaling	PMID: 27533782	case	0.266375	51.7241	40.9091	0.00651031	7.93445	69.523	61.194	1.48068e-09
UL_ExN	UL_ExN	SEMA3C	NRP2_PLXNA1	7.9003e-07	0	SEMA3C_NRP2_PLXNA1	SEMA3C - (NRP2+PLXNA1)	SEMA3	Secreted Signaling	PMID: 27533782	case	3.74202	74.735	48.9552	3.85538e-36	0.505554	50.0883	36.4677	1.50723e-09
UL_ExN	Astro	SEMA3C	NRP2_PLXNA2	6.24573e-07	0.01	SEMA3C_NRP2_PLXNA2	SEMA3C - (NRP2+PLXNA2)	SEMA3	Secreted Signaling	PMID: 27533782	case	3.74202	74.735	48.9552	3.85538e-36	0.245644	26.4706	12.1065	0.000348495
UL_ExN	IN_CGE	SEMA3C	NRP2_PLXNA2	8.02279e-07	0	SEMA3C_NRP2_PLXNA2	SEMA3C - (NRP2+PLXNA2)	SEMA3	Secreted Signaling	PMID: 27533782	case	3.74202	74.735	48.9552	3.85538e-36	0.799975	49.6094	38.4342	0.0199876
UL_ExN	UL_ExN	SEMA3C	NRP2_PLXNA2	2.30331e-06	0	SEMA3C_NRP2_PLXNA2	SEMA3C - (NRP2+PLXNA2)	SEMA3	Secreted Signaling	PMID: 27533782	case	3.74202	74.735	48.9552	3.85538e-36	3.00055	68.9046	59.7512	1.48068e-09
UL_ExN	IN_CGE	SEMA3C	NRP2_PLXNA4	1.74992e-06	0	SEMA3C_NRP2_PLXNA4	SEMA3C - (NRP2+PLXNA4)	SEMA3	Secreted Signaling	PMID: 27533782	case	3.74202	74.735	48.9552	3.85538e-36	0.276246	27.3438	18.5053	0.0390648
UL_ExN	UL_ExN	SEMA3C	NRP2_PLXNA4	3.20911e-06	0	SEMA3C_NRP2_PLXNA4	SEMA3C - (NRP2+PLXNA4)	SEMA3	Secreted Signaling	PMID: 27533782	case	3.74202	74.735	48.9552	3.85538e-36	7.93445	69.523	61.194	1.48068e-09
UL_ExN	UL_ExN	SEMA3D	NRP2_PLXNA1	1.82315e-07	0	SEMA3D_NRP2_PLXNA1	SEMA3D - (NRP2+PLXNA1)	SEMA3	Secreted Signaling	PMID: 27533782	case	1.6323	41.8728	15.0249	1.21445e-34	0.505554	50.0883	36.4677	1.50723e-09
UL_ExN	Astro	SEMA3D	NRP2_PLXNA2	1.44132e-07	0	SEMA3D_NRP2_PLXNA2	SEMA3D - (NRP2+PLXNA2)	SEMA3	Secreted Signaling	PMID: 27533782	case	1.6323	41.8728	15.0249	1.21445e-34	0.245644	26.4706	12.1065	0.000348495
UL_ExN	IN_CGE	SEMA3D	NRP2_PLXNA2	1.85141e-07	0	SEMA3D_NRP2_PLXNA2	SEMA3D - (NRP2+PLXNA2)	SEMA3	Secreted Signaling	PMID: 27533782	case	1.6323	41.8728	15.0249	1.21445e-34	0.799975	49.6094	38.4342	0.0199876
UL_ExN	UL_ExN	SEMA3D	NRP2_PLXNA2	5.31534e-07	0	SEMA3D_NRP2_PLXNA2	SEMA3D - (NRP2+PLXNA2)	SEMA3	Secreted Signaling	PMID: 27533782	case	1.6323	41.8728	15.0249	1.21445e-34	3.00055	68.9046	59.7512	1.48068e-09
UL_ExN	IN_CGE	SEMA3D	NRP2_PLXNA4	4.03828e-07	0	SEMA3D_NRP2_PLXNA4	SEMA3D - (NRP2+PLXNA4)	SEMA3	Secreted Signaling	PMID: 27533782	case	1.6323	41.8728	15.0249	1.21445e-34	0.276246	27.3438	18.5053	0.0390648
UL_ExN	UL_ExN	SEMA3D	NRP2_PLXNA4	7.40565e-07	0	SEMA3D_NRP2_PLXNA4	SEMA3D - (NRP2+PLXNA4)	SEMA3	Secreted Signaling	PMID: 27533782	case	1.6323	41.8728	15.0249	1.21445e-34	7.93445	69.523	61.194	1.48068e-09
UL_ExN	UL_ExN	SEMA3C	NRP1_NRP2	1.01511e-06	0	SEMA3C_NRP1_NRP2	SEMA3C - (NRP1+NRP2)	SEMA3	Secreted Signaling	PMID: 27533782	case	3.74202	74.735	48.9552	3.85538e-36	1.24784	50.8834	33.5821	1.48068e-09
IN_CGE	DL_ExN	SEMA3C	PLXND1	1.28916e-07	0.01	SEMA3C_PLXND1	SEMA3C - PLXND1	SEMA3	Secreted Signaling	PMID: 27533782	case	0.263456	44.5312	33.0961	0.019873	NA	NA	NA	NA
UL_ExN	DL_ExN	SEMA3C	PLXND1	8.37953e-07	0	SEMA3C_PLXND1	SEMA3C - PLXND1	SEMA3	Secreted Signaling	PMID: 27533782	case	3.74202	74.735	48.9552	3.85538e-36	NA	NA	NA	NA
IN_CGE	UL_ExN	SEMA3C	PLXND1	1.71888e-07	0	SEMA3C_PLXND1	SEMA3C - PLXND1	SEMA3	Secreted Signaling	PMID: 27533782	case	0.263456	44.5312	33.0961	0.019873	NA	NA	NA	NA
UL_ExN	UL_ExN	SEMA3C	PLXND1	1.11727e-06	0	SEMA3C_PLXND1	SEMA3C - PLXND1	SEMA3	Secreted Signaling	PMID: 27533782	case	3.74202	74.735	48.9552	3.85538e-36	NA	NA	NA	NA
DL_ExN	DL_ExN	SEMA3E	PLXND1	6.4458e-08	0	SEMA3E_PLXND1	SEMA3E - PLXND1	SEMA3	Secreted Signaling	PMID: 22325954	case	0.325098	31.7269	23.348	0.0249658	NA	NA	NA	NA
DL_ExN	UL_ExN	SEMA3E	PLXND1	8.5944e-08	0	SEMA3E_PLXND1	SEMA3E - PLXND1	SEMA3	Secreted Signaling	PMID: 22325954	case	0.325098	31.7269	23.348	0.0249658	NA	NA	NA	NA
Astro	DL_ExN	ENHO	GPR19	2.1486e-08	0	ENHO_GPR19	ENHO - GPR19	ENHO	Secreted Signaling	PMID: 28476646	case	0.494944	43.1373	29.0557	0.000690505	NA	NA	NA	NA
Astro	IN_MGE	ENHO	GPR19	2.1486e-08	0	ENHO_GPR19	ENHO - GPR19	ENHO	Secreted Signaling	PMID: 28476646	case	0.494944	43.1373	29.0557	0.000690505	NA	NA	NA	NA
Astro	UL_ExN	ENHO	GPR19	2.1486e-08	0	ENHO_GPR19	ENHO - GPR19	ENHO	Secreted Signaling	PMID: 28476646	case	0.494944	43.1373	29.0557	0.000690505	0.133492	37.9859	32.5373	0.0174254
DL_ExN	Astro	GAS6	AXL	8.5944e-08	0	GAS6_AXL	GAS6 - AXL	GAS	Secreted Signaling	PMID: 27801848	case	0.365241	57.0281	44.4934	0.000164046	NA	NA	NA	NA
IN_MGE	Astro	GAS6	AXL	6.4458e-08	0	GAS6_AXL	GAS6 - AXL	GAS	Secreted Signaling	PMID: 27801848	case	0.33376	51.0949	40.3974	0.0314172	NA	NA	NA	NA
UL_ExN	Astro	GAS6	AXL	6.4458e-08	0	GAS6_AXL	GAS6 - AXL	GAS	Secreted Signaling	PMID: 27801848	case	0.700251	52.2968	37.0149	1.90758e-12	NA	NA	NA	NA
DL_ExN	Astro	GAS6	MERTK	1.18173e-06	0	GAS6_MERTK	GAS6 - MERTK	GAS	Secreted Signaling	PMID: 27801848	case	0.365241	57.0281	44.4934	0.000164046	NA	NA	NA	NA
IN_MGE	Astro	GAS6	MERTK	8.86296e-07	0	GAS6_MERTK	GAS6 - MERTK	GAS	Secreted Signaling	PMID: 27801848	case	0.33376	51.0949	40.3974	0.0314172	NA	NA	NA	NA
UL_ExN	Astro	GAS6	MERTK	8.86296e-07	0	GAS6_MERTK	GAS6 - MERTK	GAS	Secreted Signaling	PMID: 27801848	case	0.700251	52.2968	37.0149	1.90758e-12	NA	NA	NA	NA
DL_ExN	DL_ExN	GAS6	TYRO3	6.87551e-07	0	GAS6_TYRO3	GAS6 - TYRO3	GAS	Secreted Signaling	PMID: 27801848	case	0.365241	57.0281	44.4934	0.000164046	0.817791	76.7068	63.4361	1.84133e-06
IN_MGE	DL_ExN	GAS6	TYRO3	5.15664e-07	0	GAS6_TYRO3	GAS6 - TYRO3	GAS	Secreted Signaling	PMID: 27801848	case	0.33376	51.0949	40.3974	0.0314172	0.817791	76.7068	63.4361	1.84133e-06
UL_ExN	DL_ExN	GAS6	TYRO3	5.15664e-07	0	GAS6_TYRO3	GAS6 - TYRO3	GAS	Secreted Signaling	PMID: 27801848	case	0.700251	52.2968	37.0149	1.90758e-12	0.817791	76.7068	63.4361	1.84133e-06
DL_ExN	UL_ExN	GAS6	TYRO3	7.73495e-07	0	GAS6_TYRO3	GAS6 - TYRO3	GAS	Secreted Signaling	PMID: 27801848	case	0.365241	57.0281	44.4934	0.000164046	1.59385	82.6855	71.6418	4.40554e-21
IN_MGE	UL_ExN	GAS6	TYRO3	5.80121e-07	0	GAS6_TYRO3	GAS6 - TYRO3	GAS	Secreted Signaling	PMID: 27801848	case	0.33376	51.0949	40.3974	0.0314172	1.59385	82.6855	71.6418	4.40554e-21
UL_ExN	UL_ExN	GAS6	TYRO3	5.80121e-07	0	GAS6_TYRO3	GAS6 - TYRO3	GAS	Secreted Signaling	PMID: 27801848	case	0.700251	52.2968	37.0149	1.90758e-12	1.59385	82.6855	71.6418	4.40554e-21
Astro	Astro	PROS1	AXL	2.1486e-08	0	PROS1_AXL	PROS1 - AXL	PROS	Secreted Signaling	PMID: 29531161	case	0.333998	30.3922	15.9806	0.000379367	NA	NA	NA	NA
Astro	DL_ExN	PROS1	TYRO3	1.71888e-07	0	PROS1_TYRO3	PROS1 - TYRO3	PROS	Secreted Signaling	PMID: 30501104	case	0.333998	30.3922	15.9806	0.000379367	0.817791	76.7068	63.4361	1.84133e-06
Astro	UL_ExN	PROS1	TYRO3	1.93374e-07	0	PROS1_TYRO3	PROS1 - TYRO3	PROS	Secreted Signaling	PMID: 30501104	case	0.333998	30.3922	15.9806	0.000379367	1.59385	82.6855	71.6418	4.40554e-21
DL_ExN	Astro	PSAP	GPR37L1	1.50402e-07	0	PSAP_GPR37L1	PSAP - GPR37L1	PSAP	Secreted Signaling	PMID: 23690594	case	0.524477	67.8715	59.4714	0.0163144	0.419765	48.0392	32.9298	0.000281652
IN_CGE	Astro	PSAP	GPR37L1	1.50402e-07	0	PSAP_GPR37L1	PSAP - GPR37L1	PSAP	Secreted Signaling	PMID: 23690594	case	0.846697	60.9375	58.0071	0.036878	0.419765	48.0392	32.9298	0.000281652
UL_ExN	Astro	PSAP	GPR37L1	1.88002e-07	0	PSAP_GPR37L1	PSAP - GPR37L1	PSAP	Secreted Signaling	PMID: 23690594	case	3.6218	74.735	40	1.28996e-46	0.419765	48.0392	32.9298	0.000281652
DL_ExN	Oligo/OPC	PSAP	GPR37	3.43776e-07	0	PSAP_GPR37	PSAP - GPR37	PSAP	Secreted Signaling	PMID: 23690594	case	0.524477	67.8715	59.4714	0.0163144	NA	NA	NA	NA
IN_CGE	Oligo/OPC	PSAP	GPR37	3.43776e-07	0	PSAP_GPR37	PSAP - GPR37	PSAP	Secreted Signaling	PMID: 23690594	case	0.846697	60.9375	58.0071	0.036878	NA	NA	NA	NA
UL_ExN	Oligo/OPC	PSAP	GPR37	4.2972e-07	0	PSAP_GPR37	PSAP - GPR37	PSAP	Secreted Signaling	PMID: 23690594	case	3.6218	74.735	40	1.28996e-46	NA	NA	NA	NA
UL_ExN	DL_ExN	PTPRS	NTRK3	3.4183e-05	0	PTPRS_NTRK3	PTPRS - NTRK3	PTPR	Secreted Signaling	PMID:21262467;PMID:25385546;	case	5.19285	96.4664	95.4229	1.07645e-13	4.0767	92.3695	76.8722	2.34925e-10
UL_ExN	IN_CGE	PTPRS	NTRK3	3.04071e-05	0	PTPRS_NTRK3	PTPRS - NTRK3	PTPR	Secreted Signaling	PMID:21262467;PMID:25385546;	case	5.19285	96.4664	95.4229	1.07645e-13	NA	NA	NA	NA
UL_ExN	UL_ExN	PTPRS	NTRK3	7.81009e-05	0	PTPRS_NTRK3	PTPRS - NTRK3	PTPR	Secreted Signaling	PMID:21262467;PMID:25385546;	case	5.19285	96.4664	95.4229	1.07645e-13	10.6001	97.1731	98.408	4.75295e-19
DL_ExN	DL_ExN	SLITRK1	PTPRD	1.53408e-05	0	SLITRK1_PTPRD	SLITRK1 - PTPRD	SLITRK	Secreted Signaling	PMID: 30648269;PMID: 30822649	case	0.170939	45.3815	35.2423	0.00760724	NA	NA	NA	NA
UL_ExN	DL_ExN	SLITRK1	PTPRD	1.53408e-05	0	SLITRK1_PTPRD	SLITRK1 - PTPRD	SLITRK	Secreted Signaling	PMID: 30648269;PMID: 30822649	case	0.282304	39.9293	29.3532	2.41821e-06	NA	NA	NA	NA
DL_ExN	UL_ExN	SLITRK1	PTPRD	1.27034e-05	0	SLITRK1_PTPRD	SLITRK1 - PTPRD	SLITRK	Secreted Signaling	PMID: 30648269;PMID: 30822649	case	0.170939	45.3815	35.2423	0.00760724	NA	NA	NA	NA
UL_ExN	UL_ExN	SLITRK1	PTPRD	1.27034e-05	0	SLITRK1_PTPRD	SLITRK1 - PTPRD	SLITRK	Secreted Signaling	PMID: 30648269;PMID: 30822649	case	0.282304	39.9293	29.3532	2.41821e-06	NA	NA	NA	NA
DL_ExN	DL_ExN	SLITRK1	PTPRS	5.80121e-07	0	SLITRK1_PTPRS	SLITRK1 - PTPRS	SLITRK	Secreted Signaling	PMID: 30648269;PMID: 30822649	case	0.170939	45.3815	35.2423	0.00760724	NA	NA	NA	NA
UL_ExN	DL_ExN	SLITRK1	PTPRS	5.80121e-07	0	SLITRK1_PTPRS	SLITRK1 - PTPRS	SLITRK	Secreted Signaling	PMID: 30648269;PMID: 30822649	case	0.282304	39.9293	29.3532	2.41821e-06	NA	NA	NA	NA
DL_ExN	UL_ExN	SLITRK1	PTPRS	7.94981e-07	0	SLITRK1_PTPRS	SLITRK1 - PTPRS	SLITRK	Secreted Signaling	PMID: 30648269;PMID: 30822649	case	0.170939	45.3815	35.2423	0.00760724	5.19285	96.4664	95.4229	1.07645e-13
UL_ExN	UL_ExN	SLITRK1	PTPRS	7.94981e-07	0	SLITRK1_PTPRS	SLITRK1 - PTPRS	SLITRK	Secreted Signaling	PMID: 30648269;PMID: 30822649	case	0.282304	39.9293	29.3532	2.41821e-06	5.19285	96.4664	95.4229	1.07645e-13
UL_ExN	DL_ExN	SLITRK2	PTPRD	1.53408e-05	0	SLITRK2_PTPRD	SLITRK2 - PTPRD	SLITRK	Secreted Signaling	PMID: 30648269;PMID: 30822649	case	0.116546	30.9187	26.2687	0.0189732	NA	NA	NA	NA
UL_ExN	UL_ExN	SLITRK2	PTPRD	1.27034e-05	0	SLITRK2_PTPRD	SLITRK2 - PTPRD	SLITRK	Secreted Signaling	PMID: 30648269;PMID: 30822649	case	0.116546	30.9187	26.2687	0.0189732	NA	NA	NA	NA
UL_ExN	DL_ExN	SLITRK2	PTPRS	5.80121e-07	0	SLITRK2_PTPRS	SLITRK2 - PTPRS	SLITRK	Secreted Signaling	PMID: 30648269;PMID: 30822649	case	0.116546	30.9187	26.2687	0.0189732	NA	NA	NA	NA
UL_ExN	UL_ExN	SLITRK2	PTPRS	7.94981e-07	0	SLITRK2_PTPRS	SLITRK2 - PTPRS	SLITRK	Secreted Signaling	PMID: 30648269;PMID: 30822649	case	0.116546	30.9187	26.2687	0.0189732	5.19285	96.4664	95.4229	1.07645e-13
UL_ExN	DL_ExN	SLITRK3	PTPRD	1.53408e-05	0	SLITRK3_PTPRD	SLITRK3 - PTPRD	SLITRK	Secreted Signaling	PMID: 30648269;PMID: 30822649	case	0.182766	32.3322	21.4925	5.60332e-07	NA	NA	NA	NA
UL_ExN	UL_ExN	SLITRK3	PTPRD	1.27034e-05	0	SLITRK3_PTPRD	SLITRK3 - PTPRD	SLITRK	Secreted Signaling	PMID: 30648269;PMID: 30822649	case	0.182766	32.3322	21.4925	5.60332e-07	NA	NA	NA	NA
DL_ExN	DL_ExN	SLITRK4	PTPRS	2.32048e-06	0	SLITRK4_PTPRS	SLITRK4 - PTPRS	SLITRK	Secreted Signaling	PMID: 30648269;PMID: 30822649	case	0.383216	63.8554	47.7974	1.99696e-05	NA	NA	NA	NA
UL_ExN	DL_ExN	SLITRK4	PTPRS	2.32048e-06	0	SLITRK4_PTPRS	SLITRK4 - PTPRS	SLITRK	Secreted Signaling	PMID: 30648269;PMID: 30822649	case	1.05279	64.841	47.3632	4.17284e-18	NA	NA	NA	NA
DL_ExN	UL_ExN	SLITRK4	PTPRS	3.17992e-06	0	SLITRK4_PTPRS	SLITRK4 - PTPRS	SLITRK	Secreted Signaling	PMID: 30648269;PMID: 30822649	case	0.383216	63.8554	47.7974	1.99696e-05	5.19285	96.4664	95.4229	1.07645e-13
UL_ExN	UL_ExN	SLITRK4	PTPRS	3.17992e-06	0	SLITRK4_PTPRS	SLITRK4 - PTPRS	SLITRK	Secreted Signaling	PMID: 30648269;PMID: 30822649	case	1.05279	64.841	47.3632	4.17284e-18	5.19285	96.4664	95.4229	1.07645e-13
UL_ExN	DL_ExN	SLITRK5	PTPRS	4.64095e-06	0	SLITRK5_PTPRS	SLITRK5 - PTPRS	SLITRK	Secreted Signaling	PMID: 30648269;PMID: 30822649	case	0.542825	81.4488	75.5224	5.99871e-06	NA	NA	NA	NA
UL_ExN	IN_CGE	SLITRK5	PTPRS	2.40643e-06	0.03	SLITRK5_PTPRS	SLITRK5 - PTPRS	SLITRK	Secreted Signaling	PMID: 30648269;PMID: 30822649	case	0.542825	81.4488	75.5224	5.99871e-06	NA	NA	NA	NA
UL_ExN	IN_MGE	SLITRK5	PTPRS	2.92209e-06	0	SLITRK5_PTPRS	SLITRK5 - PTPRS	SLITRK	Secreted Signaling	PMID: 30648269;PMID: 30822649	case	0.542825	81.4488	75.5224	5.99871e-06	NA	NA	NA	NA
UL_ExN	UL_ExN	SLITRK5	PTPRS	6.35981e-06	0	SLITRK5_PTPRS	SLITRK5 - PTPRS	SLITRK	Secreted Signaling	PMID: 30648269;PMID: 30822649	case	0.542825	81.4488	75.5224	5.99871e-06	5.19285	96.4664	95.4229	1.07645e-13
UL_ExN	Astro	BDNF	SORT1	2.57832e-07	0	BDNF_SORT1	BDNF - SORT1	NT	Secreted Signaling	uniprot	case	0.915532	34.2756	22.7861	3.15966e-08	1.5795	79.4118	70.46	4.42881e-06
UL_ExN	DL_ExN	BDNF	SORT1	1.93374e-07	0	BDNF_SORT1	BDNF - SORT1	NT	Secreted Signaling	uniprot	case	0.915532	34.2756	22.7861	3.15966e-08	0.897369	85.9438	70.9251	3.53002e-08
UL_ExN	IN_CGE	BDNF	SORT1	1.93374e-07	0	BDNF_SORT1	BDNF - SORT1	NT	Secreted Signaling	uniprot	case	0.915532	34.2756	22.7861	3.15966e-08	1.09856	89.8438	79.0036	0.000255279
UL_ExN	IN_MGE	BDNF	SORT1	1.0743e-07	0	BDNF_SORT1	BDNF - SORT1	NT	Secreted Signaling	uniprot	case	0.915532	34.2756	22.7861	3.15966e-08	0.749601	72.2628	63.245	0.0233672
UL_ExN	Oligo/OPC	BDNF	SORT1	3.65262e-07	0	BDNF_SORT1	BDNF - SORT1	NT	Secreted Signaling	uniprot	case	0.915532	34.2756	22.7861	3.15966e-08	NA	NA	NA	NA
UL_ExN	UL_ExN	BDNF	SORT1	3.00804e-07	0	BDNF_SORT1	BDNF - SORT1	NT	Secreted Signaling	uniprot	case	0.915532	34.2756	22.7861	3.15966e-08	2.65452	89.0459	77.3134	2.1807e-25
DL_ExN	Astro	NRG1	ITGA6_ITGB4	1.3317e-05	0	NRG1_INTEGRIN_A6B4_COMPLEX	NRG1 - (ITGA6+ITGB4)	NRG	Secreted Signaling	PMID: 20682778	case	13.4632	99.1968	98.8987	0.000107377	0.825025	56.8627	37.6513	0.000605262
IN_MGE	Astro	NRG1	ITGA6_ITGB4	1.29095e-06	0	NRG1_INTEGRIN_A6B4_COMPLEX	NRG1 - (ITGA6+ITGB4)	NRG	Secreted Signaling	PMID: 20682778	case	5.36156	75.9124	69.2053	0.0202492	0.825025	56.8627	37.6513	0.000605262
UL_ExN	Astro	NRG1	ITGA6_ITGB4	1.02935e-05	0	NRG1_INTEGRIN_A6B4_COMPLEX	NRG1 - (ITGA6+ITGB4)	NRG	Secreted Signaling	PMID: 20682778	case	43.9423	82.1555	82.0896	4.67577e-13	0.825025	56.8627	37.6513	0.000605262
DL_ExN	IN_CGE	SLIT1	ROBO1	6.24398e-05	0	SLIT1_ROBO1	SLIT1 - ROBO1	SLIT	Secreted Signaling	PMID:10102268	case	1.21508	95.9839	91.1894	0.00771969	16.5875	100	98.9324	2.38144e-05
DL_ExN	IN_MGE	SLIT1	ROBO1	0.00013588	0	SLIT1_ROBO1	SLIT1 - ROBO1	SLIT	Secreted Signaling	PMID:10102268	case	1.21508	95.9839	91.1894	0.00771969	15.7347	100	100	0.00178401
DL_ExN	Oligo/OPC	SLIT1	ROBO1	5.37147e-06	0.02	SLIT1_ROBO1	SLIT1 - ROBO1	SLIT	Secreted Signaling	PMID:10102268	case	1.21508	95.9839	91.1894	0.00771969	NA	NA	NA	NA
DL_ExN	UL_ExN	SLIT1	ROBO1	2.00084e-05	0	SLIT1_ROBO1	SLIT1 - ROBO1	SLIT	Secreted Signaling	PMID:10102268	case	1.21508	95.9839	91.1894	0.00771969	NA	NA	NA	NA
IN_CGE	IN_CGE	SLIT2	ROBO1	1.74839e-05	0.04	SLIT2_ROBO1	SLIT2 - ROBO1	SLIT	Secreted Signaling	PMID:10102268	case	1.01529	61.7188	52.3132	0.0422706	16.5875	100	98.9324	2.38144e-05
UL_ExN	IN_CGE	SLIT2	ROBO1	8.99108e-05	0	SLIT2_ROBO1	SLIT2 - ROBO1	SLIT	Secreted Signaling	PMID:10102268	case	1.13267	92.7562	93.5323	0.0231272	16.5875	100	98.9324	2.38144e-05
IN_CGE	IN_MGE	SLIT2	ROBO1	3.80502e-05	0	SLIT2_ROBO1	SLIT2 - ROBO1	SLIT	Secreted Signaling	PMID:10102268	case	1.01529	61.7188	52.3132	0.0422706	15.7347	100	100	0.00178401
UL_ExN	IN_MGE	SLIT2	ROBO1	0.000195656	0	SLIT2_ROBO1	SLIT2 - ROBO1	SLIT	Secreted Signaling	PMID:10102268	case	1.13267	92.7562	93.5323	0.0231272	15.7347	100	100	0.00178401
UL_ExN	UL_ExN	SLIT2	ROBO1	2.88119e-05	0	SLIT2_ROBO1	SLIT2 - ROBO1	SLIT	Secreted Signaling	PMID:10102268	case	1.13267	92.7562	93.5323	0.0231272	NA	NA	NA	NA
UL_ExN	DL_ExN	SLIT2	ROBO2	0.000297707	0	SLIT2_ROBO2	SLIT2 - ROBO2	SLIT	Secreted Signaling	PMID:10102268	case	1.13267	92.7562	93.5323	0.0231272	48.6899	93.1727	95.5947	0.00399406
UL_ExN	IN_CGE	SLIT2	ROBO2	0.000190437	0	SLIT2_ROBO2	SLIT2 - ROBO2	SLIT	Secreted Signaling	PMID:10102268	case	1.13267	92.7562	93.5323	0.0231272	NA	NA	NA	NA
UL_ExN	IN_MGE	SLIT2	ROBO2	0.000425242	0	SLIT2_ROBO2	SLIT2 - ROBO2	SLIT	Secreted Signaling	PMID:10102268	case	1.13267	92.7562	93.5323	0.0231272	23.1603	99.2701	99.0066	0.00615521
UL_ExN	UL_ExN	SLIT2	ROBO2	0.000195656	0	SLIT2_ROBO2	SLIT2 - ROBO2	SLIT	Secreted Signaling	PMID:10102268	case	1.13267	92.7562	93.5323	0.0231272	NA	NA	NA	NA
IN_CGE	Astro	TUB	MERTK	8.86296e-07	0	TUB_MERTK	TUB - MERTK	TULP	Secreted Signaling	PMID: 20978475	case	0.274967	50.7812	40.5694	0.0227422	NA	NA	NA	NA
IN_MGE	Astro	TUB	MERTK	1.18173e-06	0	TUB_MERTK	TUB - MERTK	TULP	Secreted Signaling	PMID: 20978475	case	0.495964	66.4234	55.6291	0.00799576	NA	NA	NA	NA
UL_ExN	Astro	TUB	MERTK	2.36345e-06	0	TUB_MERTK	TUB - MERTK	TULP	Secreted Signaling	PMID: 20978475	case	0.478774	80.9187	74.3284	4.65033e-05	NA	NA	NA	NA
Astro	Astro	PROS1	MERTK	2.95432e-07	0	PROS1_MERTK	PROS1 - MERTK	PROS	Secreted Signaling	PMID: 34631419	case	0.333998	30.3922	15.9806	0.000379367	NA	NA	NA	NA
DL_ExN	IN_MGE	COL4A1	ITGA1_ITGB1	8.5944e-08	0	COL4A1_ITGA1_ITGB1	COL4A1 - (ITGA1+ITGB1)	COLLAGEN	ECM-Receptor	KEGG: hsa04512	case	0.530156	46.1847	31.4978	2.14489e-05	NA	NA	NA	NA
UL_ExN	IN_MGE	COL4A1	ITGA1_ITGB1	8.5944e-08	0	COL4A1_ITGA1_ITGB1	COL4A1 - (ITGA1+ITGB1)	COLLAGEN	ECM-Receptor	KEGG: hsa04512	case	0.688918	46.4664	30.4478	5.85532e-13	NA	NA	NA	NA
Astro	IN_MGE	COL4A2	ITGA1_ITGB1	4.2972e-08	0	COL4A2_ITGA1_ITGB1	COL4A2 - (ITGA1+ITGB1)	COLLAGEN	ECM-Receptor	KEGG: hsa04512	case	0.382092	46.0784	31.7191	0.00204509	NA	NA	NA	NA
DL_ExN	IN_MGE	COL4A2	ITGA1_ITGB1	2.1486e-07	0	COL4A2_ITGA1_ITGB1	COL4A2 - (ITGA1+ITGB1)	COLLAGEN	ECM-Receptor	KEGG: hsa04512	case	0.981061	58.2329	42.9515	1.55254e-06	NA	NA	NA	NA
IN_MGE	IN_MGE	COL4A2	ITGA1_ITGB1	8.5944e-08	0	COL4A2_ITGA1_ITGB1	COL4A2 - (ITGA1+ITGB1)	COLLAGEN	ECM-Receptor	KEGG: hsa04512	case	0.404916	47.4453	35.0993	0.00424432	NA	NA	NA	NA
UL_ExN	IN_MGE	COL4A2	ITGA1_ITGB1	2.57832e-07	0	COL4A2_ITGA1_ITGB1	COL4A2 - (ITGA1+ITGB1)	COLLAGEN	ECM-Receptor	KEGG: hsa04512	case	1.54535	63.4276	47.0647	7.31976e-18	NA	NA	NA	NA
IN_CGE	IN_MGE	COL4A4	ITGA1_ITGB1	4.2972e-08	0	COL4A4_ITGA1_ITGB1	COL4A4 - (ITGA1+ITGB1)	COLLAGEN	ECM-Receptor	KEGG: hsa04512	case	0.189696	26.5625	17.4377	0.0424391	NA	NA	NA	NA
Astro	IN_MGE	COL4A5	ITGA1_ITGB1	3.43776e-07	0	COL4A5_ITGA1_ITGB1	COL4A5 - (ITGA1+ITGB1)	COLLAGEN	ECM-Receptor	KEGG: hsa04512	case	0.871291	80.3922	64.6489	0.000909353	NA	NA	NA	NA
IN_CGE	IN_MGE	COL4A5	ITGA1_ITGB1	4.2972e-08	0	COL4A5_ITGA1_ITGB1	COL4A5 - (ITGA1+ITGB1)	COLLAGEN	ECM-Receptor	KEGG: hsa04512	case	0.655944	25.7812	14.2349	0.00350575	NA	NA	NA	NA
DL_ExN	IN_MGE	COL6A1	ITGA1_ITGB1	4.2972e-08	0	COL6A1_ITGA1_ITGB1	COL6A1 - (ITGA1+ITGB1)	COLLAGEN	ECM-Receptor	KEGG: hsa04512	case	0.169542	30.9237	21.3656	0.00551661	NA	NA	NA	NA
UL_ExN	IN_MGE	COL6A1	ITGA1_ITGB1	4.2972e-08	0	COL6A1_ITGA1_ITGB1	COL6A1 - (ITGA1+ITGB1)	COLLAGEN	ECM-Receptor	KEGG: hsa04512	case	0.65673	35.3357	12.9353	4.44822e-27	NA	NA	NA	NA
Astro	IN_MGE	COL9A2	ITGA1_ITGB1	4.2972e-08	0	COL9A2_ITGA1_ITGB1	COL9A2 - (ITGA1+ITGB1)	COLLAGEN	ECM-Receptor	KEGG: hsa04512	case	0.321417	30.3922	15.4964	0.000334584	NA	NA	NA	NA
DL_ExN	Oligo/OPC	COL4A1	ITGA2_ITGB1	9.36553e-08	0	COL4A1_ITGA2_ITGB1	COL4A1 - (ITGA2+ITGB1)	COLLAGEN	ECM-Receptor	KEGG: hsa04512	case	0.530156	46.1847	31.4978	2.14489e-05	0.137849	40.2299	31.1005	0.0442626
UL_ExN	Oligo/OPC	COL4A1	ITGA2_ITGB1	9.36553e-08	0	COL4A1_ITGA2_ITGB1	COL4A1 - (ITGA2+ITGB1)	COLLAGEN	ECM-Receptor	KEGG: hsa04512	case	0.688918	46.4664	30.4478	5.85532e-13	0.137849	40.2299	31.1005	0.0442626
Astro	Oligo/OPC	COL4A2	ITGA2_ITGB1	4.68276e-08	0	COL4A2_ITGA2_ITGB1	COL4A2 - (ITGA2+ITGB1)	COLLAGEN	ECM-Receptor	KEGG: hsa04512	case	0.382092	46.0784	31.7191	0.00204509	0.137849	40.2299	31.1005	0.0442626
DL_ExN	Oligo/OPC	COL4A2	ITGA2_ITGB1	2.34138e-07	0	COL4A2_ITGA2_ITGB1	COL4A2 - (ITGA2+ITGB1)	COLLAGEN	ECM-Receptor	KEGG: hsa04512	case	0.981061	58.2329	42.9515	1.55254e-06	0.137849	40.2299	31.1005	0.0442626
IN_MGE	Oligo/OPC	COL4A2	ITGA2_ITGB1	9.36553e-08	0	COL4A2_ITGA2_ITGB1	COL4A2 - (ITGA2+ITGB1)	COLLAGEN	ECM-Receptor	KEGG: hsa04512	case	0.404916	47.4453	35.0993	0.00424432	0.137849	40.2299	31.1005	0.0442626
UL_ExN	Oligo/OPC	COL4A2	ITGA2_ITGB1	2.80966e-07	0	COL4A2_ITGA2_ITGB1	COL4A2 - (ITGA2+ITGB1)	COLLAGEN	ECM-Receptor	KEGG: hsa04512	case	1.54535	63.4276	47.0647	7.31976e-18	0.137849	40.2299	31.1005	0.0442626
IN_CGE	Oligo/OPC	COL4A4	ITGA2_ITGB1	4.68276e-08	0	COL4A4_ITGA2_ITGB1	COL4A4 - (ITGA2+ITGB1)	COLLAGEN	ECM-Receptor	KEGG: hsa04512	case	0.189696	26.5625	17.4377	0.0424391	0.137849	40.2299	31.1005	0.0442626
Astro	Oligo/OPC	COL4A5	ITGA2_ITGB1	3.74621e-07	0	COL4A5_ITGA2_ITGB1	COL4A5 - (ITGA2+ITGB1)	COLLAGEN	ECM-Receptor	KEGG: hsa04512	case	0.871291	80.3922	64.6489	0.000909353	0.137849	40.2299	31.1005	0.0442626
IN_CGE	Oligo/OPC	COL4A5	ITGA2_ITGB1	4.68276e-08	0	COL4A5_ITGA2_ITGB1	COL4A5 - (ITGA2+ITGB1)	COLLAGEN	ECM-Receptor	KEGG: hsa04512	case	0.655944	25.7812	14.2349	0.00350575	0.137849	40.2299	31.1005	0.0442626
DL_ExN	Oligo/OPC	COL6A1	ITGA2_ITGB1	4.68276e-08	0	COL6A1_ITGA2_ITGB1	COL6A1 - (ITGA2+ITGB1)	COLLAGEN	ECM-Receptor	KEGG: hsa04512	case	0.169542	30.9237	21.3656	0.00551661	0.137849	40.2299	31.1005	0.0442626
UL_ExN	Oligo/OPC	COL6A1	ITGA2_ITGB1	4.68276e-08	0	COL6A1_ITGA2_ITGB1	COL6A1 - (ITGA2+ITGB1)	COLLAGEN	ECM-Receptor	KEGG: hsa04512	case	0.65673	35.3357	12.9353	4.44822e-27	0.137849	40.2299	31.1005	0.0442626
Astro	Oligo/OPC	COL9A2	ITGA2_ITGB1	4.68276e-08	0	COL9A2_ITGA2_ITGB1	COL9A2 - (ITGA2+ITGB1)	COLLAGEN	ECM-Receptor	KEGG: hsa04512	case	0.321417	30.3922	15.4964	0.000334584	0.137849	40.2299	31.1005	0.0442626
IN_CGE	DL_ExN	FN1	ITGA3_ITGB1	8.5944e-08	0	FN1_ITGA3_ITGB1	FN1 - (ITGA3+ITGB1)	FN1	ECM-Receptor	KEGG: hsa04512	case	0.170096	48.4375	34.8754	0.0101813	0.306136	61.0442	51.7621	0.00664464
UL_ExN	DL_ExN	FN1	ITGA3_ITGB1	8.5944e-08	0	FN1_ITGA3_ITGB1	FN1 - (ITGA3+ITGB1)	FN1	ECM-Receptor	KEGG: hsa04512	case	0.202289	34.0989	25.4726	5.91116e-05	0.306136	61.0442	51.7621	0.00664464
IN_CGE	UL_ExN	FN1	ITGA3_ITGB1	8.5944e-08	0	FN1_ITGA3_ITGB1	FN1 - (ITGA3+ITGB1)	FN1	ECM-Receptor	KEGG: hsa04512	case	0.170096	48.4375	34.8754	0.0101813	0.633702	58.7456	44.8259	4.78694e-10
UL_ExN	UL_ExN	FN1	ITGA3_ITGB1	8.5944e-08	0	FN1_ITGA3_ITGB1	FN1 - (ITGA3+ITGB1)	FN1	ECM-Receptor	KEGG: hsa04512	case	0.202289	34.0989	25.4726	5.91116e-05	0.633702	58.7456	44.8259	4.78694e-10
IN_CGE	IN_CGE	FN1	ITGA8_ITGB1	8.66128e-08	0	FN1_ITGA8_ITGB1	FN1 - (ITGA8+ITGB1)	FN1	ECM-Receptor	KEGG: hsa04512	case	0.170096	48.4375	34.8754	0.0101813	NA	NA	NA	NA
UL_ExN	IN_CGE	FN1	ITGA8_ITGB1	8.66128e-08	0	FN1_ITGA8_ITGB1	FN1 - (ITGA8+ITGB1)	FN1	ECM-Receptor	KEGG: hsa04512	case	0.202289	34.0989	25.4726	5.91116e-05	NA	NA	NA	NA
IN_CGE	IN_MGE	FN1	ITGA8_ITGB1	4.2972e-08	0	FN1_ITGA8_ITGB1	FN1 - (ITGA8+ITGB1)	FN1	ECM-Receptor	KEGG: hsa04512	case	0.170096	48.4375	34.8754	0.0101813	1.23056	26.2774	14.9007	0.00453337
UL_ExN	IN_MGE	FN1	ITGA8_ITGB1	4.2972e-08	0	FN1_ITGA8_ITGB1	FN1 - (ITGA8+ITGB1)	FN1	ECM-Receptor	KEGG: hsa04512	case	0.202289	34.0989	25.4726	5.91116e-05	1.23056	26.2774	14.9007	0.00453337
Astro	IN_MGE	LAMA1	ITGA1_ITGB1	3.43776e-07	0	LAMA1_ITGA1_ITGB1	LAMA1 - (ITGA1+ITGB1)	LAMININ	ECM-Receptor	KEGG: hsa04512	case	0.558871	73.5294	70.46	0.031938	NA	NA	NA	NA
UL_ExN	IN_MGE	LAMA2	ITGA1_ITGB1	1.71888e-07	0	LAMA2_ITGA1_ITGB1	LAMA2 - (ITGA1+ITGB1)	LAMININ	ECM-Receptor	KEGG: hsa04512	case	0.530076	51.9435	42.8856	0.000122979	NA	NA	NA	NA
UL_ExN	IN_MGE	LAMA3	ITGA1_ITGB1	4.2972e-08	0	LAMA3_ITGA1_ITGB1	LAMA3 - (ITGA1+ITGB1)	LAMININ	ECM-Receptor	KEGG: hsa04512	case	0.426229	26.6784	17.9104	1.88892e-05	NA	NA	NA	NA
Astro	IN_MGE	LAMA4	ITGA1_ITGB1	1.18173e-07	0	LAMA4_ITGA1_ITGB1	LAMA4 - (ITGA1+ITGB1)	LAMININ	ECM-Receptor	KEGG: hsa04512	case	0.537839	50	29.54	1.76211e-05	NA	NA	NA	NA
DL_ExN	IN_MGE	LAMB1	ITGA1_ITGB1	4.2972e-08	0	LAMB1_ITGA1_ITGB1	LAMB1 - (ITGA1+ITGB1)	LAMININ	ECM-Receptor	KEGG: hsa04512	case	0.257745	44.5783	30.837	0.00021427	NA	NA	NA	NA
DL_ExN	IN_MGE	LAMC1	ITGA1_ITGB1	3.00804e-07	0	LAMC1_ITGA1_ITGB1	LAMC1 - (ITGA1+ITGB1)	LAMININ	ECM-Receptor	KEGG: hsa04512	case	0.572493	71.0843	60.5727	0.0013737	NA	NA	NA	NA
IN_MGE	IN_MGE	LAMC1	ITGA1_ITGB1	1.71888e-07	0	LAMC1_ITGA1_ITGB1	LAMC1 - (ITGA1+ITGB1)	LAMININ	ECM-Receptor	KEGG: hsa04512	case	0.486876	61.3139	45.6954	0.00126049	NA	NA	NA	NA
UL_ExN	IN_MGE	LAMC1	ITGA1_ITGB1	3.43776e-07	0	LAMC1_ITGA1_ITGB1	LAMC1 - (ITGA1+ITGB1)	LAMININ	ECM-Receptor	KEGG: hsa04512	case	1.64587	73.1449	51.5423	5.51135e-31	NA	NA	NA	NA
Astro	Oligo/OPC	LAMA1	ITGA2_ITGB1	3.74621e-07	0	LAMA1_ITGA2_ITGB1	LAMA1 - (ITGA2+ITGB1)	LAMININ	ECM-Receptor	KEGG: hsa04512	case	0.558871	73.5294	70.46	0.031938	0.137849	40.2299	31.1005	0.0442626
UL_ExN	Oligo/OPC	LAMA2	ITGA2_ITGB1	1.8731e-07	0	LAMA2_ITGA2_ITGB1	LAMA2 - (ITGA2+ITGB1)	LAMININ	ECM-Receptor	KEGG: hsa04512	case	0.530076	51.9435	42.8856	0.000122979	0.137849	40.2299	31.1005	0.0442626
UL_ExN	Oligo/OPC	LAMA3	ITGA2_ITGB1	4.68276e-08	0	LAMA3_ITGA2_ITGB1	LAMA3 - (ITGA2+ITGB1)	LAMININ	ECM-Receptor	KEGG: hsa04512	case	0.426229	26.6784	17.9104	1.88892e-05	0.137849	40.2299	31.1005	0.0442626
Astro	Oligo/OPC	LAMA4	ITGA2_ITGB1	1.28776e-07	0	LAMA4_ITGA2_ITGB1	LAMA4 - (ITGA2+ITGB1)	LAMININ	ECM-Receptor	KEGG: hsa04512	case	0.537839	50	29.54	1.76211e-05	0.137849	40.2299	31.1005	0.0442626
DL_ExN	Oligo/OPC	LAMB1	ITGA2_ITGB1	4.68276e-08	0	LAMB1_ITGA2_ITGB1	LAMB1 - (ITGA2+ITGB1)	LAMININ	ECM-Receptor	KEGG: hsa04512	case	0.257745	44.5783	30.837	0.00021427	0.137849	40.2299	31.1005	0.0442626
DL_ExN	Oligo/OPC	LAMC1	ITGA2_ITGB1	3.27793e-07	0	LAMC1_ITGA2_ITGB1	LAMC1 - (ITGA2+ITGB1)	LAMININ	ECM-Receptor	KEGG: hsa04512	case	0.572493	71.0843	60.5727	0.0013737	0.137849	40.2299	31.1005	0.0442626
IN_MGE	Oligo/OPC	LAMC1	ITGA2_ITGB1	1.8731e-07	0	LAMC1_ITGA2_ITGB1	LAMC1 - (ITGA2+ITGB1)	LAMININ	ECM-Receptor	KEGG: hsa04512	case	0.486876	61.3139	45.6954	0.00126049	0.137849	40.2299	31.1005	0.0442626
UL_ExN	Oligo/OPC	LAMC1	ITGA2_ITGB1	3.74621e-07	0	LAMC1_ITGA2_ITGB1	LAMC1 - (ITGA2+ITGB1)	LAMININ	ECM-Receptor	KEGG: hsa04512	case	1.64587	73.1449	51.5423	5.51135e-31	0.137849	40.2299	31.1005	0.0442626
Astro	DL_ExN	LAMA1	ITGA3_ITGB1	6.87551e-07	0	LAMA1_ITGA3_ITGB1	LAMA1 - (ITGA3+ITGB1)	LAMININ	ECM-Receptor	KEGG: hsa04512	case	0.558871	73.5294	70.46	0.031938	0.306136	61.0442	51.7621	0.00664464
Astro	IN_CGE	LAMA1	ITGA3_ITGB1	5.3672e-07	0	LAMA1_ITGA3_ITGB1	LAMA1 - (ITGA3+ITGB1)	LAMININ	ECM-Receptor	KEGG: hsa04512	case	0.558871	73.5294	70.46	0.031938	0.26265	60.1562	48.3986	0.0127147
Astro	IN_MGE	LAMA1	ITGA3_ITGB1	3.43776e-07	0	LAMA1_ITGA3_ITGB1	LAMA1 - (ITGA3+ITGB1)	LAMININ	ECM-Receptor	KEGG: hsa04512	case	0.558871	73.5294	70.46	0.031938	NA	NA	NA	NA
Astro	UL_ExN	LAMA1	ITGA3_ITGB1	6.87551e-07	0	LAMA1_ITGA3_ITGB1	LAMA1 - (ITGA3+ITGB1)	LAMININ	ECM-Receptor	KEGG: hsa04512	case	0.558871	73.5294	70.46	0.031938	0.633702	58.7456	44.8259	4.78694e-10
UL_ExN	DL_ExN	LAMA2	ITGA3_ITGB1	3.43776e-07	0	LAMA2_ITGA3_ITGB1	LAMA2 - (ITGA3+ITGB1)	LAMININ	ECM-Receptor	KEGG: hsa04512	case	0.530076	51.9435	42.8856	0.000122979	0.306136	61.0442	51.7621	0.00664464
UL_ExN	IN_CGE	LAMA2	ITGA3_ITGB1	2.6836e-07	0	LAMA2_ITGA3_ITGB1	LAMA2 - (ITGA3+ITGB1)	LAMININ	ECM-Receptor	KEGG: hsa04512	case	0.530076	51.9435	42.8856	0.000122979	0.26265	60.1562	48.3986	0.0127147
UL_ExN	IN_MGE	LAMA2	ITGA3_ITGB1	1.71888e-07	0.03	LAMA2_ITGA3_ITGB1	LAMA2 - (ITGA3+ITGB1)	LAMININ	ECM-Receptor	KEGG: hsa04512	case	0.530076	51.9435	42.8856	0.000122979	NA	NA	NA	NA
UL_ExN	UL_ExN	LAMA2	ITGA3_ITGB1	3.43776e-07	0	LAMA2_ITGA3_ITGB1	LAMA2 - (ITGA3+ITGB1)	LAMININ	ECM-Receptor	KEGG: hsa04512	case	0.530076	51.9435	42.8856	0.000122979	0.633702	58.7456	44.8259	4.78694e-10
UL_ExN	DL_ExN	LAMA3	ITGA3_ITGB1	8.5944e-08	0	LAMA3_ITGA3_ITGB1	LAMA3 - (ITGA3+ITGB1)	LAMININ	ECM-Receptor	KEGG: hsa04512	case	0.426229	26.6784	17.9104	1.88892e-05	0.306136	61.0442	51.7621	0.00664464
UL_ExN	IN_CGE	LAMA3	ITGA3_ITGB1	6.709e-08	0	LAMA3_ITGA3_ITGB1	LAMA3 - (ITGA3+ITGB1)	LAMININ	ECM-Receptor	KEGG: hsa04512	case	0.426229	26.6784	17.9104	1.88892e-05	0.26265	60.1562	48.3986	0.0127147
UL_ExN	IN_MGE	LAMA3	ITGA3_ITGB1	4.2972e-08	0	LAMA3_ITGA3_ITGB1	LAMA3 - (ITGA3+ITGB1)	LAMININ	ECM-Receptor	KEGG: hsa04512	case	0.426229	26.6784	17.9104	1.88892e-05	NA	NA	NA	NA
UL_ExN	UL_ExN	LAMA3	ITGA3_ITGB1	8.5944e-08	0	LAMA3_ITGA3_ITGB1	LAMA3 - (ITGA3+ITGB1)	LAMININ	ECM-Receptor	KEGG: hsa04512	case	0.426229	26.6784	17.9104	1.88892e-05	0.633702	58.7456	44.8259	4.78694e-10
Astro	DL_ExN	LAMA4	ITGA3_ITGB1	2.36346e-07	0	LAMA4_ITGA3_ITGB1	LAMA4 - (ITGA3+ITGB1)	LAMININ	ECM-Receptor	KEGG: hsa04512	case	0.537839	50	29.54	1.76211e-05	0.306136	61.0442	51.7621	0.00664464
Astro	IN_CGE	LAMA4	ITGA3_ITGB1	1.84497e-07	0	LAMA4_ITGA3_ITGB1	LAMA4 - (ITGA3+ITGB1)	LAMININ	ECM-Receptor	KEGG: hsa04512	case	0.537839	50	29.54	1.76211e-05	0.26265	60.1562	48.3986	0.0127147
Astro	IN_MGE	LAMA4	ITGA3_ITGB1	1.18173e-07	0	LAMA4_ITGA3_ITGB1	LAMA4 - (ITGA3+ITGB1)	LAMININ	ECM-Receptor	KEGG: hsa04512	case	0.537839	50	29.54	1.76211e-05	NA	NA	NA	NA
Astro	UL_ExN	LAMA4	ITGA3_ITGB1	2.36346e-07	0	LAMA4_ITGA3_ITGB1	LAMA4 - (ITGA3+ITGB1)	LAMININ	ECM-Receptor	KEGG: hsa04512	case	0.537839	50	29.54	1.76211e-05	0.633702	58.7456	44.8259	4.78694e-10
DL_ExN	DL_ExN	LAMC1	ITGA3_ITGB1	6.01607e-07	0	LAMC1_ITGA3_ITGB1	LAMC1 - (ITGA3+ITGB1)	LAMININ	ECM-Receptor	KEGG: hsa04512	case	0.572493	71.0843	60.5727	0.0013737	0.306136	61.0442	51.7621	0.00664464
IN_MGE	DL_ExN	LAMC1	ITGA3_ITGB1	3.43776e-07	0.04	LAMC1_ITGA3_ITGB1	LAMC1 - (ITGA3+ITGB1)	LAMININ	ECM-Receptor	KEGG: hsa04512	case	0.486876	61.3139	45.6954	0.00126049	0.306136	61.0442	51.7621	0.00664464
UL_ExN	DL_ExN	LAMC1	ITGA3_ITGB1	6.87551e-07	0	LAMC1_ITGA3_ITGB1	LAMC1 - (ITGA3+ITGB1)	LAMININ	ECM-Receptor	KEGG: hsa04512	case	1.64587	73.1449	51.5423	5.51135e-31	0.306136	61.0442	51.7621	0.00664464
DL_ExN	IN_CGE	LAMC1	ITGA3_ITGB1	4.6963e-07	0	LAMC1_ITGA3_ITGB1	LAMC1 - (ITGA3+ITGB1)	LAMININ	ECM-Receptor	KEGG: hsa04512	case	0.572493	71.0843	60.5727	0.0013737	0.26265	60.1562	48.3986	0.0127147
UL_ExN	IN_CGE	LAMC1	ITGA3_ITGB1	5.3672e-07	0	LAMC1_ITGA3_ITGB1	LAMC1 - (ITGA3+ITGB1)	LAMININ	ECM-Receptor	KEGG: hsa04512	case	1.64587	73.1449	51.5423	5.51135e-31	0.26265	60.1562	48.3986	0.0127147
DL_ExN	UL_ExN	LAMC1	ITGA3_ITGB1	6.01607e-07	0	LAMC1_ITGA3_ITGB1	LAMC1 - (ITGA3+ITGB1)	LAMININ	ECM-Receptor	KEGG: hsa04512	case	0.572493	71.0843	60.5727	0.0013737	0.633702	58.7456	44.8259	4.78694e-10
IN_MGE	UL_ExN	LAMC1	ITGA3_ITGB1	3.43776e-07	0	LAMC1_ITGA3_ITGB1	LAMC1 - (ITGA3+ITGB1)	LAMININ	ECM-Receptor	KEGG: hsa04512	case	0.486876	61.3139	45.6954	0.00126049	0.633702	58.7456	44.8259	4.78694e-10
UL_ExN	UL_ExN	LAMC1	ITGA3_ITGB1	6.87551e-07	0	LAMC1_ITGA3_ITGB1	LAMC1 - (ITGA3+ITGB1)	LAMININ	ECM-Receptor	KEGG: hsa04512	case	1.64587	73.1449	51.5423	5.51135e-31	0.633702	58.7456	44.8259	4.78694e-10
IN_CGE	DL_ExN	RELN	ITGA3_ITGB1	4.2972e-07	0	RELN_ITGA3_ITGB1	RELN - (ITGA3+ITGB1)	RELN	ECM-Receptor	KEGG: hsa04512	case	1.60559	50	38.0783	0.0134806	0.306136	61.0442	51.7621	0.00664464
IN_CGE	IN_CGE	RELN	ITGA3_ITGB1	3.3545e-07	0	RELN_ITGA3_ITGB1	RELN - (ITGA3+ITGB1)	RELN	ECM-Receptor	KEGG: hsa04512	case	1.60559	50	38.0783	0.0134806	0.26265	60.1562	48.3986	0.0127147
IN_CGE	IN_MGE	RELN	ITGA3_ITGB1	2.1486e-07	0	RELN_ITGA3_ITGB1	RELN - (ITGA3+ITGB1)	RELN	ECM-Receptor	KEGG: hsa04512	case	1.60559	50	38.0783	0.0134806	NA	NA	NA	NA
IN_CGE	UL_ExN	RELN	ITGA3_ITGB1	4.2972e-07	0	RELN_ITGA3_ITGB1	RELN - (ITGA3+ITGB1)	RELN	ECM-Receptor	KEGG: hsa04512	case	1.60559	50	38.0783	0.0134806	0.633702	58.7456	44.8259	4.78694e-10
DL_ExN	DL_ExN	THBS3	ITGA3_ITGB1	8.5944e-08	0	THBS3_ITGA3_ITGB1	THBS3 - (ITGA3+ITGB1)	THBS	ECM-Receptor	KEGG: hsa04512	case	0.120579	26.1044	19.8238	0.041497	0.306136	61.0442	51.7621	0.00664464
DL_ExN	IN_CGE	THBS3	ITGA3_ITGB1	6.709e-08	0.01	THBS3_ITGA3_ITGB1	THBS3 - (ITGA3+ITGB1)	THBS	ECM-Receptor	KEGG: hsa04512	case	0.120579	26.1044	19.8238	0.041497	0.26265	60.1562	48.3986	0.0127147
DL_ExN	IN_MGE	THBS3	ITGA3_ITGB1	4.2972e-08	0.02	THBS3_ITGA3_ITGB1	THBS3 - (ITGA3+ITGB1)	THBS	ECM-Receptor	KEGG: hsa04512	case	0.120579	26.1044	19.8238	0.041497	NA	NA	NA	NA
DL_ExN	UL_ExN	THBS3	ITGA3_ITGB1	8.5944e-08	0	THBS3_ITGA3_ITGB1	THBS3 - (ITGA3+ITGB1)	THBS	ECM-Receptor	KEGG: hsa04512	case	0.120579	26.1044	19.8238	0.041497	0.633702	58.7456	44.8259	4.78694e-10
UL_ExN	DL_ExN	THBS4	ITGA3_ITGB1	8.5944e-08	0	THBS4_ITGA3_ITGB1	THBS4 - (ITGA3+ITGB1)	THBS	ECM-Receptor	KEGG: hsa04512	case	0.127307	27.9152	20.398	0.000503074	0.306136	61.0442	51.7621	0.00664464
UL_ExN	UL_ExN	THBS4	ITGA3_ITGB1	8.5944e-08	0	THBS4_ITGA3_ITGB1	THBS4 - (ITGA3+ITGB1)	THBS	ECM-Receptor	KEGG: hsa04512	case	0.127307	27.9152	20.398	0.000503074	0.633702	58.7456	44.8259	4.78694e-10
DL_ExN	DL_ExN	COL4A1	ITGA3_ITGB1	1.71888e-07	0	COL4A1_ITGA3_ITGB1	COL4A1 - (ITGA3+ITGB1)	COLLAGEN	ECM-Receptor	KEGG: hsa04512	case	0.530156	46.1847	31.4978	2.14489e-05	0.306136	61.0442	51.7621	0.00664464
UL_ExN	DL_ExN	COL4A1	ITGA3_ITGB1	1.71888e-07	0	COL4A1_ITGA3_ITGB1	COL4A1 - (ITGA3+ITGB1)	COLLAGEN	ECM-Receptor	KEGG: hsa04512	case	0.688918	46.4664	30.4478	5.85532e-13	0.306136	61.0442	51.7621	0.00664464
DL_ExN	IN_CGE	COL4A1	ITGA3_ITGB1	1.3418e-07	0	COL4A1_ITGA3_ITGB1	COL4A1 - (ITGA3+ITGB1)	COLLAGEN	ECM-Receptor	KEGG: hsa04512	case	0.530156	46.1847	31.4978	2.14489e-05	0.26265	60.1562	48.3986	0.0127147
UL_ExN	IN_CGE	COL4A1	ITGA3_ITGB1	1.3418e-07	0	COL4A1_ITGA3_ITGB1	COL4A1 - (ITGA3+ITGB1)	COLLAGEN	ECM-Receptor	KEGG: hsa04512	case	0.688918	46.4664	30.4478	5.85532e-13	0.26265	60.1562	48.3986	0.0127147
DL_ExN	UL_ExN	COL4A1	ITGA3_ITGB1	1.71888e-07	0	COL4A1_ITGA3_ITGB1	COL4A1 - (ITGA3+ITGB1)	COLLAGEN	ECM-Receptor	KEGG: hsa04512	case	0.530156	46.1847	31.4978	2.14489e-05	0.633702	58.7456	44.8259	4.78694e-10
UL_ExN	UL_ExN	COL4A1	ITGA3_ITGB1	1.71888e-07	0	COL4A1_ITGA3_ITGB1	COL4A1 - (ITGA3+ITGB1)	COLLAGEN	ECM-Receptor	KEGG: hsa04512	case	0.688918	46.4664	30.4478	5.85532e-13	0.633702	58.7456	44.8259	4.78694e-10
DL_ExN	DL_ExN	COL4A2	ITGA3_ITGB1	4.2972e-07	0	COL4A2_ITGA3_ITGB1	COL4A2 - (ITGA3+ITGB1)	COLLAGEN	ECM-Receptor	KEGG: hsa04512	case	0.981061	58.2329	42.9515	1.55254e-06	0.306136	61.0442	51.7621	0.00664464
UL_ExN	DL_ExN	COL4A2	ITGA3_ITGB1	5.15664e-07	0	COL4A2_ITGA3_ITGB1	COL4A2 - (ITGA3+ITGB1)	COLLAGEN	ECM-Receptor	KEGG: hsa04512	case	1.54535	63.4276	47.0647	7.31976e-18	0.306136	61.0442	51.7621	0.00664464
DL_ExN	IN_CGE	COL4A2	ITGA3_ITGB1	3.3545e-07	0.01	COL4A2_ITGA3_ITGB1	COL4A2 - (ITGA3+ITGB1)	COLLAGEN	ECM-Receptor	KEGG: hsa04512	case	0.981061	58.2329	42.9515	1.55254e-06	0.26265	60.1562	48.3986	0.0127147
UL_ExN	IN_CGE	COL4A2	ITGA3_ITGB1	4.0254e-07	0	COL4A2_ITGA3_ITGB1	COL4A2 - (ITGA3+ITGB1)	COLLAGEN	ECM-Receptor	KEGG: hsa04512	case	1.54535	63.4276	47.0647	7.31976e-18	0.26265	60.1562	48.3986	0.0127147
DL_ExN	IN_MGE	COL4A2	ITGA3_ITGB1	2.1486e-07	0.03	COL4A2_ITGA3_ITGB1	COL4A2 - (ITGA3+ITGB1)	COLLAGEN	ECM-Receptor	KEGG: hsa04512	case	0.981061	58.2329	42.9515	1.55254e-06	NA	NA	NA	NA
UL_ExN	IN_MGE	COL4A2	ITGA3_ITGB1	2.57832e-07	0.01	COL4A2_ITGA3_ITGB1	COL4A2 - (ITGA3+ITGB1)	COLLAGEN	ECM-Receptor	KEGG: hsa04512	case	1.54535	63.4276	47.0647	7.31976e-18	NA	NA	NA	NA
DL_ExN	UL_ExN	COL4A2	ITGA3_ITGB1	4.2972e-07	0	COL4A2_ITGA3_ITGB1	COL4A2 - (ITGA3+ITGB1)	COLLAGEN	ECM-Receptor	KEGG: hsa04512	case	0.981061	58.2329	42.9515	1.55254e-06	0.633702	58.7456	44.8259	4.78694e-10
UL_ExN	UL_ExN	COL4A2	ITGA3_ITGB1	5.15664e-07	0	COL4A2_ITGA3_ITGB1	COL4A2 - (ITGA3+ITGB1)	COLLAGEN	ECM-Receptor	KEGG: hsa04512	case	1.54535	63.4276	47.0647	7.31976e-18	0.633702	58.7456	44.8259	4.78694e-10
IN_CGE	DL_ExN	COL4A4	ITGA3_ITGB1	8.5944e-08	0	COL4A4_ITGA3_ITGB1	COL4A4 - (ITGA3+ITGB1)	COLLAGEN	ECM-Receptor	KEGG: hsa04512	case	0.189696	26.5625	17.4377	0.0424391	0.306136	61.0442	51.7621	0.00664464
IN_CGE	IN_CGE	COL4A4	ITGA3_ITGB1	6.709e-08	0	COL4A4_ITGA3_ITGB1	COL4A4 - (ITGA3+ITGB1)	COLLAGEN	ECM-Receptor	KEGG: hsa04512	case	0.189696	26.5625	17.4377	0.0424391	0.26265	60.1562	48.3986	0.0127147
IN_CGE	IN_MGE	COL4A4	ITGA3_ITGB1	4.2972e-08	0	COL4A4_ITGA3_ITGB1	COL4A4 - (ITGA3+ITGB1)	COLLAGEN	ECM-Receptor	KEGG: hsa04512	case	0.189696	26.5625	17.4377	0.0424391	NA	NA	NA	NA
IN_CGE	UL_ExN	COL4A4	ITGA3_ITGB1	8.5944e-08	0	COL4A4_ITGA3_ITGB1	COL4A4 - (ITGA3+ITGB1)	COLLAGEN	ECM-Receptor	KEGG: hsa04512	case	0.189696	26.5625	17.4377	0.0424391	0.633702	58.7456	44.8259	4.78694e-10
Astro	DL_ExN	COL4A5	ITGA3_ITGB1	6.87551e-07	0	COL4A5_ITGA3_ITGB1	COL4A5 - (ITGA3+ITGB1)	COLLAGEN	ECM-Receptor	KEGG: hsa04512	case	0.871291	80.3922	64.6489	0.000909353	0.306136	61.0442	51.7621	0.00664464
Astro	IN_CGE	COL4A5	ITGA3_ITGB1	5.3672e-07	0	COL4A5_ITGA3_ITGB1	COL4A5 - (ITGA3+ITGB1)	COLLAGEN	ECM-Receptor	KEGG: hsa04512	case	0.871291	80.3922	64.6489	0.000909353	0.26265	60.1562	48.3986	0.0127147
Astro	IN_MGE	COL4A5	ITGA3_ITGB1	3.43776e-07	0	COL4A5_ITGA3_ITGB1	COL4A5 - (ITGA3+ITGB1)	COLLAGEN	ECM-Receptor	KEGG: hsa04512	case	0.871291	80.3922	64.6489	0.000909353	NA	NA	NA	NA
Astro	UL_ExN	COL4A5	ITGA3_ITGB1	6.87551e-07	0	COL4A5_ITGA3_ITGB1	COL4A5 - (ITGA3+ITGB1)	COLLAGEN	ECM-Receptor	KEGG: hsa04512	case	0.871291	80.3922	64.6489	0.000909353	0.633702	58.7456	44.8259	4.78694e-10
IN_CGE	UL_ExN	COL4A5	ITGA3_ITGB1	8.5944e-08	0.01	COL4A5_ITGA3_ITGB1	COL4A5 - (ITGA3+ITGB1)	COLLAGEN	ECM-Receptor	KEGG: hsa04512	case	0.655944	25.7812	14.2349	0.00350575	0.633702	58.7456	44.8259	4.78694e-10
DL_ExN	DL_ExN	COL6A1	ITGA3_ITGB1	8.5944e-08	0	COL6A1_ITGA3_ITGB1	COL6A1 - (ITGA3+ITGB1)	COLLAGEN	ECM-Receptor	KEGG: hsa04512	case	0.169542	30.9237	21.3656	0.00551661	0.306136	61.0442	51.7621	0.00664464
UL_ExN	DL_ExN	COL6A1	ITGA3_ITGB1	8.5944e-08	0	COL6A1_ITGA3_ITGB1	COL6A1 - (ITGA3+ITGB1)	COLLAGEN	ECM-Receptor	KEGG: hsa04512	case	0.65673	35.3357	12.9353	4.44822e-27	0.306136	61.0442	51.7621	0.00664464
DL_ExN	UL_ExN	COL6A1	ITGA3_ITGB1	8.5944e-08	0	COL6A1_ITGA3_ITGB1	COL6A1 - (ITGA3+ITGB1)	COLLAGEN	ECM-Receptor	KEGG: hsa04512	case	0.169542	30.9237	21.3656	0.00551661	0.633702	58.7456	44.8259	4.78694e-10
UL_ExN	UL_ExN	COL6A1	ITGA3_ITGB1	8.5944e-08	0	COL6A1_ITGA3_ITGB1	COL6A1 - (ITGA3+ITGB1)	COLLAGEN	ECM-Receptor	KEGG: hsa04512	case	0.65673	35.3357	12.9353	4.44822e-27	0.633702	58.7456	44.8259	4.78694e-10
Astro	DL_ExN	COL9A2	ITGA3_ITGB1	8.5944e-08	0	COL9A2_ITGA3_ITGB1	COL9A2 - (ITGA3+ITGB1)	COLLAGEN	ECM-Receptor	KEGG: hsa04512	case	0.321417	30.3922	15.4964	0.000334584	0.306136	61.0442	51.7621	0.00664464
Astro	IN_CGE	COL9A2	ITGA3_ITGB1	6.709e-08	0	COL9A2_ITGA3_ITGB1	COL9A2 - (ITGA3+ITGB1)	COLLAGEN	ECM-Receptor	KEGG: hsa04512	case	0.321417	30.3922	15.4964	0.000334584	0.26265	60.1562	48.3986	0.0127147
Astro	IN_MGE	COL9A2	ITGA3_ITGB1	4.2972e-08	0	COL9A2_ITGA3_ITGB1	COL9A2 - (ITGA3+ITGB1)	COLLAGEN	ECM-Receptor	KEGG: hsa04512	case	0.321417	30.3922	15.4964	0.000334584	NA	NA	NA	NA
Astro	UL_ExN	COL9A2	ITGA3_ITGB1	8.5944e-08	0	COL9A2_ITGA3_ITGB1	COL9A2 - (ITGA3+ITGB1)	COLLAGEN	ECM-Receptor	KEGG: hsa04512	case	0.321417	30.3922	15.4964	0.000334584	0.633702	58.7456	44.8259	4.78694e-10
Astro	Astro	LAMA1	ITGA6_ITGB1	6.65719e-07	0	LAMA1_ITGA6_ITGB1	LAMA1 - (ITGA6+ITGB1)	LAMININ	ECM-Receptor	KEGG: hsa04512	case	0.558871	73.5294	70.46	0.031938	0.494469	61.2745	45.5206	0.000735544
Astro	DL_ExN	LAMA1	ITGA6_ITGB1	3.43776e-07	0	LAMA1_ITGA6_ITGB1	LAMA1 - (ITGA6+ITGB1)	LAMININ	ECM-Receptor	KEGG: hsa04512	case	0.558871	73.5294	70.46	0.031938	0.438353	54.2169	39.978	0.00047
UL_ExN	Astro	LAMA2	ITGA6_ITGB1	3.32859e-07	0	LAMA2_ITGA6_ITGB1	LAMA2 - (ITGA6+ITGB1)	LAMININ	ECM-Receptor	KEGG: hsa04512	case	0.530076	51.9435	42.8856	0.000122979	0.494469	61.2745	45.5206	0.000735544
UL_ExN	DL_ExN	LAMA2	ITGA6_ITGB1	1.71888e-07	0	LAMA2_ITGA6_ITGB1	LAMA2 - (ITGA6+ITGB1)	LAMININ	ECM-Receptor	KEGG: hsa04512	case	0.530076	51.9435	42.8856	0.000122979	0.438353	54.2169	39.978	0.00047
UL_ExN	Astro	LAMA3	ITGA6_ITGB1	8.32149e-08	0	LAMA3_ITGA6_ITGB1	LAMA3 - (ITGA6+ITGB1)	LAMININ	ECM-Receptor	KEGG: hsa04512	case	0.426229	26.6784	17.9104	1.88892e-05	0.494469	61.2745	45.5206	0.000735544
UL_ExN	DL_ExN	LAMA3	ITGA6_ITGB1	4.2972e-08	0	LAMA3_ITGA6_ITGB1	LAMA3 - (ITGA6+ITGB1)	LAMININ	ECM-Receptor	KEGG: hsa04512	case	0.426229	26.6784	17.9104	1.88892e-05	0.438353	54.2169	39.978	0.00047
Astro	Astro	LAMA4	ITGA6_ITGB1	2.28841e-07	0	LAMA4_ITGA6_ITGB1	LAMA4 - (ITGA6+ITGB1)	LAMININ	ECM-Receptor	KEGG: hsa04512	case	0.537839	50	29.54	1.76211e-05	0.494469	61.2745	45.5206	0.000735544
Astro	DL_ExN	LAMA4	ITGA6_ITGB1	1.18173e-07	0	LAMA4_ITGA6_ITGB1	LAMA4 - (ITGA6+ITGB1)	LAMININ	ECM-Receptor	KEGG: hsa04512	case	0.537839	50	29.54	1.76211e-05	0.438353	54.2169	39.978	0.00047
DL_ExN	Astro	LAMB1	ITGA6_ITGB1	8.32149e-08	0.01	LAMB1_ITGA6_ITGB1	LAMB1 - (ITGA6+ITGB1)	LAMININ	ECM-Receptor	KEGG: hsa04512	case	0.257745	44.5783	30.837	0.00021427	0.494469	61.2745	45.5206	0.000735544
DL_ExN	DL_ExN	LAMB1	ITGA6_ITGB1	4.2972e-08	0	LAMB1_ITGA6_ITGB1	LAMB1 - (ITGA6+ITGB1)	LAMININ	ECM-Receptor	KEGG: hsa04512	case	0.257745	44.5783	30.837	0.00021427	0.438353	54.2169	39.978	0.00047
DL_ExN	Astro	LAMC1	ITGA6_ITGB1	5.82504e-07	0	LAMC1_ITGA6_ITGB1	LAMC1 - (ITGA6+ITGB1)	LAMININ	ECM-Receptor	KEGG: hsa04512	case	0.572493	71.0843	60.5727	0.0013737	0.494469	61.2745	45.5206	0.000735544
IN_MGE	Astro	LAMC1	ITGA6_ITGB1	3.32859e-07	0	LAMC1_ITGA6_ITGB1	LAMC1 - (ITGA6+ITGB1)	LAMININ	ECM-Receptor	KEGG: hsa04512	case	0.486876	61.3139	45.6954	0.00126049	0.494469	61.2745	45.5206	0.000735544
UL_ExN	Astro	LAMC1	ITGA6_ITGB1	6.65719e-07	0	LAMC1_ITGA6_ITGB1	LAMC1 - (ITGA6+ITGB1)	LAMININ	ECM-Receptor	KEGG: hsa04512	case	1.64587	73.1449	51.5423	5.51135e-31	0.494469	61.2745	45.5206	0.000735544
DL_ExN	DL_ExN	LAMC1	ITGA6_ITGB1	3.00804e-07	0	LAMC1_ITGA6_ITGB1	LAMC1 - (ITGA6+ITGB1)	LAMININ	ECM-Receptor	KEGG: hsa04512	case	0.572493	71.0843	60.5727	0.0013737	0.438353	54.2169	39.978	0.00047
IN_MGE	DL_ExN	LAMC1	ITGA6_ITGB1	1.71888e-07	0	LAMC1_ITGA6_ITGB1	LAMC1 - (ITGA6+ITGB1)	LAMININ	ECM-Receptor	KEGG: hsa04512	case	0.486876	61.3139	45.6954	0.00126049	0.438353	54.2169	39.978	0.00047
UL_ExN	DL_ExN	LAMC1	ITGA6_ITGB1	3.43776e-07	0	LAMC1_ITGA6_ITGB1	LAMC1 - (ITGA6+ITGB1)	LAMININ	ECM-Receptor	KEGG: hsa04512	case	1.64587	73.1449	51.5423	5.51135e-31	0.438353	54.2169	39.978	0.00047
Astro	Astro	LAMA1	ITGA7_ITGB1	5.95437e-07	0	LAMA1_ITGA7_ITGB1	LAMA1 - (ITGA7+ITGB1)	LAMININ	ECM-Receptor	KEGG: hsa04512	case	0.558871	73.5294	70.46	0.031938	0.32061	54.902	37.2881	0.000260608
Astro	IN_CGE	LAMA1	ITGA7_ITGB1	3.09875e-07	0	LAMA1_ITGA7_ITGB1	LAMA1 - (ITGA7+ITGB1)	LAMININ	ECM-Receptor	KEGG: hsa04512	case	0.558871	73.5294	70.46	0.031938	0.247081	38.2812	27.4021	0.0295963
Astro	IN_MGE	LAMA1	ITGA7_ITGB1	3.43776e-07	0	LAMA1_ITGA7_ITGB1	LAMA1 - (ITGA7+ITGB1)	LAMININ	ECM-Receptor	KEGG: hsa04512	case	0.558871	73.5294	70.46	0.031938	0.151907	28.4672	18.2119	0.0135058
Astro	UL_ExN	LAMA1	ITGA7_ITGB1	3.43776e-07	0	LAMA1_ITGA7_ITGB1	LAMA1 - (ITGA7+ITGB1)	LAMININ	ECM-Receptor	KEGG: hsa04512	case	0.558871	73.5294	70.46	0.031938	0.477347	43.6396	31.8408	0.000225848
UL_ExN	Astro	LAMA2	ITGA7_ITGB1	2.97719e-07	0	LAMA2_ITGA7_ITGB1	LAMA2 - (ITGA7+ITGB1)	LAMININ	ECM-Receptor	KEGG: hsa04512	case	0.530076	51.9435	42.8856	0.000122979	0.32061	54.902	37.2881	0.000260608
UL_ExN	IN_CGE	LAMA2	ITGA7_ITGB1	1.54938e-07	0	LAMA2_ITGA7_ITGB1	LAMA2 - (ITGA7+ITGB1)	LAMININ	ECM-Receptor	KEGG: hsa04512	case	0.530076	51.9435	42.8856	0.000122979	0.247081	38.2812	27.4021	0.0295963
UL_ExN	IN_MGE	LAMA2	ITGA7_ITGB1	1.71888e-07	0	LAMA2_ITGA7_ITGB1	LAMA2 - (ITGA7+ITGB1)	LAMININ	ECM-Receptor	KEGG: hsa04512	case	0.530076	51.9435	42.8856	0.000122979	0.151907	28.4672	18.2119	0.0135058
UL_ExN	UL_ExN	LAMA2	ITGA7_ITGB1	1.71888e-07	0	LAMA2_ITGA7_ITGB1	LAMA2 - (ITGA7+ITGB1)	LAMININ	ECM-Receptor	KEGG: hsa04512	case	0.530076	51.9435	42.8856	0.000122979	0.477347	43.6396	31.8408	0.000225848
UL_ExN	Astro	LAMA3	ITGA7_ITGB1	7.44297e-08	0	LAMA3_ITGA7_ITGB1	LAMA3 - (ITGA7+ITGB1)	LAMININ	ECM-Receptor	KEGG: hsa04512	case	0.426229	26.6784	17.9104	1.88892e-05	0.32061	54.902	37.2881	0.000260608
UL_ExN	IN_CGE	LAMA3	ITGA7_ITGB1	3.87344e-08	0	LAMA3_ITGA7_ITGB1	LAMA3 - (ITGA7+ITGB1)	LAMININ	ECM-Receptor	KEGG: hsa04512	case	0.426229	26.6784	17.9104	1.88892e-05	0.247081	38.2812	27.4021	0.0295963
UL_ExN	IN_MGE	LAMA3	ITGA7_ITGB1	4.2972e-08	0	LAMA3_ITGA7_ITGB1	LAMA3 - (ITGA7+ITGB1)	LAMININ	ECM-Receptor	KEGG: hsa04512	case	0.426229	26.6784	17.9104	1.88892e-05	0.151907	28.4672	18.2119	0.0135058
UL_ExN	UL_ExN	LAMA3	ITGA7_ITGB1	4.2972e-08	0	LAMA3_ITGA7_ITGB1	LAMA3 - (ITGA7+ITGB1)	LAMININ	ECM-Receptor	KEGG: hsa04512	case	0.426229	26.6784	17.9104	1.88892e-05	0.477347	43.6396	31.8408	0.000225848
Astro	Astro	LAMA4	ITGA7_ITGB1	2.04682e-07	0	LAMA4_ITGA7_ITGB1	LAMA4 - (ITGA7+ITGB1)	LAMININ	ECM-Receptor	KEGG: hsa04512	case	0.537839	50	29.54	1.76211e-05	0.32061	54.902	37.2881	0.000260608
Astro	IN_CGE	LAMA4	ITGA7_ITGB1	1.0652e-07	0	LAMA4_ITGA7_ITGB1	LAMA4 - (ITGA7+ITGB1)	LAMININ	ECM-Receptor	KEGG: hsa04512	case	0.537839	50	29.54	1.76211e-05	0.247081	38.2812	27.4021	0.0295963
Astro	IN_MGE	LAMA4	ITGA7_ITGB1	1.18173e-07	0	LAMA4_ITGA7_ITGB1	LAMA4 - (ITGA7+ITGB1)	LAMININ	ECM-Receptor	KEGG: hsa04512	case	0.537839	50	29.54	1.76211e-05	0.151907	28.4672	18.2119	0.0135058
Astro	UL_ExN	LAMA4	ITGA7_ITGB1	1.18173e-07	0	LAMA4_ITGA7_ITGB1	LAMA4 - (ITGA7+ITGB1)	LAMININ	ECM-Receptor	KEGG: hsa04512	case	0.537839	50	29.54	1.76211e-05	0.477347	43.6396	31.8408	0.000225848
DL_ExN	Astro	LAMC1	ITGA7_ITGB1	5.21007e-07	0	LAMC1_ITGA7_ITGB1	LAMC1 - (ITGA7+ITGB1)	LAMININ	ECM-Receptor	KEGG: hsa04512	case	0.572493	71.0843	60.5727	0.0013737	0.32061	54.902	37.2881	0.000260608
IN_MGE	Astro	LAMC1	ITGA7_ITGB1	2.97719e-07	0.01	LAMC1_ITGA7_ITGB1	LAMC1 - (ITGA7+ITGB1)	LAMININ	ECM-Receptor	KEGG: hsa04512	case	0.486876	61.3139	45.6954	0.00126049	0.32061	54.902	37.2881	0.000260608
UL_ExN	Astro	LAMC1	ITGA7_ITGB1	5.95437e-07	0	LAMC1_ITGA7_ITGB1	LAMC1 - (ITGA7+ITGB1)	LAMININ	ECM-Receptor	KEGG: hsa04512	case	1.64587	73.1449	51.5423	5.51135e-31	0.32061	54.902	37.2881	0.000260608
DL_ExN	IN_CGE	LAMC1	ITGA7_ITGB1	2.71141e-07	0	LAMC1_ITGA7_ITGB1	LAMC1 - (ITGA7+ITGB1)	LAMININ	ECM-Receptor	KEGG: hsa04512	case	0.572493	71.0843	60.5727	0.0013737	0.247081	38.2812	27.4021	0.0295963
UL_ExN	IN_CGE	LAMC1	ITGA7_ITGB1	3.09875e-07	0	LAMC1_ITGA7_ITGB1	LAMC1 - (ITGA7+ITGB1)	LAMININ	ECM-Receptor	KEGG: hsa04512	case	1.64587	73.1449	51.5423	5.51135e-31	0.247081	38.2812	27.4021	0.0295963
DL_ExN	IN_MGE	LAMC1	ITGA7_ITGB1	3.00804e-07	0	LAMC1_ITGA7_ITGB1	LAMC1 - (ITGA7+ITGB1)	LAMININ	ECM-Receptor	KEGG: hsa04512	case	0.572493	71.0843	60.5727	0.0013737	0.151907	28.4672	18.2119	0.0135058
UL_ExN	IN_MGE	LAMC1	ITGA7_ITGB1	3.43776e-07	0	LAMC1_ITGA7_ITGB1	LAMC1 - (ITGA7+ITGB1)	LAMININ	ECM-Receptor	KEGG: hsa04512	case	1.64587	73.1449	51.5423	5.51135e-31	0.151907	28.4672	18.2119	0.0135058
DL_ExN	UL_ExN	LAMC1	ITGA7_ITGB1	3.00804e-07	0	LAMC1_ITGA7_ITGB1	LAMC1 - (ITGA7+ITGB1)	LAMININ	ECM-Receptor	KEGG: hsa04512	case	0.572493	71.0843	60.5727	0.0013737	0.477347	43.6396	31.8408	0.000225848
UL_ExN	UL_ExN	LAMC1	ITGA7_ITGB1	3.43776e-07	0	LAMC1_ITGA7_ITGB1	LAMC1 - (ITGA7+ITGB1)	LAMININ	ECM-Receptor	KEGG: hsa04512	case	1.64587	73.1449	51.5423	5.51135e-31	0.477347	43.6396	31.8408	0.000225848
Astro	IN_CGE	TNR	ITGA8_ITGB1	8.66128e-08	0	TNR_ITGA8_ITGB1	TNR - (ITGA8+ITGB1)	TENASCIN	ECM-Receptor	KEGG: hsa04512	case	0.978279	31.3725	18.1598	0.00345493	NA	NA	NA	NA
DL_ExN	IN_CGE	TNR	ITGA8_ITGB1	2.68499e-06	0	TNR_ITGA8_ITGB1	TNR - (ITGA8+ITGB1)	TENASCIN	ECM-Receptor	KEGG: hsa04512	case	2.08206	97.992	95.3744	0.000124272	NA	NA	NA	NA
IN_MGE	IN_CGE	TNR	ITGA8_ITGB1	4.33064e-07	0	TNR_ITGA8_ITGB1	TNR - (ITGA8+ITGB1)	TENASCIN	ECM-Receptor	KEGG: hsa04512	case	1.39953	52.5547	46.0265	0.0426547	NA	NA	NA	NA
UL_ExN	IN_CGE	TNR	ITGA8_ITGB1	4.67707e-06	0	TNR_ITGA8_ITGB1	TNR - (ITGA8+ITGB1)	TENASCIN	ECM-Receptor	KEGG: hsa04512	case	7.49983	94.6996	94.2289	1.14239e-18	NA	NA	NA	NA
Astro	IN_MGE	TNR	ITGA8_ITGB1	4.2972e-08	0	TNR_ITGA8_ITGB1	TNR - (ITGA8+ITGB1)	TENASCIN	ECM-Receptor	KEGG: hsa04512	case	0.978279	31.3725	18.1598	0.00345493	1.23056	26.2774	14.9007	0.00453337
DL_ExN	IN_MGE	TNR	ITGA8_ITGB1	1.33213e-06	0	TNR_ITGA8_ITGB1	TNR - (ITGA8+ITGB1)	TENASCIN	ECM-Receptor	KEGG: hsa04512	case	2.08206	97.992	95.3744	0.000124272	1.23056	26.2774	14.9007	0.00453337
IN_MGE	IN_MGE	TNR	ITGA8_ITGB1	2.1486e-07	0	TNR_ITGA8_ITGB1	TNR - (ITGA8+ITGB1)	TENASCIN	ECM-Receptor	KEGG: hsa04512	case	1.39953	52.5547	46.0265	0.0426547	1.23056	26.2774	14.9007	0.00453337
UL_ExN	IN_MGE	TNR	ITGA8_ITGB1	2.32048e-06	0	TNR_ITGA8_ITGB1	TNR - (ITGA8+ITGB1)	TENASCIN	ECM-Receptor	KEGG: hsa04512	case	7.49983	94.6996	94.2289	1.14239e-18	1.23056	26.2774	14.9007	0.00453337
UL_ExN	DL_ExN	TNR	ITGA9_ITGB1	4.64095e-06	0	TNR_ITGA9_ITGB1	TNR - (ITGA9+ITGB1)	TENASCIN	ECM-Receptor	KEGG: hsa04512	case	7.49983	94.6996	94.2289	1.14239e-18	0.319954	65.261	58.4802	0.0242819
UL_ExN	IN_CGE	TNR	ITGA9_ITGB1	3.62285e-06	0	TNR_ITGA9_ITGB1	TNR - (ITGA9+ITGB1)	TENASCIN	ECM-Receptor	KEGG: hsa04512	case	7.49983	94.6996	94.2289	1.14239e-18	NA	NA	NA	NA
DL_ExN	IN_MGE	TNR	ITGA9_ITGB1	3.99638e-06	0	TNR_ITGA9_ITGB1	TNR - (ITGA9+ITGB1)	TENASCIN	ECM-Receptor	KEGG: hsa04512	case	2.08206	97.992	95.3744	0.000124272	NA	NA	NA	NA
UL_ExN	IN_MGE	TNR	ITGA9_ITGB1	6.96141e-06	0	TNR_ITGA9_ITGB1	TNR - (ITGA9+ITGB1)	TENASCIN	ECM-Receptor	KEGG: hsa04512	case	7.49983	94.6996	94.2289	1.14239e-18	NA	NA	NA	NA
DL_ExN	UL_ExN	TNR	ITGA9_ITGB1	4.21255e-06	0	TNR_ITGA9_ITGB1	TNR - (ITGA9+ITGB1)	TENASCIN	ECM-Receptor	KEGG: hsa04512	case	2.08206	97.992	95.3744	0.000124272	0.813396	70.7597	59.3035	2.65064e-07
UL_ExN	UL_ExN	TNR	ITGA9_ITGB1	7.33797e-06	0	TNR_ITGA9_ITGB1	TNR - (ITGA9+ITGB1)	TENASCIN	ECM-Receptor	KEGG: hsa04512	case	7.49983	94.6996	94.2289	1.14239e-18	0.813396	70.7597	59.3035	2.65064e-07
DL_ExN	DL_ExN	COL4A1	ITGA9_ITGB1	1.71888e-07	0	COL4A1_ITGA9_ITGB1	COL4A1 - (ITGA9+ITGB1)	COLLAGEN	ECM-Receptor	KEGG: hsa04512	case	0.530156	46.1847	31.4978	2.14489e-05	0.319954	65.261	58.4802	0.0242819
UL_ExN	DL_ExN	COL4A1	ITGA9_ITGB1	1.71888e-07	0	COL4A1_ITGA9_ITGB1	COL4A1 - (ITGA9+ITGB1)	COLLAGEN	ECM-Receptor	KEGG: hsa04512	case	0.688918	46.4664	30.4478	5.85532e-13	0.319954	65.261	58.4802	0.0242819
DL_ExN	IN_CGE	COL4A1	ITGA9_ITGB1	1.3418e-07	0	COL4A1_ITGA9_ITGB1	COL4A1 - (ITGA9+ITGB1)	COLLAGEN	ECM-Receptor	KEGG: hsa04512	case	0.530156	46.1847	31.4978	2.14489e-05	NA	NA	NA	NA
UL_ExN	IN_CGE	COL4A1	ITGA9_ITGB1	1.3418e-07	0	COL4A1_ITGA9_ITGB1	COL4A1 - (ITGA9+ITGB1)	COLLAGEN	ECM-Receptor	KEGG: hsa04512	case	0.688918	46.4664	30.4478	5.85532e-13	NA	NA	NA	NA
DL_ExN	IN_MGE	COL4A1	ITGA9_ITGB1	2.57832e-07	0	COL4A1_ITGA9_ITGB1	COL4A1 - (ITGA9+ITGB1)	COLLAGEN	ECM-Receptor	KEGG: hsa04512	case	0.530156	46.1847	31.4978	2.14489e-05	NA	NA	NA	NA
UL_ExN	IN_MGE	COL4A1	ITGA9_ITGB1	2.57832e-07	0	COL4A1_ITGA9_ITGB1	COL4A1 - (ITGA9+ITGB1)	COLLAGEN	ECM-Receptor	KEGG: hsa04512	case	0.688918	46.4664	30.4478	5.85532e-13	NA	NA	NA	NA
DL_ExN	UL_ExN	COL4A1	ITGA9_ITGB1	2.71779e-07	0	COL4A1_ITGA9_ITGB1	COL4A1 - (ITGA9+ITGB1)	COLLAGEN	ECM-Receptor	KEGG: hsa04512	case	0.530156	46.1847	31.4978	2.14489e-05	0.813396	70.7597	59.3035	2.65064e-07
UL_ExN	UL_ExN	COL4A1	ITGA9_ITGB1	2.71779e-07	0	COL4A1_ITGA9_ITGB1	COL4A1 - (ITGA9+ITGB1)	COLLAGEN	ECM-Receptor	KEGG: hsa04512	case	0.688918	46.4664	30.4478	5.85532e-13	0.813396	70.7597	59.3035	2.65064e-07
UL_ExN	DL_ExN	COL4A2	ITGA9_ITGB1	5.15664e-07	0.01	COL4A2_ITGA9_ITGB1	COL4A2 - (ITGA9+ITGB1)	COLLAGEN	ECM-Receptor	KEGG: hsa04512	case	1.54535	63.4276	47.0647	7.31976e-18	0.319954	65.261	58.4802	0.0242819
DL_ExN	IN_MGE	COL4A2	ITGA9_ITGB1	6.44579e-07	0	COL4A2_ITGA9_ITGB1	COL4A2 - (ITGA9+ITGB1)	COLLAGEN	ECM-Receptor	KEGG: hsa04512	case	0.981061	58.2329	42.9515	1.55254e-06	NA	NA	NA	NA
UL_ExN	IN_MGE	COL4A2	ITGA9_ITGB1	7.73495e-07	0	COL4A2_ITGA9_ITGB1	COL4A2 - (ITGA9+ITGB1)	COLLAGEN	ECM-Receptor	KEGG: hsa04512	case	1.54535	63.4276	47.0647	7.31976e-18	NA	NA	NA	NA
DL_ExN	UL_ExN	COL4A2	ITGA9_ITGB1	6.79446e-07	0	COL4A2_ITGA9_ITGB1	COL4A2 - (ITGA9+ITGB1)	COLLAGEN	ECM-Receptor	KEGG: hsa04512	case	0.981061	58.2329	42.9515	1.55254e-06	0.813396	70.7597	59.3035	2.65064e-07
UL_ExN	UL_ExN	COL4A2	ITGA9_ITGB1	8.15335e-07	0	COL4A2_ITGA9_ITGB1	COL4A2 - (ITGA9+ITGB1)	COLLAGEN	ECM-Receptor	KEGG: hsa04512	case	1.54535	63.4276	47.0647	7.31976e-18	0.813396	70.7597	59.3035	2.65064e-07
IN_CGE	Astro	COL4A4	ITGA9_ITGB1	4.92306e-08	0	COL4A4_ITGA9_ITGB1	COL4A4 - (ITGA9+ITGB1)	COLLAGEN	ECM-Receptor	KEGG: hsa04512	case	0.189696	26.5625	17.4377	0.0424391	0.32061	54.902	37.2881	0.000260608
IN_CGE	DL_ExN	COL4A4	ITGA9_ITGB1	8.5944e-08	0	COL4A4_ITGA9_ITGB1	COL4A4 - (ITGA9+ITGB1)	COLLAGEN	ECM-Receptor	KEGG: hsa04512	case	0.189696	26.5625	17.4377	0.0424391	0.319954	65.261	58.4802	0.0242819
IN_CGE	IN_CGE	COL4A4	ITGA9_ITGB1	6.709e-08	0	COL4A4_ITGA9_ITGB1	COL4A4 - (ITGA9+ITGB1)	COLLAGEN	ECM-Receptor	KEGG: hsa04512	case	0.189696	26.5625	17.4377	0.0424391	NA	NA	NA	NA
IN_CGE	IN_MGE	COL4A4	ITGA9_ITGB1	1.28916e-07	0	COL4A4_ITGA9_ITGB1	COL4A4 - (ITGA9+ITGB1)	COLLAGEN	ECM-Receptor	KEGG: hsa04512	case	0.189696	26.5625	17.4377	0.0424391	NA	NA	NA	NA
IN_CGE	UL_ExN	COL4A4	ITGA9_ITGB1	1.35889e-07	0	COL4A4_ITGA9_ITGB1	COL4A4 - (ITGA9+ITGB1)	COLLAGEN	ECM-Receptor	KEGG: hsa04512	case	0.189696	26.5625	17.4377	0.0424391	0.813396	70.7597	59.3035	2.65064e-07
Astro	Astro	COL4A5	ITGA9_ITGB1	3.93845e-07	0	COL4A5_ITGA9_ITGB1	COL4A5 - (ITGA9+ITGB1)	COLLAGEN	ECM-Receptor	KEGG: hsa04512	case	0.871291	80.3922	64.6489	0.000909353	0.32061	54.902	37.2881	0.000260608
Astro	DL_ExN	COL4A5	ITGA9_ITGB1	6.87551e-07	0	COL4A5_ITGA9_ITGB1	COL4A5 - (ITGA9+ITGB1)	COLLAGEN	ECM-Receptor	KEGG: hsa04512	case	0.871291	80.3922	64.6489	0.000909353	0.319954	65.261	58.4802	0.0242819
Astro	IN_CGE	COL4A5	ITGA9_ITGB1	5.3672e-07	0	COL4A5_ITGA9_ITGB1	COL4A5 - (ITGA9+ITGB1)	COLLAGEN	ECM-Receptor	KEGG: hsa04512	case	0.871291	80.3922	64.6489	0.000909353	NA	NA	NA	NA
Astro	IN_MGE	COL4A5	ITGA9_ITGB1	1.03133e-06	0	COL4A5_ITGA9_ITGB1	COL4A5 - (ITGA9+ITGB1)	COLLAGEN	ECM-Receptor	KEGG: hsa04512	case	0.871291	80.3922	64.6489	0.000909353	NA	NA	NA	NA
Astro	UL_ExN	COL4A5	ITGA9_ITGB1	1.08711e-06	0	COL4A5_ITGA9_ITGB1	COL4A5 - (ITGA9+ITGB1)	COLLAGEN	ECM-Receptor	KEGG: hsa04512	case	0.871291	80.3922	64.6489	0.000909353	0.813396	70.7597	59.3035	2.65064e-07
DL_ExN	IN_MGE	COL6A1	ITGA9_ITGB1	1.28916e-07	0	COL6A1_ITGA9_ITGB1	COL6A1 - (ITGA9+ITGB1)	COLLAGEN	ECM-Receptor	KEGG: hsa04512	case	0.169542	30.9237	21.3656	0.00551661	NA	NA	NA	NA
UL_ExN	IN_MGE	COL6A1	ITGA9_ITGB1	1.28916e-07	0	COL6A1_ITGA9_ITGB1	COL6A1 - (ITGA9+ITGB1)	COLLAGEN	ECM-Receptor	KEGG: hsa04512	case	0.65673	35.3357	12.9353	4.44822e-27	NA	NA	NA	NA
DL_ExN	UL_ExN	COL6A1	ITGA9_ITGB1	1.35889e-07	0	COL6A1_ITGA9_ITGB1	COL6A1 - (ITGA9+ITGB1)	COLLAGEN	ECM-Receptor	KEGG: hsa04512	case	0.169542	30.9237	21.3656	0.00551661	0.813396	70.7597	59.3035	2.65064e-07
UL_ExN	UL_ExN	COL6A1	ITGA9_ITGB1	1.35889e-07	0	COL6A1_ITGA9_ITGB1	COL6A1 - (ITGA9+ITGB1)	COLLAGEN	ECM-Receptor	KEGG: hsa04512	case	0.65673	35.3357	12.9353	4.44822e-27	0.813396	70.7597	59.3035	2.65064e-07
Astro	Astro	COL9A2	ITGA9_ITGB1	4.92306e-08	0	COL9A2_ITGA9_ITGB1	COL9A2 - (ITGA9+ITGB1)	COLLAGEN	ECM-Receptor	KEGG: hsa04512	case	0.321417	30.3922	15.4964	0.000334584	0.32061	54.902	37.2881	0.000260608
Astro	DL_ExN	COL9A2	ITGA9_ITGB1	8.5944e-08	0	COL9A2_ITGA9_ITGB1	COL9A2 - (ITGA9+ITGB1)	COLLAGEN	ECM-Receptor	KEGG: hsa04512	case	0.321417	30.3922	15.4964	0.000334584	0.319954	65.261	58.4802	0.0242819
Astro	IN_CGE	COL9A2	ITGA9_ITGB1	6.709e-08	0	COL9A2_ITGA9_ITGB1	COL9A2 - (ITGA9+ITGB1)	COLLAGEN	ECM-Receptor	KEGG: hsa04512	case	0.321417	30.3922	15.4964	0.000334584	NA	NA	NA	NA
Astro	IN_MGE	COL9A2	ITGA9_ITGB1	1.28916e-07	0	COL9A2_ITGA9_ITGB1	COL9A2 - (ITGA9+ITGB1)	COLLAGEN	ECM-Receptor	KEGG: hsa04512	case	0.321417	30.3922	15.4964	0.000334584	NA	NA	NA	NA
Astro	UL_ExN	COL9A2	ITGA9_ITGB1	1.35889e-07	0	COL9A2_ITGA9_ITGB1	COL9A2 - (ITGA9+ITGB1)	COLLAGEN	ECM-Receptor	KEGG: hsa04512	case	0.321417	30.3922	15.4964	0.000334584	0.813396	70.7597	59.3035	2.65064e-07
Astro	Astro	LAMA1	ITGA9_ITGB1	3.93845e-07	0	LAMA1_ITGA9_ITGB1	LAMA1 - (ITGA9+ITGB1)	LAMININ	ECM-Receptor	KEGG: hsa04512	case	0.558871	73.5294	70.46	0.031938	0.32061	54.902	37.2881	0.000260608
Astro	DL_ExN	LAMA1	ITGA9_ITGB1	6.87551e-07	0	LAMA1_ITGA9_ITGB1	LAMA1 - (ITGA9+ITGB1)	LAMININ	ECM-Receptor	KEGG: hsa04512	case	0.558871	73.5294	70.46	0.031938	0.319954	65.261	58.4802	0.0242819
Astro	IN_CGE	LAMA1	ITGA9_ITGB1	5.3672e-07	0	LAMA1_ITGA9_ITGB1	LAMA1 - (ITGA9+ITGB1)	LAMININ	ECM-Receptor	KEGG: hsa04512	case	0.558871	73.5294	70.46	0.031938	NA	NA	NA	NA
Astro	IN_MGE	LAMA1	ITGA9_ITGB1	1.03133e-06	0	LAMA1_ITGA9_ITGB1	LAMA1 - (ITGA9+ITGB1)	LAMININ	ECM-Receptor	KEGG: hsa04512	case	0.558871	73.5294	70.46	0.031938	NA	NA	NA	NA
Astro	UL_ExN	LAMA1	ITGA9_ITGB1	1.08711e-06	0	LAMA1_ITGA9_ITGB1	LAMA1 - (ITGA9+ITGB1)	LAMININ	ECM-Receptor	KEGG: hsa04512	case	0.558871	73.5294	70.46	0.031938	0.813396	70.7597	59.3035	2.65064e-07
UL_ExN	DL_ExN	LAMA2	ITGA9_ITGB1	3.43776e-07	0	LAMA2_ITGA9_ITGB1	LAMA2 - (ITGA9+ITGB1)	LAMININ	ECM-Receptor	KEGG: hsa04512	case	0.530076	51.9435	42.8856	0.000122979	0.319954	65.261	58.4802	0.0242819
UL_ExN	IN_CGE	LAMA2	ITGA9_ITGB1	2.6836e-07	0	LAMA2_ITGA9_ITGB1	LAMA2 - (ITGA9+ITGB1)	LAMININ	ECM-Receptor	KEGG: hsa04512	case	0.530076	51.9435	42.8856	0.000122979	NA	NA	NA	NA
UL_ExN	IN_MGE	LAMA2	ITGA9_ITGB1	5.15664e-07	0	LAMA2_ITGA9_ITGB1	LAMA2 - (ITGA9+ITGB1)	LAMININ	ECM-Receptor	KEGG: hsa04512	case	0.530076	51.9435	42.8856	0.000122979	NA	NA	NA	NA
UL_ExN	UL_ExN	LAMA2	ITGA9_ITGB1	5.43557e-07	0	LAMA2_ITGA9_ITGB1	LAMA2 - (ITGA9+ITGB1)	LAMININ	ECM-Receptor	KEGG: hsa04512	case	0.530076	51.9435	42.8856	0.000122979	0.813396	70.7597	59.3035	2.65064e-07
UL_ExN	Astro	LAMA3	ITGA9_ITGB1	4.92306e-08	0	LAMA3_ITGA9_ITGB1	LAMA3 - (ITGA9+ITGB1)	LAMININ	ECM-Receptor	KEGG: hsa04512	case	0.426229	26.6784	17.9104	1.88892e-05	0.32061	54.902	37.2881	0.000260608
UL_ExN	DL_ExN	LAMA3	ITGA9_ITGB1	8.5944e-08	0	LAMA3_ITGA9_ITGB1	LAMA3 - (ITGA9+ITGB1)	LAMININ	ECM-Receptor	KEGG: hsa04512	case	0.426229	26.6784	17.9104	1.88892e-05	0.319954	65.261	58.4802	0.0242819
UL_ExN	IN_CGE	LAMA3	ITGA9_ITGB1	6.709e-08	0	LAMA3_ITGA9_ITGB1	LAMA3 - (ITGA9+ITGB1)	LAMININ	ECM-Receptor	KEGG: hsa04512	case	0.426229	26.6784	17.9104	1.88892e-05	NA	NA	NA	NA
UL_ExN	IN_MGE	LAMA3	ITGA9_ITGB1	1.28916e-07	0	LAMA3_ITGA9_ITGB1	LAMA3 - (ITGA9+ITGB1)	LAMININ	ECM-Receptor	KEGG: hsa04512	case	0.426229	26.6784	17.9104	1.88892e-05	NA	NA	NA	NA
UL_ExN	UL_ExN	LAMA3	ITGA9_ITGB1	1.35889e-07	0	LAMA3_ITGA9_ITGB1	LAMA3 - (ITGA9+ITGB1)	LAMININ	ECM-Receptor	KEGG: hsa04512	case	0.426229	26.6784	17.9104	1.88892e-05	0.813396	70.7597	59.3035	2.65064e-07
Astro	Astro	LAMA4	ITGA9_ITGB1	1.35384e-07	0	LAMA4_ITGA9_ITGB1	LAMA4 - (ITGA9+ITGB1)	LAMININ	ECM-Receptor	KEGG: hsa04512	case	0.537839	50	29.54	1.76211e-05	0.32061	54.902	37.2881	0.000260608
Astro	DL_ExN	LAMA4	ITGA9_ITGB1	2.36346e-07	0	LAMA4_ITGA9_ITGB1	LAMA4 - (ITGA9+ITGB1)	LAMININ	ECM-Receptor	KEGG: hsa04512	case	0.537839	50	29.54	1.76211e-05	0.319954	65.261	58.4802	0.0242819
Astro	IN_CGE	LAMA4	ITGA9_ITGB1	1.84497e-07	0	LAMA4_ITGA9_ITGB1	LAMA4 - (ITGA9+ITGB1)	LAMININ	ECM-Receptor	KEGG: hsa04512	case	0.537839	50	29.54	1.76211e-05	NA	NA	NA	NA
Astro	IN_MGE	LAMA4	ITGA9_ITGB1	3.54519e-07	0	LAMA4_ITGA9_ITGB1	LAMA4 - (ITGA9+ITGB1)	LAMININ	ECM-Receptor	KEGG: hsa04512	case	0.537839	50	29.54	1.76211e-05	NA	NA	NA	NA
Astro	UL_ExN	LAMA4	ITGA9_ITGB1	3.73696e-07	0	LAMA4_ITGA9_ITGB1	LAMA4 - (ITGA9+ITGB1)	LAMININ	ECM-Receptor	KEGG: hsa04512	case	0.537839	50	29.54	1.76211e-05	0.813396	70.7597	59.3035	2.65064e-07
DL_ExN	DL_ExN	LAMC1	ITGA9_ITGB1	6.01607e-07	0.02	LAMC1_ITGA9_ITGB1	LAMC1 - (ITGA9+ITGB1)	LAMININ	ECM-Receptor	KEGG: hsa04512	case	0.572493	71.0843	60.5727	0.0013737	0.319954	65.261	58.4802	0.0242819
UL_ExN	DL_ExN	LAMC1	ITGA9_ITGB1	6.87551e-07	0	LAMC1_ITGA9_ITGB1	LAMC1 - (ITGA9+ITGB1)	LAMININ	ECM-Receptor	KEGG: hsa04512	case	1.64587	73.1449	51.5423	5.51135e-31	0.319954	65.261	58.4802	0.0242819
DL_ExN	IN_MGE	LAMC1	ITGA9_ITGB1	9.02411e-07	0	LAMC1_ITGA9_ITGB1	LAMC1 - (ITGA9+ITGB1)	LAMININ	ECM-Receptor	KEGG: hsa04512	case	0.572493	71.0843	60.5727	0.0013737	NA	NA	NA	NA
UL_ExN	IN_MGE	LAMC1	ITGA9_ITGB1	1.03133e-06	0	LAMC1_ITGA9_ITGB1	LAMC1 - (ITGA9+ITGB1)	LAMININ	ECM-Receptor	KEGG: hsa04512	case	1.64587	73.1449	51.5423	5.51135e-31	NA	NA	NA	NA
DL_ExN	UL_ExN	LAMC1	ITGA9_ITGB1	9.51225e-07	0	LAMC1_ITGA9_ITGB1	LAMC1 - (ITGA9+ITGB1)	LAMININ	ECM-Receptor	KEGG: hsa04512	case	0.572493	71.0843	60.5727	0.0013737	0.813396	70.7597	59.3035	2.65064e-07
IN_MGE	UL_ExN	LAMC1	ITGA9_ITGB1	5.43557e-07	0.04	LAMC1_ITGA9_ITGB1	LAMC1 - (ITGA9+ITGB1)	LAMININ	ECM-Receptor	KEGG: hsa04512	case	0.486876	61.3139	45.6954	0.00126049	0.813396	70.7597	59.3035	2.65064e-07
UL_ExN	UL_ExN	LAMC1	ITGA9_ITGB1	1.08711e-06	0	LAMC1_ITGA9_ITGB1	LAMC1 - (ITGA9+ITGB1)	LAMININ	ECM-Receptor	KEGG: hsa04512	case	1.64587	73.1449	51.5423	5.51135e-31	0.813396	70.7597	59.3035	2.65064e-07
DL_ExN	DL_ExN	COL4A1	ITGA11_ITGB1	8.5944e-08	0	COL4A1_ITGA11_ITGB1	COL4A1 - (ITGA11+ITGB1)	COLLAGEN	ECM-Receptor	KEGG: hsa04512	case	0.530156	46.1847	31.4978	2.14489e-05	0.350556	65.0602	54.8458	0.000938846
UL_ExN	DL_ExN	COL4A1	ITGA11_ITGB1	8.5944e-08	0	COL4A1_ITGA11_ITGB1	COL4A1 - (ITGA11+ITGB1)	COLLAGEN	ECM-Receptor	KEGG: hsa04512	case	0.688918	46.4664	30.4478	5.85532e-13	0.350556	65.0602	54.8458	0.000938846
Astro	DL_ExN	COL4A2	ITGA11_ITGB1	4.2972e-08	0	COL4A2_ITGA11_ITGB1	COL4A2 - (ITGA11+ITGB1)	COLLAGEN	ECM-Receptor	KEGG: hsa04512	case	0.382092	46.0784	31.7191	0.00204509	0.350556	65.0602	54.8458	0.000938846
DL_ExN	DL_ExN	COL4A2	ITGA11_ITGB1	2.1486e-07	0	COL4A2_ITGA11_ITGB1	COL4A2 - (ITGA11+ITGB1)	COLLAGEN	ECM-Receptor	KEGG: hsa04512	case	0.981061	58.2329	42.9515	1.55254e-06	0.350556	65.0602	54.8458	0.000938846
IN_MGE	DL_ExN	COL4A2	ITGA11_ITGB1	8.5944e-08	0	COL4A2_ITGA11_ITGB1	COL4A2 - (ITGA11+ITGB1)	COLLAGEN	ECM-Receptor	KEGG: hsa04512	case	0.404916	47.4453	35.0993	0.00424432	0.350556	65.0602	54.8458	0.000938846
UL_ExN	DL_ExN	COL4A2	ITGA11_ITGB1	2.57832e-07	0	COL4A2_ITGA11_ITGB1	COL4A2 - (ITGA11+ITGB1)	COLLAGEN	ECM-Receptor	KEGG: hsa04512	case	1.54535	63.4276	47.0647	7.31976e-18	0.350556	65.0602	54.8458	0.000938846
IN_CGE	DL_ExN	COL4A4	ITGA11_ITGB1	4.2972e-08	0	COL4A4_ITGA11_ITGB1	COL4A4 - (ITGA11+ITGB1)	COLLAGEN	ECM-Receptor	KEGG: hsa04512	case	0.189696	26.5625	17.4377	0.0424391	0.350556	65.0602	54.8458	0.000938846
Astro	DL_ExN	COL4A5	ITGA11_ITGB1	3.43776e-07	0	COL4A5_ITGA11_ITGB1	COL4A5 - (ITGA11+ITGB1)	COLLAGEN	ECM-Receptor	KEGG: hsa04512	case	0.871291	80.3922	64.6489	0.000909353	0.350556	65.0602	54.8458	0.000938846
IN_CGE	DL_ExN	COL4A5	ITGA11_ITGB1	4.2972e-08	0	COL4A5_ITGA11_ITGB1	COL4A5 - (ITGA11+ITGB1)	COLLAGEN	ECM-Receptor	KEGG: hsa04512	case	0.655944	25.7812	14.2349	0.00350575	0.350556	65.0602	54.8458	0.000938846
DL_ExN	DL_ExN	COL6A1	ITGA11_ITGB1	4.2972e-08	0	COL6A1_ITGA11_ITGB1	COL6A1 - (ITGA11+ITGB1)	COLLAGEN	ECM-Receptor	KEGG: hsa04512	case	0.169542	30.9237	21.3656	0.00551661	0.350556	65.0602	54.8458	0.000938846
UL_ExN	DL_ExN	COL6A1	ITGA11_ITGB1	4.2972e-08	0	COL6A1_ITGA11_ITGB1	COL6A1 - (ITGA11+ITGB1)	COLLAGEN	ECM-Receptor	KEGG: hsa04512	case	0.65673	35.3357	12.9353	4.44822e-27	0.350556	65.0602	54.8458	0.000938846
Astro	DL_ExN	COL9A2	ITGA11_ITGB1	4.2972e-08	0	COL9A2_ITGA11_ITGB1	COL9A2 - (ITGA11+ITGB1)	COLLAGEN	ECM-Receptor	KEGG: hsa04512	case	0.321417	30.3922	15.4964	0.000334584	0.350556	65.0602	54.8458	0.000938846
IN_CGE	Astro	FN1	ITGAV_ITGB1	1.11644e-07	0	FN1_ITGAV_ITGB1	FN1 - (ITGAV+ITGB1)	FN1	ECM-Receptor	KEGG: hsa04512	case	0.170096	48.4375	34.8754	0.0101813	0.503668	66.1765	53.3898	0.00118456
UL_ExN	Astro	FN1	ITGAV_ITGB1	1.11644e-07	0	FN1_ITGAV_ITGB1	FN1 - (ITGAV+ITGB1)	FN1	ECM-Receptor	KEGG: hsa04512	case	0.202289	34.0989	25.4726	5.91116e-05	0.503668	66.1765	53.3898	0.00118456
IN_CGE	IN_MGE	FN1	ITGAV_ITGB1	8.5944e-08	0	FN1_ITGAV_ITGB1	FN1 - (ITGAV+ITGB1)	FN1	ECM-Receptor	KEGG: hsa04512	case	0.170096	48.4375	34.8754	0.0101813	0.456929	55.4745	39.404	0.00136903
UL_ExN	IN_MGE	FN1	ITGAV_ITGB1	8.5944e-08	0	FN1_ITGAV_ITGB1	FN1 - (ITGAV+ITGB1)	FN1	ECM-Receptor	KEGG: hsa04512	case	0.202289	34.0989	25.4726	5.91116e-05	0.456929	55.4745	39.404	0.00136903
IN_CGE	UL_ExN	FN1	ITGAV_ITGB1	8.5944e-08	0	FN1_ITGAV_ITGB1	FN1 - (ITGAV+ITGB1)	FN1	ECM-Receptor	KEGG: hsa04512	case	0.170096	48.4375	34.8754	0.0101813	0.809766	60.159	37.6119	7.77574e-19
UL_ExN	UL_ExN	FN1	ITGAV_ITGB1	8.5944e-08	0	FN1_ITGAV_ITGB1	FN1 - (ITGAV+ITGB1)	FN1	ECM-Receptor	KEGG: hsa04512	case	0.202289	34.0989	25.4726	5.91116e-05	0.809766	60.159	37.6119	7.77574e-19
IN_CGE	Astro	FN1	ITGAV_ITGB8	2.03834e-07	0	FN1_ITGAV_ITGB8	FN1 - (ITGAV+ITGB8)	FN1	ECM-Receptor	KEGG: hsa04512	case	0.170096	48.4375	34.8754	0.0101813	1.19221	76.4706	72.6392	0.0025647
UL_ExN	Astro	FN1	ITGAV_ITGB8	2.03834e-07	0	FN1_ITGAV_ITGB8	FN1 - (ITGAV+ITGB8)	FN1	ECM-Receptor	KEGG: hsa04512	case	0.202289	34.0989	25.4726	5.91116e-05	1.19221	76.4706	72.6392	0.0025647
IN_CGE	UL_ExN	FN1	ITGAV_ITGB8	1.54938e-07	0	FN1_ITGAV_ITGB8	FN1 - (ITGAV+ITGB8)	FN1	ECM-Receptor	KEGG: hsa04512	case	0.170096	48.4375	34.8754	0.0101813	1.20583	72.0848	53.9801	2.6309e-11
UL_ExN	UL_ExN	FN1	ITGAV_ITGB8	1.54938e-07	0	FN1_ITGAV_ITGB8	FN1 - (ITGAV+ITGB8)	FN1	ECM-Receptor	KEGG: hsa04512	case	0.202289	34.0989	25.4726	5.91116e-05	1.20583	72.0848	53.9801	2.6309e-11
Astro	Astro	LAMA1	ITGAV_ITGB8	1.63067e-06	0	LAMA1_ITGAV_ITGB8	LAMA1 - (ITGAV+ITGB8)	LAMININ	ECM-Receptor	KEGG: hsa04512	case	0.558871	73.5294	70.46	0.031938	1.19221	76.4706	72.6392	0.0025647
Astro	DL_ExN	LAMA1	ITGAV_ITGB8	2.97719e-07	0	LAMA1_ITGAV_ITGB8	LAMA1 - (ITGAV+ITGB8)	LAMININ	ECM-Receptor	KEGG: hsa04512	case	0.558871	73.5294	70.46	0.031938	0.70899	48.5944	30.6167	8.51716e-07
Astro	IN_CGE	LAMA1	ITGAV_ITGB8	1.71888e-07	0	LAMA1_ITGAV_ITGB8	LAMA1 - (ITGAV+ITGB8)	LAMININ	ECM-Receptor	KEGG: hsa04512	case	0.558871	73.5294	70.46	0.031938	0.316281	44.5312	32.7402	0.0244972
Astro	IN_MGE	LAMA1	ITGAV_ITGB8	4.86172e-07	0	LAMA1_ITGAV_ITGB8	LAMA1 - (ITGAV+ITGB8)	LAMININ	ECM-Receptor	KEGG: hsa04512	case	0.558871	73.5294	70.46	0.031938	0.456929	55.4745	39.404	0.00136903
Astro	Oligo/OPC	LAMA1	ITGAV_ITGB8	3.43776e-07	0	LAMA1_ITGAV_ITGB8	LAMA1 - (ITGAV+ITGB8)	LAMININ	ECM-Receptor	KEGG: hsa04512	case	0.558871	73.5294	70.46	0.031938	0.378458	51.7241	36.8421	0.0001374
Astro	UL_ExN	LAMA1	ITGAV_ITGB8	1.2395e-06	0	LAMA1_ITGAV_ITGB8	LAMA1 - (ITGAV+ITGB8)	LAMININ	ECM-Receptor	KEGG: hsa04512	case	0.558871	73.5294	70.46	0.031938	1.20583	72.0848	53.9801	2.6309e-11
UL_ExN	Astro	LAMA2	ITGAV_ITGB8	8.15335e-07	0	LAMA2_ITGAV_ITGB8	LAMA2 - (ITGAV+ITGB8)	LAMININ	ECM-Receptor	KEGG: hsa04512	case	0.530076	51.9435	42.8856	0.000122979	1.19221	76.4706	72.6392	0.0025647
UL_ExN	IN_MGE	LAMA2	ITGAV_ITGB8	2.43086e-07	0.01	LAMA2_ITGAV_ITGB8	LAMA2 - (ITGAV+ITGB8)	LAMININ	ECM-Receptor	KEGG: hsa04512	case	0.530076	51.9435	42.8856	0.000122979	0.456929	55.4745	39.404	0.00136903
UL_ExN	UL_ExN	LAMA2	ITGAV_ITGB8	6.1975e-07	0	LAMA2_ITGAV_ITGB8	LAMA2 - (ITGAV+ITGB8)	LAMININ	ECM-Receptor	KEGG: hsa04512	case	0.530076	51.9435	42.8856	0.000122979	1.20583	72.0848	53.9801	2.6309e-11
UL_ExN	Astro	LAMA3	ITGAV_ITGB8	2.03834e-07	0	LAMA3_ITGAV_ITGB8	LAMA3 - (ITGAV+ITGB8)	LAMININ	ECM-Receptor	KEGG: hsa04512	case	0.426229	26.6784	17.9104	1.88892e-05	1.19221	76.4706	72.6392	0.0025647
UL_ExN	DL_ExN	LAMA3	ITGAV_ITGB8	3.72148e-08	0	LAMA3_ITGAV_ITGB8	LAMA3 - (ITGAV+ITGB8)	LAMININ	ECM-Receptor	KEGG: hsa04512	case	0.426229	26.6784	17.9104	1.88892e-05	0.70899	48.5944	30.6167	8.51716e-07
UL_ExN	IN_CGE	LAMA3	ITGAV_ITGB8	2.1486e-08	0	LAMA3_ITGAV_ITGB8	LAMA3 - (ITGAV+ITGB8)	LAMININ	ECM-Receptor	KEGG: hsa04512	case	0.426229	26.6784	17.9104	1.88892e-05	0.316281	44.5312	32.7402	0.0244972
UL_ExN	IN_MGE	LAMA3	ITGAV_ITGB8	6.07716e-08	0	LAMA3_ITGAV_ITGB8	LAMA3 - (ITGAV+ITGB8)	LAMININ	ECM-Receptor	KEGG: hsa04512	case	0.426229	26.6784	17.9104	1.88892e-05	0.456929	55.4745	39.404	0.00136903
UL_ExN	Oligo/OPC	LAMA3	ITGAV_ITGB8	4.2972e-08	0	LAMA3_ITGAV_ITGB8	LAMA3 - (ITGAV+ITGB8)	LAMININ	ECM-Receptor	KEGG: hsa04512	case	0.426229	26.6784	17.9104	1.88892e-05	0.378458	51.7241	36.8421	0.0001374
UL_ExN	UL_ExN	LAMA3	ITGAV_ITGB8	1.54938e-07	0	LAMA3_ITGAV_ITGB8	LAMA3 - (ITGAV+ITGB8)	LAMININ	ECM-Receptor	KEGG: hsa04512	case	0.426229	26.6784	17.9104	1.88892e-05	1.20583	72.0848	53.9801	2.6309e-11
Astro	Astro	LAMA4	ITGAV_ITGB8	5.60543e-07	0	LAMA4_ITGAV_ITGB8	LAMA4 - (ITGAV+ITGB8)	LAMININ	ECM-Receptor	KEGG: hsa04512	case	0.537839	50	29.54	1.76211e-05	1.19221	76.4706	72.6392	0.0025647
Astro	IN_MGE	LAMA4	ITGAV_ITGB8	1.67122e-07	0	LAMA4_ITGAV_ITGB8	LAMA4 - (ITGAV+ITGB8)	LAMININ	ECM-Receptor	KEGG: hsa04512	case	0.537839	50	29.54	1.76211e-05	0.456929	55.4745	39.404	0.00136903
Astro	Oligo/OPC	LAMA4	ITGAV_ITGB8	1.18173e-07	0.03	LAMA4_ITGAV_ITGB8	LAMA4 - (ITGAV+ITGB8)	LAMININ	ECM-Receptor	KEGG: hsa04512	case	0.537839	50	29.54	1.76211e-05	0.378458	51.7241	36.8421	0.0001374
Astro	UL_ExN	LAMA4	ITGAV_ITGB8	4.26078e-07	0	LAMA4_ITGAV_ITGB8	LAMA4 - (ITGAV+ITGB8)	LAMININ	ECM-Receptor	KEGG: hsa04512	case	0.537839	50	29.54	1.76211e-05	1.20583	72.0848	53.9801	2.6309e-11
DL_ExN	Astro	LAMC1	ITGAV_ITGB8	1.42684e-06	0	LAMC1_ITGAV_ITGB8	LAMC1 - (ITGAV+ITGB8)	LAMININ	ECM-Receptor	KEGG: hsa04512	case	0.572493	71.0843	60.5727	0.0013737	1.19221	76.4706	72.6392	0.0025647
IN_MGE	Astro	LAMC1	ITGAV_ITGB8	8.15335e-07	0.01	LAMC1_ITGAV_ITGB8	LAMC1 - (ITGAV+ITGB8)	LAMININ	ECM-Receptor	KEGG: hsa04512	case	0.486876	61.3139	45.6954	0.00126049	1.19221	76.4706	72.6392	0.0025647
UL_ExN	Astro	LAMC1	ITGAV_ITGB8	1.63067e-06	0	LAMC1_ITGAV_ITGB8	LAMC1 - (ITGAV+ITGB8)	LAMININ	ECM-Receptor	KEGG: hsa04512	case	1.64587	73.1449	51.5423	5.51135e-31	1.19221	76.4706	72.6392	0.0025647
DL_ExN	UL_ExN	LAMC1	ITGAV_ITGB8	1.08456e-06	0	LAMC1_ITGAV_ITGB8	LAMC1 - (ITGAV+ITGB8)	LAMININ	ECM-Receptor	KEGG: hsa04512	case	0.572493	71.0843	60.5727	0.0013737	1.20583	72.0848	53.9801	2.6309e-11
IN_MGE	UL_ExN	LAMC1	ITGAV_ITGB8	6.1975e-07	0.02	LAMC1_ITGAV_ITGB8	LAMC1 - (ITGAV+ITGB8)	LAMININ	ECM-Receptor	KEGG: hsa04512	case	0.486876	61.3139	45.6954	0.00126049	1.20583	72.0848	53.9801	2.6309e-11
UL_ExN	UL_ExN	LAMC1	ITGAV_ITGB8	1.2395e-06	0	LAMC1_ITGAV_ITGB8	LAMC1 - (ITGAV+ITGB8)	LAMININ	ECM-Receptor	KEGG: hsa04512	case	1.64587	73.1449	51.5423	5.51135e-31	1.20583	72.0848	53.9801	2.6309e-11
DL_ExN	Astro	COL4A1	ITGAV_ITGB8	4.07668e-07	0	COL4A1_ITGAV_ITGB8	COL4A1 - (ITGAV+ITGB8)	COLLAGEN	ECM-Receptor	KEGG: hsa04512	case	0.530156	46.1847	31.4978	2.14489e-05	1.19221	76.4706	72.6392	0.0025647
UL_ExN	Astro	COL4A1	ITGAV_ITGB8	4.07668e-07	0	COL4A1_ITGAV_ITGB8	COL4A1 - (ITGAV+ITGB8)	COLLAGEN	ECM-Receptor	KEGG: hsa04512	case	0.688918	46.4664	30.4478	5.85532e-13	1.19221	76.4706	72.6392	0.0025647
DL_ExN	UL_ExN	COL4A1	ITGAV_ITGB8	3.09875e-07	0	COL4A1_ITGAV_ITGB8	COL4A1 - (ITGAV+ITGB8)	COLLAGEN	ECM-Receptor	KEGG: hsa04512	case	0.530156	46.1847	31.4978	2.14489e-05	1.20583	72.0848	53.9801	2.6309e-11
UL_ExN	UL_ExN	COL4A1	ITGAV_ITGB8	3.09875e-07	0	COL4A1_ITGAV_ITGB8	COL4A1 - (ITGAV+ITGB8)	COLLAGEN	ECM-Receptor	KEGG: hsa04512	case	0.688918	46.4664	30.4478	5.85532e-13	1.20583	72.0848	53.9801	2.6309e-11
DL_ExN	Astro	COL4A2	ITGAV_ITGB8	1.01917e-06	0	COL4A2_ITGAV_ITGB8	COL4A2 - (ITGAV+ITGB8)	COLLAGEN	ECM-Receptor	KEGG: hsa04512	case	0.981061	58.2329	42.9515	1.55254e-06	1.19221	76.4706	72.6392	0.0025647
UL_ExN	Astro	COL4A2	ITGAV_ITGB8	1.223e-06	0	COL4A2_ITGAV_ITGB8	COL4A2 - (ITGAV+ITGB8)	COLLAGEN	ECM-Receptor	KEGG: hsa04512	case	1.54535	63.4276	47.0647	7.31976e-18	1.19221	76.4706	72.6392	0.0025647
DL_ExN	UL_ExN	COL4A2	ITGAV_ITGB8	7.74688e-07	0	COL4A2_ITGAV_ITGB8	COL4A2 - (ITGAV+ITGB8)	COLLAGEN	ECM-Receptor	KEGG: hsa04512	case	0.981061	58.2329	42.9515	1.55254e-06	1.20583	72.0848	53.9801	2.6309e-11
UL_ExN	UL_ExN	COL4A2	ITGAV_ITGB8	9.29625e-07	0	COL4A2_ITGAV_ITGB8	COL4A2 - (ITGAV+ITGB8)	COLLAGEN	ECM-Receptor	KEGG: hsa04512	case	1.54535	63.4276	47.0647	7.31976e-18	1.20583	72.0848	53.9801	2.6309e-11
IN_CGE	Astro	COL4A4	ITGAV_ITGB8	2.03834e-07	0	COL4A4_ITGAV_ITGB8	COL4A4 - (ITGAV+ITGB8)	COLLAGEN	ECM-Receptor	KEGG: hsa04512	case	0.189696	26.5625	17.4377	0.0424391	1.19221	76.4706	72.6392	0.0025647
IN_CGE	DL_ExN	COL4A4	ITGAV_ITGB8	3.72148e-08	0	COL4A4_ITGAV_ITGB8	COL4A4 - (ITGAV+ITGB8)	COLLAGEN	ECM-Receptor	KEGG: hsa04512	case	0.189696	26.5625	17.4377	0.0424391	0.70899	48.5944	30.6167	8.51716e-07
IN_CGE	IN_CGE	COL4A4	ITGAV_ITGB8	2.1486e-08	0	COL4A4_ITGAV_ITGB8	COL4A4 - (ITGAV+ITGB8)	COLLAGEN	ECM-Receptor	KEGG: hsa04512	case	0.189696	26.5625	17.4377	0.0424391	0.316281	44.5312	32.7402	0.0244972
IN_CGE	IN_MGE	COL4A4	ITGAV_ITGB8	6.07716e-08	0	COL4A4_ITGAV_ITGB8	COL4A4 - (ITGAV+ITGB8)	COLLAGEN	ECM-Receptor	KEGG: hsa04512	case	0.189696	26.5625	17.4377	0.0424391	0.456929	55.4745	39.404	0.00136903
IN_CGE	Oligo/OPC	COL4A4	ITGAV_ITGB8	4.2972e-08	0	COL4A4_ITGAV_ITGB8	COL4A4 - (ITGAV+ITGB8)	COLLAGEN	ECM-Receptor	KEGG: hsa04512	case	0.189696	26.5625	17.4377	0.0424391	0.378458	51.7241	36.8421	0.0001374
IN_CGE	UL_ExN	COL4A4	ITGAV_ITGB8	1.54938e-07	0	COL4A4_ITGAV_ITGB8	COL4A4 - (ITGAV+ITGB8)	COLLAGEN	ECM-Receptor	KEGG: hsa04512	case	0.189696	26.5625	17.4377	0.0424391	1.20583	72.0848	53.9801	2.6309e-11
Astro	Astro	COL4A5	ITGAV_ITGB8	1.63067e-06	0	COL4A5_ITGAV_ITGB8	COL4A5 - (ITGAV+ITGB8)	COLLAGEN	ECM-Receptor	KEGG: hsa04512	case	0.871291	80.3922	64.6489	0.000909353	1.19221	76.4706	72.6392	0.0025647
Astro	DL_ExN	COL4A5	ITGAV_ITGB8	2.97719e-07	0.01	COL4A5_ITGAV_ITGB8	COL4A5 - (ITGAV+ITGB8)	COLLAGEN	ECM-Receptor	KEGG: hsa04512	case	0.871291	80.3922	64.6489	0.000909353	0.70899	48.5944	30.6167	8.51716e-07
Astro	IN_MGE	COL4A5	ITGAV_ITGB8	4.86172e-07	0	COL4A5_ITGAV_ITGB8	COL4A5 - (ITGAV+ITGB8)	COLLAGEN	ECM-Receptor	KEGG: hsa04512	case	0.871291	80.3922	64.6489	0.000909353	0.456929	55.4745	39.404	0.00136903
Astro	Oligo/OPC	COL4A5	ITGAV_ITGB8	3.43776e-07	0	COL4A5_ITGAV_ITGB8	COL4A5 - (ITGAV+ITGB8)	COLLAGEN	ECM-Receptor	KEGG: hsa04512	case	0.871291	80.3922	64.6489	0.000909353	0.378458	51.7241	36.8421	0.0001374
Astro	UL_ExN	COL4A5	ITGAV_ITGB8	1.2395e-06	0	COL4A5_ITGAV_ITGB8	COL4A5 - (ITGAV+ITGB8)	COLLAGEN	ECM-Receptor	KEGG: hsa04512	case	0.871291	80.3922	64.6489	0.000909353	1.20583	72.0848	53.9801	2.6309e-11
DL_ExN	Astro	COL6A1	ITGAV_ITGB8	2.03834e-07	0	COL6A1_ITGAV_ITGB8	COL6A1 - (ITGAV+ITGB8)	COLLAGEN	ECM-Receptor	KEGG: hsa04512	case	0.169542	30.9237	21.3656	0.00551661	1.19221	76.4706	72.6392	0.0025647
UL_ExN	Astro	COL6A1	ITGAV_ITGB8	2.03834e-07	0	COL6A1_ITGAV_ITGB8	COL6A1 - (ITGAV+ITGB8)	COLLAGEN	ECM-Receptor	KEGG: hsa04512	case	0.65673	35.3357	12.9353	4.44822e-27	1.19221	76.4706	72.6392	0.0025647
DL_ExN	UL_ExN	COL6A1	ITGAV_ITGB8	1.54938e-07	0	COL6A1_ITGAV_ITGB8	COL6A1 - (ITGAV+ITGB8)	COLLAGEN	ECM-Receptor	KEGG: hsa04512	case	0.169542	30.9237	21.3656	0.00551661	1.20583	72.0848	53.9801	2.6309e-11
UL_ExN	UL_ExN	COL6A1	ITGAV_ITGB8	1.54938e-07	0	COL6A1_ITGAV_ITGB8	COL6A1 - (ITGAV+ITGB8)	COLLAGEN	ECM-Receptor	KEGG: hsa04512	case	0.65673	35.3357	12.9353	4.44822e-27	1.20583	72.0848	53.9801	2.6309e-11
Astro	Astro	COL9A2	ITGAV_ITGB8	2.03834e-07	0	COL9A2_ITGAV_ITGB8	COL9A2 - (ITGAV+ITGB8)	COLLAGEN	ECM-Receptor	KEGG: hsa04512	case	0.321417	30.3922	15.4964	0.000334584	1.19221	76.4706	72.6392	0.0025647
Astro	DL_ExN	COL9A2	ITGAV_ITGB8	3.72148e-08	0	COL9A2_ITGAV_ITGB8	COL9A2 - (ITGAV+ITGB8)	COLLAGEN	ECM-Receptor	KEGG: hsa04512	case	0.321417	30.3922	15.4964	0.000334584	0.70899	48.5944	30.6167	8.51716e-07
Astro	IN_CGE	COL9A2	ITGAV_ITGB8	2.1486e-08	0	COL9A2_ITGAV_ITGB8	COL9A2 - (ITGAV+ITGB8)	COLLAGEN	ECM-Receptor	KEGG: hsa04512	case	0.321417	30.3922	15.4964	0.000334584	0.316281	44.5312	32.7402	0.0244972
Astro	IN_MGE	COL9A2	ITGAV_ITGB8	6.07716e-08	0	COL9A2_ITGAV_ITGB8	COL9A2 - (ITGAV+ITGB8)	COLLAGEN	ECM-Receptor	KEGG: hsa04512	case	0.321417	30.3922	15.4964	0.000334584	0.456929	55.4745	39.404	0.00136903
Astro	Oligo/OPC	COL9A2	ITGAV_ITGB8	4.2972e-08	0	COL9A2_ITGAV_ITGB8	COL9A2 - (ITGAV+ITGB8)	COLLAGEN	ECM-Receptor	KEGG: hsa04512	case	0.321417	30.3922	15.4964	0.000334584	0.378458	51.7241	36.8421	0.0001374
Astro	UL_ExN	COL9A2	ITGAV_ITGB8	1.54938e-07	0	COL9A2_ITGAV_ITGB8	COL9A2 - (ITGAV+ITGB8)	COLLAGEN	ECM-Receptor	KEGG: hsa04512	case	0.321417	30.3922	15.4964	0.000334584	1.20583	72.0848	53.9801	2.6309e-11
Astro	Astro	LAMA1	ITGA6_ITGB4	5.43557e-07	0	LAMA1_ITGA6_ITGB4	LAMA1 - (ITGA6+ITGB4)	LAMININ	ECM-Receptor	KEGG: hsa04512	case	0.558871	73.5294	70.46	0.031938	0.825025	56.8627	37.6513	0.000605262
UL_ExN	Astro	LAMA2	ITGA6_ITGB4	2.71779e-07	0	LAMA2_ITGA6_ITGB4	LAMA2 - (ITGA6+ITGB4)	LAMININ	ECM-Receptor	KEGG: hsa04512	case	0.530076	51.9435	42.8856	0.000122979	0.825025	56.8627	37.6513	0.000605262
UL_ExN	Astro	LAMA3	ITGA6_ITGB4	6.79447e-08	0	LAMA3_ITGA6_ITGB4	LAMA3 - (ITGA6+ITGB4)	LAMININ	ECM-Receptor	KEGG: hsa04512	case	0.426229	26.6784	17.9104	1.88892e-05	0.825025	56.8627	37.6513	0.000605262
Astro	Astro	LAMA4	ITGA6_ITGB4	1.86848e-07	0	LAMA4_ITGA6_ITGB4	LAMA4 - (ITGA6+ITGB4)	LAMININ	ECM-Receptor	KEGG: hsa04512	case	0.537839	50	29.54	1.76211e-05	0.825025	56.8627	37.6513	0.000605262
DL_ExN	Astro	LAMB1	ITGA6_ITGB4	6.79447e-08	0	LAMB1_ITGA6_ITGB4	LAMB1 - (ITGA6+ITGB4)	LAMININ	ECM-Receptor	KEGG: hsa04512	case	0.257745	44.5783	30.837	0.00021427	0.825025	56.8627	37.6513	0.000605262
DL_ExN	Astro	LAMC1	ITGA6_ITGB4	4.75612e-07	0	LAMC1_ITGA6_ITGB4	LAMC1 - (ITGA6+ITGB4)	LAMININ	ECM-Receptor	KEGG: hsa04512	case	0.572493	71.0843	60.5727	0.0013737	0.825025	56.8627	37.6513	0.000605262
IN_MGE	Astro	LAMC1	ITGA6_ITGB4	2.71779e-07	0	LAMC1_ITGA6_ITGB4	LAMC1 - (ITGA6+ITGB4)	LAMININ	ECM-Receptor	KEGG: hsa04512	case	0.486876	61.3139	45.6954	0.00126049	0.825025	56.8627	37.6513	0.000605262
UL_ExN	Astro	LAMC1	ITGA6_ITGB4	5.43557e-07	0	LAMC1_ITGA6_ITGB4	LAMC1 - (ITGA6+ITGB4)	LAMININ	ECM-Receptor	KEGG: hsa04512	case	1.64587	73.1449	51.5423	5.51135e-31	0.825025	56.8627	37.6513	0.000605262
IN_CGE	Astro	FN1	CD44	1.4503e-07	0	FN1_CD44	FN1 - CD44	FN1	ECM-Receptor	KEGG: hsa04512	case	0.170096	48.4375	34.8754	0.0101813	4.52369	45.098	16.707	4.8962e-11
UL_ExN	Astro	FN1	CD44	1.4503e-07	0	FN1_CD44	FN1 - CD44	FN1	ECM-Receptor	KEGG: hsa04512	case	0.202289	34.0989	25.4726	5.91116e-05	4.52369	45.098	16.707	4.8962e-11
DL_ExN	Astro	COL4A1	CD44	2.90061e-07	0	COL4A1_CD44	COL4A1 - CD44	COLLAGEN	ECM-Receptor	KEGG: hsa04512	case	0.530156	46.1847	31.4978	2.14489e-05	4.52369	45.098	16.707	4.8962e-11
UL_ExN	Astro	COL4A1	CD44	2.90061e-07	0	COL4A1_CD44	COL4A1 - CD44	COLLAGEN	ECM-Receptor	KEGG: hsa04512	case	0.688918	46.4664	30.4478	5.85532e-13	4.52369	45.098	16.707	4.8962e-11
Astro	Astro	COL4A2	CD44	1.4503e-07	0	COL4A2_CD44	COL4A2 - CD44	COLLAGEN	ECM-Receptor	KEGG: hsa04512	case	0.382092	46.0784	31.7191	0.00204509	4.52369	45.098	16.707	4.8962e-11
DL_ExN	Astro	COL4A2	CD44	7.25152e-07	0	COL4A2_CD44	COL4A2 - CD44	COLLAGEN	ECM-Receptor	KEGG: hsa04512	case	0.981061	58.2329	42.9515	1.55254e-06	4.52369	45.098	16.707	4.8962e-11
IN_MGE	Astro	COL4A2	CD44	2.90061e-07	0	COL4A2_CD44	COL4A2 - CD44	COLLAGEN	ECM-Receptor	KEGG: hsa04512	case	0.404916	47.4453	35.0993	0.00424432	4.52369	45.098	16.707	4.8962e-11
UL_ExN	Astro	COL4A2	CD44	8.70182e-07	0	COL4A2_CD44	COL4A2 - CD44	COLLAGEN	ECM-Receptor	KEGG: hsa04512	case	1.54535	63.4276	47.0647	7.31976e-18	4.52369	45.098	16.707	4.8962e-11
IN_CGE	Astro	COL4A4	CD44	1.4503e-07	0	COL4A4_CD44	COL4A4 - CD44	COLLAGEN	ECM-Receptor	KEGG: hsa04512	case	0.189696	26.5625	17.4377	0.0424391	4.52369	45.098	16.707	4.8962e-11
Astro	Astro	COL4A5	CD44	1.16024e-06	0	COL4A5_CD44	COL4A5 - CD44	COLLAGEN	ECM-Receptor	KEGG: hsa04512	case	0.871291	80.3922	64.6489	0.000909353	4.52369	45.098	16.707	4.8962e-11
IN_CGE	Astro	COL4A5	CD44	1.4503e-07	0	COL4A5_CD44	COL4A5 - CD44	COLLAGEN	ECM-Receptor	KEGG: hsa04512	case	0.655944	25.7812	14.2349	0.00350575	4.52369	45.098	16.707	4.8962e-11
DL_ExN	Astro	COL6A1	CD44	1.4503e-07	0	COL6A1_CD44	COL6A1 - CD44	COLLAGEN	ECM-Receptor	KEGG: hsa04512	case	0.169542	30.9237	21.3656	0.00551661	4.52369	45.098	16.707	4.8962e-11
UL_ExN	Astro	COL6A1	CD44	1.4503e-07	0	COL6A1_CD44	COL6A1 - CD44	COLLAGEN	ECM-Receptor	KEGG: hsa04512	case	0.65673	35.3357	12.9353	4.44822e-27	4.52369	45.098	16.707	4.8962e-11
Astro	Astro	COL9A2	CD44	1.4503e-07	0	COL9A2_CD44	COL9A2 - CD44	COLLAGEN	ECM-Receptor	KEGG: hsa04512	case	0.321417	30.3922	15.4964	0.000334584	4.52369	45.098	16.707	4.8962e-11
Astro	Astro	LAMA1	CD44	1.16024e-06	0	LAMA1_CD44	LAMA1 - CD44	LAMININ	ECM-Receptor	KEGG: hsa04512	case	0.558871	73.5294	70.46	0.031938	4.52369	45.098	16.707	4.8962e-11
UL_ExN	Astro	LAMA2	CD44	5.80121e-07	0	LAMA2_CD44	LAMA2 - CD44	LAMININ	ECM-Receptor	KEGG: hsa04512	case	0.530076	51.9435	42.8856	0.000122979	4.52369	45.098	16.707	4.8962e-11
UL_ExN	Astro	LAMA3	CD44	1.4503e-07	0	LAMA3_CD44	LAMA3 - CD44	LAMININ	ECM-Receptor	KEGG: hsa04512	case	0.426229	26.6784	17.9104	1.88892e-05	4.52369	45.098	16.707	4.8962e-11
Astro	Astro	LAMA4	CD44	3.98834e-07	0	LAMA4_CD44	LAMA4 - CD44	LAMININ	ECM-Receptor	KEGG: hsa04512	case	0.537839	50	29.54	1.76211e-05	4.52369	45.098	16.707	4.8962e-11
DL_ExN	Astro	LAMB1	CD44	1.4503e-07	0	LAMB1_CD44	LAMB1 - CD44	LAMININ	ECM-Receptor	KEGG: hsa04512	case	0.257745	44.5783	30.837	0.00021427	4.52369	45.098	16.707	4.8962e-11
DL_ExN	Astro	LAMC1	CD44	1.01521e-06	0	LAMC1_CD44	LAMC1 - CD44	LAMININ	ECM-Receptor	KEGG: hsa04512	case	0.572493	71.0843	60.5727	0.0013737	4.52369	45.098	16.707	4.8962e-11
IN_MGE	Astro	LAMC1	CD44	5.80121e-07	0	LAMC1_CD44	LAMC1 - CD44	LAMININ	ECM-Receptor	KEGG: hsa04512	case	0.486876	61.3139	45.6954	0.00126049	4.52369	45.098	16.707	4.8962e-11
UL_ExN	Astro	LAMC1	CD44	1.16024e-06	0	LAMC1_CD44	LAMC1 - CD44	LAMININ	ECM-Receptor	KEGG: hsa04512	case	1.64587	73.1449	51.5423	5.51135e-31	4.52369	45.098	16.707	4.8962e-11
DL_ExN	Astro	COL4A1	SDC4	1.71888e-07	0	COL4A1_SDC4	COL4A1 - SDC4	COLLAGEN	ECM-Receptor	KEGG: hsa04512	case	0.530156	46.1847	31.4978	2.14489e-05	0.906186	56.8627	29.54	1.12782e-08
UL_ExN	Astro	COL4A1	SDC4	1.71888e-07	0	COL4A1_SDC4	COL4A1 - SDC4	COLLAGEN	ECM-Receptor	KEGG: hsa04512	case	0.688918	46.4664	30.4478	5.85532e-13	0.906186	56.8627	29.54	1.12782e-08
Astro	Astro	COL4A2	SDC4	8.5944e-08	0	COL4A2_SDC4	COL4A2 - SDC4	COLLAGEN	ECM-Receptor	KEGG: hsa04512	case	0.382092	46.0784	31.7191	0.00204509	0.906186	56.8627	29.54	1.12782e-08
DL_ExN	Astro	COL4A2	SDC4	4.2972e-07	0	COL4A2_SDC4	COL4A2 - SDC4	COLLAGEN	ECM-Receptor	KEGG: hsa04512	case	0.981061	58.2329	42.9515	1.55254e-06	0.906186	56.8627	29.54	1.12782e-08
IN_MGE	Astro	COL4A2	SDC4	1.71888e-07	0	COL4A2_SDC4	COL4A2 - SDC4	COLLAGEN	ECM-Receptor	KEGG: hsa04512	case	0.404916	47.4453	35.0993	0.00424432	0.906186	56.8627	29.54	1.12782e-08
UL_ExN	Astro	COL4A2	SDC4	5.15664e-07	0	COL4A2_SDC4	COL4A2 - SDC4	COLLAGEN	ECM-Receptor	KEGG: hsa04512	case	1.54535	63.4276	47.0647	7.31976e-18	0.906186	56.8627	29.54	1.12782e-08
IN_CGE	Astro	COL4A4	SDC4	8.5944e-08	0	COL4A4_SDC4	COL4A4 - SDC4	COLLAGEN	ECM-Receptor	KEGG: hsa04512	case	0.189696	26.5625	17.4377	0.0424391	0.906186	56.8627	29.54	1.12782e-08
Astro	Astro	COL4A5	SDC4	6.87551e-07	0	COL4A5_SDC4	COL4A5 - SDC4	COLLAGEN	ECM-Receptor	KEGG: hsa04512	case	0.871291	80.3922	64.6489	0.000909353	0.906186	56.8627	29.54	1.12782e-08
IN_CGE	Astro	COL4A5	SDC4	8.5944e-08	0	COL4A5_SDC4	COL4A5 - SDC4	COLLAGEN	ECM-Receptor	KEGG: hsa04512	case	0.655944	25.7812	14.2349	0.00350575	0.906186	56.8627	29.54	1.12782e-08
DL_ExN	Astro	COL6A1	SDC4	8.5944e-08	0	COL6A1_SDC4	COL6A1 - SDC4	COLLAGEN	ECM-Receptor	KEGG: hsa04512	case	0.169542	30.9237	21.3656	0.00551661	0.906186	56.8627	29.54	1.12782e-08
UL_ExN	Astro	COL6A1	SDC4	8.5944e-08	0	COL6A1_SDC4	COL6A1 - SDC4	COLLAGEN	ECM-Receptor	KEGG: hsa04512	case	0.65673	35.3357	12.9353	4.44822e-27	0.906186	56.8627	29.54	1.12782e-08
Astro	Astro	COL9A2	SDC4	8.5944e-08	0	COL9A2_SDC4	COL9A2 - SDC4	COLLAGEN	ECM-Receptor	KEGG: hsa04512	case	0.321417	30.3922	15.4964	0.000334584	0.906186	56.8627	29.54	1.12782e-08
IN_CGE	Astro	FN1	SDC4	8.5944e-08	0	FN1_SDC4	FN1 - SDC4	FN1	ECM-Receptor	KEGG: hsa04512	case	0.170096	48.4375	34.8754	0.0101813	0.906186	56.8627	29.54	1.12782e-08
UL_ExN	Astro	FN1	SDC4	8.5944e-08	0	FN1_SDC4	FN1 - SDC4	FN1	ECM-Receptor	KEGG: hsa04512	case	0.202289	34.0989	25.4726	5.91116e-05	0.906186	56.8627	29.54	1.12782e-08
Astro	Astro	TNR	SDC4	8.5944e-08	0	TNR_SDC4	TNR - SDC4	TENASCIN	ECM-Receptor	KEGG: hsa04512	case	0.978279	31.3725	18.1598	0.00345493	0.906186	56.8627	29.54	1.12782e-08
DL_ExN	Astro	TNR	SDC4	2.66426e-06	0	TNR_SDC4	TNR - SDC4	TENASCIN	ECM-Receptor	KEGG: hsa04512	case	2.08206	97.992	95.3744	0.000124272	0.906186	56.8627	29.54	1.12782e-08
IN_MGE	Astro	TNR	SDC4	4.2972e-07	0	TNR_SDC4	TNR - SDC4	TENASCIN	ECM-Receptor	KEGG: hsa04512	case	1.39953	52.5547	46.0265	0.0426547	0.906186	56.8627	29.54	1.12782e-08
UL_ExN	Astro	TNR	SDC4	4.64095e-06	0	TNR_SDC4	TNR - SDC4	TENASCIN	ECM-Receptor	KEGG: hsa04512	case	7.49983	94.6996	94.2289	1.14239e-18	0.906186	56.8627	29.54	1.12782e-08
DL_ExN	Astro	THBS3	SDC4	8.5944e-08	0	THBS3_SDC4	THBS3 - SDC4	THBS	ECM-Receptor	KEGG: hsa04512	case	0.120579	26.1044	19.8238	0.041497	0.906186	56.8627	29.54	1.12782e-08
UL_ExN	Astro	THBS4	SDC4	8.5944e-08	0	THBS4_SDC4	THBS4 - SDC4	THBS	ECM-Receptor	KEGG: hsa04512	case	0.127307	27.9152	20.398	0.000503074	0.906186	56.8627	29.54	1.12782e-08
Astro	DL_ExN	LAMA1	SV2A	8.59439e-07	0	LAMA1_SV2A	LAMA1 - SV2A	LAMININ	ECM-Receptor	KEGG: hsa04512	case	0.558871	73.5294	70.46	0.031938	0.349981	74.6988	64.7577	0.00106938
Astro	IN_CGE	LAMA1	SV2A	6.87551e-07	0	LAMA1_SV2A	LAMA1 - SV2A	LAMININ	ECM-Receptor	KEGG: hsa04512	case	0.558871	73.5294	70.46	0.031938	NA	NA	NA	NA
Astro	IN_MGE	LAMA1	SV2A	1.03133e-06	0	LAMA1_SV2A	LAMA1 - SV2A	LAMININ	ECM-Receptor	KEGG: hsa04512	case	0.558871	73.5294	70.46	0.031938	0.576376	79.562	71.1921	0.00549535
Astro	UL_ExN	LAMA1	SV2A	8.59439e-07	0	LAMA1_SV2A	LAMA1 - SV2A	LAMININ	ECM-Receptor	KEGG: hsa04512	case	0.558871	73.5294	70.46	0.031938	1.86732	70.4947	61.2935	9.52897e-10
UL_ExN	DL_ExN	LAMA2	SV2A	4.2972e-07	0	LAMA2_SV2A	LAMA2 - SV2A	LAMININ	ECM-Receptor	KEGG: hsa04512	case	0.530076	51.9435	42.8856	0.000122979	0.349981	74.6988	64.7577	0.00106938
UL_ExN	IN_CGE	LAMA2	SV2A	3.43776e-07	0	LAMA2_SV2A	LAMA2 - SV2A	LAMININ	ECM-Receptor	KEGG: hsa04512	case	0.530076	51.9435	42.8856	0.000122979	NA	NA	NA	NA
UL_ExN	IN_MGE	LAMA2	SV2A	5.15664e-07	0	LAMA2_SV2A	LAMA2 - SV2A	LAMININ	ECM-Receptor	KEGG: hsa04512	case	0.530076	51.9435	42.8856	0.000122979	0.576376	79.562	71.1921	0.00549535
UL_ExN	UL_ExN	LAMA2	SV2A	4.2972e-07	0	LAMA2_SV2A	LAMA2 - SV2A	LAMININ	ECM-Receptor	KEGG: hsa04512	case	0.530076	51.9435	42.8856	0.000122979	1.86732	70.4947	61.2935	9.52897e-10
UL_ExN	DL_ExN	LAMA3	SV2A	1.0743e-07	0	LAMA3_SV2A	LAMA3 - SV2A	LAMININ	ECM-Receptor	KEGG: hsa04512	case	0.426229	26.6784	17.9104	1.88892e-05	0.349981	74.6988	64.7577	0.00106938
UL_ExN	IN_CGE	LAMA3	SV2A	8.5944e-08	0	LAMA3_SV2A	LAMA3 - SV2A	LAMININ	ECM-Receptor	KEGG: hsa04512	case	0.426229	26.6784	17.9104	1.88892e-05	NA	NA	NA	NA
UL_ExN	IN_MGE	LAMA3	SV2A	1.28916e-07	0	LAMA3_SV2A	LAMA3 - SV2A	LAMININ	ECM-Receptor	KEGG: hsa04512	case	0.426229	26.6784	17.9104	1.88892e-05	0.576376	79.562	71.1921	0.00549535
UL_ExN	UL_ExN	LAMA3	SV2A	1.0743e-07	0	LAMA3_SV2A	LAMA3 - SV2A	LAMININ	ECM-Receptor	KEGG: hsa04512	case	0.426229	26.6784	17.9104	1.88892e-05	1.86732	70.4947	61.2935	9.52897e-10
Astro	DL_ExN	LAMA4	SV2A	2.95432e-07	0	LAMA4_SV2A	LAMA4 - SV2A	LAMININ	ECM-Receptor	KEGG: hsa04512	case	0.537839	50	29.54	1.76211e-05	0.349981	74.6988	64.7577	0.00106938
Astro	IN_CGE	LAMA4	SV2A	2.36346e-07	0	LAMA4_SV2A	LAMA4 - SV2A	LAMININ	ECM-Receptor	KEGG: hsa04512	case	0.537839	50	29.54	1.76211e-05	NA	NA	NA	NA
Astro	IN_MGE	LAMA4	SV2A	3.54519e-07	0	LAMA4_SV2A	LAMA4 - SV2A	LAMININ	ECM-Receptor	KEGG: hsa04512	case	0.537839	50	29.54	1.76211e-05	0.576376	79.562	71.1921	0.00549535
Astro	UL_ExN	LAMA4	SV2A	2.95432e-07	0	LAMA4_SV2A	LAMA4 - SV2A	LAMININ	ECM-Receptor	KEGG: hsa04512	case	0.537839	50	29.54	1.76211e-05	1.86732	70.4947	61.2935	9.52897e-10
DL_ExN	DL_ExN	LAMC1	SV2A	7.52009e-07	0	LAMC1_SV2A	LAMC1 - SV2A	LAMININ	ECM-Receptor	KEGG: hsa04512	case	0.572493	71.0843	60.5727	0.0013737	0.349981	74.6988	64.7577	0.00106938
IN_MGE	DL_ExN	LAMC1	SV2A	4.2972e-07	0.04	LAMC1_SV2A	LAMC1 - SV2A	LAMININ	ECM-Receptor	KEGG: hsa04512	case	0.486876	61.3139	45.6954	0.00126049	0.349981	74.6988	64.7577	0.00106938
UL_ExN	DL_ExN	LAMC1	SV2A	8.59439e-07	0	LAMC1_SV2A	LAMC1 - SV2A	LAMININ	ECM-Receptor	KEGG: hsa04512	case	1.64587	73.1449	51.5423	5.51135e-31	0.349981	74.6988	64.7577	0.00106938
DL_ExN	IN_CGE	LAMC1	SV2A	6.01607e-07	0	LAMC1_SV2A	LAMC1 - SV2A	LAMININ	ECM-Receptor	KEGG: hsa04512	case	0.572493	71.0843	60.5727	0.0013737	NA	NA	NA	NA
UL_ExN	IN_CGE	LAMC1	SV2A	6.87551e-07	0	LAMC1_SV2A	LAMC1 - SV2A	LAMININ	ECM-Receptor	KEGG: hsa04512	case	1.64587	73.1449	51.5423	5.51135e-31	NA	NA	NA	NA
DL_ExN	IN_MGE	LAMC1	SV2A	9.02411e-07	0	LAMC1_SV2A	LAMC1 - SV2A	LAMININ	ECM-Receptor	KEGG: hsa04512	case	0.572493	71.0843	60.5727	0.0013737	0.576376	79.562	71.1921	0.00549535
UL_ExN	IN_MGE	LAMC1	SV2A	1.03133e-06	0	LAMC1_SV2A	LAMC1 - SV2A	LAMININ	ECM-Receptor	KEGG: hsa04512	case	1.64587	73.1449	51.5423	5.51135e-31	0.576376	79.562	71.1921	0.00549535
DL_ExN	UL_ExN	LAMC1	SV2A	7.52009e-07	0	LAMC1_SV2A	LAMC1 - SV2A	LAMININ	ECM-Receptor	KEGG: hsa04512	case	0.572493	71.0843	60.5727	0.0013737	1.86732	70.4947	61.2935	9.52897e-10
IN_MGE	UL_ExN	LAMC1	SV2A	4.2972e-07	0.04	LAMC1_SV2A	LAMC1 - SV2A	LAMININ	ECM-Receptor	KEGG: hsa04512	case	0.486876	61.3139	45.6954	0.00126049	1.86732	70.4947	61.2935	9.52897e-10
UL_ExN	UL_ExN	LAMC1	SV2A	8.59439e-07	0	LAMC1_SV2A	LAMC1 - SV2A	LAMININ	ECM-Receptor	KEGG: hsa04512	case	1.64587	73.1449	51.5423	5.51135e-31	1.86732	70.4947	61.2935	9.52897e-10
Astro	DL_ExN	LAMA1	SV2B	7.39113e-06	0	LAMA1_SV2B	LAMA1 - SV2B	LAMININ	ECM-Receptor	KEGG: hsa04512	case	0.558871	73.5294	70.46	0.031938	2.67604	99.1968	94.9339	7.45625e-09
Astro	UL_ExN	LAMA1	SV2B	7.56301e-06	0	LAMA1_SV2B	LAMA1 - SV2B	LAMININ	ECM-Receptor	KEGG: hsa04512	case	0.558871	73.5294	70.46	0.031938	8.71823	95.583	85.9701	1.92432e-42
UL_ExN	DL_ExN	LAMA2	SV2B	3.69558e-06	0	LAMA2_SV2B	LAMA2 - SV2B	LAMININ	ECM-Receptor	KEGG: hsa04512	case	0.530076	51.9435	42.8856	0.000122979	2.67604	99.1968	94.9339	7.45625e-09
UL_ExN	UL_ExN	LAMA2	SV2B	3.78152e-06	0	LAMA2_SV2B	LAMA2 - SV2B	LAMININ	ECM-Receptor	KEGG: hsa04512	case	0.530076	51.9435	42.8856	0.000122979	8.71823	95.583	85.9701	1.92432e-42
UL_ExN	DL_ExN	LAMA3	SV2B	9.23897e-07	0	LAMA3_SV2B	LAMA3 - SV2B	LAMININ	ECM-Receptor	KEGG: hsa04512	case	0.426229	26.6784	17.9104	1.88892e-05	2.67604	99.1968	94.9339	7.45625e-09
UL_ExN	UL_ExN	LAMA3	SV2B	9.45383e-07	0	LAMA3_SV2B	LAMA3 - SV2B	LAMININ	ECM-Receptor	KEGG: hsa04512	case	0.426229	26.6784	17.9104	1.88892e-05	8.71823	95.583	85.9701	1.92432e-42
Astro	DL_ExN	LAMA4	SV2B	2.54071e-06	0	LAMA4_SV2B	LAMA4 - SV2B	LAMININ	ECM-Receptor	KEGG: hsa04512	case	0.537839	50	29.54	1.76211e-05	2.67604	99.1968	94.9339	7.45625e-09
Astro	UL_ExN	LAMA4	SV2B	2.5998e-06	0	LAMA4_SV2B	LAMA4 - SV2B	LAMININ	ECM-Receptor	KEGG: hsa04512	case	0.537839	50	29.54	1.76211e-05	8.71823	95.583	85.9701	1.92432e-42
DL_ExN	DL_ExN	LAMC1	SV2B	6.46724e-06	0	LAMC1_SV2B	LAMC1 - SV2B	LAMININ	ECM-Receptor	KEGG: hsa04512	case	0.572493	71.0843	60.5727	0.0013737	2.67604	99.1968	94.9339	7.45625e-09
IN_MGE	DL_ExN	LAMC1	SV2B	3.69558e-06	0	LAMC1_SV2B	LAMC1 - SV2B	LAMININ	ECM-Receptor	KEGG: hsa04512	case	0.486876	61.3139	45.6954	0.00126049	2.67604	99.1968	94.9339	7.45625e-09
UL_ExN	DL_ExN	LAMC1	SV2B	7.39113e-06	0	LAMC1_SV2B	LAMC1 - SV2B	LAMININ	ECM-Receptor	KEGG: hsa04512	case	1.64587	73.1449	51.5423	5.51135e-31	2.67604	99.1968	94.9339	7.45625e-09
DL_ExN	UL_ExN	LAMC1	SV2B	6.61764e-06	0	LAMC1_SV2B	LAMC1 - SV2B	LAMININ	ECM-Receptor	KEGG: hsa04512	case	0.572493	71.0843	60.5727	0.0013737	8.71823	95.583	85.9701	1.92432e-42
IN_MGE	UL_ExN	LAMC1	SV2B	3.78152e-06	0	LAMC1_SV2B	LAMC1 - SV2B	LAMININ	ECM-Receptor	KEGG: hsa04512	case	0.486876	61.3139	45.6954	0.00126049	8.71823	95.583	85.9701	1.92432e-42
UL_ExN	UL_ExN	LAMC1	SV2B	7.56301e-06	0	LAMC1_SV2B	LAMC1 - SV2B	LAMININ	ECM-Receptor	KEGG: hsa04512	case	1.64587	73.1449	51.5423	5.51135e-31	8.71823	95.583	85.9701	1.92432e-42
Astro	DL_ExN	LAMA1	SV2C	1.71888e-07	0	LAMA1_SV2C	LAMA1 - SV2C	LAMININ	ECM-Receptor	KEGG: hsa04512	case	0.558871	73.5294	70.46	0.031938	0.566274	25.3012	15.4185	0.00210804
Astro	UL_ExN	LAMA1	SV2C	6.87551e-07	0	LAMA1_SV2C	LAMA1 - SV2C	LAMININ	ECM-Receptor	KEGG: hsa04512	case	0.558871	73.5294	70.46	0.031938	1.81574	48.0565	33.4328	4.11708e-13
UL_ExN	DL_ExN	LAMA2	SV2C	8.5944e-08	0	LAMA2_SV2C	LAMA2 - SV2C	LAMININ	ECM-Receptor	KEGG: hsa04512	case	0.530076	51.9435	42.8856	0.000122979	0.566274	25.3012	15.4185	0.00210804
UL_ExN	UL_ExN	LAMA2	SV2C	3.43776e-07	0	LAMA2_SV2C	LAMA2 - SV2C	LAMININ	ECM-Receptor	KEGG: hsa04512	case	0.530076	51.9435	42.8856	0.000122979	1.81574	48.0565	33.4328	4.11708e-13
UL_ExN	DL_ExN	LAMA3	SV2C	2.1486e-08	0	LAMA3_SV2C	LAMA3 - SV2C	LAMININ	ECM-Receptor	KEGG: hsa04512	case	0.426229	26.6784	17.9104	1.88892e-05	0.566274	25.3012	15.4185	0.00210804
UL_ExN	UL_ExN	LAMA3	SV2C	8.5944e-08	0	LAMA3_SV2C	LAMA3 - SV2C	LAMININ	ECM-Receptor	KEGG: hsa04512	case	0.426229	26.6784	17.9104	1.88892e-05	1.81574	48.0565	33.4328	4.11708e-13
Astro	DL_ExN	LAMA4	SV2C	5.90865e-08	0	LAMA4_SV2C	LAMA4 - SV2C	LAMININ	ECM-Receptor	KEGG: hsa04512	case	0.537839	50	29.54	1.76211e-05	0.566274	25.3012	15.4185	0.00210804
Astro	UL_ExN	LAMA4	SV2C	2.36346e-07	0	LAMA4_SV2C	LAMA4 - SV2C	LAMININ	ECM-Receptor	KEGG: hsa04512	case	0.537839	50	29.54	1.76211e-05	1.81574	48.0565	33.4328	4.11708e-13
DL_ExN	UL_ExN	LAMB1	SV2C	8.5944e-08	0	LAMB1_SV2C	LAMB1 - SV2C	LAMININ	ECM-Receptor	KEGG: hsa04512	case	0.257745	44.5783	30.837	0.00021427	1.81574	48.0565	33.4328	4.11708e-13
DL_ExN	DL_ExN	LAMC1	SV2C	1.50402e-07	0	LAMC1_SV2C	LAMC1 - SV2C	LAMININ	ECM-Receptor	KEGG: hsa04512	case	0.572493	71.0843	60.5727	0.0013737	0.566274	25.3012	15.4185	0.00210804
UL_ExN	DL_ExN	LAMC1	SV2C	1.71888e-07	0	LAMC1_SV2C	LAMC1 - SV2C	LAMININ	ECM-Receptor	KEGG: hsa04512	case	1.64587	73.1449	51.5423	5.51135e-31	0.566274	25.3012	15.4185	0.00210804
DL_ExN	UL_ExN	LAMC1	SV2C	6.01607e-07	0	LAMC1_SV2C	LAMC1 - SV2C	LAMININ	ECM-Receptor	KEGG: hsa04512	case	0.572493	71.0843	60.5727	0.0013737	1.81574	48.0565	33.4328	4.11708e-13
IN_MGE	UL_ExN	LAMC1	SV2C	3.43776e-07	0	LAMC1_SV2C	LAMC1 - SV2C	LAMININ	ECM-Receptor	KEGG: hsa04512	case	0.486876	61.3139	45.6954	0.00126049	1.81574	48.0565	33.4328	4.11708e-13
UL_ExN	UL_ExN	LAMC1	SV2C	6.87551e-07	0	LAMC1_SV2C	LAMC1 - SV2C	LAMININ	ECM-Receptor	KEGG: hsa04512	case	1.64587	73.1449	51.5423	5.51135e-31	1.81574	48.0565	33.4328	4.11708e-13
DL_ExN	DL_ExN	COL4A1	GP6	4.2972e-08	0	COL4A1_GP6	COL4A1 - GP6	COLLAGEN	ECM-Receptor	KEGG: hsa04512	case	0.530156	46.1847	31.4978	2.14489e-05	NA	NA	NA	NA
UL_ExN	DL_ExN	COL4A1	GP6	4.2972e-08	0	COL4A1_GP6	COL4A1 - GP6	COLLAGEN	ECM-Receptor	KEGG: hsa04512	case	0.688918	46.4664	30.4478	5.85532e-13	NA	NA	NA	NA
DL_ExN	IN_CGE	COL4A1	GP6	4.2972e-08	0	COL4A1_GP6	COL4A1 - GP6	COLLAGEN	ECM-Receptor	KEGG: hsa04512	case	0.530156	46.1847	31.4978	2.14489e-05	NA	NA	NA	NA
UL_ExN	IN_CGE	COL4A1	GP6	4.2972e-08	0	COL4A1_GP6	COL4A1 - GP6	COLLAGEN	ECM-Receptor	KEGG: hsa04512	case	0.688918	46.4664	30.4478	5.85532e-13	NA	NA	NA	NA
DL_ExN	IN_MGE	COL4A1	GP6	4.2972e-08	0	COL4A1_GP6	COL4A1 - GP6	COLLAGEN	ECM-Receptor	KEGG: hsa04512	case	0.530156	46.1847	31.4978	2.14489e-05	NA	NA	NA	NA
UL_ExN	IN_MGE	COL4A1	GP6	4.2972e-08	0	COL4A1_GP6	COL4A1 - GP6	COLLAGEN	ECM-Receptor	KEGG: hsa04512	case	0.688918	46.4664	30.4478	5.85532e-13	NA	NA	NA	NA
DL_ExN	UL_ExN	COL4A1	GP6	4.2972e-08	0	COL4A1_GP6	COL4A1 - GP6	COLLAGEN	ECM-Receptor	KEGG: hsa04512	case	0.530156	46.1847	31.4978	2.14489e-05	NA	NA	NA	NA
UL_ExN	UL_ExN	COL4A1	GP6	4.2972e-08	0	COL4A1_GP6	COL4A1 - GP6	COLLAGEN	ECM-Receptor	KEGG: hsa04512	case	0.688918	46.4664	30.4478	5.85532e-13	NA	NA	NA	NA
DL_ExN	DL_ExN	COL4A2	GP6	1.0743e-07	0	COL4A2_GP6	COL4A2 - GP6	COLLAGEN	ECM-Receptor	KEGG: hsa04512	case	0.981061	58.2329	42.9515	1.55254e-06	NA	NA	NA	NA
UL_ExN	DL_ExN	COL4A2	GP6	1.28916e-07	0	COL4A2_GP6	COL4A2 - GP6	COLLAGEN	ECM-Receptor	KEGG: hsa04512	case	1.54535	63.4276	47.0647	7.31976e-18	NA	NA	NA	NA
DL_ExN	IN_CGE	COL4A2	GP6	1.0743e-07	0	COL4A2_GP6	COL4A2 - GP6	COLLAGEN	ECM-Receptor	KEGG: hsa04512	case	0.981061	58.2329	42.9515	1.55254e-06	NA	NA	NA	NA
UL_ExN	IN_CGE	COL4A2	GP6	1.28916e-07	0	COL4A2_GP6	COL4A2 - GP6	COLLAGEN	ECM-Receptor	KEGG: hsa04512	case	1.54535	63.4276	47.0647	7.31976e-18	NA	NA	NA	NA
DL_ExN	IN_MGE	COL4A2	GP6	1.0743e-07	0	COL4A2_GP6	COL4A2 - GP6	COLLAGEN	ECM-Receptor	KEGG: hsa04512	case	0.981061	58.2329	42.9515	1.55254e-06	NA	NA	NA	NA
UL_ExN	IN_MGE	COL4A2	GP6	1.28916e-07	0	COL4A2_GP6	COL4A2 - GP6	COLLAGEN	ECM-Receptor	KEGG: hsa04512	case	1.54535	63.4276	47.0647	7.31976e-18	NA	NA	NA	NA
DL_ExN	UL_ExN	COL4A2	GP6	1.0743e-07	0	COL4A2_GP6	COL4A2 - GP6	COLLAGEN	ECM-Receptor	KEGG: hsa04512	case	0.981061	58.2329	42.9515	1.55254e-06	NA	NA	NA	NA
UL_ExN	UL_ExN	COL4A2	GP6	1.28916e-07	0	COL4A2_GP6	COL4A2 - GP6	COLLAGEN	ECM-Receptor	KEGG: hsa04512	case	1.54535	63.4276	47.0647	7.31976e-18	NA	NA	NA	NA
IN_CGE	DL_ExN	COL4A4	GP6	2.1486e-08	0	COL4A4_GP6	COL4A4 - GP6	COLLAGEN	ECM-Receptor	KEGG: hsa04512	case	0.189696	26.5625	17.4377	0.0424391	NA	NA	NA	NA
IN_CGE	IN_CGE	COL4A4	GP6	2.1486e-08	0	COL4A4_GP6	COL4A4 - GP6	COLLAGEN	ECM-Receptor	KEGG: hsa04512	case	0.189696	26.5625	17.4377	0.0424391	NA	NA	NA	NA
IN_CGE	IN_MGE	COL4A4	GP6	2.1486e-08	0	COL4A4_GP6	COL4A4 - GP6	COLLAGEN	ECM-Receptor	KEGG: hsa04512	case	0.189696	26.5625	17.4377	0.0424391	NA	NA	NA	NA
IN_CGE	UL_ExN	COL4A4	GP6	2.1486e-08	0	COL4A4_GP6	COL4A4 - GP6	COLLAGEN	ECM-Receptor	KEGG: hsa04512	case	0.189696	26.5625	17.4377	0.0424391	NA	NA	NA	NA
Astro	DL_ExN	COL4A5	GP6	1.71888e-07	0	COL4A5_GP6	COL4A5 - GP6	COLLAGEN	ECM-Receptor	KEGG: hsa04512	case	0.871291	80.3922	64.6489	0.000909353	NA	NA	NA	NA
Astro	IN_CGE	COL4A5	GP6	1.71888e-07	0	COL4A5_GP6	COL4A5 - GP6	COLLAGEN	ECM-Receptor	KEGG: hsa04512	case	0.871291	80.3922	64.6489	0.000909353	NA	NA	NA	NA
IN_CGE	IN_CGE	COL4A5	GP6	2.1486e-08	0.03	COL4A5_GP6	COL4A5 - GP6	COLLAGEN	ECM-Receptor	KEGG: hsa04512	case	0.655944	25.7812	14.2349	0.00350575	NA	NA	NA	NA
Astro	IN_MGE	COL4A5	GP6	1.71888e-07	0	COL4A5_GP6	COL4A5 - GP6	COLLAGEN	ECM-Receptor	KEGG: hsa04512	case	0.871291	80.3922	64.6489	0.000909353	NA	NA	NA	NA
IN_CGE	IN_MGE	COL4A5	GP6	2.1486e-08	0.02	COL4A5_GP6	COL4A5 - GP6	COLLAGEN	ECM-Receptor	KEGG: hsa04512	case	0.655944	25.7812	14.2349	0.00350575	NA	NA	NA	NA
Astro	UL_ExN	COL4A5	GP6	1.71888e-07	0	COL4A5_GP6	COL4A5 - GP6	COLLAGEN	ECM-Receptor	KEGG: hsa04512	case	0.871291	80.3922	64.6489	0.000909353	NA	NA	NA	NA
IN_CGE	UL_ExN	COL4A5	GP6	2.1486e-08	0.02	COL4A5_GP6	COL4A5 - GP6	COLLAGEN	ECM-Receptor	KEGG: hsa04512	case	0.655944	25.7812	14.2349	0.00350575	NA	NA	NA	NA
DL_ExN	DL_ExN	COL6A1	GP6	2.1486e-08	0	COL6A1_GP6	COL6A1 - GP6	COLLAGEN	ECM-Receptor	KEGG: hsa04512	case	0.169542	30.9237	21.3656	0.00551661	NA	NA	NA	NA
UL_ExN	DL_ExN	COL6A1	GP6	2.1486e-08	0	COL6A1_GP6	COL6A1 - GP6	COLLAGEN	ECM-Receptor	KEGG: hsa04512	case	0.65673	35.3357	12.9353	4.44822e-27	NA	NA	NA	NA
DL_ExN	IN_CGE	COL6A1	GP6	2.1486e-08	0	COL6A1_GP6	COL6A1 - GP6	COLLAGEN	ECM-Receptor	KEGG: hsa04512	case	0.169542	30.9237	21.3656	0.00551661	NA	NA	NA	NA
UL_ExN	IN_CGE	COL6A1	GP6	2.1486e-08	0	COL6A1_GP6	COL6A1 - GP6	COLLAGEN	ECM-Receptor	KEGG: hsa04512	case	0.65673	35.3357	12.9353	4.44822e-27	NA	NA	NA	NA
DL_ExN	IN_MGE	COL6A1	GP6	2.1486e-08	0	COL6A1_GP6	COL6A1 - GP6	COLLAGEN	ECM-Receptor	KEGG: hsa04512	case	0.169542	30.9237	21.3656	0.00551661	NA	NA	NA	NA
UL_ExN	IN_MGE	COL6A1	GP6	2.1486e-08	0	COL6A1_GP6	COL6A1 - GP6	COLLAGEN	ECM-Receptor	KEGG: hsa04512	case	0.65673	35.3357	12.9353	4.44822e-27	NA	NA	NA	NA
DL_ExN	UL_ExN	COL6A1	GP6	2.1486e-08	0	COL6A1_GP6	COL6A1 - GP6	COLLAGEN	ECM-Receptor	KEGG: hsa04512	case	0.169542	30.9237	21.3656	0.00551661	NA	NA	NA	NA
UL_ExN	UL_ExN	COL6A1	GP6	2.1486e-08	0	COL6A1_GP6	COL6A1 - GP6	COLLAGEN	ECM-Receptor	KEGG: hsa04512	case	0.65673	35.3357	12.9353	4.44822e-27	NA	NA	NA	NA
Astro	DL_ExN	COL9A2	GP6	2.1486e-08	0	COL9A2_GP6	COL9A2 - GP6	COLLAGEN	ECM-Receptor	KEGG: hsa04512	case	0.321417	30.3922	15.4964	0.000334584	NA	NA	NA	NA
Astro	IN_CGE	COL9A2	GP6	2.1486e-08	0	COL9A2_GP6	COL9A2 - GP6	COLLAGEN	ECM-Receptor	KEGG: hsa04512	case	0.321417	30.3922	15.4964	0.000334584	NA	NA	NA	NA
Astro	IN_MGE	COL9A2	GP6	2.1486e-08	0	COL9A2_GP6	COL9A2 - GP6	COLLAGEN	ECM-Receptor	KEGG: hsa04512	case	0.321417	30.3922	15.4964	0.000334584	NA	NA	NA	NA
Astro	UL_ExN	COL9A2	GP6	2.1486e-08	0	COL9A2_GP6	COL9A2 - GP6	COLLAGEN	ECM-Receptor	KEGG: hsa04512	case	0.321417	30.3922	15.4964	0.000334584	NA	NA	NA	NA
DL_ExN	DL_ExN	THBS3	CD47	4.51206e-07	0	THBS3_CD47	THBS3 - CD47	THBS	ECM-Receptor	KEGG: hsa04512	case	0.120579	26.1044	19.8238	0.041497	1.06978	96.3855	93.8326	0.000270846
DL_ExN	UL_ExN	THBS3	CD47	3.65262e-07	0	THBS3_CD47	THBS3 - CD47	THBS	ECM-Receptor	KEGG: hsa04512	case	0.120579	26.1044	19.8238	0.041497	2.27916	94.3463	89.7512	9.94638e-17
UL_ExN	DL_ExN	THBS4	CD47	4.51206e-07	0	THBS4_CD47	THBS4 - CD47	THBS	ECM-Receptor	KEGG: hsa04512	case	0.127307	27.9152	20.398	0.000503074	1.06978	96.3855	93.8326	0.000270846
UL_ExN	UL_ExN	THBS4	CD47	3.65262e-07	0	THBS4_CD47	THBS4 - CD47	THBS	ECM-Receptor	KEGG: hsa04512	case	0.127307	27.9152	20.398	0.000503074	2.27916	94.3463	89.7512	9.94638e-17
Astro	Astro	LAMA1	DAG1	1.71888e-07	0	LAMA1_DAG1	LAMA1 - DAG1	LAMININ	ECM-Receptor	KEGG: hsa04512	case	0.558871	73.5294	70.46	0.031938	0.262308	42.1569	30.2663	0.00801948
Astro	DL_ExN	LAMA1	DAG1	5.15664e-07	0	LAMA1_DAG1	LAMA1 - DAG1	LAMININ	ECM-Receptor	KEGG: hsa04512	case	0.558871	73.5294	70.46	0.031938	NA	NA	NA	NA
Astro	IN_CGE	LAMA1	DAG1	1.71888e-07	0	LAMA1_DAG1	LAMA1 - DAG1	LAMININ	ECM-Receptor	KEGG: hsa04512	case	0.558871	73.5294	70.46	0.031938	NA	NA	NA	NA
Astro	IN_MGE	LAMA1	DAG1	1.71888e-07	0	LAMA1_DAG1	LAMA1 - DAG1	LAMININ	ECM-Receptor	KEGG: hsa04512	case	0.558871	73.5294	70.46	0.031938	0.161817	48.9051	38.0795	0.0233153
Astro	UL_ExN	LAMA1	DAG1	6.87551e-07	0	LAMA1_DAG1	LAMA1 - DAG1	LAMININ	ECM-Receptor	KEGG: hsa04512	case	0.558871	73.5294	70.46	0.031938	0.594424	52.6502	32.2388	5.922e-19
UL_ExN	DL_ExN	LAMA2	DAG1	2.57832e-07	0	LAMA2_DAG1	LAMA2 - DAG1	LAMININ	ECM-Receptor	KEGG: hsa04512	case	0.530076	51.9435	42.8856	0.000122979	NA	NA	NA	NA
UL_ExN	IN_CGE	LAMA2	DAG1	8.5944e-08	0.03	LAMA2_DAG1	LAMA2 - DAG1	LAMININ	ECM-Receptor	KEGG: hsa04512	case	0.530076	51.9435	42.8856	0.000122979	NA	NA	NA	NA
UL_ExN	IN_MGE	LAMA2	DAG1	8.5944e-08	0.04	LAMA2_DAG1	LAMA2 - DAG1	LAMININ	ECM-Receptor	KEGG: hsa04512	case	0.530076	51.9435	42.8856	0.000122979	0.161817	48.9051	38.0795	0.0233153
UL_ExN	UL_ExN	LAMA2	DAG1	3.43776e-07	0	LAMA2_DAG1	LAMA2 - DAG1	LAMININ	ECM-Receptor	KEGG: hsa04512	case	0.530076	51.9435	42.8856	0.000122979	0.594424	52.6502	32.2388	5.922e-19
UL_ExN	Astro	LAMA3	DAG1	2.1486e-08	0	LAMA3_DAG1	LAMA3 - DAG1	LAMININ	ECM-Receptor	KEGG: hsa04512	case	0.426229	26.6784	17.9104	1.88892e-05	0.262308	42.1569	30.2663	0.00801948
UL_ExN	DL_ExN	LAMA3	DAG1	6.4458e-08	0	LAMA3_DAG1	LAMA3 - DAG1	LAMININ	ECM-Receptor	KEGG: hsa04512	case	0.426229	26.6784	17.9104	1.88892e-05	NA	NA	NA	NA
UL_ExN	IN_CGE	LAMA3	DAG1	2.1486e-08	0	LAMA3_DAG1	LAMA3 - DAG1	LAMININ	ECM-Receptor	KEGG: hsa04512	case	0.426229	26.6784	17.9104	1.88892e-05	NA	NA	NA	NA
UL_ExN	IN_MGE	LAMA3	DAG1	2.1486e-08	0	LAMA3_DAG1	LAMA3 - DAG1	LAMININ	ECM-Receptor	KEGG: hsa04512	case	0.426229	26.6784	17.9104	1.88892e-05	0.161817	48.9051	38.0795	0.0233153
UL_ExN	UL_ExN	LAMA3	DAG1	8.5944e-08	0	LAMA3_DAG1	LAMA3 - DAG1	LAMININ	ECM-Receptor	KEGG: hsa04512	case	0.426229	26.6784	17.9104	1.88892e-05	0.594424	52.6502	32.2388	5.922e-19
Astro	Astro	LAMA4	DAG1	5.90865e-08	0.02	LAMA4_DAG1	LAMA4 - DAG1	LAMININ	ECM-Receptor	KEGG: hsa04512	case	0.537839	50	29.54	1.76211e-05	0.262308	42.1569	30.2663	0.00801948
Astro	DL_ExN	LAMA4	DAG1	1.77259e-07	0	LAMA4_DAG1	LAMA4 - DAG1	LAMININ	ECM-Receptor	KEGG: hsa04512	case	0.537839	50	29.54	1.76211e-05	NA	NA	NA	NA
Astro	IN_CGE	LAMA4	DAG1	5.90865e-08	0	LAMA4_DAG1	LAMA4 - DAG1	LAMININ	ECM-Receptor	KEGG: hsa04512	case	0.537839	50	29.54	1.76211e-05	NA	NA	NA	NA
Astro	IN_MGE	LAMA4	DAG1	5.90865e-08	0.02	LAMA4_DAG1	LAMA4 - DAG1	LAMININ	ECM-Receptor	KEGG: hsa04512	case	0.537839	50	29.54	1.76211e-05	0.161817	48.9051	38.0795	0.0233153
Astro	UL_ExN	LAMA4	DAG1	2.36346e-07	0	LAMA4_DAG1	LAMA4 - DAG1	LAMININ	ECM-Receptor	KEGG: hsa04512	case	0.537839	50	29.54	1.76211e-05	0.594424	52.6502	32.2388	5.922e-19
DL_ExN	UL_ExN	LAMB1	DAG1	8.5944e-08	0	LAMB1_DAG1	LAMB1 - DAG1	LAMININ	ECM-Receptor	KEGG: hsa04512	case	0.257745	44.5783	30.837	0.00021427	0.594424	52.6502	32.2388	5.922e-19
DL_ExN	DL_ExN	LAMC1	DAG1	4.51206e-07	0	LAMC1_DAG1	LAMC1 - DAG1	LAMININ	ECM-Receptor	KEGG: hsa04512	case	0.572493	71.0843	60.5727	0.0013737	NA	NA	NA	NA
IN_MGE	DL_ExN	LAMC1	DAG1	2.57832e-07	0.01	LAMC1_DAG1	LAMC1 - DAG1	LAMININ	ECM-Receptor	KEGG: hsa04512	case	0.486876	61.3139	45.6954	0.00126049	NA	NA	NA	NA
UL_ExN	DL_ExN	LAMC1	DAG1	5.15664e-07	0	LAMC1_DAG1	LAMC1 - DAG1	LAMININ	ECM-Receptor	KEGG: hsa04512	case	1.64587	73.1449	51.5423	5.51135e-31	NA	NA	NA	NA
DL_ExN	UL_ExN	LAMC1	DAG1	6.01607e-07	0	LAMC1_DAG1	LAMC1 - DAG1	LAMININ	ECM-Receptor	KEGG: hsa04512	case	0.572493	71.0843	60.5727	0.0013737	0.594424	52.6502	32.2388	5.922e-19
IN_MGE	UL_ExN	LAMC1	DAG1	3.43776e-07	0	LAMC1_DAG1	LAMC1 - DAG1	LAMININ	ECM-Receptor	KEGG: hsa04512	case	0.486876	61.3139	45.6954	0.00126049	0.594424	52.6502	32.2388	5.922e-19
UL_ExN	UL_ExN	LAMC1	DAG1	6.87551e-07	0	LAMC1_DAG1	LAMC1 - DAG1	LAMININ	ECM-Receptor	KEGG: hsa04512	case	1.64587	73.1449	51.5423	5.51135e-31	0.594424	52.6502	32.2388	5.922e-19
IN_CGE	Astro	RELN	LRP8	1.0743e-07	0	RELN_LRP8	RELN - LRP8	RELN	ECM-Receptor	PMID: 14578885	case	1.60559	50	38.0783	0.0134806	NA	NA	NA	NA
IN_CGE	DL_ExN	RELN	LRP8	5.3715e-07	0	RELN_LRP8	RELN - LRP8	RELN	ECM-Receptor	PMID: 14578885	case	1.60559	50	38.0783	0.0134806	0.360738	68.6747	60.3524	0.0044461
IN_CGE	IN_CGE	RELN	LRP8	3.49147e-07	0	RELN_LRP8	RELN - LRP8	RELN	ECM-Receptor	PMID: 14578885	case	1.60559	50	38.0783	0.0134806	NA	NA	NA	NA
IN_CGE	IN_MGE	RELN	LRP8	8.59439e-07	0	RELN_LRP8	RELN - LRP8	RELN	ECM-Receptor	PMID: 14578885	case	1.60559	50	38.0783	0.0134806	NA	NA	NA	NA
IN_CGE	UL_ExN	RELN	LRP8	3.2229e-07	0	RELN_LRP8	RELN - LRP8	RELN	ECM-Receptor	PMID: 14578885	case	1.60559	50	38.0783	0.0134806	0.379722	52.1201	44.5771	0.000160521
IN_CGE	DL_ExN	RELN	VLDLR	1.0743e-07	0	RELN_VLDLR	RELN - VLDLR	RELN	ECM-Receptor	PMID: 14578885	case	1.60559	50	38.0783	0.0134806	0.15077	26.1044	14.7577	0.000252206
IN_CGE	IN_CGE	RELN	VLDLR	1.0743e-07	0	RELN_VLDLR	RELN - VLDLR	RELN	ECM-Receptor	PMID: 14578885	case	1.60559	50	38.0783	0.0134806	NA	NA	NA	NA
IN_CGE	Oligo/OPC	RELN	VLDLR	1.0743e-07	0	RELN_VLDLR	RELN - VLDLR	RELN	ECM-Receptor	PMID: 14578885	case	1.60559	50	38.0783	0.0134806	NA	NA	NA	NA
IN_CGE	UL_ExN	RELN	VLDLR	1.0743e-07	0	RELN_VLDLR	RELN - VLDLR	RELN	ECM-Receptor	PMID: 14578885	case	1.60559	50	38.0783	0.0134806	0.356302	46.8198	39.005	7.82373e-05
IN_CGE	DL_ExN	GABA-GAD1_SLC32A1	GABR_A1B3G2	2.03827e-06	0	GABA-A-GAD1_SLC32A1_GABR_A1B3G2	GABA-A-(GAD1+SLC32A1) - GABR_A1B3G2	GABA-A	Non-protein Signaling	PMID: 34417930;PMID: 23038269	case	1.31406	95.3125	90.7473	0.000174034	2.64387	93.3066	85.8297	3.53059e-06
IN_MGE	DL_ExN	GABA-GAD1_SLC32A1	GABR_A1B3G2	5.06559e-06	0	GABA-A-GAD1_SLC32A1_GABR_A1B3G2	GABA-A-(GAD1+SLC32A1) - GABR_A1B3G2	GABA-A	Non-protein Signaling	PMID: 34417930;PMID: 23038269	case	1.47316	77.0073	67.7152	0.000747732	2.64387	93.3066	85.8297	3.53059e-06
IN_CGE	IN_CGE	GABA-GAD1_SLC32A1	GABR_A1B3G2	1.16738e-06	0	GABA-A-GAD1_SLC32A1_GABR_A1B3G2	GABA-A-(GAD1+SLC32A1) - GABR_A1B3G2	GABA-A	Non-protein Signaling	PMID: 34417930;PMID: 23038269	case	1.31406	95.3125	90.7473	0.000174034	1.79618	98.4375	98.9324	0.0114238
IN_MGE	IN_CGE	GABA-GAD1_SLC32A1	GABR_A1B3G2	2.90124e-06	0	GABA-A-GAD1_SLC32A1_GABR_A1B3G2	GABA-A-(GAD1+SLC32A1) - GABR_A1B3G2	GABA-A	Non-protein Signaling	PMID: 34417930;PMID: 23038269	case	1.47316	77.0073	67.7152	0.000747732	1.79618	98.4375	98.9324	0.0114238
IN_CGE	IN_MGE	GABA-GAD1_SLC32A1	GABR_A1B3G2	6.73799e-07	0	GABA-A-GAD1_SLC32A1_GABR_A1B3G2	GABA-A-(GAD1+SLC32A1) - GABR_A1B3G2	GABA-A	Non-protein Signaling	PMID: 34417930;PMID: 23038269	case	1.31406	95.3125	90.7473	0.000174034	2.0367	93.7956	86.5894	4.42912e-05
IN_MGE	IN_MGE	GABA-GAD1_SLC32A1	GABR_A1B3G2	1.67456e-06	0	GABA-A-GAD1_SLC32A1_GABR_A1B3G2	GABA-A-(GAD1+SLC32A1) - GABR_A1B3G2	GABA-A	Non-protein Signaling	PMID: 34417930;PMID: 23038269	case	1.47316	77.0073	67.7152	0.000747732	2.0367	93.7956	86.5894	4.42912e-05
IN_CGE	UL_ExN	GABA-GAD1_SLC32A1	GABR_A1B3G2	2.14009e-06	0	GABA-A-GAD1_SLC32A1_GABR_A1B3G2	GABA-A-(GAD1+SLC32A1) - GABR_A1B3G2	GABA-A	Non-protein Signaling	PMID: 34417930;PMID: 23038269	case	1.31406	95.3125	90.7473	0.000174034	6.97165	87.8681	79.3367	3.46445e-09
IN_MGE	UL_ExN	GABA-GAD1_SLC32A1	GABR_A1B3G2	5.31864e-06	0	GABA-A-GAD1_SLC32A1_GABR_A1B3G2	GABA-A-(GAD1+SLC32A1) - GABR_A1B3G2	GABA-A	Non-protein Signaling	PMID: 34417930;PMID: 23038269	case	1.47316	77.0073	67.7152	0.000747732	6.97165	87.8681	79.3367	3.46445e-09
IN_CGE	DL_ExN	GABA-GAD1_SLC32A1	GABR_A1B2G2	1.57317e-06	0	GABA-A-GAD1_SLC32A1_GABR_A1B2G2	GABA-A-(GAD1+SLC32A1) - GABR_A1B2G2	GABA-A	Non-protein Signaling	PMID: 34417930;PMID: 23038269	case	1.31406	95.3125	90.7473	0.000174034	1.53851	93.0388	84.5815	0.000297536
IN_MGE	DL_ExN	GABA-GAD1_SLC32A1	GABR_A1B2G2	3.90971e-06	0	GABA-A-GAD1_SLC32A1_GABR_A1B2G2	GABA-A-(GAD1+SLC32A1) - GABR_A1B2G2	GABA-A	Non-protein Signaling	PMID: 34417930;PMID: 23038269	case	1.47316	77.0073	67.7152	0.000747732	1.53851	93.0388	84.5815	0.000297536
IN_CGE	IN_CGE	GABA-GAD1_SLC32A1	GABR_A1B2G2	1.2041e-06	0	GABA-A-GAD1_SLC32A1_GABR_A1B2G2	GABA-A-(GAD1+SLC32A1) - GABR_A1B2G2	GABA-A	Non-protein Signaling	PMID: 34417930;PMID: 23038269	case	1.31406	95.3125	90.7473	0.000174034	2.4149	96.0938	95.7295	0.00926135
IN_MGE	IN_CGE	GABA-GAD1_SLC32A1	GABR_A1B2G2	2.99248e-06	0	GABA-A-GAD1_SLC32A1_GABR_A1B2G2	GABA-A-(GAD1+SLC32A1) - GABR_A1B2G2	GABA-A	Non-protein Signaling	PMID: 34417930;PMID: 23038269	case	1.47316	77.0073	67.7152	0.000747732	2.4149	96.0938	95.7295	0.00926135
IN_CGE	IN_MGE	GABA-GAD1_SLC32A1	GABR_A1B2G2	5.16339e-07	0	GABA-A-GAD1_SLC32A1_GABR_A1B2G2	GABA-A-(GAD1+SLC32A1) - GABR_A1B2G2	GABA-A	Non-protein Signaling	PMID: 34417930;PMID: 23038269	case	1.31406	95.3125	90.7473	0.000174034	1.32667	89.781	76.8212	0.000174035
IN_MGE	IN_MGE	GABA-GAD1_SLC32A1	GABR_A1B2G2	1.28323e-06	0	GABA-A-GAD1_SLC32A1_GABR_A1B2G2	GABA-A-(GAD1+SLC32A1) - GABR_A1B2G2	GABA-A	Non-protein Signaling	PMID: 34417930;PMID: 23038269	case	1.47316	77.0073	67.7152	0.000747732	1.32667	89.781	76.8212	0.000174035
IN_CGE	UL_ExN	GABA-GAD1_SLC32A1	GABR_A1B2G2	1.55928e-06	0	GABA-A-GAD1_SLC32A1_GABR_A1B2G2	GABA-A-(GAD1+SLC32A1) - GABR_A1B2G2	GABA-A	Non-protein Signaling	PMID: 34417930;PMID: 23038269	case	1.31406	95.3125	90.7473	0.000174034	3.54715	87.3969	78.5738	4.61305e-08
IN_MGE	UL_ExN	GABA-GAD1_SLC32A1	GABR_A1B2G2	3.87519e-06	0	GABA-A-GAD1_SLC32A1_GABR_A1B2G2	GABA-A-(GAD1+SLC32A1) - GABR_A1B2G2	GABA-A	Non-protein Signaling	PMID: 34417930;PMID: 23038269	case	1.47316	77.0073	67.7152	0.000747732	3.54715	87.3969	78.5738	4.61305e-08
IN_CGE	DL_ExN	GABA-GAD1_SLC32A1	GABR_A1B2	1.77178e-06	0	GABA-A-GAD1_SLC32A1_GABR_A1B2	GABA-A-(GAD1+SLC32A1) - GABR_A1B2	GABA-A	Non-protein Signaling	PMID: 34417930;PMID: 23038269	case	1.31406	95.3125	90.7473	0.000174034	1.47516	94.3775	86.1233	0.000446296
IN_MGE	DL_ExN	GABA-GAD1_SLC32A1	GABR_A1B2	4.4033e-06	0	GABA-A-GAD1_SLC32A1_GABR_A1B2	GABA-A-(GAD1+SLC32A1) - GABR_A1B2	GABA-A	Non-protein Signaling	PMID: 34417930;PMID: 23038269	case	1.47316	77.0073	67.7152	0.000747732	1.47516	94.3775	86.1233	0.000446296
IN_CGE	IN_CGE	GABA-GAD1_SLC32A1	GABR_A1B2	1.47973e-06	0	GABA-A-GAD1_SLC32A1_GABR_A1B2	GABA-A-(GAD1+SLC32A1) - GABR_A1B2	GABA-A	Non-protein Signaling	PMID: 34417930;PMID: 23038269	case	1.31406	95.3125	90.7473	0.000174034	2.4149	96.0938	95.7295	0.00926135
IN_MGE	IN_CGE	GABA-GAD1_SLC32A1	GABR_A1B2	3.67748e-06	0	GABA-A-GAD1_SLC32A1_GABR_A1B2	GABA-A-(GAD1+SLC32A1) - GABR_A1B2	GABA-A	Non-protein Signaling	PMID: 34417930;PMID: 23038269	case	1.47316	77.0073	67.7152	0.000747732	2.4149	96.0938	95.7295	0.00926135
IN_CGE	IN_MGE	GABA-GAD1_SLC32A1	GABR_A1B2	3.75851e-07	0	GABA-A-GAD1_SLC32A1_GABR_A1B2	GABA-A-(GAD1+SLC32A1) - GABR_A1B2	GABA-A	Non-protein Signaling	PMID: 34417930;PMID: 23038269	case	1.31406	95.3125	90.7473	0.000174034	1.5146	91.2409	78.4768	0.000278771
IN_MGE	IN_MGE	GABA-GAD1_SLC32A1	GABR_A1B2	9.34084e-07	0	GABA-A-GAD1_SLC32A1_GABR_A1B2	GABA-A-(GAD1+SLC32A1) - GABR_A1B2	GABA-A	Non-protein Signaling	PMID: 34417930;PMID: 23038269	case	1.47316	77.0073	67.7152	0.000747732	1.5146	91.2409	78.4768	0.000278771
IN_CGE	UL_ExN	GABA-GAD1_SLC32A1	GABR_A1B2	1.50079e-06	0	GABA-A-GAD1_SLC32A1_GABR_A1B2	GABA-A-(GAD1+SLC32A1) - GABR_A1B2	GABA-A	Non-protein Signaling	PMID: 34417930;PMID: 23038269	case	1.31406	95.3125	90.7473	0.000174034	2.8937	85.689	81.0448	6.91958e-08
IN_MGE	UL_ExN	GABA-GAD1_SLC32A1	GABR_A1B2	3.72983e-06	0	GABA-A-GAD1_SLC32A1_GABR_A1B2	GABA-A-(GAD1+SLC32A1) - GABR_A1B2	GABA-A	Non-protein Signaling	PMID: 34417930;PMID: 23038269	case	1.47316	77.0073	67.7152	0.000747732	2.8937	85.689	81.0448	6.91958e-08
IN_CGE	DL_ExN	GABA-GAD1_SLC32A1	GABR_A1B3	2.61299e-06	0	GABA-A-GAD1_SLC32A1_GABR_A1B3	GABA-A-(GAD1+SLC32A1) - GABR_A1B3	GABA-A	Non-protein Signaling	PMID: 34417930;PMID: 23038269	case	1.31406	95.3125	90.7473	0.000174034	3.1332	94.7791	87.9956	5.28742e-06
IN_MGE	DL_ExN	GABA-GAD1_SLC32A1	GABR_A1B3	6.49392e-06	0	GABA-A-GAD1_SLC32A1_GABR_A1B3	GABA-A-(GAD1+SLC32A1) - GABR_A1B3	GABA-A	Non-protein Signaling	PMID: 34417930;PMID: 23038269	case	1.47316	77.0073	67.7152	0.000747732	3.1332	94.7791	87.9956	5.28742e-06
IN_CGE	IN_CGE	GABA-GAD1_SLC32A1	GABR_A1B3	1.41257e-06	0	GABA-A-GAD1_SLC32A1_GABR_A1B3	GABA-A-(GAD1+SLC32A1) - GABR_A1B3	GABA-A	Non-protein Signaling	PMID: 34417930;PMID: 23038269	case	1.31406	95.3125	90.7473	0.000174034	1.79618	98.4375	98.9324	0.0114238
IN_MGE	IN_CGE	GABA-GAD1_SLC32A1	GABR_A1B3	3.51058e-06	0	GABA-A-GAD1_SLC32A1_GABR_A1B3	GABA-A-(GAD1+SLC32A1) - GABR_A1B3	GABA-A	Non-protein Signaling	PMID: 34417930;PMID: 23038269	case	1.47316	77.0073	67.7152	0.000747732	1.79618	98.4375	98.9324	0.0114238
IN_CGE	IN_MGE	GABA-GAD1_SLC32A1	GABR_A1B3	5.60286e-07	0	GABA-A-GAD1_SLC32A1_GABR_A1B3	GABA-A-(GAD1+SLC32A1) - GABR_A1B3	GABA-A	Non-protein Signaling	PMID: 34417930;PMID: 23038269	case	1.31406	95.3125	90.7473	0.000174034	2.93467	99.2701	98.0132	1.92829e-05
IN_MGE	IN_MGE	GABA-GAD1_SLC32A1	GABR_A1B3	1.39245e-06	0	GABA-A-GAD1_SLC32A1_GABR_A1B3	GABA-A-(GAD1+SLC32A1) - GABR_A1B3	GABA-A	Non-protein Signaling	PMID: 34417930;PMID: 23038269	case	1.47316	77.0073	67.7152	0.000747732	2.93467	99.2701	98.0132	1.92829e-05
IN_CGE	UL_ExN	GABA-GAD1_SLC32A1	GABR_A1B3	2.41313e-06	0	GABA-A-GAD1_SLC32A1_GABR_A1B3	GABA-A-(GAD1+SLC32A1) - GABR_A1B3	GABA-A	Non-protein Signaling	PMID: 34417930;PMID: 23038269	case	1.31406	95.3125	90.7473	0.000174034	8.03046	86.3958	82.1891	5.19667e-09
IN_MGE	UL_ExN	GABA-GAD1_SLC32A1	GABR_A1B3	5.99721e-06	0	GABA-A-GAD1_SLC32A1_GABR_A1B3	GABA-A-(GAD1+SLC32A1) - GABR_A1B3	GABA-A	Non-protein Signaling	PMID: 34417930;PMID: 23038269	case	1.47316	77.0073	67.7152	0.000747732	8.03046	86.3958	82.1891	5.19667e-09
IN_CGE	DL_ExN	GABA-GAD1_SLC32A1	GABR_A1B2D	6.52729e-07	0	GABA-A-GAD1_SLC32A1_GABR_A1B2D	GABA-A-(GAD1+SLC32A1) - GABR_A1B2D	GABA-A	Non-protein Signaling	PMID: 34417930;PMID: 23038269	case	1.31406	95.3125	90.7473	0.000174034	1.12248	79.3842	67.3275	0.000297545
IN_MGE	DL_ExN	GABA-GAD1_SLC32A1	GABR_A1B2D	1.62219e-06	0	GABA-A-GAD1_SLC32A1_GABR_A1B2D	GABA-A-(GAD1+SLC32A1) - GABR_A1B2D	GABA-A	Non-protein Signaling	PMID: 34417930;PMID: 23038269	case	1.47316	77.0073	67.7152	0.000747732	1.12248	79.3842	67.3275	0.000297545
IN_CGE	UL_ExN	GABA-GAD1_SLC32A1	GABR_A1B2D	9.99225e-07	0	GABA-A-GAD1_SLC32A1_GABR_A1B2D	GABA-A-(GAD1+SLC32A1) - GABR_A1B2D	GABA-A	Non-protein Signaling	PMID: 34417930;PMID: 23038269	case	1.31406	95.3125	90.7473	0.000174034	2.27405	80.9187	71.5423	4.61305e-08
IN_MGE	UL_ExN	GABA-GAD1_SLC32A1	GABR_A1B2D	2.48332e-06	0	GABA-A-GAD1_SLC32A1_GABR_A1B2D	GABA-A-(GAD1+SLC32A1) - GABR_A1B2D	GABA-A	Non-protein Signaling	PMID: 34417930;PMID: 23038269	case	1.47316	77.0073	67.7152	0.000747732	2.27405	80.9187	71.5423	4.61305e-08
IN_CGE	DL_ExN	GABA-GAD1_SLC32A1	GABR_A2B3G2	2.28019e-06	0	GABA-A-GAD1_SLC32A1_GABR_A2B3G2	GABA-A-(GAD1+SLC32A1) - GABR_A2B3G2	GABA-A	Non-protein Signaling	PMID: 34417930;PMID: 23038269	case	1.31406	95.3125	90.7473	0.000174034	3.34735	94.9799	90.7489	5.2907e-06
IN_MGE	DL_ExN	GABA-GAD1_SLC32A1	GABR_A2B3G2	5.66682e-06	0	GABA-A-GAD1_SLC32A1_GABR_A2B3G2	GABA-A-(GAD1+SLC32A1) - GABR_A2B3G2	GABA-A	Non-protein Signaling	PMID: 34417930;PMID: 23038269	case	1.47316	77.0073	67.7152	0.000747732	3.34735	94.9799	90.7489	5.2907e-06
IN_CGE	IN_CGE	GABA-GAD1_SLC32A1	GABR_A2B3G2	1.12244e-06	0	GABA-A-GAD1_SLC32A1_GABR_A2B3G2	GABA-A-(GAD1+SLC32A1) - GABR_A2B3G2	GABA-A	Non-protein Signaling	PMID: 34417930;PMID: 23038269	case	1.31406	95.3125	90.7473	0.000174034	1.79618	98.4375	98.9324	0.0114238
IN_MGE	IN_CGE	GABA-GAD1_SLC32A1	GABR_A2B3G2	2.78954e-06	0	GABA-A-GAD1_SLC32A1_GABR_A2B3G2	GABA-A-(GAD1+SLC32A1) - GABR_A2B3G2	GABA-A	Non-protein Signaling	PMID: 34417930;PMID: 23038269	case	1.47316	77.0073	67.7152	0.000747732	1.79618	98.4375	98.9324	0.0114238
IN_CGE	IN_MGE	GABA-GAD1_SLC32A1	GABR_A2B3G2	1.82897e-06	0	GABA-A-GAD1_SLC32A1_GABR_A2B3G2	GABA-A-(GAD1+SLC32A1) - GABR_A2B3G2	GABA-A	Non-protein Signaling	PMID: 34417930;PMID: 23038269	case	1.31406	95.3125	90.7473	0.000174034	2.11361	92.7007	84.8786	3.01674e-05
IN_MGE	IN_MGE	GABA-GAD1_SLC32A1	GABR_A2B3G2	4.54544e-06	0	GABA-A-GAD1_SLC32A1_GABR_A2B3G2	GABA-A-(GAD1+SLC32A1) - GABR_A2B3G2	GABA-A	Non-protein Signaling	PMID: 34417930;PMID: 23038269	case	1.47316	77.0073	67.7152	0.000747732	2.11361	92.7007	84.8786	3.01674e-05
IN_CGE	UL_ExN	GABA-GAD1_SLC32A1	GABR_A2B3G2	3.7612e-06	0	GABA-A-GAD1_SLC32A1_GABR_A2B3G2	GABA-A-(GAD1+SLC32A1) - GABR_A2B3G2	GABA-A	Non-protein Signaling	PMID: 34417930;PMID: 23038269	case	1.31406	95.3125	90.7473	0.000174034	7.46949	94.4641	88.3582	3.03202e-09
IN_MGE	UL_ExN	GABA-GAD1_SLC32A1	GABR_A2B3G2	9.34746e-06	0	GABA-A-GAD1_SLC32A1_GABR_A2B3G2	GABA-A-(GAD1+SLC32A1) - GABR_A2B3G2	GABA-A	Non-protein Signaling	PMID: 34417930;PMID: 23038269	case	1.47316	77.0073	67.7152	0.000747732	7.46949	94.4641	88.3582	3.03202e-09
IN_CGE	DL_ExN	GABA-GAD1_SLC32A1	GABR_A3B3G2	1.50181e-06	0	GABA-A-GAD1_SLC32A1_GABR_A3B3G2	GABA-A-(GAD1+SLC32A1) - GABR_A3B3G2	GABA-A	Non-protein Signaling	PMID: 34417930;PMID: 23038269	case	1.31406	95.3125	90.7473	0.000174034	2.36033	84.0696	77.8267	0.00156814
IN_MGE	DL_ExN	GABA-GAD1_SLC32A1	GABR_A3B3G2	3.73237e-06	0	GABA-A-GAD1_SLC32A1_GABR_A3B3G2	GABA-A-(GAD1+SLC32A1) - GABR_A3B3G2	GABA-A	Non-protein Signaling	PMID: 34417930;PMID: 23038269	case	1.47316	77.0073	67.7152	0.000747732	2.36033	84.0696	77.8267	0.00156814
IN_CGE	IN_CGE	GABA-GAD1_SLC32A1	GABR_A3B3G2	5.6122e-07	0	GABA-A-GAD1_SLC32A1_GABR_A3B3G2	GABA-A-(GAD1+SLC32A1) - GABR_A3B3G2	GABA-A	Non-protein Signaling	PMID: 34417930;PMID: 23038269	case	1.31406	95.3125	90.7473	0.000174034	1.79618	98.4375	98.9324	0.0114238
IN_MGE	IN_CGE	GABA-GAD1_SLC32A1	GABR_A3B3G2	1.39477e-06	0	GABA-A-GAD1_SLC32A1_GABR_A3B3G2	GABA-A-(GAD1+SLC32A1) - GABR_A3B3G2	GABA-A	Non-protein Signaling	PMID: 34417930;PMID: 23038269	case	1.47316	77.0073	67.7152	0.000747732	1.79618	98.4375	98.9324	0.0114238
IN_CGE	IN_MGE	GABA-GAD1_SLC32A1	GABR_A3B3G2	1.06959e-06	0	GABA-A-GAD1_SLC32A1_GABR_A3B3G2	GABA-A-(GAD1+SLC32A1) - GABR_A3B3G2	GABA-A	Non-protein Signaling	PMID: 34417930;PMID: 23038269	case	1.31406	95.3125	90.7473	0.000174034	2.0367	93.7956	86.5894	4.42912e-05
IN_MGE	IN_MGE	GABA-GAD1_SLC32A1	GABR_A3B3G2	2.65819e-06	0	GABA-A-GAD1_SLC32A1_GABR_A3B3G2	GABA-A-(GAD1+SLC32A1) - GABR_A3B3G2	GABA-A	Non-protein Signaling	PMID: 34417930;PMID: 23038269	case	1.47316	77.0073	67.7152	0.000747732	2.0367	93.7956	86.5894	4.42912e-05
IN_CGE	UL_ExN	GABA-GAD1_SLC32A1	GABR_A3B3G2	1.91303e-06	0	GABA-A-GAD1_SLC32A1_GABR_A3B3G2	GABA-A-(GAD1+SLC32A1) - GABR_A3B3G2	GABA-A	Non-protein Signaling	PMID: 34417930;PMID: 23038269	case	1.31406	95.3125	90.7473	0.000174034	6.51581	85.2768	77.6783	5.34783e-07
IN_MGE	UL_ExN	GABA-GAD1_SLC32A1	GABR_A3B3G2	4.75435e-06	0	GABA-A-GAD1_SLC32A1_GABR_A3B3G2	GABA-A-(GAD1+SLC32A1) - GABR_A3B3G2	GABA-A	Non-protein Signaling	PMID: 34417930;PMID: 23038269	case	1.47316	77.0073	67.7152	0.000747732	6.51581	85.2768	77.6783	5.34783e-07
IN_CGE	DL_ExN	GABA-GAD1_SLC32A1	GABR_A4B3G2	1.96793e-06	0	GABA-A-GAD1_SLC32A1_GABR_A4B3G2	GABA-A-(GAD1+SLC32A1) - GABR_A4B3G2	GABA-A	Non-protein Signaling	PMID: 34417930;PMID: 23038269	case	1.31406	95.3125	90.7473	0.000174034	3.34735	94.9799	90.7489	5.2907e-06
IN_MGE	DL_ExN	GABA-GAD1_SLC32A1	GABR_A4B3G2	4.89078e-06	0	GABA-A-GAD1_SLC32A1_GABR_A4B3G2	GABA-A-(GAD1+SLC32A1) - GABR_A4B3G2	GABA-A	Non-protein Signaling	PMID: 34417930;PMID: 23038269	case	1.47316	77.0073	67.7152	0.000747732	3.34735	94.9799	90.7489	5.2907e-06
IN_CGE	IN_CGE	GABA-GAD1_SLC32A1	GABR_A4B3G2	8.90881e-07	0	GABA-A-GAD1_SLC32A1_GABR_A4B3G2	GABA-A-(GAD1+SLC32A1) - GABR_A4B3G2	GABA-A	Non-protein Signaling	PMID: 34417930;PMID: 23038269	case	1.31406	95.3125	90.7473	0.000174034	1.00521	80.0781	74.911	0.021284
IN_MGE	IN_CGE	GABA-GAD1_SLC32A1	GABR_A4B3G2	2.21406e-06	0	GABA-A-GAD1_SLC32A1_GABR_A4B3G2	GABA-A-(GAD1+SLC32A1) - GABR_A4B3G2	GABA-A	Non-protein Signaling	PMID: 34417930;PMID: 23038269	case	1.47316	77.0073	67.7152	0.000747732	1.00521	80.0781	74.911	0.021284
IN_CGE	IN_MGE	GABA-GAD1_SLC32A1	GABR_A4B3G2	1.3476e-06	0	GABA-A-GAD1_SLC32A1_GABR_A4B3G2	GABA-A-(GAD1+SLC32A1) - GABR_A4B3G2	GABA-A	Non-protein Signaling	PMID: 34417930;PMID: 23038269	case	1.31406	95.3125	90.7473	0.000174034	1.56461	89.0511	79.0287	0.000441607
IN_MGE	IN_MGE	GABA-GAD1_SLC32A1	GABR_A4B3G2	3.34911e-06	0	GABA-A-GAD1_SLC32A1_GABR_A4B3G2	GABA-A-(GAD1+SLC32A1) - GABR_A4B3G2	GABA-A	Non-protein Signaling	PMID: 34417930;PMID: 23038269	case	1.47316	77.0073	67.7152	0.000747732	1.56461	89.0511	79.0287	0.000441607
IN_CGE	UL_ExN	GABA-GAD1_SLC32A1	GABR_A4B3G2	2.81907e-06	0	GABA-A-GAD1_SLC32A1_GABR_A4B3G2	GABA-A-(GAD1+SLC32A1) - GABR_A4B3G2	GABA-A	Non-protein Signaling	PMID: 34417930;PMID: 23038269	case	1.31406	95.3125	90.7473	0.000174034	7.07198	92.7562	83.4494	8.45519e-24
IN_MGE	UL_ExN	GABA-GAD1_SLC32A1	GABR_A4B3G2	7.00605e-06	0	GABA-A-GAD1_SLC32A1_GABR_A4B3G2	GABA-A-(GAD1+SLC32A1) - GABR_A4B3G2	GABA-A	Non-protein Signaling	PMID: 34417930;PMID: 23038269	case	1.47316	77.0073	67.7152	0.000747732	7.07198	92.7562	83.4494	8.45519e-24
IN_CGE	DL_ExN	GABA-GAD1_SLC32A1	GABR_A4B3D	8.1652e-07	0	GABA-A-GAD1_SLC32A1_GABR_A4B3D	GABA-A-(GAD1+SLC32A1) - GABR_A4B3D	GABA-A	Non-protein Signaling	PMID: 34417930;PMID: 23038269	case	1.31406	95.3125	90.7473	0.000174034	2.7233	74.498	64.8678	5.3042e-06
IN_MGE	DL_ExN	GABA-GAD1_SLC32A1	GABR_A4B3D	2.02925e-06	0	GABA-A-GAD1_SLC32A1_GABR_A4B3D	GABA-A-(GAD1+SLC32A1) - GABR_A4B3D	GABA-A	Non-protein Signaling	PMID: 34417930;PMID: 23038269	case	1.47316	77.0073	67.7152	0.000747732	2.7233	74.498	64.8678	5.3042e-06
IN_CGE	UL_ExN	GABA-GAD1_SLC32A1	GABR_A4B3D	1.80653e-06	0	GABA-A-GAD1_SLC32A1_GABR_A4B3D	GABA-A-(GAD1+SLC32A1) - GABR_A4B3D	GABA-A	Non-protein Signaling	PMID: 34417930;PMID: 23038269	case	1.31406	95.3125	90.7473	0.000174034	5.79888	86.278	76.4179	3.91928e-20
IN_MGE	UL_ExN	GABA-GAD1_SLC32A1	GABR_A4B3D	4.48966e-06	0	GABA-A-GAD1_SLC32A1_GABR_A4B3D	GABA-A-(GAD1+SLC32A1) - GABR_A4B3D	GABA-A	Non-protein Signaling	PMID: 34417930;PMID: 23038269	case	1.47316	77.0073	67.7152	0.000747732	5.79888	86.278	76.4179	3.91928e-20
IN_CGE	DL_ExN	GABA-GAD1_SLC32A1	GABR_A4B2D	6.30203e-07	0	GABA-A-GAD1_SLC32A1_GABR_A4B2D	GABA-A-(GAD1+SLC32A1) - GABR_A4B2D	GABA-A	Non-protein Signaling	PMID: 34417930;PMID: 23038269	case	1.31406	95.3125	90.7473	0.000174034	1.06527	74.0964	62.9956	0.000446313
IN_MGE	DL_ExN	GABA-GAD1_SLC32A1	GABR_A4B2D	1.56621e-06	0	GABA-A-GAD1_SLC32A1_GABR_A4B2D	GABA-A-(GAD1+SLC32A1) - GABR_A4B2D	GABA-A	Non-protein Signaling	PMID: 34417930;PMID: 23038269	case	1.47316	77.0073	67.7152	0.000747732	1.06527	74.0964	62.9956	0.000446313
IN_CGE	UL_ExN	GABA-GAD1_SLC32A1	GABR_A4B2D	1.31625e-06	0	GABA-A-GAD1_SLC32A1_GABR_A4B2D	GABA-A-(GAD1+SLC32A1) - GABR_A4B2D	GABA-A	Non-protein Signaling	PMID: 34417930;PMID: 23038269	case	1.31406	95.3125	90.7473	0.000174034	2.37437	85.8068	75.6551	4.26661e-08
IN_MGE	UL_ExN	GABA-GAD1_SLC32A1	GABR_A4B2D	3.2712e-06	0	GABA-A-GAD1_SLC32A1_GABR_A4B2D	GABA-A-(GAD1+SLC32A1) - GABR_A4B2D	GABA-A	Non-protein Signaling	PMID: 34417930;PMID: 23038269	case	1.47316	77.0073	67.7152	0.000747732	2.37437	85.8068	75.6551	4.26661e-08
IN_CGE	DL_ExN	GABA-GAD1_SLC32A1	GABR_A5B3G2	1.96793e-06	0	GABA-A-GAD1_SLC32A1_GABR_A5B3G2	GABA-A-(GAD1+SLC32A1) - GABR_A5B3G2	GABA-A	Non-protein Signaling	PMID: 34417930;PMID: 23038269	case	1.31406	95.3125	90.7473	0.000174034	3.34735	94.9799	90.7489	5.2907e-06
IN_MGE	DL_ExN	GABA-GAD1_SLC32A1	GABR_A5B3G2	4.89078e-06	0	GABA-A-GAD1_SLC32A1_GABR_A5B3G2	GABA-A-(GAD1+SLC32A1) - GABR_A5B3G2	GABA-A	Non-protein Signaling	PMID: 34417930;PMID: 23038269	case	1.47316	77.0073	67.7152	0.000747732	3.34735	94.9799	90.7489	5.2907e-06
IN_CGE	UL_ExN	GABA-GAD1_SLC32A1	GABR_A5B3G2	1.91303e-06	0	GABA-A-GAD1_SLC32A1_GABR_A5B3G2	GABA-A-(GAD1+SLC32A1) - GABR_A5B3G2	GABA-A	Non-protein Signaling	PMID: 34417930;PMID: 23038269	case	1.31406	95.3125	90.7473	0.000174034	6.61526	84.7468	73.9967	7.90264e-15
IN_MGE	UL_ExN	GABA-GAD1_SLC32A1	GABR_A5B3G2	4.75435e-06	0	GABA-A-GAD1_SLC32A1_GABR_A5B3G2	GABA-A-(GAD1+SLC32A1) - GABR_A5B3G2	GABA-A	Non-protein Signaling	PMID: 34417930;PMID: 23038269	case	1.47316	77.0073	67.7152	0.000747732	6.61526	84.7468	73.9967	7.90264e-15
IN_CGE	UL_ExN	GABA-GAD1_SLC32A1	GABR_A6B3G2	1.11875e-06	0	GABA-A-GAD1_SLC32A1_GABR_A6B3G2	GABA-A-(GAD1+SLC32A1) - GABR_A6B3G2	GABA-A	Non-protein Signaling	PMID: 34417930;PMID: 23038269	case	1.31406	95.3125	90.7473	0.000174034	6.2415	72.7326	68.5572	0.0153795
IN_MGE	UL_ExN	GABA-GAD1_SLC32A1	GABR_A6B3G2	2.78037e-06	0	GABA-A-GAD1_SLC32A1_GABR_A6B3G2	GABA-A-(GAD1+SLC32A1) - GABR_A6B3G2	GABA-A	Non-protein Signaling	PMID: 34417930;PMID: 23038269	case	1.47316	77.0073	67.7152	0.000747732	6.2415	72.7326	68.5572	0.0153795
IN_CGE	UL_ExN	GABA-GAD1_SLC32A1	GABR_A6B3D	7.16921e-07	0	GABA-A-GAD1_SLC32A1_GABR_A6B3D	GABA-A-(GAD1+SLC32A1) - GABR_A6B3D	GABA-A	Non-protein Signaling	PMID: 34417930;PMID: 23038269	case	1.31406	95.3125	90.7473	0.000174034	4.9684	66.2544	61.5257	0.0153795
IN_MGE	UL_ExN	GABA-GAD1_SLC32A1	GABR_A6B3D	1.78173e-06	0	GABA-A-GAD1_SLC32A1_GABR_A6B3D	GABA-A-(GAD1+SLC32A1) - GABR_A6B3D	GABA-A	Non-protein Signaling	PMID: 34417930;PMID: 23038269	case	1.47316	77.0073	67.7152	0.000747732	4.9684	66.2544	61.5257	0.0153795
IN_CGE	DL_ExN	GABA-GAD1_SLC6A1	GABR_A1B3G2	9.34045e-06	0	GABA-A-GAD1_SLC6A1_GABR_A1B3G2	GABA-A-(GAD1+SLC6A1) - GABR_A1B3G2	GABA-A	Non-protein Signaling	PMID: 34417930;PMID: 23038269	case	1.31406	95.3125	90.7473	0.000174034	2.64387	93.3066	85.8297	3.53059e-06
IN_MGE	DL_ExN	GABA-GAD1_SLC6A1	GABR_A1B3G2	1.16984e-05	0	GABA-A-GAD1_SLC6A1_GABR_A1B3G2	GABA-A-(GAD1+SLC6A1) - GABR_A1B3G2	GABA-A	Non-protein Signaling	PMID: 34417930;PMID: 23038269	case	2.66651	100	95.6954	0.000253446	2.64387	93.3066	85.8297	3.53059e-06
IN_CGE	IN_CGE	GABA-GAD1_SLC6A1	GABR_A1B3G2	5.3496e-06	0	GABA-A-GAD1_SLC6A1_GABR_A1B3G2	GABA-A-(GAD1+SLC6A1) - GABR_A1B3G2	GABA-A	Non-protein Signaling	PMID: 34417930;PMID: 23038269	case	1.31406	95.3125	90.7473	0.000174034	1.79618	98.4375	98.9324	0.0114238
IN_MGE	IN_CGE	GABA-GAD1_SLC6A1	GABR_A1B3G2	6.7001e-06	0	GABA-A-GAD1_SLC6A1_GABR_A1B3G2	GABA-A-(GAD1+SLC6A1) - GABR_A1B3G2	GABA-A	Non-protein Signaling	PMID: 34417930;PMID: 23038269	case	2.66651	100	95.6954	0.000253446	1.79618	98.4375	98.9324	0.0114238
IN_CGE	IN_MGE	GABA-GAD1_SLC6A1	GABR_A1B3G2	3.08773e-06	0	GABA-A-GAD1_SLC6A1_GABR_A1B3G2	GABA-A-(GAD1+SLC6A1) - GABR_A1B3G2	GABA-A	Non-protein Signaling	PMID: 34417930;PMID: 23038269	case	1.31406	95.3125	90.7473	0.000174034	2.0367	93.7956	86.5894	4.42912e-05
IN_MGE	IN_MGE	GABA-GAD1_SLC6A1	GABR_A1B3G2	3.86722e-06	0	GABA-A-GAD1_SLC6A1_GABR_A1B3G2	GABA-A-(GAD1+SLC6A1) - GABR_A1B3G2	GABA-A	Non-protein Signaling	PMID: 34417930;PMID: 23038269	case	2.66651	100	95.6954	0.000253446	2.0367	93.7956	86.5894	4.42912e-05
IN_CGE	UL_ExN	GABA-GAD1_SLC6A1	GABR_A1B3G2	9.80704e-06	0	GABA-A-GAD1_SLC6A1_GABR_A1B3G2	GABA-A-(GAD1+SLC6A1) - GABR_A1B3G2	GABA-A	Non-protein Signaling	PMID: 34417930;PMID: 23038269	case	1.31406	95.3125	90.7473	0.000174034	6.97165	87.8681	79.3367	3.46445e-09
IN_MGE	UL_ExN	GABA-GAD1_SLC6A1	GABR_A1B3G2	1.22828e-05	0	GABA-A-GAD1_SLC6A1_GABR_A1B3G2	GABA-A-(GAD1+SLC6A1) - GABR_A1B3G2	GABA-A	Non-protein Signaling	PMID: 34417930;PMID: 23038269	case	2.66651	100	95.6954	0.000253446	6.97165	87.8681	79.3367	3.46445e-09
IN_CGE	DL_ExN	GABA-GAD1_SLC6A1	GABR_A1B2G2	7.20912e-06	0	GABA-A-GAD1_SLC6A1_GABR_A1B2G2	GABA-A-(GAD1+SLC6A1) - GABR_A1B2G2	GABA-A	Non-protein Signaling	PMID: 34417930;PMID: 23038269	case	1.31406	95.3125	90.7473	0.000174034	1.53851	93.0388	84.5815	0.000297536
IN_MGE	DL_ExN	GABA-GAD1_SLC6A1	GABR_A1B2G2	9.02904e-06	0	GABA-A-GAD1_SLC6A1_GABR_A1B2G2	GABA-A-(GAD1+SLC6A1) - GABR_A1B2G2	GABA-A	Non-protein Signaling	PMID: 34417930;PMID: 23038269	case	2.66651	100	95.6954	0.000253446	1.53851	93.0388	84.5815	0.000297536
IN_CGE	IN_CGE	GABA-GAD1_SLC6A1	GABR_A1B2G2	5.51784e-06	0	GABA-A-GAD1_SLC6A1_GABR_A1B2G2	GABA-A-(GAD1+SLC6A1) - GABR_A1B2G2	GABA-A	Non-protein Signaling	PMID: 34417930;PMID: 23038269	case	1.31406	95.3125	90.7473	0.000174034	2.4149	96.0938	95.7295	0.00926135
IN_MGE	IN_CGE	GABA-GAD1_SLC6A1	GABR_A1B2G2	6.91081e-06	0	GABA-A-GAD1_SLC6A1_GABR_A1B2G2	GABA-A-(GAD1+SLC6A1) - GABR_A1B2G2	GABA-A	Non-protein Signaling	PMID: 34417930;PMID: 23038269	case	2.66651	100	95.6954	0.000253446	2.4149	96.0938	95.7295	0.00926135
IN_CGE	IN_MGE	GABA-GAD1_SLC6A1	GABR_A1B2G2	2.36616e-06	0	GABA-A-GAD1_SLC6A1_GABR_A1B2G2	GABA-A-(GAD1+SLC6A1) - GABR_A1B2G2	GABA-A	Non-protein Signaling	PMID: 34417930;PMID: 23038269	case	1.31406	95.3125	90.7473	0.000174034	1.32667	89.781	76.8212	0.000174035
IN_MGE	IN_MGE	GABA-GAD1_SLC6A1	GABR_A1B2G2	2.96349e-06	0	GABA-A-GAD1_SLC6A1_GABR_A1B2G2	GABA-A-(GAD1+SLC6A1) - GABR_A1B2G2	GABA-A	Non-protein Signaling	PMID: 34417930;PMID: 23038269	case	2.66651	100	95.6954	0.000253446	1.32667	89.781	76.8212	0.000174035
IN_CGE	UL_ExN	GABA-GAD1_SLC6A1	GABR_A1B2G2	7.14548e-06	0	GABA-A-GAD1_SLC6A1_GABR_A1B2G2	GABA-A-(GAD1+SLC6A1) - GABR_A1B2G2	GABA-A	Non-protein Signaling	PMID: 34417930;PMID: 23038269	case	1.31406	95.3125	90.7473	0.000174034	3.54715	87.3969	78.5738	4.61305e-08
IN_MGE	UL_ExN	GABA-GAD1_SLC6A1	GABR_A1B2G2	8.94933e-06	0	GABA-A-GAD1_SLC6A1_GABR_A1B2G2	GABA-A-(GAD1+SLC6A1) - GABR_A1B2G2	GABA-A	Non-protein Signaling	PMID: 34417930;PMID: 23038269	case	2.66651	100	95.6954	0.000253446	3.54715	87.3969	78.5738	4.61305e-08
IN_CGE	DL_ExN	GABA-GAD1_SLC6A1	GABR_A1B2	8.11925e-06	0	GABA-A-GAD1_SLC6A1_GABR_A1B2	GABA-A-(GAD1+SLC6A1) - GABR_A1B2	GABA-A	Non-protein Signaling	PMID: 34417930;PMID: 23038269	case	1.31406	95.3125	90.7473	0.000174034	1.47516	94.3775	86.1233	0.000446296
IN_MGE	DL_ExN	GABA-GAD1_SLC6A1	GABR_A1B2	1.01689e-05	0	GABA-A-GAD1_SLC6A1_GABR_A1B2	GABA-A-(GAD1+SLC6A1) - GABR_A1B2	GABA-A	Non-protein Signaling	PMID: 34417930;PMID: 23038269	case	2.66651	100	95.6954	0.000253446	1.47516	94.3775	86.1233	0.000446296
IN_CGE	IN_CGE	GABA-GAD1_SLC6A1	GABR_A1B2	6.78092e-06	0	GABA-A-GAD1_SLC6A1_GABR_A1B2	GABA-A-(GAD1+SLC6A1) - GABR_A1B2	GABA-A	Non-protein Signaling	PMID: 34417930;PMID: 23038269	case	1.31406	95.3125	90.7473	0.000174034	2.4149	96.0938	95.7295	0.00926135
IN_MGE	IN_CGE	GABA-GAD1_SLC6A1	GABR_A1B2	8.49274e-06	0	GABA-A-GAD1_SLC6A1_GABR_A1B2	GABA-A-(GAD1+SLC6A1) - GABR_A1B2	GABA-A	Non-protein Signaling	PMID: 34417930;PMID: 23038269	case	2.66651	100	95.6954	0.000253446	2.4149	96.0938	95.7295	0.00926135
IN_CGE	IN_MGE	GABA-GAD1_SLC6A1	GABR_A1B2	1.72236e-06	0	GABA-A-GAD1_SLC6A1_GABR_A1B2	GABA-A-(GAD1+SLC6A1) - GABR_A1B2	GABA-A	Non-protein Signaling	PMID: 34417930;PMID: 23038269	case	1.31406	95.3125	90.7473	0.000174034	1.5146	91.2409	78.4768	0.000278771
IN_MGE	IN_MGE	GABA-GAD1_SLC6A1	GABR_A1B2	2.15717e-06	0	GABA-A-GAD1_SLC6A1_GABR_A1B2	GABA-A-(GAD1+SLC6A1) - GABR_A1B2	GABA-A	Non-protein Signaling	PMID: 34417930;PMID: 23038269	case	2.66651	100	95.6954	0.000253446	1.5146	91.2409	78.4768	0.000278771
IN_CGE	UL_ExN	GABA-GAD1_SLC6A1	GABR_A1B2	6.87745e-06	0	GABA-A-GAD1_SLC6A1_GABR_A1B2	GABA-A-(GAD1+SLC6A1) - GABR_A1B2	GABA-A	Non-protein Signaling	PMID: 34417930;PMID: 23038269	case	1.31406	95.3125	90.7473	0.000174034	2.8937	85.689	81.0448	6.91958e-08
IN_MGE	UL_ExN	GABA-GAD1_SLC6A1	GABR_A1B2	8.61364e-06	0	GABA-A-GAD1_SLC6A1_GABR_A1B2	GABA-A-(GAD1+SLC6A1) - GABR_A1B2	GABA-A	Non-protein Signaling	PMID: 34417930;PMID: 23038269	case	2.66651	100	95.6954	0.000253446	2.8937	85.689	81.0448	6.91958e-08
IN_CGE	DL_ExN	GABA-GAD1_SLC6A1	GABR_A1B3	1.19741e-05	0	GABA-A-GAD1_SLC6A1_GABR_A1B3	GABA-A-(GAD1+SLC6A1) - GABR_A1B3	GABA-A	Non-protein Signaling	PMID: 34417930;PMID: 23038269	case	1.31406	95.3125	90.7473	0.000174034	3.1332	94.7791	87.9956	5.28742e-06
IN_MGE	DL_ExN	GABA-GAD1_SLC6A1	GABR_A1B3	1.49969e-05	0	GABA-A-GAD1_SLC6A1_GABR_A1B3	GABA-A-(GAD1+SLC6A1) - GABR_A1B3	GABA-A	Non-protein Signaling	PMID: 34417930;PMID: 23038269	case	2.66651	100	95.6954	0.000253446	3.1332	94.7791	87.9956	5.28742e-06
IN_CGE	IN_CGE	GABA-GAD1_SLC6A1	GABR_A1B3	6.47317e-06	0	GABA-A-GAD1_SLC6A1_GABR_A1B3	GABA-A-(GAD1+SLC6A1) - GABR_A1B3	GABA-A	Non-protein Signaling	PMID: 34417930;PMID: 23038269	case	1.31406	95.3125	90.7473	0.000174034	1.79618	98.4375	98.9324	0.0114238
IN_MGE	IN_CGE	GABA-GAD1_SLC6A1	GABR_A1B3	8.1073e-06	0	GABA-A-GAD1_SLC6A1_GABR_A1B3	GABA-A-(GAD1+SLC6A1) - GABR_A1B3	GABA-A	Non-protein Signaling	PMID: 34417930;PMID: 23038269	case	2.66651	100	95.6954	0.000253446	1.79618	98.4375	98.9324	0.0114238
IN_CGE	IN_MGE	GABA-GAD1_SLC6A1	GABR_A1B3	2.56755e-06	0	GABA-A-GAD1_SLC6A1_GABR_A1B3	GABA-A-(GAD1+SLC6A1) - GABR_A1B3	GABA-A	Non-protein Signaling	PMID: 34417930;PMID: 23038269	case	1.31406	95.3125	90.7473	0.000174034	2.93467	99.2701	98.0132	1.92829e-05
IN_MGE	IN_MGE	GABA-GAD1_SLC6A1	GABR_A1B3	3.21572e-06	0	GABA-A-GAD1_SLC6A1_GABR_A1B3	GABA-A-(GAD1+SLC6A1) - GABR_A1B3	GABA-A	Non-protein Signaling	PMID: 34417930;PMID: 23038269	case	2.66651	100	95.6954	0.000253446	2.93467	99.2701	98.0132	1.92829e-05
IN_CGE	UL_ExN	GABA-GAD1_SLC6A1	GABR_A1B3	1.10583e-05	0	GABA-A-GAD1_SLC6A1_GABR_A1B3	GABA-A-(GAD1+SLC6A1) - GABR_A1B3	GABA-A	Non-protein Signaling	PMID: 34417930;PMID: 23038269	case	1.31406	95.3125	90.7473	0.000174034	8.03046	86.3958	82.1891	5.19667e-09
IN_MGE	UL_ExN	GABA-GAD1_SLC6A1	GABR_A1B3	1.38499e-05	0	GABA-A-GAD1_SLC6A1_GABR_A1B3	GABA-A-(GAD1+SLC6A1) - GABR_A1B3	GABA-A	Non-protein Signaling	PMID: 34417930;PMID: 23038269	case	2.66651	100	95.6954	0.000253446	8.03046	86.3958	82.1891	5.19667e-09
IN_CGE	DL_ExN	GABA-GAD1_SLC6A1	GABR_A1B2D	2.99117e-06	0	GABA-A-GAD1_SLC6A1_GABR_A1B2D	GABA-A-(GAD1+SLC6A1) - GABR_A1B2D	GABA-A	Non-protein Signaling	PMID: 34417930;PMID: 23038269	case	1.31406	95.3125	90.7473	0.000174034	1.12248	79.3842	67.3275	0.000297545
IN_MGE	DL_ExN	GABA-GAD1_SLC6A1	GABR_A1B2D	3.74629e-06	0	GABA-A-GAD1_SLC6A1_GABR_A1B2D	GABA-A-(GAD1+SLC6A1) - GABR_A1B2D	GABA-A	Non-protein Signaling	PMID: 34417930;PMID: 23038269	case	2.66651	100	95.6954	0.000253446	1.12248	79.3842	67.3275	0.000297545
IN_CGE	UL_ExN	GABA-GAD1_SLC6A1	GABR_A1B2D	4.57901e-06	0	GABA-A-GAD1_SLC6A1_GABR_A1B2D	GABA-A-(GAD1+SLC6A1) - GABR_A1B2D	GABA-A	Non-protein Signaling	PMID: 34417930;PMID: 23038269	case	1.31406	95.3125	90.7473	0.000174034	2.27405	80.9187	71.5423	4.61305e-08
IN_MGE	UL_ExN	GABA-GAD1_SLC6A1	GABR_A1B2D	5.73497e-06	0	GABA-A-GAD1_SLC6A1_GABR_A1B2D	GABA-A-(GAD1+SLC6A1) - GABR_A1B2D	GABA-A	Non-protein Signaling	PMID: 34417930;PMID: 23038269	case	2.66651	100	95.6954	0.000253446	2.27405	80.9187	71.5423	4.61305e-08
IN_CGE	DL_ExN	GABA-GAD1_SLC6A1	GABR_A2B3G2	1.0449e-05	0	GABA-A-GAD1_SLC6A1_GABR_A2B3G2	GABA-A-(GAD1+SLC6A1) - GABR_A2B3G2	GABA-A	Non-protein Signaling	PMID: 34417930;PMID: 23038269	case	1.31406	95.3125	90.7473	0.000174034	3.34735	94.9799	90.7489	5.2907e-06
IN_MGE	DL_ExN	GABA-GAD1_SLC6A1	GABR_A2B3G2	1.30869e-05	0	GABA-A-GAD1_SLC6A1_GABR_A2B3G2	GABA-A-(GAD1+SLC6A1) - GABR_A2B3G2	GABA-A	Non-protein Signaling	PMID: 34417930;PMID: 23038269	case	2.66651	100	95.6954	0.000253446	3.34735	94.9799	90.7489	5.2907e-06
IN_CGE	IN_CGE	GABA-GAD1_SLC6A1	GABR_A2B3G2	5.14364e-06	0	GABA-A-GAD1_SLC6A1_GABR_A2B3G2	GABA-A-(GAD1+SLC6A1) - GABR_A2B3G2	GABA-A	Non-protein Signaling	PMID: 34417930;PMID: 23038269	case	1.31406	95.3125	90.7473	0.000174034	1.79618	98.4375	98.9324	0.0114238
IN_MGE	IN_CGE	GABA-GAD1_SLC6A1	GABR_A2B3G2	6.44214e-06	0	GABA-A-GAD1_SLC6A1_GABR_A2B3G2	GABA-A-(GAD1+SLC6A1) - GABR_A2B3G2	GABA-A	Non-protein Signaling	PMID: 34417930;PMID: 23038269	case	2.66651	100	95.6954	0.000253446	1.79618	98.4375	98.9324	0.0114238
IN_CGE	IN_MGE	GABA-GAD1_SLC6A1	GABR_A2B3G2	8.38134e-06	0	GABA-A-GAD1_SLC6A1_GABR_A2B3G2	GABA-A-(GAD1+SLC6A1) - GABR_A2B3G2	GABA-A	Non-protein Signaling	PMID: 34417930;PMID: 23038269	case	1.31406	95.3125	90.7473	0.000174034	2.11361	92.7007	84.8786	3.01674e-05
IN_MGE	IN_MGE	GABA-GAD1_SLC6A1	GABR_A2B3G2	1.04972e-05	0	GABA-A-GAD1_SLC6A1_GABR_A2B3G2	GABA-A-(GAD1+SLC6A1) - GABR_A2B3G2	GABA-A	Non-protein Signaling	PMID: 34417930;PMID: 23038269	case	2.66651	100	95.6954	0.000253446	2.11361	92.7007	84.8786	3.01674e-05
IN_CGE	UL_ExN	GABA-GAD1_SLC6A1	GABR_A2B3G2	1.72357e-05	0	GABA-A-GAD1_SLC6A1_GABR_A2B3G2	GABA-A-(GAD1+SLC6A1) - GABR_A2B3G2	GABA-A	Non-protein Signaling	PMID: 34417930;PMID: 23038269	case	1.31406	95.3125	90.7473	0.000174034	7.46949	94.4641	88.3582	3.03202e-09
IN_MGE	UL_ExN	GABA-GAD1_SLC6A1	GABR_A2B3G2	2.15868e-05	0	GABA-A-GAD1_SLC6A1_GABR_A2B3G2	GABA-A-(GAD1+SLC6A1) - GABR_A2B3G2	GABA-A	Non-protein Signaling	PMID: 34417930;PMID: 23038269	case	2.66651	100	95.6954	0.000253446	7.46949	94.4641	88.3582	3.03202e-09
IN_CGE	DL_ExN	GABA-GAD1_SLC6A1	GABR_A3B3G2	6.88212e-06	0	GABA-A-GAD1_SLC6A1_GABR_A3B3G2	GABA-A-(GAD1+SLC6A1) - GABR_A3B3G2	GABA-A	Non-protein Signaling	PMID: 34417930;PMID: 23038269	case	1.31406	95.3125	90.7473	0.000174034	2.36033	84.0696	77.8267	0.00156814
IN_MGE	DL_ExN	GABA-GAD1_SLC6A1	GABR_A3B3G2	8.61949e-06	0	GABA-A-GAD1_SLC6A1_GABR_A3B3G2	GABA-A-(GAD1+SLC6A1) - GABR_A3B3G2	GABA-A	Non-protein Signaling	PMID: 34417930;PMID: 23038269	case	2.66651	100	95.6954	0.000253446	2.36033	84.0696	77.8267	0.00156814
IN_CGE	IN_CGE	GABA-GAD1_SLC6A1	GABR_A3B3G2	2.57183e-06	0	GABA-A-GAD1_SLC6A1_GABR_A3B3G2	GABA-A-(GAD1+SLC6A1) - GABR_A3B3G2	GABA-A	Non-protein Signaling	PMID: 34417930;PMID: 23038269	case	1.31406	95.3125	90.7473	0.000174034	1.79618	98.4375	98.9324	0.0114238
IN_MGE	IN_CGE	GABA-GAD1_SLC6A1	GABR_A3B3G2	3.22108e-06	0	GABA-A-GAD1_SLC6A1_GABR_A3B3G2	GABA-A-(GAD1+SLC6A1) - GABR_A3B3G2	GABA-A	Non-protein Signaling	PMID: 34417930;PMID: 23038269	case	2.66651	100	95.6954	0.000253446	1.79618	98.4375	98.9324	0.0114238
IN_CGE	IN_MGE	GABA-GAD1_SLC6A1	GABR_A3B3G2	4.90145e-06	0	GABA-A-GAD1_SLC6A1_GABR_A3B3G2	GABA-A-(GAD1+SLC6A1) - GABR_A3B3G2	GABA-A	Non-protein Signaling	PMID: 34417930;PMID: 23038269	case	1.31406	95.3125	90.7473	0.000174034	2.0367	93.7956	86.5894	4.42912e-05
IN_MGE	IN_MGE	GABA-GAD1_SLC6A1	GABR_A3B3G2	6.13881e-06	0	GABA-A-GAD1_SLC6A1_GABR_A3B3G2	GABA-A-(GAD1+SLC6A1) - GABR_A3B3G2	GABA-A	Non-protein Signaling	PMID: 34417930;PMID: 23038269	case	2.66651	100	95.6954	0.000253446	2.0367	93.7956	86.5894	4.42912e-05
IN_CGE	UL_ExN	GABA-GAD1_SLC6A1	GABR_A3B3G2	8.76655e-06	0	GABA-A-GAD1_SLC6A1_GABR_A3B3G2	GABA-A-(GAD1+SLC6A1) - GABR_A3B3G2	GABA-A	Non-protein Signaling	PMID: 34417930;PMID: 23038269	case	1.31406	95.3125	90.7473	0.000174034	6.51581	85.2768	77.6783	5.34783e-07
IN_MGE	UL_ExN	GABA-GAD1_SLC6A1	GABR_A3B3G2	1.09796e-05	0	GABA-A-GAD1_SLC6A1_GABR_A3B3G2	GABA-A-(GAD1+SLC6A1) - GABR_A3B3G2	GABA-A	Non-protein Signaling	PMID: 34417930;PMID: 23038269	case	2.66651	100	95.6954	0.000253446	6.51581	85.2768	77.6783	5.34783e-07
IN_CGE	DL_ExN	GABA-GAD1_SLC6A1	GABR_A4B3G2	9.01811e-06	0	GABA-A-GAD1_SLC6A1_GABR_A4B3G2	GABA-A-(GAD1+SLC6A1) - GABR_A4B3G2	GABA-A	Non-protein Signaling	PMID: 34417930;PMID: 23038269	case	1.31406	95.3125	90.7473	0.000174034	3.34735	94.9799	90.7489	5.2907e-06
IN_MGE	DL_ExN	GABA-GAD1_SLC6A1	GABR_A4B3G2	1.12947e-05	0	GABA-A-GAD1_SLC6A1_GABR_A4B3G2	GABA-A-(GAD1+SLC6A1) - GABR_A4B3G2	GABA-A	Non-protein Signaling	PMID: 34417930;PMID: 23038269	case	2.66651	100	95.6954	0.000253446	3.34735	94.9799	90.7489	5.2907e-06
IN_CGE	IN_CGE	GABA-GAD1_SLC6A1	GABR_A4B3G2	4.08252e-06	0	GABA-A-GAD1_SLC6A1_GABR_A4B3G2	GABA-A-(GAD1+SLC6A1) - GABR_A4B3G2	GABA-A	Non-protein Signaling	PMID: 34417930;PMID: 23038269	case	1.31406	95.3125	90.7473	0.000174034	1.00521	80.0781	74.911	0.021284
IN_MGE	IN_CGE	GABA-GAD1_SLC6A1	GABR_A4B3G2	5.11314e-06	0	GABA-A-GAD1_SLC6A1_GABR_A4B3G2	GABA-A-(GAD1+SLC6A1) - GABR_A4B3G2	GABA-A	Non-protein Signaling	PMID: 34417930;PMID: 23038269	case	2.66651	100	95.6954	0.000253446	1.00521	80.0781	74.911	0.021284
IN_CGE	IN_MGE	GABA-GAD1_SLC6A1	GABR_A4B3G2	6.17544e-06	0	GABA-A-GAD1_SLC6A1_GABR_A4B3G2	GABA-A-(GAD1+SLC6A1) - GABR_A4B3G2	GABA-A	Non-protein Signaling	PMID: 34417930;PMID: 23038269	case	1.31406	95.3125	90.7473	0.000174034	1.56461	89.0511	79.0287	0.000441607
IN_MGE	IN_MGE	GABA-GAD1_SLC6A1	GABR_A4B3G2	7.73441e-06	0	GABA-A-GAD1_SLC6A1_GABR_A4B3G2	GABA-A-(GAD1+SLC6A1) - GABR_A4B3G2	GABA-A	Non-protein Signaling	PMID: 34417930;PMID: 23038269	case	2.66651	100	95.6954	0.000253446	1.56461	89.0511	79.0287	0.000441607
IN_CGE	UL_ExN	GABA-GAD1_SLC6A1	GABR_A4B3G2	1.29184e-05	0	GABA-A-GAD1_SLC6A1_GABR_A4B3G2	GABA-A-(GAD1+SLC6A1) - GABR_A4B3G2	GABA-A	Non-protein Signaling	PMID: 34417930;PMID: 23038269	case	1.31406	95.3125	90.7473	0.000174034	7.07198	92.7562	83.4494	8.45519e-24
IN_MGE	UL_ExN	GABA-GAD1_SLC6A1	GABR_A4B3G2	1.61796e-05	0	GABA-A-GAD1_SLC6A1_GABR_A4B3G2	GABA-A-(GAD1+SLC6A1) - GABR_A4B3G2	GABA-A	Non-protein Signaling	PMID: 34417930;PMID: 23038269	case	2.66651	100	95.6954	0.000253446	7.07198	92.7562	83.4494	8.45519e-24
IN_CGE	DL_ExN	GABA-GAD1_SLC6A1	GABR_A4B3D	3.74175e-06	0	GABA-A-GAD1_SLC6A1_GABR_A4B3D	GABA-A-(GAD1+SLC6A1) - GABR_A4B3D	GABA-A	Non-protein Signaling	PMID: 34417930;PMID: 23038269	case	1.31406	95.3125	90.7473	0.000174034	2.7233	74.498	64.8678	5.3042e-06
IN_MGE	DL_ExN	GABA-GAD1_SLC6A1	GABR_A4B3D	4.68635e-06	0	GABA-A-GAD1_SLC6A1_GABR_A4B3D	GABA-A-(GAD1+SLC6A1) - GABR_A4B3D	GABA-A	Non-protein Signaling	PMID: 34417930;PMID: 23038269	case	2.66651	100	95.6954	0.000253446	2.7233	74.498	64.8678	5.3042e-06
IN_CGE	UL_ExN	GABA-GAD1_SLC6A1	GABR_A4B3D	8.27849e-06	0	GABA-A-GAD1_SLC6A1_GABR_A4B3D	GABA-A-(GAD1+SLC6A1) - GABR_A4B3D	GABA-A	Non-protein Signaling	PMID: 34417930;PMID: 23038269	case	1.31406	95.3125	90.7473	0.000174034	5.79888	86.278	76.4179	3.91928e-20
IN_MGE	UL_ExN	GABA-GAD1_SLC6A1	GABR_A4B3D	1.03684e-05	0	GABA-A-GAD1_SLC6A1_GABR_A4B3D	GABA-A-(GAD1+SLC6A1) - GABR_A4B3D	GABA-A	Non-protein Signaling	PMID: 34417930;PMID: 23038269	case	2.66651	100	95.6954	0.000253446	5.79888	86.278	76.4179	3.91928e-20
IN_CGE	DL_ExN	GABA-GAD1_SLC6A1	GABR_A4B2D	2.88795e-06	0	GABA-A-GAD1_SLC6A1_GABR_A4B2D	GABA-A-(GAD1+SLC6A1) - GABR_A4B2D	GABA-A	Non-protein Signaling	PMID: 34417930;PMID: 23038269	case	1.31406	95.3125	90.7473	0.000174034	1.06527	74.0964	62.9956	0.000446313
IN_MGE	DL_ExN	GABA-GAD1_SLC6A1	GABR_A4B2D	3.617e-06	0	GABA-A-GAD1_SLC6A1_GABR_A4B2D	GABA-A-(GAD1+SLC6A1) - GABR_A4B2D	GABA-A	Non-protein Signaling	PMID: 34417930;PMID: 23038269	case	2.66651	100	95.6954	0.000253446	1.06527	74.0964	62.9956	0.000446313
IN_CGE	UL_ExN	GABA-GAD1_SLC6A1	GABR_A4B2D	6.03177e-06	0	GABA-A-GAD1_SLC6A1_GABR_A4B2D	GABA-A-(GAD1+SLC6A1) - GABR_A4B2D	GABA-A	Non-protein Signaling	PMID: 34417930;PMID: 23038269	case	1.31406	95.3125	90.7473	0.000174034	2.37437	85.8068	75.6551	4.26661e-08
IN_MGE	UL_ExN	GABA-GAD1_SLC6A1	GABR_A4B2D	7.55447e-06	0	GABA-A-GAD1_SLC6A1_GABR_A4B2D	GABA-A-(GAD1+SLC6A1) - GABR_A4B2D	GABA-A	Non-protein Signaling	PMID: 34417930;PMID: 23038269	case	2.66651	100	95.6954	0.000253446	2.37437	85.8068	75.6551	4.26661e-08
IN_CGE	DL_ExN	GABA-GAD1_SLC6A1	GABR_A5B3G2	9.01811e-06	0	GABA-A-GAD1_SLC6A1_GABR_A5B3G2	GABA-A-(GAD1+SLC6A1) - GABR_A5B3G2	GABA-A	Non-protein Signaling	PMID: 34417930;PMID: 23038269	case	1.31406	95.3125	90.7473	0.000174034	3.34735	94.9799	90.7489	5.2907e-06
IN_MGE	DL_ExN	GABA-GAD1_SLC6A1	GABR_A5B3G2	1.12947e-05	0	GABA-A-GAD1_SLC6A1_GABR_A5B3G2	GABA-A-(GAD1+SLC6A1) - GABR_A5B3G2	GABA-A	Non-protein Signaling	PMID: 34417930;PMID: 23038269	case	2.66651	100	95.6954	0.000253446	3.34735	94.9799	90.7489	5.2907e-06
IN_CGE	UL_ExN	GABA-GAD1_SLC6A1	GABR_A5B3G2	8.76655e-06	0	GABA-A-GAD1_SLC6A1_GABR_A5B3G2	GABA-A-(GAD1+SLC6A1) - GABR_A5B3G2	GABA-A	Non-protein Signaling	PMID: 34417930;PMID: 23038269	case	1.31406	95.3125	90.7473	0.000174034	6.61526	84.7468	73.9967	7.90264e-15
IN_MGE	UL_ExN	GABA-GAD1_SLC6A1	GABR_A5B3G2	1.09796e-05	0	GABA-A-GAD1_SLC6A1_GABR_A5B3G2	GABA-A-(GAD1+SLC6A1) - GABR_A5B3G2	GABA-A	Non-protein Signaling	PMID: 34417930;PMID: 23038269	case	2.66651	100	95.6954	0.000253446	6.61526	84.7468	73.9967	7.90264e-15
IN_CGE	UL_ExN	GABA-GAD1_SLC6A1	GABR_A6B3G2	5.12673e-06	0	GABA-A-GAD1_SLC6A1_GABR_A6B3G2	GABA-A-(GAD1+SLC6A1) - GABR_A6B3G2	GABA-A	Non-protein Signaling	PMID: 34417930;PMID: 23038269	case	1.31406	95.3125	90.7473	0.000174034	6.2415	72.7326	68.5572	0.0153795
IN_MGE	UL_ExN	GABA-GAD1_SLC6A1	GABR_A6B3G2	6.42096e-06	0	GABA-A-GAD1_SLC6A1_GABR_A6B3G2	GABA-A-(GAD1+SLC6A1) - GABR_A6B3G2	GABA-A	Non-protein Signaling	PMID: 34417930;PMID: 23038269	case	2.66651	100	95.6954	0.000253446	6.2415	72.7326	68.5572	0.0153795
IN_CGE	UL_ExN	GABA-GAD1_SLC6A1	GABR_A6B3D	3.28534e-06	0	GABA-A-GAD1_SLC6A1_GABR_A6B3D	GABA-A-(GAD1+SLC6A1) - GABR_A6B3D	GABA-A	Non-protein Signaling	PMID: 34417930;PMID: 23038269	case	1.31406	95.3125	90.7473	0.000174034	4.9684	66.2544	61.5257	0.0153795
IN_MGE	UL_ExN	GABA-GAD1_SLC6A1	GABR_A6B3D	4.11471e-06	0	GABA-A-GAD1_SLC6A1_GABR_A6B3D	GABA-A-(GAD1+SLC6A1) - GABR_A6B3D	GABA-A	Non-protein Signaling	PMID: 34417930;PMID: 23038269	case	2.66651	100	95.6954	0.000253446	4.9684	66.2544	61.5257	0.0153795
IN_CGE	DL_ExN	GABA-GAD1_SLC6A11	GABR_A1B3G2	4.07653e-06	0	GABA-A-GAD1_SLC6A11_GABR_A1B3G2	GABA-A-(GAD1+SLC6A11) - GABR_A1B3G2	GABA-A	Non-protein Signaling	PMID: 34417930;PMID: 23038269	case	1.31406	95.3125	90.7473	0.000174034	2.64387	93.3066	85.8297	3.53059e-06
IN_MGE	DL_ExN	GABA-GAD1_SLC6A11	GABR_A1B3G2	2.92463e-06	0	GABA-A-GAD1_SLC6A11_GABR_A1B3G2	GABA-A-(GAD1+SLC6A11) - GABR_A1B3G2	GABA-A	Non-protein Signaling	PMID: 34417930;PMID: 23038269	case	2.66651	100	95.6954	0.000253446	2.64387	93.3066	85.8297	3.53059e-06
IN_CGE	IN_CGE	GABA-GAD1_SLC6A11	GABR_A1B3G2	2.33477e-06	0	GABA-A-GAD1_SLC6A11_GABR_A1B3G2	GABA-A-(GAD1+SLC6A11) - GABR_A1B3G2	GABA-A	Non-protein Signaling	PMID: 34417930;PMID: 23038269	case	1.31406	95.3125	90.7473	0.000174034	1.79618	98.4375	98.9324	0.0114238
IN_MGE	IN_CGE	GABA-GAD1_SLC6A11	GABR_A1B3G2	1.67503e-06	0	GABA-A-GAD1_SLC6A11_GABR_A1B3G2	GABA-A-(GAD1+SLC6A11) - GABR_A1B3G2	GABA-A	Non-protein Signaling	PMID: 34417930;PMID: 23038269	case	2.66651	100	95.6954	0.000253446	1.79618	98.4375	98.9324	0.0114238
IN_CGE	IN_MGE	GABA-GAD1_SLC6A11	GABR_A1B3G2	1.3476e-06	0	GABA-A-GAD1_SLC6A11_GABR_A1B3G2	GABA-A-(GAD1+SLC6A11) - GABR_A1B3G2	GABA-A	Non-protein Signaling	PMID: 34417930;PMID: 23038269	case	1.31406	95.3125	90.7473	0.000174034	2.0367	93.7956	86.5894	4.42912e-05
IN_MGE	IN_MGE	GABA-GAD1_SLC6A11	GABR_A1B3G2	9.66807e-07	0	GABA-A-GAD1_SLC6A11_GABR_A1B3G2	GABA-A-(GAD1+SLC6A11) - GABR_A1B3G2	GABA-A	Non-protein Signaling	PMID: 34417930;PMID: 23038269	case	2.66651	100	95.6954	0.000253446	2.0367	93.7956	86.5894	4.42912e-05
IN_CGE	UL_ExN	GABA-GAD1_SLC6A11	GABR_A1B3G2	4.28016e-06	0	GABA-A-GAD1_SLC6A11_GABR_A1B3G2	GABA-A-(GAD1+SLC6A11) - GABR_A1B3G2	GABA-A	Non-protein Signaling	PMID: 34417930;PMID: 23038269	case	1.31406	95.3125	90.7473	0.000174034	6.97165	87.8681	79.3367	3.46445e-09
IN_MGE	UL_ExN	GABA-GAD1_SLC6A11	GABR_A1B3G2	3.07072e-06	0	GABA-A-GAD1_SLC6A11_GABR_A1B3G2	GABA-A-(GAD1+SLC6A11) - GABR_A1B3G2	GABA-A	Non-protein Signaling	PMID: 34417930;PMID: 23038269	case	2.66651	100	95.6954	0.000253446	6.97165	87.8681	79.3367	3.46445e-09
IN_CGE	DL_ExN	GABA-GAD1_SLC6A11	GABR_A1B2G2	3.14633e-06	0	GABA-A-GAD1_SLC6A11_GABR_A1B2G2	GABA-A-(GAD1+SLC6A11) - GABR_A1B2G2	GABA-A	Non-protein Signaling	PMID: 34417930;PMID: 23038269	case	1.31406	95.3125	90.7473	0.000174034	1.53851	93.0388	84.5815	0.000297536
IN_MGE	DL_ExN	GABA-GAD1_SLC6A11	GABR_A1B2G2	2.25727e-06	0	GABA-A-GAD1_SLC6A11_GABR_A1B2G2	GABA-A-(GAD1+SLC6A11) - GABR_A1B2G2	GABA-A	Non-protein Signaling	PMID: 34417930;PMID: 23038269	case	2.66651	100	95.6954	0.000253446	1.53851	93.0388	84.5815	0.000297536
IN_CGE	IN_CGE	GABA-GAD1_SLC6A11	GABR_A1B2G2	2.40819e-06	0	GABA-A-GAD1_SLC6A11_GABR_A1B2G2	GABA-A-(GAD1+SLC6A11) - GABR_A1B2G2	GABA-A	Non-protein Signaling	PMID: 34417930;PMID: 23038269	case	1.31406	95.3125	90.7473	0.000174034	2.4149	96.0938	95.7295	0.00926135
IN_MGE	IN_CGE	GABA-GAD1_SLC6A11	GABR_A1B2G2	1.72771e-06	0	GABA-A-GAD1_SLC6A11_GABR_A1B2G2	GABA-A-(GAD1+SLC6A11) - GABR_A1B2G2	GABA-A	Non-protein Signaling	PMID: 34417930;PMID: 23038269	case	2.66651	100	95.6954	0.000253446	2.4149	96.0938	95.7295	0.00926135
IN_CGE	IN_MGE	GABA-GAD1_SLC6A11	GABR_A1B2G2	1.03268e-06	0	GABA-A-GAD1_SLC6A11_GABR_A1B2G2	GABA-A-(GAD1+SLC6A11) - GABR_A1B2G2	GABA-A	Non-protein Signaling	PMID: 34417930;PMID: 23038269	case	1.31406	95.3125	90.7473	0.000174034	1.32667	89.781	76.8212	0.000174035
IN_MGE	IN_MGE	GABA-GAD1_SLC6A11	GABR_A1B2G2	7.40874e-07	0	GABA-A-GAD1_SLC6A11_GABR_A1B2G2	GABA-A-(GAD1+SLC6A11) - GABR_A1B2G2	GABA-A	Non-protein Signaling	PMID: 34417930;PMID: 23038269	case	2.66651	100	95.6954	0.000253446	1.32667	89.781	76.8212	0.000174035
IN_CGE	UL_ExN	GABA-GAD1_SLC6A11	GABR_A1B2G2	3.11856e-06	0	GABA-A-GAD1_SLC6A11_GABR_A1B2G2	GABA-A-(GAD1+SLC6A11) - GABR_A1B2G2	GABA-A	Non-protein Signaling	PMID: 34417930;PMID: 23038269	case	1.31406	95.3125	90.7473	0.000174034	3.54715	87.3969	78.5738	4.61305e-08
IN_MGE	UL_ExN	GABA-GAD1_SLC6A11	GABR_A1B2G2	2.23735e-06	0	GABA-A-GAD1_SLC6A11_GABR_A1B2G2	GABA-A-(GAD1+SLC6A11) - GABR_A1B2G2	GABA-A	Non-protein Signaling	PMID: 34417930;PMID: 23038269	case	2.66651	100	95.6954	0.000253446	3.54715	87.3969	78.5738	4.61305e-08
IN_CGE	DL_ExN	GABA-GAD1_SLC6A11	GABR_A1B2	3.54355e-06	0	GABA-A-GAD1_SLC6A11_GABR_A1B2	GABA-A-(GAD1+SLC6A11) - GABR_A1B2	GABA-A	Non-protein Signaling	PMID: 34417930;PMID: 23038269	case	1.31406	95.3125	90.7473	0.000174034	1.47516	94.3775	86.1233	0.000446296
IN_MGE	DL_ExN	GABA-GAD1_SLC6A11	GABR_A1B2	2.54225e-06	0	GABA-A-GAD1_SLC6A11_GABR_A1B2	GABA-A-(GAD1+SLC6A11) - GABR_A1B2	GABA-A	Non-protein Signaling	PMID: 34417930;PMID: 23038269	case	2.66651	100	95.6954	0.000253446	1.47516	94.3775	86.1233	0.000446296
IN_CGE	IN_CGE	GABA-GAD1_SLC6A11	GABR_A1B2	2.95945e-06	0	GABA-A-GAD1_SLC6A11_GABR_A1B2	GABA-A-(GAD1+SLC6A11) - GABR_A1B2	GABA-A	Non-protein Signaling	PMID: 34417930;PMID: 23038269	case	1.31406	95.3125	90.7473	0.000174034	2.4149	96.0938	95.7295	0.00926135
IN_MGE	IN_CGE	GABA-GAD1_SLC6A11	GABR_A1B2	2.1232e-06	0	GABA-A-GAD1_SLC6A11_GABR_A1B2	GABA-A-(GAD1+SLC6A11) - GABR_A1B2	GABA-A	Non-protein Signaling	PMID: 34417930;PMID: 23038269	case	2.66651	100	95.6954	0.000253446	2.4149	96.0938	95.7295	0.00926135
IN_CGE	IN_MGE	GABA-GAD1_SLC6A11	GABR_A1B2	7.51702e-07	0	GABA-A-GAD1_SLC6A11_GABR_A1B2	GABA-A-(GAD1+SLC6A11) - GABR_A1B2	GABA-A	Non-protein Signaling	PMID: 34417930;PMID: 23038269	case	1.31406	95.3125	90.7473	0.000174034	1.5146	91.2409	78.4768	0.000278771
IN_MGE	IN_MGE	GABA-GAD1_SLC6A11	GABR_A1B2	5.39294e-07	0.01	GABA-A-GAD1_SLC6A11_GABR_A1B2	GABA-A-(GAD1+SLC6A11) - GABR_A1B2	GABA-A	Non-protein Signaling	PMID: 34417930;PMID: 23038269	case	2.66651	100	95.6954	0.000253446	1.5146	91.2409	78.4768	0.000278771
IN_CGE	UL_ExN	GABA-GAD1_SLC6A11	GABR_A1B2	3.00158e-06	0	GABA-A-GAD1_SLC6A11_GABR_A1B2	GABA-A-(GAD1+SLC6A11) - GABR_A1B2	GABA-A	Non-protein Signaling	PMID: 34417930;PMID: 23038269	case	1.31406	95.3125	90.7473	0.000174034	2.8937	85.689	81.0448	6.91958e-08
IN_MGE	UL_ExN	GABA-GAD1_SLC6A11	GABR_A1B2	2.15342e-06	0	GABA-A-GAD1_SLC6A11_GABR_A1B2	GABA-A-(GAD1+SLC6A11) - GABR_A1B2	GABA-A	Non-protein Signaling	PMID: 34417930;PMID: 23038269	case	2.66651	100	95.6954	0.000253446	2.8937	85.689	81.0448	6.91958e-08
IN_CGE	DL_ExN	GABA-GAD1_SLC6A11	GABR_A1B3	5.22597e-06	0	GABA-A-GAD1_SLC6A11_GABR_A1B3	GABA-A-(GAD1+SLC6A11) - GABR_A1B3	GABA-A	Non-protein Signaling	PMID: 34417930;PMID: 23038269	case	1.31406	95.3125	90.7473	0.000174034	3.1332	94.7791	87.9956	5.28742e-06
IN_MGE	DL_ExN	GABA-GAD1_SLC6A11	GABR_A1B3	3.74928e-06	0	GABA-A-GAD1_SLC6A11_GABR_A1B3	GABA-A-(GAD1+SLC6A11) - GABR_A1B3	GABA-A	Non-protein Signaling	PMID: 34417930;PMID: 23038269	case	2.66651	100	95.6954	0.000253446	3.1332	94.7791	87.9956	5.28742e-06
IN_CGE	IN_CGE	GABA-GAD1_SLC6A11	GABR_A1B3	2.82513e-06	0	GABA-A-GAD1_SLC6A11_GABR_A1B3	GABA-A-(GAD1+SLC6A11) - GABR_A1B3	GABA-A	Non-protein Signaling	PMID: 34417930;PMID: 23038269	case	1.31406	95.3125	90.7473	0.000174034	1.79618	98.4375	98.9324	0.0114238
IN_MGE	IN_CGE	GABA-GAD1_SLC6A11	GABR_A1B3	2.02684e-06	0	GABA-A-GAD1_SLC6A11_GABR_A1B3	GABA-A-(GAD1+SLC6A11) - GABR_A1B3	GABA-A	Non-protein Signaling	PMID: 34417930;PMID: 23038269	case	2.66651	100	95.6954	0.000253446	1.79618	98.4375	98.9324	0.0114238
IN_CGE	IN_MGE	GABA-GAD1_SLC6A11	GABR_A1B3	1.12057e-06	0	GABA-A-GAD1_SLC6A11_GABR_A1B3	GABA-A-(GAD1+SLC6A11) - GABR_A1B3	GABA-A	Non-protein Signaling	PMID: 34417930;PMID: 23038269	case	1.31406	95.3125	90.7473	0.000174034	2.93467	99.2701	98.0132	1.92829e-05
IN_MGE	IN_MGE	GABA-GAD1_SLC6A11	GABR_A1B3	8.03932e-07	0.01	GABA-A-GAD1_SLC6A11_GABR_A1B3	GABA-A-(GAD1+SLC6A11) - GABR_A1B3	GABA-A	Non-protein Signaling	PMID: 34417930;PMID: 23038269	case	2.66651	100	95.6954	0.000253446	2.93467	99.2701	98.0132	1.92829e-05
IN_CGE	UL_ExN	GABA-GAD1_SLC6A11	GABR_A1B3	4.82625e-06	0	GABA-A-GAD1_SLC6A11_GABR_A1B3	GABA-A-(GAD1+SLC6A11) - GABR_A1B3	GABA-A	Non-protein Signaling	PMID: 34417930;PMID: 23038269	case	1.31406	95.3125	90.7473	0.000174034	8.03046	86.3958	82.1891	5.19667e-09
IN_MGE	UL_ExN	GABA-GAD1_SLC6A11	GABR_A1B3	3.4625e-06	0	GABA-A-GAD1_SLC6A11_GABR_A1B3	GABA-A-(GAD1+SLC6A11) - GABR_A1B3	GABA-A	Non-protein Signaling	PMID: 34417930;PMID: 23038269	case	2.66651	100	95.6954	0.000253446	8.03046	86.3958	82.1891	5.19667e-09
IN_CGE	DL_ExN	GABA-GAD1_SLC6A11	GABR_A1B2D	1.30546e-06	0	GABA-A-GAD1_SLC6A11_GABR_A1B2D	GABA-A-(GAD1+SLC6A11) - GABR_A1B2D	GABA-A	Non-protein Signaling	PMID: 34417930;PMID: 23038269	case	1.31406	95.3125	90.7473	0.000174034	1.12248	79.3842	67.3275	0.000297545
IN_MGE	DL_ExN	GABA-GAD1_SLC6A11	GABR_A1B2D	9.36575e-07	0	GABA-A-GAD1_SLC6A11_GABR_A1B2D	GABA-A-(GAD1+SLC6A11) - GABR_A1B2D	GABA-A	Non-protein Signaling	PMID: 34417930;PMID: 23038269	case	2.66651	100	95.6954	0.000253446	1.12248	79.3842	67.3275	0.000297545
IN_CGE	UL_ExN	GABA-GAD1_SLC6A11	GABR_A1B2D	1.99845e-06	0	GABA-A-GAD1_SLC6A11_GABR_A1B2D	GABA-A-(GAD1+SLC6A11) - GABR_A1B2D	GABA-A	Non-protein Signaling	PMID: 34417930;PMID: 23038269	case	1.31406	95.3125	90.7473	0.000174034	2.27405	80.9187	71.5423	4.61305e-08
IN_MGE	UL_ExN	GABA-GAD1_SLC6A11	GABR_A1B2D	1.43375e-06	0	GABA-A-GAD1_SLC6A11_GABR_A1B2D	GABA-A-(GAD1+SLC6A11) - GABR_A1B2D	GABA-A	Non-protein Signaling	PMID: 34417930;PMID: 23038269	case	2.66651	100	95.6954	0.000253446	2.27405	80.9187	71.5423	4.61305e-08
IN_CGE	DL_ExN	GABA-GAD1_SLC6A11	GABR_A2B3G2	4.56037e-06	0	GABA-A-GAD1_SLC6A11_GABR_A2B3G2	GABA-A-(GAD1+SLC6A11) - GABR_A2B3G2	GABA-A	Non-protein Signaling	PMID: 34417930;PMID: 23038269	case	1.31406	95.3125	90.7473	0.000174034	3.34735	94.9799	90.7489	5.2907e-06
IN_MGE	DL_ExN	GABA-GAD1_SLC6A11	GABR_A2B3G2	3.27175e-06	0	GABA-A-GAD1_SLC6A11_GABR_A2B3G2	GABA-A-(GAD1+SLC6A11) - GABR_A2B3G2	GABA-A	Non-protein Signaling	PMID: 34417930;PMID: 23038269	case	2.66651	100	95.6954	0.000253446	3.34735	94.9799	90.7489	5.2907e-06
IN_CGE	IN_CGE	GABA-GAD1_SLC6A11	GABR_A2B3G2	2.24488e-06	0	GABA-A-GAD1_SLC6A11_GABR_A2B3G2	GABA-A-(GAD1+SLC6A11) - GABR_A2B3G2	GABA-A	Non-protein Signaling	PMID: 34417930;PMID: 23038269	case	1.31406	95.3125	90.7473	0.000174034	1.79618	98.4375	98.9324	0.0114238
IN_MGE	IN_CGE	GABA-GAD1_SLC6A11	GABR_A2B3G2	1.61054e-06	0	GABA-A-GAD1_SLC6A11_GABR_A2B3G2	GABA-A-(GAD1+SLC6A11) - GABR_A2B3G2	GABA-A	Non-protein Signaling	PMID: 34417930;PMID: 23038269	case	2.66651	100	95.6954	0.000253446	1.79618	98.4375	98.9324	0.0114238
IN_CGE	IN_MGE	GABA-GAD1_SLC6A11	GABR_A2B3G2	3.65793e-06	0	GABA-A-GAD1_SLC6A11_GABR_A2B3G2	GABA-A-(GAD1+SLC6A11) - GABR_A2B3G2	GABA-A	Non-protein Signaling	PMID: 34417930;PMID: 23038269	case	1.31406	95.3125	90.7473	0.000174034	2.11361	92.7007	84.8786	3.01674e-05
IN_MGE	IN_MGE	GABA-GAD1_SLC6A11	GABR_A2B3G2	2.62431e-06	0	GABA-A-GAD1_SLC6A11_GABR_A2B3G2	GABA-A-(GAD1+SLC6A11) - GABR_A2B3G2	GABA-A	Non-protein Signaling	PMID: 34417930;PMID: 23038269	case	2.66651	100	95.6954	0.000253446	2.11361	92.7007	84.8786	3.01674e-05
IN_CGE	UL_ExN	GABA-GAD1_SLC6A11	GABR_A2B3G2	7.52236e-06	0	GABA-A-GAD1_SLC6A11_GABR_A2B3G2	GABA-A-(GAD1+SLC6A11) - GABR_A2B3G2	GABA-A	Non-protein Signaling	PMID: 34417930;PMID: 23038269	case	1.31406	95.3125	90.7473	0.000174034	7.46949	94.4641	88.3582	3.03202e-09
IN_MGE	UL_ExN	GABA-GAD1_SLC6A11	GABR_A2B3G2	5.39678e-06	0	GABA-A-GAD1_SLC6A11_GABR_A2B3G2	GABA-A-(GAD1+SLC6A11) - GABR_A2B3G2	GABA-A	Non-protein Signaling	PMID: 34417930;PMID: 23038269	case	2.66651	100	95.6954	0.000253446	7.46949	94.4641	88.3582	3.03202e-09
IN_CGE	DL_ExN	GABA-GAD1_SLC6A11	GABR_A3B3G2	3.00362e-06	0	GABA-A-GAD1_SLC6A11_GABR_A3B3G2	GABA-A-(GAD1+SLC6A11) - GABR_A3B3G2	GABA-A	Non-protein Signaling	PMID: 34417930;PMID: 23038269	case	1.31406	95.3125	90.7473	0.000174034	2.36033	84.0696	77.8267	0.00156814
IN_MGE	DL_ExN	GABA-GAD1_SLC6A11	GABR_A3B3G2	2.15489e-06	0	GABA-A-GAD1_SLC6A11_GABR_A3B3G2	GABA-A-(GAD1+SLC6A11) - GABR_A3B3G2	GABA-A	Non-protein Signaling	PMID: 34417930;PMID: 23038269	case	2.66651	100	95.6954	0.000253446	2.36033	84.0696	77.8267	0.00156814
IN_CGE	IN_CGE	GABA-GAD1_SLC6A11	GABR_A3B3G2	1.12244e-06	0	GABA-A-GAD1_SLC6A11_GABR_A3B3G2	GABA-A-(GAD1+SLC6A11) - GABR_A3B3G2	GABA-A	Non-protein Signaling	PMID: 34417930;PMID: 23038269	case	1.31406	95.3125	90.7473	0.000174034	1.79618	98.4375	98.9324	0.0114238
IN_MGE	IN_CGE	GABA-GAD1_SLC6A11	GABR_A3B3G2	8.05272e-07	0	GABA-A-GAD1_SLC6A11_GABR_A3B3G2	GABA-A-(GAD1+SLC6A11) - GABR_A3B3G2	GABA-A	Non-protein Signaling	PMID: 34417930;PMID: 23038269	case	2.66651	100	95.6954	0.000253446	1.79618	98.4375	98.9324	0.0114238
IN_CGE	IN_MGE	GABA-GAD1_SLC6A11	GABR_A3B3G2	2.13918e-06	0	GABA-A-GAD1_SLC6A11_GABR_A3B3G2	GABA-A-(GAD1+SLC6A11) - GABR_A3B3G2	GABA-A	Non-protein Signaling	PMID: 34417930;PMID: 23038269	case	1.31406	95.3125	90.7473	0.000174034	2.0367	93.7956	86.5894	4.42912e-05
IN_MGE	IN_MGE	GABA-GAD1_SLC6A11	GABR_A3B3G2	1.53471e-06	0	GABA-A-GAD1_SLC6A11_GABR_A3B3G2	GABA-A-(GAD1+SLC6A11) - GABR_A3B3G2	GABA-A	Non-protein Signaling	PMID: 34417930;PMID: 23038269	case	2.66651	100	95.6954	0.000253446	2.0367	93.7956	86.5894	4.42912e-05
IN_CGE	UL_ExN	GABA-GAD1_SLC6A11	GABR_A3B3G2	3.82606e-06	0	GABA-A-GAD1_SLC6A11_GABR_A3B3G2	GABA-A-(GAD1+SLC6A11) - GABR_A3B3G2	GABA-A	Non-protein Signaling	PMID: 34417930;PMID: 23038269	case	1.31406	95.3125	90.7473	0.000174034	6.51581	85.2768	77.6783	5.34783e-07
IN_MGE	UL_ExN	GABA-GAD1_SLC6A11	GABR_A3B3G2	2.74493e-06	0	GABA-A-GAD1_SLC6A11_GABR_A3B3G2	GABA-A-(GAD1+SLC6A11) - GABR_A3B3G2	GABA-A	Non-protein Signaling	PMID: 34417930;PMID: 23038269	case	2.66651	100	95.6954	0.000253446	6.51581	85.2768	77.6783	5.34783e-07
IN_CGE	DL_ExN	GABA-GAD1_SLC6A11	GABR_A4B3G2	3.93585e-06	0	GABA-A-GAD1_SLC6A11_GABR_A4B3G2	GABA-A-(GAD1+SLC6A11) - GABR_A4B3G2	GABA-A	Non-protein Signaling	PMID: 34417930;PMID: 23038269	case	1.31406	95.3125	90.7473	0.000174034	3.34735	94.9799	90.7489	5.2907e-06
IN_MGE	DL_ExN	GABA-GAD1_SLC6A11	GABR_A4B3G2	2.8237e-06	0	GABA-A-GAD1_SLC6A11_GABR_A4B3G2	GABA-A-(GAD1+SLC6A11) - GABR_A4B3G2	GABA-A	Non-protein Signaling	PMID: 34417930;PMID: 23038269	case	2.66651	100	95.6954	0.000253446	3.34735	94.9799	90.7489	5.2907e-06
IN_CGE	IN_CGE	GABA-GAD1_SLC6A11	GABR_A4B3G2	1.78176e-06	0	GABA-A-GAD1_SLC6A11_GABR_A4B3G2	GABA-A-(GAD1+SLC6A11) - GABR_A4B3G2	GABA-A	Non-protein Signaling	PMID: 34417930;PMID: 23038269	case	1.31406	95.3125	90.7473	0.000174034	1.00521	80.0781	74.911	0.021284
IN_MGE	IN_CGE	GABA-GAD1_SLC6A11	GABR_A4B3G2	1.27829e-06	0	GABA-A-GAD1_SLC6A11_GABR_A4B3G2	GABA-A-(GAD1+SLC6A11) - GABR_A4B3G2	GABA-A	Non-protein Signaling	PMID: 34417930;PMID: 23038269	case	2.66651	100	95.6954	0.000253446	1.00521	80.0781	74.911	0.021284
IN_CGE	IN_MGE	GABA-GAD1_SLC6A11	GABR_A4B3G2	2.69519e-06	0	GABA-A-GAD1_SLC6A11_GABR_A4B3G2	GABA-A-(GAD1+SLC6A11) - GABR_A4B3G2	GABA-A	Non-protein Signaling	PMID: 34417930;PMID: 23038269	case	1.31406	95.3125	90.7473	0.000174034	1.56461	89.0511	79.0287	0.000441607
IN_MGE	IN_MGE	GABA-GAD1_SLC6A11	GABR_A4B3G2	1.93361e-06	0	GABA-A-GAD1_SLC6A11_GABR_A4B3G2	GABA-A-(GAD1+SLC6A11) - GABR_A4B3G2	GABA-A	Non-protein Signaling	PMID: 34417930;PMID: 23038269	case	2.66651	100	95.6954	0.000253446	1.56461	89.0511	79.0287	0.000441607
IN_CGE	UL_ExN	GABA-GAD1_SLC6A11	GABR_A4B3G2	5.63811e-06	0	GABA-A-GAD1_SLC6A11_GABR_A4B3G2	GABA-A-(GAD1+SLC6A11) - GABR_A4B3G2	GABA-A	Non-protein Signaling	PMID: 34417930;PMID: 23038269	case	1.31406	95.3125	90.7473	0.000174034	7.07198	92.7562	83.4494	8.45519e-24
IN_MGE	UL_ExN	GABA-GAD1_SLC6A11	GABR_A4B3G2	4.04496e-06	0	GABA-A-GAD1_SLC6A11_GABR_A4B3G2	GABA-A-(GAD1+SLC6A11) - GABR_A4B3G2	GABA-A	Non-protein Signaling	PMID: 34417930;PMID: 23038269	case	2.66651	100	95.6954	0.000253446	7.07198	92.7562	83.4494	8.45519e-24
IN_CGE	DL_ExN	GABA-GAD1_SLC6A11	GABR_A4B3D	1.63304e-06	0	GABA-A-GAD1_SLC6A11_GABR_A4B3D	GABA-A-(GAD1+SLC6A11) - GABR_A4B3D	GABA-A	Non-protein Signaling	PMID: 34417930;PMID: 23038269	case	1.31406	95.3125	90.7473	0.000174034	2.7233	74.498	64.8678	5.3042e-06
IN_MGE	DL_ExN	GABA-GAD1_SLC6A11	GABR_A4B3D	1.17159e-06	0	GABA-A-GAD1_SLC6A11_GABR_A4B3D	GABA-A-(GAD1+SLC6A11) - GABR_A4B3D	GABA-A	Non-protein Signaling	PMID: 34417930;PMID: 23038269	case	2.66651	100	95.6954	0.000253446	2.7233	74.498	64.8678	5.3042e-06
IN_CGE	UL_ExN	GABA-GAD1_SLC6A11	GABR_A4B3D	3.61305e-06	0	GABA-A-GAD1_SLC6A11_GABR_A4B3D	GABA-A-(GAD1+SLC6A11) - GABR_A4B3D	GABA-A	Non-protein Signaling	PMID: 34417930;PMID: 23038269	case	1.31406	95.3125	90.7473	0.000174034	5.79888	86.278	76.4179	3.91928e-20
IN_MGE	UL_ExN	GABA-GAD1_SLC6A11	GABR_A4B3D	2.59211e-06	0	GABA-A-GAD1_SLC6A11_GABR_A4B3D	GABA-A-(GAD1+SLC6A11) - GABR_A4B3D	GABA-A	Non-protein Signaling	PMID: 34417930;PMID: 23038269	case	2.66651	100	95.6954	0.000253446	5.79888	86.278	76.4179	3.91928e-20
IN_CGE	DL_ExN	GABA-GAD1_SLC6A11	GABR_A4B2D	1.26041e-06	0	GABA-A-GAD1_SLC6A11_GABR_A4B2D	GABA-A-(GAD1+SLC6A11) - GABR_A4B2D	GABA-A	Non-protein Signaling	PMID: 34417930;PMID: 23038269	case	1.31406	95.3125	90.7473	0.000174034	1.06527	74.0964	62.9956	0.000446313
IN_MGE	DL_ExN	GABA-GAD1_SLC6A11	GABR_A4B2D	9.04253e-07	0	GABA-A-GAD1_SLC6A11_GABR_A4B2D	GABA-A-(GAD1+SLC6A11) - GABR_A4B2D	GABA-A	Non-protein Signaling	PMID: 34417930;PMID: 23038269	case	2.66651	100	95.6954	0.000253446	1.06527	74.0964	62.9956	0.000446313
IN_CGE	UL_ExN	GABA-GAD1_SLC6A11	GABR_A4B2D	2.63249e-06	0	GABA-A-GAD1_SLC6A11_GABR_A4B2D	GABA-A-(GAD1+SLC6A11) - GABR_A4B2D	GABA-A	Non-protein Signaling	PMID: 34417930;PMID: 23038269	case	1.31406	95.3125	90.7473	0.000174034	2.37437	85.8068	75.6551	4.26661e-08
IN_MGE	UL_ExN	GABA-GAD1_SLC6A11	GABR_A4B2D	1.88863e-06	0	GABA-A-GAD1_SLC6A11_GABR_A4B2D	GABA-A-(GAD1+SLC6A11) - GABR_A4B2D	GABA-A	Non-protein Signaling	PMID: 34417930;PMID: 23038269	case	2.66651	100	95.6954	0.000253446	2.37437	85.8068	75.6551	4.26661e-08
IN_CGE	DL_ExN	GABA-GAD1_SLC6A11	GABR_A5B3G2	3.93585e-06	0	GABA-A-GAD1_SLC6A11_GABR_A5B3G2	GABA-A-(GAD1+SLC6A11) - GABR_A5B3G2	GABA-A	Non-protein Signaling	PMID: 34417930;PMID: 23038269	case	1.31406	95.3125	90.7473	0.000174034	3.34735	94.9799	90.7489	5.2907e-06
IN_MGE	DL_ExN	GABA-GAD1_SLC6A11	GABR_A5B3G2	2.8237e-06	0	GABA-A-GAD1_SLC6A11_GABR_A5B3G2	GABA-A-(GAD1+SLC6A11) - GABR_A5B3G2	GABA-A	Non-protein Signaling	PMID: 34417930;PMID: 23038269	case	2.66651	100	95.6954	0.000253446	3.34735	94.9799	90.7489	5.2907e-06
IN_CGE	UL_ExN	GABA-GAD1_SLC6A11	GABR_A5B3G2	3.82606e-06	0	GABA-A-GAD1_SLC6A11_GABR_A5B3G2	GABA-A-(GAD1+SLC6A11) - GABR_A5B3G2	GABA-A	Non-protein Signaling	PMID: 34417930;PMID: 23038269	case	1.31406	95.3125	90.7473	0.000174034	6.61526	84.7468	73.9967	7.90264e-15
IN_MGE	UL_ExN	GABA-GAD1_SLC6A11	GABR_A5B3G2	2.74493e-06	0	GABA-A-GAD1_SLC6A11_GABR_A5B3G2	GABA-A-(GAD1+SLC6A11) - GABR_A5B3G2	GABA-A	Non-protein Signaling	PMID: 34417930;PMID: 23038269	case	2.66651	100	95.6954	0.000253446	6.61526	84.7468	73.9967	7.90264e-15
IN_CGE	UL_ExN	GABA-GAD1_SLC6A11	GABR_A6B3G2	2.23749e-06	0	GABA-A-GAD1_SLC6A11_GABR_A6B3G2	GABA-A-(GAD1+SLC6A11) - GABR_A6B3G2	GABA-A	Non-protein Signaling	PMID: 34417930;PMID: 23038269	case	1.31406	95.3125	90.7473	0.000174034	6.2415	72.7326	68.5572	0.0153795
IN_MGE	UL_ExN	GABA-GAD1_SLC6A11	GABR_A6B3G2	1.60525e-06	0	GABA-A-GAD1_SLC6A11_GABR_A6B3G2	GABA-A-(GAD1+SLC6A11) - GABR_A6B3G2	GABA-A	Non-protein Signaling	PMID: 34417930;PMID: 23038269	case	2.66651	100	95.6954	0.000253446	6.2415	72.7326	68.5572	0.0153795
IN_CGE	UL_ExN	GABA-GAD1_SLC6A11	GABR_A6B3D	1.43384e-06	0	GABA-A-GAD1_SLC6A11_GABR_A6B3D	GABA-A-(GAD1+SLC6A11) - GABR_A6B3D	GABA-A	Non-protein Signaling	PMID: 34417930;PMID: 23038269	case	1.31406	95.3125	90.7473	0.000174034	4.9684	66.2544	61.5257	0.0153795
IN_MGE	UL_ExN	GABA-GAD1_SLC6A11	GABR_A6B3D	1.02868e-06	0	GABA-A-GAD1_SLC6A11_GABR_A6B3D	GABA-A-(GAD1+SLC6A11) - GABR_A6B3D	GABA-A	Non-protein Signaling	PMID: 34417930;PMID: 23038269	case	2.66651	100	95.6954	0.000253446	4.9684	66.2544	61.5257	0.0153795
IN_CGE	DL_ExN	GABA-GAD1_SLC6A6	GABR_A1B3G2	2.03827e-06	0	GABA-A-GAD1_SLC6A6_GABR_A1B3G2	GABA-A-(GAD1+SLC6A6) - GABR_A1B3G2	GABA-A	Non-protein Signaling	PMID: 34417930;PMID: 23038269	case	1.31406	95.3125	90.7473	0.000174034	2.64387	93.3066	85.8297	3.53059e-06
IN_MGE	DL_ExN	GABA-GAD1_SLC6A6	GABR_A1B3G2	2.92463e-06	0	GABA-A-GAD1_SLC6A6_GABR_A1B3G2	GABA-A-(GAD1+SLC6A6) - GABR_A1B3G2	GABA-A	Non-protein Signaling	PMID: 34417930;PMID: 23038269	case	2.66651	100	95.6954	0.000253446	2.64387	93.3066	85.8297	3.53059e-06
IN_CGE	IN_CGE	GABA-GAD1_SLC6A6	GABR_A1B3G2	1.16738e-06	0	GABA-A-GAD1_SLC6A6_GABR_A1B3G2	GABA-A-(GAD1+SLC6A6) - GABR_A1B3G2	GABA-A	Non-protein Signaling	PMID: 34417930;PMID: 23038269	case	1.31406	95.3125	90.7473	0.000174034	1.79618	98.4375	98.9324	0.0114238
IN_MGE	IN_CGE	GABA-GAD1_SLC6A6	GABR_A1B3G2	1.67503e-06	0	GABA-A-GAD1_SLC6A6_GABR_A1B3G2	GABA-A-(GAD1+SLC6A6) - GABR_A1B3G2	GABA-A	Non-protein Signaling	PMID: 34417930;PMID: 23038269	case	2.66651	100	95.6954	0.000253446	1.79618	98.4375	98.9324	0.0114238
IN_CGE	IN_MGE	GABA-GAD1_SLC6A6	GABR_A1B3G2	6.73799e-07	0.02	GABA-A-GAD1_SLC6A6_GABR_A1B3G2	GABA-A-(GAD1+SLC6A6) - GABR_A1B3G2	GABA-A	Non-protein Signaling	PMID: 34417930;PMID: 23038269	case	1.31406	95.3125	90.7473	0.000174034	2.0367	93.7956	86.5894	4.42912e-05
IN_MGE	IN_MGE	GABA-GAD1_SLC6A6	GABR_A1B3G2	9.66807e-07	0.01	GABA-A-GAD1_SLC6A6_GABR_A1B3G2	GABA-A-(GAD1+SLC6A6) - GABR_A1B3G2	GABA-A	Non-protein Signaling	PMID: 34417930;PMID: 23038269	case	2.66651	100	95.6954	0.000253446	2.0367	93.7956	86.5894	4.42912e-05
IN_CGE	UL_ExN	GABA-GAD1_SLC6A6	GABR_A1B3G2	2.14009e-06	0	GABA-A-GAD1_SLC6A6_GABR_A1B3G2	GABA-A-(GAD1+SLC6A6) - GABR_A1B3G2	GABA-A	Non-protein Signaling	PMID: 34417930;PMID: 23038269	case	1.31406	95.3125	90.7473	0.000174034	6.97165	87.8681	79.3367	3.46445e-09
IN_MGE	UL_ExN	GABA-GAD1_SLC6A6	GABR_A1B3G2	3.07072e-06	0	GABA-A-GAD1_SLC6A6_GABR_A1B3G2	GABA-A-(GAD1+SLC6A6) - GABR_A1B3G2	GABA-A	Non-protein Signaling	PMID: 34417930;PMID: 23038269	case	2.66651	100	95.6954	0.000253446	6.97165	87.8681	79.3367	3.46445e-09
IN_CGE	DL_ExN	GABA-GAD1_SLC6A6	GABR_A1B2G2	1.57317e-06	0	GABA-A-GAD1_SLC6A6_GABR_A1B2G2	GABA-A-(GAD1+SLC6A6) - GABR_A1B2G2	GABA-A	Non-protein Signaling	PMID: 34417930;PMID: 23038269	case	1.31406	95.3125	90.7473	0.000174034	1.53851	93.0388	84.5815	0.000297536
IN_MGE	DL_ExN	GABA-GAD1_SLC6A6	GABR_A1B2G2	2.25727e-06	0	GABA-A-GAD1_SLC6A6_GABR_A1B2G2	GABA-A-(GAD1+SLC6A6) - GABR_A1B2G2	GABA-A	Non-protein Signaling	PMID: 34417930;PMID: 23038269	case	2.66651	100	95.6954	0.000253446	1.53851	93.0388	84.5815	0.000297536
IN_CGE	IN_CGE	GABA-GAD1_SLC6A6	GABR_A1B2G2	1.2041e-06	0	GABA-A-GAD1_SLC6A6_GABR_A1B2G2	GABA-A-(GAD1+SLC6A6) - GABR_A1B2G2	GABA-A	Non-protein Signaling	PMID: 34417930;PMID: 23038269	case	1.31406	95.3125	90.7473	0.000174034	2.4149	96.0938	95.7295	0.00926135
IN_MGE	IN_CGE	GABA-GAD1_SLC6A6	GABR_A1B2G2	1.72771e-06	0	GABA-A-GAD1_SLC6A6_GABR_A1B2G2	GABA-A-(GAD1+SLC6A6) - GABR_A1B2G2	GABA-A	Non-protein Signaling	PMID: 34417930;PMID: 23038269	case	2.66651	100	95.6954	0.000253446	2.4149	96.0938	95.7295	0.00926135
IN_CGE	IN_MGE	GABA-GAD1_SLC6A6	GABR_A1B2G2	5.16339e-07	0.01	GABA-A-GAD1_SLC6A6_GABR_A1B2G2	GABA-A-(GAD1+SLC6A6) - GABR_A1B2G2	GABA-A	Non-protein Signaling	PMID: 34417930;PMID: 23038269	case	1.31406	95.3125	90.7473	0.000174034	1.32667	89.781	76.8212	0.000174035
IN_MGE	IN_MGE	GABA-GAD1_SLC6A6	GABR_A1B2G2	7.40874e-07	0.01	GABA-A-GAD1_SLC6A6_GABR_A1B2G2	GABA-A-(GAD1+SLC6A6) - GABR_A1B2G2	GABA-A	Non-protein Signaling	PMID: 34417930;PMID: 23038269	case	2.66651	100	95.6954	0.000253446	1.32667	89.781	76.8212	0.000174035
IN_CGE	UL_ExN	GABA-GAD1_SLC6A6	GABR_A1B2G2	1.55928e-06	0	GABA-A-GAD1_SLC6A6_GABR_A1B2G2	GABA-A-(GAD1+SLC6A6) - GABR_A1B2G2	GABA-A	Non-protein Signaling	PMID: 34417930;PMID: 23038269	case	1.31406	95.3125	90.7473	0.000174034	3.54715	87.3969	78.5738	4.61305e-08
IN_MGE	UL_ExN	GABA-GAD1_SLC6A6	GABR_A1B2G2	2.23735e-06	0	GABA-A-GAD1_SLC6A6_GABR_A1B2G2	GABA-A-(GAD1+SLC6A6) - GABR_A1B2G2	GABA-A	Non-protein Signaling	PMID: 34417930;PMID: 23038269	case	2.66651	100	95.6954	0.000253446	3.54715	87.3969	78.5738	4.61305e-08
IN_CGE	DL_ExN	GABA-GAD1_SLC6A6	GABR_A1B2	1.77178e-06	0	GABA-A-GAD1_SLC6A6_GABR_A1B2	GABA-A-(GAD1+SLC6A6) - GABR_A1B2	GABA-A	Non-protein Signaling	PMID: 34417930;PMID: 23038269	case	1.31406	95.3125	90.7473	0.000174034	1.47516	94.3775	86.1233	0.000446296
IN_MGE	DL_ExN	GABA-GAD1_SLC6A6	GABR_A1B2	2.54225e-06	0	GABA-A-GAD1_SLC6A6_GABR_A1B2	GABA-A-(GAD1+SLC6A6) - GABR_A1B2	GABA-A	Non-protein Signaling	PMID: 34417930;PMID: 23038269	case	2.66651	100	95.6954	0.000253446	1.47516	94.3775	86.1233	0.000446296
IN_CGE	IN_CGE	GABA-GAD1_SLC6A6	GABR_A1B2	1.47973e-06	0	GABA-A-GAD1_SLC6A6_GABR_A1B2	GABA-A-(GAD1+SLC6A6) - GABR_A1B2	GABA-A	Non-protein Signaling	PMID: 34417930;PMID: 23038269	case	1.31406	95.3125	90.7473	0.000174034	2.4149	96.0938	95.7295	0.00926135
IN_MGE	IN_CGE	GABA-GAD1_SLC6A6	GABR_A1B2	2.1232e-06	0	GABA-A-GAD1_SLC6A6_GABR_A1B2	GABA-A-(GAD1+SLC6A6) - GABR_A1B2	GABA-A	Non-protein Signaling	PMID: 34417930;PMID: 23038269	case	2.66651	100	95.6954	0.000253446	2.4149	96.0938	95.7295	0.00926135
IN_MGE	IN_MGE	GABA-GAD1_SLC6A6	GABR_A1B2	5.39294e-07	0.04	GABA-A-GAD1_SLC6A6_GABR_A1B2	GABA-A-(GAD1+SLC6A6) - GABR_A1B2	GABA-A	Non-protein Signaling	PMID: 34417930;PMID: 23038269	case	2.66651	100	95.6954	0.000253446	1.5146	91.2409	78.4768	0.000278771
IN_CGE	UL_ExN	GABA-GAD1_SLC6A6	GABR_A1B2	1.50079e-06	0	GABA-A-GAD1_SLC6A6_GABR_A1B2	GABA-A-(GAD1+SLC6A6) - GABR_A1B2	GABA-A	Non-protein Signaling	PMID: 34417930;PMID: 23038269	case	1.31406	95.3125	90.7473	0.000174034	2.8937	85.689	81.0448	6.91958e-08
IN_MGE	UL_ExN	GABA-GAD1_SLC6A6	GABR_A1B2	2.15342e-06	0	GABA-A-GAD1_SLC6A6_GABR_A1B2	GABA-A-(GAD1+SLC6A6) - GABR_A1B2	GABA-A	Non-protein Signaling	PMID: 34417930;PMID: 23038269	case	2.66651	100	95.6954	0.000253446	2.8937	85.689	81.0448	6.91958e-08
IN_CGE	DL_ExN	GABA-GAD1_SLC6A6	GABR_A1B3	2.61299e-06	0	GABA-A-GAD1_SLC6A6_GABR_A1B3	GABA-A-(GAD1+SLC6A6) - GABR_A1B3	GABA-A	Non-protein Signaling	PMID: 34417930;PMID: 23038269	case	1.31406	95.3125	90.7473	0.000174034	3.1332	94.7791	87.9956	5.28742e-06
IN_MGE	DL_ExN	GABA-GAD1_SLC6A6	GABR_A1B3	3.74928e-06	0	GABA-A-GAD1_SLC6A6_GABR_A1B3	GABA-A-(GAD1+SLC6A6) - GABR_A1B3	GABA-A	Non-protein Signaling	PMID: 34417930;PMID: 23038269	case	2.66651	100	95.6954	0.000253446	3.1332	94.7791	87.9956	5.28742e-06
IN_CGE	IN_CGE	GABA-GAD1_SLC6A6	GABR_A1B3	1.41257e-06	0	GABA-A-GAD1_SLC6A6_GABR_A1B3	GABA-A-(GAD1+SLC6A6) - GABR_A1B3	GABA-A	Non-protein Signaling	PMID: 34417930;PMID: 23038269	case	1.31406	95.3125	90.7473	0.000174034	1.79618	98.4375	98.9324	0.0114238
IN_MGE	IN_CGE	GABA-GAD1_SLC6A6	GABR_A1B3	2.02684e-06	0	GABA-A-GAD1_SLC6A6_GABR_A1B3	GABA-A-(GAD1+SLC6A6) - GABR_A1B3	GABA-A	Non-protein Signaling	PMID: 34417930;PMID: 23038269	case	2.66651	100	95.6954	0.000253446	1.79618	98.4375	98.9324	0.0114238
IN_MGE	IN_MGE	GABA-GAD1_SLC6A6	GABR_A1B3	8.03932e-07	0.03	GABA-A-GAD1_SLC6A6_GABR_A1B3	GABA-A-(GAD1+SLC6A6) - GABR_A1B3	GABA-A	Non-protein Signaling	PMID: 34417930;PMID: 23038269	case	2.66651	100	95.6954	0.000253446	2.93467	99.2701	98.0132	1.92829e-05
IN_CGE	UL_ExN	GABA-GAD1_SLC6A6	GABR_A1B3	2.41313e-06	0	GABA-A-GAD1_SLC6A6_GABR_A1B3	GABA-A-(GAD1+SLC6A6) - GABR_A1B3	GABA-A	Non-protein Signaling	PMID: 34417930;PMID: 23038269	case	1.31406	95.3125	90.7473	0.000174034	8.03046	86.3958	82.1891	5.19667e-09
IN_MGE	UL_ExN	GABA-GAD1_SLC6A6	GABR_A1B3	3.4625e-06	0	GABA-A-GAD1_SLC6A6_GABR_A1B3	GABA-A-(GAD1+SLC6A6) - GABR_A1B3	GABA-A	Non-protein Signaling	PMID: 34417930;PMID: 23038269	case	2.66651	100	95.6954	0.000253446	8.03046	86.3958	82.1891	5.19667e-09
IN_CGE	DL_ExN	GABA-GAD1_SLC6A6	GABR_A1B2D	6.52729e-07	0	GABA-A-GAD1_SLC6A6_GABR_A1B2D	GABA-A-(GAD1+SLC6A6) - GABR_A1B2D	GABA-A	Non-protein Signaling	PMID: 34417930;PMID: 23038269	case	1.31406	95.3125	90.7473	0.000174034	1.12248	79.3842	67.3275	0.000297545
IN_MGE	DL_ExN	GABA-GAD1_SLC6A6	GABR_A1B2D	9.36575e-07	0	GABA-A-GAD1_SLC6A6_GABR_A1B2D	GABA-A-(GAD1+SLC6A6) - GABR_A1B2D	GABA-A	Non-protein Signaling	PMID: 34417930;PMID: 23038269	case	2.66651	100	95.6954	0.000253446	1.12248	79.3842	67.3275	0.000297545
IN_CGE	UL_ExN	GABA-GAD1_SLC6A6	GABR_A1B2D	9.99225e-07	0	GABA-A-GAD1_SLC6A6_GABR_A1B2D	GABA-A-(GAD1+SLC6A6) - GABR_A1B2D	GABA-A	Non-protein Signaling	PMID: 34417930;PMID: 23038269	case	1.31406	95.3125	90.7473	0.000174034	2.27405	80.9187	71.5423	4.61305e-08
IN_MGE	UL_ExN	GABA-GAD1_SLC6A6	GABR_A1B2D	1.43375e-06	0	GABA-A-GAD1_SLC6A6_GABR_A1B2D	GABA-A-(GAD1+SLC6A6) - GABR_A1B2D	GABA-A	Non-protein Signaling	PMID: 34417930;PMID: 23038269	case	2.66651	100	95.6954	0.000253446	2.27405	80.9187	71.5423	4.61305e-08
IN_CGE	DL_ExN	GABA-GAD1_SLC6A6	GABR_A2B3G2	2.28019e-06	0	GABA-A-GAD1_SLC6A6_GABR_A2B3G2	GABA-A-(GAD1+SLC6A6) - GABR_A2B3G2	GABA-A	Non-protein Signaling	PMID: 34417930;PMID: 23038269	case	1.31406	95.3125	90.7473	0.000174034	3.34735	94.9799	90.7489	5.2907e-06
IN_MGE	DL_ExN	GABA-GAD1_SLC6A6	GABR_A2B3G2	3.27175e-06	0	GABA-A-GAD1_SLC6A6_GABR_A2B3G2	GABA-A-(GAD1+SLC6A6) - GABR_A2B3G2	GABA-A	Non-protein Signaling	PMID: 34417930;PMID: 23038269	case	2.66651	100	95.6954	0.000253446	3.34735	94.9799	90.7489	5.2907e-06
IN_CGE	IN_CGE	GABA-GAD1_SLC6A6	GABR_A2B3G2	1.12244e-06	0.01	GABA-A-GAD1_SLC6A6_GABR_A2B3G2	GABA-A-(GAD1+SLC6A6) - GABR_A2B3G2	GABA-A	Non-protein Signaling	PMID: 34417930;PMID: 23038269	case	1.31406	95.3125	90.7473	0.000174034	1.79618	98.4375	98.9324	0.0114238
IN_MGE	IN_CGE	GABA-GAD1_SLC6A6	GABR_A2B3G2	1.61054e-06	0	GABA-A-GAD1_SLC6A6_GABR_A2B3G2	GABA-A-(GAD1+SLC6A6) - GABR_A2B3G2	GABA-A	Non-protein Signaling	PMID: 34417930;PMID: 23038269	case	2.66651	100	95.6954	0.000253446	1.79618	98.4375	98.9324	0.0114238
IN_CGE	IN_MGE	GABA-GAD1_SLC6A6	GABR_A2B3G2	1.82897e-06	0	GABA-A-GAD1_SLC6A6_GABR_A2B3G2	GABA-A-(GAD1+SLC6A6) - GABR_A2B3G2	GABA-A	Non-protein Signaling	PMID: 34417930;PMID: 23038269	case	1.31406	95.3125	90.7473	0.000174034	2.11361	92.7007	84.8786	3.01674e-05
IN_MGE	IN_MGE	GABA-GAD1_SLC6A6	GABR_A2B3G2	2.62431e-06	0	GABA-A-GAD1_SLC6A6_GABR_A2B3G2	GABA-A-(GAD1+SLC6A6) - GABR_A2B3G2	GABA-A	Non-protein Signaling	PMID: 34417930;PMID: 23038269	case	2.66651	100	95.6954	0.000253446	2.11361	92.7007	84.8786	3.01674e-05
IN_CGE	UL_ExN	GABA-GAD1_SLC6A6	GABR_A2B3G2	3.7612e-06	0	GABA-A-GAD1_SLC6A6_GABR_A2B3G2	GABA-A-(GAD1+SLC6A6) - GABR_A2B3G2	GABA-A	Non-protein Signaling	PMID: 34417930;PMID: 23038269	case	1.31406	95.3125	90.7473	0.000174034	7.46949	94.4641	88.3582	3.03202e-09
IN_MGE	UL_ExN	GABA-GAD1_SLC6A6	GABR_A2B3G2	5.39678e-06	0	GABA-A-GAD1_SLC6A6_GABR_A2B3G2	GABA-A-(GAD1+SLC6A6) - GABR_A2B3G2	GABA-A	Non-protein Signaling	PMID: 34417930;PMID: 23038269	case	2.66651	100	95.6954	0.000253446	7.46949	94.4641	88.3582	3.03202e-09
IN_CGE	DL_ExN	GABA-GAD1_SLC6A6	GABR_A3B3G2	1.50181e-06	0	GABA-A-GAD1_SLC6A6_GABR_A3B3G2	GABA-A-(GAD1+SLC6A6) - GABR_A3B3G2	GABA-A	Non-protein Signaling	PMID: 34417930;PMID: 23038269	case	1.31406	95.3125	90.7473	0.000174034	2.36033	84.0696	77.8267	0.00156814
IN_MGE	DL_ExN	GABA-GAD1_SLC6A6	GABR_A3B3G2	2.15489e-06	0	GABA-A-GAD1_SLC6A6_GABR_A3B3G2	GABA-A-(GAD1+SLC6A6) - GABR_A3B3G2	GABA-A	Non-protein Signaling	PMID: 34417930;PMID: 23038269	case	2.66651	100	95.6954	0.000253446	2.36033	84.0696	77.8267	0.00156814
IN_CGE	IN_CGE	GABA-GAD1_SLC6A6	GABR_A3B3G2	5.6122e-07	0	GABA-A-GAD1_SLC6A6_GABR_A3B3G2	GABA-A-(GAD1+SLC6A6) - GABR_A3B3G2	GABA-A	Non-protein Signaling	PMID: 34417930;PMID: 23038269	case	1.31406	95.3125	90.7473	0.000174034	1.79618	98.4375	98.9324	0.0114238
IN_MGE	IN_CGE	GABA-GAD1_SLC6A6	GABR_A3B3G2	8.05272e-07	0	GABA-A-GAD1_SLC6A6_GABR_A3B3G2	GABA-A-(GAD1+SLC6A6) - GABR_A3B3G2	GABA-A	Non-protein Signaling	PMID: 34417930;PMID: 23038269	case	2.66651	100	95.6954	0.000253446	1.79618	98.4375	98.9324	0.0114238
IN_CGE	IN_MGE	GABA-GAD1_SLC6A6	GABR_A3B3G2	1.06959e-06	0	GABA-A-GAD1_SLC6A6_GABR_A3B3G2	GABA-A-(GAD1+SLC6A6) - GABR_A3B3G2	GABA-A	Non-protein Signaling	PMID: 34417930;PMID: 23038269	case	1.31406	95.3125	90.7473	0.000174034	2.0367	93.7956	86.5894	4.42912e-05
IN_MGE	IN_MGE	GABA-GAD1_SLC6A6	GABR_A3B3G2	1.53471e-06	0	GABA-A-GAD1_SLC6A6_GABR_A3B3G2	GABA-A-(GAD1+SLC6A6) - GABR_A3B3G2	GABA-A	Non-protein Signaling	PMID: 34417930;PMID: 23038269	case	2.66651	100	95.6954	0.000253446	2.0367	93.7956	86.5894	4.42912e-05
IN_CGE	UL_ExN	GABA-GAD1_SLC6A6	GABR_A3B3G2	1.91303e-06	0	GABA-A-GAD1_SLC6A6_GABR_A3B3G2	GABA-A-(GAD1+SLC6A6) - GABR_A3B3G2	GABA-A	Non-protein Signaling	PMID: 34417930;PMID: 23038269	case	1.31406	95.3125	90.7473	0.000174034	6.51581	85.2768	77.6783	5.34783e-07
IN_MGE	UL_ExN	GABA-GAD1_SLC6A6	GABR_A3B3G2	2.74493e-06	0	GABA-A-GAD1_SLC6A6_GABR_A3B3G2	GABA-A-(GAD1+SLC6A6) - GABR_A3B3G2	GABA-A	Non-protein Signaling	PMID: 34417930;PMID: 23038269	case	2.66651	100	95.6954	0.000253446	6.51581	85.2768	77.6783	5.34783e-07
IN_CGE	DL_ExN	GABA-GAD1_SLC6A6	GABR_A4B3G2	1.96793e-06	0	GABA-A-GAD1_SLC6A6_GABR_A4B3G2	GABA-A-(GAD1+SLC6A6) - GABR_A4B3G2	GABA-A	Non-protein Signaling	PMID: 34417930;PMID: 23038269	case	1.31406	95.3125	90.7473	0.000174034	3.34735	94.9799	90.7489	5.2907e-06
IN_MGE	DL_ExN	GABA-GAD1_SLC6A6	GABR_A4B3G2	2.8237e-06	0	GABA-A-GAD1_SLC6A6_GABR_A4B3G2	GABA-A-(GAD1+SLC6A6) - GABR_A4B3G2	GABA-A	Non-protein Signaling	PMID: 34417930;PMID: 23038269	case	2.66651	100	95.6954	0.000253446	3.34735	94.9799	90.7489	5.2907e-06
IN_CGE	IN_CGE	GABA-GAD1_SLC6A6	GABR_A4B3G2	8.90881e-07	0	GABA-A-GAD1_SLC6A6_GABR_A4B3G2	GABA-A-(GAD1+SLC6A6) - GABR_A4B3G2	GABA-A	Non-protein Signaling	PMID: 34417930;PMID: 23038269	case	1.31406	95.3125	90.7473	0.000174034	1.00521	80.0781	74.911	0.021284
IN_MGE	IN_CGE	GABA-GAD1_SLC6A6	GABR_A4B3G2	1.27829e-06	0	GABA-A-GAD1_SLC6A6_GABR_A4B3G2	GABA-A-(GAD1+SLC6A6) - GABR_A4B3G2	GABA-A	Non-protein Signaling	PMID: 34417930;PMID: 23038269	case	2.66651	100	95.6954	0.000253446	1.00521	80.0781	74.911	0.021284
IN_CGE	IN_MGE	GABA-GAD1_SLC6A6	GABR_A4B3G2	1.3476e-06	0	GABA-A-GAD1_SLC6A6_GABR_A4B3G2	GABA-A-(GAD1+SLC6A6) - GABR_A4B3G2	GABA-A	Non-protein Signaling	PMID: 34417930;PMID: 23038269	case	1.31406	95.3125	90.7473	0.000174034	1.56461	89.0511	79.0287	0.000441607
IN_MGE	IN_MGE	GABA-GAD1_SLC6A6	GABR_A4B3G2	1.93361e-06	0	GABA-A-GAD1_SLC6A6_GABR_A4B3G2	GABA-A-(GAD1+SLC6A6) - GABR_A4B3G2	GABA-A	Non-protein Signaling	PMID: 34417930;PMID: 23038269	case	2.66651	100	95.6954	0.000253446	1.56461	89.0511	79.0287	0.000441607
IN_CGE	UL_ExN	GABA-GAD1_SLC6A6	GABR_A4B3G2	2.81907e-06	0	GABA-A-GAD1_SLC6A6_GABR_A4B3G2	GABA-A-(GAD1+SLC6A6) - GABR_A4B3G2	GABA-A	Non-protein Signaling	PMID: 34417930;PMID: 23038269	case	1.31406	95.3125	90.7473	0.000174034	7.07198	92.7562	83.4494	8.45519e-24
IN_MGE	UL_ExN	GABA-GAD1_SLC6A6	GABR_A4B3G2	4.04496e-06	0	GABA-A-GAD1_SLC6A6_GABR_A4B3G2	GABA-A-(GAD1+SLC6A6) - GABR_A4B3G2	GABA-A	Non-protein Signaling	PMID: 34417930;PMID: 23038269	case	2.66651	100	95.6954	0.000253446	7.07198	92.7562	83.4494	8.45519e-24
IN_CGE	DL_ExN	GABA-GAD1_SLC6A6	GABR_A4B3D	8.1652e-07	0	GABA-A-GAD1_SLC6A6_GABR_A4B3D	GABA-A-(GAD1+SLC6A6) - GABR_A4B3D	GABA-A	Non-protein Signaling	PMID: 34417930;PMID: 23038269	case	1.31406	95.3125	90.7473	0.000174034	2.7233	74.498	64.8678	5.3042e-06
IN_MGE	DL_ExN	GABA-GAD1_SLC6A6	GABR_A4B3D	1.17159e-06	0	GABA-A-GAD1_SLC6A6_GABR_A4B3D	GABA-A-(GAD1+SLC6A6) - GABR_A4B3D	GABA-A	Non-protein Signaling	PMID: 34417930;PMID: 23038269	case	2.66651	100	95.6954	0.000253446	2.7233	74.498	64.8678	5.3042e-06
IN_CGE	UL_ExN	GABA-GAD1_SLC6A6	GABR_A4B3D	1.80653e-06	0	GABA-A-GAD1_SLC6A6_GABR_A4B3D	GABA-A-(GAD1+SLC6A6) - GABR_A4B3D	GABA-A	Non-protein Signaling	PMID: 34417930;PMID: 23038269	case	1.31406	95.3125	90.7473	0.000174034	5.79888	86.278	76.4179	3.91928e-20
IN_MGE	UL_ExN	GABA-GAD1_SLC6A6	GABR_A4B3D	2.59211e-06	0	GABA-A-GAD1_SLC6A6_GABR_A4B3D	GABA-A-(GAD1+SLC6A6) - GABR_A4B3D	GABA-A	Non-protein Signaling	PMID: 34417930;PMID: 23038269	case	2.66651	100	95.6954	0.000253446	5.79888	86.278	76.4179	3.91928e-20
IN_CGE	DL_ExN	GABA-GAD1_SLC6A6	GABR_A4B2D	6.30203e-07	0	GABA-A-GAD1_SLC6A6_GABR_A4B2D	GABA-A-(GAD1+SLC6A6) - GABR_A4B2D	GABA-A	Non-protein Signaling	PMID: 34417930;PMID: 23038269	case	1.31406	95.3125	90.7473	0.000174034	1.06527	74.0964	62.9956	0.000446313
IN_MGE	DL_ExN	GABA-GAD1_SLC6A6	GABR_A4B2D	9.04253e-07	0	GABA-A-GAD1_SLC6A6_GABR_A4B2D	GABA-A-(GAD1+SLC6A6) - GABR_A4B2D	GABA-A	Non-protein Signaling	PMID: 34417930;PMID: 23038269	case	2.66651	100	95.6954	0.000253446	1.06527	74.0964	62.9956	0.000446313
IN_CGE	UL_ExN	GABA-GAD1_SLC6A6	GABR_A4B2D	1.31625e-06	0	GABA-A-GAD1_SLC6A6_GABR_A4B2D	GABA-A-(GAD1+SLC6A6) - GABR_A4B2D	GABA-A	Non-protein Signaling	PMID: 34417930;PMID: 23038269	case	1.31406	95.3125	90.7473	0.000174034	2.37437	85.8068	75.6551	4.26661e-08
IN_MGE	UL_ExN	GABA-GAD1_SLC6A6	GABR_A4B2D	1.88863e-06	0	GABA-A-GAD1_SLC6A6_GABR_A4B2D	GABA-A-(GAD1+SLC6A6) - GABR_A4B2D	GABA-A	Non-protein Signaling	PMID: 34417930;PMID: 23038269	case	2.66651	100	95.6954	0.000253446	2.37437	85.8068	75.6551	4.26661e-08
IN_CGE	DL_ExN	GABA-GAD1_SLC6A6	GABR_A5B3G2	1.96793e-06	0	GABA-A-GAD1_SLC6A6_GABR_A5B3G2	GABA-A-(GAD1+SLC6A6) - GABR_A5B3G2	GABA-A	Non-protein Signaling	PMID: 34417930;PMID: 23038269	case	1.31406	95.3125	90.7473	0.000174034	3.34735	94.9799	90.7489	5.2907e-06
IN_MGE	DL_ExN	GABA-GAD1_SLC6A6	GABR_A5B3G2	2.8237e-06	0	GABA-A-GAD1_SLC6A6_GABR_A5B3G2	GABA-A-(GAD1+SLC6A6) - GABR_A5B3G2	GABA-A	Non-protein Signaling	PMID: 34417930;PMID: 23038269	case	2.66651	100	95.6954	0.000253446	3.34735	94.9799	90.7489	5.2907e-06
IN_CGE	UL_ExN	GABA-GAD1_SLC6A6	GABR_A5B3G2	1.91303e-06	0	GABA-A-GAD1_SLC6A6_GABR_A5B3G2	GABA-A-(GAD1+SLC6A6) - GABR_A5B3G2	GABA-A	Non-protein Signaling	PMID: 34417930;PMID: 23038269	case	1.31406	95.3125	90.7473	0.000174034	6.61526	84.7468	73.9967	7.90264e-15
IN_MGE	UL_ExN	GABA-GAD1_SLC6A6	GABR_A5B3G2	2.74493e-06	0	GABA-A-GAD1_SLC6A6_GABR_A5B3G2	GABA-A-(GAD1+SLC6A6) - GABR_A5B3G2	GABA-A	Non-protein Signaling	PMID: 34417930;PMID: 23038269	case	2.66651	100	95.6954	0.000253446	6.61526	84.7468	73.9967	7.90264e-15
IN_CGE	UL_ExN	GABA-GAD1_SLC6A6	GABR_A6B3G2	1.11875e-06	0	GABA-A-GAD1_SLC6A6_GABR_A6B3G2	GABA-A-(GAD1+SLC6A6) - GABR_A6B3G2	GABA-A	Non-protein Signaling	PMID: 34417930;PMID: 23038269	case	1.31406	95.3125	90.7473	0.000174034	6.2415	72.7326	68.5572	0.0153795
IN_MGE	UL_ExN	GABA-GAD1_SLC6A6	GABR_A6B3G2	1.60525e-06	0	GABA-A-GAD1_SLC6A6_GABR_A6B3G2	GABA-A-(GAD1+SLC6A6) - GABR_A6B3G2	GABA-A	Non-protein Signaling	PMID: 34417930;PMID: 23038269	case	2.66651	100	95.6954	0.000253446	6.2415	72.7326	68.5572	0.0153795
IN_CGE	UL_ExN	GABA-GAD1_SLC6A6	GABR_A6B3D	7.16921e-07	0	GABA-A-GAD1_SLC6A6_GABR_A6B3D	GABA-A-(GAD1+SLC6A6) - GABR_A6B3D	GABA-A	Non-protein Signaling	PMID: 34417930;PMID: 23038269	case	1.31406	95.3125	90.7473	0.000174034	4.9684	66.2544	61.5257	0.0153795
IN_MGE	UL_ExN	GABA-GAD1_SLC6A6	GABR_A6B3D	1.02868e-06	0	GABA-A-GAD1_SLC6A6_GABR_A6B3D	GABA-A-(GAD1+SLC6A6) - GABR_A6B3D	GABA-A	Non-protein Signaling	PMID: 34417930;PMID: 23038269	case	2.66651	100	95.6954	0.000253446	4.9684	66.2544	61.5257	0.0153795
IN_MGE	DL_ExN	GABA-GAD1_SLC6A8	GABR_A1B3G2	2.92463e-06	0	GABA-A-GAD1_SLC6A8_GABR_A1B3G2	GABA-A-(GAD1+SLC6A8) - GABR_A1B3G2	GABA-A	Non-protein Signaling	PMID: 34417930;PMID: 23038269	case	2.66651	100	95.6954	0.000253446	2.64387	93.3066	85.8297	3.53059e-06
IN_MGE	IN_CGE	GABA-GAD1_SLC6A8	GABR_A1B3G2	1.67503e-06	0	GABA-A-GAD1_SLC6A8_GABR_A1B3G2	GABA-A-(GAD1+SLC6A8) - GABR_A1B3G2	GABA-A	Non-protein Signaling	PMID: 34417930;PMID: 23038269	case	2.66651	100	95.6954	0.000253446	1.79618	98.4375	98.9324	0.0114238
IN_MGE	IN_MGE	GABA-GAD1_SLC6A8	GABR_A1B3G2	9.66807e-07	0	GABA-A-GAD1_SLC6A8_GABR_A1B3G2	GABA-A-(GAD1+SLC6A8) - GABR_A1B3G2	GABA-A	Non-protein Signaling	PMID: 34417930;PMID: 23038269	case	2.66651	100	95.6954	0.000253446	2.0367	93.7956	86.5894	4.42912e-05
IN_MGE	UL_ExN	GABA-GAD1_SLC6A8	GABR_A1B3G2	3.07072e-06	0	GABA-A-GAD1_SLC6A8_GABR_A1B3G2	GABA-A-(GAD1+SLC6A8) - GABR_A1B3G2	GABA-A	Non-protein Signaling	PMID: 34417930;PMID: 23038269	case	2.66651	100	95.6954	0.000253446	6.97165	87.8681	79.3367	3.46445e-09
IN_MGE	DL_ExN	GABA-GAD1_SLC6A8	GABR_A1B2G2	2.25727e-06	0	GABA-A-GAD1_SLC6A8_GABR_A1B2G2	GABA-A-(GAD1+SLC6A8) - GABR_A1B2G2	GABA-A	Non-protein Signaling	PMID: 34417930;PMID: 23038269	case	2.66651	100	95.6954	0.000253446	1.53851	93.0388	84.5815	0.000297536
IN_MGE	IN_CGE	GABA-GAD1_SLC6A8	GABR_A1B2G2	1.72771e-06	0	GABA-A-GAD1_SLC6A8_GABR_A1B2G2	GABA-A-(GAD1+SLC6A8) - GABR_A1B2G2	GABA-A	Non-protein Signaling	PMID: 34417930;PMID: 23038269	case	2.66651	100	95.6954	0.000253446	2.4149	96.0938	95.7295	0.00926135
IN_MGE	IN_MGE	GABA-GAD1_SLC6A8	GABR_A1B2G2	7.40874e-07	0	GABA-A-GAD1_SLC6A8_GABR_A1B2G2	GABA-A-(GAD1+SLC6A8) - GABR_A1B2G2	GABA-A	Non-protein Signaling	PMID: 34417930;PMID: 23038269	case	2.66651	100	95.6954	0.000253446	1.32667	89.781	76.8212	0.000174035
IN_MGE	UL_ExN	GABA-GAD1_SLC6A8	GABR_A1B2G2	2.23735e-06	0	GABA-A-GAD1_SLC6A8_GABR_A1B2G2	GABA-A-(GAD1+SLC6A8) - GABR_A1B2G2	GABA-A	Non-protein Signaling	PMID: 34417930;PMID: 23038269	case	2.66651	100	95.6954	0.000253446	3.54715	87.3969	78.5738	4.61305e-08
IN_MGE	DL_ExN	GABA-GAD1_SLC6A8	GABR_A1B2	2.54225e-06	0	GABA-A-GAD1_SLC6A8_GABR_A1B2	GABA-A-(GAD1+SLC6A8) - GABR_A1B2	GABA-A	Non-protein Signaling	PMID: 34417930;PMID: 23038269	case	2.66651	100	95.6954	0.000253446	1.47516	94.3775	86.1233	0.000446296
IN_MGE	IN_CGE	GABA-GAD1_SLC6A8	GABR_A1B2	2.1232e-06	0	GABA-A-GAD1_SLC6A8_GABR_A1B2	GABA-A-(GAD1+SLC6A8) - GABR_A1B2	GABA-A	Non-protein Signaling	PMID: 34417930;PMID: 23038269	case	2.66651	100	95.6954	0.000253446	2.4149	96.0938	95.7295	0.00926135
IN_MGE	IN_MGE	GABA-GAD1_SLC6A8	GABR_A1B2	5.39294e-07	0	GABA-A-GAD1_SLC6A8_GABR_A1B2	GABA-A-(GAD1+SLC6A8) - GABR_A1B2	GABA-A	Non-protein Signaling	PMID: 34417930;PMID: 23038269	case	2.66651	100	95.6954	0.000253446	1.5146	91.2409	78.4768	0.000278771
IN_MGE	UL_ExN	GABA-GAD1_SLC6A8	GABR_A1B2	2.15342e-06	0	GABA-A-GAD1_SLC6A8_GABR_A1B2	GABA-A-(GAD1+SLC6A8) - GABR_A1B2	GABA-A	Non-protein Signaling	PMID: 34417930;PMID: 23038269	case	2.66651	100	95.6954	0.000253446	2.8937	85.689	81.0448	6.91958e-08
IN_MGE	DL_ExN	GABA-GAD1_SLC6A8	GABR_A1B3	3.74928e-06	0	GABA-A-GAD1_SLC6A8_GABR_A1B3	GABA-A-(GAD1+SLC6A8) - GABR_A1B3	GABA-A	Non-protein Signaling	PMID: 34417930;PMID: 23038269	case	2.66651	100	95.6954	0.000253446	3.1332	94.7791	87.9956	5.28742e-06
IN_MGE	IN_CGE	GABA-GAD1_SLC6A8	GABR_A1B3	2.02684e-06	0	GABA-A-GAD1_SLC6A8_GABR_A1B3	GABA-A-(GAD1+SLC6A8) - GABR_A1B3	GABA-A	Non-protein Signaling	PMID: 34417930;PMID: 23038269	case	2.66651	100	95.6954	0.000253446	1.79618	98.4375	98.9324	0.0114238
IN_MGE	IN_MGE	GABA-GAD1_SLC6A8	GABR_A1B3	8.03932e-07	0	GABA-A-GAD1_SLC6A8_GABR_A1B3	GABA-A-(GAD1+SLC6A8) - GABR_A1B3	GABA-A	Non-protein Signaling	PMID: 34417930;PMID: 23038269	case	2.66651	100	95.6954	0.000253446	2.93467	99.2701	98.0132	1.92829e-05
IN_MGE	UL_ExN	GABA-GAD1_SLC6A8	GABR_A1B3	3.4625e-06	0	GABA-A-GAD1_SLC6A8_GABR_A1B3	GABA-A-(GAD1+SLC6A8) - GABR_A1B3	GABA-A	Non-protein Signaling	PMID: 34417930;PMID: 23038269	case	2.66651	100	95.6954	0.000253446	8.03046	86.3958	82.1891	5.19667e-09
IN_MGE	DL_ExN	GABA-GAD1_SLC6A8	GABR_A1B2D	9.36575e-07	0	GABA-A-GAD1_SLC6A8_GABR_A1B2D	GABA-A-(GAD1+SLC6A8) - GABR_A1B2D	GABA-A	Non-protein Signaling	PMID: 34417930;PMID: 23038269	case	2.66651	100	95.6954	0.000253446	1.12248	79.3842	67.3275	0.000297545
IN_MGE	UL_ExN	GABA-GAD1_SLC6A8	GABR_A1B2D	1.43375e-06	0	GABA-A-GAD1_SLC6A8_GABR_A1B2D	GABA-A-(GAD1+SLC6A8) - GABR_A1B2D	GABA-A	Non-protein Signaling	PMID: 34417930;PMID: 23038269	case	2.66651	100	95.6954	0.000253446	2.27405	80.9187	71.5423	4.61305e-08
IN_MGE	DL_ExN	GABA-GAD1_SLC6A8	GABR_A2B3G2	3.27175e-06	0	GABA-A-GAD1_SLC6A8_GABR_A2B3G2	GABA-A-(GAD1+SLC6A8) - GABR_A2B3G2	GABA-A	Non-protein Signaling	PMID: 34417930;PMID: 23038269	case	2.66651	100	95.6954	0.000253446	3.34735	94.9799	90.7489	5.2907e-06
IN_MGE	IN_CGE	GABA-GAD1_SLC6A8	GABR_A2B3G2	1.61054e-06	0	GABA-A-GAD1_SLC6A8_GABR_A2B3G2	GABA-A-(GAD1+SLC6A8) - GABR_A2B3G2	GABA-A	Non-protein Signaling	PMID: 34417930;PMID: 23038269	case	2.66651	100	95.6954	0.000253446	1.79618	98.4375	98.9324	0.0114238
IN_MGE	IN_MGE	GABA-GAD1_SLC6A8	GABR_A2B3G2	2.62431e-06	0	GABA-A-GAD1_SLC6A8_GABR_A2B3G2	GABA-A-(GAD1+SLC6A8) - GABR_A2B3G2	GABA-A	Non-protein Signaling	PMID: 34417930;PMID: 23038269	case	2.66651	100	95.6954	0.000253446	2.11361	92.7007	84.8786	3.01674e-05
IN_MGE	UL_ExN	GABA-GAD1_SLC6A8	GABR_A2B3G2	5.39678e-06	0	GABA-A-GAD1_SLC6A8_GABR_A2B3G2	GABA-A-(GAD1+SLC6A8) - GABR_A2B3G2	GABA-A	Non-protein Signaling	PMID: 34417930;PMID: 23038269	case	2.66651	100	95.6954	0.000253446	7.46949	94.4641	88.3582	3.03202e-09
IN_MGE	DL_ExN	GABA-GAD1_SLC6A8	GABR_A3B3G2	2.15489e-06	0	GABA-A-GAD1_SLC6A8_GABR_A3B3G2	GABA-A-(GAD1+SLC6A8) - GABR_A3B3G2	GABA-A	Non-protein Signaling	PMID: 34417930;PMID: 23038269	case	2.66651	100	95.6954	0.000253446	2.36033	84.0696	77.8267	0.00156814
IN_MGE	IN_CGE	GABA-GAD1_SLC6A8	GABR_A3B3G2	8.05272e-07	0	GABA-A-GAD1_SLC6A8_GABR_A3B3G2	GABA-A-(GAD1+SLC6A8) - GABR_A3B3G2	GABA-A	Non-protein Signaling	PMID: 34417930;PMID: 23038269	case	2.66651	100	95.6954	0.000253446	1.79618	98.4375	98.9324	0.0114238
IN_MGE	IN_MGE	GABA-GAD1_SLC6A8	GABR_A3B3G2	1.53471e-06	0	GABA-A-GAD1_SLC6A8_GABR_A3B3G2	GABA-A-(GAD1+SLC6A8) - GABR_A3B3G2	GABA-A	Non-protein Signaling	PMID: 34417930;PMID: 23038269	case	2.66651	100	95.6954	0.000253446	2.0367	93.7956	86.5894	4.42912e-05
IN_MGE	UL_ExN	GABA-GAD1_SLC6A8	GABR_A3B3G2	2.74493e-06	0	GABA-A-GAD1_SLC6A8_GABR_A3B3G2	GABA-A-(GAD1+SLC6A8) - GABR_A3B3G2	GABA-A	Non-protein Signaling	PMID: 34417930;PMID: 23038269	case	2.66651	100	95.6954	0.000253446	6.51581	85.2768	77.6783	5.34783e-07
IN_MGE	DL_ExN	GABA-GAD1_SLC6A8	GABR_A4B3G2	2.8237e-06	0	GABA-A-GAD1_SLC6A8_GABR_A4B3G2	GABA-A-(GAD1+SLC6A8) - GABR_A4B3G2	GABA-A	Non-protein Signaling	PMID: 34417930;PMID: 23038269	case	2.66651	100	95.6954	0.000253446	3.34735	94.9799	90.7489	5.2907e-06
IN_MGE	IN_CGE	GABA-GAD1_SLC6A8	GABR_A4B3G2	1.27829e-06	0	GABA-A-GAD1_SLC6A8_GABR_A4B3G2	GABA-A-(GAD1+SLC6A8) - GABR_A4B3G2	GABA-A	Non-protein Signaling	PMID: 34417930;PMID: 23038269	case	2.66651	100	95.6954	0.000253446	1.00521	80.0781	74.911	0.021284
IN_MGE	IN_MGE	GABA-GAD1_SLC6A8	GABR_A4B3G2	1.93361e-06	0	GABA-A-GAD1_SLC6A8_GABR_A4B3G2	GABA-A-(GAD1+SLC6A8) - GABR_A4B3G2	GABA-A	Non-protein Signaling	PMID: 34417930;PMID: 23038269	case	2.66651	100	95.6954	0.000253446	1.56461	89.0511	79.0287	0.000441607
IN_MGE	UL_ExN	GABA-GAD1_SLC6A8	GABR_A4B3G2	4.04496e-06	0	GABA-A-GAD1_SLC6A8_GABR_A4B3G2	GABA-A-(GAD1+SLC6A8) - GABR_A4B3G2	GABA-A	Non-protein Signaling	PMID: 34417930;PMID: 23038269	case	2.66651	100	95.6954	0.000253446	7.07198	92.7562	83.4494	8.45519e-24
IN_MGE	DL_ExN	GABA-GAD1_SLC6A8	GABR_A4B3D	1.17159e-06	0	GABA-A-GAD1_SLC6A8_GABR_A4B3D	GABA-A-(GAD1+SLC6A8) - GABR_A4B3D	GABA-A	Non-protein Signaling	PMID: 34417930;PMID: 23038269	case	2.66651	100	95.6954	0.000253446	2.7233	74.498	64.8678	5.3042e-06
IN_MGE	UL_ExN	GABA-GAD1_SLC6A8	GABR_A4B3D	2.59211e-06	0	GABA-A-GAD1_SLC6A8_GABR_A4B3D	GABA-A-(GAD1+SLC6A8) - GABR_A4B3D	GABA-A	Non-protein Signaling	PMID: 34417930;PMID: 23038269	case	2.66651	100	95.6954	0.000253446	5.79888	86.278	76.4179	3.91928e-20
IN_MGE	DL_ExN	GABA-GAD1_SLC6A8	GABR_A4B2D	9.04253e-07	0	GABA-A-GAD1_SLC6A8_GABR_A4B2D	GABA-A-(GAD1+SLC6A8) - GABR_A4B2D	GABA-A	Non-protein Signaling	PMID: 34417930;PMID: 23038269	case	2.66651	100	95.6954	0.000253446	1.06527	74.0964	62.9956	0.000446313
IN_MGE	UL_ExN	GABA-GAD1_SLC6A8	GABR_A4B2D	1.88863e-06	0	GABA-A-GAD1_SLC6A8_GABR_A4B2D	GABA-A-(GAD1+SLC6A8) - GABR_A4B2D	GABA-A	Non-protein Signaling	PMID: 34417930;PMID: 23038269	case	2.66651	100	95.6954	0.000253446	2.37437	85.8068	75.6551	4.26661e-08
IN_MGE	DL_ExN	GABA-GAD1_SLC6A8	GABR_A5B3G2	2.8237e-06	0	GABA-A-GAD1_SLC6A8_GABR_A5B3G2	GABA-A-(GAD1+SLC6A8) - GABR_A5B3G2	GABA-A	Non-protein Signaling	PMID: 34417930;PMID: 23038269	case	2.66651	100	95.6954	0.000253446	3.34735	94.9799	90.7489	5.2907e-06
IN_MGE	UL_ExN	GABA-GAD1_SLC6A8	GABR_A5B3G2	2.74493e-06	0	GABA-A-GAD1_SLC6A8_GABR_A5B3G2	GABA-A-(GAD1+SLC6A8) - GABR_A5B3G2	GABA-A	Non-protein Signaling	PMID: 34417930;PMID: 23038269	case	2.66651	100	95.6954	0.000253446	6.61526	84.7468	73.9967	7.90264e-15
IN_MGE	UL_ExN	GABA-GAD1_SLC6A8	GABR_A6B3G2	1.60525e-06	0	GABA-A-GAD1_SLC6A8_GABR_A6B3G2	GABA-A-(GAD1+SLC6A8) - GABR_A6B3G2	GABA-A	Non-protein Signaling	PMID: 34417930;PMID: 23038269	case	2.66651	100	95.6954	0.000253446	6.2415	72.7326	68.5572	0.0153795
IN_MGE	UL_ExN	GABA-GAD1_SLC6A8	GABR_A6B3D	1.02868e-06	0	GABA-A-GAD1_SLC6A8_GABR_A6B3D	GABA-A-(GAD1+SLC6A8) - GABR_A6B3D	GABA-A	Non-protein Signaling	PMID: 34417930;PMID: 23038269	case	2.66651	100	95.6954	0.000253446	4.9684	66.2544	61.5257	0.0153795
IN_CGE	DL_ExN	GABA-GAD2_SLC32A1	GABR_A1B3G2	1.48306e-06	0	GABA-A-GAD2_SLC32A1_GABR_A1B3G2	GABA-A-(GAD2+SLC32A1) - GABR_A1B3G2	GABA-A	Non-protein Signaling	PMID: 34417930;PMID: 23038269	case	0.715497	79.6875	72.5979	0.0062118	2.64387	93.3066	85.8297	3.53059e-06
IN_MGE	DL_ExN	GABA-GAD2_SLC32A1	GABR_A1B3G2	3.08723e-06	0	GABA-A-GAD2_SLC32A1_GABR_A1B3G2	GABA-A-(GAD2+SLC32A1) - GABR_A1B3G2	GABA-A	Non-protein Signaling	PMID: 34417930;PMID: 23038269	case	1.04067	71.5328	58.2781	0.000716673	2.64387	93.3066	85.8297	3.53059e-06
IN_CGE	IN_CGE	GABA-GAD2_SLC32A1	GABR_A1B3G2	8.49397e-07	0	GABA-A-GAD2_SLC32A1_GABR_A1B3G2	GABA-A-(GAD2+SLC32A1) - GABR_A1B3G2	GABA-A	Non-protein Signaling	PMID: 34417930;PMID: 23038269	case	0.715497	79.6875	72.5979	0.0062118	1.79618	98.4375	98.9324	0.0114238
IN_MGE	IN_CGE	GABA-GAD2_SLC32A1	GABR_A1B3G2	1.76816e-06	0	GABA-A-GAD2_SLC32A1_GABR_A1B3G2	GABA-A-(GAD2+SLC32A1) - GABR_A1B3G2	GABA-A	Non-protein Signaling	PMID: 34417930;PMID: 23038269	case	1.04067	71.5328	58.2781	0.000716673	1.79618	98.4375	98.9324	0.0114238
IN_CGE	IN_MGE	GABA-GAD2_SLC32A1	GABR_A1B3G2	4.90261e-07	0	GABA-A-GAD2_SLC32A1_GABR_A1B3G2	GABA-A-(GAD2+SLC32A1) - GABR_A1B3G2	GABA-A	Non-protein Signaling	PMID: 34417930;PMID: 23038269	case	0.715497	79.6875	72.5979	0.0062118	2.0367	93.7956	86.5894	4.42912e-05
IN_MGE	IN_MGE	GABA-GAD2_SLC32A1	GABR_A1B3G2	1.02056e-06	0	GABA-A-GAD2_SLC32A1_GABR_A1B3G2	GABA-A-(GAD2+SLC32A1) - GABR_A1B3G2	GABA-A	Non-protein Signaling	PMID: 34417930;PMID: 23038269	case	1.04067	71.5328	58.2781	0.000716673	2.0367	93.7956	86.5894	4.42912e-05
IN_CGE	UL_ExN	GABA-GAD2_SLC32A1	GABR_A1B3G2	1.55714e-06	0	GABA-A-GAD2_SLC32A1_GABR_A1B3G2	GABA-A-(GAD2+SLC32A1) - GABR_A1B3G2	GABA-A	Non-protein Signaling	PMID: 34417930;PMID: 23038269	case	0.715497	79.6875	72.5979	0.0062118	6.97165	87.8681	79.3367	3.46445e-09
IN_MGE	UL_ExN	GABA-GAD2_SLC32A1	GABR_A1B3G2	3.24145e-06	0	GABA-A-GAD2_SLC32A1_GABR_A1B3G2	GABA-A-(GAD2+SLC32A1) - GABR_A1B3G2	GABA-A	Non-protein Signaling	PMID: 34417930;PMID: 23038269	case	1.04067	71.5328	58.2781	0.000716673	6.97165	87.8681	79.3367	3.46445e-09
IN_CGE	DL_ExN	GABA-GAD2_SLC32A1	GABR_A1B2G2	1.14465e-06	0	GABA-A-GAD2_SLC32A1_GABR_A1B2G2	GABA-A-(GAD2+SLC32A1) - GABR_A1B2G2	GABA-A	Non-protein Signaling	PMID: 34417930;PMID: 23038269	case	0.715497	79.6875	72.5979	0.0062118	1.53851	93.0388	84.5815	0.000297536
IN_MGE	DL_ExN	GABA-GAD2_SLC32A1	GABR_A1B2G2	2.38277e-06	0	GABA-A-GAD2_SLC32A1_GABR_A1B2G2	GABA-A-(GAD2+SLC32A1) - GABR_A1B2G2	GABA-A	Non-protein Signaling	PMID: 34417930;PMID: 23038269	case	1.04067	71.5328	58.2781	0.000716673	1.53851	93.0388	84.5815	0.000297536
IN_CGE	IN_CGE	GABA-GAD2_SLC32A1	GABR_A1B2G2	8.7611e-07	0	GABA-A-GAD2_SLC32A1_GABR_A1B2G2	GABA-A-(GAD2+SLC32A1) - GABR_A1B2G2	GABA-A	Non-protein Signaling	PMID: 34417930;PMID: 23038269	case	0.715497	79.6875	72.5979	0.0062118	2.4149	96.0938	95.7295	0.00926135
IN_MGE	IN_CGE	GABA-GAD2_SLC32A1	GABR_A1B2G2	1.82377e-06	0	GABA-A-GAD2_SLC32A1_GABR_A1B2G2	GABA-A-(GAD2+SLC32A1) - GABR_A1B2G2	GABA-A	Non-protein Signaling	PMID: 34417930;PMID: 23038269	case	1.04067	71.5328	58.2781	0.000716673	2.4149	96.0938	95.7295	0.00926135
IN_CGE	IN_MGE	GABA-GAD2_SLC32A1	GABR_A1B2G2	3.75692e-07	0	GABA-A-GAD2_SLC32A1_GABR_A1B2G2	GABA-A-(GAD2+SLC32A1) - GABR_A1B2G2	GABA-A	Non-protein Signaling	PMID: 34417930;PMID: 23038269	case	0.715497	79.6875	72.5979	0.0062118	1.32667	89.781	76.8212	0.000174035
IN_MGE	IN_MGE	GABA-GAD2_SLC32A1	GABR_A1B2G2	7.82064e-07	0	GABA-A-GAD2_SLC32A1_GABR_A1B2G2	GABA-A-(GAD2+SLC32A1) - GABR_A1B2G2	GABA-A	Non-protein Signaling	PMID: 34417930;PMID: 23038269	case	1.04067	71.5328	58.2781	0.000716673	1.32667	89.781	76.8212	0.000174035
IN_CGE	UL_ExN	GABA-GAD2_SLC32A1	GABR_A1B2G2	1.13454e-06	0	GABA-A-GAD2_SLC32A1_GABR_A1B2G2	GABA-A-(GAD2+SLC32A1) - GABR_A1B2G2	GABA-A	Non-protein Signaling	PMID: 34417930;PMID: 23038269	case	0.715497	79.6875	72.5979	0.0062118	3.54715	87.3969	78.5738	4.61305e-08
IN_MGE	UL_ExN	GABA-GAD2_SLC32A1	GABR_A1B2G2	2.36174e-06	0	GABA-A-GAD2_SLC32A1_GABR_A1B2G2	GABA-A-(GAD2+SLC32A1) - GABR_A1B2G2	GABA-A	Non-protein Signaling	PMID: 34417930;PMID: 23038269	case	1.04067	71.5328	58.2781	0.000716673	3.54715	87.3969	78.5738	4.61305e-08
IN_CGE	DL_ExN	GABA-GAD2_SLC32A1	GABR_A1B2	1.28916e-06	0	GABA-A-GAD2_SLC32A1_GABR_A1B2	GABA-A-(GAD2+SLC32A1) - GABR_A1B2	GABA-A	Non-protein Signaling	PMID: 34417930;PMID: 23038269	case	0.715497	79.6875	72.5979	0.0062118	1.47516	94.3775	86.1233	0.000446296
IN_MGE	DL_ExN	GABA-GAD2_SLC32A1	GABR_A1B2	2.68359e-06	0	GABA-A-GAD2_SLC32A1_GABR_A1B2	GABA-A-(GAD2+SLC32A1) - GABR_A1B2	GABA-A	Non-protein Signaling	PMID: 34417930;PMID: 23038269	case	1.04067	71.5328	58.2781	0.000716673	1.47516	94.3775	86.1233	0.000446296
IN_CGE	IN_CGE	GABA-GAD2_SLC32A1	GABR_A1B2	1.07666e-06	0	GABA-A-GAD2_SLC32A1_GABR_A1B2	GABA-A-(GAD2+SLC32A1) - GABR_A1B2	GABA-A	Non-protein Signaling	PMID: 34417930;PMID: 23038269	case	0.715497	79.6875	72.5979	0.0062118	2.4149	96.0938	95.7295	0.00926135
IN_MGE	IN_CGE	GABA-GAD2_SLC32A1	GABR_A1B2	2.24124e-06	0	GABA-A-GAD2_SLC32A1_GABR_A1B2	GABA-A-(GAD2+SLC32A1) - GABR_A1B2	GABA-A	Non-protein Signaling	PMID: 34417930;PMID: 23038269	case	1.04067	71.5328	58.2781	0.000716673	2.4149	96.0938	95.7295	0.00926135
IN_CGE	IN_MGE	GABA-GAD2_SLC32A1	GABR_A1B2	2.73472e-07	0	GABA-A-GAD2_SLC32A1_GABR_A1B2	GABA-A-(GAD2+SLC32A1) - GABR_A1B2	GABA-A	Non-protein Signaling	PMID: 34417930;PMID: 23038269	case	0.715497	79.6875	72.5979	0.0062118	1.5146	91.2409	78.4768	0.000278771
IN_MGE	IN_MGE	GABA-GAD2_SLC32A1	GABR_A1B2	5.69277e-07	0	GABA-A-GAD2_SLC32A1_GABR_A1B2	GABA-A-(GAD2+SLC32A1) - GABR_A1B2	GABA-A	Non-protein Signaling	PMID: 34417930;PMID: 23038269	case	1.04067	71.5328	58.2781	0.000716673	1.5146	91.2409	78.4768	0.000278771
IN_CGE	UL_ExN	GABA-GAD2_SLC32A1	GABR_A1B2	1.09199e-06	0	GABA-A-GAD2_SLC32A1_GABR_A1B2	GABA-A-(GAD2+SLC32A1) - GABR_A1B2	GABA-A	Non-protein Signaling	PMID: 34417930;PMID: 23038269	case	0.715497	79.6875	72.5979	0.0062118	2.8937	85.689	81.0448	6.91958e-08
IN_MGE	UL_ExN	GABA-GAD2_SLC32A1	GABR_A1B2	2.27315e-06	0	GABA-A-GAD2_SLC32A1_GABR_A1B2	GABA-A-(GAD2+SLC32A1) - GABR_A1B2	GABA-A	Non-protein Signaling	PMID: 34417930;PMID: 23038269	case	1.04067	71.5328	58.2781	0.000716673	2.8937	85.689	81.0448	6.91958e-08
IN_CGE	DL_ExN	GABA-GAD2_SLC32A1	GABR_A1B3	1.90123e-06	0	GABA-A-GAD2_SLC32A1_GABR_A1B3	GABA-A-(GAD2+SLC32A1) - GABR_A1B3	GABA-A	Non-protein Signaling	PMID: 34417930;PMID: 23038269	case	0.715497	79.6875	72.5979	0.0062118	3.1332	94.7791	87.9956	5.28742e-06
IN_MGE	DL_ExN	GABA-GAD2_SLC32A1	GABR_A1B3	3.95773e-06	0	GABA-A-GAD2_SLC32A1_GABR_A1B3	GABA-A-(GAD2+SLC32A1) - GABR_A1B3	GABA-A	Non-protein Signaling	PMID: 34417930;PMID: 23038269	case	1.04067	71.5328	58.2781	0.000716673	3.1332	94.7791	87.9956	5.28742e-06
IN_CGE	IN_CGE	GABA-GAD2_SLC32A1	GABR_A1B3	1.0278e-06	0	GABA-A-GAD2_SLC32A1_GABR_A1B3	GABA-A-(GAD2+SLC32A1) - GABR_A1B3	GABA-A	Non-protein Signaling	PMID: 34417930;PMID: 23038269	case	0.715497	79.6875	72.5979	0.0062118	1.79618	98.4375	98.9324	0.0114238
IN_MGE	IN_CGE	GABA-GAD2_SLC32A1	GABR_A1B3	2.13952e-06	0	GABA-A-GAD2_SLC32A1_GABR_A1B3	GABA-A-(GAD2+SLC32A1) - GABR_A1B3	GABA-A	Non-protein Signaling	PMID: 34417930;PMID: 23038269	case	1.04067	71.5328	58.2781	0.000716673	1.79618	98.4375	98.9324	0.0114238
IN_CGE	IN_MGE	GABA-GAD2_SLC32A1	GABR_A1B3	4.07668e-07	0	GABA-A-GAD2_SLC32A1_GABR_A1B3	GABA-A-(GAD2+SLC32A1) - GABR_A1B3	GABA-A	Non-protein Signaling	PMID: 34417930;PMID: 23038269	case	0.715497	79.6875	72.5979	0.0062118	2.93467	99.2701	98.0132	1.92829e-05
IN_MGE	IN_MGE	GABA-GAD2_SLC32A1	GABR_A1B3	8.48628e-07	0	GABA-A-GAD2_SLC32A1_GABR_A1B3	GABA-A-(GAD2+SLC32A1) - GABR_A1B3	GABA-A	Non-protein Signaling	PMID: 34417930;PMID: 23038269	case	1.04067	71.5328	58.2781	0.000716673	2.93467	99.2701	98.0132	1.92829e-05
IN_CGE	UL_ExN	GABA-GAD2_SLC32A1	GABR_A1B3	1.75581e-06	0	GABA-A-GAD2_SLC32A1_GABR_A1B3	GABA-A-(GAD2+SLC32A1) - GABR_A1B3	GABA-A	Non-protein Signaling	PMID: 34417930;PMID: 23038269	case	0.715497	79.6875	72.5979	0.0062118	8.03046	86.3958	82.1891	5.19667e-09
IN_MGE	UL_ExN	GABA-GAD2_SLC32A1	GABR_A1B3	3.65501e-06	0	GABA-A-GAD2_SLC32A1_GABR_A1B3	GABA-A-(GAD2+SLC32A1) - GABR_A1B3	GABA-A	Non-protein Signaling	PMID: 34417930;PMID: 23038269	case	1.04067	71.5328	58.2781	0.000716673	8.03046	86.3958	82.1891	5.19667e-09
IN_CGE	DL_ExN	GABA-GAD2_SLC32A1	GABR_A1B2D	4.7493e-07	0	GABA-A-GAD2_SLC32A1_GABR_A1B2D	GABA-A-(GAD2+SLC32A1) - GABR_A1B2D	GABA-A	Non-protein Signaling	PMID: 34417930;PMID: 23038269	case	0.715497	79.6875	72.5979	0.0062118	1.12248	79.3842	67.3275	0.000297545
IN_MGE	DL_ExN	GABA-GAD2_SLC32A1	GABR_A1B2D	9.88646e-07	0	GABA-A-GAD2_SLC32A1_GABR_A1B2D	GABA-A-(GAD2+SLC32A1) - GABR_A1B2D	GABA-A	Non-protein Signaling	PMID: 34417930;PMID: 23038269	case	1.04067	71.5328	58.2781	0.000716673	1.12248	79.3842	67.3275	0.000297545
IN_CGE	UL_ExN	GABA-GAD2_SLC32A1	GABR_A1B2D	7.27043e-07	0	GABA-A-GAD2_SLC32A1_GABR_A1B2D	GABA-A-(GAD2+SLC32A1) - GABR_A1B2D	GABA-A	Non-protein Signaling	PMID: 34417930;PMID: 23038269	case	0.715497	79.6875	72.5979	0.0062118	2.27405	80.9187	71.5423	4.61305e-08
IN_MGE	UL_ExN	GABA-GAD2_SLC32A1	GABR_A1B2D	1.51346e-06	0	GABA-A-GAD2_SLC32A1_GABR_A1B2D	GABA-A-(GAD2+SLC32A1) - GABR_A1B2D	GABA-A	Non-protein Signaling	PMID: 34417930;PMID: 23038269	case	1.04067	71.5328	58.2781	0.000716673	2.27405	80.9187	71.5423	4.61305e-08
IN_CGE	DL_ExN	GABA-GAD2_SLC32A1	GABR_A2B3G2	1.65908e-06	0	GABA-A-GAD2_SLC32A1_GABR_A2B3G2	GABA-A-(GAD2+SLC32A1) - GABR_A2B3G2	GABA-A	Non-protein Signaling	PMID: 34417930;PMID: 23038269	case	0.715497	79.6875	72.5979	0.0062118	3.34735	94.9799	90.7489	5.2907e-06
IN_MGE	DL_ExN	GABA-GAD2_SLC32A1	GABR_A2B3G2	3.45365e-06	0	GABA-A-GAD2_SLC32A1_GABR_A2B3G2	GABA-A-(GAD2+SLC32A1) - GABR_A2B3G2	GABA-A	Non-protein Signaling	PMID: 34417930;PMID: 23038269	case	1.04067	71.5328	58.2781	0.000716673	3.34735	94.9799	90.7489	5.2907e-06
IN_CGE	IN_CGE	GABA-GAD2_SLC32A1	GABR_A2B3G2	8.16695e-07	0	GABA-A-GAD2_SLC32A1_GABR_A2B3G2	GABA-A-(GAD2+SLC32A1) - GABR_A2B3G2	GABA-A	Non-protein Signaling	PMID: 34417930;PMID: 23038269	case	0.715497	79.6875	72.5979	0.0062118	1.79618	98.4375	98.9324	0.0114238
IN_MGE	IN_CGE	GABA-GAD2_SLC32A1	GABR_A2B3G2	1.70008e-06	0	GABA-A-GAD2_SLC32A1_GABR_A2B3G2	GABA-A-(GAD2+SLC32A1) - GABR_A2B3G2	GABA-A	Non-protein Signaling	PMID: 34417930;PMID: 23038269	case	1.04067	71.5328	58.2781	0.000716673	1.79618	98.4375	98.9324	0.0114238
IN_CGE	IN_MGE	GABA-GAD2_SLC32A1	GABR_A2B3G2	1.33077e-06	0	GABA-A-GAD2_SLC32A1_GABR_A2B3G2	GABA-A-(GAD2+SLC32A1) - GABR_A2B3G2	GABA-A	Non-protein Signaling	PMID: 34417930;PMID: 23038269	case	0.715497	79.6875	72.5979	0.0062118	2.11361	92.7007	84.8786	3.01674e-05
IN_MGE	IN_MGE	GABA-GAD2_SLC32A1	GABR_A2B3G2	2.77022e-06	0	GABA-A-GAD2_SLC32A1_GABR_A2B3G2	GABA-A-(GAD2+SLC32A1) - GABR_A2B3G2	GABA-A	Non-protein Signaling	PMID: 34417930;PMID: 23038269	case	1.04067	71.5328	58.2781	0.000716673	2.11361	92.7007	84.8786	3.01674e-05
IN_CGE	UL_ExN	GABA-GAD2_SLC32A1	GABR_A2B3G2	2.73667e-06	0	GABA-A-GAD2_SLC32A1_GABR_A2B3G2	GABA-A-(GAD2+SLC32A1) - GABR_A2B3G2	GABA-A	Non-protein Signaling	PMID: 34417930;PMID: 23038269	case	0.715497	79.6875	72.5979	0.0062118	7.46949	94.4641	88.3582	3.03202e-09
IN_MGE	UL_ExN	GABA-GAD2_SLC32A1	GABR_A2B3G2	5.69683e-06	0	GABA-A-GAD2_SLC32A1_GABR_A2B3G2	GABA-A-(GAD2+SLC32A1) - GABR_A2B3G2	GABA-A	Non-protein Signaling	PMID: 34417930;PMID: 23038269	case	1.04067	71.5328	58.2781	0.000716673	7.46949	94.4641	88.3582	3.03202e-09
IN_CGE	DL_ExN	GABA-GAD2_SLC32A1	GABR_A3B3G2	1.09273e-06	0	GABA-A-GAD2_SLC32A1_GABR_A3B3G2	GABA-A-(GAD2+SLC32A1) - GABR_A3B3G2	GABA-A	Non-protein Signaling	PMID: 34417930;PMID: 23038269	case	0.715497	79.6875	72.5979	0.0062118	2.36033	84.0696	77.8267	0.00156814
IN_MGE	DL_ExN	GABA-GAD2_SLC32A1	GABR_A3B3G2	2.27469e-06	0	GABA-A-GAD2_SLC32A1_GABR_A3B3G2	GABA-A-(GAD2+SLC32A1) - GABR_A3B3G2	GABA-A	Non-protein Signaling	PMID: 34417930;PMID: 23038269	case	1.04067	71.5328	58.2781	0.000716673	2.36033	84.0696	77.8267	0.00156814
IN_CGE	IN_CGE	GABA-GAD2_SLC32A1	GABR_A3B3G2	4.08348e-07	0	GABA-A-GAD2_SLC32A1_GABR_A3B3G2	GABA-A-(GAD2+SLC32A1) - GABR_A3B3G2	GABA-A	Non-protein Signaling	PMID: 34417930;PMID: 23038269	case	0.715497	79.6875	72.5979	0.0062118	1.79618	98.4375	98.9324	0.0114238
IN_MGE	IN_CGE	GABA-GAD2_SLC32A1	GABR_A3B3G2	8.50043e-07	0	GABA-A-GAD2_SLC32A1_GABR_A3B3G2	GABA-A-(GAD2+SLC32A1) - GABR_A3B3G2	GABA-A	Non-protein Signaling	PMID: 34417930;PMID: 23038269	case	1.04067	71.5328	58.2781	0.000716673	1.79618	98.4375	98.9324	0.0114238
IN_CGE	IN_MGE	GABA-GAD2_SLC32A1	GABR_A3B3G2	7.78241e-07	0	GABA-A-GAD2_SLC32A1_GABR_A3B3G2	GABA-A-(GAD2+SLC32A1) - GABR_A3B3G2	GABA-A	Non-protein Signaling	PMID: 34417930;PMID: 23038269	case	0.715497	79.6875	72.5979	0.0062118	2.0367	93.7956	86.5894	4.42912e-05
IN_MGE	IN_MGE	GABA-GAD2_SLC32A1	GABR_A3B3G2	1.62004e-06	0	GABA-A-GAD2_SLC32A1_GABR_A3B3G2	GABA-A-(GAD2+SLC32A1) - GABR_A3B3G2	GABA-A	Non-protein Signaling	PMID: 34417930;PMID: 23038269	case	1.04067	71.5328	58.2781	0.000716673	2.0367	93.7956	86.5894	4.42912e-05
IN_CGE	UL_ExN	GABA-GAD2_SLC32A1	GABR_A3B3G2	1.39194e-06	0	GABA-A-GAD2_SLC32A1_GABR_A3B3G2	GABA-A-(GAD2+SLC32A1) - GABR_A3B3G2	GABA-A	Non-protein Signaling	PMID: 34417930;PMID: 23038269	case	0.715497	79.6875	72.5979	0.0062118	6.51581	85.2768	77.6783	5.34783e-07
IN_MGE	UL_ExN	GABA-GAD2_SLC32A1	GABR_A3B3G2	2.89754e-06	0	GABA-A-GAD2_SLC32A1_GABR_A3B3G2	GABA-A-(GAD2+SLC32A1) - GABR_A3B3G2	GABA-A	Non-protein Signaling	PMID: 34417930;PMID: 23038269	case	1.04067	71.5328	58.2781	0.000716673	6.51581	85.2768	77.6783	5.34783e-07
IN_CGE	DL_ExN	GABA-GAD2_SLC32A1	GABR_A4B3G2	1.43188e-06	0	GABA-A-GAD2_SLC32A1_GABR_A4B3G2	GABA-A-(GAD2+SLC32A1) - GABR_A4B3G2	GABA-A	Non-protein Signaling	PMID: 34417930;PMID: 23038269	case	0.715497	79.6875	72.5979	0.0062118	3.34735	94.9799	90.7489	5.2907e-06
IN_MGE	DL_ExN	GABA-GAD2_SLC32A1	GABR_A4B3G2	2.98069e-06	0	GABA-A-GAD2_SLC32A1_GABR_A4B3G2	GABA-A-(GAD2+SLC32A1) - GABR_A4B3G2	GABA-A	Non-protein Signaling	PMID: 34417930;PMID: 23038269	case	1.04067	71.5328	58.2781	0.000716673	3.34735	94.9799	90.7489	5.2907e-06
IN_CGE	IN_CGE	GABA-GAD2_SLC32A1	GABR_A4B3G2	6.48211e-07	0	GABA-A-GAD2_SLC32A1_GABR_A4B3G2	GABA-A-(GAD2+SLC32A1) - GABR_A4B3G2	GABA-A	Non-protein Signaling	PMID: 34417930;PMID: 23038269	case	0.715497	79.6875	72.5979	0.0062118	1.00521	80.0781	74.911	0.021284
IN_MGE	IN_CGE	GABA-GAD2_SLC32A1	GABR_A4B3G2	1.34936e-06	0	GABA-A-GAD2_SLC32A1_GABR_A4B3G2	GABA-A-(GAD2+SLC32A1) - GABR_A4B3G2	GABA-A	Non-protein Signaling	PMID: 34417930;PMID: 23038269	case	1.04067	71.5328	58.2781	0.000716673	1.00521	80.0781	74.911	0.021284
IN_CGE	IN_MGE	GABA-GAD2_SLC32A1	GABR_A4B3G2	9.80522e-07	0	GABA-A-GAD2_SLC32A1_GABR_A4B3G2	GABA-A-(GAD2+SLC32A1) - GABR_A4B3G2	GABA-A	Non-protein Signaling	PMID: 34417930;PMID: 23038269	case	0.715497	79.6875	72.5979	0.0062118	1.56461	89.0511	79.0287	0.000441607
IN_MGE	IN_MGE	GABA-GAD2_SLC32A1	GABR_A4B3G2	2.04112e-06	0	GABA-A-GAD2_SLC32A1_GABR_A4B3G2	GABA-A-(GAD2+SLC32A1) - GABR_A4B3G2	GABA-A	Non-protein Signaling	PMID: 34417930;PMID: 23038269	case	1.04067	71.5328	58.2781	0.000716673	1.56461	89.0511	79.0287	0.000441607
IN_CGE	UL_ExN	GABA-GAD2_SLC32A1	GABR_A4B3G2	2.05117e-06	0	GABA-A-GAD2_SLC32A1_GABR_A4B3G2	GABA-A-(GAD2+SLC32A1) - GABR_A4B3G2	GABA-A	Non-protein Signaling	PMID: 34417930;PMID: 23038269	case	0.715497	79.6875	72.5979	0.0062118	7.07198	92.7562	83.4494	8.45519e-24
IN_MGE	UL_ExN	GABA-GAD2_SLC32A1	GABR_A4B3G2	4.26985e-06	0	GABA-A-GAD2_SLC32A1_GABR_A4B3G2	GABA-A-(GAD2+SLC32A1) - GABR_A4B3G2	GABA-A	Non-protein Signaling	PMID: 34417930;PMID: 23038269	case	1.04067	71.5328	58.2781	0.000716673	7.07198	92.7562	83.4494	8.45519e-24
IN_CGE	DL_ExN	GABA-GAD2_SLC32A1	GABR_A4B3D	5.94106e-07	0	GABA-A-GAD2_SLC32A1_GABR_A4B3D	GABA-A-(GAD2+SLC32A1) - GABR_A4B3D	GABA-A	Non-protein Signaling	PMID: 34417930;PMID: 23038269	case	0.715497	79.6875	72.5979	0.0062118	2.7233	74.498	64.8678	5.3042e-06
IN_MGE	DL_ExN	GABA-GAD2_SLC32A1	GABR_A4B3D	1.23673e-06	0	GABA-A-GAD2_SLC32A1_GABR_A4B3D	GABA-A-(GAD2+SLC32A1) - GABR_A4B3D	GABA-A	Non-protein Signaling	PMID: 34417930;PMID: 23038269	case	1.04067	71.5328	58.2781	0.000716673	2.7233	74.498	64.8678	5.3042e-06
IN_CGE	UL_ExN	GABA-GAD2_SLC32A1	GABR_A4B3D	1.31444e-06	0	GABA-A-GAD2_SLC32A1_GABR_A4B3D	GABA-A-(GAD2+SLC32A1) - GABR_A4B3D	GABA-A	Non-protein Signaling	PMID: 34417930;PMID: 23038269	case	0.715497	79.6875	72.5979	0.0062118	5.79888	86.278	76.4179	3.91928e-20
IN_MGE	UL_ExN	GABA-GAD2_SLC32A1	GABR_A4B3D	2.73622e-06	0	GABA-A-GAD2_SLC32A1_GABR_A4B3D	GABA-A-(GAD2+SLC32A1) - GABR_A4B3D	GABA-A	Non-protein Signaling	PMID: 34417930;PMID: 23038269	case	1.04067	71.5328	58.2781	0.000716673	5.79888	86.278	76.4179	3.91928e-20
IN_CGE	DL_ExN	GABA-GAD2_SLC32A1	GABR_A4B2D	4.5854e-07	0	GABA-A-GAD2_SLC32A1_GABR_A4B2D	GABA-A-(GAD2+SLC32A1) - GABR_A4B2D	GABA-A	Non-protein Signaling	PMID: 34417930;PMID: 23038269	case	0.715497	79.6875	72.5979	0.0062118	1.06527	74.0964	62.9956	0.000446313
IN_MGE	DL_ExN	GABA-GAD2_SLC32A1	GABR_A4B2D	9.54527e-07	0	GABA-A-GAD2_SLC32A1_GABR_A4B2D	GABA-A-(GAD2+SLC32A1) - GABR_A4B2D	GABA-A	Non-protein Signaling	PMID: 34417930;PMID: 23038269	case	1.04067	71.5328	58.2781	0.000716673	1.06527	74.0964	62.9956	0.000446313
IN_CGE	UL_ExN	GABA-GAD2_SLC32A1	GABR_A4B2D	9.5771e-07	0	GABA-A-GAD2_SLC32A1_GABR_A4B2D	GABA-A-(GAD2+SLC32A1) - GABR_A4B2D	GABA-A	Non-protein Signaling	PMID: 34417930;PMID: 23038269	case	0.715497	79.6875	72.5979	0.0062118	2.37437	85.8068	75.6551	4.26661e-08
IN_MGE	UL_ExN	GABA-GAD2_SLC32A1	GABR_A4B2D	1.99363e-06	0	GABA-A-GAD2_SLC32A1_GABR_A4B2D	GABA-A-(GAD2+SLC32A1) - GABR_A4B2D	GABA-A	Non-protein Signaling	PMID: 34417930;PMID: 23038269	case	1.04067	71.5328	58.2781	0.000716673	2.37437	85.8068	75.6551	4.26661e-08
IN_CGE	DL_ExN	GABA-GAD2_SLC32A1	GABR_A5B3G2	1.43188e-06	0	GABA-A-GAD2_SLC32A1_GABR_A5B3G2	GABA-A-(GAD2+SLC32A1) - GABR_A5B3G2	GABA-A	Non-protein Signaling	PMID: 34417930;PMID: 23038269	case	0.715497	79.6875	72.5979	0.0062118	3.34735	94.9799	90.7489	5.2907e-06
IN_MGE	DL_ExN	GABA-GAD2_SLC32A1	GABR_A5B3G2	2.98069e-06	0	GABA-A-GAD2_SLC32A1_GABR_A5B3G2	GABA-A-(GAD2+SLC32A1) - GABR_A5B3G2	GABA-A	Non-protein Signaling	PMID: 34417930;PMID: 23038269	case	1.04067	71.5328	58.2781	0.000716673	3.34735	94.9799	90.7489	5.2907e-06
IN_CGE	UL_ExN	GABA-GAD2_SLC32A1	GABR_A5B3G2	1.39194e-06	0	GABA-A-GAD2_SLC32A1_GABR_A5B3G2	GABA-A-(GAD2+SLC32A1) - GABR_A5B3G2	GABA-A	Non-protein Signaling	PMID: 34417930;PMID: 23038269	case	0.715497	79.6875	72.5979	0.0062118	6.61526	84.7468	73.9967	7.90264e-15
IN_MGE	UL_ExN	GABA-GAD2_SLC32A1	GABR_A5B3G2	2.89754e-06	0	GABA-A-GAD2_SLC32A1_GABR_A5B3G2	GABA-A-(GAD2+SLC32A1) - GABR_A5B3G2	GABA-A	Non-protein Signaling	PMID: 34417930;PMID: 23038269	case	1.04067	71.5328	58.2781	0.000716673	6.61526	84.7468	73.9967	7.90264e-15
IN_CGE	UL_ExN	GABA-GAD2_SLC32A1	GABR_A6B3G2	8.14009e-07	0	GABA-A-GAD2_SLC32A1_GABR_A6B3G2	GABA-A-(GAD2+SLC32A1) - GABR_A6B3G2	GABA-A	Non-protein Signaling	PMID: 34417930;PMID: 23038269	case	0.715497	79.6875	72.5979	0.0062118	6.2415	72.7326	68.5572	0.0153795
IN_MGE	UL_ExN	GABA-GAD2_SLC32A1	GABR_A6B3G2	1.69449e-06	0	GABA-A-GAD2_SLC32A1_GABR_A6B3G2	GABA-A-(GAD2+SLC32A1) - GABR_A6B3G2	GABA-A	Non-protein Signaling	PMID: 34417930;PMID: 23038269	case	1.04067	71.5328	58.2781	0.000716673	6.2415	72.7326	68.5572	0.0153795
IN_CGE	UL_ExN	GABA-GAD2_SLC32A1	GABR_A6B3D	5.21637e-07	0	GABA-A-GAD2_SLC32A1_GABR_A6B3D	GABA-A-(GAD2+SLC32A1) - GABR_A6B3D	GABA-A	Non-protein Signaling	PMID: 34417930;PMID: 23038269	case	0.715497	79.6875	72.5979	0.0062118	4.9684	66.2544	61.5257	0.0153795
IN_MGE	UL_ExN	GABA-GAD2_SLC32A1	GABR_A6B3D	1.08587e-06	0	GABA-A-GAD2_SLC32A1_GABR_A6B3D	GABA-A-(GAD2+SLC32A1) - GABR_A6B3D	GABA-A	Non-protein Signaling	PMID: 34417930;PMID: 23038269	case	1.04067	71.5328	58.2781	0.000716673	4.9684	66.2544	61.5257	0.0153795
IN_CGE	DL_ExN	GABA-GAD2_SLC6A1	GABR_A1B3G2	6.79619e-06	0	GABA-A-GAD2_SLC6A1_GABR_A1B3G2	GABA-A-(GAD2+SLC6A1) - GABR_A1B3G2	GABA-A	Non-protein Signaling	PMID: 34417930;PMID: 23038269	case	0.715497	79.6875	72.5979	0.0062118	2.64387	93.3066	85.8297	3.53059e-06
IN_MGE	DL_ExN	GABA-GAD2_SLC6A1	GABR_A1B3G2	7.12962e-06	0	GABA-A-GAD2_SLC6A1_GABR_A1B3G2	GABA-A-(GAD2+SLC6A1) - GABR_A1B3G2	GABA-A	Non-protein Signaling	PMID: 34417930;PMID: 23038269	case	1.80152	89.0511	76.8212	0.000191327	2.64387	93.3066	85.8297	3.53059e-06
IN_CGE	IN_CGE	GABA-GAD2_SLC6A1	GABR_A1B3G2	3.89241e-06	0	GABA-A-GAD2_SLC6A1_GABR_A1B3G2	GABA-A-(GAD2+SLC6A1) - GABR_A1B3G2	GABA-A	Non-protein Signaling	PMID: 34417930;PMID: 23038269	case	0.715497	79.6875	72.5979	0.0062118	1.79618	98.4375	98.9324	0.0114238
IN_MGE	IN_CGE	GABA-GAD2_SLC6A1	GABR_A1B3G2	4.08338e-06	0	GABA-A-GAD2_SLC6A1_GABR_A1B3G2	GABA-A-(GAD2+SLC6A1) - GABR_A1B3G2	GABA-A	Non-protein Signaling	PMID: 34417930;PMID: 23038269	case	1.80152	89.0511	76.8212	0.000191327	1.79618	98.4375	98.9324	0.0114238
IN_CGE	IN_MGE	GABA-GAD2_SLC6A1	GABR_A1B3G2	2.24665e-06	0	GABA-A-GAD2_SLC6A1_GABR_A1B3G2	GABA-A-(GAD2+SLC6A1) - GABR_A1B3G2	GABA-A	Non-protein Signaling	PMID: 34417930;PMID: 23038269	case	0.715497	79.6875	72.5979	0.0062118	2.0367	93.7956	86.5894	4.42912e-05
IN_MGE	IN_MGE	GABA-GAD2_SLC6A1	GABR_A1B3G2	2.35688e-06	0	GABA-A-GAD2_SLC6A1_GABR_A1B3G2	GABA-A-(GAD2+SLC6A1) - GABR_A1B3G2	GABA-A	Non-protein Signaling	PMID: 34417930;PMID: 23038269	case	1.80152	89.0511	76.8212	0.000191327	2.0367	93.7956	86.5894	4.42912e-05
IN_CGE	UL_ExN	GABA-GAD2_SLC6A1	GABR_A1B3G2	7.13569e-06	0	GABA-A-GAD2_SLC6A1_GABR_A1B3G2	GABA-A-(GAD2+SLC6A1) - GABR_A1B3G2	GABA-A	Non-protein Signaling	PMID: 34417930;PMID: 23038269	case	0.715497	79.6875	72.5979	0.0062118	6.97165	87.8681	79.3367	3.46445e-09
IN_MGE	UL_ExN	GABA-GAD2_SLC6A1	GABR_A1B3G2	7.48577e-06	0	GABA-A-GAD2_SLC6A1_GABR_A1B3G2	GABA-A-(GAD2+SLC6A1) - GABR_A1B3G2	GABA-A	Non-protein Signaling	PMID: 34417930;PMID: 23038269	case	1.80152	89.0511	76.8212	0.000191327	6.97165	87.8681	79.3367	3.46445e-09
IN_CGE	DL_ExN	GABA-GAD2_SLC6A1	GABR_A1B2G2	5.24542e-06	0	GABA-A-GAD2_SLC6A1_GABR_A1B2G2	GABA-A-(GAD2+SLC6A1) - GABR_A1B2G2	GABA-A	Non-protein Signaling	PMID: 34417930;PMID: 23038269	case	0.715497	79.6875	72.5979	0.0062118	1.53851	93.0388	84.5815	0.000297536
IN_MGE	DL_ExN	GABA-GAD2_SLC6A1	GABR_A1B2G2	5.50276e-06	0	GABA-A-GAD2_SLC6A1_GABR_A1B2G2	GABA-A-(GAD2+SLC6A1) - GABR_A1B2G2	GABA-A	Non-protein Signaling	PMID: 34417930;PMID: 23038269	case	1.80152	89.0511	76.8212	0.000191327	1.53851	93.0388	84.5815	0.000297536
IN_CGE	IN_CGE	GABA-GAD2_SLC6A1	GABR_A1B2G2	4.01483e-06	0	GABA-A-GAD2_SLC6A1_GABR_A1B2G2	GABA-A-(GAD2+SLC6A1) - GABR_A1B2G2	GABA-A	Non-protein Signaling	PMID: 34417930;PMID: 23038269	case	0.715497	79.6875	72.5979	0.0062118	2.4149	96.0938	95.7295	0.00926135
IN_MGE	IN_CGE	GABA-GAD2_SLC6A1	GABR_A1B2G2	4.2118e-06	0	GABA-A-GAD2_SLC6A1_GABR_A1B2G2	GABA-A-(GAD2+SLC6A1) - GABR_A1B2G2	GABA-A	Non-protein Signaling	PMID: 34417930;PMID: 23038269	case	1.80152	89.0511	76.8212	0.000191327	2.4149	96.0938	95.7295	0.00926135
IN_CGE	IN_MGE	GABA-GAD2_SLC6A1	GABR_A1B2G2	1.72163e-06	0	GABA-A-GAD2_SLC6A1_GABR_A1B2G2	GABA-A-(GAD2+SLC6A1) - GABR_A1B2G2	GABA-A	Non-protein Signaling	PMID: 34417930;PMID: 23038269	case	0.715497	79.6875	72.5979	0.0062118	1.32667	89.781	76.8212	0.000174035
IN_MGE	IN_MGE	GABA-GAD2_SLC6A1	GABR_A1B2G2	1.8061e-06	0	GABA-A-GAD2_SLC6A1_GABR_A1B2G2	GABA-A-(GAD2+SLC6A1) - GABR_A1B2G2	GABA-A	Non-protein Signaling	PMID: 34417930;PMID: 23038269	case	1.80152	89.0511	76.8212	0.000191327	1.32667	89.781	76.8212	0.000174035
IN_CGE	UL_ExN	GABA-GAD2_SLC6A1	GABR_A1B2G2	5.19911e-06	0	GABA-A-GAD2_SLC6A1_GABR_A1B2G2	GABA-A-(GAD2+SLC6A1) - GABR_A1B2G2	GABA-A	Non-protein Signaling	PMID: 34417930;PMID: 23038269	case	0.715497	79.6875	72.5979	0.0062118	3.54715	87.3969	78.5738	4.61305e-08
IN_MGE	UL_ExN	GABA-GAD2_SLC6A1	GABR_A1B2G2	5.45419e-06	0	GABA-A-GAD2_SLC6A1_GABR_A1B2G2	GABA-A-(GAD2+SLC6A1) - GABR_A1B2G2	GABA-A	Non-protein Signaling	PMID: 34417930;PMID: 23038269	case	1.80152	89.0511	76.8212	0.000191327	3.54715	87.3969	78.5738	4.61305e-08
IN_CGE	DL_ExN	GABA-GAD2_SLC6A1	GABR_A1B2	5.90764e-06	0	GABA-A-GAD2_SLC6A1_GABR_A1B2	GABA-A-(GAD2+SLC6A1) - GABR_A1B2	GABA-A	Non-protein Signaling	PMID: 34417930;PMID: 23038269	case	0.715497	79.6875	72.5979	0.0062118	1.47516	94.3775	86.1233	0.000446296
IN_MGE	DL_ExN	GABA-GAD2_SLC6A1	GABR_A1B2	6.19747e-06	0	GABA-A-GAD2_SLC6A1_GABR_A1B2	GABA-A-(GAD2+SLC6A1) - GABR_A1B2	GABA-A	Non-protein Signaling	PMID: 34417930;PMID: 23038269	case	1.80152	89.0511	76.8212	0.000191327	1.47516	94.3775	86.1233	0.000446296
IN_CGE	IN_CGE	GABA-GAD2_SLC6A1	GABR_A1B2	4.93385e-06	0	GABA-A-GAD2_SLC6A1_GABR_A1B2	GABA-A-(GAD2+SLC6A1) - GABR_A1B2	GABA-A	Non-protein Signaling	PMID: 34417930;PMID: 23038269	case	0.715497	79.6875	72.5979	0.0062118	2.4149	96.0938	95.7295	0.00926135
IN_MGE	IN_CGE	GABA-GAD2_SLC6A1	GABR_A1B2	5.17591e-06	0	GABA-A-GAD2_SLC6A1_GABR_A1B2	GABA-A-(GAD2+SLC6A1) - GABR_A1B2	GABA-A	Non-protein Signaling	PMID: 34417930;PMID: 23038269	case	1.80152	89.0511	76.8212	0.000191327	2.4149	96.0938	95.7295	0.00926135
IN_CGE	IN_MGE	GABA-GAD2_SLC6A1	GABR_A1B2	1.2532e-06	0	GABA-A-GAD2_SLC6A1_GABR_A1B2	GABA-A-(GAD2+SLC6A1) - GABR_A1B2	GABA-A	Non-protein Signaling	PMID: 34417930;PMID: 23038269	case	0.715497	79.6875	72.5979	0.0062118	1.5146	91.2409	78.4768	0.000278771
IN_MGE	IN_MGE	GABA-GAD2_SLC6A1	GABR_A1B2	1.31469e-06	0	GABA-A-GAD2_SLC6A1_GABR_A1B2	GABA-A-(GAD2+SLC6A1) - GABR_A1B2	GABA-A	Non-protein Signaling	PMID: 34417930;PMID: 23038269	case	1.80152	89.0511	76.8212	0.000191327	1.5146	91.2409	78.4768	0.000278771
IN_CGE	UL_ExN	GABA-GAD2_SLC6A1	GABR_A1B2	5.00409e-06	0	GABA-A-GAD2_SLC6A1_GABR_A1B2	GABA-A-(GAD2+SLC6A1) - GABR_A1B2	GABA-A	Non-protein Signaling	PMID: 34417930;PMID: 23038269	case	0.715497	79.6875	72.5979	0.0062118	2.8937	85.689	81.0448	6.91958e-08
IN_MGE	UL_ExN	GABA-GAD2_SLC6A1	GABR_A1B2	5.24959e-06	0	GABA-A-GAD2_SLC6A1_GABR_A1B2	GABA-A-(GAD2+SLC6A1) - GABR_A1B2	GABA-A	Non-protein Signaling	PMID: 34417930;PMID: 23038269	case	1.80152	89.0511	76.8212	0.000191327	2.8937	85.689	81.0448	6.91958e-08
IN_CGE	DL_ExN	GABA-GAD2_SLC6A1	GABR_A1B3	8.71249e-06	0	GABA-A-GAD2_SLC6A1_GABR_A1B3	GABA-A-(GAD2+SLC6A1) - GABR_A1B3	GABA-A	Non-protein Signaling	PMID: 34417930;PMID: 23038269	case	0.715497	79.6875	72.5979	0.0062118	3.1332	94.7791	87.9956	5.28742e-06
IN_MGE	DL_ExN	GABA-GAD2_SLC6A1	GABR_A1B3	9.13993e-06	0	GABA-A-GAD2_SLC6A1_GABR_A1B3	GABA-A-(GAD2+SLC6A1) - GABR_A1B3	GABA-A	Non-protein Signaling	PMID: 34417930;PMID: 23038269	case	1.80152	89.0511	76.8212	0.000191327	3.1332	94.7791	87.9956	5.28742e-06
IN_CGE	IN_CGE	GABA-GAD2_SLC6A1	GABR_A1B3	4.70993e-06	0	GABA-A-GAD2_SLC6A1_GABR_A1B3	GABA-A-(GAD2+SLC6A1) - GABR_A1B3	GABA-A	Non-protein Signaling	PMID: 34417930;PMID: 23038269	case	0.715497	79.6875	72.5979	0.0062118	1.79618	98.4375	98.9324	0.0114238
IN_MGE	IN_CGE	GABA-GAD2_SLC6A1	GABR_A1B3	4.94101e-06	0	GABA-A-GAD2_SLC6A1_GABR_A1B3	GABA-A-(GAD2+SLC6A1) - GABR_A1B3	GABA-A	Non-protein Signaling	PMID: 34417930;PMID: 23038269	case	1.80152	89.0511	76.8212	0.000191327	1.79618	98.4375	98.9324	0.0114238
IN_CGE	IN_MGE	GABA-GAD2_SLC6A1	GABR_A1B3	1.86817e-06	0	GABA-A-GAD2_SLC6A1_GABR_A1B3	GABA-A-(GAD2+SLC6A1) - GABR_A1B3	GABA-A	Non-protein Signaling	PMID: 34417930;PMID: 23038269	case	0.715497	79.6875	72.5979	0.0062118	2.93467	99.2701	98.0132	1.92829e-05
IN_MGE	IN_MGE	GABA-GAD2_SLC6A1	GABR_A1B3	1.95982e-06	0	GABA-A-GAD2_SLC6A1_GABR_A1B3	GABA-A-(GAD2+SLC6A1) - GABR_A1B3	GABA-A	Non-protein Signaling	PMID: 34417930;PMID: 23038269	case	1.80152	89.0511	76.8212	0.000191327	2.93467	99.2701	98.0132	1.92829e-05
IN_CGE	UL_ExN	GABA-GAD2_SLC6A1	GABR_A1B3	8.04609e-06	0	GABA-A-GAD2_SLC6A1_GABR_A1B3	GABA-A-(GAD2+SLC6A1) - GABR_A1B3	GABA-A	Non-protein Signaling	PMID: 34417930;PMID: 23038269	case	0.715497	79.6875	72.5979	0.0062118	8.03046	86.3958	82.1891	5.19667e-09
IN_MGE	UL_ExN	GABA-GAD2_SLC6A1	GABR_A1B3	8.44083e-06	0	GABA-A-GAD2_SLC6A1_GABR_A1B3	GABA-A-(GAD2+SLC6A1) - GABR_A1B3	GABA-A	Non-protein Signaling	PMID: 34417930;PMID: 23038269	case	1.80152	89.0511	76.8212	0.000191327	8.03046	86.3958	82.1891	5.19667e-09
IN_CGE	DL_ExN	GABA-GAD2_SLC6A1	GABR_A1B2D	2.1764e-06	0	GABA-A-GAD2_SLC6A1_GABR_A1B2D	GABA-A-(GAD2+SLC6A1) - GABR_A1B2D	GABA-A	Non-protein Signaling	PMID: 34417930;PMID: 23038269	case	0.715497	79.6875	72.5979	0.0062118	1.12248	79.3842	67.3275	0.000297545
IN_MGE	DL_ExN	GABA-GAD2_SLC6A1	GABR_A1B2D	2.28318e-06	0	GABA-A-GAD2_SLC6A1_GABR_A1B2D	GABA-A-(GAD2+SLC6A1) - GABR_A1B2D	GABA-A	Non-protein Signaling	PMID: 34417930;PMID: 23038269	case	1.80152	89.0511	76.8212	0.000191327	1.12248	79.3842	67.3275	0.000297545
IN_CGE	UL_ExN	GABA-GAD2_SLC6A1	GABR_A1B2D	3.33172e-06	0	GABA-A-GAD2_SLC6A1_GABR_A1B2D	GABA-A-(GAD2+SLC6A1) - GABR_A1B2D	GABA-A	Non-protein Signaling	PMID: 34417930;PMID: 23038269	case	0.715497	79.6875	72.5979	0.0062118	2.27405	80.9187	71.5423	4.61305e-08
IN_MGE	UL_ExN	GABA-GAD2_SLC6A1	GABR_A1B2D	3.49518e-06	0	GABA-A-GAD2_SLC6A1_GABR_A1B2D	GABA-A-(GAD2+SLC6A1) - GABR_A1B2D	GABA-A	Non-protein Signaling	PMID: 34417930;PMID: 23038269	case	1.80152	89.0511	76.8212	0.000191327	2.27405	80.9187	71.5423	4.61305e-08
IN_CGE	DL_ExN	GABA-GAD2_SLC6A1	GABR_A2B3G2	7.60282e-06	0	GABA-A-GAD2_SLC6A1_GABR_A2B3G2	GABA-A-(GAD2+SLC6A1) - GABR_A2B3G2	GABA-A	Non-protein Signaling	PMID: 34417930;PMID: 23038269	case	0.715497	79.6875	72.5979	0.0062118	3.34735	94.9799	90.7489	5.2907e-06
IN_MGE	DL_ExN	GABA-GAD2_SLC6A1	GABR_A2B3G2	7.97582e-06	0	GABA-A-GAD2_SLC6A1_GABR_A2B3G2	GABA-A-(GAD2+SLC6A1) - GABR_A2B3G2	GABA-A	Non-protein Signaling	PMID: 34417930;PMID: 23038269	case	1.80152	89.0511	76.8212	0.000191327	3.34735	94.9799	90.7489	5.2907e-06
IN_CGE	IN_CGE	GABA-GAD2_SLC6A1	GABR_A2B3G2	3.74256e-06	0	GABA-A-GAD2_SLC6A1_GABR_A2B3G2	GABA-A-(GAD2+SLC6A1) - GABR_A2B3G2	GABA-A	Non-protein Signaling	PMID: 34417930;PMID: 23038269	case	0.715497	79.6875	72.5979	0.0062118	1.79618	98.4375	98.9324	0.0114238
IN_MGE	IN_CGE	GABA-GAD2_SLC6A1	GABR_A2B3G2	3.92617e-06	0	GABA-A-GAD2_SLC6A1_GABR_A2B3G2	GABA-A-(GAD2+SLC6A1) - GABR_A2B3G2	GABA-A	Non-protein Signaling	PMID: 34417930;PMID: 23038269	case	1.80152	89.0511	76.8212	0.000191327	1.79618	98.4375	98.9324	0.0114238
IN_CGE	IN_MGE	GABA-GAD2_SLC6A1	GABR_A2B3G2	6.09833e-06	0	GABA-A-GAD2_SLC6A1_GABR_A2B3G2	GABA-A-(GAD2+SLC6A1) - GABR_A2B3G2	GABA-A	Non-protein Signaling	PMID: 34417930;PMID: 23038269	case	0.715497	79.6875	72.5979	0.0062118	2.11361	92.7007	84.8786	3.01674e-05
IN_MGE	IN_MGE	GABA-GAD2_SLC6A1	GABR_A2B3G2	6.39752e-06	0	GABA-A-GAD2_SLC6A1_GABR_A2B3G2	GABA-A-(GAD2+SLC6A1) - GABR_A2B3G2	GABA-A	Non-protein Signaling	PMID: 34417930;PMID: 23038269	case	1.80152	89.0511	76.8212	0.000191327	2.11361	92.7007	84.8786	3.01674e-05
IN_CGE	UL_ExN	GABA-GAD2_SLC6A1	GABR_A2B3G2	1.25409e-05	0	GABA-A-GAD2_SLC6A1_GABR_A2B3G2	GABA-A-(GAD2+SLC6A1) - GABR_A2B3G2	GABA-A	Non-protein Signaling	PMID: 34417930;PMID: 23038269	case	0.715497	79.6875	72.5979	0.0062118	7.46949	94.4641	88.3582	3.03202e-09
IN_MGE	UL_ExN	GABA-GAD2_SLC6A1	GABR_A2B3G2	1.31562e-05	0	GABA-A-GAD2_SLC6A1_GABR_A2B3G2	GABA-A-(GAD2+SLC6A1) - GABR_A2B3G2	GABA-A	Non-protein Signaling	PMID: 34417930;PMID: 23038269	case	1.80152	89.0511	76.8212	0.000191327	7.46949	94.4641	88.3582	3.03202e-09
IN_CGE	DL_ExN	GABA-GAD2_SLC6A1	GABR_A3B3G2	5.00749e-06	0	GABA-A-GAD2_SLC6A1_GABR_A3B3G2	GABA-A-(GAD2+SLC6A1) - GABR_A3B3G2	GABA-A	Non-protein Signaling	PMID: 34417930;PMID: 23038269	case	0.715497	79.6875	72.5979	0.0062118	2.36033	84.0696	77.8267	0.00156814
IN_MGE	DL_ExN	GABA-GAD2_SLC6A1	GABR_A3B3G2	5.25316e-06	0	GABA-A-GAD2_SLC6A1_GABR_A3B3G2	GABA-A-(GAD2+SLC6A1) - GABR_A3B3G2	GABA-A	Non-protein Signaling	PMID: 34417930;PMID: 23038269	case	1.80152	89.0511	76.8212	0.000191327	2.36033	84.0696	77.8267	0.00156814
IN_CGE	IN_CGE	GABA-GAD2_SLC6A1	GABR_A3B3G2	1.87128e-06	0	GABA-A-GAD2_SLC6A1_GABR_A3B3G2	GABA-A-(GAD2+SLC6A1) - GABR_A3B3G2	GABA-A	Non-protein Signaling	PMID: 34417930;PMID: 23038269	case	0.715497	79.6875	72.5979	0.0062118	1.79618	98.4375	98.9324	0.0114238
IN_MGE	IN_CGE	GABA-GAD2_SLC6A1	GABR_A3B3G2	1.96309e-06	0	GABA-A-GAD2_SLC6A1_GABR_A3B3G2	GABA-A-(GAD2+SLC6A1) - GABR_A3B3G2	GABA-A	Non-protein Signaling	PMID: 34417930;PMID: 23038269	case	1.80152	89.0511	76.8212	0.000191327	1.79618	98.4375	98.9324	0.0114238
IN_CGE	IN_MGE	GABA-GAD2_SLC6A1	GABR_A3B3G2	3.56634e-06	0	GABA-A-GAD2_SLC6A1_GABR_A3B3G2	GABA-A-(GAD2+SLC6A1) - GABR_A3B3G2	GABA-A	Non-protein Signaling	PMID: 34417930;PMID: 23038269	case	0.715497	79.6875	72.5979	0.0062118	2.0367	93.7956	86.5894	4.42912e-05
IN_MGE	IN_MGE	GABA-GAD2_SLC6A1	GABR_A3B3G2	3.7413e-06	0	GABA-A-GAD2_SLC6A1_GABR_A3B3G2	GABA-A-(GAD2+SLC6A1) - GABR_A3B3G2	GABA-A	Non-protein Signaling	PMID: 34417930;PMID: 23038269	case	1.80152	89.0511	76.8212	0.000191327	2.0367	93.7956	86.5894	4.42912e-05
IN_CGE	UL_ExN	GABA-GAD2_SLC6A1	GABR_A3B3G2	6.37862e-06	0	GABA-A-GAD2_SLC6A1_GABR_A3B3G2	GABA-A-(GAD2+SLC6A1) - GABR_A3B3G2	GABA-A	Non-protein Signaling	PMID: 34417930;PMID: 23038269	case	0.715497	79.6875	72.5979	0.0062118	6.51581	85.2768	77.6783	5.34783e-07
IN_MGE	UL_ExN	GABA-GAD2_SLC6A1	GABR_A3B3G2	6.69156e-06	0	GABA-A-GAD2_SLC6A1_GABR_A3B3G2	GABA-A-(GAD2+SLC6A1) - GABR_A3B3G2	GABA-A	Non-protein Signaling	PMID: 34417930;PMID: 23038269	case	1.80152	89.0511	76.8212	0.000191327	6.51581	85.2768	77.6783	5.34783e-07
IN_CGE	DL_ExN	GABA-GAD2_SLC6A1	GABR_A4B3G2	6.56165e-06	0	GABA-A-GAD2_SLC6A1_GABR_A4B3G2	GABA-A-(GAD2+SLC6A1) - GABR_A4B3G2	GABA-A	Non-protein Signaling	PMID: 34417930;PMID: 23038269	case	0.715497	79.6875	72.5979	0.0062118	3.34735	94.9799	90.7489	5.2907e-06
IN_MGE	DL_ExN	GABA-GAD2_SLC6A1	GABR_A4B3G2	6.88357e-06	0	GABA-A-GAD2_SLC6A1_GABR_A4B3G2	GABA-A-(GAD2+SLC6A1) - GABR_A4B3G2	GABA-A	Non-protein Signaling	PMID: 34417930;PMID: 23038269	case	1.80152	89.0511	76.8212	0.000191327	3.34735	94.9799	90.7489	5.2907e-06
IN_CGE	IN_CGE	GABA-GAD2_SLC6A1	GABR_A4B3G2	2.97047e-06	0	GABA-A-GAD2_SLC6A1_GABR_A4B3G2	GABA-A-(GAD2+SLC6A1) - GABR_A4B3G2	GABA-A	Non-protein Signaling	PMID: 34417930;PMID: 23038269	case	0.715497	79.6875	72.5979	0.0062118	1.00521	80.0781	74.911	0.021284
IN_MGE	IN_CGE	GABA-GAD2_SLC6A1	GABR_A4B3G2	3.11621e-06	0	GABA-A-GAD2_SLC6A1_GABR_A4B3G2	GABA-A-(GAD2+SLC6A1) - GABR_A4B3G2	GABA-A	Non-protein Signaling	PMID: 34417930;PMID: 23038269	case	1.80152	89.0511	76.8212	0.000191327	1.00521	80.0781	74.911	0.021284
IN_CGE	IN_MGE	GABA-GAD2_SLC6A1	GABR_A4B3G2	4.4933e-06	0	GABA-A-GAD2_SLC6A1_GABR_A4B3G2	GABA-A-(GAD2+SLC6A1) - GABR_A4B3G2	GABA-A	Non-protein Signaling	PMID: 34417930;PMID: 23038269	case	0.715497	79.6875	72.5979	0.0062118	1.56461	89.0511	79.0287	0.000441607
IN_MGE	IN_MGE	GABA-GAD2_SLC6A1	GABR_A4B3G2	4.71374e-06	0	GABA-A-GAD2_SLC6A1_GABR_A4B3G2	GABA-A-(GAD2+SLC6A1) - GABR_A4B3G2	GABA-A	Non-protein Signaling	PMID: 34417930;PMID: 23038269	case	1.80152	89.0511	76.8212	0.000191327	1.56461	89.0511	79.0287	0.000441607
IN_CGE	UL_ExN	GABA-GAD2_SLC6A1	GABR_A4B3G2	9.39959e-06	0	GABA-A-GAD2_SLC6A1_GABR_A4B3G2	GABA-A-(GAD2+SLC6A1) - GABR_A4B3G2	GABA-A	Non-protein Signaling	PMID: 34417930;PMID: 23038269	case	0.715497	79.6875	72.5979	0.0062118	7.07198	92.7562	83.4494	8.45519e-24
IN_MGE	UL_ExN	GABA-GAD2_SLC6A1	GABR_A4B3G2	9.86073e-06	0	GABA-A-GAD2_SLC6A1_GABR_A4B3G2	GABA-A-(GAD2+SLC6A1) - GABR_A4B3G2	GABA-A	Non-protein Signaling	PMID: 34417930;PMID: 23038269	case	1.80152	89.0511	76.8212	0.000191327	7.07198	92.7562	83.4494	8.45519e-24
IN_CGE	DL_ExN	GABA-GAD2_SLC6A1	GABR_A4B3D	2.72253e-06	0	GABA-A-GAD2_SLC6A1_GABR_A4B3D	GABA-A-(GAD2+SLC6A1) - GABR_A4B3D	GABA-A	Non-protein Signaling	PMID: 34417930;PMID: 23038269	case	0.715497	79.6875	72.5979	0.0062118	2.7233	74.498	64.8678	5.3042e-06
IN_MGE	DL_ExN	GABA-GAD2_SLC6A1	GABR_A4B3D	2.8561e-06	0	GABA-A-GAD2_SLC6A1_GABR_A4B3D	GABA-A-(GAD2+SLC6A1) - GABR_A4B3D	GABA-A	Non-protein Signaling	PMID: 34417930;PMID: 23038269	case	1.80152	89.0511	76.8212	0.000191327	2.7233	74.498	64.8678	5.3042e-06
IN_CGE	UL_ExN	GABA-GAD2_SLC6A1	GABR_A4B3D	6.0235e-06	0	GABA-A-GAD2_SLC6A1_GABR_A4B3D	GABA-A-(GAD2+SLC6A1) - GABR_A4B3D	GABA-A	Non-protein Signaling	PMID: 34417930;PMID: 23038269	case	0.715497	79.6875	72.5979	0.0062118	5.79888	86.278	76.4179	3.91928e-20
IN_MGE	UL_ExN	GABA-GAD2_SLC6A1	GABR_A4B3D	6.31902e-06	0	GABA-A-GAD2_SLC6A1_GABR_A4B3D	GABA-A-(GAD2+SLC6A1) - GABR_A4B3D	GABA-A	Non-protein Signaling	PMID: 34417930;PMID: 23038269	case	1.80152	89.0511	76.8212	0.000191327	5.79888	86.278	76.4179	3.91928e-20
IN_CGE	DL_ExN	GABA-GAD2_SLC6A1	GABR_A4B2D	2.10129e-06	0	GABA-A-GAD2_SLC6A1_GABR_A4B2D	GABA-A-(GAD2+SLC6A1) - GABR_A4B2D	GABA-A	Non-protein Signaling	PMID: 34417930;PMID: 23038269	case	0.715497	79.6875	72.5979	0.0062118	1.06527	74.0964	62.9956	0.000446313
IN_MGE	DL_ExN	GABA-GAD2_SLC6A1	GABR_A4B2D	2.20438e-06	0	GABA-A-GAD2_SLC6A1_GABR_A4B2D	GABA-A-(GAD2+SLC6A1) - GABR_A4B2D	GABA-A	Non-protein Signaling	PMID: 34417930;PMID: 23038269	case	1.80152	89.0511	76.8212	0.000191327	1.06527	74.0964	62.9956	0.000446313
IN_CGE	UL_ExN	GABA-GAD2_SLC6A1	GABR_A4B2D	4.38877e-06	0	GABA-A-GAD2_SLC6A1_GABR_A4B2D	GABA-A-(GAD2+SLC6A1) - GABR_A4B2D	GABA-A	Non-protein Signaling	PMID: 34417930;PMID: 23038269	case	0.715497	79.6875	72.5979	0.0062118	2.37437	85.8068	75.6551	4.26661e-08
IN_MGE	UL_ExN	GABA-GAD2_SLC6A1	GABR_A4B2D	4.60408e-06	0	GABA-A-GAD2_SLC6A1_GABR_A4B2D	GABA-A-(GAD2+SLC6A1) - GABR_A4B2D	GABA-A	Non-protein Signaling	PMID: 34417930;PMID: 23038269	case	1.80152	89.0511	76.8212	0.000191327	2.37437	85.8068	75.6551	4.26661e-08
IN_CGE	DL_ExN	GABA-GAD2_SLC6A1	GABR_A5B3G2	6.56165e-06	0	GABA-A-GAD2_SLC6A1_GABR_A5B3G2	GABA-A-(GAD2+SLC6A1) - GABR_A5B3G2	GABA-A	Non-protein Signaling	PMID: 34417930;PMID: 23038269	case	0.715497	79.6875	72.5979	0.0062118	3.34735	94.9799	90.7489	5.2907e-06
IN_MGE	DL_ExN	GABA-GAD2_SLC6A1	GABR_A5B3G2	6.88357e-06	0	GABA-A-GAD2_SLC6A1_GABR_A5B3G2	GABA-A-(GAD2+SLC6A1) - GABR_A5B3G2	GABA-A	Non-protein Signaling	PMID: 34417930;PMID: 23038269	case	1.80152	89.0511	76.8212	0.000191327	3.34735	94.9799	90.7489	5.2907e-06
IN_CGE	UL_ExN	GABA-GAD2_SLC6A1	GABR_A5B3G2	6.37862e-06	0	GABA-A-GAD2_SLC6A1_GABR_A5B3G2	GABA-A-(GAD2+SLC6A1) - GABR_A5B3G2	GABA-A	Non-protein Signaling	PMID: 34417930;PMID: 23038269	case	0.715497	79.6875	72.5979	0.0062118	6.61526	84.7468	73.9967	7.90264e-15
IN_MGE	UL_ExN	GABA-GAD2_SLC6A1	GABR_A5B3G2	6.69156e-06	0	GABA-A-GAD2_SLC6A1_GABR_A5B3G2	GABA-A-(GAD2+SLC6A1) - GABR_A5B3G2	GABA-A	Non-protein Signaling	PMID: 34417930;PMID: 23038269	case	1.80152	89.0511	76.8212	0.000191327	6.61526	84.7468	73.9967	7.90264e-15
IN_CGE	UL_ExN	GABA-GAD2_SLC6A1	GABR_A6B3G2	3.73025e-06	0	GABA-A-GAD2_SLC6A1_GABR_A6B3G2	GABA-A-(GAD2+SLC6A1) - GABR_A6B3G2	GABA-A	Non-protein Signaling	PMID: 34417930;PMID: 23038269	case	0.715497	79.6875	72.5979	0.0062118	6.2415	72.7326	68.5572	0.0153795
IN_MGE	UL_ExN	GABA-GAD2_SLC6A1	GABR_A6B3G2	3.91326e-06	0	GABA-A-GAD2_SLC6A1_GABR_A6B3G2	GABA-A-(GAD2+SLC6A1) - GABR_A6B3G2	GABA-A	Non-protein Signaling	PMID: 34417930;PMID: 23038269	case	1.80152	89.0511	76.8212	0.000191327	6.2415	72.7326	68.5572	0.0153795
IN_CGE	UL_ExN	GABA-GAD2_SLC6A1	GABR_A6B3D	2.39044e-06	0	GABA-A-GAD2_SLC6A1_GABR_A6B3D	GABA-A-(GAD2+SLC6A1) - GABR_A6B3D	GABA-A	Non-protein Signaling	PMID: 34417930;PMID: 23038269	case	0.715497	79.6875	72.5979	0.0062118	4.9684	66.2544	61.5257	0.0153795
IN_MGE	UL_ExN	GABA-GAD2_SLC6A1	GABR_A6B3D	2.50771e-06	0	GABA-A-GAD2_SLC6A1_GABR_A6B3D	GABA-A-(GAD2+SLC6A1) - GABR_A6B3D	GABA-A	Non-protein Signaling	PMID: 34417930;PMID: 23038269	case	1.80152	89.0511	76.8212	0.000191327	4.9684	66.2544	61.5257	0.0153795
IN_CGE	DL_ExN	GABA-GAD2_SLC6A11	GABR_A1B3G2	2.96611e-06	0	GABA-A-GAD2_SLC6A11_GABR_A1B3G2	GABA-A-(GAD2+SLC6A11) - GABR_A1B3G2	GABA-A	Non-protein Signaling	PMID: 34417930;PMID: 23038269	case	0.715497	79.6875	72.5979	0.0062118	2.64387	93.3066	85.8297	3.53059e-06
IN_MGE	DL_ExN	GABA-GAD2_SLC6A11	GABR_A1B3G2	1.78241e-06	0	GABA-A-GAD2_SLC6A11_GABR_A1B3G2	GABA-A-(GAD2+SLC6A11) - GABR_A1B3G2	GABA-A	Non-protein Signaling	PMID: 34417930;PMID: 23038269	case	1.80152	89.0511	76.8212	0.000191327	2.64387	93.3066	85.8297	3.53059e-06
IN_CGE	IN_CGE	GABA-GAD2_SLC6A11	GABR_A1B3G2	1.69879e-06	0	GABA-A-GAD2_SLC6A11_GABR_A1B3G2	GABA-A-(GAD2+SLC6A11) - GABR_A1B3G2	GABA-A	Non-protein Signaling	PMID: 34417930;PMID: 23038269	case	0.715497	79.6875	72.5979	0.0062118	1.79618	98.4375	98.9324	0.0114238
IN_MGE	IN_CGE	GABA-GAD2_SLC6A11	GABR_A1B3G2	1.02085e-06	0	GABA-A-GAD2_SLC6A11_GABR_A1B3G2	GABA-A-(GAD2+SLC6A11) - GABR_A1B3G2	GABA-A	Non-protein Signaling	PMID: 34417930;PMID: 23038269	case	1.80152	89.0511	76.8212	0.000191327	1.79618	98.4375	98.9324	0.0114238
IN_CGE	IN_MGE	GABA-GAD2_SLC6A11	GABR_A1B3G2	9.80522e-07	0	GABA-A-GAD2_SLC6A11_GABR_A1B3G2	GABA-A-(GAD2+SLC6A11) - GABR_A1B3G2	GABA-A	Non-protein Signaling	PMID: 34417930;PMID: 23038269	case	0.715497	79.6875	72.5979	0.0062118	2.0367	93.7956	86.5894	4.42912e-05
IN_MGE	IN_MGE	GABA-GAD2_SLC6A11	GABR_A1B3G2	5.8922e-07	0	GABA-A-GAD2_SLC6A11_GABR_A1B3G2	GABA-A-(GAD2+SLC6A11) - GABR_A1B3G2	GABA-A	Non-protein Signaling	PMID: 34417930;PMID: 23038269	case	1.80152	89.0511	76.8212	0.000191327	2.0367	93.7956	86.5894	4.42912e-05
IN_CGE	UL_ExN	GABA-GAD2_SLC6A11	GABR_A1B3G2	3.11428e-06	0	GABA-A-GAD2_SLC6A11_GABR_A1B3G2	GABA-A-(GAD2+SLC6A11) - GABR_A1B3G2	GABA-A	Non-protein Signaling	PMID: 34417930;PMID: 23038269	case	0.715497	79.6875	72.5979	0.0062118	6.97165	87.8681	79.3367	3.46445e-09
IN_MGE	UL_ExN	GABA-GAD2_SLC6A11	GABR_A1B3G2	1.87145e-06	0	GABA-A-GAD2_SLC6A11_GABR_A1B3G2	GABA-A-(GAD2+SLC6A11) - GABR_A1B3G2	GABA-A	Non-protein Signaling	PMID: 34417930;PMID: 23038269	case	1.80152	89.0511	76.8212	0.000191327	6.97165	87.8681	79.3367	3.46445e-09
IN_CGE	DL_ExN	GABA-GAD2_SLC6A11	GABR_A1B2G2	2.28929e-06	0	GABA-A-GAD2_SLC6A11_GABR_A1B2G2	GABA-A-(GAD2+SLC6A11) - GABR_A1B2G2	GABA-A	Non-protein Signaling	PMID: 34417930;PMID: 23038269	case	0.715497	79.6875	72.5979	0.0062118	1.53851	93.0388	84.5815	0.000297536
IN_MGE	DL_ExN	GABA-GAD2_SLC6A11	GABR_A1B2G2	1.3757e-06	0	GABA-A-GAD2_SLC6A11_GABR_A1B2G2	GABA-A-(GAD2+SLC6A11) - GABR_A1B2G2	GABA-A	Non-protein Signaling	PMID: 34417930;PMID: 23038269	case	1.80152	89.0511	76.8212	0.000191327	1.53851	93.0388	84.5815	0.000297536
IN_CGE	IN_CGE	GABA-GAD2_SLC6A11	GABR_A1B2G2	1.75222e-06	0	GABA-A-GAD2_SLC6A11_GABR_A1B2G2	GABA-A-(GAD2+SLC6A11) - GABR_A1B2G2	GABA-A	Non-protein Signaling	PMID: 34417930;PMID: 23038269	case	0.715497	79.6875	72.5979	0.0062118	2.4149	96.0938	95.7295	0.00926135
IN_MGE	IN_CGE	GABA-GAD2_SLC6A11	GABR_A1B2G2	1.05295e-06	0	GABA-A-GAD2_SLC6A11_GABR_A1B2G2	GABA-A-(GAD2+SLC6A11) - GABR_A1B2G2	GABA-A	Non-protein Signaling	PMID: 34417930;PMID: 23038269	case	1.80152	89.0511	76.8212	0.000191327	2.4149	96.0938	95.7295	0.00926135
IN_CGE	IN_MGE	GABA-GAD2_SLC6A11	GABR_A1B2G2	7.51383e-07	0	GABA-A-GAD2_SLC6A11_GABR_A1B2G2	GABA-A-(GAD2+SLC6A11) - GABR_A1B2G2	GABA-A	Non-protein Signaling	PMID: 34417930;PMID: 23038269	case	0.715497	79.6875	72.5979	0.0062118	1.32667	89.781	76.8212	0.000174035
IN_MGE	IN_MGE	GABA-GAD2_SLC6A11	GABR_A1B2G2	4.51525e-07	0	GABA-A-GAD2_SLC6A11_GABR_A1B2G2	GABA-A-(GAD2+SLC6A11) - GABR_A1B2G2	GABA-A	Non-protein Signaling	PMID: 34417930;PMID: 23038269	case	1.80152	89.0511	76.8212	0.000191327	1.32667	89.781	76.8212	0.000174035
IN_CGE	UL_ExN	GABA-GAD2_SLC6A11	GABR_A1B2G2	2.26909e-06	0	GABA-A-GAD2_SLC6A11_GABR_A1B2G2	GABA-A-(GAD2+SLC6A11) - GABR_A1B2G2	GABA-A	Non-protein Signaling	PMID: 34417930;PMID: 23038269	case	0.715497	79.6875	72.5979	0.0062118	3.54715	87.3969	78.5738	4.61305e-08
IN_MGE	UL_ExN	GABA-GAD2_SLC6A11	GABR_A1B2G2	1.36355e-06	0	GABA-A-GAD2_SLC6A11_GABR_A1B2G2	GABA-A-(GAD2+SLC6A11) - GABR_A1B2G2	GABA-A	Non-protein Signaling	PMID: 34417930;PMID: 23038269	case	1.80152	89.0511	76.8212	0.000191327	3.54715	87.3969	78.5738	4.61305e-08
IN_CGE	DL_ExN	GABA-GAD2_SLC6A11	GABR_A1B2	2.57831e-06	0	GABA-A-GAD2_SLC6A11_GABR_A1B2	GABA-A-(GAD2+SLC6A11) - GABR_A1B2	GABA-A	Non-protein Signaling	PMID: 34417930;PMID: 23038269	case	0.715497	79.6875	72.5979	0.0062118	1.47516	94.3775	86.1233	0.000446296
IN_MGE	DL_ExN	GABA-GAD2_SLC6A11	GABR_A1B2	1.54937e-06	0	GABA-A-GAD2_SLC6A11_GABR_A1B2	GABA-A-(GAD2+SLC6A11) - GABR_A1B2	GABA-A	Non-protein Signaling	PMID: 34417930;PMID: 23038269	case	1.80152	89.0511	76.8212	0.000191327	1.47516	94.3775	86.1233	0.000446296
IN_CGE	IN_CGE	GABA-GAD2_SLC6A11	GABR_A1B2	2.15332e-06	0	GABA-A-GAD2_SLC6A11_GABR_A1B2	GABA-A-(GAD2+SLC6A11) - GABR_A1B2	GABA-A	Non-protein Signaling	PMID: 34417930;PMID: 23038269	case	0.715497	79.6875	72.5979	0.0062118	2.4149	96.0938	95.7295	0.00926135
IN_MGE	IN_CGE	GABA-GAD2_SLC6A11	GABR_A1B2	1.29398e-06	0	GABA-A-GAD2_SLC6A11_GABR_A1B2	GABA-A-(GAD2+SLC6A11) - GABR_A1B2	GABA-A	Non-protein Signaling	PMID: 34417930;PMID: 23038269	case	1.80152	89.0511	76.8212	0.000191327	2.4149	96.0938	95.7295	0.00926135
IN_CGE	IN_MGE	GABA-GAD2_SLC6A11	GABR_A1B2	5.46944e-07	0	GABA-A-GAD2_SLC6A11_GABR_A1B2	GABA-A-(GAD2+SLC6A11) - GABR_A1B2	GABA-A	Non-protein Signaling	PMID: 34417930;PMID: 23038269	case	0.715497	79.6875	72.5979	0.0062118	1.5146	91.2409	78.4768	0.000278771
IN_MGE	IN_MGE	GABA-GAD2_SLC6A11	GABR_A1B2	3.28672e-07	0	GABA-A-GAD2_SLC6A11_GABR_A1B2	GABA-A-(GAD2+SLC6A11) - GABR_A1B2	GABA-A	Non-protein Signaling	PMID: 34417930;PMID: 23038269	case	1.80152	89.0511	76.8212	0.000191327	1.5146	91.2409	78.4768	0.000278771
IN_CGE	UL_ExN	GABA-GAD2_SLC6A11	GABR_A1B2	2.18397e-06	0	GABA-A-GAD2_SLC6A11_GABR_A1B2	GABA-A-(GAD2+SLC6A11) - GABR_A1B2	GABA-A	Non-protein Signaling	PMID: 34417930;PMID: 23038269	case	0.715497	79.6875	72.5979	0.0062118	2.8937	85.689	81.0448	6.91958e-08
IN_MGE	UL_ExN	GABA-GAD2_SLC6A11	GABR_A1B2	1.3124e-06	0	GABA-A-GAD2_SLC6A11_GABR_A1B2	GABA-A-(GAD2+SLC6A11) - GABR_A1B2	GABA-A	Non-protein Signaling	PMID: 34417930;PMID: 23038269	case	1.80152	89.0511	76.8212	0.000191327	2.8937	85.689	81.0448	6.91958e-08
IN_CGE	DL_ExN	GABA-GAD2_SLC6A11	GABR_A1B3	3.80246e-06	0	GABA-A-GAD2_SLC6A11_GABR_A1B3	GABA-A-(GAD2+SLC6A11) - GABR_A1B3	GABA-A	Non-protein Signaling	PMID: 34417930;PMID: 23038269	case	0.715497	79.6875	72.5979	0.0062118	3.1332	94.7791	87.9956	5.28742e-06
IN_MGE	DL_ExN	GABA-GAD2_SLC6A11	GABR_A1B3	2.285e-06	0	GABA-A-GAD2_SLC6A11_GABR_A1B3	GABA-A-(GAD2+SLC6A11) - GABR_A1B3	GABA-A	Non-protein Signaling	PMID: 34417930;PMID: 23038269	case	1.80152	89.0511	76.8212	0.000191327	3.1332	94.7791	87.9956	5.28742e-06
IN_CGE	IN_CGE	GABA-GAD2_SLC6A11	GABR_A1B3	2.05559e-06	0	GABA-A-GAD2_SLC6A11_GABR_A1B3	GABA-A-(GAD2+SLC6A11) - GABR_A1B3	GABA-A	Non-protein Signaling	PMID: 34417930;PMID: 23038269	case	0.715497	79.6875	72.5979	0.0062118	1.79618	98.4375	98.9324	0.0114238
IN_MGE	IN_CGE	GABA-GAD2_SLC6A11	GABR_A1B3	1.23526e-06	0	GABA-A-GAD2_SLC6A11_GABR_A1B3	GABA-A-(GAD2+SLC6A11) - GABR_A1B3	GABA-A	Non-protein Signaling	PMID: 34417930;PMID: 23038269	case	1.80152	89.0511	76.8212	0.000191327	1.79618	98.4375	98.9324	0.0114238
IN_CGE	IN_MGE	GABA-GAD2_SLC6A11	GABR_A1B3	8.15335e-07	0	GABA-A-GAD2_SLC6A11_GABR_A1B3	GABA-A-(GAD2+SLC6A11) - GABR_A1B3	GABA-A	Non-protein Signaling	PMID: 34417930;PMID: 23038269	case	0.715497	79.6875	72.5979	0.0062118	2.93467	99.2701	98.0132	1.92829e-05
IN_MGE	IN_MGE	GABA-GAD2_SLC6A11	GABR_A1B3	4.89956e-07	0	GABA-A-GAD2_SLC6A11_GABR_A1B3	GABA-A-(GAD2+SLC6A11) - GABR_A1B3	GABA-A	Non-protein Signaling	PMID: 34417930;PMID: 23038269	case	1.80152	89.0511	76.8212	0.000191327	2.93467	99.2701	98.0132	1.92829e-05
IN_CGE	UL_ExN	GABA-GAD2_SLC6A11	GABR_A1B3	3.51162e-06	0	GABA-A-GAD2_SLC6A11_GABR_A1B3	GABA-A-(GAD2+SLC6A11) - GABR_A1B3	GABA-A	Non-protein Signaling	PMID: 34417930;PMID: 23038269	case	0.715497	79.6875	72.5979	0.0062118	8.03046	86.3958	82.1891	5.19667e-09
IN_MGE	UL_ExN	GABA-GAD2_SLC6A11	GABR_A1B3	2.11022e-06	0	GABA-A-GAD2_SLC6A11_GABR_A1B3	GABA-A-(GAD2+SLC6A11) - GABR_A1B3	GABA-A	Non-protein Signaling	PMID: 34417930;PMID: 23038269	case	1.80152	89.0511	76.8212	0.000191327	8.03046	86.3958	82.1891	5.19667e-09
IN_CGE	DL_ExN	GABA-GAD2_SLC6A11	GABR_A1B2D	9.4986e-07	0	GABA-A-GAD2_SLC6A11_GABR_A1B2D	GABA-A-(GAD2+SLC6A11) - GABR_A1B2D	GABA-A	Non-protein Signaling	PMID: 34417930;PMID: 23038269	case	0.715497	79.6875	72.5979	0.0062118	1.12248	79.3842	67.3275	0.000297545
IN_MGE	DL_ExN	GABA-GAD2_SLC6A11	GABR_A1B2D	5.70795e-07	0	GABA-A-GAD2_SLC6A11_GABR_A1B2D	GABA-A-(GAD2+SLC6A11) - GABR_A1B2D	GABA-A	Non-protein Signaling	PMID: 34417930;PMID: 23038269	case	1.80152	89.0511	76.8212	0.000191327	1.12248	79.3842	67.3275	0.000297545
IN_CGE	UL_ExN	GABA-GAD2_SLC6A11	GABR_A1B2D	1.45409e-06	0	GABA-A-GAD2_SLC6A11_GABR_A1B2D	GABA-A-(GAD2+SLC6A11) - GABR_A1B2D	GABA-A	Non-protein Signaling	PMID: 34417930;PMID: 23038269	case	0.715497	79.6875	72.5979	0.0062118	2.27405	80.9187	71.5423	4.61305e-08
IN_MGE	UL_ExN	GABA-GAD2_SLC6A11	GABR_A1B2D	8.73797e-07	0	GABA-A-GAD2_SLC6A11_GABR_A1B2D	GABA-A-(GAD2+SLC6A11) - GABR_A1B2D	GABA-A	Non-protein Signaling	PMID: 34417930;PMID: 23038269	case	1.80152	89.0511	76.8212	0.000191327	2.27405	80.9187	71.5423	4.61305e-08
IN_CGE	DL_ExN	GABA-GAD2_SLC6A11	GABR_A2B3G2	3.31816e-06	0	GABA-A-GAD2_SLC6A11_GABR_A2B3G2	GABA-A-(GAD2+SLC6A11) - GABR_A2B3G2	GABA-A	Non-protein Signaling	PMID: 34417930;PMID: 23038269	case	0.715497	79.6875	72.5979	0.0062118	3.34735	94.9799	90.7489	5.2907e-06
IN_MGE	DL_ExN	GABA-GAD2_SLC6A11	GABR_A2B3G2	1.99397e-06	0	GABA-A-GAD2_SLC6A11_GABR_A2B3G2	GABA-A-(GAD2+SLC6A11) - GABR_A2B3G2	GABA-A	Non-protein Signaling	PMID: 34417930;PMID: 23038269	case	1.80152	89.0511	76.8212	0.000191327	3.34735	94.9799	90.7489	5.2907e-06
IN_CGE	IN_CGE	GABA-GAD2_SLC6A11	GABR_A2B3G2	1.63339e-06	0	GABA-A-GAD2_SLC6A11_GABR_A2B3G2	GABA-A-(GAD2+SLC6A11) - GABR_A2B3G2	GABA-A	Non-protein Signaling	PMID: 34417930;PMID: 23038269	case	0.715497	79.6875	72.5979	0.0062118	1.79618	98.4375	98.9324	0.0114238
IN_MGE	IN_CGE	GABA-GAD2_SLC6A11	GABR_A2B3G2	9.81545e-07	0	GABA-A-GAD2_SLC6A11_GABR_A2B3G2	GABA-A-(GAD2+SLC6A11) - GABR_A2B3G2	GABA-A	Non-protein Signaling	PMID: 34417930;PMID: 23038269	case	1.80152	89.0511	76.8212	0.000191327	1.79618	98.4375	98.9324	0.0114238
IN_CGE	IN_MGE	GABA-GAD2_SLC6A11	GABR_A2B3G2	2.66154e-06	0	GABA-A-GAD2_SLC6A11_GABR_A2B3G2	GABA-A-(GAD2+SLC6A11) - GABR_A2B3G2	GABA-A	Non-protein Signaling	PMID: 34417930;PMID: 23038269	case	0.715497	79.6875	72.5979	0.0062118	2.11361	92.7007	84.8786	3.01674e-05
IN_MGE	IN_MGE	GABA-GAD2_SLC6A11	GABR_A2B3G2	1.59939e-06	0	GABA-A-GAD2_SLC6A11_GABR_A2B3G2	GABA-A-(GAD2+SLC6A11) - GABR_A2B3G2	GABA-A	Non-protein Signaling	PMID: 34417930;PMID: 23038269	case	1.80152	89.0511	76.8212	0.000191327	2.11361	92.7007	84.8786	3.01674e-05
IN_CGE	UL_ExN	GABA-GAD2_SLC6A11	GABR_A2B3G2	5.47333e-06	0	GABA-A-GAD2_SLC6A11_GABR_A2B3G2	GABA-A-(GAD2+SLC6A11) - GABR_A2B3G2	GABA-A	Non-protein Signaling	PMID: 34417930;PMID: 23038269	case	0.715497	79.6875	72.5979	0.0062118	7.46949	94.4641	88.3582	3.03202e-09
IN_MGE	UL_ExN	GABA-GAD2_SLC6A11	GABR_A2B3G2	3.28907e-06	0	GABA-A-GAD2_SLC6A11_GABR_A2B3G2	GABA-A-(GAD2+SLC6A11) - GABR_A2B3G2	GABA-A	Non-protein Signaling	PMID: 34417930;PMID: 23038269	case	1.80152	89.0511	76.8212	0.000191327	7.46949	94.4641	88.3582	3.03202e-09
IN_CGE	DL_ExN	GABA-GAD2_SLC6A11	GABR_A3B3G2	2.18545e-06	0	GABA-A-GAD2_SLC6A11_GABR_A3B3G2	GABA-A-(GAD2+SLC6A11) - GABR_A3B3G2	GABA-A	Non-protein Signaling	PMID: 34417930;PMID: 23038269	case	0.715497	79.6875	72.5979	0.0062118	2.36033	84.0696	77.8267	0.00156814
IN_MGE	DL_ExN	GABA-GAD2_SLC6A11	GABR_A3B3G2	1.31329e-06	0	GABA-A-GAD2_SLC6A11_GABR_A3B3G2	GABA-A-(GAD2+SLC6A11) - GABR_A3B3G2	GABA-A	Non-protein Signaling	PMID: 34417930;PMID: 23038269	case	1.80152	89.0511	76.8212	0.000191327	2.36033	84.0696	77.8267	0.00156814
IN_CGE	IN_CGE	GABA-GAD2_SLC6A11	GABR_A3B3G2	8.16695e-07	0	GABA-A-GAD2_SLC6A11_GABR_A3B3G2	GABA-A-(GAD2+SLC6A11) - GABR_A3B3G2	GABA-A	Non-protein Signaling	PMID: 34417930;PMID: 23038269	case	0.715497	79.6875	72.5979	0.0062118	1.79618	98.4375	98.9324	0.0114238
IN_MGE	IN_CGE	GABA-GAD2_SLC6A11	GABR_A3B3G2	4.90773e-07	0	GABA-A-GAD2_SLC6A11_GABR_A3B3G2	GABA-A-(GAD2+SLC6A11) - GABR_A3B3G2	GABA-A	Non-protein Signaling	PMID: 34417930;PMID: 23038269	case	1.80152	89.0511	76.8212	0.000191327	1.79618	98.4375	98.9324	0.0114238
IN_CGE	IN_MGE	GABA-GAD2_SLC6A11	GABR_A3B3G2	1.55648e-06	0	GABA-A-GAD2_SLC6A11_GABR_A3B3G2	GABA-A-(GAD2+SLC6A11) - GABR_A3B3G2	GABA-A	Non-protein Signaling	PMID: 34417930;PMID: 23038269	case	0.715497	79.6875	72.5979	0.0062118	2.0367	93.7956	86.5894	4.42912e-05
IN_MGE	IN_MGE	GABA-GAD2_SLC6A11	GABR_A3B3G2	9.35329e-07	0	GABA-A-GAD2_SLC6A11_GABR_A3B3G2	GABA-A-(GAD2+SLC6A11) - GABR_A3B3G2	GABA-A	Non-protein Signaling	PMID: 34417930;PMID: 23038269	case	1.80152	89.0511	76.8212	0.000191327	2.0367	93.7956	86.5894	4.42912e-05
IN_CGE	UL_ExN	GABA-GAD2_SLC6A11	GABR_A3B3G2	2.78387e-06	0	GABA-A-GAD2_SLC6A11_GABR_A3B3G2	GABA-A-(GAD2+SLC6A11) - GABR_A3B3G2	GABA-A	Non-protein Signaling	PMID: 34417930;PMID: 23038269	case	0.715497	79.6875	72.5979	0.0062118	6.51581	85.2768	77.6783	5.34783e-07
IN_MGE	UL_ExN	GABA-GAD2_SLC6A11	GABR_A3B3G2	1.6729e-06	0	GABA-A-GAD2_SLC6A11_GABR_A3B3G2	GABA-A-(GAD2+SLC6A11) - GABR_A3B3G2	GABA-A	Non-protein Signaling	PMID: 34417930;PMID: 23038269	case	1.80152	89.0511	76.8212	0.000191327	6.51581	85.2768	77.6783	5.34783e-07
IN_CGE	DL_ExN	GABA-GAD2_SLC6A11	GABR_A4B3G2	2.86375e-06	0	GABA-A-GAD2_SLC6A11_GABR_A4B3G2	GABA-A-(GAD2+SLC6A11) - GABR_A4B3G2	GABA-A	Non-protein Signaling	PMID: 34417930;PMID: 23038269	case	0.715497	79.6875	72.5979	0.0062118	3.34735	94.9799	90.7489	5.2907e-06
IN_MGE	DL_ExN	GABA-GAD2_SLC6A11	GABR_A4B3G2	1.7209e-06	0	GABA-A-GAD2_SLC6A11_GABR_A4B3G2	GABA-A-(GAD2+SLC6A11) - GABR_A4B3G2	GABA-A	Non-protein Signaling	PMID: 34417930;PMID: 23038269	case	1.80152	89.0511	76.8212	0.000191327	3.34735	94.9799	90.7489	5.2907e-06
IN_CGE	IN_CGE	GABA-GAD2_SLC6A11	GABR_A4B3G2	1.29642e-06	0	GABA-A-GAD2_SLC6A11_GABR_A4B3G2	GABA-A-(GAD2+SLC6A11) - GABR_A4B3G2	GABA-A	Non-protein Signaling	PMID: 34417930;PMID: 23038269	case	0.715497	79.6875	72.5979	0.0062118	1.00521	80.0781	74.911	0.021284
IN_MGE	IN_CGE	GABA-GAD2_SLC6A11	GABR_A4B3G2	7.79053e-07	0	GABA-A-GAD2_SLC6A11_GABR_A4B3G2	GABA-A-(GAD2+SLC6A11) - GABR_A4B3G2	GABA-A	Non-protein Signaling	PMID: 34417930;PMID: 23038269	case	1.80152	89.0511	76.8212	0.000191327	1.00521	80.0781	74.911	0.021284
IN_CGE	IN_MGE	GABA-GAD2_SLC6A11	GABR_A4B3G2	1.96104e-06	0	GABA-A-GAD2_SLC6A11_GABR_A4B3G2	GABA-A-(GAD2+SLC6A11) - GABR_A4B3G2	GABA-A	Non-protein Signaling	PMID: 34417930;PMID: 23038269	case	0.715497	79.6875	72.5979	0.0062118	1.56461	89.0511	79.0287	0.000441607
IN_MGE	IN_MGE	GABA-GAD2_SLC6A11	GABR_A4B3G2	1.17844e-06	0	GABA-A-GAD2_SLC6A11_GABR_A4B3G2	GABA-A-(GAD2+SLC6A11) - GABR_A4B3G2	GABA-A	Non-protein Signaling	PMID: 34417930;PMID: 23038269	case	1.80152	89.0511	76.8212	0.000191327	1.56461	89.0511	79.0287	0.000441607
IN_CGE	UL_ExN	GABA-GAD2_SLC6A11	GABR_A4B3G2	4.10234e-06	0	GABA-A-GAD2_SLC6A11_GABR_A4B3G2	GABA-A-(GAD2+SLC6A11) - GABR_A4B3G2	GABA-A	Non-protein Signaling	PMID: 34417930;PMID: 23038269	case	0.715497	79.6875	72.5979	0.0062118	7.07198	92.7562	83.4494	8.45519e-24
IN_MGE	UL_ExN	GABA-GAD2_SLC6A11	GABR_A4B3G2	2.4652e-06	0	GABA-A-GAD2_SLC6A11_GABR_A4B3G2	GABA-A-(GAD2+SLC6A11) - GABR_A4B3G2	GABA-A	Non-protein Signaling	PMID: 34417930;PMID: 23038269	case	1.80152	89.0511	76.8212	0.000191327	7.07198	92.7562	83.4494	8.45519e-24
IN_CGE	DL_ExN	GABA-GAD2_SLC6A11	GABR_A4B3D	1.18821e-06	0	GABA-A-GAD2_SLC6A11_GABR_A4B3D	GABA-A-(GAD2+SLC6A11) - GABR_A4B3D	GABA-A	Non-protein Signaling	PMID: 34417930;PMID: 23038269	case	0.715497	79.6875	72.5979	0.0062118	2.7233	74.498	64.8678	5.3042e-06
IN_MGE	DL_ExN	GABA-GAD2_SLC6A11	GABR_A4B3D	7.14026e-07	0	GABA-A-GAD2_SLC6A11_GABR_A4B3D	GABA-A-(GAD2+SLC6A11) - GABR_A4B3D	GABA-A	Non-protein Signaling	PMID: 34417930;PMID: 23038269	case	1.80152	89.0511	76.8212	0.000191327	2.7233	74.498	64.8678	5.3042e-06
IN_CGE	UL_ExN	GABA-GAD2_SLC6A11	GABR_A4B3D	2.62888e-06	0	GABA-A-GAD2_SLC6A11_GABR_A4B3D	GABA-A-(GAD2+SLC6A11) - GABR_A4B3D	GABA-A	Non-protein Signaling	PMID: 34417930;PMID: 23038269	case	0.715497	79.6875	72.5979	0.0062118	5.79888	86.278	76.4179	3.91928e-20
IN_MGE	UL_ExN	GABA-GAD2_SLC6A11	GABR_A4B3D	1.57976e-06	0	GABA-A-GAD2_SLC6A11_GABR_A4B3D	GABA-A-(GAD2+SLC6A11) - GABR_A4B3D	GABA-A	Non-protein Signaling	PMID: 34417930;PMID: 23038269	case	1.80152	89.0511	76.8212	0.000191327	5.79888	86.278	76.4179	3.91928e-20
IN_CGE	DL_ExN	GABA-GAD2_SLC6A11	GABR_A4B2D	9.1708e-07	0	GABA-A-GAD2_SLC6A11_GABR_A4B2D	GABA-A-(GAD2+SLC6A11) - GABR_A4B2D	GABA-A	Non-protein Signaling	PMID: 34417930;PMID: 23038269	case	0.715497	79.6875	72.5979	0.0062118	1.06527	74.0964	62.9956	0.000446313
IN_MGE	DL_ExN	GABA-GAD2_SLC6A11	GABR_A4B2D	5.51097e-07	0	GABA-A-GAD2_SLC6A11_GABR_A4B2D	GABA-A-(GAD2+SLC6A11) - GABR_A4B2D	GABA-A	Non-protein Signaling	PMID: 34417930;PMID: 23038269	case	1.80152	89.0511	76.8212	0.000191327	1.06527	74.0964	62.9956	0.000446313
IN_CGE	UL_ExN	GABA-GAD2_SLC6A11	GABR_A4B2D	1.91542e-06	0	GABA-A-GAD2_SLC6A11_GABR_A4B2D	GABA-A-(GAD2+SLC6A11) - GABR_A4B2D	GABA-A	Non-protein Signaling	PMID: 34417930;PMID: 23038269	case	0.715497	79.6875	72.5979	0.0062118	2.37437	85.8068	75.6551	4.26661e-08
IN_MGE	UL_ExN	GABA-GAD2_SLC6A11	GABR_A4B2D	1.15102e-06	0	GABA-A-GAD2_SLC6A11_GABR_A4B2D	GABA-A-(GAD2+SLC6A11) - GABR_A4B2D	GABA-A	Non-protein Signaling	PMID: 34417930;PMID: 23038269	case	1.80152	89.0511	76.8212	0.000191327	2.37437	85.8068	75.6551	4.26661e-08
IN_CGE	DL_ExN	GABA-GAD2_SLC6A11	GABR_A5B3G2	2.86375e-06	0	GABA-A-GAD2_SLC6A11_GABR_A5B3G2	GABA-A-(GAD2+SLC6A11) - GABR_A5B3G2	GABA-A	Non-protein Signaling	PMID: 34417930;PMID: 23038269	case	0.715497	79.6875	72.5979	0.0062118	3.34735	94.9799	90.7489	5.2907e-06
IN_MGE	DL_ExN	GABA-GAD2_SLC6A11	GABR_A5B3G2	1.7209e-06	0	GABA-A-GAD2_SLC6A11_GABR_A5B3G2	GABA-A-(GAD2+SLC6A11) - GABR_A5B3G2	GABA-A	Non-protein Signaling	PMID: 34417930;PMID: 23038269	case	1.80152	89.0511	76.8212	0.000191327	3.34735	94.9799	90.7489	5.2907e-06
IN_CGE	UL_ExN	GABA-GAD2_SLC6A11	GABR_A5B3G2	2.78387e-06	0	GABA-A-GAD2_SLC6A11_GABR_A5B3G2	GABA-A-(GAD2+SLC6A11) - GABR_A5B3G2	GABA-A	Non-protein Signaling	PMID: 34417930;PMID: 23038269	case	0.715497	79.6875	72.5979	0.0062118	6.61526	84.7468	73.9967	7.90264e-15
IN_MGE	UL_ExN	GABA-GAD2_SLC6A11	GABR_A5B3G2	1.6729e-06	0	GABA-A-GAD2_SLC6A11_GABR_A5B3G2	GABA-A-(GAD2+SLC6A11) - GABR_A5B3G2	GABA-A	Non-protein Signaling	PMID: 34417930;PMID: 23038269	case	1.80152	89.0511	76.8212	0.000191327	6.61526	84.7468	73.9967	7.90264e-15
IN_CGE	UL_ExN	GABA-GAD2_SLC6A11	GABR_A6B3G2	1.62802e-06	0	GABA-A-GAD2_SLC6A11_GABR_A6B3G2	GABA-A-(GAD2+SLC6A11) - GABR_A6B3G2	GABA-A	Non-protein Signaling	PMID: 34417930;PMID: 23038269	case	0.715497	79.6875	72.5979	0.0062118	6.2415	72.7326	68.5572	0.0153795
IN_MGE	UL_ExN	GABA-GAD2_SLC6A11	GABR_A6B3G2	9.78317e-07	0	GABA-A-GAD2_SLC6A11_GABR_A6B3G2	GABA-A-(GAD2+SLC6A11) - GABR_A6B3G2	GABA-A	Non-protein Signaling	PMID: 34417930;PMID: 23038269	case	1.80152	89.0511	76.8212	0.000191327	6.2415	72.7326	68.5572	0.0153795
IN_CGE	UL_ExN	GABA-GAD2_SLC6A11	GABR_A6B3D	1.04327e-06	0	GABA-A-GAD2_SLC6A11_GABR_A6B3D	GABA-A-(GAD2+SLC6A11) - GABR_A6B3D	GABA-A	Non-protein Signaling	PMID: 34417930;PMID: 23038269	case	0.715497	79.6875	72.5979	0.0062118	4.9684	66.2544	61.5257	0.0153795
IN_MGE	UL_ExN	GABA-GAD2_SLC6A11	GABR_A6B3D	6.2693e-07	0	GABA-A-GAD2_SLC6A11_GABR_A6B3D	GABA-A-(GAD2+SLC6A11) - GABR_A6B3D	GABA-A	Non-protein Signaling	PMID: 34417930;PMID: 23038269	case	1.80152	89.0511	76.8212	0.000191327	4.9684	66.2544	61.5257	0.0153795
IN_CGE	DL_ExN	GABA-GAD2_SLC6A6	GABR_A1B3G2	1.48306e-06	0	GABA-A-GAD2_SLC6A6_GABR_A1B3G2	GABA-A-(GAD2+SLC6A6) - GABR_A1B3G2	GABA-A	Non-protein Signaling	PMID: 34417930;PMID: 23038269	case	0.715497	79.6875	72.5979	0.0062118	2.64387	93.3066	85.8297	3.53059e-06
IN_MGE	DL_ExN	GABA-GAD2_SLC6A6	GABR_A1B3G2	1.78241e-06	0	GABA-A-GAD2_SLC6A6_GABR_A1B3G2	GABA-A-(GAD2+SLC6A6) - GABR_A1B3G2	GABA-A	Non-protein Signaling	PMID: 34417930;PMID: 23038269	case	1.80152	89.0511	76.8212	0.000191327	2.64387	93.3066	85.8297	3.53059e-06
IN_CGE	IN_CGE	GABA-GAD2_SLC6A6	GABR_A1B3G2	8.49397e-07	0	GABA-A-GAD2_SLC6A6_GABR_A1B3G2	GABA-A-(GAD2+SLC6A6) - GABR_A1B3G2	GABA-A	Non-protein Signaling	PMID: 34417930;PMID: 23038269	case	0.715497	79.6875	72.5979	0.0062118	1.79618	98.4375	98.9324	0.0114238
IN_MGE	IN_CGE	GABA-GAD2_SLC6A6	GABR_A1B3G2	1.02085e-06	0	GABA-A-GAD2_SLC6A6_GABR_A1B3G2	GABA-A-(GAD2+SLC6A6) - GABR_A1B3G2	GABA-A	Non-protein Signaling	PMID: 34417930;PMID: 23038269	case	1.80152	89.0511	76.8212	0.000191327	1.79618	98.4375	98.9324	0.0114238
IN_CGE	IN_MGE	GABA-GAD2_SLC6A6	GABR_A1B3G2	4.90261e-07	0	GABA-A-GAD2_SLC6A6_GABR_A1B3G2	GABA-A-(GAD2+SLC6A6) - GABR_A1B3G2	GABA-A	Non-protein Signaling	PMID: 34417930;PMID: 23038269	case	0.715497	79.6875	72.5979	0.0062118	2.0367	93.7956	86.5894	4.42912e-05
IN_MGE	IN_MGE	GABA-GAD2_SLC6A6	GABR_A1B3G2	5.8922e-07	0.01	GABA-A-GAD2_SLC6A6_GABR_A1B3G2	GABA-A-(GAD2+SLC6A6) - GABR_A1B3G2	GABA-A	Non-protein Signaling	PMID: 34417930;PMID: 23038269	case	1.80152	89.0511	76.8212	0.000191327	2.0367	93.7956	86.5894	4.42912e-05
IN_CGE	UL_ExN	GABA-GAD2_SLC6A6	GABR_A1B3G2	1.55714e-06	0	GABA-A-GAD2_SLC6A6_GABR_A1B3G2	GABA-A-(GAD2+SLC6A6) - GABR_A1B3G2	GABA-A	Non-protein Signaling	PMID: 34417930;PMID: 23038269	case	0.715497	79.6875	72.5979	0.0062118	6.97165	87.8681	79.3367	3.46445e-09
IN_MGE	UL_ExN	GABA-GAD2_SLC6A6	GABR_A1B3G2	1.87145e-06	0	GABA-A-GAD2_SLC6A6_GABR_A1B3G2	GABA-A-(GAD2+SLC6A6) - GABR_A1B3G2	GABA-A	Non-protein Signaling	PMID: 34417930;PMID: 23038269	case	1.80152	89.0511	76.8212	0.000191327	6.97165	87.8681	79.3367	3.46445e-09
IN_CGE	DL_ExN	GABA-GAD2_SLC6A6	GABR_A1B2G2	1.14465e-06	0	GABA-A-GAD2_SLC6A6_GABR_A1B2G2	GABA-A-(GAD2+SLC6A6) - GABR_A1B2G2	GABA-A	Non-protein Signaling	PMID: 34417930;PMID: 23038269	case	0.715497	79.6875	72.5979	0.0062118	1.53851	93.0388	84.5815	0.000297536
IN_MGE	DL_ExN	GABA-GAD2_SLC6A6	GABR_A1B2G2	1.3757e-06	0	GABA-A-GAD2_SLC6A6_GABR_A1B2G2	GABA-A-(GAD2+SLC6A6) - GABR_A1B2G2	GABA-A	Non-protein Signaling	PMID: 34417930;PMID: 23038269	case	1.80152	89.0511	76.8212	0.000191327	1.53851	93.0388	84.5815	0.000297536
IN_CGE	IN_CGE	GABA-GAD2_SLC6A6	GABR_A1B2G2	8.7611e-07	0	GABA-A-GAD2_SLC6A6_GABR_A1B2G2	GABA-A-(GAD2+SLC6A6) - GABR_A1B2G2	GABA-A	Non-protein Signaling	PMID: 34417930;PMID: 23038269	case	0.715497	79.6875	72.5979	0.0062118	2.4149	96.0938	95.7295	0.00926135
IN_MGE	IN_CGE	GABA-GAD2_SLC6A6	GABR_A1B2G2	1.05295e-06	0	GABA-A-GAD2_SLC6A6_GABR_A1B2G2	GABA-A-(GAD2+SLC6A6) - GABR_A1B2G2	GABA-A	Non-protein Signaling	PMID: 34417930;PMID: 23038269	case	1.80152	89.0511	76.8212	0.000191327	2.4149	96.0938	95.7295	0.00926135
IN_CGE	IN_MGE	GABA-GAD2_SLC6A6	GABR_A1B2G2	3.75692e-07	0	GABA-A-GAD2_SLC6A6_GABR_A1B2G2	GABA-A-(GAD2+SLC6A6) - GABR_A1B2G2	GABA-A	Non-protein Signaling	PMID: 34417930;PMID: 23038269	case	0.715497	79.6875	72.5979	0.0062118	1.32667	89.781	76.8212	0.000174035
IN_MGE	IN_MGE	GABA-GAD2_SLC6A6	GABR_A1B2G2	4.51525e-07	0.01	GABA-A-GAD2_SLC6A6_GABR_A1B2G2	GABA-A-(GAD2+SLC6A6) - GABR_A1B2G2	GABA-A	Non-protein Signaling	PMID: 34417930;PMID: 23038269	case	1.80152	89.0511	76.8212	0.000191327	1.32667	89.781	76.8212	0.000174035
IN_CGE	UL_ExN	GABA-GAD2_SLC6A6	GABR_A1B2G2	1.13454e-06	0	GABA-A-GAD2_SLC6A6_GABR_A1B2G2	GABA-A-(GAD2+SLC6A6) - GABR_A1B2G2	GABA-A	Non-protein Signaling	PMID: 34417930;PMID: 23038269	case	0.715497	79.6875	72.5979	0.0062118	3.54715	87.3969	78.5738	4.61305e-08
IN_MGE	UL_ExN	GABA-GAD2_SLC6A6	GABR_A1B2G2	1.36355e-06	0	GABA-A-GAD2_SLC6A6_GABR_A1B2G2	GABA-A-(GAD2+SLC6A6) - GABR_A1B2G2	GABA-A	Non-protein Signaling	PMID: 34417930;PMID: 23038269	case	1.80152	89.0511	76.8212	0.000191327	3.54715	87.3969	78.5738	4.61305e-08
IN_CGE	DL_ExN	GABA-GAD2_SLC6A6	GABR_A1B2	1.28916e-06	0	GABA-A-GAD2_SLC6A6_GABR_A1B2	GABA-A-(GAD2+SLC6A6) - GABR_A1B2	GABA-A	Non-protein Signaling	PMID: 34417930;PMID: 23038269	case	0.715497	79.6875	72.5979	0.0062118	1.47516	94.3775	86.1233	0.000446296
IN_MGE	DL_ExN	GABA-GAD2_SLC6A6	GABR_A1B2	1.54937e-06	0	GABA-A-GAD2_SLC6A6_GABR_A1B2	GABA-A-(GAD2+SLC6A6) - GABR_A1B2	GABA-A	Non-protein Signaling	PMID: 34417930;PMID: 23038269	case	1.80152	89.0511	76.8212	0.000191327	1.47516	94.3775	86.1233	0.000446296
IN_CGE	IN_CGE	GABA-GAD2_SLC6A6	GABR_A1B2	1.07666e-06	0	GABA-A-GAD2_SLC6A6_GABR_A1B2	GABA-A-(GAD2+SLC6A6) - GABR_A1B2	GABA-A	Non-protein Signaling	PMID: 34417930;PMID: 23038269	case	0.715497	79.6875	72.5979	0.0062118	2.4149	96.0938	95.7295	0.00926135
IN_MGE	IN_CGE	GABA-GAD2_SLC6A6	GABR_A1B2	1.29398e-06	0	GABA-A-GAD2_SLC6A6_GABR_A1B2	GABA-A-(GAD2+SLC6A6) - GABR_A1B2	GABA-A	Non-protein Signaling	PMID: 34417930;PMID: 23038269	case	1.80152	89.0511	76.8212	0.000191327	2.4149	96.0938	95.7295	0.00926135
IN_CGE	IN_MGE	GABA-GAD2_SLC6A6	GABR_A1B2	2.73472e-07	0	GABA-A-GAD2_SLC6A6_GABR_A1B2	GABA-A-(GAD2+SLC6A6) - GABR_A1B2	GABA-A	Non-protein Signaling	PMID: 34417930;PMID: 23038269	case	0.715497	79.6875	72.5979	0.0062118	1.5146	91.2409	78.4768	0.000278771
IN_MGE	IN_MGE	GABA-GAD2_SLC6A6	GABR_A1B2	3.28672e-07	0.03	GABA-A-GAD2_SLC6A6_GABR_A1B2	GABA-A-(GAD2+SLC6A6) - GABR_A1B2	GABA-A	Non-protein Signaling	PMID: 34417930;PMID: 23038269	case	1.80152	89.0511	76.8212	0.000191327	1.5146	91.2409	78.4768	0.000278771
IN_CGE	UL_ExN	GABA-GAD2_SLC6A6	GABR_A1B2	1.09199e-06	0	GABA-A-GAD2_SLC6A6_GABR_A1B2	GABA-A-(GAD2+SLC6A6) - GABR_A1B2	GABA-A	Non-protein Signaling	PMID: 34417930;PMID: 23038269	case	0.715497	79.6875	72.5979	0.0062118	2.8937	85.689	81.0448	6.91958e-08
IN_MGE	UL_ExN	GABA-GAD2_SLC6A6	GABR_A1B2	1.3124e-06	0	GABA-A-GAD2_SLC6A6_GABR_A1B2	GABA-A-(GAD2+SLC6A6) - GABR_A1B2	GABA-A	Non-protein Signaling	PMID: 34417930;PMID: 23038269	case	1.80152	89.0511	76.8212	0.000191327	2.8937	85.689	81.0448	6.91958e-08
IN_CGE	DL_ExN	GABA-GAD2_SLC6A6	GABR_A1B3	1.90123e-06	0	GABA-A-GAD2_SLC6A6_GABR_A1B3	GABA-A-(GAD2+SLC6A6) - GABR_A1B3	GABA-A	Non-protein Signaling	PMID: 34417930;PMID: 23038269	case	0.715497	79.6875	72.5979	0.0062118	3.1332	94.7791	87.9956	5.28742e-06
IN_MGE	DL_ExN	GABA-GAD2_SLC6A6	GABR_A1B3	2.285e-06	0	GABA-A-GAD2_SLC6A6_GABR_A1B3	GABA-A-(GAD2+SLC6A6) - GABR_A1B3	GABA-A	Non-protein Signaling	PMID: 34417930;PMID: 23038269	case	1.80152	89.0511	76.8212	0.000191327	3.1332	94.7791	87.9956	5.28742e-06
IN_CGE	IN_CGE	GABA-GAD2_SLC6A6	GABR_A1B3	1.0278e-06	0	GABA-A-GAD2_SLC6A6_GABR_A1B3	GABA-A-(GAD2+SLC6A6) - GABR_A1B3	GABA-A	Non-protein Signaling	PMID: 34417930;PMID: 23038269	case	0.715497	79.6875	72.5979	0.0062118	1.79618	98.4375	98.9324	0.0114238
IN_MGE	IN_CGE	GABA-GAD2_SLC6A6	GABR_A1B3	1.23526e-06	0	GABA-A-GAD2_SLC6A6_GABR_A1B3	GABA-A-(GAD2+SLC6A6) - GABR_A1B3	GABA-A	Non-protein Signaling	PMID: 34417930;PMID: 23038269	case	1.80152	89.0511	76.8212	0.000191327	1.79618	98.4375	98.9324	0.0114238
IN_CGE	IN_MGE	GABA-GAD2_SLC6A6	GABR_A1B3	4.07668e-07	0	GABA-A-GAD2_SLC6A6_GABR_A1B3	GABA-A-(GAD2+SLC6A6) - GABR_A1B3	GABA-A	Non-protein Signaling	PMID: 34417930;PMID: 23038269	case	0.715497	79.6875	72.5979	0.0062118	2.93467	99.2701	98.0132	1.92829e-05
IN_MGE	IN_MGE	GABA-GAD2_SLC6A6	GABR_A1B3	4.89956e-07	0.03	GABA-A-GAD2_SLC6A6_GABR_A1B3	GABA-A-(GAD2+SLC6A6) - GABR_A1B3	GABA-A	Non-protein Signaling	PMID: 34417930;PMID: 23038269	case	1.80152	89.0511	76.8212	0.000191327	2.93467	99.2701	98.0132	1.92829e-05
IN_CGE	UL_ExN	GABA-GAD2_SLC6A6	GABR_A1B3	1.75581e-06	0	GABA-A-GAD2_SLC6A6_GABR_A1B3	GABA-A-(GAD2+SLC6A6) - GABR_A1B3	GABA-A	Non-protein Signaling	PMID: 34417930;PMID: 23038269	case	0.715497	79.6875	72.5979	0.0062118	8.03046	86.3958	82.1891	5.19667e-09
IN_MGE	UL_ExN	GABA-GAD2_SLC6A6	GABR_A1B3	2.11022e-06	0	GABA-A-GAD2_SLC6A6_GABR_A1B3	GABA-A-(GAD2+SLC6A6) - GABR_A1B3	GABA-A	Non-protein Signaling	PMID: 34417930;PMID: 23038269	case	1.80152	89.0511	76.8212	0.000191327	8.03046	86.3958	82.1891	5.19667e-09
IN_CGE	DL_ExN	GABA-GAD2_SLC6A6	GABR_A1B2D	4.7493e-07	0	GABA-A-GAD2_SLC6A6_GABR_A1B2D	GABA-A-(GAD2+SLC6A6) - GABR_A1B2D	GABA-A	Non-protein Signaling	PMID: 34417930;PMID: 23038269	case	0.715497	79.6875	72.5979	0.0062118	1.12248	79.3842	67.3275	0.000297545
IN_MGE	DL_ExN	GABA-GAD2_SLC6A6	GABR_A1B2D	5.70795e-07	0	GABA-A-GAD2_SLC6A6_GABR_A1B2D	GABA-A-(GAD2+SLC6A6) - GABR_A1B2D	GABA-A	Non-protein Signaling	PMID: 34417930;PMID: 23038269	case	1.80152	89.0511	76.8212	0.000191327	1.12248	79.3842	67.3275	0.000297545
IN_CGE	UL_ExN	GABA-GAD2_SLC6A6	GABR_A1B2D	7.27043e-07	0	GABA-A-GAD2_SLC6A6_GABR_A1B2D	GABA-A-(GAD2+SLC6A6) - GABR_A1B2D	GABA-A	Non-protein Signaling	PMID: 34417930;PMID: 23038269	case	0.715497	79.6875	72.5979	0.0062118	2.27405	80.9187	71.5423	4.61305e-08
IN_MGE	UL_ExN	GABA-GAD2_SLC6A6	GABR_A1B2D	8.73797e-07	0	GABA-A-GAD2_SLC6A6_GABR_A1B2D	GABA-A-(GAD2+SLC6A6) - GABR_A1B2D	GABA-A	Non-protein Signaling	PMID: 34417930;PMID: 23038269	case	1.80152	89.0511	76.8212	0.000191327	2.27405	80.9187	71.5423	4.61305e-08
IN_CGE	DL_ExN	GABA-GAD2_SLC6A6	GABR_A2B3G2	1.65908e-06	0	GABA-A-GAD2_SLC6A6_GABR_A2B3G2	GABA-A-(GAD2+SLC6A6) - GABR_A2B3G2	GABA-A	Non-protein Signaling	PMID: 34417930;PMID: 23038269	case	0.715497	79.6875	72.5979	0.0062118	3.34735	94.9799	90.7489	5.2907e-06
IN_MGE	DL_ExN	GABA-GAD2_SLC6A6	GABR_A2B3G2	1.99397e-06	0	GABA-A-GAD2_SLC6A6_GABR_A2B3G2	GABA-A-(GAD2+SLC6A6) - GABR_A2B3G2	GABA-A	Non-protein Signaling	PMID: 34417930;PMID: 23038269	case	1.80152	89.0511	76.8212	0.000191327	3.34735	94.9799	90.7489	5.2907e-06
IN_CGE	IN_CGE	GABA-GAD2_SLC6A6	GABR_A2B3G2	8.16695e-07	0	GABA-A-GAD2_SLC6A6_GABR_A2B3G2	GABA-A-(GAD2+SLC6A6) - GABR_A2B3G2	GABA-A	Non-protein Signaling	PMID: 34417930;PMID: 23038269	case	0.715497	79.6875	72.5979	0.0062118	1.79618	98.4375	98.9324	0.0114238
IN_MGE	IN_CGE	GABA-GAD2_SLC6A6	GABR_A2B3G2	9.81545e-07	0	GABA-A-GAD2_SLC6A6_GABR_A2B3G2	GABA-A-(GAD2+SLC6A6) - GABR_A2B3G2	GABA-A	Non-protein Signaling	PMID: 34417930;PMID: 23038269	case	1.80152	89.0511	76.8212	0.000191327	1.79618	98.4375	98.9324	0.0114238
IN_CGE	IN_MGE	GABA-GAD2_SLC6A6	GABR_A2B3G2	1.33077e-06	0	GABA-A-GAD2_SLC6A6_GABR_A2B3G2	GABA-A-(GAD2+SLC6A6) - GABR_A2B3G2	GABA-A	Non-protein Signaling	PMID: 34417930;PMID: 23038269	case	0.715497	79.6875	72.5979	0.0062118	2.11361	92.7007	84.8786	3.01674e-05
IN_MGE	IN_MGE	GABA-GAD2_SLC6A6	GABR_A2B3G2	1.59939e-06	0	GABA-A-GAD2_SLC6A6_GABR_A2B3G2	GABA-A-(GAD2+SLC6A6) - GABR_A2B3G2	GABA-A	Non-protein Signaling	PMID: 34417930;PMID: 23038269	case	1.80152	89.0511	76.8212	0.000191327	2.11361	92.7007	84.8786	3.01674e-05
IN_CGE	UL_ExN	GABA-GAD2_SLC6A6	GABR_A2B3G2	2.73667e-06	0	GABA-A-GAD2_SLC6A6_GABR_A2B3G2	GABA-A-(GAD2+SLC6A6) - GABR_A2B3G2	GABA-A	Non-protein Signaling	PMID: 34417930;PMID: 23038269	case	0.715497	79.6875	72.5979	0.0062118	7.46949	94.4641	88.3582	3.03202e-09
IN_MGE	UL_ExN	GABA-GAD2_SLC6A6	GABR_A2B3G2	3.28907e-06	0	GABA-A-GAD2_SLC6A6_GABR_A2B3G2	GABA-A-(GAD2+SLC6A6) - GABR_A2B3G2	GABA-A	Non-protein Signaling	PMID: 34417930;PMID: 23038269	case	1.80152	89.0511	76.8212	0.000191327	7.46949	94.4641	88.3582	3.03202e-09
IN_CGE	DL_ExN	GABA-GAD2_SLC6A6	GABR_A3B3G2	1.09273e-06	0	GABA-A-GAD2_SLC6A6_GABR_A3B3G2	GABA-A-(GAD2+SLC6A6) - GABR_A3B3G2	GABA-A	Non-protein Signaling	PMID: 34417930;PMID: 23038269	case	0.715497	79.6875	72.5979	0.0062118	2.36033	84.0696	77.8267	0.00156814
IN_MGE	DL_ExN	GABA-GAD2_SLC6A6	GABR_A3B3G2	1.31329e-06	0	GABA-A-GAD2_SLC6A6_GABR_A3B3G2	GABA-A-(GAD2+SLC6A6) - GABR_A3B3G2	GABA-A	Non-protein Signaling	PMID: 34417930;PMID: 23038269	case	1.80152	89.0511	76.8212	0.000191327	2.36033	84.0696	77.8267	0.00156814
IN_CGE	IN_CGE	GABA-GAD2_SLC6A6	GABR_A3B3G2	4.08348e-07	0	GABA-A-GAD2_SLC6A6_GABR_A3B3G2	GABA-A-(GAD2+SLC6A6) - GABR_A3B3G2	GABA-A	Non-protein Signaling	PMID: 34417930;PMID: 23038269	case	0.715497	79.6875	72.5979	0.0062118	1.79618	98.4375	98.9324	0.0114238
IN_MGE	IN_CGE	GABA-GAD2_SLC6A6	GABR_A3B3G2	4.90773e-07	0	GABA-A-GAD2_SLC6A6_GABR_A3B3G2	GABA-A-(GAD2+SLC6A6) - GABR_A3B3G2	GABA-A	Non-protein Signaling	PMID: 34417930;PMID: 23038269	case	1.80152	89.0511	76.8212	0.000191327	1.79618	98.4375	98.9324	0.0114238
IN_CGE	IN_MGE	GABA-GAD2_SLC6A6	GABR_A3B3G2	7.78241e-07	0	GABA-A-GAD2_SLC6A6_GABR_A3B3G2	GABA-A-(GAD2+SLC6A6) - GABR_A3B3G2	GABA-A	Non-protein Signaling	PMID: 34417930;PMID: 23038269	case	0.715497	79.6875	72.5979	0.0062118	2.0367	93.7956	86.5894	4.42912e-05
IN_MGE	IN_MGE	GABA-GAD2_SLC6A6	GABR_A3B3G2	9.35329e-07	0	GABA-A-GAD2_SLC6A6_GABR_A3B3G2	GABA-A-(GAD2+SLC6A6) - GABR_A3B3G2	GABA-A	Non-protein Signaling	PMID: 34417930;PMID: 23038269	case	1.80152	89.0511	76.8212	0.000191327	2.0367	93.7956	86.5894	4.42912e-05
IN_CGE	UL_ExN	GABA-GAD2_SLC6A6	GABR_A3B3G2	1.39194e-06	0	GABA-A-GAD2_SLC6A6_GABR_A3B3G2	GABA-A-(GAD2+SLC6A6) - GABR_A3B3G2	GABA-A	Non-protein Signaling	PMID: 34417930;PMID: 23038269	case	0.715497	79.6875	72.5979	0.0062118	6.51581	85.2768	77.6783	5.34783e-07
IN_MGE	UL_ExN	GABA-GAD2_SLC6A6	GABR_A3B3G2	1.6729e-06	0	GABA-A-GAD2_SLC6A6_GABR_A3B3G2	GABA-A-(GAD2+SLC6A6) - GABR_A3B3G2	GABA-A	Non-protein Signaling	PMID: 34417930;PMID: 23038269	case	1.80152	89.0511	76.8212	0.000191327	6.51581	85.2768	77.6783	5.34783e-07
IN_CGE	DL_ExN	GABA-GAD2_SLC6A6	GABR_A4B3G2	1.43188e-06	0	GABA-A-GAD2_SLC6A6_GABR_A4B3G2	GABA-A-(GAD2+SLC6A6) - GABR_A4B3G2	GABA-A	Non-protein Signaling	PMID: 34417930;PMID: 23038269	case	0.715497	79.6875	72.5979	0.0062118	3.34735	94.9799	90.7489	5.2907e-06
IN_MGE	DL_ExN	GABA-GAD2_SLC6A6	GABR_A4B3G2	1.7209e-06	0	GABA-A-GAD2_SLC6A6_GABR_A4B3G2	GABA-A-(GAD2+SLC6A6) - GABR_A4B3G2	GABA-A	Non-protein Signaling	PMID: 34417930;PMID: 23038269	case	1.80152	89.0511	76.8212	0.000191327	3.34735	94.9799	90.7489	5.2907e-06
IN_CGE	IN_CGE	GABA-GAD2_SLC6A6	GABR_A4B3G2	6.48211e-07	0	GABA-A-GAD2_SLC6A6_GABR_A4B3G2	GABA-A-(GAD2+SLC6A6) - GABR_A4B3G2	GABA-A	Non-protein Signaling	PMID: 34417930;PMID: 23038269	case	0.715497	79.6875	72.5979	0.0062118	1.00521	80.0781	74.911	0.021284
IN_MGE	IN_CGE	GABA-GAD2_SLC6A6	GABR_A4B3G2	7.79053e-07	0	GABA-A-GAD2_SLC6A6_GABR_A4B3G2	GABA-A-(GAD2+SLC6A6) - GABR_A4B3G2	GABA-A	Non-protein Signaling	PMID: 34417930;PMID: 23038269	case	1.80152	89.0511	76.8212	0.000191327	1.00521	80.0781	74.911	0.021284
IN_CGE	IN_MGE	GABA-GAD2_SLC6A6	GABR_A4B3G2	9.80522e-07	0	GABA-A-GAD2_SLC6A6_GABR_A4B3G2	GABA-A-(GAD2+SLC6A6) - GABR_A4B3G2	GABA-A	Non-protein Signaling	PMID: 34417930;PMID: 23038269	case	0.715497	79.6875	72.5979	0.0062118	1.56461	89.0511	79.0287	0.000441607
IN_MGE	IN_MGE	GABA-GAD2_SLC6A6	GABR_A4B3G2	1.17844e-06	0	GABA-A-GAD2_SLC6A6_GABR_A4B3G2	GABA-A-(GAD2+SLC6A6) - GABR_A4B3G2	GABA-A	Non-protein Signaling	PMID: 34417930;PMID: 23038269	case	1.80152	89.0511	76.8212	0.000191327	1.56461	89.0511	79.0287	0.000441607
IN_CGE	UL_ExN	GABA-GAD2_SLC6A6	GABR_A4B3G2	2.05117e-06	0	GABA-A-GAD2_SLC6A6_GABR_A4B3G2	GABA-A-(GAD2+SLC6A6) - GABR_A4B3G2	GABA-A	Non-protein Signaling	PMID: 34417930;PMID: 23038269	case	0.715497	79.6875	72.5979	0.0062118	7.07198	92.7562	83.4494	8.45519e-24
IN_MGE	UL_ExN	GABA-GAD2_SLC6A6	GABR_A4B3G2	2.4652e-06	0	GABA-A-GAD2_SLC6A6_GABR_A4B3G2	GABA-A-(GAD2+SLC6A6) - GABR_A4B3G2	GABA-A	Non-protein Signaling	PMID: 34417930;PMID: 23038269	case	1.80152	89.0511	76.8212	0.000191327	7.07198	92.7562	83.4494	8.45519e-24
IN_CGE	DL_ExN	GABA-GAD2_SLC6A6	GABR_A4B3D	5.94106e-07	0	GABA-A-GAD2_SLC6A6_GABR_A4B3D	GABA-A-(GAD2+SLC6A6) - GABR_A4B3D	GABA-A	Non-protein Signaling	PMID: 34417930;PMID: 23038269	case	0.715497	79.6875	72.5979	0.0062118	2.7233	74.498	64.8678	5.3042e-06
IN_MGE	DL_ExN	GABA-GAD2_SLC6A6	GABR_A4B3D	7.14026e-07	0	GABA-A-GAD2_SLC6A6_GABR_A4B3D	GABA-A-(GAD2+SLC6A6) - GABR_A4B3D	GABA-A	Non-protein Signaling	PMID: 34417930;PMID: 23038269	case	1.80152	89.0511	76.8212	0.000191327	2.7233	74.498	64.8678	5.3042e-06
IN_CGE	UL_ExN	GABA-GAD2_SLC6A6	GABR_A4B3D	1.31444e-06	0	GABA-A-GAD2_SLC6A6_GABR_A4B3D	GABA-A-(GAD2+SLC6A6) - GABR_A4B3D	GABA-A	Non-protein Signaling	PMID: 34417930;PMID: 23038269	case	0.715497	79.6875	72.5979	0.0062118	5.79888	86.278	76.4179	3.91928e-20
IN_MGE	UL_ExN	GABA-GAD2_SLC6A6	GABR_A4B3D	1.57976e-06	0	GABA-A-GAD2_SLC6A6_GABR_A4B3D	GABA-A-(GAD2+SLC6A6) - GABR_A4B3D	GABA-A	Non-protein Signaling	PMID: 34417930;PMID: 23038269	case	1.80152	89.0511	76.8212	0.000191327	5.79888	86.278	76.4179	3.91928e-20
IN_CGE	DL_ExN	GABA-GAD2_SLC6A6	GABR_A4B2D	4.5854e-07	0	GABA-A-GAD2_SLC6A6_GABR_A4B2D	GABA-A-(GAD2+SLC6A6) - GABR_A4B2D	GABA-A	Non-protein Signaling	PMID: 34417930;PMID: 23038269	case	0.715497	79.6875	72.5979	0.0062118	1.06527	74.0964	62.9956	0.000446313
IN_MGE	DL_ExN	GABA-GAD2_SLC6A6	GABR_A4B2D	5.51097e-07	0	GABA-A-GAD2_SLC6A6_GABR_A4B2D	GABA-A-(GAD2+SLC6A6) - GABR_A4B2D	GABA-A	Non-protein Signaling	PMID: 34417930;PMID: 23038269	case	1.80152	89.0511	76.8212	0.000191327	1.06527	74.0964	62.9956	0.000446313
IN_CGE	UL_ExN	GABA-GAD2_SLC6A6	GABR_A4B2D	9.5771e-07	0	GABA-A-GAD2_SLC6A6_GABR_A4B2D	GABA-A-(GAD2+SLC6A6) - GABR_A4B2D	GABA-A	Non-protein Signaling	PMID: 34417930;PMID: 23038269	case	0.715497	79.6875	72.5979	0.0062118	2.37437	85.8068	75.6551	4.26661e-08
IN_MGE	UL_ExN	GABA-GAD2_SLC6A6	GABR_A4B2D	1.15102e-06	0	GABA-A-GAD2_SLC6A6_GABR_A4B2D	GABA-A-(GAD2+SLC6A6) - GABR_A4B2D	GABA-A	Non-protein Signaling	PMID: 34417930;PMID: 23038269	case	1.80152	89.0511	76.8212	0.000191327	2.37437	85.8068	75.6551	4.26661e-08
IN_CGE	DL_ExN	GABA-GAD2_SLC6A6	GABR_A5B3G2	1.43188e-06	0	GABA-A-GAD2_SLC6A6_GABR_A5B3G2	GABA-A-(GAD2+SLC6A6) - GABR_A5B3G2	GABA-A	Non-protein Signaling	PMID: 34417930;PMID: 23038269	case	0.715497	79.6875	72.5979	0.0062118	3.34735	94.9799	90.7489	5.2907e-06
IN_MGE	DL_ExN	GABA-GAD2_SLC6A6	GABR_A5B3G2	1.7209e-06	0	GABA-A-GAD2_SLC6A6_GABR_A5B3G2	GABA-A-(GAD2+SLC6A6) - GABR_A5B3G2	GABA-A	Non-protein Signaling	PMID: 34417930;PMID: 23038269	case	1.80152	89.0511	76.8212	0.000191327	3.34735	94.9799	90.7489	5.2907e-06
IN_CGE	UL_ExN	GABA-GAD2_SLC6A6	GABR_A5B3G2	1.39194e-06	0	GABA-A-GAD2_SLC6A6_GABR_A5B3G2	GABA-A-(GAD2+SLC6A6) - GABR_A5B3G2	GABA-A	Non-protein Signaling	PMID: 34417930;PMID: 23038269	case	0.715497	79.6875	72.5979	0.0062118	6.61526	84.7468	73.9967	7.90264e-15
IN_MGE	UL_ExN	GABA-GAD2_SLC6A6	GABR_A5B3G2	1.6729e-06	0	GABA-A-GAD2_SLC6A6_GABR_A5B3G2	GABA-A-(GAD2+SLC6A6) - GABR_A5B3G2	GABA-A	Non-protein Signaling	PMID: 34417930;PMID: 23038269	case	1.80152	89.0511	76.8212	0.000191327	6.61526	84.7468	73.9967	7.90264e-15
IN_CGE	UL_ExN	GABA-GAD2_SLC6A6	GABR_A6B3G2	8.14009e-07	0	GABA-A-GAD2_SLC6A6_GABR_A6B3G2	GABA-A-(GAD2+SLC6A6) - GABR_A6B3G2	GABA-A	Non-protein Signaling	PMID: 34417930;PMID: 23038269	case	0.715497	79.6875	72.5979	0.0062118	6.2415	72.7326	68.5572	0.0153795
IN_MGE	UL_ExN	GABA-GAD2_SLC6A6	GABR_A6B3G2	9.78317e-07	0	GABA-A-GAD2_SLC6A6_GABR_A6B3G2	GABA-A-(GAD2+SLC6A6) - GABR_A6B3G2	GABA-A	Non-protein Signaling	PMID: 34417930;PMID: 23038269	case	1.80152	89.0511	76.8212	0.000191327	6.2415	72.7326	68.5572	0.0153795
IN_CGE	UL_ExN	GABA-GAD2_SLC6A6	GABR_A6B3D	5.21637e-07	0	GABA-A-GAD2_SLC6A6_GABR_A6B3D	GABA-A-(GAD2+SLC6A6) - GABR_A6B3D	GABA-A	Non-protein Signaling	PMID: 34417930;PMID: 23038269	case	0.715497	79.6875	72.5979	0.0062118	4.9684	66.2544	61.5257	0.0153795
IN_MGE	UL_ExN	GABA-GAD2_SLC6A6	GABR_A6B3D	6.2693e-07	0	GABA-A-GAD2_SLC6A6_GABR_A6B3D	GABA-A-(GAD2+SLC6A6) - GABR_A6B3D	GABA-A	Non-protein Signaling	PMID: 34417930;PMID: 23038269	case	1.80152	89.0511	76.8212	0.000191327	4.9684	66.2544	61.5257	0.0153795
IN_MGE	DL_ExN	GABA-GAD2_SLC6A8	GABR_A1B3G2	1.78241e-06	0	GABA-A-GAD2_SLC6A8_GABR_A1B3G2	GABA-A-(GAD2+SLC6A8) - GABR_A1B3G2	GABA-A	Non-protein Signaling	PMID: 34417930;PMID: 23038269	case	1.80152	89.0511	76.8212	0.000191327	2.64387	93.3066	85.8297	3.53059e-06
IN_MGE	IN_CGE	GABA-GAD2_SLC6A8	GABR_A1B3G2	1.02085e-06	0	GABA-A-GAD2_SLC6A8_GABR_A1B3G2	GABA-A-(GAD2+SLC6A8) - GABR_A1B3G2	GABA-A	Non-protein Signaling	PMID: 34417930;PMID: 23038269	case	1.80152	89.0511	76.8212	0.000191327	1.79618	98.4375	98.9324	0.0114238
IN_MGE	IN_MGE	GABA-GAD2_SLC6A8	GABR_A1B3G2	5.8922e-07	0	GABA-A-GAD2_SLC6A8_GABR_A1B3G2	GABA-A-(GAD2+SLC6A8) - GABR_A1B3G2	GABA-A	Non-protein Signaling	PMID: 34417930;PMID: 23038269	case	1.80152	89.0511	76.8212	0.000191327	2.0367	93.7956	86.5894	4.42912e-05
IN_MGE	UL_ExN	GABA-GAD2_SLC6A8	GABR_A1B3G2	1.87145e-06	0	GABA-A-GAD2_SLC6A8_GABR_A1B3G2	GABA-A-(GAD2+SLC6A8) - GABR_A1B3G2	GABA-A	Non-protein Signaling	PMID: 34417930;PMID: 23038269	case	1.80152	89.0511	76.8212	0.000191327	6.97165	87.8681	79.3367	3.46445e-09
IN_MGE	DL_ExN	GABA-GAD2_SLC6A8	GABR_A1B2G2	1.3757e-06	0	GABA-A-GAD2_SLC6A8_GABR_A1B2G2	GABA-A-(GAD2+SLC6A8) - GABR_A1B2G2	GABA-A	Non-protein Signaling	PMID: 34417930;PMID: 23038269	case	1.80152	89.0511	76.8212	0.000191327	1.53851	93.0388	84.5815	0.000297536
IN_MGE	IN_CGE	GABA-GAD2_SLC6A8	GABR_A1B2G2	1.05295e-06	0	GABA-A-GAD2_SLC6A8_GABR_A1B2G2	GABA-A-(GAD2+SLC6A8) - GABR_A1B2G2	GABA-A	Non-protein Signaling	PMID: 34417930;PMID: 23038269	case	1.80152	89.0511	76.8212	0.000191327	2.4149	96.0938	95.7295	0.00926135
IN_MGE	IN_MGE	GABA-GAD2_SLC6A8	GABR_A1B2G2	4.51525e-07	0	GABA-A-GAD2_SLC6A8_GABR_A1B2G2	GABA-A-(GAD2+SLC6A8) - GABR_A1B2G2	GABA-A	Non-protein Signaling	PMID: 34417930;PMID: 23038269	case	1.80152	89.0511	76.8212	0.000191327	1.32667	89.781	76.8212	0.000174035
IN_MGE	UL_ExN	GABA-GAD2_SLC6A8	GABR_A1B2G2	1.36355e-06	0	GABA-A-GAD2_SLC6A8_GABR_A1B2G2	GABA-A-(GAD2+SLC6A8) - GABR_A1B2G2	GABA-A	Non-protein Signaling	PMID: 34417930;PMID: 23038269	case	1.80152	89.0511	76.8212	0.000191327	3.54715	87.3969	78.5738	4.61305e-08
IN_MGE	DL_ExN	GABA-GAD2_SLC6A8	GABR_A1B2	1.54937e-06	0	GABA-A-GAD2_SLC6A8_GABR_A1B2	GABA-A-(GAD2+SLC6A8) - GABR_A1B2	GABA-A	Non-protein Signaling	PMID: 34417930;PMID: 23038269	case	1.80152	89.0511	76.8212	0.000191327	1.47516	94.3775	86.1233	0.000446296
IN_MGE	IN_CGE	GABA-GAD2_SLC6A8	GABR_A1B2	1.29398e-06	0	GABA-A-GAD2_SLC6A8_GABR_A1B2	GABA-A-(GAD2+SLC6A8) - GABR_A1B2	GABA-A	Non-protein Signaling	PMID: 34417930;PMID: 23038269	case	1.80152	89.0511	76.8212	0.000191327	2.4149	96.0938	95.7295	0.00926135
IN_MGE	IN_MGE	GABA-GAD2_SLC6A8	GABR_A1B2	3.28672e-07	0	GABA-A-GAD2_SLC6A8_GABR_A1B2	GABA-A-(GAD2+SLC6A8) - GABR_A1B2	GABA-A	Non-protein Signaling	PMID: 34417930;PMID: 23038269	case	1.80152	89.0511	76.8212	0.000191327	1.5146	91.2409	78.4768	0.000278771
IN_MGE	UL_ExN	GABA-GAD2_SLC6A8	GABR_A1B2	1.3124e-06	0	GABA-A-GAD2_SLC6A8_GABR_A1B2	GABA-A-(GAD2+SLC6A8) - GABR_A1B2	GABA-A	Non-protein Signaling	PMID: 34417930;PMID: 23038269	case	1.80152	89.0511	76.8212	0.000191327	2.8937	85.689	81.0448	6.91958e-08
IN_MGE	DL_ExN	GABA-GAD2_SLC6A8	GABR_A1B3	2.285e-06	0	GABA-A-GAD2_SLC6A8_GABR_A1B3	GABA-A-(GAD2+SLC6A8) - GABR_A1B3	GABA-A	Non-protein Signaling	PMID: 34417930;PMID: 23038269	case	1.80152	89.0511	76.8212	0.000191327	3.1332	94.7791	87.9956	5.28742e-06
IN_MGE	IN_CGE	GABA-GAD2_SLC6A8	GABR_A1B3	1.23526e-06	0	GABA-A-GAD2_SLC6A8_GABR_A1B3	GABA-A-(GAD2+SLC6A8) - GABR_A1B3	GABA-A	Non-protein Signaling	PMID: 34417930;PMID: 23038269	case	1.80152	89.0511	76.8212	0.000191327	1.79618	98.4375	98.9324	0.0114238
IN_MGE	IN_MGE	GABA-GAD2_SLC6A8	GABR_A1B3	4.89956e-07	0	GABA-A-GAD2_SLC6A8_GABR_A1B3	GABA-A-(GAD2+SLC6A8) - GABR_A1B3	GABA-A	Non-protein Signaling	PMID: 34417930;PMID: 23038269	case	1.80152	89.0511	76.8212	0.000191327	2.93467	99.2701	98.0132	1.92829e-05
IN_MGE	UL_ExN	GABA-GAD2_SLC6A8	GABR_A1B3	2.11022e-06	0	GABA-A-GAD2_SLC6A8_GABR_A1B3	GABA-A-(GAD2+SLC6A8) - GABR_A1B3	GABA-A	Non-protein Signaling	PMID: 34417930;PMID: 23038269	case	1.80152	89.0511	76.8212	0.000191327	8.03046	86.3958	82.1891	5.19667e-09
IN_MGE	DL_ExN	GABA-GAD2_SLC6A8	GABR_A1B2D	5.70795e-07	0	GABA-A-GAD2_SLC6A8_GABR_A1B2D	GABA-A-(GAD2+SLC6A8) - GABR_A1B2D	GABA-A	Non-protein Signaling	PMID: 34417930;PMID: 23038269	case	1.80152	89.0511	76.8212	0.000191327	1.12248	79.3842	67.3275	0.000297545
IN_MGE	UL_ExN	GABA-GAD2_SLC6A8	GABR_A1B2D	8.73797e-07	0	GABA-A-GAD2_SLC6A8_GABR_A1B2D	GABA-A-(GAD2+SLC6A8) - GABR_A1B2D	GABA-A	Non-protein Signaling	PMID: 34417930;PMID: 23038269	case	1.80152	89.0511	76.8212	0.000191327	2.27405	80.9187	71.5423	4.61305e-08
IN_MGE	DL_ExN	GABA-GAD2_SLC6A8	GABR_A2B3G2	1.99397e-06	0	GABA-A-GAD2_SLC6A8_GABR_A2B3G2	GABA-A-(GAD2+SLC6A8) - GABR_A2B3G2	GABA-A	Non-protein Signaling	PMID: 34417930;PMID: 23038269	case	1.80152	89.0511	76.8212	0.000191327	3.34735	94.9799	90.7489	5.2907e-06
IN_MGE	IN_CGE	GABA-GAD2_SLC6A8	GABR_A2B3G2	9.81545e-07	0	GABA-A-GAD2_SLC6A8_GABR_A2B3G2	GABA-A-(GAD2+SLC6A8) - GABR_A2B3G2	GABA-A	Non-protein Signaling	PMID: 34417930;PMID: 23038269	case	1.80152	89.0511	76.8212	0.000191327	1.79618	98.4375	98.9324	0.0114238
IN_MGE	IN_MGE	GABA-GAD2_SLC6A8	GABR_A2B3G2	1.59939e-06	0	GABA-A-GAD2_SLC6A8_GABR_A2B3G2	GABA-A-(GAD2+SLC6A8) - GABR_A2B3G2	GABA-A	Non-protein Signaling	PMID: 34417930;PMID: 23038269	case	1.80152	89.0511	76.8212	0.000191327	2.11361	92.7007	84.8786	3.01674e-05
IN_MGE	UL_ExN	GABA-GAD2_SLC6A8	GABR_A2B3G2	3.28907e-06	0	GABA-A-GAD2_SLC6A8_GABR_A2B3G2	GABA-A-(GAD2+SLC6A8) - GABR_A2B3G2	GABA-A	Non-protein Signaling	PMID: 34417930;PMID: 23038269	case	1.80152	89.0511	76.8212	0.000191327	7.46949	94.4641	88.3582	3.03202e-09
IN_MGE	DL_ExN	GABA-GAD2_SLC6A8	GABR_A3B3G2	1.31329e-06	0	GABA-A-GAD2_SLC6A8_GABR_A3B3G2	GABA-A-(GAD2+SLC6A8) - GABR_A3B3G2	GABA-A	Non-protein Signaling	PMID: 34417930;PMID: 23038269	case	1.80152	89.0511	76.8212	0.000191327	2.36033	84.0696	77.8267	0.00156814
IN_MGE	IN_CGE	GABA-GAD2_SLC6A8	GABR_A3B3G2	4.90773e-07	0	GABA-A-GAD2_SLC6A8_GABR_A3B3G2	GABA-A-(GAD2+SLC6A8) - GABR_A3B3G2	GABA-A	Non-protein Signaling	PMID: 34417930;PMID: 23038269	case	1.80152	89.0511	76.8212	0.000191327	1.79618	98.4375	98.9324	0.0114238
IN_MGE	IN_MGE	GABA-GAD2_SLC6A8	GABR_A3B3G2	9.35329e-07	0	GABA-A-GAD2_SLC6A8_GABR_A3B3G2	GABA-A-(GAD2+SLC6A8) - GABR_A3B3G2	GABA-A	Non-protein Signaling	PMID: 34417930;PMID: 23038269	case	1.80152	89.0511	76.8212	0.000191327	2.0367	93.7956	86.5894	4.42912e-05
IN_MGE	UL_ExN	GABA-GAD2_SLC6A8	GABR_A3B3G2	1.6729e-06	0	GABA-A-GAD2_SLC6A8_GABR_A3B3G2	GABA-A-(GAD2+SLC6A8) - GABR_A3B3G2	GABA-A	Non-protein Signaling	PMID: 34417930;PMID: 23038269	case	1.80152	89.0511	76.8212	0.000191327	6.51581	85.2768	77.6783	5.34783e-07
IN_MGE	DL_ExN	GABA-GAD2_SLC6A8	GABR_A4B3G2	1.7209e-06	0	GABA-A-GAD2_SLC6A8_GABR_A4B3G2	GABA-A-(GAD2+SLC6A8) - GABR_A4B3G2	GABA-A	Non-protein Signaling	PMID: 34417930;PMID: 23038269	case	1.80152	89.0511	76.8212	0.000191327	3.34735	94.9799	90.7489	5.2907e-06
IN_MGE	IN_CGE	GABA-GAD2_SLC6A8	GABR_A4B3G2	7.79053e-07	0	GABA-A-GAD2_SLC6A8_GABR_A4B3G2	GABA-A-(GAD2+SLC6A8) - GABR_A4B3G2	GABA-A	Non-protein Signaling	PMID: 34417930;PMID: 23038269	case	1.80152	89.0511	76.8212	0.000191327	1.00521	80.0781	74.911	0.021284
IN_MGE	IN_MGE	GABA-GAD2_SLC6A8	GABR_A4B3G2	1.17844e-06	0	GABA-A-GAD2_SLC6A8_GABR_A4B3G2	GABA-A-(GAD2+SLC6A8) - GABR_A4B3G2	GABA-A	Non-protein Signaling	PMID: 34417930;PMID: 23038269	case	1.80152	89.0511	76.8212	0.000191327	1.56461	89.0511	79.0287	0.000441607
IN_MGE	UL_ExN	GABA-GAD2_SLC6A8	GABR_A4B3G2	2.4652e-06	0	GABA-A-GAD2_SLC6A8_GABR_A4B3G2	GABA-A-(GAD2+SLC6A8) - GABR_A4B3G2	GABA-A	Non-protein Signaling	PMID: 34417930;PMID: 23038269	case	1.80152	89.0511	76.8212	0.000191327	7.07198	92.7562	83.4494	8.45519e-24
IN_MGE	DL_ExN	GABA-GAD2_SLC6A8	GABR_A4B3D	7.14026e-07	0	GABA-A-GAD2_SLC6A8_GABR_A4B3D	GABA-A-(GAD2+SLC6A8) - GABR_A4B3D	GABA-A	Non-protein Signaling	PMID: 34417930;PMID: 23038269	case	1.80152	89.0511	76.8212	0.000191327	2.7233	74.498	64.8678	5.3042e-06
IN_MGE	UL_ExN	GABA-GAD2_SLC6A8	GABR_A4B3D	1.57976e-06	0	GABA-A-GAD2_SLC6A8_GABR_A4B3D	GABA-A-(GAD2+SLC6A8) - GABR_A4B3D	GABA-A	Non-protein Signaling	PMID: 34417930;PMID: 23038269	case	1.80152	89.0511	76.8212	0.000191327	5.79888	86.278	76.4179	3.91928e-20
IN_MGE	DL_ExN	GABA-GAD2_SLC6A8	GABR_A4B2D	5.51097e-07	0	GABA-A-GAD2_SLC6A8_GABR_A4B2D	GABA-A-(GAD2+SLC6A8) - GABR_A4B2D	GABA-A	Non-protein Signaling	PMID: 34417930;PMID: 23038269	case	1.80152	89.0511	76.8212	0.000191327	1.06527	74.0964	62.9956	0.000446313
IN_MGE	UL_ExN	GABA-GAD2_SLC6A8	GABR_A4B2D	1.15102e-06	0	GABA-A-GAD2_SLC6A8_GABR_A4B2D	GABA-A-(GAD2+SLC6A8) - GABR_A4B2D	GABA-A	Non-protein Signaling	PMID: 34417930;PMID: 23038269	case	1.80152	89.0511	76.8212	0.000191327	2.37437	85.8068	75.6551	4.26661e-08
IN_MGE	DL_ExN	GABA-GAD2_SLC6A8	GABR_A5B3G2	1.7209e-06	0	GABA-A-GAD2_SLC6A8_GABR_A5B3G2	GABA-A-(GAD2+SLC6A8) - GABR_A5B3G2	GABA-A	Non-protein Signaling	PMID: 34417930;PMID: 23038269	case	1.80152	89.0511	76.8212	0.000191327	3.34735	94.9799	90.7489	5.2907e-06
IN_MGE	UL_ExN	GABA-GAD2_SLC6A8	GABR_A5B3G2	1.6729e-06	0	GABA-A-GAD2_SLC6A8_GABR_A5B3G2	GABA-A-(GAD2+SLC6A8) - GABR_A5B3G2	GABA-A	Non-protein Signaling	PMID: 34417930;PMID: 23038269	case	1.80152	89.0511	76.8212	0.000191327	6.61526	84.7468	73.9967	7.90264e-15
IN_MGE	UL_ExN	GABA-GAD2_SLC6A8	GABR_A6B3G2	9.78317e-07	0	GABA-A-GAD2_SLC6A8_GABR_A6B3G2	GABA-A-(GAD2+SLC6A8) - GABR_A6B3G2	GABA-A	Non-protein Signaling	PMID: 34417930;PMID: 23038269	case	1.80152	89.0511	76.8212	0.000191327	6.2415	72.7326	68.5572	0.0153795
IN_MGE	UL_ExN	GABA-GAD2_SLC6A8	GABR_A6B3D	6.2693e-07	0	GABA-A-GAD2_SLC6A8_GABR_A6B3D	GABA-A-(GAD2+SLC6A8) - GABR_A6B3D	GABA-A	Non-protein Signaling	PMID: 34417930;PMID: 23038269	case	1.80152	89.0511	76.8212	0.000191327	4.9684	66.2544	61.5257	0.0153795
IN_CGE	Astro	GABA-GAD1_SLC32A1	GABBR1	7.973e-07	0	GABA-B-GAD1_SLC32A1_GABBR1	GABA-B-(GAD1+SLC32A1) - GABBR1	GABA-B	Non-protein Signaling	PMID: 32871173;PMID: 30541966	case	1.31406	95.3125	90.7473	0.000174034	NA	NA	NA	NA
IN_MGE	Astro	GABA-GAD1_SLC32A1	GABBR1	1.98149e-06	0	GABA-B-GAD1_SLC32A1_GABBR1	GABA-B-(GAD1+SLC32A1) - GABBR1	GABA-B	Non-protein Signaling	PMID: 32871173;PMID: 30541966	case	1.47316	77.0073	67.7152	0.000747732	NA	NA	NA	NA
IN_CGE	DL_ExN	GABA-GAD1_SLC32A1	GABBR1	9.74478e-07	0	GABA-B-GAD1_SLC32A1_GABBR1	GABA-B-(GAD1+SLC32A1) - GABBR1	GABA-B	Non-protein Signaling	PMID: 32871173;PMID: 30541966	case	1.31406	95.3125	90.7473	0.000174034	0.714258	88.755	80.837	3.56872e-05
IN_MGE	DL_ExN	GABA-GAD1_SLC32A1	GABBR1	2.42182e-06	0	GABA-B-GAD1_SLC32A1_GABBR1	GABA-B-(GAD1+SLC32A1) - GABBR1	GABA-B	Non-protein Signaling	PMID: 32871173;PMID: 30541966	case	1.47316	77.0073	67.7152	0.000747732	0.714258	88.755	80.837	3.56872e-05
IN_CGE	IN_CGE	GABA-GAD1_SLC32A1	GABBR1	7.08712e-07	0	GABA-B-GAD1_SLC32A1_GABBR1	GABA-B-(GAD1+SLC32A1) - GABBR1	GABA-B	Non-protein Signaling	PMID: 32871173;PMID: 30541966	case	1.31406	95.3125	90.7473	0.000174034	0.72609	75.7812	70.1068	0.00563636
IN_MGE	IN_CGE	GABA-GAD1_SLC32A1	GABBR1	1.76132e-06	0	GABA-B-GAD1_SLC32A1_GABBR1	GABA-B-(GAD1+SLC32A1) - GABBR1	GABA-B	Non-protein Signaling	PMID: 32871173;PMID: 30541966	case	1.47316	77.0073	67.7152	0.000747732	0.72609	75.7812	70.1068	0.00563636
IN_CGE	IN_MGE	GABA-GAD1_SLC32A1	GABBR1	7.08712e-07	0	GABA-B-GAD1_SLC32A1_GABBR1	GABA-B-(GAD1+SLC32A1) - GABBR1	GABA-B	Non-protein Signaling	PMID: 32871173;PMID: 30541966	case	1.31406	95.3125	90.7473	0.000174034	0.379272	85.4015	77.1523	0.0114042
IN_MGE	IN_MGE	GABA-GAD1_SLC32A1	GABBR1	1.76132e-06	0	GABA-B-GAD1_SLC32A1_GABBR1	GABA-B-(GAD1+SLC32A1) - GABBR1	GABA-B	Non-protein Signaling	PMID: 32871173;PMID: 30541966	case	1.47316	77.0073	67.7152	0.000747732	0.379272	85.4015	77.1523	0.0114042
IN_CGE	UL_ExN	GABA-GAD1_SLC32A1	GABBR1	1.06307e-06	0	GABA-B-GAD1_SLC32A1_GABBR1	GABA-B-(GAD1+SLC32A1) - GABBR1	GABA-B	Non-protein Signaling	PMID: 32871173;PMID: 30541966	case	1.31406	95.3125	90.7473	0.000174034	1.74636	90.106	81.0945	1.26273e-16
IN_MGE	UL_ExN	GABA-GAD1_SLC32A1	GABBR1	2.64198e-06	0	GABA-B-GAD1_SLC32A1_GABBR1	GABA-B-(GAD1+SLC32A1) - GABBR1	GABA-B	Non-protein Signaling	PMID: 32871173;PMID: 30541966	case	1.47316	77.0073	67.7152	0.000747732	1.74636	90.106	81.0945	1.26273e-16
IN_CGE	Astro	GABA-GAD1_SLC6A1	GABBR1	3.65368e-06	0	GABA-B-GAD1_SLC6A1_GABBR1	GABA-B-(GAD1+SLC6A1) - GABBR1	GABA-B	Non-protein Signaling	PMID: 32871173;PMID: 30541966	case	1.31406	95.3125	90.7473	0.000174034	NA	NA	NA	NA
IN_MGE	Astro	GABA-GAD1_SLC6A1	GABBR1	4.57604e-06	0	GABA-B-GAD1_SLC6A1_GABBR1	GABA-B-(GAD1+SLC6A1) - GABBR1	GABA-B	Non-protein Signaling	PMID: 32871173;PMID: 30541966	case	2.66651	100	95.6954	0.000253446	NA	NA	NA	NA
IN_CGE	DL_ExN	GABA-GAD1_SLC6A1	GABBR1	4.4656e-06	0	GABA-B-GAD1_SLC6A1_GABBR1	GABA-B-(GAD1+SLC6A1) - GABBR1	GABA-B	Non-protein Signaling	PMID: 32871173;PMID: 30541966	case	1.31406	95.3125	90.7473	0.000174034	0.714258	88.755	80.837	3.56872e-05
IN_MGE	DL_ExN	GABA-GAD1_SLC6A1	GABBR1	5.59293e-06	0	GABA-B-GAD1_SLC6A1_GABBR1	GABA-B-(GAD1+SLC6A1) - GABBR1	GABA-B	Non-protein Signaling	PMID: 32871173;PMID: 30541966	case	2.66651	100	95.6954	0.000253446	0.714258	88.755	80.837	3.56872e-05
IN_CGE	IN_CGE	GABA-GAD1_SLC6A1	GABBR1	3.24772e-06	0	GABA-B-GAD1_SLC6A1_GABBR1	GABA-B-(GAD1+SLC6A1) - GABBR1	GABA-B	Non-protein Signaling	PMID: 32871173;PMID: 30541966	case	1.31406	95.3125	90.7473	0.000174034	0.72609	75.7812	70.1068	0.00563636
IN_MGE	IN_CGE	GABA-GAD1_SLC6A1	GABBR1	4.06759e-06	0	GABA-B-GAD1_SLC6A1_GABBR1	GABA-B-(GAD1+SLC6A1) - GABBR1	GABA-B	Non-protein Signaling	PMID: 32871173;PMID: 30541966	case	2.66651	100	95.6954	0.000253446	0.72609	75.7812	70.1068	0.00563636
IN_CGE	IN_MGE	GABA-GAD1_SLC6A1	GABBR1	3.24772e-06	0	GABA-B-GAD1_SLC6A1_GABBR1	GABA-B-(GAD1+SLC6A1) - GABBR1	GABA-B	Non-protein Signaling	PMID: 32871173;PMID: 30541966	case	1.31406	95.3125	90.7473	0.000174034	0.379272	85.4015	77.1523	0.0114042
IN_MGE	IN_MGE	GABA-GAD1_SLC6A1	GABBR1	4.06759e-06	0	GABA-B-GAD1_SLC6A1_GABBR1	GABA-B-(GAD1+SLC6A1) - GABBR1	GABA-B	Non-protein Signaling	PMID: 32871173;PMID: 30541966	case	2.66651	100	95.6954	0.000253446	0.379272	85.4015	77.1523	0.0114042
IN_CGE	UL_ExN	GABA-GAD1_SLC6A1	GABBR1	4.87157e-06	0	GABA-B-GAD1_SLC6A1_GABBR1	GABA-B-(GAD1+SLC6A1) - GABBR1	GABA-B	Non-protein Signaling	PMID: 32871173;PMID: 30541966	case	1.31406	95.3125	90.7473	0.000174034	1.74636	90.106	81.0945	1.26273e-16
IN_MGE	UL_ExN	GABA-GAD1_SLC6A1	GABBR1	6.10138e-06	0	GABA-B-GAD1_SLC6A1_GABBR1	GABA-B-(GAD1+SLC6A1) - GABBR1	GABA-B	Non-protein Signaling	PMID: 32871173;PMID: 30541966	case	2.66651	100	95.6954	0.000253446	1.74636	90.106	81.0945	1.26273e-16
IN_CGE	Astro	GABA-GAD1_SLC6A11	GABBR1	1.5946e-06	0	GABA-B-GAD1_SLC6A11_GABBR1	GABA-B-(GAD1+SLC6A11) - GABBR1	GABA-B	Non-protein Signaling	PMID: 32871173;PMID: 30541966	case	1.31406	95.3125	90.7473	0.000174034	NA	NA	NA	NA
IN_MGE	Astro	GABA-GAD1_SLC6A11	GABBR1	1.14401e-06	0	GABA-B-GAD1_SLC6A11_GABBR1	GABA-B-(GAD1+SLC6A11) - GABBR1	GABA-B	Non-protein Signaling	PMID: 32871173;PMID: 30541966	case	2.66651	100	95.6954	0.000253446	NA	NA	NA	NA
IN_CGE	DL_ExN	GABA-GAD1_SLC6A11	GABBR1	1.94895e-06	0	GABA-B-GAD1_SLC6A11_GABBR1	GABA-B-(GAD1+SLC6A11) - GABBR1	GABA-B	Non-protein Signaling	PMID: 32871173;PMID: 30541966	case	1.31406	95.3125	90.7473	0.000174034	0.714258	88.755	80.837	3.56872e-05
IN_MGE	DL_ExN	GABA-GAD1_SLC6A11	GABBR1	1.39824e-06	0	GABA-B-GAD1_SLC6A11_GABBR1	GABA-B-(GAD1+SLC6A11) - GABBR1	GABA-B	Non-protein Signaling	PMID: 32871173;PMID: 30541966	case	2.66651	100	95.6954	0.000253446	0.714258	88.755	80.837	3.56872e-05
IN_CGE	IN_CGE	GABA-GAD1_SLC6A11	GABBR1	1.41742e-06	0	GABA-B-GAD1_SLC6A11_GABBR1	GABA-B-(GAD1+SLC6A11) - GABBR1	GABA-B	Non-protein Signaling	PMID: 32871173;PMID: 30541966	case	1.31406	95.3125	90.7473	0.000174034	0.72609	75.7812	70.1068	0.00563636
IN_MGE	IN_CGE	GABA-GAD1_SLC6A11	GABBR1	1.0169e-06	0	GABA-B-GAD1_SLC6A11_GABBR1	GABA-B-(GAD1+SLC6A11) - GABBR1	GABA-B	Non-protein Signaling	PMID: 32871173;PMID: 30541966	case	2.66651	100	95.6954	0.000253446	0.72609	75.7812	70.1068	0.00563636
IN_CGE	IN_MGE	GABA-GAD1_SLC6A11	GABBR1	1.41742e-06	0	GABA-B-GAD1_SLC6A11_GABBR1	GABA-B-(GAD1+SLC6A11) - GABBR1	GABA-B	Non-protein Signaling	PMID: 32871173;PMID: 30541966	case	1.31406	95.3125	90.7473	0.000174034	0.379272	85.4015	77.1523	0.0114042
IN_MGE	IN_MGE	GABA-GAD1_SLC6A11	GABBR1	1.0169e-06	0	GABA-B-GAD1_SLC6A11_GABBR1	GABA-B-(GAD1+SLC6A11) - GABBR1	GABA-B	Non-protein Signaling	PMID: 32871173;PMID: 30541966	case	2.66651	100	95.6954	0.000253446	0.379272	85.4015	77.1523	0.0114042
IN_CGE	UL_ExN	GABA-GAD1_SLC6A11	GABBR1	2.12613e-06	0	GABA-B-GAD1_SLC6A11_GABBR1	GABA-B-(GAD1+SLC6A11) - GABBR1	GABA-B	Non-protein Signaling	PMID: 32871173;PMID: 30541966	case	1.31406	95.3125	90.7473	0.000174034	1.74636	90.106	81.0945	1.26273e-16
IN_MGE	UL_ExN	GABA-GAD1_SLC6A11	GABBR1	1.52535e-06	0	GABA-B-GAD1_SLC6A11_GABBR1	GABA-B-(GAD1+SLC6A11) - GABBR1	GABA-B	Non-protein Signaling	PMID: 32871173;PMID: 30541966	case	2.66651	100	95.6954	0.000253446	1.74636	90.106	81.0945	1.26273e-16
IN_CGE	Astro	GABA-GAD1_SLC6A6	GABBR1	7.973e-07	0	GABA-B-GAD1_SLC6A6_GABBR1	GABA-B-(GAD1+SLC6A6) - GABBR1	GABA-B	Non-protein Signaling	PMID: 32871173;PMID: 30541966	case	1.31406	95.3125	90.7473	0.000174034	NA	NA	NA	NA
IN_MGE	Astro	GABA-GAD1_SLC6A6	GABBR1	1.14401e-06	0	GABA-B-GAD1_SLC6A6_GABBR1	GABA-B-(GAD1+SLC6A6) - GABBR1	GABA-B	Non-protein Signaling	PMID: 32871173;PMID: 30541966	case	2.66651	100	95.6954	0.000253446	NA	NA	NA	NA
IN_CGE	DL_ExN	GABA-GAD1_SLC6A6	GABBR1	9.74478e-07	0	GABA-B-GAD1_SLC6A6_GABBR1	GABA-B-(GAD1+SLC6A6) - GABBR1	GABA-B	Non-protein Signaling	PMID: 32871173;PMID: 30541966	case	1.31406	95.3125	90.7473	0.000174034	0.714258	88.755	80.837	3.56872e-05
IN_MGE	DL_ExN	GABA-GAD1_SLC6A6	GABBR1	1.39824e-06	0	GABA-B-GAD1_SLC6A6_GABBR1	GABA-B-(GAD1+SLC6A6) - GABBR1	GABA-B	Non-protein Signaling	PMID: 32871173;PMID: 30541966	case	2.66651	100	95.6954	0.000253446	0.714258	88.755	80.837	3.56872e-05
IN_CGE	IN_CGE	GABA-GAD1_SLC6A6	GABBR1	7.08712e-07	0	GABA-B-GAD1_SLC6A6_GABBR1	GABA-B-(GAD1+SLC6A6) - GABBR1	GABA-B	Non-protein Signaling	PMID: 32871173;PMID: 30541966	case	1.31406	95.3125	90.7473	0.000174034	0.72609	75.7812	70.1068	0.00563636
IN_MGE	IN_CGE	GABA-GAD1_SLC6A6	GABBR1	1.0169e-06	0	GABA-B-GAD1_SLC6A6_GABBR1	GABA-B-(GAD1+SLC6A6) - GABBR1	GABA-B	Non-protein Signaling	PMID: 32871173;PMID: 30541966	case	2.66651	100	95.6954	0.000253446	0.72609	75.7812	70.1068	0.00563636
IN_CGE	IN_MGE	GABA-GAD1_SLC6A6	GABBR1	7.08712e-07	0	GABA-B-GAD1_SLC6A6_GABBR1	GABA-B-(GAD1+SLC6A6) - GABBR1	GABA-B	Non-protein Signaling	PMID: 32871173;PMID: 30541966	case	1.31406	95.3125	90.7473	0.000174034	0.379272	85.4015	77.1523	0.0114042
IN_MGE	IN_MGE	GABA-GAD1_SLC6A6	GABBR1	1.0169e-06	0	GABA-B-GAD1_SLC6A6_GABBR1	GABA-B-(GAD1+SLC6A6) - GABBR1	GABA-B	Non-protein Signaling	PMID: 32871173;PMID: 30541966	case	2.66651	100	95.6954	0.000253446	0.379272	85.4015	77.1523	0.0114042
IN_CGE	UL_ExN	GABA-GAD1_SLC6A6	GABBR1	1.06307e-06	0	GABA-B-GAD1_SLC6A6_GABBR1	GABA-B-(GAD1+SLC6A6) - GABBR1	GABA-B	Non-protein Signaling	PMID: 32871173;PMID: 30541966	case	1.31406	95.3125	90.7473	0.000174034	1.74636	90.106	81.0945	1.26273e-16
IN_MGE	UL_ExN	GABA-GAD1_SLC6A6	GABBR1	1.52535e-06	0	GABA-B-GAD1_SLC6A6_GABBR1	GABA-B-(GAD1+SLC6A6) - GABBR1	GABA-B	Non-protein Signaling	PMID: 32871173;PMID: 30541966	case	2.66651	100	95.6954	0.000253446	1.74636	90.106	81.0945	1.26273e-16
IN_MGE	Astro	GABA-GAD1_SLC6A8	GABBR1	1.14401e-06	0	GABA-B-GAD1_SLC6A8_GABBR1	GABA-B-(GAD1+SLC6A8) - GABBR1	GABA-B	Non-protein Signaling	PMID: 32871173;PMID: 30541966	case	2.66651	100	95.6954	0.000253446	NA	NA	NA	NA
IN_MGE	DL_ExN	GABA-GAD1_SLC6A8	GABBR1	1.39824e-06	0	GABA-B-GAD1_SLC6A8_GABBR1	GABA-B-(GAD1+SLC6A8) - GABBR1	GABA-B	Non-protein Signaling	PMID: 32871173;PMID: 30541966	case	2.66651	100	95.6954	0.000253446	0.714258	88.755	80.837	3.56872e-05
IN_MGE	IN_CGE	GABA-GAD1_SLC6A8	GABBR1	1.0169e-06	0	GABA-B-GAD1_SLC6A8_GABBR1	GABA-B-(GAD1+SLC6A8) - GABBR1	GABA-B	Non-protein Signaling	PMID: 32871173;PMID: 30541966	case	2.66651	100	95.6954	0.000253446	0.72609	75.7812	70.1068	0.00563636
IN_MGE	IN_MGE	GABA-GAD1_SLC6A8	GABBR1	1.0169e-06	0	GABA-B-GAD1_SLC6A8_GABBR1	GABA-B-(GAD1+SLC6A8) - GABBR1	GABA-B	Non-protein Signaling	PMID: 32871173;PMID: 30541966	case	2.66651	100	95.6954	0.000253446	0.379272	85.4015	77.1523	0.0114042
IN_MGE	UL_ExN	GABA-GAD1_SLC6A8	GABBR1	1.52535e-06	0	GABA-B-GAD1_SLC6A8_GABBR1	GABA-B-(GAD1+SLC6A8) - GABBR1	GABA-B	Non-protein Signaling	PMID: 32871173;PMID: 30541966	case	2.66651	100	95.6954	0.000253446	1.74636	90.106	81.0945	1.26273e-16
IN_CGE	Astro	GABA-GAD2_SLC32A1	GABBR1	5.80121e-07	0	GABA-B-GAD2_SLC32A1_GABBR1	GABA-B-(GAD2+SLC32A1) - GABBR1	GABA-B	Non-protein Signaling	PMID: 32871173;PMID: 30541966	case	0.715497	79.6875	72.5979	0.0062118	NA	NA	NA	NA
IN_MGE	Astro	GABA-GAD2_SLC32A1	GABBR1	1.20762e-06	0	GABA-B-GAD2_SLC32A1_GABBR1	GABA-B-(GAD2+SLC32A1) - GABBR1	GABA-B	Non-protein Signaling	PMID: 32871173;PMID: 30541966	case	1.04067	71.5328	58.2781	0.000716673	NA	NA	NA	NA
IN_CGE	DL_ExN	GABA-GAD2_SLC32A1	GABBR1	7.09037e-07	0	GABA-B-GAD2_SLC32A1_GABBR1	GABA-B-(GAD2+SLC32A1) - GABBR1	GABA-B	Non-protein Signaling	PMID: 32871173;PMID: 30541966	case	0.715497	79.6875	72.5979	0.0062118	0.714258	88.755	80.837	3.56872e-05
IN_MGE	DL_ExN	GABA-GAD2_SLC32A1	GABBR1	1.47598e-06	0	GABA-B-GAD2_SLC32A1_GABBR1	GABA-B-(GAD2+SLC32A1) - GABBR1	GABA-B	Non-protein Signaling	PMID: 32871173;PMID: 30541966	case	1.04067	71.5328	58.2781	0.000716673	0.714258	88.755	80.837	3.56872e-05
IN_CGE	IN_CGE	GABA-GAD2_SLC32A1	GABBR1	5.15664e-07	0	GABA-B-GAD2_SLC32A1_GABBR1	GABA-B-(GAD2+SLC32A1) - GABBR1	GABA-B	Non-protein Signaling	PMID: 32871173;PMID: 30541966	case	0.715497	79.6875	72.5979	0.0062118	0.72609	75.7812	70.1068	0.00563636
IN_MGE	IN_CGE	GABA-GAD2_SLC32A1	GABBR1	1.07344e-06	0	GABA-B-GAD2_SLC32A1_GABBR1	GABA-B-(GAD2+SLC32A1) - GABBR1	GABA-B	Non-protein Signaling	PMID: 32871173;PMID: 30541966	case	1.04067	71.5328	58.2781	0.000716673	0.72609	75.7812	70.1068	0.00563636
IN_CGE	IN_MGE	GABA-GAD2_SLC32A1	GABBR1	5.15664e-07	0	GABA-B-GAD2_SLC32A1_GABBR1	GABA-B-(GAD2+SLC32A1) - GABBR1	GABA-B	Non-protein Signaling	PMID: 32871173;PMID: 30541966	case	0.715497	79.6875	72.5979	0.0062118	0.379272	85.4015	77.1523	0.0114042
IN_MGE	IN_MGE	GABA-GAD2_SLC32A1	GABBR1	1.07344e-06	0	GABA-B-GAD2_SLC32A1_GABBR1	GABA-B-(GAD2+SLC32A1) - GABBR1	GABA-B	Non-protein Signaling	PMID: 32871173;PMID: 30541966	case	1.04067	71.5328	58.2781	0.000716673	0.379272	85.4015	77.1523	0.0114042
IN_CGE	UL_ExN	GABA-GAD2_SLC32A1	GABBR1	7.73495e-07	0	GABA-B-GAD2_SLC32A1_GABBR1	GABA-B-(GAD2+SLC32A1) - GABBR1	GABA-B	Non-protein Signaling	PMID: 32871173;PMID: 30541966	case	0.715497	79.6875	72.5979	0.0062118	1.74636	90.106	81.0945	1.26273e-16
IN_MGE	UL_ExN	GABA-GAD2_SLC32A1	GABBR1	1.61016e-06	0	GABA-B-GAD2_SLC32A1_GABBR1	GABA-B-(GAD2+SLC32A1) - GABBR1	GABA-B	Non-protein Signaling	PMID: 32871173;PMID: 30541966	case	1.04067	71.5328	58.2781	0.000716673	1.74636	90.106	81.0945	1.26273e-16
IN_CGE	Astro	GABA-GAD2_SLC6A1	GABBR1	2.65844e-06	0	GABA-B-GAD2_SLC6A1_GABBR1	GABA-B-(GAD2+SLC6A1) - GABBR1	GABA-B	Non-protein Signaling	PMID: 32871173;PMID: 30541966	case	0.715497	79.6875	72.5979	0.0062118	NA	NA	NA	NA
IN_MGE	Astro	GABA-GAD2_SLC6A1	GABBR1	2.78887e-06	0	GABA-B-GAD2_SLC6A1_GABBR1	GABA-B-(GAD2+SLC6A1) - GABBR1	GABA-B	Non-protein Signaling	PMID: 32871173;PMID: 30541966	case	1.80152	89.0511	76.8212	0.000191327	NA	NA	NA	NA
IN_CGE	DL_ExN	GABA-GAD2_SLC6A1	GABBR1	3.24921e-06	0	GABA-B-GAD2_SLC6A1_GABBR1	GABA-B-(GAD2+SLC6A1) - GABBR1	GABA-B	Non-protein Signaling	PMID: 32871173;PMID: 30541966	case	0.715497	79.6875	72.5979	0.0062118	0.714258	88.755	80.837	3.56872e-05
IN_MGE	DL_ExN	GABA-GAD2_SLC6A1	GABBR1	3.40862e-06	0	GABA-B-GAD2_SLC6A1_GABBR1	GABA-B-(GAD2+SLC6A1) - GABBR1	GABA-B	Non-protein Signaling	PMID: 32871173;PMID: 30541966	case	1.80152	89.0511	76.8212	0.000191327	0.714258	88.755	80.837	3.56872e-05
IN_CGE	IN_CGE	GABA-GAD2_SLC6A1	GABBR1	2.36306e-06	0	GABA-B-GAD2_SLC6A1_GABBR1	GABA-B-(GAD2+SLC6A1) - GABBR1	GABA-B	Non-protein Signaling	PMID: 32871173;PMID: 30541966	case	0.715497	79.6875	72.5979	0.0062118	0.72609	75.7812	70.1068	0.00563636
IN_MGE	IN_CGE	GABA-GAD2_SLC6A1	GABBR1	2.479e-06	0	GABA-B-GAD2_SLC6A1_GABBR1	GABA-B-(GAD2+SLC6A1) - GABBR1	GABA-B	Non-protein Signaling	PMID: 32871173;PMID: 30541966	case	1.80152	89.0511	76.8212	0.000191327	0.72609	75.7812	70.1068	0.00563636
IN_CGE	IN_MGE	GABA-GAD2_SLC6A1	GABBR1	2.36306e-06	0	GABA-B-GAD2_SLC6A1_GABBR1	GABA-B-(GAD2+SLC6A1) - GABBR1	GABA-B	Non-protein Signaling	PMID: 32871173;PMID: 30541966	case	0.715497	79.6875	72.5979	0.0062118	0.379272	85.4015	77.1523	0.0114042
IN_MGE	IN_MGE	GABA-GAD2_SLC6A1	GABBR1	2.479e-06	0	GABA-B-GAD2_SLC6A1_GABBR1	GABA-B-(GAD2+SLC6A1) - GABBR1	GABA-B	Non-protein Signaling	PMID: 32871173;PMID: 30541966	case	1.80152	89.0511	76.8212	0.000191327	0.379272	85.4015	77.1523	0.0114042
IN_CGE	UL_ExN	GABA-GAD2_SLC6A1	GABBR1	3.54459e-06	0	GABA-B-GAD2_SLC6A1_GABBR1	GABA-B-(GAD2+SLC6A1) - GABBR1	GABA-B	Non-protein Signaling	PMID: 32871173;PMID: 30541966	case	0.715497	79.6875	72.5979	0.0062118	1.74636	90.106	81.0945	1.26273e-16
IN_MGE	UL_ExN	GABA-GAD2_SLC6A1	GABBR1	3.71849e-06	0	GABA-B-GAD2_SLC6A1_GABBR1	GABA-B-(GAD2+SLC6A1) - GABBR1	GABA-B	Non-protein Signaling	PMID: 32871173;PMID: 30541966	case	1.80152	89.0511	76.8212	0.000191327	1.74636	90.106	81.0945	1.26273e-16
IN_CGE	Astro	GABA-GAD2_SLC6A11	GABBR1	1.16024e-06	0	GABA-B-GAD2_SLC6A11_GABBR1	GABA-B-(GAD2+SLC6A11) - GABBR1	GABA-B	Non-protein Signaling	PMID: 32871173;PMID: 30541966	case	0.715497	79.6875	72.5979	0.0062118	NA	NA	NA	NA
IN_MGE	Astro	GABA-GAD2_SLC6A11	GABBR1	6.97219e-07	0	GABA-B-GAD2_SLC6A11_GABBR1	GABA-B-(GAD2+SLC6A11) - GABBR1	GABA-B	Non-protein Signaling	PMID: 32871173;PMID: 30541966	case	1.80152	89.0511	76.8212	0.000191327	NA	NA	NA	NA
IN_CGE	DL_ExN	GABA-GAD2_SLC6A11	GABBR1	1.41807e-06	0	GABA-B-GAD2_SLC6A11_GABBR1	GABA-B-(GAD2+SLC6A11) - GABBR1	GABA-B	Non-protein Signaling	PMID: 32871173;PMID: 30541966	case	0.715497	79.6875	72.5979	0.0062118	0.714258	88.755	80.837	3.56872e-05
IN_MGE	DL_ExN	GABA-GAD2_SLC6A11	GABBR1	8.52157e-07	0	GABA-B-GAD2_SLC6A11_GABBR1	GABA-B-(GAD2+SLC6A11) - GABBR1	GABA-B	Non-protein Signaling	PMID: 32871173;PMID: 30541966	case	1.80152	89.0511	76.8212	0.000191327	0.714258	88.755	80.837	3.56872e-05
IN_CGE	IN_CGE	GABA-GAD2_SLC6A11	GABBR1	1.03133e-06	0	GABA-B-GAD2_SLC6A11_GABBR1	GABA-B-(GAD2+SLC6A11) - GABBR1	GABA-B	Non-protein Signaling	PMID: 32871173;PMID: 30541966	case	0.715497	79.6875	72.5979	0.0062118	0.72609	75.7812	70.1068	0.00563636
IN_MGE	IN_CGE	GABA-GAD2_SLC6A11	GABBR1	6.1975e-07	0	GABA-B-GAD2_SLC6A11_GABBR1	GABA-B-(GAD2+SLC6A11) - GABBR1	GABA-B	Non-protein Signaling	PMID: 32871173;PMID: 30541966	case	1.80152	89.0511	76.8212	0.000191327	0.72609	75.7812	70.1068	0.00563636
IN_CGE	IN_MGE	GABA-GAD2_SLC6A11	GABBR1	1.03133e-06	0	GABA-B-GAD2_SLC6A11_GABBR1	GABA-B-(GAD2+SLC6A11) - GABBR1	GABA-B	Non-protein Signaling	PMID: 32871173;PMID: 30541966	case	0.715497	79.6875	72.5979	0.0062118	0.379272	85.4015	77.1523	0.0114042
IN_MGE	IN_MGE	GABA-GAD2_SLC6A11	GABBR1	6.1975e-07	0	GABA-B-GAD2_SLC6A11_GABBR1	GABA-B-(GAD2+SLC6A11) - GABBR1	GABA-B	Non-protein Signaling	PMID: 32871173;PMID: 30541966	case	1.80152	89.0511	76.8212	0.000191327	0.379272	85.4015	77.1523	0.0114042
IN_CGE	UL_ExN	GABA-GAD2_SLC6A11	GABBR1	1.54699e-06	0	GABA-B-GAD2_SLC6A11_GABBR1	GABA-B-(GAD2+SLC6A11) - GABBR1	GABA-B	Non-protein Signaling	PMID: 32871173;PMID: 30541966	case	0.715497	79.6875	72.5979	0.0062118	1.74636	90.106	81.0945	1.26273e-16
IN_MGE	UL_ExN	GABA-GAD2_SLC6A11	GABBR1	9.29625e-07	0	GABA-B-GAD2_SLC6A11_GABBR1	GABA-B-(GAD2+SLC6A11) - GABBR1	GABA-B	Non-protein Signaling	PMID: 32871173;PMID: 30541966	case	1.80152	89.0511	76.8212	0.000191327	1.74636	90.106	81.0945	1.26273e-16
IN_CGE	Astro	GABA-GAD2_SLC6A6	GABBR1	5.80121e-07	0	GABA-B-GAD2_SLC6A6_GABBR1	GABA-B-(GAD2+SLC6A6) - GABBR1	GABA-B	Non-protein Signaling	PMID: 32871173;PMID: 30541966	case	0.715497	79.6875	72.5979	0.0062118	NA	NA	NA	NA
IN_MGE	Astro	GABA-GAD2_SLC6A6	GABBR1	6.97219e-07	0	GABA-B-GAD2_SLC6A6_GABBR1	GABA-B-(GAD2+SLC6A6) - GABBR1	GABA-B	Non-protein Signaling	PMID: 32871173;PMID: 30541966	case	1.80152	89.0511	76.8212	0.000191327	NA	NA	NA	NA
IN_CGE	DL_ExN	GABA-GAD2_SLC6A6	GABBR1	7.09037e-07	0	GABA-B-GAD2_SLC6A6_GABBR1	GABA-B-(GAD2+SLC6A6) - GABBR1	GABA-B	Non-protein Signaling	PMID: 32871173;PMID: 30541966	case	0.715497	79.6875	72.5979	0.0062118	0.714258	88.755	80.837	3.56872e-05
IN_MGE	DL_ExN	GABA-GAD2_SLC6A6	GABBR1	8.52157e-07	0	GABA-B-GAD2_SLC6A6_GABBR1	GABA-B-(GAD2+SLC6A6) - GABBR1	GABA-B	Non-protein Signaling	PMID: 32871173;PMID: 30541966	case	1.80152	89.0511	76.8212	0.000191327	0.714258	88.755	80.837	3.56872e-05
IN_CGE	IN_CGE	GABA-GAD2_SLC6A6	GABBR1	5.15664e-07	0	GABA-B-GAD2_SLC6A6_GABBR1	GABA-B-(GAD2+SLC6A6) - GABBR1	GABA-B	Non-protein Signaling	PMID: 32871173;PMID: 30541966	case	0.715497	79.6875	72.5979	0.0062118	0.72609	75.7812	70.1068	0.00563636
IN_MGE	IN_CGE	GABA-GAD2_SLC6A6	GABBR1	6.1975e-07	0	GABA-B-GAD2_SLC6A6_GABBR1	GABA-B-(GAD2+SLC6A6) - GABBR1	GABA-B	Non-protein Signaling	PMID: 32871173;PMID: 30541966	case	1.80152	89.0511	76.8212	0.000191327	0.72609	75.7812	70.1068	0.00563636
IN_CGE	IN_MGE	GABA-GAD2_SLC6A6	GABBR1	5.15664e-07	0	GABA-B-GAD2_SLC6A6_GABBR1	GABA-B-(GAD2+SLC6A6) - GABBR1	GABA-B	Non-protein Signaling	PMID: 32871173;PMID: 30541966	case	0.715497	79.6875	72.5979	0.0062118	0.379272	85.4015	77.1523	0.0114042
IN_MGE	IN_MGE	GABA-GAD2_SLC6A6	GABBR1	6.1975e-07	0	GABA-B-GAD2_SLC6A6_GABBR1	GABA-B-(GAD2+SLC6A6) - GABBR1	GABA-B	Non-protein Signaling	PMID: 32871173;PMID: 30541966	case	1.80152	89.0511	76.8212	0.000191327	0.379272	85.4015	77.1523	0.0114042
IN_CGE	UL_ExN	GABA-GAD2_SLC6A6	GABBR1	7.73495e-07	0	GABA-B-GAD2_SLC6A6_GABBR1	GABA-B-(GAD2+SLC6A6) - GABBR1	GABA-B	Non-protein Signaling	PMID: 32871173;PMID: 30541966	case	0.715497	79.6875	72.5979	0.0062118	1.74636	90.106	81.0945	1.26273e-16
IN_MGE	UL_ExN	GABA-GAD2_SLC6A6	GABBR1	9.29625e-07	0	GABA-B-GAD2_SLC6A6_GABBR1	GABA-B-(GAD2+SLC6A6) - GABBR1	GABA-B	Non-protein Signaling	PMID: 32871173;PMID: 30541966	case	1.80152	89.0511	76.8212	0.000191327	1.74636	90.106	81.0945	1.26273e-16
IN_MGE	Astro	GABA-GAD2_SLC6A8	GABBR1	6.97219e-07	0	GABA-B-GAD2_SLC6A8_GABBR1	GABA-B-(GAD2+SLC6A8) - GABBR1	GABA-B	Non-protein Signaling	PMID: 32871173;PMID: 30541966	case	1.80152	89.0511	76.8212	0.000191327	NA	NA	NA	NA
IN_MGE	DL_ExN	GABA-GAD2_SLC6A8	GABBR1	8.52157e-07	0	GABA-B-GAD2_SLC6A8_GABBR1	GABA-B-(GAD2+SLC6A8) - GABBR1	GABA-B	Non-protein Signaling	PMID: 32871173;PMID: 30541966	case	1.80152	89.0511	76.8212	0.000191327	0.714258	88.755	80.837	3.56872e-05
IN_MGE	IN_CGE	GABA-GAD2_SLC6A8	GABBR1	6.1975e-07	0	GABA-B-GAD2_SLC6A8_GABBR1	GABA-B-(GAD2+SLC6A8) - GABBR1	GABA-B	Non-protein Signaling	PMID: 32871173;PMID: 30541966	case	1.80152	89.0511	76.8212	0.000191327	0.72609	75.7812	70.1068	0.00563636
IN_MGE	IN_MGE	GABA-GAD2_SLC6A8	GABBR1	6.1975e-07	0	GABA-B-GAD2_SLC6A8_GABBR1	GABA-B-(GAD2+SLC6A8) - GABBR1	GABA-B	Non-protein Signaling	PMID: 32871173;PMID: 30541966	case	1.80152	89.0511	76.8212	0.000191327	0.379272	85.4015	77.1523	0.0114042
IN_MGE	UL_ExN	GABA-GAD2_SLC6A8	GABBR1	9.29625e-07	0	GABA-B-GAD2_SLC6A8_GABBR1	GABA-B-(GAD2+SLC6A8) - GABBR1	GABA-B	Non-protein Signaling	PMID: 32871173;PMID: 30541966	case	1.80152	89.0511	76.8212	0.000191327	1.74636	90.106	81.0945	1.26273e-16
IN_CGE	Astro	GABA-GAD1_SLC32A1	GABBR2	8.8589e-08	0	GABA-B-GAD1_SLC32A1_GABBR2	GABA-B-(GAD1+SLC32A1) - GABBR2	GABA-B	Non-protein Signaling	PMID: 32871173;PMID: 30541966	case	1.31406	95.3125	90.7473	0.000174034	NA	NA	NA	NA
IN_MGE	Astro	GABA-GAD1_SLC32A1	GABBR2	2.20166e-07	0	GABA-B-GAD1_SLC32A1_GABBR2	GABA-B-(GAD1+SLC32A1) - GABBR2	GABA-B	Non-protein Signaling	PMID: 32871173;PMID: 30541966	case	1.47316	77.0073	67.7152	0.000747732	NA	NA	NA	NA
IN_CGE	DL_ExN	GABA-GAD1_SLC32A1	GABBR2	4.87237e-06	0	GABA-B-GAD1_SLC32A1_GABBR2	GABA-B-(GAD1+SLC32A1) - GABBR2	GABA-B	Non-protein Signaling	PMID: 32871173;PMID: 30541966	case	1.31406	95.3125	90.7473	0.000174034	3.75858	99.5984	98.2379	4.21638e-07
IN_MGE	DL_ExN	GABA-GAD1_SLC32A1	GABBR2	1.2109e-05	0	GABA-B-GAD1_SLC32A1_GABBR2	GABA-B-(GAD1+SLC32A1) - GABBR2	GABA-B	Non-protein Signaling	PMID: 32871173;PMID: 30541966	case	1.47316	77.0073	67.7152	0.000747732	3.75858	99.5984	98.2379	4.21638e-07
IN_CGE	IN_CGE	GABA-GAD1_SLC32A1	GABBR2	2.92343e-06	0	GABA-B-GAD1_SLC32A1_GABBR2	GABA-B-(GAD1+SLC32A1) - GABBR2	GABA-B	Non-protein Signaling	PMID: 32871173;PMID: 30541966	case	1.31406	95.3125	90.7473	0.000174034	2.75634	97.6562	98.5765	0.00114299
IN_MGE	IN_CGE	GABA-GAD1_SLC32A1	GABBR2	7.26542e-06	0	GABA-B-GAD1_SLC32A1_GABBR2	GABA-B-(GAD1+SLC32A1) - GABBR2	GABA-B	Non-protein Signaling	PMID: 32871173;PMID: 30541966	case	1.47316	77.0073	67.7152	0.000747732	2.75634	97.6562	98.5765	0.00114299
IN_CGE	IN_MGE	GABA-GAD1_SLC32A1	GABBR2	2.48049e-06	0	GABA-B-GAD1_SLC32A1_GABBR2	GABA-B-(GAD1+SLC32A1) - GABBR2	GABA-B	Non-protein Signaling	PMID: 32871173;PMID: 30541966	case	1.31406	95.3125	90.7473	0.000174034	NA	NA	NA	NA
IN_MGE	IN_MGE	GABA-GAD1_SLC32A1	GABBR2	6.16461e-06	0	GABA-B-GAD1_SLC32A1_GABBR2	GABA-B-(GAD1+SLC32A1) - GABBR2	GABA-B	Non-protein Signaling	PMID: 32871173;PMID: 30541966	case	1.47316	77.0073	67.7152	0.000747732	NA	NA	NA	NA
IN_CGE	UL_ExN	GABA-GAD1_SLC32A1	GABBR2	7.44142e-06	0	GABA-B-GAD1_SLC32A1_GABBR2	GABA-B-(GAD1+SLC32A1) - GABBR2	GABA-B	Non-protein Signaling	PMID: 32871173;PMID: 30541966	case	1.31406	95.3125	90.7473	0.000174034	16.083	98.7633	98.408	4.50929e-30
IN_MGE	UL_ExN	GABA-GAD1_SLC32A1	GABBR2	1.84936e-05	0	GABA-B-GAD1_SLC32A1_GABBR2	GABA-B-(GAD1+SLC32A1) - GABBR2	GABA-B	Non-protein Signaling	PMID: 32871173;PMID: 30541966	case	1.47316	77.0073	67.7152	0.000747732	16.083	98.7633	98.408	4.50929e-30
IN_CGE	DL_ExN	GABA-GAD1_SLC6A1	GABBR2	2.23276e-05	0	GABA-B-GAD1_SLC6A1_GABBR2	GABA-B-(GAD1+SLC6A1) - GABBR2	GABA-B	Non-protein Signaling	PMID: 32871173;PMID: 30541966	case	1.31406	95.3125	90.7473	0.000174034	3.75858	99.5984	98.2379	4.21638e-07
IN_MGE	DL_ExN	GABA-GAD1_SLC6A1	GABBR2	2.7964e-05	0	GABA-B-GAD1_SLC6A1_GABBR2	GABA-B-(GAD1+SLC6A1) - GABBR2	GABA-B	Non-protein Signaling	PMID: 32871173;PMID: 30541966	case	2.66651	100	95.6954	0.000253446	3.75858	99.5984	98.2379	4.21638e-07
IN_CGE	IN_CGE	GABA-GAD1_SLC6A1	GABBR2	1.33967e-05	0	GABA-B-GAD1_SLC6A1_GABBR2	GABA-B-(GAD1+SLC6A1) - GABBR2	GABA-B	Non-protein Signaling	PMID: 32871173;PMID: 30541966	case	1.31406	95.3125	90.7473	0.000174034	2.75634	97.6562	98.5765	0.00114299
IN_MGE	IN_CGE	GABA-GAD1_SLC6A1	GABBR2	1.67786e-05	0	GABA-B-GAD1_SLC6A1_GABBR2	GABA-B-(GAD1+SLC6A1) - GABBR2	GABA-B	Non-protein Signaling	PMID: 32871173;PMID: 30541966	case	2.66651	100	95.6954	0.000253446	2.75634	97.6562	98.5765	0.00114299
IN_CGE	IN_MGE	GABA-GAD1_SLC6A1	GABBR2	1.13669e-05	0	GABA-B-GAD1_SLC6A1_GABBR2	GABA-B-(GAD1+SLC6A1) - GABBR2	GABA-B	Non-protein Signaling	PMID: 32871173;PMID: 30541966	case	1.31406	95.3125	90.7473	0.000174034	NA	NA	NA	NA
IN_MGE	IN_MGE	GABA-GAD1_SLC6A1	GABBR2	1.42364e-05	0	GABA-B-GAD1_SLC6A1_GABBR2	GABA-B-(GAD1+SLC6A1) - GABBR2	GABA-B	Non-protein Signaling	PMID: 32871173;PMID: 30541966	case	2.66651	100	95.6954	0.000253446	NA	NA	NA	NA
IN_CGE	UL_ExN	GABA-GAD1_SLC6A1	GABBR2	3.41e-05	0	GABA-B-GAD1_SLC6A1_GABBR2	GABA-B-(GAD1+SLC6A1) - GABBR2	GABA-B	Non-protein Signaling	PMID: 32871173;PMID: 30541966	case	1.31406	95.3125	90.7473	0.000174034	16.083	98.7633	98.408	4.50929e-30
IN_MGE	UL_ExN	GABA-GAD1_SLC6A1	GABBR2	4.27081e-05	0	GABA-B-GAD1_SLC6A1_GABBR2	GABA-B-(GAD1+SLC6A1) - GABBR2	GABA-B	Non-protein Signaling	PMID: 32871173;PMID: 30541966	case	2.66651	100	95.6954	0.000253446	16.083	98.7633	98.408	4.50929e-30
IN_CGE	DL_ExN	GABA-GAD1_SLC6A11	GABBR2	9.7447e-06	0	GABA-B-GAD1_SLC6A11_GABBR2	GABA-B-(GAD1+SLC6A11) - GABBR2	GABA-B	Non-protein Signaling	PMID: 32871173;PMID: 30541966	case	1.31406	95.3125	90.7473	0.000174034	3.75858	99.5984	98.2379	4.21638e-07
IN_MGE	DL_ExN	GABA-GAD1_SLC6A11	GABBR2	6.99116e-06	0	GABA-B-GAD1_SLC6A11_GABBR2	GABA-B-(GAD1+SLC6A11) - GABBR2	GABA-B	Non-protein Signaling	PMID: 32871173;PMID: 30541966	case	2.66651	100	95.6954	0.000253446	3.75858	99.5984	98.2379	4.21638e-07
IN_CGE	IN_CGE	GABA-GAD1_SLC6A11	GABBR2	5.84684e-06	0	GABA-B-GAD1_SLC6A11_GABBR2	GABA-B-(GAD1+SLC6A11) - GABBR2	GABA-B	Non-protein Signaling	PMID: 32871173;PMID: 30541966	case	1.31406	95.3125	90.7473	0.000174034	2.75634	97.6562	98.5765	0.00114299
IN_MGE	IN_CGE	GABA-GAD1_SLC6A11	GABBR2	4.19471e-06	0	GABA-B-GAD1_SLC6A11_GABBR2	GABA-B-(GAD1+SLC6A11) - GABBR2	GABA-B	Non-protein Signaling	PMID: 32871173;PMID: 30541966	case	2.66651	100	95.6954	0.000253446	2.75634	97.6562	98.5765	0.00114299
IN_CGE	IN_MGE	GABA-GAD1_SLC6A11	GABBR2	4.96096e-06	0	GABA-B-GAD1_SLC6A11_GABBR2	GABA-B-(GAD1+SLC6A11) - GABBR2	GABA-B	Non-protein Signaling	PMID: 32871173;PMID: 30541966	case	1.31406	95.3125	90.7473	0.000174034	NA	NA	NA	NA
IN_MGE	IN_MGE	GABA-GAD1_SLC6A11	GABBR2	3.55915e-06	0	GABA-B-GAD1_SLC6A11_GABBR2	GABA-B-(GAD1+SLC6A11) - GABBR2	GABA-B	Non-protein Signaling	PMID: 32871173;PMID: 30541966	case	2.66651	100	95.6954	0.000253446	NA	NA	NA	NA
IN_CGE	UL_ExN	GABA-GAD1_SLC6A11	GABBR2	1.48827e-05	0	GABA-B-GAD1_SLC6A11_GABBR2	GABA-B-(GAD1+SLC6A11) - GABBR2	GABA-B	Non-protein Signaling	PMID: 32871173;PMID: 30541966	case	1.31406	95.3125	90.7473	0.000174034	16.083	98.7633	98.408	4.50929e-30
IN_MGE	UL_ExN	GABA-GAD1_SLC6A11	GABBR2	1.06774e-05	0	GABA-B-GAD1_SLC6A11_GABBR2	GABA-B-(GAD1+SLC6A11) - GABBR2	GABA-B	Non-protein Signaling	PMID: 32871173;PMID: 30541966	case	2.66651	100	95.6954	0.000253446	16.083	98.7633	98.408	4.50929e-30
IN_CGE	DL_ExN	GABA-GAD1_SLC6A6	GABBR2	4.87237e-06	0	GABA-B-GAD1_SLC6A6_GABBR2	GABA-B-(GAD1+SLC6A6) - GABBR2	GABA-B	Non-protein Signaling	PMID: 32871173;PMID: 30541966	case	1.31406	95.3125	90.7473	0.000174034	3.75858	99.5984	98.2379	4.21638e-07
IN_MGE	DL_ExN	GABA-GAD1_SLC6A6	GABBR2	6.99116e-06	0	GABA-B-GAD1_SLC6A6_GABBR2	GABA-B-(GAD1+SLC6A6) - GABBR2	GABA-B	Non-protein Signaling	PMID: 32871173;PMID: 30541966	case	2.66651	100	95.6954	0.000253446	3.75858	99.5984	98.2379	4.21638e-07
IN_CGE	IN_CGE	GABA-GAD1_SLC6A6	GABBR2	2.92343e-06	0	GABA-B-GAD1_SLC6A6_GABBR2	GABA-B-(GAD1+SLC6A6) - GABBR2	GABA-B	Non-protein Signaling	PMID: 32871173;PMID: 30541966	case	1.31406	95.3125	90.7473	0.000174034	2.75634	97.6562	98.5765	0.00114299
IN_MGE	IN_CGE	GABA-GAD1_SLC6A6	GABBR2	4.19471e-06	0	GABA-B-GAD1_SLC6A6_GABBR2	GABA-B-(GAD1+SLC6A6) - GABBR2	GABA-B	Non-protein Signaling	PMID: 32871173;PMID: 30541966	case	2.66651	100	95.6954	0.000253446	2.75634	97.6562	98.5765	0.00114299
IN_CGE	IN_MGE	GABA-GAD1_SLC6A6	GABBR2	2.48049e-06	0	GABA-B-GAD1_SLC6A6_GABBR2	GABA-B-(GAD1+SLC6A6) - GABBR2	GABA-B	Non-protein Signaling	PMID: 32871173;PMID: 30541966	case	1.31406	95.3125	90.7473	0.000174034	NA	NA	NA	NA
IN_MGE	IN_MGE	GABA-GAD1_SLC6A6	GABBR2	3.55915e-06	0	GABA-B-GAD1_SLC6A6_GABBR2	GABA-B-(GAD1+SLC6A6) - GABBR2	GABA-B	Non-protein Signaling	PMID: 32871173;PMID: 30541966	case	2.66651	100	95.6954	0.000253446	NA	NA	NA	NA
IN_CGE	UL_ExN	GABA-GAD1_SLC6A6	GABBR2	7.44142e-06	0	GABA-B-GAD1_SLC6A6_GABBR2	GABA-B-(GAD1+SLC6A6) - GABBR2	GABA-B	Non-protein Signaling	PMID: 32871173;PMID: 30541966	case	1.31406	95.3125	90.7473	0.000174034	16.083	98.7633	98.408	4.50929e-30
IN_MGE	UL_ExN	GABA-GAD1_SLC6A6	GABBR2	1.06774e-05	0	GABA-B-GAD1_SLC6A6_GABBR2	GABA-B-(GAD1+SLC6A6) - GABBR2	GABA-B	Non-protein Signaling	PMID: 32871173;PMID: 30541966	case	2.66651	100	95.6954	0.000253446	16.083	98.7633	98.408	4.50929e-30
IN_MGE	DL_ExN	GABA-GAD1_SLC6A8	GABBR2	6.99116e-06	0	GABA-B-GAD1_SLC6A8_GABBR2	GABA-B-(GAD1+SLC6A8) - GABBR2	GABA-B	Non-protein Signaling	PMID: 32871173;PMID: 30541966	case	2.66651	100	95.6954	0.000253446	3.75858	99.5984	98.2379	4.21638e-07
IN_MGE	IN_CGE	GABA-GAD1_SLC6A8	GABBR2	4.19471e-06	0	GABA-B-GAD1_SLC6A8_GABBR2	GABA-B-(GAD1+SLC6A8) - GABBR2	GABA-B	Non-protein Signaling	PMID: 32871173;PMID: 30541966	case	2.66651	100	95.6954	0.000253446	2.75634	97.6562	98.5765	0.00114299
IN_MGE	IN_MGE	GABA-GAD1_SLC6A8	GABBR2	3.55915e-06	0	GABA-B-GAD1_SLC6A8_GABBR2	GABA-B-(GAD1+SLC6A8) - GABBR2	GABA-B	Non-protein Signaling	PMID: 32871173;PMID: 30541966	case	2.66651	100	95.6954	0.000253446	NA	NA	NA	NA
IN_MGE	UL_ExN	GABA-GAD1_SLC6A8	GABBR2	1.06774e-05	0	GABA-B-GAD1_SLC6A8_GABBR2	GABA-B-(GAD1+SLC6A8) - GABBR2	GABA-B	Non-protein Signaling	PMID: 32871173;PMID: 30541966	case	2.66651	100	95.6954	0.000253446	16.083	98.7633	98.408	4.50929e-30
IN_CGE	Astro	GABA-GAD2_SLC32A1	GABBR2	6.4458e-08	0	GABA-B-GAD2_SLC32A1_GABBR2	GABA-B-(GAD2+SLC32A1) - GABBR2	GABA-B	Non-protein Signaling	PMID: 32871173;PMID: 30541966	case	0.715497	79.6875	72.5979	0.0062118	NA	NA	NA	NA
IN_MGE	Astro	GABA-GAD2_SLC32A1	GABBR2	1.3418e-07	0	GABA-B-GAD2_SLC32A1_GABBR2	GABA-B-(GAD2+SLC32A1) - GABBR2	GABA-B	Non-protein Signaling	PMID: 32871173;PMID: 30541966	case	1.04067	71.5328	58.2781	0.000716673	NA	NA	NA	NA
IN_CGE	DL_ExN	GABA-GAD2_SLC32A1	GABBR2	3.54518e-06	0	GABA-B-GAD2_SLC32A1_GABBR2	GABA-B-(GAD2+SLC32A1) - GABBR2	GABA-B	Non-protein Signaling	PMID: 32871173;PMID: 30541966	case	0.715497	79.6875	72.5979	0.0062118	3.75858	99.5984	98.2379	4.21638e-07
IN_MGE	DL_ExN	GABA-GAD2_SLC32A1	GABBR2	7.37984e-06	0	GABA-B-GAD2_SLC32A1_GABBR2	GABA-B-(GAD2+SLC32A1) - GABBR2	GABA-B	Non-protein Signaling	PMID: 32871173;PMID: 30541966	case	1.04067	71.5328	58.2781	0.000716673	3.75858	99.5984	98.2379	4.21638e-07
IN_CGE	IN_CGE	GABA-GAD2_SLC32A1	GABBR2	2.12711e-06	0	GABA-B-GAD2_SLC32A1_GABBR2	GABA-B-(GAD2+SLC32A1) - GABBR2	GABA-B	Non-protein Signaling	PMID: 32871173;PMID: 30541966	case	0.715497	79.6875	72.5979	0.0062118	2.75634	97.6562	98.5765	0.00114299
IN_MGE	IN_CGE	GABA-GAD2_SLC32A1	GABBR2	4.42792e-06	0	GABA-B-GAD2_SLC32A1_GABBR2	GABA-B-(GAD2+SLC32A1) - GABBR2	GABA-B	Non-protein Signaling	PMID: 32871173;PMID: 30541966	case	1.04067	71.5328	58.2781	0.000716673	2.75634	97.6562	98.5765	0.00114299
IN_CGE	IN_MGE	GABA-GAD2_SLC32A1	GABBR2	1.80482e-06	0	GABA-B-GAD2_SLC32A1_GABBR2	GABA-B-(GAD2+SLC32A1) - GABBR2	GABA-B	Non-protein Signaling	PMID: 32871173;PMID: 30541966	case	0.715497	79.6875	72.5979	0.0062118	NA	NA	NA	NA
IN_MGE	IN_MGE	GABA-GAD2_SLC32A1	GABBR2	3.75703e-06	0	GABA-B-GAD2_SLC32A1_GABBR2	GABA-B-(GAD2+SLC32A1) - GABBR2	GABA-B	Non-protein Signaling	PMID: 32871173;PMID: 30541966	case	1.04067	71.5328	58.2781	0.000716673	NA	NA	NA	NA
IN_CGE	UL_ExN	GABA-GAD2_SLC32A1	GABBR2	5.41444e-06	0	GABA-B-GAD2_SLC32A1_GABBR2	GABA-B-(GAD2+SLC32A1) - GABBR2	GABA-B	Non-protein Signaling	PMID: 32871173;PMID: 30541966	case	0.715497	79.6875	72.5979	0.0062118	16.083	98.7633	98.408	4.50929e-30
IN_MGE	UL_ExN	GABA-GAD2_SLC32A1	GABBR2	1.1271e-05	0	GABA-B-GAD2_SLC32A1_GABBR2	GABA-B-(GAD2+SLC32A1) - GABBR2	GABA-B	Non-protein Signaling	PMID: 32871173;PMID: 30541966	case	1.04067	71.5328	58.2781	0.000716673	16.083	98.7633	98.408	4.50929e-30
IN_CGE	Astro	GABA-GAD2_SLC6A1	GABBR2	2.95383e-07	0.04	GABA-B-GAD2_SLC6A1_GABBR2	GABA-B-(GAD2+SLC6A1) - GABBR2	GABA-B	Non-protein Signaling	PMID: 32871173;PMID: 30541966	case	0.715497	79.6875	72.5979	0.0062118	NA	NA	NA	NA
IN_MGE	Astro	GABA-GAD2_SLC6A1	GABBR2	3.09875e-07	0.04	GABA-B-GAD2_SLC6A1_GABBR2	GABA-B-(GAD2+SLC6A1) - GABBR2	GABA-B	Non-protein Signaling	PMID: 32871173;PMID: 30541966	case	1.80152	89.0511	76.8212	0.000191327	NA	NA	NA	NA
IN_CGE	DL_ExN	GABA-GAD2_SLC6A1	GABBR2	1.62458e-05	0	GABA-B-GAD2_SLC6A1_GABBR2	GABA-B-(GAD2+SLC6A1) - GABBR2	GABA-B	Non-protein Signaling	PMID: 32871173;PMID: 30541966	case	0.715497	79.6875	72.5979	0.0062118	3.75858	99.5984	98.2379	4.21638e-07
IN_MGE	DL_ExN	GABA-GAD2_SLC6A1	GABBR2	1.70429e-05	0	GABA-B-GAD2_SLC6A1_GABBR2	GABA-B-(GAD2+SLC6A1) - GABBR2	GABA-B	Non-protein Signaling	PMID: 32871173;PMID: 30541966	case	1.80152	89.0511	76.8212	0.000191327	3.75858	99.5984	98.2379	4.21638e-07
IN_CGE	IN_CGE	GABA-GAD2_SLC6A1	GABBR2	9.74756e-06	0	GABA-B-GAD2_SLC6A1_GABBR2	GABA-B-(GAD2+SLC6A1) - GABBR2	GABA-B	Non-protein Signaling	PMID: 32871173;PMID: 30541966	case	0.715497	79.6875	72.5979	0.0062118	2.75634	97.6562	98.5765	0.00114299
IN_MGE	IN_CGE	GABA-GAD2_SLC6A1	GABBR2	1.02258e-05	0	GABA-B-GAD2_SLC6A1_GABBR2	GABA-B-(GAD2+SLC6A1) - GABBR2	GABA-B	Non-protein Signaling	PMID: 32871173;PMID: 30541966	case	1.80152	89.0511	76.8212	0.000191327	2.75634	97.6562	98.5765	0.00114299
IN_CGE	IN_MGE	GABA-GAD2_SLC6A1	GABBR2	8.27067e-06	0	GABA-B-GAD2_SLC6A1_GABBR2	GABA-B-(GAD2+SLC6A1) - GABBR2	GABA-B	Non-protein Signaling	PMID: 32871173;PMID: 30541966	case	0.715497	79.6875	72.5979	0.0062118	NA	NA	NA	NA
IN_MGE	IN_MGE	GABA-GAD2_SLC6A1	GABBR2	8.67644e-06	0	GABA-B-GAD2_SLC6A1_GABBR2	GABA-B-(GAD2+SLC6A1) - GABBR2	GABA-B	Non-protein Signaling	PMID: 32871173;PMID: 30541966	case	1.80152	89.0511	76.8212	0.000191327	NA	NA	NA	NA
IN_CGE	UL_ExN	GABA-GAD2_SLC6A1	GABBR2	2.48116e-05	0	GABA-B-GAD2_SLC6A1_GABBR2	GABA-B-(GAD2+SLC6A1) - GABBR2	GABA-B	Non-protein Signaling	PMID: 32871173;PMID: 30541966	case	0.715497	79.6875	72.5979	0.0062118	16.083	98.7633	98.408	4.50929e-30
IN_MGE	UL_ExN	GABA-GAD2_SLC6A1	GABBR2	2.60289e-05	0	GABA-B-GAD2_SLC6A1_GABBR2	GABA-B-(GAD2+SLC6A1) - GABBR2	GABA-B	Non-protein Signaling	PMID: 32871173;PMID: 30541966	case	1.80152	89.0511	76.8212	0.000191327	16.083	98.7633	98.408	4.50929e-30
IN_CGE	Astro	GABA-GAD2_SLC6A11	GABBR2	1.28916e-07	0.04	GABA-B-GAD2_SLC6A11_GABBR2	GABA-B-(GAD2+SLC6A11) - GABBR2	GABA-B	Non-protein Signaling	PMID: 32871173;PMID: 30541966	case	0.715497	79.6875	72.5979	0.0062118	NA	NA	NA	NA
IN_MGE	Astro	GABA-GAD2_SLC6A11	GABBR2	7.74688e-08	0.04	GABA-B-GAD2_SLC6A11_GABBR2	GABA-B-(GAD2+SLC6A11) - GABBR2	GABA-B	Non-protein Signaling	PMID: 32871173;PMID: 30541966	case	1.80152	89.0511	76.8212	0.000191327	NA	NA	NA	NA
IN_CGE	DL_ExN	GABA-GAD2_SLC6A11	GABBR2	7.09033e-06	0	GABA-B-GAD2_SLC6A11_GABBR2	GABA-B-(GAD2+SLC6A11) - GABBR2	GABA-B	Non-protein Signaling	PMID: 32871173;PMID: 30541966	case	0.715497	79.6875	72.5979	0.0062118	3.75858	99.5984	98.2379	4.21638e-07
IN_MGE	DL_ExN	GABA-GAD2_SLC6A11	GABBR2	4.26077e-06	0	GABA-B-GAD2_SLC6A11_GABBR2	GABA-B-(GAD2+SLC6A11) - GABBR2	GABA-B	Non-protein Signaling	PMID: 32871173;PMID: 30541966	case	1.80152	89.0511	76.8212	0.000191327	3.75858	99.5984	98.2379	4.21638e-07
IN_CGE	IN_CGE	GABA-GAD2_SLC6A11	GABBR2	4.25421e-06	0	GABA-B-GAD2_SLC6A11_GABBR2	GABA-B-(GAD2+SLC6A11) - GABBR2	GABA-B	Non-protein Signaling	PMID: 32871173;PMID: 30541966	case	0.715497	79.6875	72.5979	0.0062118	2.75634	97.6562	98.5765	0.00114299
IN_MGE	IN_CGE	GABA-GAD2_SLC6A11	GABBR2	2.55647e-06	0	GABA-B-GAD2_SLC6A11_GABBR2	GABA-B-(GAD2+SLC6A11) - GABBR2	GABA-B	Non-protein Signaling	PMID: 32871173;PMID: 30541966	case	1.80152	89.0511	76.8212	0.000191327	2.75634	97.6562	98.5765	0.00114299
IN_CGE	IN_MGE	GABA-GAD2_SLC6A11	GABBR2	3.60963e-06	0	GABA-B-GAD2_SLC6A11_GABBR2	GABA-B-(GAD2+SLC6A11) - GABBR2	GABA-B	Non-protein Signaling	PMID: 32871173;PMID: 30541966	case	0.715497	79.6875	72.5979	0.0062118	NA	NA	NA	NA
IN_MGE	IN_MGE	GABA-GAD2_SLC6A11	GABBR2	2.16912e-06	0	GABA-B-GAD2_SLC6A11_GABBR2	GABA-B-(GAD2+SLC6A11) - GABBR2	GABA-B	Non-protein Signaling	PMID: 32871173;PMID: 30541966	case	1.80152	89.0511	76.8212	0.000191327	NA	NA	NA	NA
IN_CGE	UL_ExN	GABA-GAD2_SLC6A11	GABBR2	1.08288e-05	0	GABA-B-GAD2_SLC6A11_GABBR2	GABA-B-(GAD2+SLC6A11) - GABBR2	GABA-B	Non-protein Signaling	PMID: 32871173;PMID: 30541966	case	0.715497	79.6875	72.5979	0.0062118	16.083	98.7633	98.408	4.50929e-30
IN_MGE	UL_ExN	GABA-GAD2_SLC6A11	GABBR2	6.50734e-06	0	GABA-B-GAD2_SLC6A11_GABBR2	GABA-B-(GAD2+SLC6A11) - GABBR2	GABA-B	Non-protein Signaling	PMID: 32871173;PMID: 30541966	case	1.80152	89.0511	76.8212	0.000191327	16.083	98.7633	98.408	4.50929e-30
IN_CGE	Astro	GABA-GAD2_SLC6A6	GABBR2	6.4458e-08	0.04	GABA-B-GAD2_SLC6A6_GABBR2	GABA-B-(GAD2+SLC6A6) - GABBR2	GABA-B	Non-protein Signaling	PMID: 32871173;PMID: 30541966	case	0.715497	79.6875	72.5979	0.0062118	NA	NA	NA	NA
IN_MGE	Astro	GABA-GAD2_SLC6A6	GABBR2	7.74688e-08	0.04	GABA-B-GAD2_SLC6A6_GABBR2	GABA-B-(GAD2+SLC6A6) - GABBR2	GABA-B	Non-protein Signaling	PMID: 32871173;PMID: 30541966	case	1.80152	89.0511	76.8212	0.000191327	NA	NA	NA	NA
IN_CGE	DL_ExN	GABA-GAD2_SLC6A6	GABBR2	3.54518e-06	0	GABA-B-GAD2_SLC6A6_GABBR2	GABA-B-(GAD2+SLC6A6) - GABBR2	GABA-B	Non-protein Signaling	PMID: 32871173;PMID: 30541966	case	0.715497	79.6875	72.5979	0.0062118	3.75858	99.5984	98.2379	4.21638e-07
IN_MGE	DL_ExN	GABA-GAD2_SLC6A6	GABBR2	4.26077e-06	0	GABA-B-GAD2_SLC6A6_GABBR2	GABA-B-(GAD2+SLC6A6) - GABBR2	GABA-B	Non-protein Signaling	PMID: 32871173;PMID: 30541966	case	1.80152	89.0511	76.8212	0.000191327	3.75858	99.5984	98.2379	4.21638e-07
IN_CGE	IN_CGE	GABA-GAD2_SLC6A6	GABBR2	2.12711e-06	0	GABA-B-GAD2_SLC6A6_GABBR2	GABA-B-(GAD2+SLC6A6) - GABBR2	GABA-B	Non-protein Signaling	PMID: 32871173;PMID: 30541966	case	0.715497	79.6875	72.5979	0.0062118	2.75634	97.6562	98.5765	0.00114299
IN_MGE	IN_CGE	GABA-GAD2_SLC6A6	GABBR2	2.55647e-06	0	GABA-B-GAD2_SLC6A6_GABBR2	GABA-B-(GAD2+SLC6A6) - GABBR2	GABA-B	Non-protein Signaling	PMID: 32871173;PMID: 30541966	case	1.80152	89.0511	76.8212	0.000191327	2.75634	97.6562	98.5765	0.00114299
IN_CGE	IN_MGE	GABA-GAD2_SLC6A6	GABBR2	1.80482e-06	0	GABA-B-GAD2_SLC6A6_GABBR2	GABA-B-(GAD2+SLC6A6) - GABBR2	GABA-B	Non-protein Signaling	PMID: 32871173;PMID: 30541966	case	0.715497	79.6875	72.5979	0.0062118	NA	NA	NA	NA
IN_MGE	IN_MGE	GABA-GAD2_SLC6A6	GABBR2	2.16912e-06	0	GABA-B-GAD2_SLC6A6_GABBR2	GABA-B-(GAD2+SLC6A6) - GABBR2	GABA-B	Non-protein Signaling	PMID: 32871173;PMID: 30541966	case	1.80152	89.0511	76.8212	0.000191327	NA	NA	NA	NA
IN_CGE	UL_ExN	GABA-GAD2_SLC6A6	GABBR2	5.41444e-06	0	GABA-B-GAD2_SLC6A6_GABBR2	GABA-B-(GAD2+SLC6A6) - GABBR2	GABA-B	Non-protein Signaling	PMID: 32871173;PMID: 30541966	case	0.715497	79.6875	72.5979	0.0062118	16.083	98.7633	98.408	4.50929e-30
IN_MGE	UL_ExN	GABA-GAD2_SLC6A6	GABBR2	6.50734e-06	0	GABA-B-GAD2_SLC6A6_GABBR2	GABA-B-(GAD2+SLC6A6) - GABBR2	GABA-B	Non-protein Signaling	PMID: 32871173;PMID: 30541966	case	1.80152	89.0511	76.8212	0.000191327	16.083	98.7633	98.408	4.50929e-30
IN_MGE	Astro	GABA-GAD2_SLC6A8	GABBR2	7.74688e-08	0.03	GABA-B-GAD2_SLC6A8_GABBR2	GABA-B-(GAD2+SLC6A8) - GABBR2	GABA-B	Non-protein Signaling	PMID: 32871173;PMID: 30541966	case	1.80152	89.0511	76.8212	0.000191327	NA	NA	NA	NA
IN_MGE	DL_ExN	GABA-GAD2_SLC6A8	GABBR2	4.26077e-06	0	GABA-B-GAD2_SLC6A8_GABBR2	GABA-B-(GAD2+SLC6A8) - GABBR2	GABA-B	Non-protein Signaling	PMID: 32871173;PMID: 30541966	case	1.80152	89.0511	76.8212	0.000191327	3.75858	99.5984	98.2379	4.21638e-07
IN_MGE	IN_CGE	GABA-GAD2_SLC6A8	GABBR2	2.55647e-06	0	GABA-B-GAD2_SLC6A8_GABBR2	GABA-B-(GAD2+SLC6A8) - GABBR2	GABA-B	Non-protein Signaling	PMID: 32871173;PMID: 30541966	case	1.80152	89.0511	76.8212	0.000191327	2.75634	97.6562	98.5765	0.00114299
IN_MGE	IN_MGE	GABA-GAD2_SLC6A8	GABBR2	2.16912e-06	0	GABA-B-GAD2_SLC6A8_GABBR2	GABA-B-(GAD2+SLC6A8) - GABBR2	GABA-B	Non-protein Signaling	PMID: 32871173;PMID: 30541966	case	1.80152	89.0511	76.8212	0.000191327	NA	NA	NA	NA
IN_MGE	UL_ExN	GABA-GAD2_SLC6A8	GABBR2	6.50734e-06	0	GABA-B-GAD2_SLC6A8_GABBR2	GABA-B-(GAD2+SLC6A8) - GABBR2	GABA-B	Non-protein Signaling	PMID: 32871173;PMID: 30541966	case	1.80152	89.0511	76.8212	0.000191327	16.083	98.7633	98.408	4.50929e-30
DL_ExN	DL_ExN	Glu-SLC17A7_GLS	GRIA1	3.45953e-05	0	Glutamate-Glu-SLC17A7_GLS_GRIA1	Glu-(SLC17A7+GLS) - GRIA1	Glutamate	Non-protein Signaling	PMID: 24155668;PMID: 14612154	case	2.42181	97.992	95.0441	0.000100584	NA	NA	NA	NA
UL_ExN	DL_ExN	Glu-SLC17A7_GLS	GRIA1	3.94369e-05	0	Glutamate-Glu-SLC17A7_GLS_GRIA1	Glu-(SLC17A7+GLS) - GRIA1	Glutamate	Non-protein Signaling	PMID: 24155668;PMID: 14612154	case	8.21686	94.8763	90.4478	9.20676e-34	NA	NA	NA	NA
DL_ExN	IN_CGE	Glu-SLC17A7_GLS	GRIA1	2.73123e-05	0	Glutamate-Glu-SLC17A7_GLS_GRIA1	Glu-(SLC17A7+GLS) - GRIA1	Glutamate	Non-protein Signaling	PMID: 24155668;PMID: 14612154	case	2.42181	97.992	95.0441	0.000100584	NA	NA	NA	NA
UL_ExN	IN_CGE	Glu-SLC17A7_GLS	GRIA1	3.11346e-05	0	Glutamate-Glu-SLC17A7_GLS_GRIA1	Glu-(SLC17A7+GLS) - GRIA1	Glutamate	Non-protein Signaling	PMID: 24155668;PMID: 14612154	case	8.21686	94.8763	90.4478	9.20676e-34	NA	NA	NA	NA
DL_ExN	IN_MGE	Glu-SLC17A7_GLS	GRIA1	5.28023e-05	0	Glutamate-Glu-SLC17A7_GLS_GRIA1	Glu-(SLC17A7+GLS) - GRIA1	Glutamate	Non-protein Signaling	PMID: 24155668;PMID: 14612154	case	2.42181	97.992	95.0441	0.000100584	NA	NA	NA	NA
UL_ExN	IN_MGE	Glu-SLC17A7_GLS	GRIA1	6.01919e-05	0	Glutamate-Glu-SLC17A7_GLS_GRIA1	Glu-(SLC17A7+GLS) - GRIA1	Glutamate	Non-protein Signaling	PMID: 24155668;PMID: 14612154	case	8.21686	94.8763	90.4478	9.20676e-34	NA	NA	NA	NA
DL_ExN	UL_ExN	Glu-SLC17A7_GLS	GRIA1	3.76298e-05	0	Glutamate-Glu-SLC17A7_GLS_GRIA1	Glu-(SLC17A7+GLS) - GRIA1	Glutamate	Non-protein Signaling	PMID: 24155668;PMID: 14612154	case	2.42181	97.992	95.0441	0.000100584	NA	NA	NA	NA
UL_ExN	UL_ExN	Glu-SLC17A7_GLS	GRIA1	4.28961e-05	0	Glutamate-Glu-SLC17A7_GLS_GRIA1	Glu-(SLC17A7+GLS) - GRIA1	Glutamate	Non-protein Signaling	PMID: 24155668;PMID: 14612154	case	8.21686	94.8763	90.4478	9.20676e-34	NA	NA	NA	NA
DL_ExN	DL_ExN	Glu-SLC1A1_GLS	GRIA1	2.09988e-05	0	Glutamate-Glu-SLC1A1_GLS_GRIA1	Glu-(SLC1A1+GLS) - GRIA1	Glutamate	Non-protein Signaling	PMID: 24155668;PMID: 14612154	case	3.01015	98.7952	99.3392	0.000201168	NA	NA	NA	NA
[truncated: 2,564 more rows]

## Sheet: cellchat_net_down
source	target	ligand	receptor	prob	pval	interaction_name	interaction_name_2	pathway_name	annotation	evidence	datasets	ligand.logFC	ligand.pct.1	ligand.pct.2	ligand.pvalues	receptor.logFC	receptor.pct.1	receptor.pct.2	receptor.pvalues
[truncated: 147 more rows]
